# Supplementary material for: Functional domains of Acinetobacter bacteriophage tail fibers
Source: Front Microbiol. 2024 Apr 16;15:1230997. doi: 10.3389/fmicb.2024.1230997 (PMC11058221; doi:10.3389/fmicb.2024.1230997)
Supplement: Supplementary Table 1 — Abbreviations used throughout the article. [file Data_Sheet_1.ZIP]

Archive with 15 entries (14 files):
- Supplementary Data/Models/
- Supplementary Data/Models/HE806280.pdb
- Supplementary Data/Models/HQ186308.pdb
- Supplementary Data/Models/KY929116.pdb
- Supplementary Data/Models/MF033350.pdb
- Supplementary Data/Models/MG674163.pdb
- Supplementary Data/Models/MH133207.pdb
- Supplementary Data/Models/MK257722.pdb
- Supplementary Data/Models/MK340941.pdb
- Supplementary Data/Models/MN294712.pdb
- Supplementary Data/Models/MN807295.pdb
- Supplementary Data/Models/MT992243.pdb
- Supplementary Data/Models/MZ043613.pdb
- Supplementary Data/Models/NC_028684.pdb
- Supplementary Data/Supplementary Tables.xlsx
