# Supplementary material for: Functional domains of Acinetobacter bacteriophage tail fibers
Source: Front Microbiol. 2024 Apr 16;15:1230997. doi: 10.3389/fmicb.2024.1230997 (PMC11058221; doi:10.3389/fmicb.2024.1230997)
Supplement: Supplementary Table 1 — Abbreviations used throughout the article. [file Data_Sheet_1.ZIP › Supplementary Data/Models/HE806280.pdb]

ATOM      1  N   MET B   1      22.263 -67.009 -28.198  1.00 70.04           N  
ATOM      2  CA  MET B   1      21.030 -66.836 -28.962  1.00 70.04           C  
ATOM      3  C   MET B   1      20.073 -67.998 -28.719  1.00 70.04           C  
ATOM      4  O   MET B   1      20.501 -69.148 -28.606  1.00 70.04           O  
ATOM      5  CB  MET B   1      21.335 -66.713 -30.456  1.00 70.04           C  
ATOM      6  CG  MET B   1      20.765 -65.458 -31.096  1.00 70.04           C  
ATOM      7  SD  MET B   1      21.052 -65.400 -32.908  1.00 70.04           S  
ATOM      8  CE  MET B   1      22.030 -63.877 -33.029  1.00 70.04           C  
ATOM      9  N   THR B   2      18.864 -67.548 -28.505  1.00 83.84           N  
ATOM     10  CA  THR B   2      17.910 -68.599 -28.172  1.00 83.84           C  
ATOM     11  C   THR B   2      17.117 -69.022 -29.405  1.00 83.84           C  
ATOM     12  O   THR B   2      16.255 -69.900 -29.325  1.00 83.84           O  
ATOM     13  CB  THR B   2      16.940 -68.143 -27.066  1.00 83.84           C  
ATOM     14  CG2 THR B   2      17.696 -67.724 -25.810  1.00 83.84           C  
ATOM     15  OG1 THR B   2      16.171 -67.031 -27.541  1.00 83.84           O  
ATOM     16  N   ASN B   3      17.457 -68.504 -30.596  1.00 91.85           N  
ATOM     17  CA  ASN B   3      16.691 -68.840 -31.791  1.00 91.85           C  
ATOM     18  C   ASN B   3      16.836 -70.315 -32.154  1.00 91.85           C  
ATOM     19  O   ASN B   3      17.926 -70.880 -32.049  1.00 91.85           O  
ATOM     20  CB  ASN B   3      17.117 -67.959 -32.967  1.00 91.85           C  
ATOM     21  CG  ASN B   3      16.619 -66.533 -32.840  1.00 91.85           C  
ATOM     22  ND2 ASN B   3      17.157 -65.641 -33.663  1.00 91.85           N  
ATOM     23  OD1 ASN B   3      15.758 -66.235 -32.007  1.00 91.85           O  
ATOM     24  N   PRO B   4      15.791 -70.906 -32.708  1.00 94.86           N  
ATOM     25  CA  PRO B   4      15.976 -72.172 -33.421  1.00 94.86           C  
ATOM     26  C   PRO B   4      16.694 -71.998 -34.757  1.00 94.86           C  
ATOM     27  O   PRO B   4      17.070 -70.880 -35.119  1.00 94.86           O  
ATOM     28  CB  PRO B   4      14.543 -72.670 -33.632  1.00 94.86           C  
ATOM     29  CG  PRO B   4      13.691 -71.723 -32.851  1.00 94.86           C  
ATOM     30  CD  PRO B   4      14.457 -70.448 -32.648  1.00 94.86           C  
ATOM     31  N   THR B   5      16.888 -73.257 -35.386  1.00 94.96           N  
ATOM     32  CA  THR B   5      17.508 -73.149 -36.702  1.00 94.96           C  
ATOM     33  C   THR B   5      16.587 -72.420 -37.676  1.00 94.96           C  
ATOM     34  O   THR B   5      15.494 -72.901 -37.982  1.00 94.96           O  
ATOM     35  CB  THR B   5      17.863 -74.536 -37.267  1.00 94.96           C  
ATOM     36  CG2 THR B   5      18.498 -74.421 -38.649  1.00 94.96           C  
ATOM     37  OG1 THR B   5      18.785 -75.185 -36.383  1.00 94.96           O  
ATOM     38  N   LEU B   6      17.026 -71.204 -38.021  1.00 95.76           N  
ATOM     39  CA  LEU B   6      16.213 -70.370 -38.899  1.00 95.76           C  
ATOM     40  C   LEU B   6      16.237 -70.901 -40.328  1.00 95.76           C  
ATOM     41  O   LEU B   6      17.257 -71.422 -40.784  1.00 95.76           O  
ATOM     42  CB  LEU B   6      16.707 -68.921 -38.872  1.00 95.76           C  
ATOM     43  CG  LEU B   6      16.694 -68.226 -37.509  1.00 95.76           C  
ATOM     44  CD1 LEU B   6      17.395 -66.874 -37.598  1.00 95.76           C  
ATOM     45  CD2 LEU B   6      15.265 -68.062 -37.006  1.00 95.76           C  
ATOM     46  N   ILE B   7      15.109 -70.831 -40.999  1.00 95.01           N  
ATOM     47  CA  ILE B   7      15.029 -71.305 -42.376  1.00 95.01           C  
ATOM     48  C   ILE B   7      14.603 -70.160 -43.292  1.00 95.01           C  
ATOM     49  O   ILE B   7      13.802 -69.308 -42.900  1.00 95.01           O  
ATOM     50  CB  ILE B   7      14.048 -72.492 -42.509  1.00 95.01           C  
ATOM     51  CG1 ILE B   7      12.669 -72.109 -41.960  1.00 95.01           C  
ATOM     52  CG2 ILE B   7      14.598 -73.730 -41.794  1.00 95.01           C  
ATOM     53  CD1 ILE B   7      11.614 -73.195 -42.124  1.00 95.01           C  
ATOM     54  N   THR B   8      15.181 -70.116 -44.518  1.00 94.50           N  
ATOM     55  CA  THR B   8      14.912 -69.055 -45.484  1.00 94.50           C  
ATOM     56  C   THR B   8      13.880 -69.509 -46.512  1.00 94.50           C  
ATOM     57  O   THR B   8      13.269 -68.683 -47.192  1.00 94.50           O  
ATOM     58  CB  THR B   8      16.200 -68.616 -46.204  1.00 94.50           C  
ATOM     59  CG2 THR B   8      17.230 -68.083 -45.214  1.00 94.50           C  
ATOM     60  OG1 THR B   8      16.758 -69.738 -46.899  1.00 94.50           O  
ATOM     61  N   THR B   9      13.742 -70.913 -46.540  1.00 94.16           N  
ATOM     62  CA  THR B   9      12.905 -71.483 -47.590  1.00 94.16           C  
ATOM     63  C   THR B   9      11.956 -72.530 -47.016  1.00 94.16           C  
ATOM     64  O   THR B   9      12.367 -73.381 -46.225  1.00 94.16           O  
ATOM     65  CB  THR B   9      13.760 -72.115 -48.704  1.00 94.16           C  
ATOM     66  CG2 THR B   9      14.411 -71.045 -49.573  1.00 94.16           C  
ATOM     67  OG1 THR B   9      14.785 -72.923 -48.111  1.00 94.16           O  
ATOM     68  N   PRO B  10      10.654 -72.368 -47.433  1.00 95.93           N  
ATOM     69  CA  PRO B  10       9.757 -73.445 -47.008  1.00 95.93           C  
ATOM     70  C   PRO B  10      10.105 -74.788 -47.645  1.00 95.93           C  
ATOM     71  O   PRO B  10      10.696 -74.828 -48.728  1.00 95.93           O  
ATOM     72  CB  PRO B  10       8.380 -72.961 -47.471  1.00 95.93           C  
ATOM     73  CG  PRO B  10       8.582 -71.525 -47.833  1.00 95.93           C  
ATOM     74  CD  PRO B  10      10.041 -71.305 -48.114  1.00 95.93           C  
ATOM     75  N   PHE B  11       9.745 -75.920 -47.045  1.00 96.25           N  
ATOM     76  CA  PHE B  11       9.972 -77.271 -47.543  1.00 96.25           C  
ATOM     77  C   PHE B  11       9.295 -77.471 -48.894  1.00 96.25           C  
ATOM     78  O   PHE B  11       8.145 -77.069 -49.083  1.00 96.25           O  
ATOM     79  CB  PHE B  11       9.460 -78.309 -46.540  1.00 96.25           C  
ATOM     80  CG  PHE B  11       9.768 -79.730 -46.926  1.00 96.25           C  
ATOM     81  CD1 PHE B  11       8.790 -80.541 -47.489  1.00 96.25           C  
ATOM     82  CD2 PHE B  11      11.038 -80.257 -46.724  1.00 96.25           C  
ATOM     83  CE1 PHE B  11       9.073 -81.857 -47.847  1.00 96.25           C  
ATOM     84  CE2 PHE B  11      11.328 -81.571 -47.079  1.00 96.25           C  
ATOM     85  CZ  PHE B  11      10.344 -82.370 -47.640  1.00 96.25           C  
ATOM     86  N   ALA B  12      10.040 -78.103 -49.871  1.00 96.00           N  
ATOM     87  CA  ALA B  12       9.550 -78.390 -51.217  1.00 96.00           C  
ATOM     88  C   ALA B  12       9.220 -77.103 -51.967  1.00 96.00           C  
ATOM     89  O   ALA B  12       8.242 -77.046 -52.716  1.00 96.00           O  
ATOM     90  CB  ALA B  12       8.322 -79.295 -51.154  1.00 96.00           C  
ATOM     91  N   GLU B  13       9.951 -76.018 -51.662  1.00 95.14           N  
ATOM     92  CA  GLU B  13       9.688 -74.714 -52.263  1.00 95.14           C  
ATOM     93  C   GLU B  13       9.526 -74.827 -53.776  1.00 95.14           C  
ATOM     94  O   GLU B  13       8.556 -74.316 -54.342  1.00 95.14           O  
ATOM     95  CB  GLU B  13      10.811 -73.730 -51.926  1.00 95.14           C  
ATOM     96  CG  GLU B  13      10.639 -72.359 -52.564  1.00 95.14           C  
ATOM     97  CD  GLU B  13       9.458 -71.581 -52.006  1.00 95.14           C  
ATOM     98  OE1 GLU B  13       9.064 -70.559 -52.612  1.00 95.14           O  
ATOM     99  OE2 GLU B  13       8.924 -71.997 -50.954  1.00 95.14           O1-
ATOM    100  N   ASN B  14      10.411 -75.688 -54.468  1.00 94.36           N  
ATOM    101  CA  ASN B  14      10.365 -75.851 -55.917  1.00 94.36           C  
ATOM    102  C   ASN B  14       9.994 -77.278 -56.309  1.00 94.36           C  
ATOM    103  O   ASN B  14      10.138 -77.665 -57.471  1.00 94.36           O  
ATOM    104  CB  ASN B  14      11.705 -75.459 -56.544  1.00 94.36           C  
ATOM    105  CG  ASN B  14      12.008 -73.981 -56.398  1.00 94.36           C  
ATOM    106  ND2 ASN B  14      13.265 -73.659 -56.113  1.00 94.36           N  
ATOM    107  OD1 ASN B  14      11.121 -73.136 -56.539  1.00 94.36           O  
ATOM    108  N   GLY B  15       9.645 -78.084 -55.423  1.00 93.88           N  
ATOM    109  CA  GLY B  15       9.270 -79.463 -55.696  1.00 93.88           C  
ATOM    110  C   GLY B  15       7.809 -79.619 -56.073  1.00 93.88           C  
ATOM    111  O   GLY B  15       7.004 -78.711 -55.852  1.00 93.88           O  
ATOM    112  N   ASP B  16       7.515 -80.752 -56.783  1.00 94.85           N  
ATOM    113  CA  ASP B  16       6.116 -81.061 -57.060  1.00 94.85           C  
ATOM    114  C   ASP B  16       5.321 -81.213 -55.765  1.00 94.85           C  
ATOM    115  O   ASP B  16       5.775 -81.868 -54.824  1.00 94.85           O  
ATOM    116  CB  ASP B  16       6.003 -82.336 -57.898  1.00 94.85           C  
ATOM    117  CG  ASP B  16       6.692 -82.221 -59.247  1.00 94.85           C  
ATOM    118  OD1 ASP B  16       6.716 -81.114 -59.827  1.00 94.85           O  
ATOM    119  OD2 ASP B  16       7.213 -83.247 -59.735  1.00 94.85           O1-
ATOM    120  N   LYS B  17       4.287 -80.464 -55.597  1.00 95.13           N  
ATOM    121  CA  LYS B  17       3.458 -80.514 -54.395  1.00 95.13           C  
ATOM    122  C   LYS B  17       1.993 -80.244 -54.726  1.00 95.13           C  
ATOM    123  O   LYS B  17       1.688 -79.575 -55.715  1.00 95.13           O  
ATOM    124  CB  LYS B  17       3.955 -79.505 -53.358  1.00 95.13           C  
ATOM    125  CG  LYS B  17       4.027 -78.074 -53.871  1.00 95.13           C  
ATOM    126  CD  LYS B  17       4.879 -77.198 -52.963  1.00 95.13           C  
ATOM    127  CE  LYS B  17       5.275 -75.898 -53.650  1.00 95.13           C  
ATOM    128  NZ  LYS B  17       6.650 -75.973 -54.228  1.00 95.13           N1+
ATOM    129  N   ASN B  18       1.057 -80.786 -54.031  1.00 94.41           N  
ATOM    130  CA  ASN B  18      -0.375 -80.538 -54.159  1.00 94.41           C  
ATOM    131  C   ASN B  18      -0.847 -79.463 -53.184  1.00 94.41           C  
ATOM    132  O   ASN B  18      -0.296 -79.325 -52.090  1.00 94.41           O  
ATOM    133  CB  ASN B  18      -1.165 -81.831 -53.945  1.00 94.41           C  
ATOM    134  CG  ASN B  18      -1.081 -82.769 -55.134  1.00 94.41           C  
ATOM    135  ND2 ASN B  18      -1.269 -84.060 -54.885  1.00 94.41           N  
ATOM    136  OD1 ASN B  18      -0.849 -82.337 -56.266  1.00 94.41           O  
ATOM    137  N   ILE B  19      -1.757 -78.557 -53.541  1.00 94.44           N  
ATOM    138  CA  ILE B  19      -2.518 -77.770 -52.576  1.00 94.44           C  
ATOM    139  C   ILE B  19      -3.491 -78.676 -51.825  1.00 94.44           C  
ATOM    140  O   ILE B  19      -4.280 -79.396 -52.441  1.00 94.44           O  
ATOM    141  CB  ILE B  19      -3.282 -76.617 -53.265  1.00 94.44           C  
ATOM    142  CG1 ILE B  19      -2.300 -75.666 -53.960  1.00 94.44           C  
ATOM    143  CG2 ILE B  19      -4.150 -75.864 -52.253  1.00 94.44           C  
ATOM    144  CD1 ILE B  19      -2.968 -74.633 -54.856  1.00 94.44           C  
ATOM    145  N   ILE B  20      -3.374 -78.751 -50.487  1.00 94.48           N  
ATOM    146  CA  ILE B  20      -4.228 -79.622 -49.687  1.00 94.48           C  
ATOM    147  C   ILE B  20      -5.633 -79.030 -49.602  1.00 94.48           C  
ATOM    148  O   ILE B  20      -5.837 -77.984 -48.982  1.00 94.48           O  
ATOM    149  CB  ILE B  20      -3.649 -79.833 -48.269  1.00 94.48           C  
ATOM    150  CG1 ILE B  20      -2.173 -80.239 -48.350  1.00 94.48           C  
ATOM    151  CG2 ILE B  20      -4.464 -80.880 -47.504  1.00 94.48           C  
ATOM    152  CD1 ILE B  20      -1.930 -81.546 -49.094  1.00 94.48           C  
ATOM    153  N   PRO B  21      -6.536 -79.705 -50.227  1.00 91.84           N  
ATOM    154  CA  PRO B  21      -7.890 -79.145 -50.208  1.00 91.84           C  
ATOM    155  C   PRO B  21      -8.601 -79.369 -48.875  1.00 91.84           C  
ATOM    156  O   PRO B  21      -8.101 -80.103 -48.020  1.00 91.84           O  
ATOM    157  CB  PRO B  21      -8.598 -79.897 -51.338  1.00 91.84           C  
ATOM    158  CG  PRO B  21      -7.923 -81.230 -51.392  1.00 91.84           C  
ATOM    159  CD  PRO B  21      -6.484 -81.051 -51.000  1.00 91.84           C  
ATOM    160  N   GLU B  22      -9.723 -78.773 -48.581  1.00 90.94           N  
ATOM    161  CA  GLU B  22     -10.510 -78.919 -47.360  1.00 90.94           C  
ATOM    162  C   GLU B  22     -11.212 -80.273 -47.315  1.00 90.94           C  
ATOM    163  O   GLU B  22     -11.254 -80.922 -46.267  1.00 90.94           O  
ATOM    164  CB  GLU B  22     -11.536 -77.790 -47.243  1.00 90.94           C  
ATOM    165  CG  GLU B  22     -11.914 -77.447 -45.809  1.00 90.94           C  
ATOM    166  CD  GLU B  22     -10.725 -77.440 -44.861  1.00 90.94           C  
ATOM    167  OE1 GLU B  22     -10.929 -77.311 -43.633  1.00 90.94           O  
ATOM    168  OE2 GLU B  22      -9.580 -77.564 -45.351  1.00 90.94           O1-
ATOM    169  N   SER B  23     -11.751 -80.686 -48.489  1.00 88.93           N  
ATOM    170  CA  SER B  23     -12.528 -81.921 -48.526  1.00 88.93           C  
ATOM    171  C   SER B  23     -12.102 -82.808 -49.691  1.00 88.93           C  
ATOM    172  O   SER B  23     -11.366 -82.367 -50.577  1.00 88.93           O  
ATOM    173  CB  SER B  23     -14.022 -81.612 -48.629  1.00 88.93           C  
ATOM    174  OG  SER B  23     -14.426 -80.731 -47.595  1.00 88.93           O  
ATOM    175  N   VAL B  24     -12.681 -84.128 -49.702  1.00 84.15           N  
ATOM    176  CA  VAL B  24     -12.245 -85.165 -50.631  1.00 84.15           C  
ATOM    177  C   VAL B  24     -12.697 -84.813 -52.047  1.00 84.15           C  
ATOM    178  O   VAL B  24     -13.836 -84.389 -52.255  1.00 84.15           O  
ATOM    179  CB  VAL B  24     -12.789 -86.554 -50.228  1.00 84.15           C  
ATOM    180  CG1 VAL B  24     -12.349 -87.618 -51.231  1.00 84.15           C  
ATOM    181  CG2 VAL B  24     -12.325 -86.919 -48.819  1.00 84.15           C  
ATOM    182  N   GLY B  25     -11.864 -84.937 -53.007  1.00 83.83           N  
ATOM    183  CA  GLY B  25     -12.197 -84.720 -54.406  1.00 83.83           C  
ATOM    184  C   GLY B  25     -12.322 -86.009 -55.196  1.00 83.83           C  
ATOM    185  O   GLY B  25     -12.844 -87.005 -54.690  1.00 83.83           O  
ATOM    186  N   ALA B  26     -11.788 -85.980 -56.471  1.00 83.58           N  
ATOM    187  CA  ALA B  26     -11.950 -87.062 -57.438  1.00 83.58           C  
ATOM    188  C   ALA B  26     -11.044 -88.242 -57.097  1.00 83.58           C  
ATOM    189  O   ALA B  26     -11.401 -89.397 -57.341  1.00 83.58           O  
ATOM    190  CB  ALA B  26     -11.657 -86.562 -58.850  1.00 83.58           C  
ATOM    191  N   ASN B  27      -9.934 -88.002 -56.640  1.00 89.39           N  
ATOM    192  CA  ASN B  27      -8.976 -89.044 -56.284  1.00 89.39           C  
ATOM    193  C   ASN B  27      -9.053 -89.391 -54.800  1.00 89.39           C  
ATOM    194  O   ASN B  27      -8.612 -88.614 -53.952  1.00 89.39           O  
ATOM    195  CB  ASN B  27      -7.555 -88.616 -56.656  1.00 89.39           C  
ATOM    196  CG  ASN B  27      -7.387 -88.383 -58.145  1.00 89.39           C  
ATOM    197  ND2 ASN B  27      -6.567 -87.402 -58.502  1.00 89.39           N  
ATOM    198  OD1 ASN B  27      -7.989 -89.079 -58.966  1.00 89.39           O  
ATOM    199  N   PRO B  28      -9.510 -90.592 -54.446  1.00 90.07           N  
ATOM    200  CA  PRO B  28      -9.824 -90.937 -53.058  1.00 90.07           C  
ATOM    201  C   PRO B  28      -8.577 -91.069 -52.186  1.00 90.07           C  
ATOM    202  O   PRO B  28      -8.677 -91.082 -50.957  1.00 90.07           O  
ATOM    203  CB  PRO B  28     -10.548 -92.280 -53.183  1.00 90.07           C  
ATOM    204  CG  PRO B  28     -10.101 -92.833 -54.498  1.00 90.07           C  
ATOM    205  CD  PRO B  28      -9.763 -91.687 -55.408  1.00 90.07           C  
ATOM    206  N   GLN B  29      -7.368 -91.169 -52.689  1.00 92.67           N  
ATOM    207  CA  GLN B  29      -6.137 -91.329 -51.922  1.00 92.67           C  
ATOM    208  C   GLN B  29      -5.549 -89.975 -51.536  1.00 92.67           C  
ATOM    209  O   GLN B  29      -4.648 -89.900 -50.698  1.00 92.67           O  
ATOM    210  CB  GLN B  29      -5.111 -92.140 -52.716  1.00 92.67           C  
ATOM    211  CG  GLN B  29      -4.599 -91.431 -53.963  1.00 92.67           C  
ATOM    212  CD  GLN B  29      -5.506 -91.624 -55.163  1.00 92.67           C  
ATOM    213  NE2 GLN B  29      -4.943 -91.491 -56.359  1.00 92.67           N  
ATOM    214  OE1 GLN B  29      -6.703 -91.890 -55.016  1.00 92.67           O  
ATOM    215  N   ASN B  30      -6.076 -88.879 -52.128  1.00 93.35           N  
ATOM    216  CA  ASN B  30      -5.533 -87.556 -51.839  1.00 93.35           C  
ATOM    217  C   ASN B  30      -5.844 -87.122 -50.410  1.00 93.35           C  
ATOM    218  O   ASN B  30      -6.950 -87.347 -49.915  1.00 93.35           O  
ATOM    219  CB  ASN B  30      -6.070 -86.526 -52.835  1.00 93.35           C  
ATOM    220  CG  ASN B  30      -5.429 -86.648 -54.204  1.00 93.35           C  
ATOM    221  ND2 ASN B  30      -5.851 -85.799 -55.134  1.00 93.35           N  
ATOM    222  OD1 ASN B  30      -4.563 -87.498 -54.424  1.00 93.35           O  
ATOM    223  N   ALA B  31      -4.743 -86.547 -49.622  1.00 94.84           N  
ATOM    224  CA  ALA B  31      -4.940 -86.008 -48.279  1.00 94.84           C  
ATOM    225  C   ALA B  31      -5.803 -84.750 -48.315  1.00 94.84           C  
ATOM    226  O   ALA B  31      -5.764 -83.990 -49.286  1.00 94.84           O  
ATOM    227  CB  ALA B  31      -3.595 -85.708 -47.624  1.00 94.84           C  
ATOM    228  N   THR B  32      -6.623 -84.448 -47.358  1.00 94.08           N  
ATOM    229  CA  THR B  32      -7.444 -83.254 -47.184  1.00 94.08           C  
ATOM    230  C   THR B  32      -7.275 -82.681 -45.780  1.00 94.08           C  
ATOM    231  O   THR B  32      -6.764 -83.358 -44.885  1.00 94.08           O  
ATOM    232  CB  THR B  32      -8.932 -83.557 -47.443  1.00 94.08           C  
ATOM    233  CG2 THR B  32      -9.130 -84.221 -48.801  1.00 94.08           C  
ATOM    234  OG1 THR B  32      -9.419 -84.434 -46.420  1.00 94.08           O  
ATOM    235  N   MET B  33      -7.524 -81.339 -45.535  1.00 95.17           N  
ATOM    236  CA  MET B  33      -7.432 -80.702 -44.225  1.00 95.17           C  
ATOM    237  C   MET B  33      -8.373 -81.370 -43.228  1.00 95.17           C  
ATOM    238  O   MET B  33      -8.057 -81.472 -42.041  1.00 95.17           O  
ATOM    239  CB  MET B  33      -7.753 -79.210 -44.327  1.00 95.17           C  
ATOM    240  CG  MET B  33      -6.745 -78.421 -45.147  1.00 95.17           C  
ATOM    241  SD  MET B  33      -5.052 -78.499 -44.443  1.00 95.17           S  
ATOM    242  CE  MET B  33      -5.209 -77.293 -43.096  1.00 95.17           C  
ATOM    243  N   GLN B  34      -9.485 -82.044 -43.658  1.00 94.00           N  
ATOM    244  CA  GLN B  34     -10.466 -82.672 -42.780  1.00 94.00           C  
ATOM    245  C   GLN B  34     -10.067 -84.106 -42.444  1.00 94.00           C  
ATOM    246  O   GLN B  34     -10.056 -84.495 -41.275  1.00 94.00           O  
ATOM    247  CB  GLN B  34     -11.854 -82.650 -43.422  1.00 94.00           C  
ATOM    248  CG  GLN B  34     -12.487 -81.266 -43.472  1.00 94.00           C  
ATOM    249  CD  GLN B  34     -12.828 -80.727 -42.095  1.00 94.00           C  
ATOM    250  NE2 GLN B  34     -12.879 -79.405 -41.972  1.00 94.00           N  
ATOM    251  OE1 GLN B  34     -13.044 -81.492 -41.150  1.00 94.00           O  
ATOM    252  N   ALA B  35      -9.679 -84.922 -43.392  1.00 92.79           N  
ATOM    253  CA  ALA B  35      -9.457 -86.350 -43.180  1.00 92.79           C  
ATOM    254  C   ALA B  35      -7.978 -86.647 -42.947  1.00 92.79           C  
ATOM    255  O   ALA B  35      -7.629 -87.690 -42.390  1.00 92.79           O  
ATOM    256  CB  ALA B  35      -9.976 -87.152 -44.371  1.00 92.79           C  
ATOM    257  N   GLY B  36      -7.130 -85.659 -43.300  1.00 94.88           N  
ATOM    258  CA  GLY B  36      -5.724 -86.020 -43.391  1.00 94.88           C  
ATOM    259  C   GLY B  36      -5.438 -87.032 -44.484  1.00 94.88           C  
ATOM    260  O   GLY B  36      -6.000 -86.949 -45.577  1.00 94.88           O  
ATOM    261  N   PHE B  37      -4.537 -87.898 -44.218  1.00 95.85           N  
ATOM    262  CA  PHE B  37      -4.377 -89.036 -45.115  1.00 95.85           C  
ATOM    263  C   PHE B  37      -5.505 -90.042 -44.921  1.00 95.85           C  
ATOM    264  O   PHE B  37      -5.673 -90.592 -43.830  1.00 95.85           O  
ATOM    265  CB  PHE B  37      -3.023 -89.716 -44.887  1.00 95.85           C  
ATOM    266  CG  PHE B  37      -1.844 -88.872 -45.292  1.00 95.85           C  
ATOM    267  CD1 PHE B  37      -1.435 -88.816 -46.619  1.00 95.85           C  
ATOM    268  CD2 PHE B  37      -1.146 -88.133 -44.346  1.00 95.85           C  
ATOM    269  CE1 PHE B  37      -0.345 -88.036 -46.997  1.00 95.85           C  
ATOM    270  CE2 PHE B  37      -0.056 -87.351 -44.716  1.00 95.85           C  
ATOM    271  CZ  PHE B  37       0.344 -87.305 -46.042  1.00 95.85           C  
ATOM    272  N   PRO B  38      -6.303 -90.357 -45.957  1.00 93.58           N  
ATOM    273  CA  PRO B  38      -7.525 -91.149 -45.794  1.00 93.58           C  
ATOM    274  C   PRO B  38      -7.241 -92.632 -45.564  1.00 93.58           C  
ATOM    275  O   PRO B  38      -6.120 -93.092 -45.795  1.00 93.58           O  
ATOM    276  CB  PRO B  38      -8.263 -90.934 -47.118  1.00 93.58           C  
ATOM    277  CG  PRO B  38      -7.185 -90.666 -48.118  1.00 93.58           C  
ATOM    278  CD  PRO B  38      -6.055 -89.961 -47.423  1.00 93.58           C  
ATOM    279  N   PRO B  39      -8.213 -93.451 -45.107  1.00 92.16           N  
ATOM    280  CA  PRO B  39      -8.058 -94.871 -44.781  1.00 92.16           C  
ATOM    281  C   PRO B  39      -7.612 -95.706 -45.979  1.00 92.16           C  
ATOM    282  O   PRO B  39      -6.870 -96.678 -45.816  1.00 92.16           O  
ATOM    283  CB  PRO B  39      -9.459 -95.281 -44.320  1.00 92.16           C  
ATOM    284  CG  PRO B  39     -10.068 -94.026 -43.784  1.00 92.16           C  
ATOM    285  CD  PRO B  39      -9.565 -92.867 -44.596  1.00 92.16           C  
ATOM    286  N   ILE B  40      -7.969 -95.391 -47.113  1.00 92.80           N  
ATOM    287  CA  ILE B  40      -7.637 -96.156 -48.310  1.00 92.80           C  
ATOM    288  C   ILE B  40      -6.121 -96.211 -48.483  1.00 92.80           C  
ATOM    289  O   ILE B  40      -5.597 -97.111 -49.144  1.00 92.80           O  
ATOM    290  CB  ILE B  40      -8.299 -95.552 -49.568  1.00 92.80           C  
ATOM    291  CG1 ILE B  40      -8.298 -96.571 -50.714  1.00 92.80           C  
ATOM    292  CG2 ILE B  40      -7.589 -94.260 -49.984  1.00 92.80           C  
ATOM    293  CD1 ILE B  40      -9.246 -96.223 -51.852  1.00 92.80           C  
ATOM    294  N   THR B  41      -5.422 -95.167 -47.875  1.00 92.81           N  
ATOM    295  CA  THR B  41      -3.973 -95.092 -48.028  1.00 92.81           C  
ATOM    296  C   THR B  41      -3.275 -96.027 -47.045  1.00 92.81           C  
ATOM    297  O   THR B  41      -2.060 -96.222 -47.122  1.00 92.81           O  
ATOM    298  CB  THR B  41      -3.464 -93.653 -47.822  1.00 92.81           C  
ATOM    299  CG2 THR B  41      -4.124 -92.690 -48.803  1.00 92.81           C  
ATOM    300  OG1 THR B  41      -3.762 -93.234 -46.484  1.00 92.81           O  
ATOM    301  N   GLN B  42      -3.946 -96.623 -46.057  1.00 89.97           N  
ATOM    302  CA  GLN B  42      -3.393 -97.620 -45.147  1.00 89.97           C  
ATOM    303  C   GLN B  42      -3.811 -99.030 -45.556  1.00 89.97           C  
ATOM    304  O   GLN B  42      -3.138-100.006 -45.216  1.00 89.97           O  
ATOM    305  CB  GLN B  42      -3.833 -97.339 -43.710  1.00 89.97           C  
ATOM    306  CG  GLN B  42      -3.219 -98.281 -42.683  1.00 89.97           C  
ATOM    307  CD  GLN B  42      -3.536 -97.879 -41.254  1.00 89.97           C  
ATOM    308  NE2 GLN B  42      -2.754 -98.386 -40.308  1.00 89.97           N  
ATOM    309  OE1 GLN B  42      -4.476 -97.117 -41.003  1.00 89.97           O  
ATOM    310  N   GLN B  43      -4.928 -99.228 -46.377  1.00 91.06           N  
ATOM    311  CA  GLN B  43      -5.448-100.512 -46.834  1.00 91.06           C  
ATOM    312  C   GLN B  43      -4.447-101.219 -47.744  1.00 91.06           C  
ATOM    313  O   GLN B  43      -3.750-100.572 -48.528  1.00 91.06           O  
ATOM    314  CB  GLN B  43      -6.779-100.325 -47.564  1.00 91.06           C  
ATOM    315  CG  GLN B  43      -7.478-101.631 -47.914  1.00 91.06           C  
ATOM    316  CD  GLN B  43      -8.852-101.418 -48.521  1.00 91.06           C  
ATOM    317  NE2 GLN B  43      -9.492-102.505 -48.938  1.00 91.06           N  
ATOM    318  OE1 GLN B  43      -9.335-100.285 -48.614  1.00 91.06           O  
ATOM    319  N   LYS B  44      -4.408-102.576 -47.658  1.00 89.23           N  
ATOM    320  CA  LYS B  44      -3.496-103.373 -48.473  1.00 89.23           C  
ATOM    321  C   LYS B  44      -3.833-103.251 -49.956  1.00 89.23           C  
ATOM    322  O   LYS B  44      -5.007-103.232 -50.332  1.00 89.23           O  
ATOM    323  CB  LYS B  44      -3.539-104.841 -48.045  1.00 89.23           C  
ATOM    324  CG  LYS B  44      -2.973-105.098 -46.656  1.00 89.23           C  
ATOM    325  CD  LYS B  44      -3.024-106.578 -46.297  1.00 89.23           C  
ATOM    326  CE  LYS B  44      -2.513-106.829 -44.885  1.00 89.23           C  
ATOM    327  NZ  LYS B  44      -2.577-108.276 -44.522  1.00 89.23           N1+
ATOM    328  N   ILE B  45      -2.829-103.116 -50.765  1.00 86.77           N  
ATOM    329  CA  ILE B  45      -3.019-102.954 -52.203  1.00 86.77           C  
ATOM    330  C   ILE B  45      -3.806-104.140 -52.756  1.00 86.77           C  
ATOM    331  O   ILE B  45      -4.686-103.968 -53.602  1.00 86.77           O  
ATOM    332  CB  ILE B  45      -1.667-102.817 -52.939  1.00 86.77           C  
ATOM    333  CG1 ILE B  45      -0.968-101.514 -52.535  1.00 86.77           C  
ATOM    334  CG2 ILE B  45      -1.870-102.882 -54.456  1.00 86.77           C  
ATOM    335  CD1 ILE B  45       0.438-101.365 -53.098  1.00 86.77           C  
ATOM    336  N   SER B  46      -3.573-105.363 -52.198  1.00 89.21           N  
ATOM    337  CA  SER B  46      -4.268-106.576 -52.618  1.00 89.21           C  
ATOM    338  C   SER B  46      -5.756-106.500 -52.294  1.00 89.21           C  
ATOM    339  O   SER B  46      -6.564-107.215 -52.891  1.00 89.21           O  
ATOM    340  CB  SER B  46      -3.653-107.805 -51.947  1.00 89.21           C  
ATOM    341  OG  SER B  46      -3.680-107.675 -50.536  1.00 89.21           O  
ATOM    342  N   GLU B  47      -6.068-105.654 -51.390  1.00 92.62           N  
ATOM    343  CA  GLU B  47      -7.458-105.502 -50.972  1.00 92.62           C  
ATOM    344  C   GLU B  47      -8.060-104.210 -51.516  1.00 92.62           C  
ATOM    345  O   GLU B  47      -9.062-103.717 -50.993  1.00 92.62           O  
ATOM    346  CB  GLU B  47      -7.566-105.531 -49.445  1.00 92.62           C  
ATOM    347  CG  GLU B  47      -7.173-106.864 -48.826  1.00 92.62           C  
ATOM    348  CD  GLU B  47      -7.216-106.855 -47.306  1.00 92.62           C  
ATOM    349  OE1 GLU B  47      -6.908-107.897 -46.684  1.00 92.62           O  
ATOM    350  OE2 GLU B  47      -7.562-105.798 -46.733  1.00 92.62           O1-
ATOM    351  N   GLY B  48      -7.408-103.610 -52.545  1.00 91.08           N  
ATOM    352  CA  GLY B  48      -7.929-102.418 -53.194  1.00 91.08           C  
ATOM    353  C   GLY B  48      -7.352-101.132 -52.633  1.00 91.08           C  
ATOM    354  O   GLY B  48      -7.812-100.039 -52.970  1.00 91.08           O  
ATOM    355  N   GLY B  49      -6.402-101.232 -51.675  1.00 89.88           N  
ATOM    356  CA  GLY B  49      -5.754-100.049 -51.132  1.00 89.88           C  
ATOM    357  C   GLY B  49      -4.923 -99.300 -52.157  1.00 89.88           C  
ATOM    358  O   GLY B  49      -4.423 -99.896 -53.114  1.00 89.88           O  
ATOM    359  N   ILE B  50      -4.848 -97.829 -52.115  1.00 92.06           N  
ATOM    360  CA  ILE B  50      -4.031 -96.951 -52.945  1.00 92.06           C  
ATOM    361  C   ILE B  50      -3.030 -96.199 -52.071  1.00 92.06           C  
ATOM    362  O   ILE B  50      -3.408 -95.584 -51.071  1.00 92.06           O  
ATOM    363  CB  ILE B  50      -4.903 -95.953 -53.741  1.00 92.06           C  
ATOM    364  CG1 ILE B  50      -6.036 -96.691 -54.462  1.00 92.06           C  
ATOM    365  CG2 ILE B  50      -4.048 -95.160 -54.732  1.00 92.06           C  
ATOM    366  CD1 ILE B  50      -7.033 -95.771 -55.153  1.00 92.06           C  
ATOM    367  N   PRO B  51      -1.641 -96.376 -52.319  1.00 90.55           N  
ATOM    368  CA  PRO B  51      -0.643 -95.694 -51.491  1.00 90.55           C  
ATOM    369  C   PRO B  51      -0.864 -94.184 -51.424  1.00 90.55           C  
ATOM    370  O   PRO B  51      -1.473 -93.605 -52.327  1.00 90.55           O  
ATOM    371  CB  PRO B  51       0.679 -96.022 -52.190  1.00 90.55           C  
ATOM    372  CG  PRO B  51       0.368 -97.194 -53.064  1.00 90.55           C  
ATOM    373  CD  PRO B  51      -1.103 -97.185 -53.369  1.00 90.55           C  
ATOM    374  N   PRO B  52      -0.524 -93.446 -50.201  1.00 93.28           N  
ATOM    375  CA  PRO B  52      -0.613 -91.985 -50.151  1.00 93.28           C  
ATOM    376  C   PRO B  52       0.253 -91.304 -51.209  1.00 93.28           C  
ATOM    377  O   PRO B  52       1.259 -91.869 -51.645  1.00 93.28           O  
ATOM    378  CB  PRO B  52      -0.116 -91.650 -48.742  1.00 93.28           C  
ATOM    379  CG  PRO B  52       0.765 -92.797 -48.365  1.00 93.28           C  
ATOM    380  CD  PRO B  52       0.249 -94.036 -49.038  1.00 93.28           C  
ATOM    381  N   GLU B  53      -0.033 -90.022 -51.637  1.00 92.97           N  
ATOM    382  CA  GLU B  53       0.692 -89.311 -52.686  1.00 92.97           C  
ATOM    383  C   GLU B  53       1.871 -88.532 -52.111  1.00 92.97           C  
ATOM    384  O   GLU B  53       1.720 -87.806 -51.125  1.00 92.97           O  
ATOM    385  CB  GLU B  53      -0.245 -88.366 -53.442  1.00 92.97           C  
ATOM    386  CG  GLU B  53      -1.220 -89.078 -54.369  1.00 92.97           C  
ATOM    387  CD  GLU B  53      -1.794 -88.172 -55.447  1.00 92.97           C  
ATOM    388  OE1 GLU B  53      -2.656 -88.631 -56.230  1.00 92.97           O  
ATOM    389  OE2 GLU B  53      -1.377 -86.994 -55.509  1.00 92.97           O1-
ATOM    390  N   ARG B  54       3.055 -88.785 -52.696  1.00 94.03           N  
ATOM    391  CA  ARG B  54       4.240 -87.999 -52.368  1.00 94.03           C  
ATOM    392  C   ARG B  54       3.933 -86.506 -52.402  1.00 94.03           C  
ATOM    393  O   ARG B  54       4.343 -85.762 -51.508  1.00 94.03           O  
ATOM    394  CB  ARG B  54       5.384 -88.321 -53.332  1.00 94.03           C  
ATOM    395  CG  ARG B  54       6.659 -87.539 -53.059  1.00 94.03           C  
ATOM    396  CD  ARG B  54       7.624 -87.606 -54.234  1.00 94.03           C  
ATOM    397  NE  ARG B  54       7.118 -86.873 -55.390  1.00 94.03           N  
ATOM    398  CZ  ARG B  54       7.880 -86.284 -56.307  1.00 94.03           C  
ATOM    399  NH1 ARG B  54       9.204 -86.331 -56.220  1.00 94.03           N1+
ATOM    400  NH2 ARG B  54       7.314 -85.643 -57.320  1.00 94.03           N  
ATOM    401  N   ASN B  55       3.166 -86.035 -53.342  1.00 94.77           N  
ATOM    402  CA  ASN B  55       2.848 -84.625 -53.540  1.00 94.77           C  
ATOM    403  C   ASN B  55       1.952 -84.091 -52.426  1.00 94.77           C  
ATOM    404  O   ASN B  55       1.872 -82.879 -52.216  1.00 94.77           O  
ATOM    405  CB  ASN B  55       2.186 -84.411 -54.903  1.00 94.77           C  
ATOM    406  CG  ASN B  55       3.147 -84.615 -56.057  1.00 94.77           C  
ATOM    407  ND2 ASN B  55       2.612 -84.675 -57.271  1.00 94.77           N  
ATOM    408  OD1 ASN B  55       4.361 -84.718 -55.860  1.00 94.77           O  
ATOM    409  N   ASP B  56       1.261 -84.959 -51.732  1.00 95.18           N  
ATOM    410  CA  ASP B  56       0.482 -84.534 -50.573  1.00 95.18           C  
ATOM    411  C   ASP B  56       1.386 -84.269 -49.371  1.00 95.18           C  
ATOM    412  O   ASP B  56       1.185 -83.298 -48.638  1.00 95.18           O  
ATOM    413  CB  ASP B  56      -0.569 -85.587 -50.218  1.00 95.18           C  
ATOM    414  CG  ASP B  56      -1.724 -85.627 -51.203  1.00 95.18           C  
ATOM    415  OD1 ASP B  56      -1.967 -84.619 -51.900  1.00 95.18           O  
ATOM    416  OD2 ASP B  56      -2.400 -86.676 -51.280  1.00 95.18           O1-
ATOM    417  N   PHE B  57       2.410 -85.097 -49.086  1.00 95.81           N  
ATOM    418  CA  PHE B  57       3.389 -84.845 -48.035  1.00 95.81           C  
ATOM    419  C   PHE B  57       4.150 -83.552 -48.301  1.00 95.81           C  
ATOM    420  O   PHE B  57       4.288 -82.712 -47.410  1.00 95.81           O  
ATOM    421  CB  PHE B  57       4.369 -86.017 -47.920  1.00 95.81           C  
ATOM    422  CG  PHE B  57       3.827 -87.187 -47.144  1.00 95.81           C  
ATOM    423  CD1 PHE B  57       3.897 -87.211 -45.756  1.00 95.81           C  
ATOM    424  CD2 PHE B  57       3.249 -88.265 -47.803  1.00 95.81           C  
ATOM    425  CE1 PHE B  57       3.397 -88.293 -45.035  1.00 95.81           C  
ATOM    426  CE2 PHE B  57       2.747 -89.349 -47.089  1.00 95.81           C  
ATOM    427  CZ  PHE B  57       2.823 -89.362 -45.706  1.00 95.81           C  
ATOM    428  N   ASN B  58       4.599 -83.383 -49.540  1.00 96.35           N  
ATOM    429  CA  ASN B  58       5.280 -82.147 -49.911  1.00 96.35           C  
ATOM    430  C   ASN B  58       4.374 -80.932 -49.732  1.00 96.35           C  
ATOM    431  O   ASN B  58       4.819 -79.886 -49.256  1.00 96.35           O  
ATOM    432  CB  ASN B  58       5.785 -82.225 -51.353  1.00 96.35           C  
ATOM    433  CG  ASN B  58       7.069 -83.021 -51.480  1.00 96.35           C  
ATOM    434  ND2 ASN B  58       7.496 -83.264 -52.714  1.00 96.35           N  
ATOM    435  OD1 ASN B  58       7.672 -83.413 -50.478  1.00 96.35           O  
ATOM    436  N   GLY B  59       3.137 -81.035 -50.057  1.00 96.46           N  
ATOM    437  CA  GLY B  59       2.187 -79.935 -49.991  1.00 96.46           C  
ATOM    438  C   GLY B  59       1.927 -79.455 -48.576  1.00 96.46           C  
ATOM    439  O   GLY B  59       2.023 -78.259 -48.294  1.00 96.46           O  
ATOM    440  N   ILE B  60       1.622 -80.317 -47.641  1.00 96.60           N  
ATOM    441  CA  ILE B  60       1.287 -79.929 -46.275  1.00 96.60           C  
ATOM    442  C   ILE B  60       2.539 -79.429 -45.558  1.00 96.60           C  
ATOM    443  O   ILE B  60       2.485 -78.446 -44.815  1.00 96.60           O  
ATOM    444  CB  ILE B  60       0.655 -81.103 -45.493  1.00 96.60           C  
ATOM    445  CG1 ILE B  60       0.209 -80.639 -44.102  1.00 96.60           C  
ATOM    446  CG2 ILE B  60       1.635 -82.275 -45.392  1.00 96.60           C  
ATOM    447  CD1 ILE B  60      -0.834 -79.529 -44.124  1.00 96.60           C  
ATOM    448  N   LEU B  61       3.663 -80.039 -45.740  1.00 97.15           N  
ATOM    449  CA  LEU B  61       4.907 -79.605 -45.115  1.00 97.15           C  
ATOM    450  C   LEU B  61       5.371 -78.273 -45.696  1.00 97.15           C  
ATOM    451  O   LEU B  61       5.975 -77.461 -44.991  1.00 97.15           O  
ATOM    452  CB  LEU B  61       5.998 -80.664 -45.301  1.00 97.15           C  
ATOM    453  CG  LEU B  61       5.850 -81.941 -44.472  1.00 97.15           C  
ATOM    454  CD1 LEU B  61       6.782 -83.026 -45.001  1.00 97.15           C  
ATOM    455  CD2 LEU B  61       6.131 -81.659 -43.000  1.00 97.15           C  
ATOM    456  N   ASN B  62       5.114 -78.005 -46.976  1.00 96.98           N  
ATOM    457  CA  ASN B  62       5.380 -76.696 -47.562  1.00 96.98           C  
ATOM    458  C   ASN B  62       4.486 -75.618 -46.955  1.00 96.98           C  
ATOM    459  O   ASN B  62       4.962 -74.539 -46.597  1.00 96.98           O  
ATOM    460  CB  ASN B  62       5.202 -76.740 -49.081  1.00 96.98           C  
ATOM    461  CG  ASN B  62       5.533 -75.419 -49.747  1.00 96.98           C  
ATOM    462  ND2 ASN B  62       6.788 -75.256 -50.150  1.00 96.98           N  
ATOM    463  OD1 ASN B  62       4.669 -74.552 -49.897  1.00 96.98           O  
ATOM    464  N   LEU B  63       3.228 -75.905 -46.818  1.00 96.45           N  
ATOM    465  CA  LEU B  63       2.283 -74.962 -46.229  1.00 96.45           C  
ATOM    466  C   LEU B  63       2.728 -74.547 -44.831  1.00 96.45           C  
ATOM    467  O   LEU B  63       2.788 -73.355 -44.523  1.00 96.45           O  
ATOM    468  CB  LEU B  63       0.881 -75.575 -46.170  1.00 96.45           C  
ATOM    469  CG  LEU B  63      -0.198 -74.735 -45.485  1.00 96.45           C  
ATOM    470  CD1 LEU B  63      -0.364 -73.400 -46.202  1.00 96.45           C  
ATOM    471  CD2 LEU B  63      -1.520 -75.494 -45.443  1.00 96.45           C  
ATOM    472  N   TYR B  64       3.031 -75.369 -43.963  1.00 96.83           N  
ATOM    473  CA  TYR B  64       3.504 -75.063 -42.617  1.00 96.83           C  
ATOM    474  C   TYR B  64       4.841 -74.333 -42.662  1.00 96.83           C  
ATOM    475  O   TYR B  64       5.081 -73.417 -41.872  1.00 96.83           O  
ATOM    476  CB  TYR B  64       3.636 -76.345 -41.789  1.00 96.83           C  
ATOM    477  CG  TYR B  64       2.312 -76.941 -41.377  1.00 96.83           C  
ATOM    478  CD1 TYR B  64       1.113 -76.296 -41.674  1.00 96.83           C  
ATOM    479  CD2 TYR B  64       2.256 -78.148 -40.690  1.00 96.83           C  
ATOM    480  CE1 TYR B  64      -0.109 -76.840 -41.295  1.00 96.83           C  
ATOM    481  CE2 TYR B  64       1.040 -78.702 -40.306  1.00 96.83           C  
ATOM    482  CZ  TYR B  64      -0.136 -78.042 -40.613  1.00 96.83           C  
ATOM    483  OH  TYR B  64      -1.344 -78.585 -40.235  1.00 96.83           O  
ATOM    484  N   GLY B  65       5.682 -74.747 -43.582  1.00 96.34           N  
ATOM    485  CA  GLY B  65       6.972 -74.096 -43.745  1.00 96.34           C  
ATOM    486  C   GLY B  65       6.858 -72.627 -44.105  1.00 96.34           C  
ATOM    487  O   GLY B  65       7.675 -71.811 -43.673  1.00 96.34           O  
ATOM    488  N   GLN B  66       5.861 -72.157 -44.888  1.00 96.38           N  
ATOM    489  CA  GLN B  66       5.623 -70.754 -45.211  1.00 96.38           C  
ATOM    490  C   GLN B  66       5.392 -69.930 -43.948  1.00 96.38           C  
ATOM    491  O   GLN B  66       5.906 -68.816 -43.824  1.00 96.38           O  
ATOM    492  CB  GLN B  66       4.427 -70.616 -46.155  1.00 96.38           C  
ATOM    493  CG  GLN B  66       4.672 -71.186 -47.545  1.00 96.38           C  
ATOM    494  CD  GLN B  66       3.432 -71.152 -48.420  1.00 96.38           C  
ATOM    495  NE2 GLN B  66       3.456 -71.910 -49.511  1.00 96.38           N  
ATOM    496  OE1 GLN B  66       2.462 -70.451 -48.117  1.00 96.38           O  
ATOM    497  N   HIS B  67       4.664 -70.417 -43.058  1.00 96.02           N  
ATOM    498  CA  HIS B  67       4.382 -69.724 -41.806  1.00 96.02           C  
ATOM    499  C   HIS B  67       5.627 -69.641 -40.929  1.00 96.02           C  
ATOM    500  O   HIS B  67       5.883 -68.610 -40.304  1.00 96.02           O  
ATOM    501  CB  HIS B  67       3.252 -70.425 -41.049  1.00 96.02           C  
ATOM    502  CG  HIS B  67       1.909 -70.255 -41.684  1.00 96.02           C  
ATOM    503  CD2 HIS B  67       1.222 -71.051 -42.538  1.00 96.02           C  
ATOM    504  ND1 HIS B  67       1.115 -69.151 -41.463  1.00 96.02           N  
ATOM    505  CE1 HIS B  67      -0.006 -69.276 -42.154  1.00 96.02           C  
ATOM    506  NE2 HIS B  67       0.034 -70.420 -42.814  1.00 96.02           N  
ATOM    507  N   ILE B  68       6.422 -70.671 -40.855  1.00 96.88           N  
ATOM    508  CA  ILE B  68       7.646 -70.670 -40.062  1.00 96.88           C  
ATOM    509  C   ILE B  68       8.624 -69.641 -40.624  1.00 96.88           C  
ATOM    510  O   ILE B  68       9.229 -68.875 -39.871  1.00 96.88           O  
ATOM    511  CB  ILE B  68       8.300 -72.070 -40.029  1.00 96.88           C  
ATOM    512  CG1 ILE B  68       7.378 -73.073 -39.326  1.00 96.88           C  
ATOM    513  CG2 ILE B  68       9.668 -72.010 -39.344  1.00 96.88           C  
ATOM    514  CD1 ILE B  68       7.161 -72.783 -37.847  1.00 96.88           C  
ATOM    515  N   VAL B  69       8.756 -69.602 -41.956  1.00 96.10           N  
ATOM    516  CA  VAL B  69       9.619 -68.613 -42.592  1.00 96.10           C  
ATOM    517  C   VAL B  69       9.122 -67.206 -42.264  1.00 96.10           C  
ATOM    518  O   VAL B  69       9.916 -66.322 -41.934  1.00 96.10           O  
ATOM    519  CB  VAL B  69       9.681 -68.813 -44.122  1.00 96.10           C  
ATOM    520  CG1 VAL B  69      10.343 -67.614 -44.798  1.00 96.10           C  
ATOM    521  CG2 VAL B  69      10.429 -70.101 -44.461  1.00 96.10           C  
ATOM    522  N   HIS B  70       7.851 -66.938 -42.329  1.00 95.85           N  
ATOM    523  CA  HIS B  70       7.234 -65.661 -41.990  1.00 95.85           C  
ATOM    524  C   HIS B  70       7.593 -65.236 -40.570  1.00 95.85           C  
ATOM    525  O   HIS B  70       8.024 -64.102 -40.347  1.00 95.85           O  
ATOM    526  CB  HIS B  70       5.714 -65.742 -42.146  1.00 95.85           C  
ATOM    527  CG  HIS B  70       5.011 -64.455 -41.853  1.00 95.85           C  
ATOM    528  CD2 HIS B  70       4.358 -64.031 -40.746  1.00 95.85           C  
ATOM    529  ND1 HIS B  70       4.927 -63.428 -42.768  1.00 95.85           N  
ATOM    530  CE1 HIS B  70       4.251 -62.425 -42.234  1.00 95.85           C  
ATOM    531  NE2 HIS B  70       3.893 -62.766 -41.008  1.00 95.85           N  
ATOM    532  N   LEU B  71       7.486 -66.028 -39.610  1.00 95.33           N  
ATOM    533  CA  LEU B  71       7.806 -65.771 -38.211  1.00 95.33           C  
ATOM    534  C   LEU B  71       9.302 -65.537 -38.029  1.00 95.33           C  
ATOM    535  O   LEU B  71       9.709 -64.652 -37.273  1.00 95.33           O  
ATOM    536  CB  LEU B  71       7.350 -66.939 -37.333  1.00 95.33           C  
ATOM    537  CG  LEU B  71       5.839 -67.143 -37.207  1.00 95.33           C  
ATOM    538  CD1 LEU B  71       5.538 -68.498 -36.575  1.00 95.33           C  
ATOM    539  CD2 LEU B  71       5.213 -66.017 -36.392  1.00 95.33           C  
ATOM    540  N   ASN B  72      10.121 -66.322 -38.780  1.00 95.98           N  
ATOM    541  CA  ASN B  72      11.569 -66.156 -38.717  1.00 95.98           C  
ATOM    542  C   ASN B  72      11.996 -64.771 -39.197  1.00 95.98           C  
ATOM    543  O   ASN B  72      13.003 -64.232 -38.733  1.00 95.98           O  
ATOM    544  CB  ASN B  72      12.270 -67.241 -39.537  1.00 95.98           C  
ATOM    545  CG  ASN B  72      12.277 -68.587 -38.839  1.00 95.98           C  
ATOM    546  ND2 ASN B  72      11.609 -68.665 -37.694  1.00 95.98           N  
ATOM    547  OD1 ASN B  72      12.879 -69.548 -39.324  1.00 95.98           O  
ATOM    548  N   LYS B  73      11.237 -64.173 -40.016  1.00 94.82           N  
ATOM    549  CA  LYS B  73      11.523 -62.843 -40.545  1.00 94.82           C  
ATOM    550  C   LYS B  73      11.022 -61.756 -39.597  1.00 94.82           C  
ATOM    551  O   LYS B  73      11.159 -60.565 -39.884  1.00 94.82           O  
ATOM    552  CB  LYS B  73      10.890 -62.666 -41.926  1.00 94.82           C  
ATOM    553  CG  LYS B  73      11.587 -63.447 -43.030  1.00 94.82           C  
ATOM    554  CD  LYS B  73      10.885 -63.268 -44.370  1.00 94.82           C  
ATOM    555  CE  LYS B  73      11.614 -64.002 -45.487  1.00 94.82           C  
ATOM    556  NZ  LYS B  73      10.948 -63.802 -46.809  1.00 94.82           N1+
ATOM    557  N   GLY B  74      10.452 -62.101 -38.407  1.00 94.27           N  
ATOM    558  CA  GLY B  74       9.967 -61.147 -37.423  1.00 94.27           C  
ATOM    559  C   GLY B  74       8.676 -60.467 -37.836  1.00 94.27           C  
ATOM    560  O   GLY B  74       8.345 -59.392 -37.332  1.00 94.27           O  
ATOM    561  N   LEU B  75       7.947 -60.991 -38.776  1.00 93.86           N  
ATOM    562  CA  LEU B  75       6.768 -60.330 -39.324  1.00 93.86           C  
ATOM    563  C   LEU B  75       5.512 -60.736 -38.559  1.00 93.86           C  
ATOM    564  O   LEU B  75       5.225 -61.927 -38.418  1.00 93.86           O  
ATOM    565  CB  LEU B  75       6.606 -60.665 -40.809  1.00 93.86           C  
ATOM    566  CG  LEU B  75       7.594 -59.997 -41.766  1.00 93.86           C  
ATOM    567  CD1 LEU B  75       7.465 -60.594 -43.163  1.00 93.86           C  
ATOM    568  CD2 LEU B  75       7.369 -58.489 -41.801  1.00 93.86           C  
ATOM    569  N   PRO B  76       4.792 -59.710 -38.007  1.00 94.13           N  
ATOM    570  CA  PRO B  76       3.462 -59.997 -37.466  1.00 94.13           C  
ATOM    571  C   PRO B  76       2.427 -60.268 -38.555  1.00 94.13           C  
ATOM    572  O   PRO B  76       2.688 -60.020 -39.735  1.00 94.13           O  
ATOM    573  CB  PRO B  76       3.116 -58.725 -36.688  1.00 94.13           C  
ATOM    574  CG  PRO B  76       4.400 -57.965 -36.607  1.00 94.13           C  
ATOM    575  CD  PRO B  76       5.265 -58.364 -37.768  1.00 94.13           C  
ATOM    576  N   TYR B  77       1.306 -60.896 -38.176  1.00 95.38           N  
ATOM    577  CA  TYR B  77       0.233 -61.136 -39.135  1.00 95.38           C  
ATOM    578  C   TYR B  77      -0.622 -59.888 -39.321  1.00 95.38           C  
ATOM    579  O   TYR B  77      -0.865 -59.147 -38.366  1.00 95.38           O  
ATOM    580  CB  TYR B  77      -0.643 -62.307 -38.680  1.00 95.38           C  
ATOM    581  CG  TYR B  77       0.033 -63.651 -38.794  1.00 95.38           C  
ATOM    582  CD1 TYR B  77      -0.068 -64.407 -39.960  1.00 95.38           C  
ATOM    583  CD2 TYR B  77       0.773 -64.169 -37.737  1.00 95.38           C  
ATOM    584  CE1 TYR B  77       0.552 -65.648 -40.069  1.00 95.38           C  
ATOM    585  CE2 TYR B  77       1.397 -65.409 -37.834  1.00 95.38           C  
ATOM    586  CZ  TYR B  77       1.281 -66.139 -39.003  1.00 95.38           C  
ATOM    587  OH  TYR B  77       1.897 -67.366 -39.105  1.00 95.38           O  
ATOM    588  N   GLU B  78      -1.074 -59.639 -40.489  1.00 95.94           N  
ATOM    589  CA  GLU B  78      -1.933 -58.511 -40.836  1.00 95.94           C  
ATOM    590  C   GLU B  78      -3.403 -58.921 -40.849  1.00 95.94           C  
ATOM    591  O   GLU B  78      -3.725 -60.094 -41.046  1.00 95.94           O  
ATOM    592  CB  GLU B  78      -1.536 -57.931 -42.196  1.00 95.94           C  
ATOM    593  CG  GLU B  78      -0.170 -57.262 -42.204  1.00 95.94           C  
ATOM    594  CD  GLU B  78       0.288 -56.850 -43.594  1.00 95.94           C  
ATOM    595  OE1 GLU B  78       1.489 -56.541 -43.771  1.00 95.94           O  
ATOM    596  OE2 GLU B  78      -0.560 -56.834 -44.513  1.00 95.94           O1-
ATOM    597  N   PHE B  79      -4.268 -58.031 -40.667  1.00 94.87           N  
ATOM    598  CA  PHE B  79      -5.695 -58.301 -40.801  1.00 94.87           C  
ATOM    599  C   PHE B  79      -6.026 -58.769 -42.213  1.00 94.87           C  
ATOM    600  O   PHE B  79      -5.519 -58.216 -43.191  1.00 94.87           O  
ATOM    601  CB  PHE B  79      -6.514 -57.054 -40.455  1.00 94.87           C  
ATOM    602  CG  PHE B  79      -7.998 -57.236 -40.626  1.00 94.87           C  
ATOM    603  CD1 PHE B  79      -8.619 -56.916 -41.827  1.00 94.87           C  
ATOM    604  CD2 PHE B  79      -8.773 -57.728 -39.583  1.00 94.87           C  
ATOM    605  CE1 PHE B  79      -9.992 -57.084 -41.987  1.00 94.87           C  
ATOM    606  CE2 PHE B  79     -10.146 -57.898 -39.736  1.00 94.87           C  
ATOM    607  CZ  PHE B  79     -10.754 -57.575 -40.939  1.00 94.87           C  
ATOM    608  N   ASP B  80      -6.807 -59.856 -42.344  1.00 94.82           N  
ATOM    609  CA  ASP B  80      -7.308 -60.395 -43.604  1.00 94.82           C  
ATOM    610  C   ASP B  80      -8.819 -60.603 -43.550  1.00 94.82           C  
ATOM    611  O   ASP B  80      -9.311 -61.419 -42.768  1.00 94.82           O  
ATOM    612  CB  ASP B  80      -6.606 -61.713 -43.941  1.00 94.82           C  
ATOM    613  CG  ASP B  80      -6.953 -62.232 -45.325  1.00 94.82           C  
ATOM    614  OD1 ASP B  80      -8.143 -62.502 -45.595  1.00 94.82           O  
ATOM    615  OD2 ASP B  80      -6.027 -62.376 -46.152  1.00 94.82           O1-
ATOM    616  N   GLN B  81      -9.538 -59.923 -44.386  1.00 94.55           N  
ATOM    617  CA  GLN B  81     -10.996 -59.920 -44.341  1.00 94.55           C  
ATOM    618  C   GLN B  81     -11.559 -61.307 -44.637  1.00 94.55           C  
ATOM    619  O   GLN B  81     -12.476 -61.769 -43.955  1.00 94.55           O  
ATOM    620  CB  GLN B  81     -11.562 -58.901 -45.331  1.00 94.55           C  
ATOM    621  CG  GLN B  81     -13.064 -58.685 -45.201  1.00 94.55           C  
ATOM    622  CD  GLN B  81     -13.447 -57.987 -43.910  1.00 94.55           C  
ATOM    623  NE2 GLN B  81     -14.208 -58.675 -43.066  1.00 94.55           N  
ATOM    624  OE1 GLN B  81     -13.062 -56.837 -43.672  1.00 94.55           O  
ATOM    625  N   ALA B  82     -11.007 -61.906 -45.640  1.00 94.83           N  
ATOM    626  CA  ALA B  82     -11.491 -63.231 -46.020  1.00 94.83           C  
ATOM    627  C   ALA B  82     -11.280 -64.237 -44.893  1.00 94.83           C  
ATOM    628  O   ALA B  82     -12.172 -65.033 -44.588  1.00 94.83           O  
ATOM    629  CB  ALA B  82     -10.793 -63.707 -47.292  1.00 94.83           C  
ATOM    630  N   PHE B  83     -10.226 -64.175 -44.356  1.00 95.26           N  
ATOM    631  CA  PHE B  83      -9.931 -65.055 -43.231  1.00 95.26           C  
ATOM    632  C   PHE B  83     -10.834 -64.740 -42.045  1.00 95.26           C  
ATOM    633  O   PHE B  83     -11.381 -65.648 -41.416  1.00 95.26           O  
ATOM    634  CB  PHE B  83      -8.461 -64.929 -42.820  1.00 95.26           C  
ATOM    635  CG  PHE B  83      -8.048 -65.891 -41.739  1.00 95.26           C  
ATOM    636  CD1 PHE B  83      -7.860 -65.454 -40.434  1.00 95.26           C  
ATOM    637  CD2 PHE B  83      -7.849 -67.235 -42.028  1.00 95.26           C  
ATOM    638  CE1 PHE B  83      -7.478 -66.342 -39.431  1.00 95.26           C  
ATOM    639  CE2 PHE B  83      -7.468 -68.129 -41.032  1.00 95.26           C  
ATOM    640  CZ  PHE B  83      -7.282 -67.680 -39.734  1.00 95.26           C  
ATOM    641  N   ALA B  84     -10.996 -63.434 -41.667  1.00 95.61           N  
ATOM    642  CA  ALA B  84     -11.893 -63.020 -40.590  1.00 95.61           C  
ATOM    643  C   ALA B  84     -13.286 -63.614 -40.778  1.00 95.61           C  
ATOM    644  O   ALA B  84     -13.869 -64.156 -39.836  1.00 95.61           O  
ATOM    645  CB  ALA B  84     -11.971 -61.497 -40.519  1.00 95.61           C  
ATOM    646  N   ASP B  85     -13.762 -63.634 -41.960  1.00 95.66           N  
ATOM    647  CA  ASP B  85     -15.084 -64.175 -42.260  1.00 95.66           C  
ATOM    648  C   ASP B  85     -15.101 -65.695 -42.120  1.00 95.66           C  
ATOM    649  O   ASP B  85     -16.050 -66.264 -41.577  1.00 95.66           O  
ATOM    650  CB  ASP B  85     -15.522 -63.772 -43.670  1.00 95.66           C  
ATOM    651  CG  ASP B  85     -15.737 -62.276 -43.819  1.00 95.66           C  
ATOM    652  OD1 ASP B  85     -16.015 -61.596 -42.808  1.00 95.66           O  
ATOM    653  OD2 ASP B  85     -15.631 -61.773 -44.959  1.00 95.66           O1-
ATOM    654  N   ALA B  86     -14.039 -66.317 -42.588  1.00 94.91           N  
ATOM    655  CA  ALA B  86     -13.947 -67.774 -42.591  1.00 94.91           C  
ATOM    656  C   ALA B  86     -13.911 -68.325 -41.168  1.00 94.91           C  
ATOM    657  O   ALA B  86     -14.484 -69.381 -40.890  1.00 94.91           O  
ATOM    658  CB  ALA B  86     -12.712 -68.228 -43.365  1.00 94.91           C  
ATOM    659  N   ILE B  87     -13.299 -67.657 -40.287  1.00 94.95           N  
ATOM    660  CA  ILE B  87     -13.157 -68.161 -38.926  1.00 94.95           C  
ATOM    661  C   ILE B  87     -14.271 -67.597 -38.047  1.00 94.95           C  
ATOM    662  O   ILE B  87     -14.292 -67.826 -36.836  1.00 94.95           O  
ATOM    663  CB  ILE B  87     -11.775 -67.805 -38.333  1.00 94.95           C  
ATOM    664  CG1 ILE B  87     -11.587 -66.284 -38.291  1.00 94.95           C  
ATOM    665  CG2 ILE B  87     -10.655 -68.474 -39.135  1.00 94.95           C  
ATOM    666  CD1 ILE B  87     -10.375 -65.832 -37.489  1.00 94.95           C  
ATOM    667  N   GLY B  88     -15.218 -66.829 -38.528  1.00 94.92           N  
ATOM    668  CA  GLY B  88     -16.306 -66.227 -37.774  1.00 94.92           C  
ATOM    669  C   GLY B  88     -15.883 -64.997 -36.993  1.00 94.92           C  
ATOM    670  O   GLY B  88     -16.548 -64.606 -36.032  1.00 94.92           O  
ATOM    671  N   GLY B  89     -14.785 -64.307 -37.386  1.00 96.58           N  
ATOM    672  CA  GLY B  89     -14.254 -63.102 -36.769  1.00 96.58           C  
ATOM    673  C   GLY B  89     -13.063 -63.368 -35.868  1.00 96.58           C  
ATOM    674  O   GLY B  89     -12.997 -64.408 -35.209  1.00 96.58           O  
ATOM    675  N   TYR B  90     -12.096 -62.450 -35.910  1.00 96.64           N  
ATOM    676  CA  TYR B  90     -10.946 -62.544 -35.018  1.00 96.64           C  
ATOM    677  C   TYR B  90     -11.387 -62.550 -33.559  1.00 96.64           C  
ATOM    678  O   TYR B  90     -12.295 -61.808 -33.176  1.00 96.64           O  
ATOM    679  CB  TYR B  90      -9.977 -61.385 -35.266  1.00 96.64           C  
ATOM    680  CG  TYR B  90      -9.237 -61.483 -36.579  1.00 96.64           C  
ATOM    681  CD1 TYR B  90      -8.070 -62.236 -36.688  1.00 96.64           C  
ATOM    682  CD2 TYR B  90      -9.702 -60.821 -37.710  1.00 96.64           C  
ATOM    683  CE1 TYR B  90      -7.384 -62.328 -37.895  1.00 96.64           C  
ATOM    684  CE2 TYR B  90      -9.024 -60.906 -38.922  1.00 96.64           C  
ATOM    685  CZ  TYR B  90      -7.868 -61.660 -39.004  1.00 96.64           C  
ATOM    686  OH  TYR B  90      -7.193 -61.747 -40.201  1.00 96.64           O  
ATOM    687  N   PRO B  91     -10.720 -63.399 -32.673  1.00 95.65           N  
ATOM    688  CA  PRO B  91     -11.147 -63.520 -31.278  1.00 95.65           C  
ATOM    689  C   PRO B  91     -10.751 -62.312 -30.432  1.00 95.65           C  
ATOM    690  O   PRO B  91      -9.992 -61.455 -30.891  1.00 95.65           O  
ATOM    691  CB  PRO B  91     -10.428 -64.783 -30.797  1.00 95.65           C  
ATOM    692  CG  PRO B  91      -9.257 -64.928 -31.714  1.00 95.65           C  
ATOM    693  CD  PRO B  91      -9.599 -64.290 -33.030  1.00 95.65           C  
ATOM    694  N   LEU B  92     -11.340 -62.164 -29.186  1.00 95.86           N  
ATOM    695  CA  LEU B  92     -10.943 -61.187 -28.178  1.00 95.86           C  
ATOM    696  C   LEU B  92      -9.452 -61.296 -27.873  1.00 95.86           C  
ATOM    697  O   LEU B  92      -8.918 -62.402 -27.758  1.00 95.86           O  
ATOM    698  CB  LEU B  92     -11.754 -61.381 -26.894  1.00 95.86           C  
ATOM    699  CG  LEU B  92     -11.406 -60.456 -25.726  1.00 95.86           C  
ATOM    700  CD1 LEU B  92     -11.767 -59.014 -26.066  1.00 95.86           C  
ATOM    701  CD2 LEU B  92     -12.120 -60.907 -24.456  1.00 95.86           C  
ATOM    702  N   ASN B  93      -8.737 -60.164 -27.906  1.00 95.58           N  
ATOM    703  CA  ASN B  93      -7.337 -59.997 -27.530  1.00 95.58           C  
ATOM    704  C   ASN B  93      -6.400 -60.395 -28.667  1.00 95.58           C  
ATOM    705  O   ASN B  93      -5.181 -60.430 -28.490  1.00 95.58           O  
ATOM    706  CB  ASN B  93      -7.018 -60.806 -26.271  1.00 95.58           C  
ATOM    707  CG  ASN B  93      -7.762 -60.303 -25.050  1.00 95.58           C  
ATOM    708  ND2 ASN B  93      -8.204 -61.226 -24.204  1.00 95.58           N  
ATOM    709  OD1 ASN B  93      -7.940 -59.096 -24.869  1.00 95.58           O  
ATOM    710  N   ALA B  94      -6.945 -60.786 -29.882  1.00 96.16           N  
ATOM    711  CA  ALA B  94      -6.102 -60.980 -31.059  1.00 96.16           C  
ATOM    712  C   ALA B  94      -5.310 -59.716 -31.381  1.00 96.16           C  
ATOM    713  O   ALA B  94      -5.808 -58.602 -31.205  1.00 96.16           O  
ATOM    714  CB  ALA B  94      -6.950 -61.393 -32.259  1.00 96.16           C  
ATOM    715  N   ARG B  95      -4.117 -59.769 -31.786  1.00 95.55           N  
ATOM    716  CA  ARG B  95      -3.258 -58.656 -32.177  1.00 95.55           C  
ATOM    717  C   ARG B  95      -2.799 -58.801 -33.624  1.00 95.55           C  
ATOM    718  O   ARG B  95      -2.279 -59.848 -34.014  1.00 95.55           O  
ATOM    719  CB  ARG B  95      -2.045 -58.561 -31.249  1.00 95.55           C  
ATOM    720  CG  ARG B  95      -2.393 -58.199 -29.815  1.00 95.55           C  
ATOM    721  CD  ARG B  95      -1.158 -58.164 -28.926  1.00 95.55           C  
ATOM    722  NE  ARG B  95      -1.512 -58.027 -27.516  1.00 95.55           N  
ATOM    723  CZ  ARG B  95      -0.700 -57.557 -26.572  1.00 95.55           C  
ATOM    724  NH1 ARG B  95       0.534 -57.169 -26.872  1.00 95.55           N1+
ATOM    725  NH2 ARG B  95      -1.125 -57.475 -25.320  1.00 95.55           N  
ATOM    726  N   LEU B  96      -3.058 -57.777 -34.364  1.00 96.70           N  
ATOM    727  CA  LEU B  96      -2.728 -57.760 -35.785  1.00 96.70           C  
ATOM    728  C   LEU B  96      -2.029 -56.459 -36.165  1.00 96.70           C  
ATOM    729  O   LEU B  96      -2.119 -55.466 -35.439  1.00 96.70           O  
ATOM    730  CB  LEU B  96      -3.991 -57.940 -36.631  1.00 96.70           C  
ATOM    731  CG  LEU B  96      -4.850 -59.166 -36.314  1.00 96.70           C  
ATOM    732  CD1 LEU B  96      -6.200 -59.062 -37.015  1.00 96.70           C  
ATOM    733  CD2 LEU B  96      -4.127 -60.445 -36.721  1.00 96.70           C  
ATOM    734  N   MET B  97      -1.347 -56.459 -37.202  1.00 96.09           N  
ATOM    735  CA  MET B  97      -0.624 -55.287 -37.689  1.00 96.09           C  
ATOM    736  C   MET B  97      -1.446 -54.536 -38.731  1.00 96.09           C  
ATOM    737  O   MET B  97      -2.051 -55.150 -39.611  1.00 96.09           O  
ATOM    738  CB  MET B  97       0.726 -55.695 -38.282  1.00 96.09           C  
ATOM    739  CG  MET B  97       1.605 -54.517 -38.670  1.00 96.09           C  
ATOM    740  SD  MET B  97       3.230 -55.045 -39.340  1.00 96.09           S  
ATOM    741  CE  MET B  97       2.705 -55.781 -40.913  1.00 96.09           C  
ATOM    742  N   LEU B  98      -1.501 -53.252 -38.530  1.00 95.84           N  
ATOM    743  CA  LEU B  98      -2.109 -52.383 -39.531  1.00 95.84           C  
ATOM    744  C   LEU B  98      -1.181 -52.198 -40.727  1.00 95.84           C  
ATOM    745  O   LEU B  98      -0.017 -52.604 -40.684  1.00 95.84           O  
ATOM    746  CB  LEU B  98      -2.451 -51.021 -38.921  1.00 95.84           C  
ATOM    747  CG  LEU B  98      -3.515 -51.018 -37.822  1.00 95.84           C  
ATOM    748  CD1 LEU B  98      -3.690 -49.612 -37.257  1.00 95.84           C  
ATOM    749  CD2 LEU B  98      -4.839 -51.553 -38.358  1.00 95.84           C  
ATOM    750  N   ASP B  99      -1.732 -51.536 -41.776  1.00 94.05           N  
ATOM    751  CA  ASP B  99      -0.965 -51.271 -42.989  1.00 94.05           C  
ATOM    752  C   ASP B  99       0.223 -50.356 -42.699  1.00 94.05           C  
ATOM    753  O   ASP B  99       1.283 -50.492 -43.314  1.00 94.05           O  
ATOM    754  CB  ASP B  99      -1.858 -50.648 -44.064  1.00 94.05           C  
ATOM    755  CG  ASP B  99      -2.895 -51.615 -44.607  1.00 94.05           C  
ATOM    756  OD1 ASP B  99      -2.776 -52.836 -44.366  1.00 94.05           O  
ATOM    757  OD2 ASP B  99      -3.838 -51.153 -45.284  1.00 94.05           O1-
ATOM    758  N   ASN B 100       0.064 -49.514 -41.705  1.00 93.35           N  
ATOM    759  CA  ASN B 100       1.125 -48.563 -41.389  1.00 93.35           C  
ATOM    760  C   ASN B 100       2.151 -49.166 -40.433  1.00 93.35           C  
ATOM    761  O   ASN B 100       3.083 -48.483 -40.004  1.00 93.35           O  
ATOM    762  CB  ASN B 100       0.538 -47.280 -40.797  1.00 93.35           C  
ATOM    763  CG  ASN B 100      -0.105 -47.503 -39.442  1.00 93.35           C  
ATOM    764  ND2 ASN B 100      -0.728 -46.461 -38.904  1.00 93.35           N  
ATOM    765  OD1 ASN B 100      -0.042 -48.601 -38.884  1.00 93.35           O  
ATOM    766  N   GLY B 101       1.909 -50.430 -40.031  1.00 94.41           N  
ATOM    767  CA  GLY B 101       2.887 -51.121 -39.206  1.00 94.41           C  
ATOM    768  C   GLY B 101       2.524 -51.132 -37.733  1.00 94.41           C  
ATOM    769  O   GLY B 101       3.153 -51.834 -36.938  1.00 94.41           O  
ATOM    770  N   ASP B 102       1.547 -50.390 -37.264  1.00 94.71           N  
ATOM    771  CA  ASP B 102       1.133 -50.351 -35.865  1.00 94.71           C  
ATOM    772  C   ASP B 102       0.367 -51.616 -35.483  1.00 94.71           C  
ATOM    773  O   ASP B 102      -0.292 -52.227 -36.327  1.00 94.71           O  
ATOM    774  CB  ASP B 102       0.274 -49.114 -35.594  1.00 94.71           C  
ATOM    775  CG  ASP B 102       1.067 -47.820 -35.638  1.00 94.71           C  
ATOM    776  OD1 ASP B 102       2.312 -47.864 -35.535  1.00 94.71           O  
ATOM    777  OD2 ASP B 102       0.442 -46.746 -35.772  1.00 94.71           O1-
ATOM    778  N   ILE B 103       0.494 -51.983 -34.216  1.00 96.20           N  
ATOM    779  CA  ILE B 103      -0.210 -53.155 -33.707  1.00 96.20           C  
ATOM    780  C   ILE B 103      -1.523 -52.727 -33.055  1.00 96.20           C  
ATOM    781  O   ILE B 103      -1.558 -51.753 -32.299  1.00 96.20           O  
ATOM    782  CB  ILE B 103       0.657 -53.942 -32.699  1.00 96.20           C  
ATOM    783  CG1 ILE B 103       1.928 -54.462 -33.380  1.00 96.20           C  
ATOM    784  CG2 ILE B 103      -0.143 -55.092 -32.081  1.00 96.20           C  
ATOM    785  CD1 ILE B 103       1.672 -55.518 -34.447  1.00 96.20           C  
ATOM    786  N   VAL B 104      -2.610 -53.467 -33.437  1.00 96.79           N  
ATOM    787  CA  VAL B 104      -3.918 -53.248 -32.827  1.00 96.79           C  
ATOM    788  C   VAL B 104      -4.363 -54.510 -32.092  1.00 96.79           C  
ATOM    789  O   VAL B 104      -3.950 -55.618 -32.441  1.00 96.79           O  
ATOM    790  CB  VAL B 104      -4.974 -52.843 -33.880  1.00 96.79           C  
ATOM    791  CG1 VAL B 104      -4.643 -51.478 -34.480  1.00 96.79           C  
ATOM    792  CG2 VAL B 104      -5.069 -53.903 -34.975  1.00 96.79           C  
ATOM    793  N   ARG B 105      -5.151 -54.392 -31.122  1.00 96.86           N  
ATOM    794  CA  ARG B 105      -5.709 -55.471 -30.313  1.00 96.86           C  
ATOM    795  C   ARG B 105      -7.232 -55.488 -30.399  1.00 96.86           C  
ATOM    796  O   ARG B 105      -7.881 -54.456 -30.215  1.00 96.86           O  
ATOM    797  CB  ARG B 105      -5.268 -55.334 -28.855  1.00 96.86           C  
ATOM    798  CG  ARG B 105      -5.917 -56.339 -27.917  1.00 96.86           C  
ATOM    799  CD  ARG B 105      -5.558 -56.069 -26.463  1.00 96.86           C  
ATOM    800  NE  ARG B 105      -6.385 -56.851 -25.549  1.00 96.86           N  
ATOM    801  CZ  ARG B 105      -6.380 -56.724 -24.225  1.00 96.86           C  
ATOM    802  NH1 ARG B 105      -5.588 -55.839 -23.632  1.00 96.86           N1+
ATOM    803  NH2 ARG B 105      -7.173 -57.488 -23.488  1.00 96.86           N  
ATOM    804  N   SER B 106      -7.750 -56.699 -30.659  1.00 96.28           N  
ATOM    805  CA  SER B 106      -9.204 -56.824 -30.644  1.00 96.28           C  
ATOM    806  C   SER B 106      -9.752 -56.728 -29.224  1.00 96.28           C  
ATOM    807  O   SER B 106      -9.263 -57.405 -28.317  1.00 96.28           O  
ATOM    808  CB  SER B 106      -9.635 -58.147 -31.278  1.00 96.28           C  
ATOM    809  OG  SER B 106     -11.040 -58.312 -31.192  1.00 96.28           O  
ATOM    810  N   THR B 107     -10.714 -55.849 -29.033  1.00 96.46           N  
ATOM    811  CA  THR B 107     -11.319 -55.669 -27.718  1.00 96.46           C  
ATOM    812  C   THR B 107     -12.676 -56.365 -27.647  1.00 96.46           C  
ATOM    813  O   THR B 107     -13.362 -56.296 -26.626  1.00 96.46           O  
ATOM    814  CB  THR B 107     -11.487 -54.176 -27.380  1.00 96.46           C  
ATOM    815  CG2 THR B 107     -10.139 -53.465 -27.345  1.00 96.46           C  
ATOM    816  OG1 THR B 107     -12.315 -53.558 -28.373  1.00 96.46           O  
ATOM    817  N   VAL B 108     -13.077 -57.079 -28.770  1.00 97.27           N  
ATOM    818  CA  VAL B 108     -14.345 -57.800 -28.819  1.00 97.27           C  
ATOM    819  C   VAL B 108     -14.128 -59.188 -29.415  1.00 97.27           C  
ATOM    820  O   VAL B 108     -13.096 -59.449 -30.039  1.00 97.27           O  
ATOM    821  CB  VAL B 108     -15.405 -57.028 -29.637  1.00 97.27           C  
ATOM    822  CG1 VAL B 108     -15.734 -55.693 -28.971  1.00 97.27           C  
ATOM    823  CG2 VAL B 108     -14.919 -56.809 -31.068  1.00 97.27           C  
ATOM    824  N   ALA B 109     -15.077 -60.081 -29.133  1.00 96.66           N  
ATOM    825  CA  ALA B 109     -15.057 -61.405 -29.748  1.00 96.66           C  
ATOM    826  C   ALA B 109     -15.630 -61.362 -31.162  1.00 96.66           C  
ATOM    827  O   ALA B 109     -16.380 -60.445 -31.507  1.00 96.66           O  
ATOM    828  CB  ALA B 109     -15.835 -62.402 -28.892  1.00 96.66           C  
ATOM    829  N   ASN B 110     -15.197 -62.319 -31.952  1.00 96.58           N  
ATOM    830  CA  ASN B 110     -15.738 -62.474 -33.298  1.00 96.58           C  
ATOM    831  C   ASN B 110     -15.666 -61.169 -34.085  1.00 96.58           C  
ATOM    832  O   ASN B 110     -16.657 -60.740 -34.677  1.00 96.58           O  
ATOM    833  CB  ASN B 110     -17.181 -62.980 -33.241  1.00 96.58           C  
ATOM    834  CG  ASN B 110     -17.317 -64.271 -32.457  1.00 96.58           C  
ATOM    835  ND2 ASN B 110     -16.956 -65.385 -33.083  1.00 96.58           N  
ATOM    836  OD1 ASN B 110     -17.743 -64.267 -31.300  1.00 96.58           O  
ATOM    837  N   ASN B 111     -14.528 -60.462 -34.026  1.00 96.76           N  
ATOM    838  CA  ASN B 111     -14.331 -59.158 -34.649  1.00 96.76           C  
ATOM    839  C   ASN B 111     -14.083 -59.285 -36.150  1.00 96.76           C  
ATOM    840  O   ASN B 111     -13.015 -59.730 -36.571  1.00 96.76           O  
ATOM    841  CB  ASN B 111     -13.174 -58.412 -33.981  1.00 96.76           C  
ATOM    842  CG  ASN B 111     -13.217 -56.918 -34.234  1.00 96.76           C  
ATOM    843  ND2 ASN B 111     -12.502 -56.157 -33.415  1.00 96.76           N  
ATOM    844  OD1 ASN B 111     -13.890 -56.452 -35.158  1.00 96.76           O  
ATOM    845  N   VAL B 112     -14.869 -58.927 -36.985  1.00 96.69           N  
ATOM    846  CA  VAL B 112     -14.738 -59.038 -38.434  1.00 96.69           C  
ATOM    847  C   VAL B 112     -14.497 -57.656 -39.038  1.00 96.69           C  
ATOM    848  O   VAL B 112     -14.421 -57.511 -40.260  1.00 96.69           O  
ATOM    849  CB  VAL B 112     -15.989 -59.685 -39.069  1.00 96.69           C  
ATOM    850  CG1 VAL B 112     -16.083 -61.162 -38.691  1.00 96.69           C  
ATOM    851  CG2 VAL B 112     -17.251 -58.939 -38.640  1.00 96.69           C  
ATOM    852  N   THR B 113     -14.411 -56.589 -38.083  1.00 96.64           N  
ATOM    853  CA  THR B 113     -14.227 -55.215 -38.537  1.00 96.64           C  
ATOM    854  C   THR B 113     -12.790 -54.985 -38.995  1.00 96.64           C  
ATOM    855  O   THR B 113     -11.844 -55.384 -38.313  1.00 96.64           O  
ATOM    856  CB  THR B 113     -14.582 -54.208 -37.427  1.00 96.64           C  
ATOM    857  CG2 THR B 113     -14.435 -52.772 -37.920  1.00 96.64           C  
ATOM    858  OG1 THR B 113     -15.936 -54.422 -37.011  1.00 96.64           O  
ATOM    859  N   ASN B 114     -12.553 -54.412 -40.193  1.00 96.74           N  
ATOM    860  CA  ASN B 114     -11.229 -54.049 -40.687  1.00 96.74           C  
ATOM    861  C   ASN B 114     -10.685 -52.814 -39.976  1.00 96.74           C  
ATOM    862  O   ASN B 114     -11.173 -51.703 -40.191  1.00 96.74           O  
ATOM    863  CB  ASN B 114     -11.266 -53.819 -42.199  1.00 96.74           C  
ATOM    864  CG  ASN B 114      -9.900 -53.501 -42.775  1.00 96.74           C  
ATOM    865  ND2 ASN B 114      -9.819 -53.412 -44.097  1.00 96.74           N  
ATOM    866  OD1 ASN B 114      -8.925 -53.338 -42.037  1.00 96.74           O  
ATOM    867  N   PRO B 115      -9.708 -52.901 -39.130  1.00 95.92           N  
ATOM    868  CA  PRO B 115      -9.196 -51.785 -38.331  1.00 95.92           C  
ATOM    869  C   PRO B 115      -8.489 -50.729 -39.178  1.00 95.92           C  
ATOM    870  O   PRO B 115      -8.227 -49.622 -38.700  1.00 95.92           O  
ATOM    871  CB  PRO B 115      -8.215 -52.459 -37.369  1.00 95.92           C  
ATOM    872  CG  PRO B 115      -7.744 -53.677 -38.096  1.00 95.92           C  
ATOM    873  CD  PRO B 115      -8.887 -54.224 -38.902  1.00 95.92           C  
ATOM    874  N   ASN B 116      -8.074 -51.020 -40.412  1.00 95.45           N  
ATOM    875  CA  ASN B 116      -7.447 -50.023 -41.273  1.00 95.45           C  
ATOM    876  C   ASN B 116      -8.435 -48.935 -41.683  1.00 95.45           C  
ATOM    877  O   ASN B 116      -8.031 -47.834 -42.061  1.00 95.45           O  
ATOM    878  CB  ASN B 116      -6.843 -50.687 -42.512  1.00 95.45           C  
ATOM    879  CG  ASN B 116      -5.609 -51.507 -42.193  1.00 95.45           C  
ATOM    880  ND2 ASN B 116      -5.728 -52.825 -42.303  1.00 95.45           N  
ATOM    881  OD1 ASN B 116      -4.557 -50.961 -41.849  1.00 95.45           O  
ATOM    882  N   VAL B 117      -9.705 -49.247 -41.666  1.00 95.65           N  
ATOM    883  CA  VAL B 117     -10.708 -48.287 -42.115  1.00 95.65           C  
ATOM    884  C   VAL B 117     -11.650 -47.945 -40.963  1.00 95.65           C  
ATOM    885  O   VAL B 117     -12.290 -46.892 -40.968  1.00 95.65           O  
ATOM    886  CB  VAL B 117     -11.513 -48.829 -43.318  1.00 95.65           C  
ATOM    887  CG1 VAL B 117     -10.617 -48.972 -44.547  1.00 95.65           C  
ATOM    888  CG2 VAL B 117     -12.161 -50.166 -42.967  1.00 95.65           C  
ATOM    889  N   ASP B 118     -11.878 -48.840 -40.043  1.00 95.80           N  
ATOM    890  CA  ASP B 118     -12.764 -48.675 -38.894  1.00 95.80           C  
ATOM    891  C   ASP B 118     -12.145 -49.272 -37.633  1.00 95.80           C  
ATOM    892  O   ASP B 118     -12.007 -50.492 -37.520  1.00 95.80           O  
ATOM    893  CB  ASP B 118     -14.124 -49.320 -39.169  1.00 95.80           C  
ATOM    894  CG  ASP B 118     -15.101 -49.157 -38.017  1.00 95.80           C  
ATOM    895  OD1 ASP B 118     -14.779 -48.447 -37.041  1.00 95.80           O  
ATOM    896  OD2 ASP B 118     -16.201 -49.746 -38.086  1.00 95.80           O1-
ATOM    897  N   MET B 119     -11.860 -48.529 -36.631  1.00 95.27           N  
ATOM    898  CA  MET B 119     -11.173 -48.969 -35.420  1.00 95.27           C  
ATOM    899  C   MET B 119     -12.172 -49.453 -34.374  1.00 95.27           C  
ATOM    900  O   MET B 119     -11.804 -49.692 -33.222  1.00 95.27           O  
ATOM    901  CB  MET B 119     -10.320 -47.838 -34.844  1.00 95.27           C  
ATOM    902  CG  MET B 119      -8.988 -47.653 -35.553  1.00 95.27           C  
ATOM    903  SD  MET B 119      -7.900 -49.123 -35.400  1.00 95.27           S  
ATOM    904  CE  MET B 119      -7.444 -49.003 -33.648  1.00 95.27           C  
ATOM    905  N   THR B 120     -13.394 -49.535 -34.640  1.00 96.37           N  
ATOM    906  CA  THR B 120     -14.391 -50.044 -33.704  1.00 96.37           C  
ATOM    907  C   THR B 120     -14.041 -51.461 -33.259  1.00 96.37           C  
ATOM    908  O   THR B 120     -13.770 -52.330 -34.090  1.00 96.37           O  
ATOM    909  CB  THR B 120     -15.799 -50.032 -34.327  1.00 96.37           C  
ATOM    910  CG2 THR B 120     -16.842 -50.540 -33.337  1.00 96.37           C  
ATOM    911  OG1 THR B 120     -16.134 -48.692 -34.711  1.00 96.37           O  
ATOM    912  N   GLY B 121     -13.991 -51.703 -32.079  1.00 96.12           N  
ATOM    913  CA  GLY B 121     -13.655 -53.002 -31.518  1.00 96.12           C  
ATOM    914  C   GLY B 121     -12.161 -53.258 -31.459  1.00 96.12           C  
ATOM    915  O   GLY B 121     -11.728 -54.359 -31.111  1.00 96.12           O  
ATOM    916  N   TRP B 122     -11.366 -52.209 -31.854  1.00 96.40           N  
ATOM    917  CA  TRP B 122      -9.912 -52.322 -31.832  1.00 96.40           C  
ATOM    918  C   TRP B 122      -9.293 -51.221 -30.978  1.00 96.40           C  
ATOM    919  O   TRP B 122      -9.858 -50.132 -30.852  1.00 96.40           O  
ATOM    920  CB  TRP B 122      -9.345 -52.262 -33.253  1.00 96.40           C  
ATOM    921  CG  TRP B 122      -9.830 -53.362 -34.149  1.00 96.40           C  
ATOM    922  CD1 TRP B 122     -10.891 -53.316 -35.011  1.00 96.40           C  
ATOM    923  CD2 TRP B 122      -9.274 -54.675 -34.267  1.00 96.40           C  
ATOM    924  CE2 TRP B 122     -10.048 -55.373 -35.220  1.00 96.40           C  
ATOM    925  CE3 TRP B 122      -8.194 -55.330 -33.659  1.00 96.40           C  
ATOM    926  NE1 TRP B 122     -11.027 -54.522 -35.658  1.00 96.40           N  
ATOM    927  CZ2 TRP B 122      -9.775 -56.695 -35.580  1.00 96.40           C  
ATOM    928  CZ3 TRP B 122      -7.925 -56.646 -34.018  1.00 96.40           C  
ATOM    929  CH2 TRP B 122      -8.714 -57.312 -34.970  1.00 96.40           C  
ATOM    930  N   LEU B 123      -8.203 -51.457 -30.338  1.00 95.04           N  
ATOM    931  CA  LEU B 123      -7.398 -50.488 -29.602  1.00 95.04           C  
ATOM    932  C   LEU B 123      -5.963 -50.470 -30.119  1.00 95.04           C  
ATOM    933  O   LEU B 123      -5.340 -51.523 -30.271  1.00 95.04           O  
ATOM    934  CB  LEU B 123      -7.410 -50.808 -28.105  1.00 95.04           C  
ATOM    935  CG  LEU B 123      -6.562 -49.902 -27.211  1.00 95.04           C  
ATOM    936  CD1 LEU B 123      -7.168 -48.503 -27.148  1.00 95.04           C  
ATOM    937  CD2 LEU B 123      -6.433 -50.498 -25.814  1.00 95.04           C  
ATOM    938  N   LEU B 124      -5.478 -49.289 -30.400  1.00 94.89           N  
ATOM    939  CA  LEU B 124      -4.071 -49.152 -30.759  1.00 94.89           C  
ATOM    940  C   LEU B 124      -3.172 -49.453 -29.564  1.00 94.89           C  
ATOM    941  O   LEU B 124      -3.300 -48.824 -28.512  1.00 94.89           O  
ATOM    942  CB  LEU B 124      -3.786 -47.742 -31.283  1.00 94.89           C  
ATOM    943  CG  LEU B 124      -2.483 -47.558 -32.063  1.00 94.89           C  
ATOM    944  CD1 LEU B 124      -2.594 -48.204 -33.440  1.00 94.89           C  
ATOM    945  CD2 LEU B 124      -2.137 -46.078 -32.187  1.00 94.89           C  
ATOM    946  N   ALA B 125      -2.210 -50.346 -29.690  1.00 93.57           N  
ATOM    947  CA  ALA B 125      -1.383 -50.801 -28.575  1.00 93.57           C  
ATOM    948  C   ALA B 125      -0.391 -49.721 -28.152  1.00 93.57           C  
ATOM    949  O   ALA B 125       0.028 -49.675 -26.993  1.00 93.57           O  
ATOM    950  CB  ALA B 125      -0.641 -52.082 -28.951  1.00 93.57           C  
ATOM    951  N   ASN B 126       0.049 -48.848 -29.038  1.00 95.14           N  
ATOM    952  CA  ASN B 126       1.010 -47.796 -28.726  1.00 95.14           C  
ATOM    953  C   ASN B 126       0.316 -46.460 -28.475  1.00 95.14           C  
ATOM    954  O   ASN B 126       0.917 -45.400 -28.658  1.00 95.14           O  
ATOM    955  CB  ASN B 126       2.038 -47.657 -29.851  1.00 95.14           C  
ATOM    956  CG  ASN B 126       2.892 -48.898 -30.018  1.00 95.14           C  
ATOM    957  ND2 ASN B 126       2.733 -49.580 -31.146  1.00 95.14           N  
ATOM    958  OD1 ASN B 126       3.688 -49.242 -29.140  1.00 95.14           O  
ATOM    959  N   SER B 127      -0.951 -46.420 -28.125  1.00 96.35           N  
ATOM    960  CA  SER B 127      -1.672 -45.233 -27.678  1.00 96.35           C  
ATOM    961  C   SER B 127      -1.373 -44.922 -26.216  1.00 96.35           C  
ATOM    962  O   SER B 127      -1.220 -45.834 -25.400  1.00 96.35           O  
ATOM    963  CB  SER B 127      -3.178 -45.415 -27.871  1.00 96.35           C  
ATOM    964  OG  SER B 127      -3.897 -44.378 -27.226  1.00 96.35           O  
ATOM    965  N   ALA B 128      -1.341 -43.615 -25.880  1.00 97.53           N  
ATOM    966  CA  ALA B 128      -1.177 -43.236 -24.479  1.00 97.53           C  
ATOM    967  C   ALA B 128      -2.327 -43.768 -23.628  1.00 97.53           C  
ATOM    968  O   ALA B 128      -2.176 -43.960 -22.419  1.00 97.53           O  
ATOM    969  CB  ALA B 128      -1.079 -41.718 -24.346  1.00 97.53           C  
ATOM    970  N   SER B 129      -3.450 -44.020 -24.240  1.00 96.93           N  
ATOM    971  CA  SER B 129      -4.599 -44.577 -23.533  1.00 96.93           C  
ATOM    972  C   SER B 129      -4.344 -46.021 -23.115  1.00 96.93           C  
ATOM    973  O   SER B 129      -5.020 -46.544 -22.226  1.00 96.93           O  
ATOM    974  CB  SER B 129      -5.853 -44.504 -24.406  1.00 96.93           C  
ATOM    975  OG  SER B 129      -6.234 -43.157 -24.628  1.00 96.93           O  
ATOM    976  N   ALA B 130      -3.379 -46.715 -23.793  1.00 96.15           N  
ATOM    977  CA  ALA B 130      -3.084 -48.117 -23.507  1.00 96.15           C  
ATOM    978  C   ALA B 130      -1.963 -48.243 -22.479  1.00 96.15           C  
ATOM    979  O   ALA B 130      -1.682 -49.339 -21.989  1.00 96.15           O  
ATOM    980  CB  ALA B 130      -2.711 -48.855 -24.790  1.00 96.15           C  
ATOM    981  N   ILE B 131      -1.266 -47.094 -22.160  1.00 96.85           N  
ATOM    982  CA  ILE B 131      -0.145 -47.099 -21.226  1.00 96.85           C  
ATOM    983  C   ILE B 131      -0.641 -46.759 -19.822  1.00 96.85           C  
ATOM    984  O   ILE B 131      -1.388 -45.794 -19.638  1.00 96.85           O  
ATOM    985  CB  ILE B 131       0.957 -46.107 -21.660  1.00 96.85           C  
ATOM    986  CG1 ILE B 131       1.364 -46.366 -23.115  1.00 96.85           C  
ATOM    987  CG2 ILE B 131       2.168 -46.203 -20.727  1.00 96.85           C  
ATOM    988  CD1 ILE B 131       1.843 -47.786 -23.381  1.00 96.85           C  
ATOM    989  N   LEU B 132      -0.226 -47.590 -18.833  1.00 96.19           N  
ATOM    990  CA  LEU B 132      -0.790 -47.488 -17.491  1.00 96.19           C  
ATOM    991  C   LEU B 132       0.176 -46.781 -16.547  1.00 96.19           C  
ATOM    992  O   LEU B 132       1.321 -47.209 -16.389  1.00 96.19           O  
ATOM    993  CB  LEU B 132      -1.131 -48.877 -16.946  1.00 96.19           C  
ATOM    994  CG  LEU B 132      -1.931 -48.917 -15.643  1.00 96.19           C  
ATOM    995  CD1 LEU B 132      -3.317 -48.318 -15.854  1.00 96.19           C  
ATOM    996  CD2 LEU B 132      -2.034 -50.346 -15.122  1.00 96.19           C  
ATOM    997  N   ASP B 133      -0.215 -45.679 -15.884  1.00 97.65           N  
ATOM    998  CA  ASP B 133       0.469 -45.059 -14.753  1.00 97.65           C  
ATOM    999  C   ASP B 133       0.303 -45.894 -13.485  1.00 97.65           C  
ATOM   1000  O   ASP B 133      -0.707 -46.579 -13.314  1.00 97.65           O  
ATOM   1001  CB  ASP B 133      -0.057 -43.640 -14.521  1.00 97.65           C  
ATOM   1002  CG  ASP B 133       0.632 -42.934 -13.366  1.00 97.65           C  
ATOM   1003  OD1 ASP B 133       0.033 -42.824 -12.275  1.00 97.65           O  
ATOM   1004  OD2 ASP B 133       1.782 -42.482 -13.551  1.00 97.65           O1-
ATOM   1005  N   LYS B 134       1.236 -45.826 -12.540  1.00 96.88           N  
ATOM   1006  CA  LYS B 134       1.224 -46.633 -11.323  1.00 96.88           C  
ATOM   1007  C   LYS B 134      -0.021 -46.349 -10.488  1.00 96.88           C  
ATOM   1008  O   LYS B 134      -0.421 -47.172  -9.662  1.00 96.88           O  
ATOM   1009  CB  LYS B 134       2.482 -46.371 -10.493  1.00 96.88           C  
ATOM   1010  CG  LYS B 134       2.539 -44.981  -9.877  1.00 96.88           C  
ATOM   1011  CD  LYS B 134       3.841 -44.758  -9.119  1.00 96.88           C  
ATOM   1012  CE  LYS B 134       3.884 -43.381  -8.471  1.00 96.88           C  
ATOM   1013  NZ  LYS B 134       5.182 -43.137  -7.774  1.00 96.88           N1+
ATOM   1014  N   SER B 135      -0.636 -45.214 -10.706  1.00 96.90           N  
ATOM   1015  CA  SER B 135      -1.832 -44.835  -9.960  1.00 96.90           C  
ATOM   1016  C   SER B 135      -3.047 -45.633 -10.421  1.00 96.90           C  
ATOM   1017  O   SER B 135      -4.042 -45.729  -9.700  1.00 96.90           O  
ATOM   1018  CB  SER B 135      -2.106 -43.338 -10.112  1.00 96.90           C  
ATOM   1019  OG  SER B 135      -2.488 -43.029 -11.442  1.00 96.90           O  
ATOM   1020  N   GLY B 136      -2.995 -46.094 -11.625  1.00 97.22           N  
ATOM   1021  CA  GLY B 136      -4.118 -46.829 -12.186  1.00 97.22           C  
ATOM   1022  C   GLY B 136      -4.809 -46.091 -13.317  1.00 97.22           C  
ATOM   1023  O   GLY B 136      -5.581 -46.684 -14.073  1.00 97.22           O  
ATOM   1024  N   ILE B 137      -4.504 -44.832 -13.544  1.00 97.55           N  
ATOM   1025  CA  ILE B 137      -5.066 -44.143 -14.701  1.00 97.55           C  
ATOM   1026  C   ILE B 137      -4.120 -44.278 -15.892  1.00 97.55           C  
ATOM   1027  O   ILE B 137      -2.956 -44.651 -15.728  1.00 97.55           O  
ATOM   1028  CB  ILE B 137      -5.334 -42.652 -14.395  1.00 97.55           C  
ATOM   1029  CG1 ILE B 137      -4.013 -41.902 -14.193  1.00 97.55           C  
ATOM   1030  CG2 ILE B 137      -6.240 -42.507 -13.169  1.00 97.55           C  
ATOM   1031  CD1 ILE B 137      -4.177 -40.403 -13.985  1.00 97.55           C  
ATOM   1032  N   SER B 138      -4.651 -44.064 -17.117  1.00 97.47           N  
ATOM   1033  CA  SER B 138      -3.827 -44.177 -18.316  1.00 97.47           C  
ATOM   1034  C   SER B 138      -2.883 -42.988 -18.452  1.00 97.47           C  
ATOM   1035  O   SER B 138      -3.085 -41.952 -17.815  1.00 97.47           O  
ATOM   1036  CB  SER B 138      -4.706 -44.286 -19.562  1.00 97.47           C  
ATOM   1037  OG  SER B 138      -5.309 -43.039 -19.863  1.00 97.47           O  
ATOM   1038  N   GLN B 139      -1.849 -43.147 -19.174  1.00 98.09           N  
ATOM   1039  CA  GLN B 139      -0.941 -42.050 -19.493  1.00 98.09           C  
ATOM   1040  C   GLN B 139      -1.683 -40.898 -20.165  1.00 98.09           C  
ATOM   1041  O   GLN B 139      -1.368 -39.729 -19.932  1.00 98.09           O  
ATOM   1042  CB  GLN B 139       0.196 -42.537 -20.393  1.00 98.09           C  
ATOM   1043  CG  GLN B 139       1.243 -41.473 -20.692  1.00 98.09           C  
ATOM   1044  CD  GLN B 139       1.941 -40.969 -19.442  1.00 98.09           C  
ATOM   1045  NE2 GLN B 139       2.047 -39.651 -19.313  1.00 98.09           N  
ATOM   1046  OE1 GLN B 139       2.380 -41.758 -18.600  1.00 98.09           O  
ATOM   1047  N   GLN B 140      -2.675 -41.190 -21.047  1.00 98.03           N  
ATOM   1048  CA  GLN B 140      -3.473 -40.137 -21.665  1.00 98.03           C  
ATOM   1049  C   GLN B 140      -4.172 -39.285 -20.609  1.00 98.03           C  
ATOM   1050  O   GLN B 140      -4.197 -38.057 -20.711  1.00 98.03           O  
ATOM   1051  CB  GLN B 140      -4.504 -40.735 -22.623  1.00 98.03           C  
ATOM   1052  CG  GLN B 140      -5.277 -39.695 -23.423  1.00 98.03           C  
ATOM   1053  CD  GLN B 140      -4.388 -38.886 -24.349  1.00 98.03           C  
ATOM   1054  NE2 GLN B 140      -4.355 -37.574 -24.143  1.00 98.03           N  
ATOM   1055  OE1 GLN B 140      -3.734 -39.436 -25.241  1.00 98.03           O  
ATOM   1056  N   GLU B 141      -4.727 -39.928 -19.586  1.00 98.38           N  
ATOM   1057  CA  GLU B 141      -5.404 -39.194 -18.521  1.00 98.38           C  
ATOM   1058  C   GLU B 141      -4.425 -38.314 -17.748  1.00 98.38           C  
ATOM   1059  O   GLU B 141      -4.770 -37.204 -17.339  1.00 98.38           O  
ATOM   1060  CB  GLU B 141      -6.109 -40.161 -17.566  1.00 98.38           C  
ATOM   1061  CG  GLU B 141      -7.309 -40.867 -18.181  1.00 98.38           C  
ATOM   1062  CD  GLU B 141      -7.870 -41.973 -17.301  1.00 98.38           C  
ATOM   1063  OE1 GLU B 141      -8.892 -41.744 -16.616  1.00 98.38           O  
ATOM   1064  OE2 GLU B 141      -7.281 -43.077 -17.297  1.00 98.38           O1-
ATOM   1065  N   VAL B 142      -3.209 -38.806 -17.575  1.00 98.33           N  
ATOM   1066  CA  VAL B 142      -2.182 -37.987 -16.939  1.00 98.33           C  
ATOM   1067  C   VAL B 142      -1.899 -36.756 -17.796  1.00 98.33           C  
ATOM   1068  O   VAL B 142      -1.870 -35.632 -17.289  1.00 98.33           O  
ATOM   1069  CB  VAL B 142      -0.880 -38.787 -16.709  1.00 98.33           C  
ATOM   1070  CG1 VAL B 142       0.239 -37.868 -16.223  1.00 98.33           C  
ATOM   1071  CG2 VAL B 142      -1.119 -39.918 -15.710  1.00 98.33           C  
ATOM   1072  N   ASN B 143      -1.737 -36.965 -19.076  1.00 98.46           N  
ATOM   1073  CA  ASN B 143      -1.525 -35.853 -19.997  1.00 98.46           C  
ATOM   1074  C   ASN B 143      -2.674 -34.850 -19.937  1.00 98.46           C  
ATOM   1075  O   ASN B 143      -2.449 -33.639 -19.987  1.00 98.46           O  
ATOM   1076  CB  ASN B 143      -1.343 -36.367 -21.426  1.00 98.46           C  
ATOM   1077  CG  ASN B 143      -0.127 -37.260 -21.575  1.00 98.46           C  
ATOM   1078  ND2 ASN B 143       0.008 -37.890 -22.736  1.00 98.46           N  
ATOM   1079  OD1 ASN B 143       0.684 -37.384 -20.654  1.00 98.46           O  
ATOM   1080  N   ASP B 144      -3.923 -35.387 -19.790  1.00 98.34           N  
ATOM   1081  CA  ASP B 144      -5.129 -34.567 -19.839  1.00 98.34           C  
ATOM   1082  C   ASP B 144      -5.200 -33.621 -18.642  1.00 98.34           C  
ATOM   1083  O   ASP B 144      -5.980 -32.667 -18.644  1.00 98.34           O  
ATOM   1084  CB  ASP B 144      -6.378 -35.450 -19.887  1.00 98.34           C  
ATOM   1085  CG  ASP B 144      -6.542 -36.173 -21.212  1.00 98.34           C  
ATOM   1086  OD1 ASP B 144      -5.883 -35.790 -22.202  1.00 98.34           O  
ATOM   1087  OD2 ASP B 144      -7.341 -37.133 -21.267  1.00 98.34           O1-
ATOM   1088  N   LEU B 145      -4.380 -33.842 -17.619  1.00 97.94           N  
ATOM   1089  CA  LEU B 145      -4.392 -33.010 -16.420  1.00 97.94           C  
ATOM   1090  C   LEU B 145      -3.747 -31.656 -16.691  1.00 97.94           C  
ATOM   1091  O   LEU B 145      -3.915 -30.716 -15.911  1.00 97.94           O  
ATOM   1092  CB  LEU B 145      -3.665 -33.715 -15.271  1.00 97.94           C  
ATOM   1093  CG  LEU B 145      -4.342 -34.964 -14.705  1.00 97.94           C  
ATOM   1094  CD1 LEU B 145      -3.380 -35.722 -13.796  1.00 97.94           C  
ATOM   1095  CD2 LEU B 145      -5.614 -34.589 -13.952  1.00 97.94           C  
ATOM   1096  N   THR B 146      -3.084 -31.492 -17.846  1.00 97.90           N  
ATOM   1097  CA  THR B 146      -2.416 -30.254 -18.232  1.00 97.90           C  
ATOM   1098  C   THR B 146      -2.734 -29.897 -19.681  1.00 97.90           C  
ATOM   1099  O   THR B 146      -2.457 -30.678 -20.593  1.00 97.90           O  
ATOM   1100  CB  THR B 146      -0.891 -30.362 -18.049  1.00 97.90           C  
ATOM   1101  CG2 THR B 146      -0.219 -29.004 -18.223  1.00 97.90           C  
ATOM   1102  OG1 THR B 146      -0.607 -30.859 -16.736  1.00 97.90           O  
ATOM   1103  N   ALA B 147      -3.352 -28.749 -19.906  1.00 98.65           N  
ATOM   1104  CA  ALA B 147      -3.641 -28.297 -21.264  1.00 98.65           C  
ATOM   1105  C   ALA B 147      -2.489 -27.467 -21.823  1.00 98.65           C  
ATOM   1106  O   ALA B 147      -2.007 -26.541 -21.166  1.00 98.65           O  
ATOM   1107  CB  ALA B 147      -4.937 -27.490 -21.292  1.00 98.65           C  
ATOM   1108  N   HIS B 148      -1.992 -27.776 -22.999  1.00 98.62           N  
ATOM   1109  CA  HIS B 148      -0.931 -27.065 -23.702  1.00 98.62           C  
ATOM   1110  C   HIS B 148      -1.412 -26.558 -25.058  1.00 98.62           C  
ATOM   1111  O   HIS B 148      -2.127 -27.266 -25.771  1.00 98.62           O  
ATOM   1112  CB  HIS B 148       0.291 -27.968 -23.883  1.00 98.62           C  
ATOM   1113  CG  HIS B 148       0.969 -28.323 -22.598  1.00 98.62           C  
ATOM   1114  CD2 HIS B 148       0.825 -29.395 -21.784  1.00 98.62           C  
ATOM   1115  ND1 HIS B 148       1.925 -27.521 -22.015  1.00 98.62           N  
ATOM   1116  CE1 HIS B 148       2.342 -28.087 -20.894  1.00 98.62           C  
ATOM   1117  NE2 HIS B 148       1.690 -29.225 -20.731  1.00 98.62           N  
ATOM   1118  N   LEU B 149      -1.001 -25.362 -25.457  1.00 98.60           N  
ATOM   1119  CA  LEU B 149      -1.344 -24.807 -26.762  1.00 98.60           C  
ATOM   1120  C   LEU B 149      -0.851 -25.714 -27.885  1.00 98.60           C  
ATOM   1121  O   LEU B 149      -1.550 -25.911 -28.882  1.00 98.60           O  
ATOM   1122  CB  LEU B 149      -0.747 -23.406 -26.923  1.00 98.60           C  
ATOM   1123  CG  LEU B 149      -1.078 -22.673 -28.224  1.00 98.60           C  
ATOM   1124  CD1 LEU B 149      -2.563 -22.329 -28.275  1.00 98.60           C  
ATOM   1125  CD2 LEU B 149      -0.227 -21.415 -28.360  1.00 98.60           C  
ATOM   1126  N   ASP B 150       0.300 -26.383 -27.708  1.00 98.76           N  
ATOM   1127  CA  ASP B 150       0.917 -27.189 -28.757  1.00 98.76           C  
ATOM   1128  C   ASP B 150       0.054 -28.402 -29.096  1.00 98.76           C  
ATOM   1129  O   ASP B 150      -0.046 -28.793 -30.261  1.00 98.76           O  
ATOM   1130  CB  ASP B 150       2.316 -27.642 -28.333  1.00 98.76           C  
ATOM   1131  CG  ASP B 150       3.387 -26.603 -28.618  1.00 98.76           C  
ATOM   1132  OD1 ASP B 150       3.292 -25.471 -28.097  1.00 98.76           O  
ATOM   1133  OD2 ASP B 150       4.331 -26.918 -29.374  1.00 98.76           O1-
ATOM   1134  N   THR B 151      -0.577 -29.036 -28.105  1.00 98.66           N  
ATOM   1135  CA  THR B 151      -1.438 -30.179 -28.390  1.00 98.66           C  
ATOM   1136  C   THR B 151      -2.658 -29.749 -29.199  1.00 98.66           C  
ATOM   1137  O   THR B 151      -3.110 -30.476 -30.086  1.00 98.66           O  
ATOM   1138  CB  THR B 151      -1.897 -30.870 -27.093  1.00 98.66           C  
ATOM   1139  CG2 THR B 151      -0.704 -31.384 -26.293  1.00 98.66           C  
ATOM   1140  OG1 THR B 151      -2.627 -29.933 -26.291  1.00 98.66           O  
ATOM   1141  N   TYR B 152      -3.127 -28.533 -28.873  1.00 98.56           N  
ATOM   1142  CA  TYR B 152      -4.235 -28.001 -29.659  1.00 98.56           C  
ATOM   1143  C   TYR B 152      -3.789 -27.674 -31.079  1.00 98.56           C  
ATOM   1144  O   TYR B 152      -4.499 -27.971 -32.043  1.00 98.56           O  
ATOM   1145  CB  TYR B 152      -4.814 -26.750 -28.993  1.00 98.56           C  
ATOM   1146  CG  TYR B 152      -5.949 -27.039 -28.040  1.00 98.56           C  
ATOM   1147  CD1 TYR B 152      -7.275 -26.927 -28.450  1.00 98.56           C  
ATOM   1148  CD2 TYR B 152      -5.697 -27.423 -26.727  1.00 98.56           C  
ATOM   1149  CE1 TYR B 152      -8.324 -27.191 -27.575  1.00 98.56           C  
ATOM   1150  CE2 TYR B 152      -6.737 -27.690 -25.843  1.00 98.56           C  
ATOM   1151  CZ  TYR B 152      -8.045 -27.572 -26.276  1.00 98.56           C  
ATOM   1152  OH  TYR B 152      -9.079 -27.834 -25.405  1.00 98.56           O  
ATOM   1153  N   LEU B 153      -2.631 -27.010 -31.224  1.00 98.67           N  
ATOM   1154  CA  LEU B 153      -2.106 -26.665 -32.541  1.00 98.67           C  
ATOM   1155  C   LEU B 153      -2.028 -27.898 -33.435  1.00 98.67           C  
ATOM   1156  O   LEU B 153      -2.500 -27.875 -34.574  1.00 98.67           O  
ATOM   1157  CB  LEU B 153      -0.721 -26.024 -32.415  1.00 98.67           C  
ATOM   1158  CG  LEU B 153      -0.680 -24.610 -31.832  1.00 98.67           C  
ATOM   1159  CD1 LEU B 153       0.748 -24.239 -31.445  1.00 98.67           C  
ATOM   1160  CD2 LEU B 153      -1.249 -23.604 -32.826  1.00 98.67           C  
ATOM   1161  N   LYS B 154      -1.509 -29.056 -32.955  1.00 98.58           N  
ATOM   1162  CA  LYS B 154      -1.371 -30.282 -33.737  1.00 98.58           C  
ATOM   1163  C   LYS B 154      -2.736 -30.866 -34.090  1.00 98.58           C  
ATOM   1164  O   LYS B 154      -3.012 -31.150 -35.257  1.00 98.58           O  
ATOM   1165  CB  LYS B 154      -0.540 -31.315 -32.974  1.00 98.58           C  
ATOM   1166  CG  LYS B 154      -0.335 -32.621 -33.726  1.00 98.58           C  
ATOM   1167  CD  LYS B 154       0.495 -32.416 -34.986  1.00 98.58           C  
ATOM   1168  CE  LYS B 154       0.821 -33.740 -35.664  1.00 98.58           C  
ATOM   1169  NZ  LYS B 154       0.042 -33.924 -36.925  1.00 98.58           N1+
ATOM   1170  N   LYS B 155      -3.595 -30.996 -33.090  1.00 98.52           N  
ATOM   1171  CA  LYS B 155      -4.906 -31.606 -33.296  1.00 98.52           C  
ATOM   1172  C   LYS B 155      -5.718 -30.828 -34.327  1.00 98.52           C  
ATOM   1173  O   LYS B 155      -6.439 -31.420 -35.132  1.00 98.52           O  
ATOM   1174  CB  LYS B 155      -5.673 -31.687 -31.976  1.00 98.52           C  
ATOM   1175  CG  LYS B 155      -7.028 -32.370 -32.089  1.00 98.52           C  
ATOM   1176  CD  LYS B 155      -6.883 -33.845 -32.440  1.00 98.52           C  
ATOM   1177  CE  LYS B 155      -8.229 -34.556 -32.443  1.00 98.52           C  
ATOM   1178  NZ  LYS B 155      -8.084 -36.017 -32.715  1.00 98.52           N1+
ATOM   1179  N   MET B 156      -5.515 -29.479 -34.310  1.00 98.47           N  
ATOM   1180  CA  MET B 156      -6.299 -28.618 -35.192  1.00 98.47           C  
ATOM   1181  C   MET B 156      -5.555 -28.353 -36.496  1.00 98.47           C  
ATOM   1182  O   MET B 156      -6.053 -27.636 -37.365  1.00 98.47           O  
ATOM   1183  CB  MET B 156      -6.627 -27.295 -34.499  1.00 98.47           C  
ATOM   1184  CG  MET B 156      -7.579 -27.438 -33.323  1.00 98.47           C  
ATOM   1185  SD  MET B 156      -7.896 -25.842 -32.475  1.00 98.47           S  
ATOM   1186  CE  MET B 156      -8.795 -24.959 -33.781  1.00 98.47           C  
ATOM   1187  N   ASN B 157      -4.409 -28.860 -36.700  1.00 98.07           N  
ATOM   1188  CA  ASN B 157      -3.579 -28.723 -37.892  1.00 98.07           C  
ATOM   1189  C   ASN B 157      -3.310 -27.258 -38.223  1.00 98.07           C  
ATOM   1190  O   ASN B 157      -3.516 -26.826 -39.358  1.00 98.07           O  
ATOM   1191  CB  ASN B 157      -4.231 -29.426 -39.085  1.00 98.07           C  
ATOM   1192  CG  ASN B 157      -3.290 -29.569 -40.264  1.00 98.07           C  
ATOM   1193  ND2 ASN B 157      -3.852 -29.650 -41.465  1.00 98.07           N  
ATOM   1194  OD1 ASN B 157      -2.068 -29.608 -40.098  1.00 98.07           O  
ATOM   1195  N   ILE B 158      -2.921 -26.486 -37.154  1.00 98.58           N  
ATOM   1196  CA  ILE B 158      -2.495 -25.095 -37.268  1.00 98.58           C  
ATOM   1197  C   ILE B 158      -1.024 -24.971 -36.879  1.00 98.58           C  
ATOM   1198  O   ILE B 158      -0.616 -25.440 -35.813  1.00 98.58           O  
ATOM   1199  CB  ILE B 158      -3.362 -24.164 -36.391  1.00 98.58           C  
ATOM   1200  CG1 ILE B 158      -4.837 -24.271 -36.794  1.00 98.58           C  
ATOM   1201  CG2 ILE B 158      -2.871 -22.717 -36.489  1.00 98.58           C  
ATOM   1202  CD1 ILE B 158      -5.147 -23.691 -38.167  1.00 98.58           C  
ATOM   1203  N   LEU B 159      -0.221 -24.398 -37.711  1.00 98.44           N  
ATOM   1204  CA  LEU B 159       1.184 -24.165 -37.394  1.00 98.44           C  
ATOM   1205  C   LEU B 159       1.336 -22.997 -36.426  1.00 98.44           C  
ATOM   1206  O   LEU B 159       0.546 -22.050 -36.459  1.00 98.44           O  
ATOM   1207  CB  LEU B 159       1.984 -23.893 -38.670  1.00 98.44           C  
ATOM   1208  CG  LEU B 159       1.904 -24.962 -39.762  1.00 98.44           C  
ATOM   1209  CD1 LEU B 159       2.679 -24.516 -40.997  1.00 98.44           C  
ATOM   1210  CD2 LEU B 159       2.433 -26.295 -39.244  1.00 98.44           C  
ATOM   1211  N   PRO B 160       2.355 -23.108 -35.677  1.00 98.44           N  
ATOM   1212  CA  PRO B 160       2.575 -22.004 -34.740  1.00 98.44           C  
ATOM   1213  C   PRO B 160       2.872 -20.682 -35.445  1.00 98.44           C  
ATOM   1214  O   PRO B 160       2.730 -19.614 -34.845  1.00 98.44           O  
ATOM   1215  CB  PRO B 160       3.783 -22.471 -33.923  1.00 98.44           C  
ATOM   1216  CG  PRO B 160       3.889 -23.936 -34.202  1.00 98.44           C  
ATOM   1217  CD  PRO B 160       3.292 -24.209 -35.552  1.00 98.44           C  
ATOM   1218  N   SER B 161       3.295 -20.746 -36.682  1.00 98.48           N  
ATOM   1219  CA  SER B 161       3.631 -19.550 -37.449  1.00 98.48           C  
ATOM   1220  C   SER B 161       2.390 -18.941 -38.094  1.00 98.48           C  
ATOM   1221  O   SER B 161       2.449 -17.844 -38.652  1.00 98.48           O  
ATOM   1222  CB  SER B 161       4.667 -19.877 -38.526  1.00 98.48           C  
ATOM   1223  OG  SER B 161       4.198 -20.906 -39.379  1.00 98.48           O  
ATOM   1224  N   GLU B 162       1.187 -19.611 -38.096  1.00 98.56           N  
ATOM   1225  CA  GLU B 162      -0.070 -19.124 -38.658  1.00 98.56           C  
ATOM   1226  C   GLU B 162      -0.900 -18.397 -37.604  1.00 98.56           C  
ATOM   1227  O   GLU B 162      -0.485 -18.284 -36.448  1.00 98.56           O  
ATOM   1228  CB  GLU B 162      -0.875 -20.280 -39.256  1.00 98.56           C  
ATOM   1229  CG  GLU B 162      -0.226 -20.915 -40.477  1.00 98.56           C  
ATOM   1230  CD  GLU B 162      -0.946 -22.164 -40.958  1.00 98.56           C  
ATOM   1231  OE1 GLU B 162      -0.988 -22.407 -42.186  1.00 98.56           O  
ATOM   1232  OE2 GLU B 162      -1.474 -22.907 -40.100  1.00 98.56           O1-
ATOM   1233  N   ASP B 163      -2.009 -17.669 -38.043  1.00 98.69           N  
ATOM   1234  CA  ASP B 163      -2.947 -17.030 -37.124  1.00 98.69           C  
ATOM   1235  C   ASP B 163      -3.589 -18.056 -36.193  1.00 98.69           C  
ATOM   1236  O   ASP B 163      -4.314 -18.945 -36.646  1.00 98.69           O  
ATOM   1237  CB  ASP B 163      -4.029 -16.275 -37.900  1.00 98.69           C  
ATOM   1238  CG  ASP B 163      -5.020 -15.564 -36.996  1.00 98.69           C  
ATOM   1239  OD1 ASP B 163      -4.794 -15.508 -35.768  1.00 98.69           O  
ATOM   1240  OD2 ASP B 163      -6.038 -15.059 -37.516  1.00 98.69           O1-
ATOM   1241  N   ILE B 164      -3.435 -17.928 -34.959  1.00 98.84           N  
ATOM   1242  CA  ILE B 164      -3.898 -18.952 -34.029  1.00 98.84           C  
ATOM   1243  C   ILE B 164      -5.217 -18.517 -33.396  1.00 98.84           C  
ATOM   1244  O   ILE B 164      -5.647 -19.083 -32.388  1.00 98.84           O  
ATOM   1245  CB  ILE B 164      -2.846 -19.237 -32.933  1.00 98.84           C  
ATOM   1246  CG1 ILE B 164      -2.659 -18.005 -32.039  1.00 98.84           C  
ATOM   1247  CG2 ILE B 164      -1.516 -19.666 -33.560  1.00 98.84           C  
ATOM   1248  CD1 ILE B 164      -1.928 -18.292 -30.735  1.00 98.84           C  
ATOM   1249  N   SER B 165      -5.867 -17.536 -33.871  1.00 98.86           N  
ATOM   1250  CA  SER B 165      -7.122 -17.040 -33.315  1.00 98.86           C  
ATOM   1251  C   SER B 165      -8.134 -18.167 -33.141  1.00 98.86           C  
ATOM   1252  O   SER B 165      -8.765 -18.285 -32.088  1.00 98.86           O  
ATOM   1253  CB  SER B 165      -7.710 -15.948 -34.210  1.00 98.86           C  
ATOM   1254  OG  SER B 165      -6.846 -14.826 -34.270  1.00 98.86           O  
ATOM   1255  N   THR B 166      -8.321 -19.045 -34.113  1.00 98.81           N  
ATOM   1256  CA  THR B 166      -9.287 -20.135 -34.038  1.00 98.81           C  
ATOM   1257  C   THR B 166      -8.898 -21.129 -32.946  1.00 98.81           C  
ATOM   1258  O   THR B 166      -9.765 -21.718 -32.298  1.00 98.81           O  
ATOM   1259  CB  THR B 166      -9.407 -20.870 -35.386  1.00 98.81           C  
ATOM   1260  CG2 THR B 166      -9.902 -19.933 -36.481  1.00 98.81           C  
ATOM   1261  OG1 THR B 166      -8.122 -21.386 -35.758  1.00 98.81           O  
ATOM   1262  N   VAL B 167      -7.604 -21.244 -32.720  1.00 98.81           N  
ATOM   1263  CA  VAL B 167      -7.132 -22.162 -31.688  1.00 98.81           C  
ATOM   1264  C   VAL B 167      -7.506 -21.624 -30.308  1.00 98.81           C  
ATOM   1265  O   VAL B 167      -8.077 -22.346 -29.488  1.00 98.81           O  
ATOM   1266  CB  VAL B 167      -5.605 -22.382 -31.779  1.00 98.81           C  
ATOM   1267  CG1 VAL B 167      -5.142 -23.391 -30.730  1.00 98.81           C  
ATOM   1268  CG2 VAL B 167      -5.216 -22.847 -33.181  1.00 98.81           C  
ATOM   1269  N   LEU B 168      -7.229 -20.362 -30.058  1.00 98.75           N  
ATOM   1270  CA  LEU B 168      -7.582 -19.758 -28.778  1.00 98.75           C  
ATOM   1271  C   LEU B 168      -9.090 -19.794 -28.557  1.00 98.75           C  
ATOM   1272  O   LEU B 168      -9.553 -20.105 -27.457  1.00 98.75           O  
ATOM   1273  CB  LEU B 168      -7.079 -18.313 -28.711  1.00 98.75           C  
ATOM   1274  CG  LEU B 168      -5.562 -18.125 -28.667  1.00 98.75           C  
ATOM   1275  CD1 LEU B 168      -5.211 -16.641 -28.685  1.00 98.75           C  
ATOM   1276  CD2 LEU B 168      -4.974 -18.804 -27.434  1.00 98.75           C  
ATOM   1277  N   ASN B 169      -9.810 -19.435 -29.565  1.00 98.81           N  
ATOM   1278  CA  ASN B 169     -11.263 -19.493 -29.456  1.00 98.81           C  
ATOM   1279  C   ASN B 169     -11.747 -20.907 -29.149  1.00 98.81           C  
ATOM   1280  O   ASN B 169     -12.679 -21.093 -28.366  1.00 98.81           O  
ATOM   1281  CB  ASN B 169     -11.919 -18.974 -30.738  1.00 98.81           C  
ATOM   1282  CG  ASN B 169     -11.972 -17.460 -30.796  1.00 98.81           C  
ATOM   1283  ND2 ASN B 169     -11.760 -16.905 -31.983  1.00 98.81           N  
ATOM   1284  OD1 ASN B 169     -12.200 -16.796 -29.782  1.00 98.81           O  
ATOM   1285  N   GLN B 170     -11.143 -21.933 -29.741  1.00 98.72           N  
ATOM   1286  CA  GLN B 170     -11.513 -23.317 -29.466  1.00 98.72           C  
ATOM   1287  C   GLN B 170     -11.169 -23.704 -28.031  1.00 98.72           C  
ATOM   1288  O   GLN B 170     -11.971 -24.341 -27.344  1.00 98.72           O  
ATOM   1289  CB  GLN B 170     -10.819 -24.264 -30.446  1.00 98.72           C  
ATOM   1290  CG  GLN B 170     -11.302 -25.705 -30.356  1.00 98.72           C  
ATOM   1291  CD  GLN B 170     -12.749 -25.866 -30.783  1.00 98.72           C  
ATOM   1292  NE2 GLN B 170     -13.539 -26.544 -29.957  1.00 98.72           N  
ATOM   1293  OE1 GLN B 170     -13.154 -25.384 -31.846  1.00 98.72           O  
ATOM   1294  N   VAL B 171      -9.977 -23.323 -27.580  1.00 98.72           N  
ATOM   1295  CA  VAL B 171      -9.536 -23.629 -26.223  1.00 98.72           C  
ATOM   1296  C   VAL B 171     -10.550 -23.091 -25.216  1.00 98.72           C  
ATOM   1297  O   VAL B 171     -11.034 -23.831 -24.357  1.00 98.72           O  
ATOM   1298  CB  VAL B 171      -8.136 -23.043 -25.934  1.00 98.72           C  
ATOM   1299  CG1 VAL B 171      -7.825 -23.098 -24.440  1.00 98.72           C  
ATOM   1300  CG2 VAL B 171      -7.070 -23.791 -26.734  1.00 98.72           C  
ATOM   1301  N   LYS B 172     -10.902 -21.809 -25.356  1.00 98.56           N  
ATOM   1302  CA  LYS B 172     -11.848 -21.232 -24.407  1.00 98.56           C  
ATOM   1303  C   LYS B 172     -13.239 -21.835 -24.581  1.00 98.56           C  
ATOM   1304  O   LYS B 172     -13.971 -22.012 -23.605  1.00 98.56           O  
ATOM   1305  CB  LYS B 172     -11.912 -19.712 -24.569  1.00 98.56           C  
ATOM   1306  CG  LYS B 172     -12.552 -19.255 -25.872  1.00 98.56           C  
ATOM   1307  CD  LYS B 172     -12.565 -17.736 -25.985  1.00 98.56           C  
ATOM   1308  CE  LYS B 172     -13.277 -17.275 -27.250  1.00 98.56           C  
ATOM   1309  NZ  LYS B 172     -14.755 -17.474 -27.157  1.00 98.56           N1+
ATOM   1310  N   SER B 173     -13.637 -22.195 -25.777  1.00 98.71           N  
ATOM   1311  CA  SER B 173     -14.934 -22.814 -26.029  1.00 98.71           C  
ATOM   1312  C   SER B 173     -15.022 -24.196 -25.389  1.00 98.71           C  
ATOM   1313  O   SER B 173     -16.085 -24.600 -24.915  1.00 98.71           O  
ATOM   1314  CB  SER B 173     -15.195 -22.921 -27.532  1.00 98.71           C  
ATOM   1315  OG  SER B 173     -15.390 -21.638 -28.101  1.00 98.71           O  
ATOM   1316  N   ASP B 174     -13.885 -24.910 -25.407  1.00 98.55           N  
ATOM   1317  CA  ASP B 174     -13.844 -26.240 -24.806  1.00 98.55           C  
ATOM   1318  C   ASP B 174     -13.916 -26.157 -23.283  1.00 98.55           C  
ATOM   1319  O   ASP B 174     -14.004 -27.182 -22.603  1.00 98.55           O  
ATOM   1320  CB  ASP B 174     -12.577 -26.984 -25.233  1.00 98.55           C  
ATOM   1321  CG  ASP B 174     -12.609 -27.423 -26.686  1.00 98.55           C  
ATOM   1322  OD1 ASP B 174     -13.679 -27.336 -27.327  1.00 98.55           O  
ATOM   1323  OD2 ASP B 174     -11.555 -27.863 -27.195  1.00 98.55           O1-
ATOM   1324  N   GLY B 175     -13.853 -25.037 -22.739  1.00 98.29           N  
ATOM   1325  CA  GLY B 175     -13.958 -24.852 -21.300  1.00 98.29           C  
ATOM   1326  C   GLY B 175     -12.650 -25.094 -20.570  1.00 98.29           C  
ATOM   1327  O   GLY B 175     -12.647 -25.407 -19.378  1.00 98.29           O  
ATOM   1328  N   VAL B 176     -11.504 -25.037 -21.314  1.00 98.37           N  
ATOM   1329  CA  VAL B 176     -10.205 -25.124 -20.656  1.00 98.37           C  
ATOM   1330  C   VAL B 176     -10.050 -23.974 -19.663  1.00 98.37           C  
ATOM   1331  O   VAL B 176     -10.288 -22.813 -20.006  1.00 98.37           O  
ATOM   1332  CB  VAL B 176      -9.048 -25.102 -21.680  1.00 98.37           C  
ATOM   1333  CG1 VAL B 176      -7.703 -24.950 -20.973  1.00 98.37           C  
ATOM   1334  CG2 VAL B 176      -9.066 -26.370 -22.532  1.00 98.37           C  
ATOM   1335  N   LYS B 177      -9.691 -24.364 -18.474  1.00 98.26           N  
ATOM   1336  CA  LYS B 177      -9.631 -23.356 -17.420  1.00 98.26           C  
ATOM   1337  C   LYS B 177      -8.207 -22.842 -17.231  1.00 98.26           C  
ATOM   1338  O   LYS B 177      -8.002 -21.739 -16.718  1.00 98.26           O  
ATOM   1339  CB  LYS B 177     -10.161 -23.925 -16.103  1.00 98.26           C  
ATOM   1340  CG  LYS B 177     -11.672 -24.103 -16.069  1.00 98.26           C  
ATOM   1341  CD  LYS B 177     -12.115 -24.890 -14.842  1.00 98.26           C  
ATOM   1342  CE  LYS B 177     -13.632 -24.928 -14.719  1.00 98.26           C  
ATOM   1343  NZ  LYS B 177     -14.262 -25.656 -15.860  1.00 98.26           N1+
ATOM   1344  N   LYS B 178      -7.213 -23.546 -17.598  1.00 98.47           N  
ATOM   1345  CA  LYS B 178      -5.799 -23.224 -17.431  1.00 98.47           C  
ATOM   1346  C   LYS B 178      -4.981 -23.706 -18.625  1.00 98.47           C  
ATOM   1347  O   LYS B 178      -4.884 -24.910 -18.873  1.00 98.47           O  
ATOM   1348  CB  LYS B 178      -5.256 -23.842 -16.141  1.00 98.47           C  
ATOM   1349  CG  LYS B 178      -3.836 -23.416 -15.800  1.00 98.47           C  
ATOM   1350  CD  LYS B 178      -3.399 -23.960 -14.446  1.00 98.47           C  
ATOM   1351  CE  LYS B 178      -2.007 -23.471 -14.069  1.00 98.47           C  
ATOM   1352  NZ  LYS B 178      -1.622 -23.903 -12.692  1.00 98.47           N1+
ATOM   1353  N   LEU B 179      -4.386 -22.708 -19.380  1.00 98.70           N  
ATOM   1354  CA  LEU B 179      -3.684 -23.037 -20.616  1.00 98.70           C  
ATOM   1355  C   LEU B 179      -2.209 -22.664 -20.519  1.00 98.70           C  
ATOM   1356  O   LEU B 179      -1.872 -21.511 -20.241  1.00 98.70           O  
ATOM   1357  CB  LEU B 179      -4.328 -22.318 -21.804  1.00 98.70           C  
ATOM   1358  CG  LEU B 179      -3.672 -22.542 -23.168  1.00 98.70           C  
ATOM   1359  CD1 LEU B 179      -3.878 -23.982 -23.625  1.00 98.70           C  
ATOM   1360  CD2 LEU B 179      -4.229 -21.564 -24.197  1.00 98.70           C  
ATOM   1361  N   HIS B 180      -1.278 -23.679 -20.751  1.00 98.64           N  
ATOM   1362  CA  HIS B 180       0.158 -23.437 -20.833  1.00 98.64           C  
ATOM   1363  C   HIS B 180       0.581 -23.115 -22.262  1.00 98.64           C  
ATOM   1364  O   HIS B 180       0.170 -23.796 -23.204  1.00 98.64           O  
ATOM   1365  CB  HIS B 180       0.936 -24.648 -20.315  1.00 98.64           C  
ATOM   1366  CG  HIS B 180       0.769 -24.886 -18.848  1.00 98.64           C  
ATOM   1367  CD2 HIS B 180       1.603 -24.647 -17.808  1.00 98.64           C  
ATOM   1368  ND1 HIS B 180      -0.372 -25.438 -18.308  1.00 98.64           N  
ATOM   1369  CE1 HIS B 180      -0.233 -25.528 -16.996  1.00 98.64           C  
ATOM   1370  NE2 HIS B 180       0.957 -25.055 -16.667  1.00 98.64           N  
ATOM   1371  N   VAL B 181       1.402 -22.069 -22.412  1.00 98.77           N  
ATOM   1372  CA  VAL B 181       1.809 -21.639 -23.746  1.00 98.77           C  
ATOM   1373  C   VAL B 181       3.333 -21.587 -23.829  1.00 98.77           C  
ATOM   1374  O   VAL B 181       3.983 -20.920 -23.021  1.00 98.77           O  
ATOM   1375  CB  VAL B 181       1.209 -20.261 -24.106  1.00 98.77           C  
ATOM   1376  CG1 VAL B 181       1.557 -19.880 -25.543  1.00 98.77           C  
ATOM   1377  CG2 VAL B 181      -0.305 -20.271 -23.903  1.00 98.77           C  
ATOM   1378  N   LYS B 182       3.919 -22.331 -24.835  1.00 98.64           N  
ATOM   1379  CA  LYS B 182       5.357 -22.327 -25.083  1.00 98.64           C  
ATOM   1380  C   LYS B 182       5.812 -20.990 -25.662  1.00 98.64           C  
ATOM   1381  O   LYS B 182       5.067 -20.342 -26.399  1.00 98.64           O  
ATOM   1382  CB  LYS B 182       5.742 -23.466 -26.029  1.00 98.64           C  
ATOM   1383  CG  LYS B 182       7.240 -23.598 -26.262  1.00 98.64           C  
ATOM   1384  CD  LYS B 182       7.567 -24.812 -27.121  1.00 98.64           C  
ATOM   1385  CE  LYS B 182       9.056 -24.898 -27.426  1.00 98.64           C  
ATOM   1386  NZ  LYS B 182       9.850 -25.258 -26.214  1.00 98.64           N1+
ATOM   1387  N   SER B 183       6.995 -20.564 -25.467  1.00 98.49           N  
ATOM   1388  CA  SER B 183       7.540 -19.270 -25.863  1.00 98.49           C  
ATOM   1389  C   SER B 183       7.726 -19.187 -27.374  1.00 98.49           C  
ATOM   1390  O   SER B 183       8.585 -19.869 -27.937  1.00 98.49           O  
ATOM   1391  CB  SER B 183       8.874 -19.013 -25.162  1.00 98.49           C  
ATOM   1392  OG  SER B 183       9.413 -17.760 -25.549  1.00 98.49           O  
ATOM   1393  N   ARG B 184       6.912 -18.468 -28.007  1.00 98.32           N  
ATOM   1394  CA  ARG B 184       6.937 -18.033 -29.400  1.00 98.32           C  
ATOM   1395  C   ARG B 184       6.199 -16.710 -29.574  1.00 98.32           C  
ATOM   1396  O   ARG B 184       5.584 -16.208 -28.630  1.00 98.32           O  
ATOM   1397  CB  ARG B 184       6.322 -19.100 -30.308  1.00 98.32           C  
ATOM   1398  CG  ARG B 184       6.946 -20.478 -30.150  1.00 98.32           C  
ATOM   1399  CD  ARG B 184       6.348 -21.483 -31.125  1.00 98.32           C  
ATOM   1400  NE  ARG B 184       6.811 -22.840 -30.851  1.00 98.32           N  
ATOM   1401  CZ  ARG B 184       6.186 -23.709 -30.061  1.00 98.32           C  
ATOM   1402  NH1 ARG B 184       5.055 -23.377 -29.449  1.00 98.32           N1+
ATOM   1403  NH2 ARG B 184       6.695 -24.919 -29.881  1.00 98.32           N  
ATOM   1404  N   GLU B 185       6.396 -16.074 -30.623  1.00 98.73           N  
ATOM   1405  CA  GLU B 185       5.510 -14.987 -31.026  1.00 98.73           C  
ATOM   1406  C   GLU B 185       4.402 -15.491 -31.948  1.00 98.73           C  
ATOM   1407  O   GLU B 185       4.679 -16.038 -33.017  1.00 98.73           O  
ATOM   1408  CB  GLU B 185       6.302 -13.874 -31.717  1.00 98.73           C  
ATOM   1409  CG  GLU B 185       5.466 -12.653 -32.073  1.00 98.73           C  
ATOM   1410  CD  GLU B 185       6.301 -11.465 -32.524  1.00 98.73           C  
ATOM   1411  OE1 GLU B 185       5.794 -10.629 -33.306  1.00 98.73           O  
ATOM   1412  OE2 GLU B 185       7.471 -11.370 -32.091  1.00 98.73           O1-
ATOM   1413  N   TYR B 186       3.215 -15.344 -31.531  1.00 98.85           N  
ATOM   1414  CA  TYR B 186       2.064 -15.887 -32.243  1.00 98.85           C  
ATOM   1415  C   TYR B 186       1.260 -14.777 -32.909  1.00 98.85           C  
ATOM   1416  O   TYR B 186       1.096 -13.694 -32.341  1.00 98.85           O  
ATOM   1417  CB  TYR B 186       1.166 -16.680 -31.287  1.00 98.85           C  
ATOM   1418  CG  TYR B 186       1.862 -17.847 -30.629  1.00 98.85           C  
ATOM   1419  CD1 TYR B 186       1.967 -19.076 -31.277  1.00 98.85           C  
ATOM   1420  CD2 TYR B 186       2.414 -17.723 -29.359  1.00 98.85           C  
ATOM   1421  CE1 TYR B 186       2.605 -20.155 -30.673  1.00 98.85           C  
ATOM   1422  CE2 TYR B 186       3.055 -18.795 -28.746  1.00 98.85           C  
ATOM   1423  CZ  TYR B 186       3.146 -20.005 -29.410  1.00 98.85           C  
ATOM   1424  OH  TYR B 186       3.778 -21.069 -28.808  1.00 98.85           O  
ATOM   1425  N   ILE B 187       0.758 -15.056 -34.064  1.00 98.85           N  
ATOM   1426  CA  ILE B 187      -0.149 -14.149 -34.759  1.00 98.85           C  
ATOM   1427  C   ILE B 187      -1.574 -14.356 -34.252  1.00 98.85           C  
ATOM   1428  O   ILE B 187      -2.075 -15.483 -34.230  1.00 98.85           O  
ATOM   1429  CB  ILE B 187      -0.089 -14.353 -36.290  1.00 98.85           C  
ATOM   1430  CG1 ILE B 187       1.315 -14.037 -36.816  1.00 98.85           C  
ATOM   1431  CG2 ILE B 187      -1.144 -13.493 -36.991  1.00 98.85           C  
ATOM   1432  CD1 ILE B 187       1.562 -14.507 -38.243  1.00 98.85           C  
ATOM   1433  N   VAL B 188      -2.222 -13.335 -33.841  1.00 98.84           N  
ATOM   1434  CA  VAL B 188      -3.617 -13.332 -33.414  1.00 98.84           C  
ATOM   1435  C   VAL B 188      -4.354 -12.165 -34.067  1.00 98.84           C  
ATOM   1436  O   VAL B 188      -4.433 -11.074 -33.496  1.00 98.84           O  
ATOM   1437  CB  VAL B 188      -3.740 -13.246 -31.876  1.00 98.84           C  
ATOM   1438  CG1 VAL B 188      -5.201 -13.355 -31.444  1.00 98.84           C  
ATOM   1439  CG2 VAL B 188      -2.900 -14.337 -31.213  1.00 98.84           C  
ATOM   1440  N   ASN B 189      -4.951 -12.411 -35.122  1.00 98.76           N  
ATOM   1441  CA  ASN B 189      -5.549 -11.348 -35.922  1.00 98.76           C  
ATOM   1442  C   ASN B 189      -6.972 -11.036 -35.465  1.00 98.76           C  
ATOM   1443  O   ASN B 189      -7.539 -10.010 -35.845  1.00 98.76           O  
ATOM   1444  CB  ASN B 189      -5.539 -11.722 -37.406  1.00 98.76           C  
ATOM   1445  CG  ASN B 189      -4.164 -11.589 -38.032  1.00 98.76           C  
ATOM   1446  ND2 ASN B 189      -3.853 -12.473 -38.973  1.00 98.76           N  
ATOM   1447  OD1 ASN B 189      -3.388 -10.700 -37.672  1.00 98.76           O  
ATOM   1448  N   SER B 190      -7.591 -11.875 -34.639  1.00 98.75           N  
ATOM   1449  CA  SER B 190      -8.958 -11.661 -34.174  1.00 98.75           C  
ATOM   1450  C   SER B 190      -8.978 -11.037 -32.783  1.00 98.75           C  
ATOM   1451  O   SER B 190      -8.020 -11.176 -32.021  1.00 98.75           O  
ATOM   1452  CB  SER B 190      -9.733 -12.980 -34.162  1.00 98.75           C  
ATOM   1453  OG  SER B 190      -9.855 -13.504 -35.473  1.00 98.75           O  
ATOM   1454  N   LEU B 191     -10.014 -10.313 -32.492  1.00 98.77           N  
ATOM   1455  CA  LEU B 191     -10.320  -9.951 -31.112  1.00 98.77           C  
ATOM   1456  C   LEU B 191     -10.847 -11.155 -30.338  1.00 98.77           C  
ATOM   1457  O   LEU B 191     -11.940 -11.650 -30.620  1.00 98.77           O  
ATOM   1458  CB  LEU B 191     -11.346  -8.815 -31.071  1.00 98.77           C  
ATOM   1459  CG  LEU B 191     -11.774  -8.339 -29.682  1.00 98.77           C  
ATOM   1460  CD1 LEU B 191     -10.583  -7.755 -28.931  1.00 98.77           C  
ATOM   1461  CD2 LEU B 191     -12.898  -7.314 -29.792  1.00 98.77           C  
ATOM   1462  N   ILE B 192     -10.098 -11.669 -29.451  1.00 98.88           N  
ATOM   1463  CA  ILE B 192     -10.503 -12.812 -28.641  1.00 98.88           C  
ATOM   1464  C   ILE B 192     -11.268 -12.329 -27.411  1.00 98.88           C  
ATOM   1465  O   ILE B 192     -10.710 -11.635 -26.558  1.00 98.88           O  
ATOM   1466  CB  ILE B 192      -9.284 -13.662 -28.214  1.00 98.88           C  
ATOM   1467  CG1 ILE B 192      -8.369 -13.924 -29.416  1.00 98.88           C  
ATOM   1468  CG2 ILE B 192      -9.740 -14.977 -27.575  1.00 98.88           C  
ATOM   1469  CD1 ILE B 192      -9.040 -14.688 -30.549  1.00 98.88           C  
ATOM   1470  N   GLU B 193     -12.548 -12.699 -27.315  1.00 98.84           N  
ATOM   1471  CA  GLU B 193     -13.406 -12.285 -26.209  1.00 98.84           C  
ATOM   1472  C   GLU B 193     -13.588 -13.415 -25.200  1.00 98.84           C  
ATOM   1473  O   GLU B 193     -14.218 -14.430 -25.504  1.00 98.84           O  
ATOM   1474  CB  GLU B 193     -14.768 -11.820 -26.729  1.00 98.84           C  
ATOM   1475  CG  GLU B 193     -14.689 -10.647 -27.695  1.00 98.84           C  
ATOM   1476  CD  GLU B 193     -16.053 -10.142 -28.139  1.00 98.84           C  
ATOM   1477  OE1 GLU B 193     -16.323 -10.115 -29.361  1.00 98.84           O  
ATOM   1478  OE2 GLU B 193     -16.858  -9.768 -27.256  1.00 98.84           O1-
ATOM   1479  N   PHE B 194     -13.044 -13.298 -24.036  1.00 98.85           N  
ATOM   1480  CA  PHE B 194     -13.221 -14.231 -22.929  1.00 98.85           C  
ATOM   1481  C   PHE B 194     -14.414 -13.830 -22.069  1.00 98.85           C  
ATOM   1482  O   PHE B 194     -14.447 -12.727 -21.519  1.00 98.85           O  
ATOM   1483  CB  PHE B 194     -11.954 -14.296 -22.072  1.00 98.85           C  
ATOM   1484  CG  PHE B 194     -10.718 -14.676 -22.842  1.00 98.85           C  
ATOM   1485  CD1 PHE B 194     -10.306 -16.001 -22.914  1.00 98.85           C  
ATOM   1486  CD2 PHE B 194      -9.968 -13.706 -23.496  1.00 98.85           C  
ATOM   1487  CE1 PHE B 194      -9.163 -16.355 -23.626  1.00 98.85           C  
ATOM   1488  CE2 PHE B 194      -8.825 -14.053 -24.210  1.00 98.85           C  
ATOM   1489  CZ  PHE B 194      -8.423 -15.377 -24.273  1.00 98.85           C  
ATOM   1490  N   THR B 195     -15.378 -14.672 -21.910  1.00 98.82           N  
ATOM   1491  CA  THR B 195     -16.565 -14.356 -21.123  1.00 98.82           C  
ATOM   1492  C   THR B 195     -16.745 -15.361 -19.989  1.00 98.82           C  
ATOM   1493  O   THR B 195     -17.721 -15.289 -19.239  1.00 98.82           O  
ATOM   1494  CB  THR B 195     -17.829 -14.336 -22.002  1.00 98.82           C  
ATOM   1495  CG2 THR B 195     -17.756 -13.226 -23.045  1.00 98.82           C  
ATOM   1496  OG1 THR B 195     -17.959 -15.597 -22.670  1.00 98.82           O  
ATOM   1497  N   ASP B 196     -15.853 -16.419 -19.870  1.00 98.43           N  
ATOM   1498  CA  ASP B 196     -15.715 -17.355 -18.758  1.00 98.43           C  
ATOM   1499  C   ASP B 196     -14.316 -17.283 -18.151  1.00 98.43           C  
ATOM   1500  O   ASP B 196     -13.389 -16.759 -18.773  1.00 98.43           O  
ATOM   1501  CB  ASP B 196     -16.015 -18.783 -19.218  1.00 98.43           C  
ATOM   1502  CG  ASP B 196     -17.488 -19.015 -19.507  1.00 98.43           C  
ATOM   1503  OD1 ASP B 196     -18.304 -19.007 -18.560  1.00 98.43           O  
ATOM   1504  OD2 ASP B 196     -17.835 -19.211 -20.692  1.00 98.43           O1-
ATOM   1505  N   ASP B 197     -14.246 -17.728 -16.900  1.00 98.41           N  
ATOM   1506  CA  ASP B 197     -12.940 -17.729 -16.249  1.00 98.41           C  
ATOM   1507  C   ASP B 197     -11.890 -18.409 -17.125  1.00 98.41           C  
ATOM   1508  O   ASP B 197     -12.177 -19.413 -17.781  1.00 98.41           O  
ATOM   1509  CB  ASP B 197     -13.019 -18.424 -14.888  1.00 98.41           C  
ATOM   1510  CG  ASP B 197     -13.986 -17.748 -13.932  1.00 98.41           C  
ATOM   1511  OD1 ASP B 197     -14.377 -16.587 -14.180  1.00 98.41           O  
ATOM   1512  OD2 ASP B 197     -14.359 -18.381 -12.921  1.00 98.41           O1-
ATOM   1513  N   PHE B 198     -10.728 -17.833 -17.139  1.00 98.73           N  
ATOM   1514  CA  PHE B 198      -9.649 -18.345 -17.974  1.00 98.73           C  
ATOM   1515  C   PHE B 198      -8.290 -17.958 -17.401  1.00 98.73           C  
ATOM   1516  O   PHE B 198      -8.117 -16.847 -16.897  1.00 98.73           O  
ATOM   1517  CB  PHE B 198      -9.782 -17.821 -19.408  1.00 98.73           C  
ATOM   1518  CG  PHE B 198      -8.968 -18.589 -20.413  1.00 98.73           C  
ATOM   1519  CD1 PHE B 198      -7.660 -18.217 -20.701  1.00 98.73           C  
ATOM   1520  CD2 PHE B 198      -9.510 -19.685 -21.072  1.00 98.73           C  
ATOM   1521  CE1 PHE B 198      -6.904 -18.926 -21.631  1.00 98.73           C  
ATOM   1522  CE2 PHE B 198      -8.761 -20.399 -22.003  1.00 98.73           C  
ATOM   1523  CZ  PHE B 198      -7.459 -20.017 -22.281  1.00 98.73           C  
ATOM   1524  N   GLU B 199      -7.287 -18.848 -17.451  1.00 98.56           N  
ATOM   1525  CA  GLU B 199      -5.949 -18.593 -16.926  1.00 98.56           C  
ATOM   1526  C   GLU B 199      -4.875 -18.983 -17.938  1.00 98.56           C  
ATOM   1527  O   GLU B 199      -4.836 -20.125 -18.401  1.00 98.56           O  
ATOM   1528  CB  GLU B 199      -5.733 -19.349 -15.612  1.00 98.56           C  
ATOM   1529  CG  GLU B 199      -4.353 -19.146 -15.006  1.00 98.56           C  
ATOM   1530  CD  GLU B 199      -4.180 -19.838 -13.663  1.00 98.56           C  
ATOM   1531  OE1 GLU B 199      -3.097 -19.709 -13.048  1.00 98.56           O  
ATOM   1532  OE2 GLU B 199      -5.136 -20.514 -13.221  1.00 98.56           O1-
ATOM   1533  N   PHE B 200      -4.026 -17.992 -18.267  1.00 98.71           N  
ATOM   1534  CA  PHE B 200      -2.814 -18.280 -19.024  1.00 98.71           C  
ATOM   1535  C   PHE B 200      -1.653 -18.596 -18.089  1.00 98.71           C  
ATOM   1536  O   PHE B 200      -1.495 -17.955 -17.048  1.00 98.71           O  
ATOM   1537  CB  PHE B 200      -2.451 -17.100 -19.931  1.00 98.71           C  
ATOM   1538  CG  PHE B 200      -3.272 -17.027 -21.190  1.00 98.71           C  
ATOM   1539  CD1 PHE B 200      -2.979 -17.843 -22.276  1.00 98.71           C  
ATOM   1540  CD2 PHE B 200      -4.338 -16.142 -21.287  1.00 98.71           C  
ATOM   1541  CE1 PHE B 200      -3.738 -17.777 -23.442  1.00 98.71           C  
ATOM   1542  CE2 PHE B 200      -5.100 -16.070 -22.449  1.00 98.71           C  
ATOM   1543  CZ  PHE B 200      -4.798 -16.888 -23.526  1.00 98.71           C  
ATOM   1544  N   VAL B 201      -0.814 -19.555 -18.446  1.00 98.44           N  
ATOM   1545  CA  VAL B 201       0.531 -19.762 -17.920  1.00 98.44           C  
ATOM   1546  C   VAL B 201       1.547 -19.691 -19.057  1.00 98.44           C  
ATOM   1547  O   VAL B 201       1.863 -20.708 -19.679  1.00 98.44           O  
ATOM   1548  CB  VAL B 201       0.650 -21.113 -17.181  1.00 98.44           C  
ATOM   1549  CG1 VAL B 201       2.025 -21.254 -16.530  1.00 98.44           C  
ATOM   1550  CG2 VAL B 201      -0.456 -21.249 -16.136  1.00 98.44           C  
ATOM   1551  N   ASN B 202       2.036 -18.516 -19.306  1.00 98.65           N  
ATOM   1552  CA  ASN B 202       2.914 -18.247 -20.439  1.00 98.65           C  
ATOM   1553  C   ASN B 202       4.385 -18.301 -20.035  1.00 98.65           C  
ATOM   1554  O   ASN B 202       4.758 -17.810 -18.968  1.00 98.65           O  
ATOM   1555  CB  ASN B 202       2.585 -16.889 -21.062  1.00 98.65           C  
ATOM   1556  CG  ASN B 202       1.157 -16.808 -21.565  1.00 98.65           C  
ATOM   1557  ND2 ASN B 202       0.572 -15.618 -21.499  1.00 98.65           N  
ATOM   1558  OD1 ASN B 202       0.585 -17.807 -22.009  1.00 98.65           O  
ATOM   1559  N   GLU B 203       5.156 -18.885 -20.899  1.00 98.20           N  
ATOM   1560  CA  GLU B 203       6.600 -18.741 -20.743  1.00 98.20           C  
ATOM   1561  C   GLU B 203       7.057 -17.331 -21.108  1.00 98.20           C  
ATOM   1562  O   GLU B 203       6.424 -16.660 -21.926  1.00 98.20           O  
ATOM   1563  CB  GLU B 203       7.339 -19.772 -21.601  1.00 98.20           C  
ATOM   1564  CG  GLU B 203       7.078 -21.214 -21.190  1.00 98.20           C  
ATOM   1565  CD  GLU B 203       7.912 -22.219 -21.968  1.00 98.20           C  
ATOM   1566  OE1 GLU B 203       8.090 -23.361 -21.487  1.00 98.20           O  
ATOM   1567  OE2 GLU B 203       8.392 -21.862 -23.067  1.00 98.20           O1-
ATOM   1568  N   THR B 204       8.112 -16.933 -20.467  1.00 97.75           N  
ATOM   1569  CA  THR B 204       8.706 -15.658 -20.856  1.00 97.75           C  
ATOM   1570  C   THR B 204       9.095 -15.671 -22.331  1.00 97.75           C  
ATOM   1571  O   THR B 204       9.631 -16.664 -22.829  1.00 97.75           O  
ATOM   1572  CB  THR B 204       9.943 -15.334 -19.999  1.00 97.75           C  
ATOM   1573  CG2 THR B 204      10.573 -14.010 -20.421  1.00 97.75           C  
ATOM   1574  OG1 THR B 204       9.555 -15.248 -18.622  1.00 97.75           O  
ATOM   1575  N   GLY B 205       8.783 -14.605 -23.025  1.00 98.27           N  
ATOM   1576  CA  GLY B 205       9.030 -14.531 -24.456  1.00 98.27           C  
ATOM   1577  C   GLY B 205       7.817 -14.894 -25.291  1.00 98.27           C  
ATOM   1578  O   GLY B 205       7.838 -14.763 -26.516  1.00 98.27           O  
ATOM   1579  N   THR B 206       6.743 -15.374 -24.608  1.00 98.70           N  
ATOM   1580  CA  THR B 206       5.476 -15.554 -25.308  1.00 98.70           C  
ATOM   1581  C   THR B 206       4.874 -14.205 -25.691  1.00 98.70           C  
ATOM   1582  O   THR B 206       4.639 -13.357 -24.828  1.00 98.70           O  
ATOM   1583  CB  THR B 206       4.471 -16.343 -24.449  1.00 98.70           C  
ATOM   1584  CG2 THR B 206       3.164 -16.571 -25.202  1.00 98.70           C  
ATOM   1585  OG1 THR B 206       5.038 -17.613 -24.105  1.00 98.70           O  
ATOM   1586  N   VAL B 207       4.651 -13.933 -26.956  1.00 98.84           N  
ATOM   1587  CA  VAL B 207       4.127 -12.672 -27.470  1.00 98.84           C  
ATOM   1588  C   VAL B 207       2.906 -12.938 -28.347  1.00 98.84           C  
ATOM   1589  O   VAL B 207       2.921 -13.841 -29.186  1.00 98.84           O  
ATOM   1590  CB  VAL B 207       5.198 -11.896 -28.269  1.00 98.84           C  
ATOM   1591  CG1 VAL B 207       4.625 -10.588 -28.811  1.00 98.84           C  
ATOM   1592  CG2 VAL B 207       6.422 -11.625 -27.396  1.00 98.84           C  
ATOM   1593  N   PHE B 208       1.836 -12.278 -28.150  1.00 98.89           N  
ATOM   1594  CA  PHE B 208       0.680 -12.292 -29.038  1.00 98.89           C  
ATOM   1595  C   PHE B 208       0.660 -11.050 -29.921  1.00 98.89           C  
ATOM   1596  O   PHE B 208       0.454  -9.937 -29.431  1.00 98.89           O  
ATOM   1597  CB  PHE B 208      -0.619 -12.383 -28.230  1.00 98.89           C  
ATOM   1598  CG  PHE B 208      -0.687 -13.582 -27.324  1.00 98.89           C  
ATOM   1599  CD1 PHE B 208      -0.954 -14.845 -27.838  1.00 98.89           C  
ATOM   1600  CD2 PHE B 208      -0.483 -13.446 -25.957  1.00 98.89           C  
ATOM   1601  CE1 PHE B 208      -1.018 -15.957 -27.001  1.00 98.89           C  
ATOM   1602  CE2 PHE B 208      -0.545 -14.553 -25.114  1.00 98.89           C  
ATOM   1603  CZ  PHE B 208      -0.814 -15.807 -25.638  1.00 98.89           C  
ATOM   1604  N   ASN B 209       0.944 -11.192 -31.142  1.00 98.91           N  
ATOM   1605  CA  ASN B 209       0.952 -10.111 -32.122  1.00 98.91           C  
ATOM   1606  C   ASN B 209      -0.430  -9.899 -32.733  1.00 98.91           C  
ATOM   1607  O   ASN B 209      -0.886 -10.707 -33.544  1.00 98.91           O  
ATOM   1608  CB  ASN B 209       1.980 -10.389 -33.220  1.00 98.91           C  
ATOM   1609  CG  ASN B 209       2.206  -9.195 -34.126  1.00 98.91           C  
ATOM   1610  ND2 ASN B 209       3.375  -9.137 -34.752  1.00 98.91           N  
ATOM   1611  OD1 ASN B 209       1.336  -8.330 -34.261  1.00 98.91           O  
ATOM   1612  N   PHE B 210      -1.022  -8.824 -32.525  1.00 98.82           N  
ATOM   1613  CA  PHE B 210      -2.403  -8.531 -32.889  1.00 98.82           C  
ATOM   1614  C   PHE B 210      -2.467  -7.801 -34.225  1.00 98.82           C  
ATOM   1615  O   PHE B 210      -3.546  -7.641 -34.800  1.00 98.82           O  
ATOM   1616  CB  PHE B 210      -3.081  -7.694 -31.800  1.00 98.82           C  
ATOM   1617  CG  PHE B 210      -3.204  -8.402 -30.478  1.00 98.82           C  
ATOM   1618  CD1 PHE B 210      -3.607  -9.730 -30.420  1.00 98.82           C  
ATOM   1619  CD2 PHE B 210      -2.914  -7.739 -29.293  1.00 98.82           C  
ATOM   1620  CE1 PHE B 210      -3.721 -10.388 -29.197  1.00 98.82           C  
ATOM   1621  CE2 PHE B 210      -3.026  -8.389 -28.067  1.00 98.82           C  
ATOM   1622  CZ  PHE B 210      -3.430  -9.714 -28.022  1.00 98.82           C  
ATOM   1623  N   GLY B 211      -1.330  -7.407 -34.715  1.00 98.69           N  
ATOM   1624  CA  GLY B 211      -1.348  -6.665 -35.965  1.00 98.69           C  
ATOM   1625  C   GLY B 211      -2.274  -5.463 -35.932  1.00 98.69           C  
ATOM   1626  O   GLY B 211      -2.222  -4.659 -34.999  1.00 98.69           O  
ATOM   1627  N   ASP B 212      -3.026  -5.265 -36.914  1.00 98.78           N  
ATOM   1628  CA  ASP B 212      -3.890  -4.097 -37.060  1.00 98.78           C  
ATOM   1629  C   ASP B 212      -5.271  -4.358 -36.463  1.00 98.78           C  
ATOM   1630  O   ASP B 212      -6.058  -3.428 -36.277  1.00 98.78           O  
ATOM   1631  CB  ASP B 212      -4.020  -3.706 -38.534  1.00 98.78           C  
ATOM   1632  CG  ASP B 212      -2.780  -3.016 -39.075  1.00 98.78           C  
ATOM   1633  OD1 ASP B 212      -2.388  -1.957 -38.540  1.00 98.78           O  
ATOM   1634  OD2 ASP B 212      -2.191  -3.535 -40.048  1.00 98.78           O1-
ATOM   1635  N   THR B 213      -5.603  -5.693 -36.094  1.00 98.64           N  
ATOM   1636  CA  THR B 213      -7.022  -5.978 -35.911  1.00 98.64           C  
ATOM   1637  C   THR B 213      -7.254  -6.772 -34.629  1.00 98.64           C  
ATOM   1638  O   THR B 213      -8.376  -6.830 -34.122  1.00 98.64           O  
ATOM   1639  CB  THR B 213      -7.595  -6.755 -37.110  1.00 98.64           C  
ATOM   1640  CG2 THR B 213      -7.580  -5.904 -38.376  1.00 98.64           C  
ATOM   1641  OG1 THR B 213      -6.808  -7.932 -37.329  1.00 98.64           O  
ATOM   1642  N   GLY B 214      -6.307  -7.549 -34.133  1.00 98.81           N  
ATOM   1643  CA  GLY B 214      -6.510  -8.458 -33.016  1.00 98.81           C  
ATOM   1644  C   GLY B 214      -6.544  -7.753 -31.673  1.00 98.81           C  
ATOM   1645  O   GLY B 214      -6.419  -6.529 -31.605  1.00 98.81           O  
ATOM   1646  N   GLY B 215      -6.727  -8.476 -30.489  1.00 98.84           N  
ATOM   1647  CA  GLY B 215      -6.784  -8.022 -29.109  1.00 98.84           C  
ATOM   1648  C   GLY B 215      -7.404  -9.040 -28.170  1.00 98.84           C  
ATOM   1649  O   GLY B 215      -7.953 -10.049 -28.616  1.00 98.84           O  
ATOM   1650  N   PHE B 216      -7.242  -8.863 -26.879  1.00 98.89           N  
ATOM   1651  CA  PHE B 216      -7.918  -9.649 -25.854  1.00 98.89           C  
ATOM   1652  C   PHE B 216      -8.919  -8.793 -25.088  1.00 98.89           C  
ATOM   1653  O   PHE B 216      -8.596  -7.681 -24.664  1.00 98.89           O  
ATOM   1654  CB  PHE B 216      -6.901 -10.261 -24.886  1.00 98.89           C  
ATOM   1655  CG  PHE B 216      -6.109 -11.397 -25.475  1.00 98.89           C  
ATOM   1656  CD1 PHE B 216      -6.442 -11.924 -26.717  1.00 98.89           C  
ATOM   1657  CD2 PHE B 216      -5.031 -11.938 -24.787  1.00 98.89           C  
ATOM   1658  CE1 PHE B 216      -5.711 -12.976 -27.265  1.00 98.89           C  
ATOM   1659  CE2 PHE B 216      -4.296 -12.989 -25.328  1.00 98.89           C  
ATOM   1660  CZ  PHE B 216      -4.638 -13.507 -26.567  1.00 98.89           C  
ATOM   1661  N   TYR B 217     -10.098  -9.233 -24.970  1.00 98.88           N  
ATOM   1662  CA  TYR B 217     -11.145  -8.592 -24.183  1.00 98.88           C  
ATOM   1663  C   TYR B 217     -11.791  -9.584 -23.223  1.00 98.88           C  
ATOM   1664  O   TYR B 217     -12.521 -10.482 -23.647  1.00 98.88           O  
ATOM   1665  CB  TYR B 217     -12.210  -7.983 -25.099  1.00 98.88           C  
ATOM   1666  CG  TYR B 217     -12.994  -6.864 -24.458  1.00 98.88           C  
ATOM   1667  CD1 TYR B 217     -13.925  -7.124 -23.455  1.00 98.88           C  
ATOM   1668  CD2 TYR B 217     -12.807  -5.544 -24.855  1.00 98.88           C  
ATOM   1669  CE1 TYR B 217     -14.651  -6.096 -22.863  1.00 98.88           C  
ATOM   1670  CE2 TYR B 217     -13.528  -4.508 -24.270  1.00 98.88           C  
ATOM   1671  CZ  TYR B 217     -14.446  -4.794 -23.276  1.00 98.88           C  
ATOM   1672  OH  TYR B 217     -15.162  -3.772 -22.693  1.00 98.88           O  
ATOM   1673  N   ALA B 218     -11.575  -9.532 -21.935  1.00 98.89           N  
ATOM   1674  CA  ALA B 218     -12.149 -10.383 -20.896  1.00 98.89           C  
ATOM   1675  C   ALA B 218     -13.256  -9.655 -20.139  1.00 98.89           C  
ATOM   1676  O   ALA B 218     -13.010  -8.625 -19.506  1.00 98.89           O  
ATOM   1677  CB  ALA B 218     -11.063 -10.846 -19.928  1.00 98.89           C  
ATOM   1678  N   SER B 219     -14.458 -10.208 -20.083  1.00 98.81           N  
ATOM   1679  CA  SER B 219     -15.559  -9.440 -19.513  1.00 98.81           C  
ATOM   1680  C   SER B 219     -16.534 -10.343 -18.765  1.00 98.81           C  
ATOM   1681  O   SER B 219     -16.901 -11.412 -19.257  1.00 98.81           O  
ATOM   1682  CB  SER B 219     -16.301  -8.672 -20.608  1.00 98.81           C  
ATOM   1683  OG  SER B 219     -17.297  -7.834 -20.048  1.00 98.81           O  
ATOM   1684  N   GLY B 220     -16.870  -9.948 -17.558  1.00 98.84           N  
ATOM   1685  CA  GLY B 220     -18.117 -10.429 -16.986  1.00 98.84           C  
ATOM   1686  C   GLY B 220     -19.346  -9.847 -17.659  1.00 98.84           C  
ATOM   1687  O   GLY B 220     -19.271  -9.367 -18.792  1.00 98.84           O  
ATOM   1688  N   SER B 221     -20.446  -9.888 -16.930  1.00 98.75           N  
ATOM   1689  CA  SER B 221     -21.700  -9.411 -17.505  1.00 98.75           C  
ATOM   1690  C   SER B 221     -22.581  -8.757 -16.445  1.00 98.75           C  
ATOM   1691  O   SER B 221     -22.274  -8.816 -15.253  1.00 98.75           O  
ATOM   1692  CB  SER B 221     -22.457 -10.561 -18.170  1.00 98.75           C  
ATOM   1693  OG  SER B 221     -22.775 -11.567 -17.224  1.00 98.75           O  
ATOM   1694  N   HIS B 222     -23.638  -7.911 -16.915  1.00 98.68           N  
ATOM   1695  CA  HIS B 222     -24.631  -7.338 -16.013  1.00 98.68           C  
ATOM   1696  C   HIS B 222     -26.043  -7.529 -16.556  1.00 98.68           C  
ATOM   1697  O   HIS B 222     -26.225  -7.782 -17.749  1.00 98.68           O  
ATOM   1698  CB  HIS B 222     -24.353  -5.851 -15.785  1.00 98.68           C  
ATOM   1699  CG  HIS B 222     -24.640  -4.997 -16.979  1.00 98.68           C  
ATOM   1700  CD2 HIS B 222     -25.755  -4.875 -17.738  1.00 98.68           C  
ATOM   1701  ND1 HIS B 222     -23.709  -4.137 -17.520  1.00 98.68           N  
ATOM   1702  CE1 HIS B 222     -24.241  -3.520 -18.562  1.00 98.68           C  
ATOM   1703  NE2 HIS B 222     -25.481  -3.950 -18.715  1.00 98.68           N  
ATOM   1704  N   THR B 223     -26.930  -7.552 -15.670  1.00 98.82           N  
ATOM   1705  CA  THR B 223     -28.355  -7.539 -15.982  1.00 98.82           C  
ATOM   1706  C   THR B 223     -29.091  -6.529 -15.106  1.00 98.82           C  
ATOM   1707  O   THR B 223     -28.802  -6.406 -13.914  1.00 98.82           O  
ATOM   1708  CB  THR B 223     -28.980  -8.934 -15.798  1.00 98.82           C  
ATOM   1709  CG2 THR B 223     -28.406  -9.931 -16.799  1.00 98.82           C  
ATOM   1710  OG1 THR B 223     -28.711  -9.400 -14.470  1.00 98.82           O  
ATOM   1711  N   GLN B 224     -29.882  -5.613 -15.782  1.00 98.80           N  
ATOM   1712  CA  GLN B 224     -30.776  -4.790 -14.974  1.00 98.80           C  
ATOM   1713  C   GLN B 224     -31.840  -5.644 -14.289  1.00 98.80           C  
ATOM   1714  O   GLN B 224     -32.692  -6.235 -14.955  1.00 98.80           O  
ATOM   1715  CB  GLN B 224     -31.440  -3.713 -15.833  1.00 98.80           C  
ATOM   1716  CG  GLN B 224     -32.371  -2.794 -15.055  1.00 98.80           C  
ATOM   1717  CD  GLN B 224     -33.027  -1.744 -15.933  1.00 98.80           C  
ATOM   1718  NE2 GLN B 224     -34.204  -1.282 -15.526  1.00 98.80           N  
ATOM   1719  OE1 GLN B 224     -32.479  -1.350 -16.967  1.00 98.80           O  
ATOM   1720  N   ILE B 225     -31.916  -5.639 -13.008  1.00 98.85           N  
ATOM   1721  CA  ILE B 225     -32.793  -6.571 -12.308  1.00 98.85           C  
ATOM   1722  C   ILE B 225     -33.965  -5.813 -11.691  1.00 98.85           C  
ATOM   1723  O   ILE B 225     -35.010  -6.401 -11.402  1.00 98.85           O  
ATOM   1724  CB  ILE B 225     -32.028  -7.356 -11.218  1.00 98.85           C  
ATOM   1725  CG1 ILE B 225     -31.271  -6.392 -10.299  1.00 98.85           C  
ATOM   1726  CG2 ILE B 225     -31.074  -8.371 -11.853  1.00 98.85           C  
ATOM   1727  CD1 ILE B 225     -30.665  -7.056  -9.070  1.00 98.85           C  
ATOM   1728  N   THR B 226     -33.809  -4.519 -11.422  1.00 98.67           N  
ATOM   1729  CA  THR B 226     -34.857  -3.749 -10.760  1.00 98.67           C  
ATOM   1730  C   THR B 226     -34.537  -2.258 -10.795  1.00 98.67           C  
ATOM   1731  O   THR B 226     -33.722  -1.811 -11.605  1.00 98.67           O  
ATOM   1732  CB  THR B 226     -35.046  -4.203  -9.301  1.00 98.67           C  
ATOM   1733  CG2 THR B 226     -33.881  -3.748  -8.428  1.00 98.67           C  
ATOM   1734  OG1 THR B 226     -36.261  -3.643  -8.787  1.00 98.67           O  
ATOM   1735  N   THR B 227     -35.209  -1.393 -10.055  1.00 98.84           N  
ATOM   1736  CA  THR B 227     -35.007   0.044  -9.911  1.00 98.84           C  
ATOM   1737  C   THR B 227     -35.003   0.445  -8.438  1.00 98.84           C  
ATOM   1738  O   THR B 227     -35.418  -0.333  -7.577  1.00 98.84           O  
ATOM   1739  CB  THR B 227     -36.093   0.839 -10.659  1.00 98.84           C  
ATOM   1740  CG2 THR B 227     -36.043   0.561 -12.158  1.00 98.84           C  
ATOM   1741  OG1 THR B 227     -37.382   0.464 -10.157  1.00 98.84           O  
ATOM   1742  N   LEU B 228     -34.509   1.588  -8.175  1.00 98.78           N  
ATOM   1743  CA  LEU B 228     -34.476   2.144  -6.826  1.00 98.78           C  
ATOM   1744  C   LEU B 228     -35.874   2.545  -6.369  1.00 98.78           C  
ATOM   1745  O   LEU B 228     -36.627   3.160  -7.128  1.00 98.78           O  
ATOM   1746  CB  LEU B 228     -33.540   3.354  -6.768  1.00 98.78           C  
ATOM   1747  CG  LEU B 228     -33.349   3.997  -5.393  1.00 98.78           C  
ATOM   1748  CD1 LEU B 228     -32.568   3.063  -4.475  1.00 98.78           C  
ATOM   1749  CD2 LEU B 228     -32.640   5.341  -5.525  1.00 98.78           C  
ATOM   1750  N   ALA B 229     -36.215   2.318  -5.070  1.00 98.84           N  
ATOM   1751  CA  ALA B 229     -37.566   2.585  -4.585  1.00 98.84           C  
ATOM   1752  C   ALA B 229     -37.534   3.378  -3.281  1.00 98.84           C  
ATOM   1753  O   ALA B 229     -38.561   3.534  -2.616  1.00 98.84           O  
ATOM   1754  CB  ALA B 229     -38.330   1.277  -4.390  1.00 98.84           C  
ATOM   1755  N   SER B 230     -36.460   3.762  -2.708  1.00 98.83           N  
ATOM   1756  CA  SER B 230     -36.283   4.723  -1.624  1.00 98.83           C  
ATOM   1757  C   SER B 230     -35.119   5.667  -1.907  1.00 98.83           C  
ATOM   1758  O   SER B 230     -34.224   5.340  -2.689  1.00 98.83           O  
ATOM   1759  CB  SER B 230     -36.051   3.998  -0.298  1.00 98.83           C  
ATOM   1760  OG  SER B 230     -34.836   3.269  -0.328  1.00 98.83           O  
ATOM   1761  N   ASP B 231     -35.163   6.827  -1.348  1.00 98.84           N  
ATOM   1762  CA  ASP B 231     -34.086   7.795  -1.533  1.00 98.84           C  
ATOM   1763  C   ASP B 231     -32.823   7.359  -0.795  1.00 98.84           C  
ATOM   1764  O   ASP B 231     -32.898   6.838   0.320  1.00 98.84           O  
ATOM   1765  CB  ASP B 231     -34.523   9.182  -1.056  1.00 98.84           C  
ATOM   1766  CG  ASP B 231     -35.669   9.755  -1.870  1.00 98.84           C  
ATOM   1767  OD1 ASP B 231     -35.920   9.271  -2.995  1.00 98.84           O  
ATOM   1768  OD2 ASP B 231     -36.325  10.702  -1.384  1.00 98.84           O1-
ATOM   1769  N   ILE B 232     -31.703   7.489  -1.367  1.00 98.82           N  
ATOM   1770  CA  ILE B 232     -30.388   7.250  -0.783  1.00 98.82           C  
ATOM   1771  C   ILE B 232     -29.714   8.583  -0.467  1.00 98.82           C  
ATOM   1772  O   ILE B 232     -29.699   9.491  -1.301  1.00 98.82           O  
ATOM   1773  CB  ILE B 232     -29.496   6.408  -1.723  1.00 98.82           C  
ATOM   1774  CG1 ILE B 232     -30.065   4.992  -1.872  1.00 98.82           C  
ATOM   1775  CG2 ILE B 232     -28.055   6.367  -1.207  1.00 98.82           C  
ATOM   1776  CD1 ILE B 232     -29.370   4.154  -2.937  1.00 98.82           C  
ATOM   1777  N   VAL B 233     -29.076   8.710   0.759  1.00 98.77           N  
ATOM   1778  CA  VAL B 233     -28.450   9.947   1.215  1.00 98.77           C  
ATOM   1779  C   VAL B 233     -26.934   9.773   1.259  1.00 98.77           C  
ATOM   1780  O   VAL B 233     -26.428   8.827   1.867  1.00 98.77           O  
ATOM   1781  CB  VAL B 233     -28.979  10.372   2.603  1.00 98.77           C  
ATOM   1782  CG1 VAL B 233     -28.353  11.696   3.037  1.00 98.77           C  
ATOM   1783  CG2 VAL B 233     -30.503  10.478   2.584  1.00 98.77           C  
ATOM   1784  N   LYS B 234     -26.241  10.635   0.620  1.00 98.74           N  
ATOM   1785  CA  LYS B 234     -24.784  10.627   0.517  1.00 98.74           C  
ATOM   1786  C   LYS B 234     -24.135  10.586   1.897  1.00 98.74           C  
ATOM   1787  O   LYS B 234     -24.523  11.337   2.794  1.00 98.74           O  
ATOM   1788  CB  LYS B 234     -24.295  11.853  -0.256  1.00 98.74           C  
ATOM   1789  CG  LYS B 234     -22.780  11.952  -0.365  1.00 98.74           C  
ATOM   1790  CD  LYS B 234     -22.356  13.184  -1.154  1.00 98.74           C  
ATOM   1791  CE  LYS B 234     -20.840  13.286  -1.260  1.00 98.74           C  
ATOM   1792  NZ  LYS B 234     -20.421  14.441  -2.109  1.00 98.74           N1+
ATOM   1793  N   ASN B 235     -23.198   9.722   2.113  1.00 98.56           N  
ATOM   1794  CA  ASN B 235     -22.349   9.573   3.290  1.00 98.56           C  
ATOM   1795  C   ASN B 235     -23.155   9.136   4.511  1.00 98.56           C  
ATOM   1796  O   ASN B 235     -22.653   9.171   5.636  1.00 98.56           O  
ATOM   1797  CB  ASN B 235     -21.606  10.877   3.584  1.00 98.56           C  
ATOM   1798  CG  ASN B 235     -20.620  11.246   2.493  1.00 98.56           C  
ATOM   1799  ND2 ASN B 235     -20.552  12.531   2.165  1.00 98.56           N  
ATOM   1800  OD1 ASN B 235     -19.926  10.384   1.948  1.00 98.56           O  
ATOM   1801  N   GLN B 236     -24.445   8.691   4.280  1.00 98.41           N  
ATOM   1802  CA  GLN B 236     -25.281   8.313   5.414  1.00 98.41           C  
ATOM   1803  C   GLN B 236     -25.911   6.940   5.200  1.00 98.41           C  
ATOM   1804  O   GLN B 236     -25.782   6.053   6.046  1.00 98.41           O  
ATOM   1805  CB  GLN B 236     -26.371   9.359   5.651  1.00 98.41           C  
ATOM   1806  CG  GLN B 236     -25.831  10.747   5.973  1.00 98.41           C  
ATOM   1807  CD  GLN B 236     -26.922  11.722   6.374  1.00 98.41           C  
ATOM   1808  NE2 GLN B 236     -26.617  13.013   6.307  1.00 98.41           N  
ATOM   1809  OE1 GLN B 236     -28.030  11.318   6.741  1.00 98.41           O  
ATOM   1810  N   SER B 237     -26.530   6.706   4.052  1.00 98.77           N  
ATOM   1811  CA  SER B 237     -27.309   5.492   3.831  1.00 98.77           C  
ATOM   1812  C   SER B 237     -26.407   4.267   3.727  1.00 98.77           C  
ATOM   1813  O   SER B 237     -25.335   4.329   3.122  1.00 98.77           O  
ATOM   1814  CB  SER B 237     -28.156   5.622   2.564  1.00 98.77           C  
ATOM   1815  OG  SER B 237     -29.125   6.646   2.709  1.00 98.77           O  
ATOM   1816  N   GLN B 238     -26.934   3.208   4.303  1.00 98.75           N  
ATOM   1817  CA  GLN B 238     -26.318   1.893   4.161  1.00 98.75           C  
ATOM   1818  C   GLN B 238     -27.347   0.846   3.743  1.00 98.75           C  
ATOM   1819  O   GLN B 238     -27.127  -0.354   3.921  1.00 98.75           O  
ATOM   1820  CB  GLN B 238     -25.643   1.472   5.468  1.00 98.75           C  
ATOM   1821  CG  GLN B 238     -26.598   1.372   6.649  1.00 98.75           C  
ATOM   1822  CD  GLN B 238     -25.892   1.025   7.947  1.00 98.75           C  
ATOM   1823  NE2 GLN B 238     -26.244   1.726   9.019  1.00 98.75           N  
ATOM   1824  OE1 GLN B 238     -25.039   0.133   7.985  1.00 98.75           O  
ATOM   1825  N   SER B 239     -28.460   1.272   3.356  1.00 98.84           N  
ATOM   1826  CA  SER B 239     -29.514   0.436   2.791  1.00 98.84           C  
ATOM   1827  C   SER B 239     -30.397   1.229   1.834  1.00 98.84           C  
ATOM   1828  O   SER B 239     -30.385   2.462   1.849  1.00 98.84           O  
ATOM   1829  CB  SER B 239     -30.370  -0.172   3.903  1.00 98.84           C  
ATOM   1830  OG  SER B 239     -31.079   0.838   4.601  1.00 98.84           O  
ATOM   1831  N   PHE B 240     -31.088   0.583   0.963  1.00 98.81           N  
ATOM   1832  CA  PHE B 240     -32.104   1.148   0.082  1.00 98.81           C  
ATOM   1833  C   PHE B 240     -33.158   0.104  -0.267  1.00 98.81           C  
ATOM   1834  O   PHE B 240     -32.928  -1.096  -0.105  1.00 98.81           O  
ATOM   1835  CB  PHE B 240     -31.463   1.695  -1.197  1.00 98.81           C  
ATOM   1836  CG  PHE B 240     -30.637   0.683  -1.944  1.00 98.81           C  
ATOM   1837  CD1 PHE B 240     -29.264   0.605  -1.748  1.00 98.81           C  
ATOM   1838  CD2 PHE B 240     -31.235  -0.191  -2.843  1.00 98.81           C  
ATOM   1839  CE1 PHE B 240     -28.497  -0.331  -2.438  1.00 98.81           C  
ATOM   1840  CE2 PHE B 240     -30.475  -1.129  -3.536  1.00 98.81           C  
ATOM   1841  CZ  PHE B 240     -29.106  -1.196  -3.333  1.00 98.81           C  
ATOM   1842  N   ASP B 241     -34.297   0.584  -0.692  1.00 98.84           N  
ATOM   1843  CA  ASP B 241     -35.360  -0.297  -1.165  1.00 98.84           C  
ATOM   1844  C   ASP B 241     -35.342  -0.410  -2.688  1.00 98.84           C  
ATOM   1845  O   ASP B 241     -34.940   0.527  -3.380  1.00 98.84           O  
ATOM   1846  CB  ASP B 241     -36.725   0.206  -0.691  1.00 98.84           C  
ATOM   1847  CG  ASP B 241     -36.854   0.234   0.822  1.00 98.84           C  
ATOM   1848  OD1 ASP B 241     -36.099  -0.485   1.512  1.00 98.84           O  
ATOM   1849  OD2 ASP B 241     -37.721   0.978   1.328  1.00 98.84           O1-
ATOM   1850  N   VAL B 242     -35.739  -1.577  -3.171  1.00 98.82           N  
ATOM   1851  CA  VAL B 242     -35.881  -1.822  -4.603  1.00 98.82           C  
ATOM   1852  C   VAL B 242     -37.319  -2.225  -4.918  1.00 98.82           C  
ATOM   1853  O   VAL B 242     -38.082  -2.583  -4.018  1.00 98.82           O  
ATOM   1854  CB  VAL B 242     -34.902  -2.912  -5.092  1.00 98.82           C  
ATOM   1855  CG1 VAL B 242     -33.454  -2.454  -4.923  1.00 98.82           C  
ATOM   1856  CG2 VAL B 242     -35.143  -4.220  -4.341  1.00 98.82           C  
ATOM   1857  N   ALA B 243     -37.606  -2.101  -6.268  1.00 98.75           N  
ATOM   1858  CA  ALA B 243     -38.935  -2.526  -6.700  1.00 98.75           C  
ATOM   1859  C   ALA B 243     -39.073  -4.044  -6.638  1.00 98.75           C  
ATOM   1860  O   ALA B 243     -40.148  -4.565  -6.332  1.00 98.75           O  
ATOM   1861  CB  ALA B 243     -39.220  -2.026  -8.114  1.00 98.75           C  
ATOM   1862  N   ASP B 244     -38.119  -4.824  -6.869  1.00 98.54           N  
ATOM   1863  CA  ASP B 244     -38.086  -6.283  -6.881  1.00 98.54           C  
ATOM   1864  C   ASP B 244     -36.740  -6.806  -6.386  1.00 98.54           C  
ATOM   1865  O   ASP B 244     -35.712  -6.602  -7.035  1.00 98.54           O  
ATOM   1866  CB  ASP B 244     -38.372  -6.815  -8.287  1.00 98.54           C  
ATOM   1867  CG  ASP B 244     -38.276  -8.328  -8.380  1.00 98.54           C  
ATOM   1868  OD1 ASP B 244     -38.256  -9.003  -7.328  1.00 98.54           O  
ATOM   1869  OD2 ASP B 244     -38.218  -8.849  -9.515  1.00 98.54           O1-
ATOM   1870  N   ALA B 245     -36.671  -7.503  -5.339  1.00 98.78           N  
ATOM   1871  CA  ALA B 245     -35.425  -8.016  -4.776  1.00 98.78           C  
ATOM   1872  C   ALA B 245     -35.313  -9.525  -4.976  1.00 98.78           C  
ATOM   1873  O   ALA B 245     -34.433 -10.170  -4.400  1.00 98.78           O  
ATOM   1874  CB  ALA B 245     -35.329  -7.670  -3.292  1.00 98.78           C  
ATOM   1875  N   SER B 246     -36.073 -10.194  -5.756  1.00 98.49           N  
ATOM   1876  CA  SER B 246     -36.146 -11.647  -5.864  1.00 98.49           C  
ATOM   1877  C   SER B 246     -34.863 -12.222  -6.456  1.00 98.49           C  
ATOM   1878  O   SER B 246     -34.553 -13.398  -6.255  1.00 98.49           O  
ATOM   1879  CB  SER B 246     -37.343 -12.063  -6.718  1.00 98.49           C  
ATOM   1880  OG  SER B 246     -37.209 -11.577  -8.043  1.00 98.49           O  
ATOM   1881  N   GLN B 247     -34.115 -11.369  -7.075  1.00 98.65           N  
ATOM   1882  CA  GLN B 247     -32.884 -11.851  -7.692  1.00 98.65           C  
ATOM   1883  C   GLN B 247     -31.658 -11.378  -6.916  1.00 98.65           C  
ATOM   1884  O   GLN B 247     -30.533 -11.456  -7.415  1.00 98.65           O  
ATOM   1885  CB  GLN B 247     -32.795 -11.390  -9.147  1.00 98.65           C  
ATOM   1886  CG  GLN B 247     -33.951 -11.868 -10.016  1.00 98.65           C  
ATOM   1887  CD  GLN B 247     -34.019 -13.380 -10.124  1.00 98.65           C  
ATOM   1888  NE2 GLN B 247     -35.147 -13.954  -9.720  1.00 98.65           N  
ATOM   1889  OE1 GLN B 247     -33.065 -14.027 -10.568  1.00 98.65           O  
ATOM   1890  N   ILE B 248     -31.776 -10.837  -5.812  1.00 98.74           N  
ATOM   1891  CA  ILE B 248     -30.696 -10.287  -5.000  1.00 98.74           C  
ATOM   1892  C   ILE B 248     -30.461 -11.179  -3.784  1.00 98.74           C  
ATOM   1893  O   ILE B 248     -31.413 -11.613  -3.130  1.00 98.74           O  
ATOM   1894  CB  ILE B 248     -31.004  -8.841  -4.553  1.00 98.74           C  
ATOM   1895  CG1 ILE B 248     -31.383  -7.977  -5.762  1.00 98.74           C  
ATOM   1896  CG2 ILE B 248     -29.811  -8.241  -3.804  1.00 98.74           C  
ATOM   1897  CD1 ILE B 248     -31.818  -6.564  -5.401  1.00 98.74           C  
ATOM   1898  N   GLN B 249     -29.247 -11.533  -3.486  1.00 98.25           N  
ATOM   1899  CA  GLN B 249     -28.853 -12.278  -2.295  1.00 98.25           C  
ATOM   1900  C   GLN B 249     -27.575 -11.708  -1.687  1.00 98.25           C  
ATOM   1901  O   GLN B 249     -26.892 -10.895  -2.314  1.00 98.25           O  
ATOM   1902  CB  GLN B 249     -28.662 -13.759  -2.626  1.00 98.25           C  
ATOM   1903  CG  GLN B 249     -27.538 -14.028  -3.617  1.00 98.25           C  
ATOM   1904  CD  GLN B 249     -27.450 -15.486  -4.024  1.00 98.25           C  
ATOM   1905  NE2 GLN B 249     -27.331 -15.733  -5.324  1.00 98.25           N  
ATOM   1906  OE1 GLN B 249     -27.488 -16.384  -3.177  1.00 98.25           O  
ATOM   1907  N   LYS B 250     -27.332 -12.178  -0.519  1.00 97.55           N  
ATOM   1908  CA  LYS B 250     -26.143 -11.744   0.209  1.00 97.55           C  
ATOM   1909  C   LYS B 250     -24.876 -12.014  -0.596  1.00 97.55           C  
ATOM   1910  O   LYS B 250     -24.717 -13.093  -1.171  1.00 97.55           O  
ATOM   1911  CB  LYS B 250     -26.060 -12.443   1.567  1.00 97.55           C  
ATOM   1912  CG  LYS B 250     -24.884 -11.996   2.423  1.00 97.55           C  
ATOM   1913  CD  LYS B 250     -24.840 -12.744   3.748  1.00 97.55           C  
ATOM   1914  CE  LYS B 250     -25.981 -12.326   4.666  1.00 97.55           C  
ATOM   1915  NZ  LYS B 250     -25.840 -12.917   6.030  1.00 97.55           N1+
ATOM   1916  N   GLY B 251     -23.907 -11.004  -0.723  1.00 97.89           N  
ATOM   1917  CA  GLY B 251     -22.632 -11.148  -1.406  1.00 97.89           C  
ATOM   1918  C   GLY B 251     -22.670 -10.677  -2.847  1.00 97.89           C  
ATOM   1919  O   GLY B 251     -21.630 -10.577  -3.501  1.00 97.89           O  
ATOM   1920  N   ASP B 252     -23.905 -10.314  -3.322  1.00 98.73           N  
ATOM   1921  CA  ASP B 252     -24.050  -9.880  -4.708  1.00 98.73           C  
ATOM   1922  C   ASP B 252     -23.354  -8.541  -4.941  1.00 98.73           C  
ATOM   1923  O   ASP B 252     -23.358  -7.673  -4.065  1.00 98.73           O  
ATOM   1924  CB  ASP B 252     -25.529  -9.776  -5.086  1.00 98.73           C  
ATOM   1925  CG  ASP B 252     -26.167 -11.126  -5.365  1.00 98.73           C  
ATOM   1926  OD1 ASP B 252     -25.436 -12.134  -5.475  1.00 98.73           O  
ATOM   1927  OD2 ASP B 252     -27.410 -11.181  -5.478  1.00 98.73           O1-
ATOM   1928  N   TRP B 253     -22.752  -8.423  -6.088  1.00 98.85           N  
ATOM   1929  CA  TRP B 253     -22.272  -7.149  -6.614  1.00 98.85           C  
ATOM   1930  C   TRP B 253     -23.363  -6.443  -7.411  1.00 98.85           C  
ATOM   1931  O   TRP B 253     -23.736  -6.893  -8.498  1.00 98.85           O  
ATOM   1932  CB  TRP B 253     -21.036  -7.361  -7.493  1.00 98.85           C  
ATOM   1933  CG  TRP B 253     -20.560  -6.119  -8.185  1.00 98.85           C  
ATOM   1934  CD1 TRP B 253     -20.986  -4.838  -7.964  1.00 98.85           C  
ATOM   1935  CD2 TRP B 253     -19.570  -6.040  -9.214  1.00 98.85           C  
ATOM   1936  CE2 TRP B 253     -19.445  -4.680  -9.571  1.00 98.85           C  
ATOM   1937  CE3 TRP B 253     -18.774  -6.990  -9.869  1.00 98.85           C  
ATOM   1938  NE1 TRP B 253     -20.319  -3.968  -8.795  1.00 98.85           N  
ATOM   1939  CZ2 TRP B 253     -18.554  -4.245 -10.556  1.00 98.85           C  
ATOM   1940  CZ3 TRP B 253     -17.889  -6.555 -10.849  1.00 98.85           C  
ATOM   1941  CH2 TRP B 253     -17.788  -5.194 -11.181  1.00 98.85           C  
ATOM   1942  N   LEU B 254     -23.829  -5.318  -6.867  1.00 98.91           N  
ATOM   1943  CA  LEU B 254     -24.844  -4.525  -7.552  1.00 98.91           C  
ATOM   1944  C   LEU B 254     -24.267  -3.193  -8.020  1.00 98.91           C  
ATOM   1945  O   LEU B 254     -23.277  -2.711  -7.465  1.00 98.91           O  
ATOM   1946  CB  LEU B 254     -26.043  -4.280  -6.633  1.00 98.91           C  
ATOM   1947  CG  LEU B 254     -26.666  -5.518  -5.986  1.00 98.91           C  
ATOM   1948  CD1 LEU B 254     -27.865  -5.123  -5.131  1.00 98.91           C  
ATOM   1949  CD2 LEU B 254     -27.073  -6.530  -7.051  1.00 98.91           C  
ATOM   1950  N   VAL B 255     -24.851  -2.646  -9.028  1.00 98.89           N  
ATOM   1951  CA  VAL B 255     -24.539  -1.316  -9.541  1.00 98.89           C  
ATOM   1952  C   VAL B 255     -25.764  -0.412  -9.412  1.00 98.89           C  
ATOM   1953  O   VAL B 255     -26.841  -0.740  -9.916  1.00 98.89           O  
ATOM   1954  CB  VAL B 255     -24.070  -1.370 -11.012  1.00 98.89           C  
ATOM   1955  CG1 VAL B 255     -23.543  -0.008 -11.462  1.00 98.89           C  
ATOM   1956  CG2 VAL B 255     -23.000  -2.446 -11.191  1.00 98.89           C  
ATOM   1957  N   ILE B 256     -25.608   0.603  -8.645  1.00 98.90           N  
ATOM   1958  CA  ILE B 256     -26.551   1.715  -8.696  1.00 98.90           C  
ATOM   1959  C   ILE B 256     -26.160   2.672  -9.819  1.00 98.90           C  
ATOM   1960  O   ILE B 256     -25.028   3.161  -9.861  1.00 98.90           O  
ATOM   1961  CB  ILE B 256     -26.612   2.466  -7.347  1.00 98.90           C  
ATOM   1962  CG1 ILE B 256     -26.879   1.485  -6.201  1.00 98.90           C  
ATOM   1963  CG2 ILE B 256     -27.679   3.564  -7.389  1.00 98.90           C  
ATOM   1964  CD1 ILE B 256     -26.621   2.065  -4.817  1.00 98.90           C  
ATOM   1965  N   TYR B 257     -27.082   2.929 -10.752  1.00 98.86           N  
ATOM   1966  CA  TYR B 257     -26.682   3.731 -11.903  1.00 98.86           C  
ATOM   1967  C   TYR B 257     -27.821   4.634 -12.360  1.00 98.86           C  
ATOM   1968  O   TYR B 257     -28.952   4.177 -12.537  1.00 98.86           O  
ATOM   1969  CB  TYR B 257     -26.235   2.829 -13.057  1.00 98.86           C  
ATOM   1970  CG  TYR B 257     -25.626   3.581 -14.215  1.00 98.86           C  
ATOM   1971  CD1 TYR B 257     -26.351   3.809 -15.382  1.00 98.86           C  
ATOM   1972  CD2 TYR B 257     -24.324   4.066 -14.144  1.00 98.86           C  
ATOM   1973  CE1 TYR B 257     -25.793   4.500 -16.452  1.00 98.86           C  
ATOM   1974  CE2 TYR B 257     -23.756   4.758 -15.208  1.00 98.86           C  
ATOM   1975  CZ  TYR B 257     -24.497   4.971 -16.356  1.00 98.86           C  
ATOM   1976  OH  TYR B 257     -23.939   5.656 -17.412  1.00 98.86           O  
ATOM   1977  N   CYS B 258     -27.559   5.916 -12.485  1.00 98.88           N  
ATOM   1978  CA  CYS B 258     -28.487   6.875 -13.077  1.00 98.88           C  
ATOM   1979  C   CYS B 258     -28.281   6.973 -14.584  1.00 98.88           C  
ATOM   1980  O   CYS B 258     -27.178   7.270 -15.046  1.00 98.88           O  
ATOM   1981  CB  CYS B 258     -28.313   8.252 -12.438  1.00 98.88           C  
ATOM   1982  SG  CYS B 258     -29.508   9.478 -13.017  1.00 98.88           S  
ATOM   1983  N   THR B 259     -29.258   6.816 -15.386  1.00 98.85           N  
ATOM   1984  CA  THR B 259     -29.108   6.782 -16.837  1.00 98.85           C  
ATOM   1985  C   THR B 259     -29.194   8.188 -17.423  1.00 98.85           C  
ATOM   1986  O   THR B 259     -28.919   8.391 -18.608  1.00 98.85           O  
ATOM   1987  CB  THR B 259     -30.178   5.886 -17.488  1.00 98.85           C  
ATOM   1988  CG2 THR B 259     -30.013   4.432 -17.059  1.00 98.85           C  
ATOM   1989  OG1 THR B 259     -31.479   6.343 -17.097  1.00 98.85           O  
ATOM   1990  N   ASP B 260     -29.515   9.227 -16.600  1.00 98.79           N  
ATOM   1991  CA  ASP B 260     -29.632  10.599 -17.084  1.00 98.79           C  
ATOM   1992  C   ASP B 260     -28.256  11.217 -17.323  1.00 98.79           C  
ATOM   1993  O   ASP B 260     -27.333  11.014 -16.531  1.00 98.79           O  
ATOM   1994  CB  ASP B 260     -30.427  11.452 -16.094  1.00 98.79           C  
ATOM   1995  CG  ASP B 260     -31.821  10.909 -15.829  1.00 98.79           C  
ATOM   1996  OD1 ASP B 260     -32.473  10.415 -16.774  1.00 98.79           O  
ATOM   1997  OD2 ASP B 260     -32.271  10.978 -14.665  1.00 98.79           O1-
ATOM   1998  N   ASP B 261     -28.096  11.904 -18.348  1.00 98.78           N  
ATOM   1999  CA  ASP B 261     -26.861  12.615 -18.661  1.00 98.78           C  
ATOM   2000  C   ASP B 261     -26.555  13.676 -17.606  1.00 98.78           C  
ATOM   2001  O   ASP B 261     -27.467  14.215 -16.977  1.00 98.78           O  
ATOM   2002  CB  ASP B 261     -26.949  13.261 -20.045  1.00 98.78           C  
ATOM   2003  CG  ASP B 261     -26.916  12.248 -21.176  1.00 98.78           C  
ATOM   2004  OD1 ASP B 261     -26.736  11.040 -20.907  1.00 98.78           O  
ATOM   2005  OD2 ASP B 261     -27.068  12.660 -22.346  1.00 98.78           O1-
ATOM   2006  N   PHE B 262     -25.199  14.033 -17.388  1.00 98.68           N  
ATOM   2007  CA  PHE B 262     -24.706  15.110 -16.537  1.00 98.68           C  
ATOM   2008  C   PHE B 262     -25.148  14.904 -15.093  1.00 98.68           C  
ATOM   2009  O   PHE B 262     -25.043  15.816 -14.271  1.00 98.68           O  
ATOM   2010  CB  PHE B 262     -25.197  16.468 -17.048  1.00 98.68           C  
ATOM   2011  CG  PHE B 262     -24.788  16.768 -18.465  1.00 98.68           C  
ATOM   2012  CD1 PHE B 262     -23.491  17.170 -18.759  1.00 98.68           C  
ATOM   2013  CD2 PHE B 262     -25.702  16.646 -19.504  1.00 98.68           C  
ATOM   2014  CE1 PHE B 262     -23.110  17.448 -20.070  1.00 98.68           C  
ATOM   2015  CE2 PHE B 262     -25.328  16.922 -20.817  1.00 98.68           C  
ATOM   2016  CZ  PHE B 262     -24.032  17.324 -21.097  1.00 98.68           C  
ATOM   2017  N   SER B 263     -25.694  13.720 -14.759  1.00 98.78           N  
ATOM   2018  CA  SER B 263     -26.263  13.539 -13.427  1.00 98.78           C  
ATOM   2019  C   SER B 263     -25.176  13.543 -12.357  1.00 98.78           C  
ATOM   2020  O   SER B 263     -25.455  13.795 -11.183  1.00 98.78           O  
ATOM   2021  CB  SER B 263     -27.056  12.234 -13.355  1.00 98.78           C  
ATOM   2022  OG  SER B 263     -26.246  11.132 -13.726  1.00 98.78           O  
ATOM   2023  N   TYR B 264     -23.895  13.236 -12.717  1.00 98.79           N  
ATOM   2024  CA  TYR B 264     -22.789  13.353 -11.774  1.00 98.79           C  
ATOM   2025  C   TYR B 264     -22.111  14.713 -11.895  1.00 98.79           C  
ATOM   2026  O   TYR B 264     -21.928  15.413 -10.896  1.00 98.79           O  
ATOM   2027  CB  TYR B 264     -21.765  12.238 -12.004  1.00 98.79           C  
ATOM   2028  CG  TYR B 264     -20.573  12.308 -11.081  1.00 98.79           C  
ATOM   2029  CD1 TYR B 264     -19.336  12.755 -11.541  1.00 98.79           C  
ATOM   2030  CD2 TYR B 264     -20.680  11.926  -9.748  1.00 98.79           C  
ATOM   2031  CE1 TYR B 264     -18.235  12.820 -10.695  1.00 98.79           C  
ATOM   2032  CE2 TYR B 264     -19.585  11.986  -8.892  1.00 98.79           C  
ATOM   2033  CZ  TYR B 264     -18.368  12.434  -9.374  1.00 98.79           C  
ATOM   2034  OH  TYR B 264     -17.281  12.496  -8.532  1.00 98.79           O  
ATOM   2035  N   SER B 265     -21.781  15.144 -13.034  1.00 98.84           N  
ATOM   2036  CA  SER B 265     -21.041  16.371 -13.310  1.00 98.84           C  
ATOM   2037  C   SER B 265     -21.553  17.053 -14.575  1.00 98.84           C  
ATOM   2038  O   SER B 265     -21.865  16.386 -15.563  1.00 98.84           O  
ATOM   2039  CB  SER B 265     -19.547  16.077 -13.450  1.00 98.84           C  
ATOM   2040  OG  SER B 265     -18.857  17.205 -13.959  1.00 98.84           O  
ATOM   2041  N   PRO B 266     -21.505  18.312 -14.682  1.00 98.66           N  
ATOM   2042  CA  PRO B 266     -22.038  19.055 -15.826  1.00 98.66           C  
ATOM   2043  C   PRO B 266     -21.040  19.163 -16.977  1.00 98.66           C  
ATOM   2044  O   PRO B 266     -21.377  19.680 -18.045  1.00 98.66           O  
ATOM   2045  CB  PRO B 266     -22.345  20.435 -15.239  1.00 98.66           C  
ATOM   2046  CG  PRO B 266     -21.330  20.624 -14.158  1.00 98.66           C  
ATOM   2047  CD  PRO B 266     -21.065  19.293 -13.515  1.00 98.66           C  
ATOM   2048  N   TYR B 267     -19.862  18.640 -16.922  1.00 98.56           N  
ATOM   2049  CA  TYR B 267     -18.804  18.940 -17.881  1.00 98.56           C  
ATOM   2050  C   TYR B 267     -18.919  18.053 -19.115  1.00 98.56           C  
ATOM   2051  O   TYR B 267     -18.645  18.496 -20.233  1.00 98.56           O  
ATOM   2052  CB  TYR B 267     -17.427  18.761 -17.235  1.00 98.56           C  
ATOM   2053  CG  TYR B 267     -16.963  19.965 -16.451  1.00 98.56           C  
ATOM   2054  CD1 TYR B 267     -16.205  20.965 -17.056  1.00 98.56           C  
ATOM   2055  CD2 TYR B 267     -17.281  20.104 -15.104  1.00 98.56           C  
ATOM   2056  CE1 TYR B 267     -15.774  22.075 -16.337  1.00 98.56           C  
ATOM   2057  CE2 TYR B 267     -16.855  21.209 -14.375  1.00 98.56           C  
ATOM   2058  CZ  TYR B 267     -16.104  22.188 -14.999  1.00 98.56           C  
ATOM   2059  OH  TYR B 267     -15.679  23.285 -14.282  1.00 98.56           O  
ATOM   2060  N   ARG B 268     -19.332  16.741 -18.883  1.00 98.69           N  
ATOM   2061  CA  ARG B 268     -19.530  15.830 -20.006  1.00 98.69           C  
ATOM   2062  C   ARG B 268     -20.828  15.043 -19.851  1.00 98.69           C  
ATOM   2063  O   ARG B 268     -21.186  14.639 -18.742  1.00 98.69           O  
ATOM   2064  CB  ARG B 268     -18.347  14.869 -20.134  1.00 98.69           C  
ATOM   2065  CG  ARG B 268     -17.013  15.561 -20.362  1.00 98.69           C  
ATOM   2066  CD  ARG B 268     -15.898  14.561 -20.637  1.00 98.69           C  
ATOM   2067  NE  ARG B 268     -14.610  15.226 -20.815  1.00 98.69           N  
ATOM   2068  CZ  ARG B 268     -13.461  14.600 -21.053  1.00 98.69           C  
ATOM   2069  NH1 ARG B 268     -13.416  13.276 -21.146  1.00 98.69           N1+
ATOM   2070  NH2 ARG B 268     -12.347  15.303 -21.199  1.00 98.69           N  
ATOM   2071  N   ASN B 269     -21.553  14.722 -20.936  1.00 98.78           N  
ATOM   2072  CA  ASN B 269     -22.866  14.087 -20.900  1.00 98.78           C  
ATOM   2073  C   ASN B 269     -22.797  12.692 -20.284  1.00 98.78           C  
ATOM   2074  O   ASN B 269     -23.708  12.282 -19.563  1.00 98.78           O  
ATOM   2075  CB  ASN B 269     -23.468  14.018 -22.305  1.00 98.78           C  
ATOM   2076  CG  ASN B 269     -22.735  13.043 -23.206  1.00 98.78           C  
ATOM   2077  ND2 ASN B 269     -23.489  12.219 -23.924  1.00 98.78           N  
ATOM   2078  OD1 ASN B 269     -21.503  13.031 -23.256  1.00 98.78           O  
ATOM   2079  N   TYR B 270     -21.682  12.009 -20.463  1.00 98.59           N  
ATOM   2080  CA  TYR B 270     -21.599  10.633 -19.987  1.00 98.59           C  
ATOM   2081  C   TYR B 270     -21.071  10.581 -18.558  1.00 98.59           C  
ATOM   2082  O   TYR B 270     -20.866   9.499 -18.004  1.00 98.59           O  
ATOM   2083  CB  TYR B 270     -20.700   9.799 -20.905  1.00 98.59           C  
ATOM   2084  CG  TYR B 270     -19.313  10.369 -21.077  1.00 98.59           C  
ATOM   2085  CD1 TYR B 270     -19.006  11.191 -22.160  1.00 98.59           C  
ATOM   2086  CD2 TYR B 270     -18.307  10.087 -20.160  1.00 98.59           C  
ATOM   2087  CE1 TYR B 270     -17.729  11.717 -22.324  1.00 98.59           C  
ATOM   2088  CE2 TYR B 270     -17.026  10.607 -20.314  1.00 98.59           C  
ATOM   2089  CZ  TYR B 270     -16.747  11.420 -21.397  1.00 98.59           C  
ATOM   2090  OH  TYR B 270     -15.481  11.938 -21.554  1.00 98.59           O  
ATOM   2091  N   TYR B 271     -20.817  11.793 -17.942  1.00 98.79           N  
ATOM   2092  CA  TYR B 271     -20.551  11.807 -16.508  1.00 98.79           C  
ATOM   2093  C   TYR B 271     -21.837  11.609 -15.713  1.00 98.79           C  
ATOM   2094  O   TYR B 271     -22.445  12.578 -15.253  1.00 98.79           O  
ATOM   2095  CB  TYR B 271     -19.882  13.122 -16.098  1.00 98.79           C  
ATOM   2096  CG  TYR B 271     -18.467  13.267 -16.605  1.00 98.79           C  
ATOM   2097  CD1 TYR B 271     -17.811  12.198 -17.210  1.00 98.79           C  
ATOM   2098  CD2 TYR B 271     -17.784  14.471 -16.478  1.00 98.79           C  
ATOM   2099  CE1 TYR B 271     -16.506  12.325 -17.676  1.00 98.79           C  
ATOM   2100  CE2 TYR B 271     -16.480  14.611 -16.941  1.00 98.79           C  
ATOM   2101  CZ  TYR B 271     -15.851  13.534 -17.538  1.00 98.79           C  
ATOM   2102  OH  TYR B 271     -14.559  13.666 -17.998  1.00 98.79           O  
ATOM   2103  N   ARG B 272     -22.212  10.390 -15.528  1.00 98.87           N  
ATOM   2104  CA  ARG B 272     -23.444  10.020 -14.839  1.00 98.87           C  
ATOM   2105  C   ARG B 272     -23.146   9.418 -13.470  1.00 98.87           C  
ATOM   2106  O   ARG B 272     -22.157   8.701 -13.303  1.00 98.87           O  
ATOM   2107  CB  ARG B 272     -24.255   9.032 -15.680  1.00 98.87           C  
ATOM   2108  CG  ARG B 272     -24.590   9.540 -17.073  1.00 98.87           C  
ATOM   2109  CD  ARG B 272     -25.592   8.636 -17.777  1.00 98.87           C  
ATOM   2110  NE  ARG B 272     -25.687   8.942 -19.202  1.00 98.87           N  
ATOM   2111  CZ  ARG B 272     -25.140   8.215 -20.172  1.00 98.87           C  
ATOM   2112  NH1 ARG B 272     -24.446   7.118 -19.888  1.00 98.87           N1+
ATOM   2113  NH2 ARG B 272     -25.288   8.585 -21.435  1.00 98.87           N  
ATOM   2114  N   LYS B 273     -23.984   9.770 -12.468  1.00 98.86           N  
ATOM   2115  CA  LYS B 273     -23.739   9.283 -11.113  1.00 98.86           C  
ATOM   2116  C   LYS B 273     -24.094   7.804 -10.989  1.00 98.86           C  
ATOM   2117  O   LYS B 273     -24.860   7.274 -11.796  1.00 98.86           O  
ATOM   2118  CB  LYS B 273     -24.537  10.100 -10.096  1.00 98.86           C  
ATOM   2119  CG  LYS B 273     -26.046   9.991 -10.261  1.00 98.86           C  
ATOM   2120  CD  LYS B 273     -26.782  10.906  -9.291  1.00 98.86           C  
ATOM   2121  CE  LYS B 273     -28.292  10.760  -9.419  1.00 98.86           C  
ATOM   2122  NZ  LYS B 273     -29.018  11.666  -8.480  1.00 98.86           N1+
ATOM   2123  N   GLY B 274     -23.576   7.109 -10.060  1.00 98.95           N  
ATOM   2124  CA  GLY B 274     -23.687   5.693  -9.749  1.00 98.95           C  
ATOM   2125  C   GLY B 274     -22.564   5.186  -8.864  1.00 98.95           C  
ATOM   2126  O   GLY B 274     -21.621   5.922  -8.566  1.00 98.95           O  
ATOM   2127  N   GLU B 275     -22.654   4.025  -8.388  1.00 98.92           N  
ATOM   2128  CA  GLU B 275     -21.616   3.398  -7.576  1.00 98.92           C  
ATOM   2129  C   GLU B 275     -21.829   1.890  -7.476  1.00 98.92           C  
ATOM   2130  O   GLU B 275     -22.904   1.386  -7.807  1.00 98.92           O  
ATOM   2131  CB  GLU B 275     -21.581   4.017  -6.176  1.00 98.92           C  
ATOM   2132  CG  GLU B 275     -22.891   3.887  -5.413  1.00 98.92           C  
ATOM   2133  CD  GLU B 275     -22.921   4.701  -4.129  1.00 98.92           C  
ATOM   2134  OE1 GLU B 275     -23.559   5.777  -4.107  1.00 98.92           O  
ATOM   2135  OE2 GLU B 275     -22.299   4.258  -3.137  1.00 98.92           O1-
ATOM   2136  N   PHE B 276     -20.767   1.085  -7.156  1.00 98.92           N  
ATOM   2137  CA  PHE B 276     -20.832  -0.343  -6.868  1.00 98.92           C  
ATOM   2138  C   PHE B 276     -21.115  -0.586  -5.391  1.00 98.92           C  
ATOM   2139  O   PHE B 276     -20.598   0.127  -4.529  1.00 98.92           O  
ATOM   2140  CB  PHE B 276     -19.526  -1.035  -7.273  1.00 98.92           C  
ATOM   2141  CG  PHE B 276     -19.132  -0.796  -8.706  1.00 98.92           C  
ATOM   2142  CD1 PHE B 276     -20.093  -0.509  -9.668  1.00 98.92           C  
ATOM   2143  CD2 PHE B 276     -17.799  -0.858  -9.091  1.00 98.92           C  
ATOM   2144  CE1 PHE B 276     -19.731  -0.288 -10.994  1.00 98.92           C  
ATOM   2145  CE2 PHE B 276     -17.429  -0.637 -10.415  1.00 98.92           C  
ATOM   2146  CZ  PHE B 276     -18.397  -0.353 -11.365  1.00 98.92           C  
ATOM   2147  N   VAL B 277     -21.938  -1.567  -5.090  1.00 98.86           N  
ATOM   2148  CA  VAL B 277     -22.159  -1.978  -3.708  1.00 98.86           C  
ATOM   2149  C   VAL B 277     -22.164  -3.502  -3.616  1.00 98.86           C  
ATOM   2150  O   VAL B 277     -22.431  -4.189  -4.606  1.00 98.86           O  
ATOM   2151  CB  VAL B 277     -23.481  -1.406  -3.149  1.00 98.86           C  
ATOM   2152  CG1 VAL B 277     -23.470   0.121  -3.193  1.00 98.86           C  
ATOM   2153  CG2 VAL B 277     -24.672  -1.957  -3.930  1.00 98.86           C  
ATOM   2154  N   GLU B 278     -21.695  -4.067  -2.447  1.00 98.79           N  
ATOM   2155  CA  GLU B 278     -21.867  -5.473  -2.094  1.00 98.79           C  
ATOM   2156  C   GLU B 278     -22.990  -5.653  -1.077  1.00 98.79           C  
ATOM   2157  O   GLU B 278     -23.059  -4.925  -0.084  1.00 98.79           O  
ATOM   2158  CB  GLU B 278     -20.561  -6.052  -1.543  1.00 98.79           C  
ATOM   2159  CG  GLU B 278     -20.627  -7.543  -1.246  1.00 98.79           C  
ATOM   2160  CD  GLU B 278     -19.283  -8.138  -0.858  1.00 98.79           C  
ATOM   2161  OE1 GLU B 278     -19.151  -8.653   0.275  1.00 98.79           O  
ATOM   2162  OE2 GLU B 278     -18.353  -8.087  -1.694  1.00 98.79           O1-
ATOM   2163  N   VAL B 279     -23.889  -6.581  -1.347  1.00 98.83           N  
ATOM   2164  CA  VAL B 279     -25.074  -6.800  -0.524  1.00 98.83           C  
ATOM   2165  C   VAL B 279     -24.673  -7.449   0.798  1.00 98.83           C  
ATOM   2166  O   VAL B 279     -23.964  -8.458   0.812  1.00 98.83           O  
ATOM   2167  CB  VAL B 279     -26.118  -7.676  -1.253  1.00 98.83           C  
ATOM   2168  CG1 VAL B 279     -27.311  -7.965  -0.344  1.00 98.83           C  
ATOM   2169  CG2 VAL B 279     -26.577  -6.997  -2.542  1.00 98.83           C  
ATOM   2170  N   ALA B 280     -25.128  -6.903   1.892  1.00 98.61           N  
ATOM   2171  CA  ALA B 280     -24.909  -7.453   3.227  1.00 98.61           C  
ATOM   2172  C   ALA B 280     -26.081  -8.331   3.658  1.00 98.61           C  
ATOM   2173  O   ALA B 280     -25.882  -9.431   4.179  1.00 98.61           O  
ATOM   2174  CB  ALA B 280     -24.691  -6.329   4.237  1.00 98.61           C  
ATOM   2175  N   SER B 281     -27.314  -7.783   3.387  1.00 98.29           N  
ATOM   2176  CA  SER B 281     -28.514  -8.551   3.704  1.00 98.29           C  
ATOM   2177  C   SER B 281     -29.708  -8.074   2.885  1.00 98.29           C  
ATOM   2178  O   SER B 281     -29.669  -6.993   2.292  1.00 98.29           O  
ATOM   2179  CB  SER B 281     -28.836  -8.452   5.195  1.00 98.29           C  
ATOM   2180  OG  SER B 281     -29.201  -7.128   5.544  1.00 98.29           O  
ATOM   2181  N   VAL B 282     -30.671  -8.892   2.760  1.00 98.65           N  
ATOM   2182  CA  VAL B 282     -31.920  -8.576   2.074  1.00 98.65           C  
ATOM   2183  C   VAL B 282     -33.104  -8.889   2.986  1.00 98.65           C  
ATOM   2184  O   VAL B 282     -33.186  -9.979   3.556  1.00 98.65           O  
ATOM   2185  CB  VAL B 282     -32.051  -9.354   0.746  1.00 98.65           C  
ATOM   2186  CG1 VAL B 282     -33.318  -8.939  -0.001  1.00 98.65           C  
ATOM   2187  CG2 VAL B 282     -30.816  -9.131  -0.126  1.00 98.65           C  
ATOM   2188  N   SER B 283     -33.961  -8.018   3.218  1.00 98.64           N  
ATOM   2189  CA  SER B 283     -35.206  -8.167   3.964  1.00 98.64           C  
ATOM   2190  C   SER B 283     -36.386  -7.587   3.192  1.00 98.64           C  
ATOM   2191  O   SER B 283     -36.548  -6.367   3.119  1.00 98.64           O  
ATOM   2192  CB  SER B 283     -35.097  -7.489   5.330  1.00 98.64           C  
ATOM   2193  OG  SER B 283     -36.301  -7.638   6.063  1.00 98.64           O  
ATOM   2194  N   GLY B 284     -37.254  -8.486   2.643  1.00 98.20           N  
ATOM   2195  CA  GLY B 284     -38.250  -8.005   1.698  1.00 98.20           C  
ATOM   2196  C   GLY B 284     -37.642  -7.330   0.482  1.00 98.20           C  
ATOM   2197  O   GLY B 284     -36.872  -7.947  -0.256  1.00 98.20           O  
ATOM   2198  N   ASN B 285     -38.001  -6.055   0.330  1.00 98.78           N  
ATOM   2199  CA  ASN B 285     -37.451  -5.279  -0.776  1.00 98.78           C  
ATOM   2200  C   ASN B 285     -36.359  -4.324  -0.303  1.00 98.78           C  
ATOM   2201  O   ASN B 285     -35.923  -3.451  -1.055  1.00 98.78           O  
ATOM   2202  CB  ASN B 285     -38.560  -4.504  -1.491  1.00 98.78           C  
ATOM   2203  CG  ASN B 285     -39.335  -5.363  -2.471  1.00 98.78           C  
ATOM   2204  ND2 ASN B 285     -40.561  -4.956  -2.777  1.00 98.78           N  
ATOM   2205  OD1 ASN B 285     -38.835  -6.385  -2.949  1.00 98.78           O  
ATOM   2206  N   THR B 286     -35.981  -4.534   0.966  1.00 98.86           N  
ATOM   2207  CA  THR B 286     -34.920  -3.699   1.516  1.00 98.86           C  
ATOM   2208  C   THR B 286     -33.562  -4.378   1.360  1.00 98.86           C  
ATOM   2209  O   THR B 286     -33.381  -5.521   1.782  1.00 98.86           O  
ATOM   2210  CB  THR B 286     -35.171  -3.384   3.002  1.00 98.86           C  
ATOM   2211  CG2 THR B 286     -34.063  -2.505   3.573  1.00 98.86           C  
ATOM   2212  OG1 THR B 286     -36.424  -2.700   3.135  1.00 98.86           O  
ATOM   2213  N   VAL B 287     -32.677  -3.770   0.739  1.00 98.85           N  
ATOM   2214  CA  VAL B 287     -31.311  -4.235   0.521  1.00 98.85           C  
ATOM   2215  C   VAL B 287     -30.349  -3.443   1.403  1.00 98.85           C  
ATOM   2216  O   VAL B 287     -30.192  -2.232   1.230  1.00 98.85           O  
ATOM   2217  CB  VAL B 287     -30.899  -4.112  -0.963  1.00 98.85           C  
ATOM   2218  CG1 VAL B 287     -29.464  -4.594  -1.166  1.00 98.85           C  
ATOM   2219  CG2 VAL B 287     -31.861  -4.898  -1.850  1.00 98.85           C  
ATOM   2220  N   LYS B 288     -29.727  -4.103   2.331  1.00 98.83           N  
ATOM   2221  CA  LYS B 288     -28.626  -3.511   3.084  1.00 98.83           C  
ATOM   2222  C   LYS B 288     -27.285  -3.802   2.417  1.00 98.83           C  
ATOM   2223  O   LYS B 288     -27.044  -4.920   1.956  1.00 98.83           O  
ATOM   2224  CB  LYS B 288     -28.618  -4.031   4.523  1.00 98.83           C  
ATOM   2225  CG  LYS B 288     -27.722  -3.238   5.463  1.00 98.83           C  
ATOM   2226  CD  LYS B 288     -27.869  -3.708   6.904  1.00 98.83           C  
ATOM   2227  CE  LYS B 288     -27.008  -2.884   7.852  1.00 98.83           C  
ATOM   2228  NZ  LYS B 288     -27.087  -3.392   9.255  1.00 98.83           N1+
ATOM   2229  N   PHE B 289     -26.441  -2.869   2.246  1.00 98.71           N  
ATOM   2230  CA  PHE B 289     -25.139  -3.042   1.613  1.00 98.71           C  
ATOM   2231  C   PHE B 289     -24.020  -2.603   2.549  1.00 98.71           C  
ATOM   2232  O   PHE B 289     -24.265  -1.899   3.531  1.00 98.71           O  
ATOM   2233  CB  PHE B 289     -25.069  -2.252   0.302  1.00 98.71           C  
ATOM   2234  CG  PHE B 289     -25.242  -0.768   0.478  1.00 98.71           C  
ATOM   2235  CD1 PHE B 289     -26.508  -0.196   0.465  1.00 98.71           C  
ATOM   2236  CD2 PHE B 289     -24.138   0.056   0.655  1.00 98.71           C  
ATOM   2237  CE1 PHE B 289     -26.672   1.178   0.628  1.00 98.71           C  
ATOM   2238  CE2 PHE B 289     -24.294   1.430   0.818  1.00 98.71           C  
ATOM   2239  CZ  PHE B 289     -25.562   1.989   0.803  1.00 98.71           C  
ATOM   2240  N   PHE B 290     -22.795  -3.068   2.397  1.00 98.61           N  
ATOM   2241  CA  PHE B 290     -21.623  -2.701   3.183  1.00 98.61           C  
ATOM   2242  C   PHE B 290     -21.143  -1.302   2.818  1.00 98.61           C  
ATOM   2243  O   PHE B 290     -21.069  -0.953   1.638  1.00 98.61           O  
ATOM   2244  CB  PHE B 290     -20.494  -3.715   2.973  1.00 98.61           C  
ATOM   2245  CG  PHE B 290     -20.726  -5.033   3.660  1.00 98.61           C  
ATOM   2246  CD1 PHE B 290     -20.549  -5.158   5.033  1.00 98.61           C  
ATOM   2247  CD2 PHE B 290     -21.121  -6.149   2.933  1.00 98.61           C  
ATOM   2248  CE1 PHE B 290     -20.763  -6.378   5.671  1.00 98.61           C  
ATOM   2249  CE2 PHE B 290     -21.337  -7.370   3.564  1.00 98.61           C  
ATOM   2250  CZ  PHE B 290     -21.156  -7.483   4.933  1.00 98.61           C  
ATOM   2251  N   GLY B 291     -20.779  -0.482   3.875  1.00 98.52           N  
ATOM   2252  CA  GLY B 291     -20.300   0.876   3.668  1.00 98.52           C  
ATOM   2253  C   GLY B 291     -21.399   1.917   3.761  1.00 98.52           C  
ATOM   2254  O   GLY B 291     -22.402   1.709   4.448  1.00 98.52           O  
ATOM   2255  N   ARG B 292     -21.137   3.135   3.237  1.00 98.73           N  
ATOM   2256  CA  ARG B 292     -22.070   4.250   3.101  1.00 98.73           C  
ATOM   2257  C   ARG B 292     -22.087   4.777   1.670  1.00 98.73           C  
ATOM   2258  O   ARG B 292     -21.106   4.634   0.938  1.00 98.73           O  
ATOM   2259  CB  ARG B 292     -21.706   5.376   4.070  1.00 98.73           C  
ATOM   2260  CG  ARG B 292     -21.676   4.948   5.529  1.00 98.73           C  
ATOM   2261  CD  ARG B 292     -23.076   4.694   6.071  1.00 98.73           C  
ATOM   2262  NE  ARG B 292     -23.059   4.445   7.510  1.00 98.73           N  
ATOM   2263  CZ  ARG B 292     -22.810   3.265   8.072  1.00 98.73           C  
ATOM   2264  NH1 ARG B 292     -22.549   2.199   7.325  1.00 98.73           N1+
ATOM   2265  NH2 ARG B 292     -22.820   3.151   9.392  1.00 98.73           N  
ATOM   2266  N   ALA B 293     -23.223   5.320   1.341  1.00 98.84           N  
ATOM   2267  CA  ALA B 293     -23.419   5.814  -0.020  1.00 98.84           C  
ATOM   2268  C   ALA B 293     -22.448   6.947  -0.338  1.00 98.84           C  
ATOM   2269  O   ALA B 293     -22.179   7.800   0.512  1.00 98.84           O  
ATOM   2270  CB  ALA B 293     -24.860   6.281  -0.214  1.00 98.84           C  
ATOM   2271  N   TYR B 294     -22.029   6.997  -1.539  1.00 98.70           N  
ATOM   2272  CA  TYR B 294     -21.077   8.013  -1.976  1.00 98.70           C  
ATOM   2273  C   TYR B 294     -21.795   9.193  -2.620  1.00 98.70           C  
ATOM   2274  O   TYR B 294     -21.184  10.230  -2.885  1.00 98.70           O  
ATOM   2275  CB  TYR B 294     -20.067   7.416  -2.960  1.00 98.70           C  
ATOM   2276  CG  TYR B 294     -19.044   6.516  -2.310  1.00 98.70           C  
ATOM   2277  CD1 TYR B 294     -17.928   7.048  -1.668  1.00 98.70           C  
ATOM   2278  CD2 TYR B 294     -19.191   5.134  -2.337  1.00 98.70           C  
ATOM   2279  CE1 TYR B 294     -16.982   6.223  -1.069  1.00 98.70           C  
ATOM   2280  CE2 TYR B 294     -18.251   4.299  -1.741  1.00 98.70           C  
ATOM   2281  CZ  TYR B 294     -17.152   4.852  -1.111  1.00 98.70           C  
ATOM   2282  OH  TYR B 294     -16.218   4.030  -0.519  1.00 98.70           O  
ATOM   2283  N   ASP B 295     -23.073   9.036  -2.924  1.00 98.82           N  
ATOM   2284  CA  ASP B 295     -23.858  10.091  -3.558  1.00 98.82           C  
ATOM   2285  C   ASP B 295     -25.325  10.010  -3.141  1.00 98.82           C  
ATOM   2286  O   ASP B 295     -25.729   9.071  -2.451  1.00 98.82           O  
ATOM   2287  CB  ASP B 295     -23.740  10.007  -5.081  1.00 98.82           C  
ATOM   2288  CG  ASP B 295     -23.835  11.363  -5.759  1.00 98.82           C  
ATOM   2289  OD1 ASP B 295     -24.315  12.328  -5.127  1.00 98.82           O  
ATOM   2290  OD2 ASP B 295     -23.429  11.465  -6.937  1.00 98.82           O1-
ATOM   2291  N   ASN B 296     -26.057  11.030  -3.584  1.00 98.85           N  
ATOM   2292  CA  ASN B 296     -27.509  11.024  -3.450  1.00 98.85           C  
ATOM   2293  C   ASN B 296     -28.180  10.352  -4.645  1.00 98.85           C  
ATOM   2294  O   ASN B 296     -27.749  10.532  -5.786  1.00 98.85           O  
ATOM   2295  CB  ASN B 296     -28.039  12.449  -3.276  1.00 98.85           C  
ATOM   2296  CG  ASN B 296     -27.498  13.125  -2.031  1.00 98.85           C  
ATOM   2297  ND2 ASN B 296     -26.756  14.210  -2.221  1.00 98.85           N  
ATOM   2298  OD1 ASN B 296     -27.744  12.675  -0.909  1.00 98.85           O  
ATOM   2299  N   TYR B 297     -29.223   9.561  -4.430  1.00 98.79           N  
ATOM   2300  CA  TYR B 297     -30.074   8.957  -5.448  1.00 98.79           C  
ATOM   2301  C   TYR B 297     -31.539   8.998  -5.029  1.00 98.79           C  
ATOM   2302  O   TYR B 297     -31.895   8.527  -3.946  1.00 98.79           O  
ATOM   2303  CB  TYR B 297     -29.648   7.510  -5.716  1.00 98.79           C  
ATOM   2304  CG  TYR B 297     -28.164   7.346  -5.937  1.00 98.79           C  
ATOM   2305  CD1 TYR B 297     -27.607   7.500  -7.204  1.00 98.79           C  
ATOM   2306  CD2 TYR B 297     -27.316   7.034  -4.879  1.00 98.79           C  
ATOM   2307  CE1 TYR B 297     -26.240   7.347  -7.413  1.00 98.79           C  
ATOM   2308  CE2 TYR B 297     -25.948   6.879  -5.076  1.00 98.79           C  
ATOM   2309  CZ  TYR B 297     -25.420   7.038  -6.344  1.00 98.79           C  
ATOM   2310  OH  TYR B 297     -24.066   6.886  -6.545  1.00 98.79           O  
ATOM   2311  N   LEU B 298     -32.374   9.534  -5.992  1.00 98.82           N  
ATOM   2312  CA  LEU B 298     -33.776   9.724  -5.636  1.00 98.82           C  
ATOM   2313  C   LEU B 298     -34.670   8.767  -6.419  1.00 98.82           C  
ATOM   2314  O   LEU B 298     -34.333   8.370  -7.536  1.00 98.82           O  
ATOM   2315  CB  LEU B 298     -34.205  11.170  -5.898  1.00 98.82           C  
ATOM   2316  CG  LEU B 298     -33.332  12.260  -5.272  1.00 98.82           C  
ATOM   2317  CD1 LEU B 298     -33.824  13.640  -5.694  1.00 98.82           C  
ATOM   2318  CD2 LEU B 298     -33.323  12.131  -3.753  1.00 98.82           C  
ATOM   2319  N   THR B 299     -35.815   8.407  -5.839  1.00 98.69           N  
ATOM   2320  CA  THR B 299     -36.796   7.536  -6.475  1.00 98.69           C  
ATOM   2321  C   THR B 299     -37.362   8.187  -7.734  1.00 98.69           C  
ATOM   2322  O   THR B 299     -37.776   7.494  -8.665  1.00 98.69           O  
ATOM   2323  CB  THR B 299     -37.947   7.192  -5.510  1.00 98.69           C  
ATOM   2324  CG2 THR B 299     -37.451   6.346  -4.342  1.00 98.69           C  
ATOM   2325  OG1 THR B 299     -38.513   8.406  -5.000  1.00 98.69           O  
ATOM   2326  N   SER B 300     -37.332   9.555  -7.700  1.00 98.54           N  
ATOM   2327  CA  SER B 300     -37.905  10.296  -8.819  1.00 98.54           C  
ATOM   2328  C   SER B 300     -36.940  10.349  -9.999  1.00 98.54           C  
ATOM   2329  O   SER B 300     -37.316  10.766 -11.096  1.00 98.54           O  
ATOM   2330  CB  SER B 300     -38.275  11.716  -8.388  1.00 98.54           C  
ATOM   2331  OG  SER B 300     -37.129  12.423  -7.948  1.00 98.54           O  
ATOM   2332  N   GLU B 301     -35.711   9.914  -9.834  1.00 98.73           N  
ATOM   2333  CA  GLU B 301     -34.704   9.880 -10.890  1.00 98.73           C  
ATOM   2334  C   GLU B 301     -34.715   8.540 -11.620  1.00 98.73           C  
ATOM   2335  O   GLU B 301     -35.376   7.595 -11.184  1.00 98.73           O  
ATOM   2336  CB  GLU B 301     -33.312  10.156 -10.316  1.00 98.73           C  
ATOM   2337  CG  GLU B 301     -33.138  11.569  -9.778  1.00 98.73           C  
ATOM   2338  CD  GLU B 301     -31.853  11.755  -8.987  1.00 98.73           C  
ATOM   2339  OE1 GLU B 301     -31.343  12.896  -8.918  1.00 98.73           O  
ATOM   2340  OE2 GLU B 301     -31.351  10.751  -8.433  1.00 98.73           O1-
ATOM   2341  N   ASN B 302     -33.965   8.437 -12.768  1.00 98.84           N  
ATOM   2342  CA  ASN B 302     -33.828   7.192 -13.518  1.00 98.84           C  
ATOM   2343  C   ASN B 302     -32.667   6.350 -12.998  1.00 98.84           C  
ATOM   2344  O   ASN B 302     -31.644   6.213 -13.671  1.00 98.84           O  
ATOM   2345  CB  ASN B 302     -33.649   7.481 -15.009  1.00 98.84           C  
ATOM   2346  CG  ASN B 302     -34.902   8.044 -15.650  1.00 98.84           C  
ATOM   2347  ND2 ASN B 302     -34.762   9.171 -16.338  1.00 98.84           N  
ATOM   2348  OD1 ASN B 302     -35.988   7.470 -15.527  1.00 98.84           O  
ATOM   2349  N   ILE B 303     -32.987   5.825 -11.819  1.00 98.88           N  
ATOM   2350  CA  ILE B 303     -31.969   5.012 -11.163  1.00 98.88           C  
ATOM   2351  C   ILE B 303     -32.254   3.532 -11.408  1.00 98.88           C  
ATOM   2352  O   ILE B 303     -33.233   2.988 -10.893  1.00 98.88           O  
ATOM   2353  CB  ILE B 303     -31.905   5.301  -9.647  1.00 98.88           C  
ATOM   2354  CG1 ILE B 303     -31.840   6.812  -9.394  1.00 98.88           C  
ATOM   2355  CG2 ILE B 303     -30.708   4.588  -9.011  1.00 98.88           C  
ATOM   2356  CD1 ILE B 303     -30.596   7.482  -9.961  1.00 98.88           C  
ATOM   2357  N   VAL B 304     -31.396   2.806 -12.149  1.00 98.88           N  
ATOM   2358  CA  VAL B 304     -31.511   1.369 -12.372  1.00 98.88           C  
ATOM   2359  C   VAL B 304     -30.544   0.624 -11.454  1.00 98.88           C  
ATOM   2360  O   VAL B 304     -29.523   1.177 -11.038  1.00 98.88           O  
ATOM   2361  CB  VAL B 304     -31.235   1.000 -13.847  1.00 98.88           C  
ATOM   2362  CG1 VAL B 304     -32.159   1.781 -14.780  1.00 98.88           C  
ATOM   2363  CG2 VAL B 304     -29.772   1.262 -14.198  1.00 98.88           C  
ATOM   2364  N   ILE B 305     -30.939  -0.592 -11.068  1.00 98.89           N  
ATOM   2365  CA  ILE B 305     -30.096  -1.493 -10.291  1.00 98.89           C  
ATOM   2366  C   ILE B 305     -29.661  -2.671 -11.160  1.00 98.89           C  
ATOM   2367  O   ILE B 305     -30.500  -3.400 -11.694  1.00 98.89           O  
ATOM   2368  CB  ILE B 305     -30.827  -2.001  -9.027  1.00 98.89           C  
ATOM   2369  CG1 ILE B 305     -31.404  -0.823  -8.234  1.00 98.89           C  
ATOM   2370  CG2 ILE B 305     -29.883  -2.837  -8.157  1.00 98.89           C  
ATOM   2371  CD1 ILE B 305     -30.351   0.145  -7.710  1.00 98.89           C  
ATOM   2372  N   LEU B 306     -28.356  -2.832 -11.346  1.00 98.88           N  
ATOM   2373  CA  LEU B 306     -27.787  -3.931 -12.119  1.00 98.88           C  
ATOM   2374  C   LEU B 306     -27.151  -4.968 -11.200  1.00 98.88           C  
ATOM   2375  O   LEU B 306     -26.626  -4.625 -10.138  1.00 98.88           O  
ATOM   2376  CB  LEU B 306     -26.747  -3.406 -13.112  1.00 98.88           C  
ATOM   2377  CG  LEU B 306     -27.063  -2.066 -13.779  1.00 98.88           C  
ATOM   2378  CD1 LEU B 306     -25.893  -1.619 -14.650  1.00 98.88           C  
ATOM   2379  CD2 LEU B 306     -28.342  -2.166 -14.603  1.00 98.88           C  
ATOM   2380  N   LYS B 307     -27.194  -6.214 -11.549  1.00 98.89           N  
ATOM   2381  CA  LYS B 307     -26.432  -7.296 -10.931  1.00 98.89           C  
ATOM   2382  C   LYS B 307     -25.295  -7.757 -11.839  1.00 98.89           C  
ATOM   2383  O   LYS B 307     -25.505  -8.003 -13.029  1.00 98.89           O  
ATOM   2384  CB  LYS B 307     -27.347  -8.475 -10.598  1.00 98.89           C  
ATOM   2385  CG  LYS B 307     -26.630  -9.653  -9.955  1.00 98.89           C  
ATOM   2386  CD  LYS B 307     -27.615 -10.706  -9.463  1.00 98.89           C  
ATOM   2387  CE  LYS B 307     -26.898 -11.891  -8.830  1.00 98.89           C  
ATOM   2388  NZ  LYS B 307     -27.857 -12.839  -8.187  1.00 98.89           N1+
ATOM   2389  N   VAL B 308     -24.144  -7.856 -11.235  1.00 98.85           N  
ATOM   2390  CA  VAL B 308     -22.957  -8.193 -12.013  1.00 98.85           C  
ATOM   2391  C   VAL B 308     -22.597  -9.661 -11.799  1.00 98.85           C  
ATOM   2392  O   VAL B 308     -22.677 -10.169 -10.678  1.00 98.85           O  
ATOM   2393  CB  VAL B 308     -21.759  -7.291 -11.640  1.00 98.85           C  
ATOM   2394  CG1 VAL B 308     -20.502  -7.722 -12.394  1.00 98.85           C  
ATOM   2395  CG2 VAL B 308     -22.084  -5.826 -11.930  1.00 98.85           C  
ATOM   2396  N   ASN B 309     -22.305 -10.386 -12.861  1.00 98.77           N  
ATOM   2397  CA  ASN B 309     -21.594 -11.660 -12.875  1.00 98.77           C  
ATOM   2398  C   ASN B 309     -20.136 -11.484 -13.292  1.00 98.77           C  
ATOM   2399  O   ASN B 309     -19.840 -11.325 -14.478  1.00 98.77           O  
ATOM   2400  CB  ASN B 309     -22.294 -12.656 -13.802  1.00 98.77           C  
ATOM   2401  CG  ASN B 309     -21.647 -14.026 -13.783  1.00 98.77           C  
ATOM   2402  ND2 ASN B 309     -22.168 -14.940 -14.593  1.00 98.77           N  
ATOM   2403  OD1 ASN B 309     -20.687 -14.263 -13.044  1.00 98.77           O  
ATOM   2404  N   PRO B 310     -19.286 -11.481 -12.362  1.00 98.67           N  
ATOM   2405  CA  PRO B 310     -17.900 -11.114 -12.664  1.00 98.67           C  
ATOM   2406  C   PRO B 310     -17.137 -12.229 -13.375  1.00 98.67           C  
ATOM   2407  O   PRO B 310     -17.530 -13.396 -13.302  1.00 98.67           O  
ATOM   2408  CB  PRO B 310     -17.300 -10.836 -11.284  1.00 98.67           C  
ATOM   2409  CG  PRO B 310     -18.042 -11.743 -10.355  1.00 98.67           C  
ATOM   2410  CD  PRO B 310     -19.462 -11.852 -10.829  1.00 98.67           C  
ATOM   2411  N   ILE B 311     -16.060 -11.852 -14.050  1.00 98.68           N  
ATOM   2412  CA  ILE B 311     -15.128 -12.794 -14.659  1.00 98.68           C  
ATOM   2413  C   ILE B 311     -13.840 -12.849 -13.840  1.00 98.68           C  
ATOM   2414  O   ILE B 311     -13.475 -11.873 -13.181  1.00 98.68           O  
ATOM   2415  CB  ILE B 311     -14.815 -12.414 -16.124  1.00 98.68           C  
ATOM   2416  CG1 ILE B 311     -14.062 -13.552 -16.822  1.00 98.68           C  
ATOM   2417  CG2 ILE B 311     -14.015 -11.109 -16.184  1.00 98.68           C  
ATOM   2418  CD1 ILE B 311     -13.894 -13.353 -18.323  1.00 98.68           C  
ATOM   2419  N   ASN B 312     -13.137 -13.985 -13.735  1.00 98.55           N  
ATOM   2420  CA  ASN B 312     -11.780 -14.160 -13.229  1.00 98.55           C  
ATOM   2421  C   ASN B 312     -10.810 -14.535 -14.346  1.00 98.55           C  
ATOM   2422  O   ASN B 312     -10.677 -15.711 -14.689  1.00 98.55           O  
ATOM   2423  CB  ASN B 312     -11.751 -15.216 -12.123  1.00 98.55           C  
ATOM   2424  CG  ASN B 312     -10.436 -15.236 -11.369  1.00 98.55           C  
ATOM   2425  ND2 ASN B 312     -10.410 -15.934 -10.240  1.00 98.55           N  
ATOM   2426  OD1 ASN B 312      -9.451 -14.628 -11.798  1.00 98.55           O  
ATOM   2427  N   PHE B 313     -10.205 -13.564 -14.967  1.00 98.73           N  
ATOM   2428  CA  PHE B 313      -9.226 -13.724 -16.036  1.00 98.73           C  
ATOM   2429  C   PHE B 313      -7.810 -13.534 -15.505  1.00 98.73           C  
ATOM   2430  O   PHE B 313      -7.448 -12.442 -15.063  1.00 98.73           O  
ATOM   2431  CB  PHE B 313      -9.499 -12.731 -17.170  1.00 98.73           C  
ATOM   2432  CG  PHE B 313      -8.544 -12.852 -18.326  1.00 98.73           C  
ATOM   2433  CD1 PHE B 313      -7.465 -11.986 -18.449  1.00 98.73           C  
ATOM   2434  CD2 PHE B 313      -8.725 -13.834 -19.292  1.00 98.73           C  
ATOM   2435  CE1 PHE B 313      -6.579 -12.096 -19.519  1.00 98.73           C  
ATOM   2436  CE2 PHE B 313      -7.845 -13.951 -20.363  1.00 98.73           C  
ATOM   2437  CZ  PHE B 313      -6.773 -13.080 -20.475  1.00 98.73           C  
ATOM   2438  N   LYS B 314      -6.960 -14.633 -15.552  1.00 98.58           N  
ATOM   2439  CA  LYS B 314      -5.664 -14.635 -14.879  1.00 98.58           C  
ATOM   2440  C   LYS B 314      -4.531 -14.896 -15.868  1.00 98.58           C  
ATOM   2441  O   LYS B 314      -4.724 -15.583 -16.873  1.00 98.58           O  
ATOM   2442  CB  LYS B 314      -5.639 -15.682 -13.765  1.00 98.58           C  
ATOM   2443  CG  LYS B 314      -6.683 -15.458 -12.681  1.00 98.58           C  
ATOM   2444  CD  LYS B 314      -6.582 -16.508 -11.582  1.00 98.58           C  
ATOM   2445  CE  LYS B 314      -5.338 -16.305 -10.727  1.00 98.58           C  
ATOM   2446  NZ  LYS B 314      -5.306 -17.243  -9.565  1.00 98.58           N1+
ATOM   2447  N   PHE B 315      -3.404 -14.264 -15.646  1.00 98.71           N  
ATOM   2448  CA  PHE B 315      -2.148 -14.543 -16.331  1.00 98.71           C  
ATOM   2449  C   PHE B 315      -0.959 -14.230 -15.430  1.00 98.71           C  
ATOM   2450  O   PHE B 315      -1.015 -13.304 -14.618  1.00 98.71           O  
ATOM   2451  CB  PHE B 315      -2.051 -13.733 -17.628  1.00 98.71           C  
ATOM   2452  CG  PHE B 315      -2.296 -12.260 -17.444  1.00 98.71           C  
ATOM   2453  CD1 PHE B 315      -3.576 -11.734 -17.567  1.00 98.71           C  
ATOM   2454  CD2 PHE B 315      -1.246 -11.401 -17.149  1.00 98.71           C  
ATOM   2455  CE1 PHE B 315      -3.806 -10.370 -17.397  1.00 98.71           C  
ATOM   2456  CE2 PHE B 315      -1.467 -10.038 -16.978  1.00 98.71           C  
ATOM   2457  CZ  PHE B 315      -2.748  -9.524 -17.104  1.00 98.71           C  
ATOM   2458  N   ASN B 316       0.114 -15.092 -15.596  1.00 97.70           N  
ATOM   2459  CA  ASN B 316       1.395 -14.778 -14.972  1.00 97.70           C  
ATOM   2460  C   ASN B 316       2.176 -13.747 -15.782  1.00 97.70           C  
ATOM   2461  O   ASN B 316       2.772 -12.829 -15.216  1.00 97.70           O  
ATOM   2462  CB  ASN B 316       2.227 -16.048 -14.785  1.00 97.70           C  
ATOM   2463  CG  ASN B 316       2.487 -16.773 -16.090  1.00 97.70           C  
ATOM   2464  ND2 ASN B 316       3.642 -17.421 -16.189  1.00 97.70           N  
ATOM   2465  OD1 ASN B 316       1.657 -16.751 -17.003  1.00 97.70           O  
ATOM   2466  N   TYR B 317       2.157 -13.820 -17.018  1.00 98.14           N  
ATOM   2467  CA  TYR B 317       2.901 -13.050 -18.008  1.00 98.14           C  
ATOM   2468  C   TYR B 317       2.093 -12.885 -19.290  1.00 98.14           C  
ATOM   2469  O   TYR B 317       1.613 -13.867 -19.859  1.00 98.14           O  
ATOM   2470  CB  TYR B 317       4.240 -13.726 -18.319  1.00 98.14           C  
ATOM   2471  CG  TYR B 317       5.031 -13.036 -19.404  1.00 98.14           C  
ATOM   2472  CD1 TYR B 317       4.880 -13.398 -20.741  1.00 98.14           C  
ATOM   2473  CD2 TYR B 317       5.931 -12.022 -19.095  1.00 98.14           C  
ATOM   2474  CE1 TYR B 317       5.607 -12.766 -21.744  1.00 98.14           C  
ATOM   2475  CE2 TYR B 317       6.664 -11.383 -20.090  1.00 98.14           C  
ATOM   2476  CZ  TYR B 317       6.496 -11.761 -21.409  1.00 98.14           C  
ATOM   2477  OH  TYR B 317       7.219 -11.133 -22.398  1.00 98.14           O  
ATOM   2478  N   LEU B 318       1.835 -11.702 -19.710  1.00 98.81           N  
ATOM   2479  CA  LEU B 318       1.126 -11.429 -20.955  1.00 98.81           C  
ATOM   2480  C   LEU B 318       1.779 -10.277 -21.712  1.00 98.81           C  
ATOM   2481  O   LEU B 318       1.702  -9.124 -21.283  1.00 98.81           O  
ATOM   2482  CB  LEU B 318      -0.343 -11.102 -20.674  1.00 98.81           C  
ATOM   2483  CG  LEU B 318      -1.218 -10.809 -21.894  1.00 98.81           C  
ATOM   2484  CD1 LEU B 318      -1.222 -12.003 -22.842  1.00 98.81           C  
ATOM   2485  CD2 LEU B 318      -2.638 -10.458 -21.463  1.00 98.81           C  
ATOM   2486  N   LYS B 319       2.478 -10.527 -22.781  1.00 98.83           N  
ATOM   2487  CA  LYS B 319       3.144  -9.556 -23.646  1.00 98.83           C  
ATOM   2488  C   LYS B 319       2.500  -9.520 -25.029  1.00 98.83           C  
ATOM   2489  O   LYS B 319       2.296 -10.563 -25.653  1.00 98.83           O  
ATOM   2490  CB  LYS B 319       4.633  -9.881 -23.770  1.00 98.83           C  
ATOM   2491  CG  LYS B 319       5.417  -8.881 -24.608  1.00 98.83           C  
ATOM   2492  CD  LYS B 319       6.911  -9.175 -24.577  1.00 98.83           C  
ATOM   2493  CE  LYS B 319       7.697  -8.169 -25.407  1.00 98.83           C  
ATOM   2494  NZ  LYS B 319       9.169  -8.395 -25.303  1.00 98.83           N1+
ATOM   2495  N   THR B 320       2.136  -8.326 -25.540  1.00 98.90           N  
ATOM   2496  CA  THR B 320       1.420  -8.200 -26.804  1.00 98.90           C  
ATOM   2497  C   THR B 320       2.100  -7.177 -27.711  1.00 98.90           C  
ATOM   2498  O   THR B 320       2.854  -6.325 -27.237  1.00 98.90           O  
ATOM   2499  CB  THR B 320      -0.048  -7.793 -26.578  1.00 98.90           C  
ATOM   2500  CG2 THR B 320      -0.718  -8.701 -25.552  1.00 98.90           C  
ATOM   2501  OG1 THR B 320      -0.095  -6.441 -26.105  1.00 98.90           O  
ATOM   2502  N   VAL B 321       1.881  -7.302 -28.972  1.00 98.85           N  
ATOM   2503  CA  VAL B 321       2.292  -6.346 -29.995  1.00 98.85           C  
ATOM   2504  C   VAL B 321       1.097  -5.982 -30.873  1.00 98.85           C  
ATOM   2505  O   VAL B 321       0.366  -6.862 -31.333  1.00 98.85           O  
ATOM   2506  CB  VAL B 321       3.442  -6.903 -30.865  1.00 98.85           C  
ATOM   2507  CG1 VAL B 321       3.727  -5.974 -32.043  1.00 98.85           C  
ATOM   2508  CG2 VAL B 321       4.699  -7.104 -30.021  1.00 98.85           C  
ATOM   2509  N   SER B 322       0.814  -4.749 -31.117  1.00 98.79           N  
ATOM   2510  CA  SER B 322      -0.150  -4.170 -32.048  1.00 98.79           C  
ATOM   2511  C   SER B 322       0.476  -3.041 -32.860  1.00 98.79           C  
ATOM   2512  O   SER B 322       1.533  -2.521 -32.498  1.00 98.79           O  
ATOM   2513  CB  SER B 322      -1.375  -3.649 -31.296  1.00 98.79           C  
ATOM   2514  OG  SER B 322      -1.947  -4.670 -30.497  1.00 98.79           O  
ATOM   2515  N   THR B 323      -0.162  -2.749 -33.989  1.00 98.69           N  
ATOM   2516  CA  THR B 323       0.231  -1.515 -34.659  1.00 98.69           C  
ATOM   2517  C   THR B 323      -0.348  -0.300 -33.939  1.00 98.69           C  
ATOM   2518  O   THR B 323      -1.278  -0.430 -33.141  1.00 98.69           O  
ATOM   2519  CB  THR B 323      -0.225  -1.508 -36.130  1.00 98.69           C  
ATOM   2520  CG2 THR B 323       0.164  -2.805 -36.832  1.00 98.69           C  
ATOM   2521  OG1 THR B 323      -1.649  -1.358 -36.182  1.00 98.69           O  
ATOM   2522  N   ASP B 324       0.188   0.838 -34.242  1.00 98.69           N  
ATOM   2523  CA  ASP B 324      -0.314   2.088 -33.679  1.00 98.69           C  
ATOM   2524  C   ASP B 324      -1.658   2.468 -34.296  1.00 98.69           C  
ATOM   2525  O   ASP B 324      -2.274   3.457 -33.894  1.00 98.69           O  
ATOM   2526  CB  ASP B 324       0.699   3.216 -33.889  1.00 98.69           C  
ATOM   2527  CG  ASP B 324       1.908   3.104 -32.978  1.00 98.69           C  
ATOM   2528  OD1 ASP B 324       1.836   2.393 -31.952  1.00 98.69           O  
ATOM   2529  OD2 ASP B 324       2.942   3.736 -33.286  1.00 98.69           O1-
ATOM   2530  N   ASN B 325      -2.122   1.687 -35.257  1.00 98.69           N  
ATOM   2531  CA  ASN B 325      -3.402   1.944 -35.908  1.00 98.69           C  
ATOM   2532  C   ASN B 325      -4.491   1.007 -35.394  1.00 98.69           C  
ATOM   2533  O   ASN B 325      -5.671   1.193 -35.698  1.00 98.69           O  
ATOM   2534  CB  ASN B 325      -3.266   1.818 -37.427  1.00 98.69           C  
ATOM   2535  CG  ASN B 325      -2.379   2.892 -38.025  1.00 98.69           C  
ATOM   2536  ND2 ASN B 325      -1.431   2.481 -38.859  1.00 98.69           N  
ATOM   2537  OD1 ASN B 325      -2.545   4.081 -37.740  1.00 98.69           O  
ATOM   2538  N   ASN B 326      -4.100  -0.084 -34.685  1.00 98.83           N  
ATOM   2539  CA  ASN B 326      -5.071  -1.019 -34.124  1.00 98.83           C  
ATOM   2540  C   ASN B 326      -5.974  -0.341 -33.098  1.00 98.83           C  
ATOM   2541  O   ASN B 326      -5.500   0.128 -32.062  1.00 98.83           O  
ATOM   2542  CB  ASN B 326      -4.359  -2.218 -33.495  1.00 98.83           C  
ATOM   2543  CG  ASN B 326      -5.322  -3.307 -33.062  1.00 98.83           C  
ATOM   2544  ND2 ASN B 326      -4.845  -4.546 -33.041  1.00 98.83           N  
ATOM   2545  OD1 ASN B 326      -6.484  -3.036 -32.749  1.00 98.83           O  
ATOM   2546  N   PRO B 327      -7.242  -0.218 -33.373  1.00 98.77           N  
ATOM   2547  CA  PRO B 327      -8.127   0.516 -32.464  1.00 98.77           C  
ATOM   2548  C   PRO B 327      -8.450  -0.269 -31.195  1.00 98.77           C  
ATOM   2549  O   PRO B 327      -9.063   0.271 -30.270  1.00 98.77           O  
ATOM   2550  CB  PRO B 327      -9.387   0.739 -33.303  1.00 98.77           C  
ATOM   2551  CG  PRO B 327      -9.461  -0.449 -34.206  1.00 98.77           C  
ATOM   2552  CD  PRO B 327      -8.064  -0.844 -34.590  1.00 98.77           C  
ATOM   2553  N   ASN B 328      -8.203  -1.563 -31.197  1.00 98.79           N  
ATOM   2554  CA  ASN B 328      -8.422  -2.340 -29.981  1.00 98.79           C  
ATOM   2555  C   ASN B 328      -7.353  -2.051 -28.931  1.00 98.79           C  
ATOM   2556  O   ASN B 328      -6.173  -1.922 -29.260  1.00 98.79           O  
ATOM   2557  CB  ASN B 328      -8.464  -3.836 -30.300  1.00 98.79           C  
ATOM   2558  CG  ASN B 328      -9.612  -4.206 -31.217  1.00 98.79           C  
ATOM   2559  ND2 ASN B 328     -10.819  -4.256 -30.666  1.00 98.79           N  
ATOM   2560  OD1 ASN B 328      -9.417  -4.446 -32.412  1.00 98.79           O  
ATOM   2561  N   VAL B 329      -7.821  -1.828 -27.678  1.00 98.84           N  
ATOM   2562  CA  VAL B 329      -6.868  -1.887 -26.575  1.00 98.84           C  
ATOM   2563  C   VAL B 329      -6.329  -3.308 -26.433  1.00 98.84           C  
ATOM   2564  O   VAL B 329      -7.099  -4.270 -26.398  1.00 98.84           O  
ATOM   2565  CB  VAL B 329      -7.507  -1.423 -25.247  1.00 98.84           C  
ATOM   2566  CG1 VAL B 329      -6.502  -1.523 -24.101  1.00 98.84           C  
ATOM   2567  CG2 VAL B 329      -8.033   0.005 -25.378  1.00 98.84           C  
ATOM   2568  N   PRO B 330      -5.054  -3.536 -26.387  1.00 98.87           N  
ATOM   2569  CA  PRO B 330      -4.487  -4.887 -26.410  1.00 98.87           C  
ATOM   2570  C   PRO B 330      -5.126  -5.813 -25.378  1.00 98.87           C  
ATOM   2571  O   PRO B 330      -5.417  -6.973 -25.680  1.00 98.87           O  
ATOM   2572  CB  PRO B 330      -3.008  -4.654 -26.093  1.00 98.87           C  
ATOM   2573  CG  PRO B 330      -2.686  -3.335 -26.717  1.00 98.87           C  
ATOM   2574  CD  PRO B 330      -3.849  -2.409 -26.500  1.00 98.87           C  
ATOM   2575  N   LEU B 331      -5.371  -5.290 -24.145  1.00 98.89           N  
ATOM   2576  CA  LEU B 331      -6.096  -6.037 -23.124  1.00 98.89           C  
ATOM   2577  C   LEU B 331      -7.071  -5.132 -22.378  1.00 98.89           C  
ATOM   2578  O   LEU B 331      -6.691  -4.056 -21.909  1.00 98.89           O  
ATOM   2579  CB  LEU B 331      -5.120  -6.680 -22.135  1.00 98.89           C  
ATOM   2580  CG  LEU B 331      -5.742  -7.359 -20.913  1.00 98.89           C  
ATOM   2581  CD1 LEU B 331      -6.578  -8.560 -21.342  1.00 98.89           C  
ATOM   2582  CD2 LEU B 331      -4.658  -7.779 -19.926  1.00 98.89           C  
ATOM   2583  N   VAL B 332      -8.272  -5.576 -22.340  1.00 98.91           N  
ATOM   2584  CA  VAL B 332      -9.287  -4.982 -21.475  1.00 98.91           C  
ATOM   2585  C   VAL B 332      -9.790  -6.023 -20.478  1.00 98.91           C  
ATOM   2586  O   VAL B 332     -10.085  -7.160 -20.854  1.00 98.91           O  
ATOM   2587  CB  VAL B 332     -10.468  -4.413 -22.294  1.00 98.91           C  
ATOM   2588  CG1 VAL B 332     -11.524  -3.809 -21.370  1.00 98.91           C  
ATOM   2589  CG2 VAL B 332      -9.970  -3.371 -23.294  1.00 98.91           C  
ATOM   2590  N   ILE B 333      -9.832  -5.760 -19.214  1.00 98.88           N  
ATOM   2591  CA  ILE B 333     -10.530  -6.529 -18.190  1.00 98.88           C  
ATOM   2592  C   ILE B 333     -11.747  -5.749 -17.699  1.00 98.88           C  
ATOM   2593  O   ILE B 333     -11.612  -4.643 -17.170  1.00 98.88           O  
ATOM   2594  CB  ILE B 333      -9.598  -6.870 -17.005  1.00 98.88           C  
ATOM   2595  CG1 ILE B 333      -8.367  -7.638 -17.498  1.00 98.88           C  
ATOM   2596  CG2 ILE B 333     -10.352  -7.669 -15.938  1.00 98.88           C  
ATOM   2597  CD1 ILE B 333      -7.313  -7.872 -16.425  1.00 98.88           C  
ATOM   2598  N   ASP B 334     -12.887  -6.256 -17.896  1.00 98.85           N  
ATOM   2599  CA  ASP B 334     -14.166  -5.600 -17.645  1.00 98.85           C  
ATOM   2600  C   ASP B 334     -15.047  -6.446 -16.729  1.00 98.85           C  
ATOM   2601  O   ASP B 334     -15.155  -7.660 -16.911  1.00 98.85           O  
ATOM   2602  CB  ASP B 334     -14.893  -5.320 -18.962  1.00 98.85           C  
ATOM   2603  CG  ASP B 334     -16.075  -4.381 -18.799  1.00 98.85           C  
ATOM   2604  OD1 ASP B 334     -16.354  -3.942 -17.662  1.00 98.85           O  
ATOM   2605  OD2 ASP B 334     -16.736  -4.079 -19.817  1.00 98.85           O1-
ATOM   2606  N   TYR B 335     -15.652  -5.836 -15.737  1.00 98.83           N  
ATOM   2607  CA  TYR B 335     -16.526  -6.489 -14.770  1.00 98.83           C  
ATOM   2608  C   TYR B 335     -15.806  -7.639 -14.074  1.00 98.83           C  
ATOM   2609  O   TYR B 335     -16.272  -8.780 -14.104  1.00 98.83           O  
ATOM   2610  CB  TYR B 335     -17.795  -7.006 -15.454  1.00 98.83           C  
ATOM   2611  CG  TYR B 335     -18.856  -5.950 -15.643  1.00 98.83           C  
ATOM   2612  CD1 TYR B 335     -19.281  -5.163 -14.575  1.00 98.83           C  
ATOM   2613  CD2 TYR B 335     -19.435  -5.736 -16.889  1.00 98.83           C  
ATOM   2614  CE1 TYR B 335     -20.260  -4.190 -14.744  1.00 98.83           C  
ATOM   2615  CE2 TYR B 335     -20.415  -4.765 -17.070  1.00 98.83           C  
ATOM   2616  CZ  TYR B 335     -20.820  -3.998 -15.993  1.00 98.83           C  
ATOM   2617  OH  TYR B 335     -21.789  -3.035 -16.166  1.00 98.83           O  
ATOM   2618  N   ALA B 336     -14.703  -7.382 -13.428  1.00 98.85           N  
ATOM   2619  CA  ALA B 336     -13.953  -8.269 -12.542  1.00 98.85           C  
ATOM   2620  C   ALA B 336     -13.814  -7.661 -11.149  1.00 98.85           C  
ATOM   2621  O   ALA B 336     -13.889  -6.441 -10.987  1.00 98.85           O  
ATOM   2622  CB  ALA B 336     -12.576  -8.568 -13.128  1.00 98.85           C  
ATOM   2623  N   ARG B 337     -13.826  -8.465 -10.113  1.00 98.70           N  
ATOM   2624  CA  ARG B 337     -13.627  -7.945  -8.764  1.00 98.70           C  
ATOM   2625  C   ARG B 337     -12.647  -8.813  -7.982  1.00 98.70           C  
ATOM   2626  O   ARG B 337     -12.425  -9.975  -8.328  1.00 98.70           O  
ATOM   2627  CB  ARG B 337     -14.961  -7.859  -8.018  1.00 98.70           C  
ATOM   2628  CG  ARG B 337     -15.560  -9.213  -7.670  1.00 98.70           C  
ATOM   2629  CD  ARG B 337     -16.864  -9.070  -6.898  1.00 98.70           C  
ATOM   2630  NE  ARG B 337     -17.385 -10.367  -6.476  1.00 98.70           N  
ATOM   2631  CZ  ARG B 337     -18.498 -10.543  -5.768  1.00 98.70           C  
ATOM   2632  NH1 ARG B 337     -19.231  -9.503  -5.388  1.00 98.70           N1+
ATOM   2633  NH2 ARG B 337     -18.880 -11.768  -5.438  1.00 98.70           N  
ATOM   2634  N   ASN B 338     -11.918  -8.263  -7.011  1.00 98.57           N  
ATOM   2635  CA  ASN B 338     -11.072  -8.957  -6.046  1.00 98.57           C  
ATOM   2636  C   ASN B 338      -9.909  -9.670  -6.730  1.00 98.57           C  
ATOM   2637  O   ASN B 338      -9.815 -10.897  -6.686  1.00 98.57           O  
ATOM   2638  CB  ASN B 338     -11.897  -9.953  -5.228  1.00 98.57           C  
ATOM   2639  CG  ASN B 338     -13.083  -9.304  -4.541  1.00 98.57           C  
ATOM   2640  ND2 ASN B 338     -14.182 -10.040  -4.433  1.00 98.57           N  
ATOM   2641  OD1 ASN B 338     -13.011  -8.149  -4.111  1.00 98.57           O  
ATOM   2642  N   PHE B 339      -8.968  -8.865  -7.289  1.00 98.51           N  
ATOM   2643  CA  PHE B 339      -7.871  -9.500  -8.010  1.00 98.51           C  
ATOM   2644  C   PHE B 339      -6.641  -8.600  -8.026  1.00 98.51           C  
ATOM   2645  O   PHE B 339      -6.742  -7.397  -7.778  1.00 98.51           O  
ATOM   2646  CB  PHE B 339      -8.293  -9.838  -9.443  1.00 98.51           C  
ATOM   2647  CG  PHE B 339      -8.571  -8.629 -10.296  1.00 98.51           C  
ATOM   2648  CD1 PHE B 339      -9.835  -8.053 -10.318  1.00 98.51           C  
ATOM   2649  CD2 PHE B 339      -7.567  -8.069 -11.075  1.00 98.51           C  
ATOM   2650  CE1 PHE B 339     -10.095  -6.934 -11.106  1.00 98.51           C  
ATOM   2651  CE2 PHE B 339      -7.819  -6.951 -11.865  1.00 98.51           C  
ATOM   2652  CZ  PHE B 339      -9.084  -6.385 -11.880  1.00 98.51           C  
ATOM   2653  N   GLU B 340      -5.530  -9.131  -8.183  1.00 98.60           N  
ATOM   2654  CA  GLU B 340      -4.289  -8.480  -8.592  1.00 98.60           C  
ATOM   2655  C   GLU B 340      -3.848  -8.951  -9.975  1.00 98.60           C  
ATOM   2656  O   GLU B 340      -3.877 -10.148 -10.267  1.00 98.60           O  
ATOM   2657  CB  GLU B 340      -3.181  -8.742  -7.569  1.00 98.60           C  
ATOM   2658  CG  GLU B 340      -1.869  -8.043  -7.891  1.00 98.60           C  
ATOM   2659  CD  GLU B 340      -0.844  -8.145  -6.772  1.00 98.60           C  
ATOM   2660  OE1 GLU B 340       0.154  -7.390  -6.791  1.00 98.60           O  
ATOM   2661  OE2 GLU B 340      -1.041  -8.989  -5.869  1.00 98.60           O1-
ATOM   2662  N   THR B 341      -3.495  -8.076 -10.835  1.00 98.76           N  
ATOM   2663  CA  THR B 341      -3.049  -8.479 -12.164  1.00 98.76           C  
ATOM   2664  C   THR B 341      -1.700  -9.188 -12.090  1.00 98.76           C  
ATOM   2665  O   THR B 341      -1.009  -9.114 -11.072  1.00 98.76           O  
ATOM   2666  CB  THR B 341      -2.945  -7.268 -13.109  1.00 98.76           C  
ATOM   2667  CG2 THR B 341      -4.280  -6.539 -13.220  1.00 98.76           C  
ATOM   2668  OG1 THR B 341      -1.958  -6.360 -12.606  1.00 98.76           O  
ATOM   2669  N   GLY B 342      -1.380  -9.995 -13.243  1.00 98.40           N  
ATOM   2670  CA  GLY B 342      -0.014 -10.429 -13.488  1.00 98.40           C  
ATOM   2671  C   GLY B 342       0.798  -9.423 -14.281  1.00 98.40           C  
ATOM   2672  O   GLY B 342       0.359  -8.291 -14.494  1.00 98.40           O  
ATOM   2673  N   TYR B 343       2.015  -9.770 -14.672  1.00 98.30           N  
ATOM   2674  CA  TYR B 343       2.843  -8.880 -15.478  1.00 98.30           C  
ATOM   2675  C   TYR B 343       2.252  -8.698 -16.871  1.00 98.30           C  
ATOM   2676  O   TYR B 343       1.969  -9.677 -17.565  1.00 98.30           O  
ATOM   2677  CB  TYR B 343       4.271  -9.423 -15.584  1.00 98.30           C  
ATOM   2678  CG  TYR B 343       5.181  -8.575 -16.439  1.00 98.30           C  
ATOM   2679  CD1 TYR B 343       5.477  -8.941 -17.750  1.00 98.30           C  
ATOM   2680  CD2 TYR B 343       5.746  -7.407 -15.939  1.00 98.30           C  
ATOM   2681  CE1 TYR B 343       6.316  -8.164 -18.542  1.00 98.30           C  
ATOM   2682  CE2 TYR B 343       6.587  -6.622 -16.721  1.00 98.30           C  
ATOM   2683  CZ  TYR B 343       6.865  -7.008 -18.020  1.00 98.30           C  
ATOM   2684  OH  TYR B 343       7.697  -6.235 -18.799  1.00 98.30           O  
ATOM   2685  N   PHE B 344       2.029  -7.468 -17.253  1.00 98.82           N  
ATOM   2686  CA  PHE B 344       1.478  -7.141 -18.562  1.00 98.82           C  
ATOM   2687  C   PHE B 344       2.398  -6.188 -19.315  1.00 98.82           C  
ATOM   2688  O   PHE B 344       2.947  -5.253 -18.727  1.00 98.82           O  
ATOM   2689  CB  PHE B 344       0.083  -6.523 -18.421  1.00 98.82           C  
ATOM   2690  CG  PHE B 344      -0.523  -6.087 -19.728  1.00 98.82           C  
ATOM   2691  CD1 PHE B 344      -0.502  -4.751 -20.108  1.00 98.82           C  
ATOM   2692  CD2 PHE B 344      -1.114  -7.014 -20.576  1.00 98.82           C  
ATOM   2693  CE1 PHE B 344      -1.062  -4.345 -21.317  1.00 98.82           C  
ATOM   2694  CE2 PHE B 344      -1.676  -6.616 -21.786  1.00 98.82           C  
ATOM   2695  CZ  PHE B 344      -1.649  -5.281 -22.154  1.00 98.82           C  
ATOM   2696  N   GLU B 345       2.643  -6.412 -20.582  1.00 98.79           N  
ATOM   2697  CA  GLU B 345       3.442  -5.556 -21.454  1.00 98.79           C  
ATOM   2698  C   GLU B 345       2.828  -5.460 -22.847  1.00 98.79           C  
ATOM   2699  O   GLU B 345       2.459  -6.476 -23.440  1.00 98.79           O  
ATOM   2700  CB  GLU B 345       4.879  -6.076 -21.547  1.00 98.79           C  
ATOM   2701  CG  GLU B 345       5.764  -5.271 -22.488  1.00 98.79           C  
ATOM   2702  CD  GLU B 345       7.210  -5.741 -22.499  1.00 98.79           C  
ATOM   2703  OE1 GLU B 345       7.973  -5.335 -23.406  1.00 98.79           O  
ATOM   2704  OE2 GLU B 345       7.584  -6.521 -21.595  1.00 98.79           O1-
ATOM   2705  N   ASN B 346       2.625  -4.233 -23.379  1.00 98.78           N  
ATOM   2706  CA  ASN B 346       2.187  -4.064 -24.761  1.00 98.78           C  
ATOM   2707  C   ASN B 346       3.169  -3.213 -25.560  1.00 98.78           C  
ATOM   2708  O   ASN B 346       3.932  -2.434 -24.986  1.00 98.78           O  
ATOM   2709  CB  ASN B 346       0.788  -3.446 -24.809  1.00 98.78           C  
ATOM   2710  CG  ASN B 346       0.802  -1.949 -24.570  1.00 98.78           C  
ATOM   2711  ND2 ASN B 346       0.521  -1.179 -25.614  1.00 98.78           N  
ATOM   2712  OD1 ASN B 346       1.064  -1.489 -23.455  1.00 98.78           O  
ATOM   2713  N   LYS B 347       3.285  -3.411 -26.746  1.00 98.72           N  
ATOM   2714  CA  LYS B 347       3.764  -2.496 -27.778  1.00 98.72           C  
ATOM   2715  C   LYS B 347       2.648  -2.136 -28.755  1.00 98.72           C  
ATOM   2716  O   LYS B 347       1.874  -3.002 -29.167  1.00 98.72           O  
ATOM   2717  CB  LYS B 347       4.944  -3.109 -28.534  1.00 98.72           C  
ATOM   2718  CG  LYS B 347       5.480  -2.236 -29.659  1.00 98.72           C  
ATOM   2719  CD  LYS B 347       6.651  -2.899 -30.372  1.00 98.72           C  
ATOM   2720  CE  LYS B 347       7.163  -2.043 -31.523  1.00 98.72           C  
ATOM   2721  NZ  LYS B 347       8.346  -2.664 -32.191  1.00 98.72           N1+
ATOM   2722  N   GLY B 348       2.543  -0.922 -28.991  1.00 98.55           N  
ATOM   2723  CA  GLY B 348       1.535  -0.475 -29.939  1.00 98.55           C  
ATOM   2724  C   GLY B 348       0.147  -0.382 -29.335  1.00 98.55           C  
ATOM   2725  O   GLY B 348      -0.015  -0.501 -28.119  1.00 98.55           O  
ATOM   2726  N   GLY B 349      -0.931  -0.158 -30.218  1.00 98.73           N  
ATOM   2727  CA  GLY B 349      -2.294   0.190 -29.852  1.00 98.73           C  
ATOM   2728  C   GLY B 349      -2.611   1.659 -30.057  1.00 98.73           C  
ATOM   2729  O   GLY B 349      -1.846   2.529 -29.635  1.00 98.73           O  
ATOM   2730  N   LYS B 350      -3.660   1.874 -30.593  1.00 98.72           N  
ATOM   2731  CA  LYS B 350      -3.990   3.240 -30.990  1.00 98.72           C  
ATOM   2732  C   LYS B 350      -4.377   4.085 -29.780  1.00 98.72           C  
ATOM   2733  O   LYS B 350      -3.935   5.228 -29.648  1.00 98.72           O  
ATOM   2734  CB  LYS B 350      -5.124   3.241 -32.016  1.00 98.72           C  
ATOM   2735  CG  LYS B 350      -5.528   4.630 -32.490  1.00 98.72           C  
ATOM   2736  CD  LYS B 350      -6.587   4.561 -33.582  1.00 98.72           C  
ATOM   2737  CE  LYS B 350      -6.995   5.950 -34.055  1.00 98.72           C  
ATOM   2738  NZ  LYS B 350      -7.954   5.887 -35.198  1.00 98.72           N1+
ATOM   2739  N   PHE B 351      -5.166   3.556 -28.866  1.00 98.66           N  
ATOM   2740  CA  PHE B 351      -5.860   4.391 -27.893  1.00 98.66           C  
ATOM   2741  C   PHE B 351      -5.244   4.235 -26.508  1.00 98.66           C  
ATOM   2742  O   PHE B 351      -4.977   5.227 -25.825  1.00 98.66           O  
ATOM   2743  CB  PHE B 351      -7.350   4.041 -27.847  1.00 98.66           C  
ATOM   2744  CG  PHE B 351      -8.112   4.465 -29.074  1.00 98.66           C  
ATOM   2745  CD1 PHE B 351      -8.235   5.809 -29.402  1.00 98.66           C  
ATOM   2746  CD2 PHE B 351      -8.704   3.518 -29.899  1.00 98.66           C  
ATOM   2747  CE1 PHE B 351      -8.939   6.205 -30.537  1.00 98.66           C  
ATOM   2748  CE2 PHE B 351      -9.409   3.906 -31.035  1.00 98.66           C  
ATOM   2749  CZ  PHE B 351      -9.527   5.249 -31.351  1.00 98.66           C  
ATOM   2750  N   ALA B 352      -5.026   3.055 -26.052  1.00 98.87           N  
ATOM   2751  CA  ALA B 352      -4.464   2.743 -24.740  1.00 98.87           C  
ATOM   2752  C   ALA B 352      -3.723   1.409 -24.764  1.00 98.87           C  
ATOM   2753  O   ALA B 352      -3.855   0.636 -25.716  1.00 98.87           O  
ATOM   2754  CB  ALA B 352      -5.564   2.718 -23.682  1.00 98.87           C  
ATOM   2755  N   GLY B 353      -2.876   1.138 -23.800  1.00 98.89           N  
ATOM   2756  CA  GLY B 353      -2.186  -0.136 -23.673  1.00 98.89           C  
ATOM   2757  C   GLY B 353      -2.986  -1.174 -22.909  1.00 98.89           C  
ATOM   2758  O   GLY B 353      -3.148  -2.305 -23.372  1.00 98.89           O  
ATOM   2759  N   LEU B 354      -3.485  -0.779 -21.734  1.00 98.85           N  
ATOM   2760  CA  LEU B 354      -4.263  -1.614 -20.825  1.00 98.85           C  
ATOM   2761  C   LEU B 354      -5.463  -0.849 -20.277  1.00 98.85           C  
ATOM   2762  O   LEU B 354      -5.337   0.312 -19.881  1.00 98.85           O  
ATOM   2763  CB  LEU B 354      -3.388  -2.108 -19.670  1.00 98.85           C  
ATOM   2764  CG  LEU B 354      -4.105  -2.871 -18.555  1.00 98.85           C  
ATOM   2765  CD1 LEU B 354      -4.674  -4.181 -19.090  1.00 98.85           C  
ATOM   2766  CD2 LEU B 354      -3.157  -3.131 -17.389  1.00 98.85           C  
ATOM   2767  N   ARG B 355      -6.630  -1.507 -20.287  1.00 98.91           N  
ATOM   2768  CA  ARG B 355      -7.819  -0.883 -19.715  1.00 98.91           C  
ATOM   2769  C   ARG B 355      -8.463  -1.788 -18.670  1.00 98.91           C  
ATOM   2770  O   ARG B 355      -8.767  -2.950 -18.950  1.00 98.91           O  
ATOM   2771  CB  ARG B 355      -8.830  -0.547 -20.812  1.00 98.91           C  
ATOM   2772  CG  ARG B 355     -10.100   0.113 -20.298  1.00 98.91           C  
ATOM   2773  CD  ARG B 355     -11.109   0.342 -21.416  1.00 98.91           C  
ATOM   2774  NE  ARG B 355     -10.605   1.284 -22.411  1.00 98.91           N  
ATOM   2775  CZ  ARG B 355     -10.996   1.325 -23.682  1.00 98.91           C  
ATOM   2776  NH1 ARG B 355     -11.908   0.474 -24.139  1.00 98.91           N1+
ATOM   2777  NH2 ARG B 355     -10.472   2.224 -24.502  1.00 98.91           N  
ATOM   2778  N   LEU B 356      -8.581  -1.402 -17.452  1.00 98.91           N  
ATOM   2779  CA  LEU B 356      -9.445  -1.984 -16.431  1.00 98.91           C  
ATOM   2780  C   LEU B 356     -10.780  -1.249 -16.364  1.00 98.91           C  
ATOM   2781  O   LEU B 356     -10.824  -0.063 -16.031  1.00 98.91           O  
ATOM   2782  CB  LEU B 356      -8.759  -1.945 -15.062  1.00 98.91           C  
ATOM   2783  CG  LEU B 356      -7.406  -2.651 -14.962  1.00 98.91           C  
ATOM   2784  CD1 LEU B 356      -7.549  -4.126 -15.325  1.00 98.91           C  
ATOM   2785  CD2 LEU B 356      -6.380  -1.971 -15.862  1.00 98.91           C  
ATOM   2786  N   ARG B 357     -11.879  -1.918 -16.705  1.00 98.81           N  
ATOM   2787  CA  ARG B 357     -13.172  -1.281 -16.931  1.00 98.81           C  
ATOM   2788  C   ARG B 357     -14.252  -1.908 -16.056  1.00 98.81           C  
ATOM   2789  O   ARG B 357     -14.408  -3.131 -16.034  1.00 98.81           O  
ATOM   2790  CB  ARG B 357     -13.569  -1.379 -18.405  1.00 98.81           C  
ATOM   2791  CG  ARG B 357     -14.805  -0.570 -18.765  1.00 98.81           C  
ATOM   2792  CD  ARG B 357     -15.075  -0.590 -20.263  1.00 98.81           C  
ATOM   2793  NE  ARG B 357     -16.208   0.261 -20.618  1.00 98.81           N  
ATOM   2794  CZ  ARG B 357     -17.467  -0.156 -20.719  1.00 98.81           C  
ATOM   2795  NH1 ARG B 357     -17.780  -1.427 -20.493  1.00 98.81           N1+
ATOM   2796  NH2 ARG B 357     -18.420   0.703 -21.048  1.00 98.81           N  
ATOM   2797  N   ARG B 358     -14.931  -1.050 -15.272  1.00 98.78           N  
ATOM   2798  CA  ARG B 358     -16.004  -1.483 -14.384  1.00 98.78           C  
ATOM   2799  C   ARG B 358     -15.538  -2.615 -13.473  1.00 98.78           C  
ATOM   2800  O   ARG B 358     -16.202  -3.649 -13.370  1.00 98.78           O  
ATOM   2801  CB  ARG B 358     -17.224  -1.930 -15.192  1.00 98.78           C  
ATOM   2802  CG  ARG B 358     -17.850  -0.823 -16.025  1.00 98.78           C  
ATOM   2803  CD  ARG B 358     -18.985  -1.345 -16.895  1.00 98.78           C  
ATOM   2804  NE  ARG B 358     -18.495  -2.232 -17.947  1.00 98.78           N  
ATOM   2805  CZ  ARG B 358     -19.260  -2.812 -18.867  1.00 98.78           C  
ATOM   2806  NH1 ARG B 358     -20.572  -2.611 -18.883  1.00 98.78           N1+
ATOM   2807  NH2 ARG B 358     -18.709  -3.601 -19.778  1.00 98.78           N  
ATOM   2808  N   CYS B 359     -14.315  -2.449 -12.941  1.00 98.88           N  
ATOM   2809  CA  CYS B 359     -13.735  -3.392 -11.992  1.00 98.88           C  
ATOM   2810  C   CYS B 359     -13.904  -2.898 -10.560  1.00 98.88           C  
ATOM   2811  O   CYS B 359     -14.019  -1.694 -10.324  1.00 98.88           O  
ATOM   2812  CB  CYS B 359     -12.253  -3.614 -12.293  1.00 98.88           C  
ATOM   2813  SG  CYS B 359     -11.951  -4.546 -13.811  1.00 98.88           S  
ATOM   2814  N   PHE B 360     -13.951  -3.806  -9.587  1.00 98.78           N  
ATOM   2815  CA  PHE B 360     -14.272  -3.533  -8.191  1.00 98.78           C  
ATOM   2816  C   PHE B 360     -13.297  -4.246  -7.262  1.00 98.78           C  
ATOM   2817  O   PHE B 360     -13.276  -5.478  -7.203  1.00 98.78           O  
ATOM   2818  CB  PHE B 360     -15.708  -3.962  -7.875  1.00 98.78           C  
ATOM   2819  CG  PHE B 360     -16.167  -3.574  -6.495  1.00 98.78           C  
ATOM   2820  CD1 PHE B 360     -17.167  -4.293  -5.852  1.00 98.78           C  
ATOM   2821  CD2 PHE B 360     -15.599  -2.488  -5.842  1.00 98.78           C  
ATOM   2822  CE1 PHE B 360     -17.594  -3.936  -4.575  1.00 98.78           C  
ATOM   2823  CE2 PHE B 360     -16.021  -2.125  -4.566  1.00 98.78           C  
ATOM   2824  CZ  PHE B 360     -17.019  -2.850  -3.935  1.00 98.78           C  
ATOM   2825  N   ASN B 361     -12.416  -3.454  -6.576  1.00 98.64           N  
ATOM   2826  CA  ASN B 361     -11.425  -3.959  -5.633  1.00 98.64           C  
ATOM   2827  C   ASN B 361     -10.313  -4.725  -6.344  1.00 98.64           C  
ATOM   2828  O   ASN B 361     -10.385  -5.947  -6.482  1.00 98.64           O  
ATOM   2829  CB  ASN B 361     -12.090  -4.847  -4.579  1.00 98.64           C  
ATOM   2830  CG  ASN B 361     -11.153  -5.207  -3.443  1.00 98.64           C  
ATOM   2831  ND2 ASN B 361     -11.222  -6.454  -2.990  1.00 98.64           N  
ATOM   2832  OD1 ASN B 361     -10.375  -4.372  -2.975  1.00 98.64           O  
ATOM   2833  N   PHE B 362      -9.242  -4.035  -6.675  1.00 98.77           N  
ATOM   2834  CA  PHE B 362      -8.137  -4.707  -7.348  1.00 98.77           C  
ATOM   2835  C   PHE B 362      -6.839  -3.929  -7.166  1.00 98.77           C  
ATOM   2836  O   PHE B 362      -6.862  -2.748  -6.815  1.00 98.77           O  
ATOM   2837  CB  PHE B 362      -8.440  -4.882  -8.839  1.00 98.77           C  
ATOM   2838  CG  PHE B 362      -8.599  -3.584  -9.583  1.00 98.77           C  
ATOM   2839  CD1 PHE B 362      -9.843  -2.973  -9.683  1.00 98.77           C  
ATOM   2840  CD2 PHE B 362      -7.505  -2.974 -10.181  1.00 98.77           C  
ATOM   2841  CE1 PHE B 362      -9.994  -1.771 -10.371  1.00 98.77           C  
ATOM   2842  CE2 PHE B 362      -7.647  -1.773 -10.870  1.00 98.77           C  
ATOM   2843  CZ  PHE B 362      -8.893  -1.173 -10.964  1.00 98.77           C  
ATOM   2844  N   ASN B 363      -5.769  -4.616  -7.294  1.00 98.72           N  
ATOM   2845  CA  ASN B 363      -4.417  -4.070  -7.360  1.00 98.72           C  
ATOM   2846  C   ASN B 363      -3.810  -4.245  -8.749  1.00 98.72           C  
ATOM   2847  O   ASN B 363      -3.978  -5.291  -9.378  1.00 98.72           O  
ATOM   2848  CB  ASN B 363      -3.523  -4.723  -6.303  1.00 98.72           C  
ATOM   2849  CG  ASN B 363      -3.897  -4.318  -4.891  1.00 98.72           C  
ATOM   2850  ND2 ASN B 363      -3.363  -5.033  -3.908  1.00 98.72           N  
ATOM   2851  OD1 ASN B 363      -4.660  -3.370  -4.685  1.00 98.72           O  
ATOM   2852  N   ILE B 364      -3.150  -3.206  -9.190  1.00 98.81           N  
ATOM   2853  CA  ILE B 364      -2.397  -3.287 -10.437  1.00 98.81           C  
ATOM   2854  C   ILE B 364      -0.947  -3.662 -10.142  1.00 98.81           C  
ATOM   2855  O   ILE B 364      -0.231  -2.917  -9.469  1.00 98.81           O  
ATOM   2856  CB  ILE B 364      -2.457  -1.956 -11.221  1.00 98.81           C  
ATOM   2857  CG1 ILE B 364      -3.912  -1.506 -11.398  1.00 98.81           C  
ATOM   2858  CG2 ILE B 364      -1.758  -2.096 -12.576  1.00 98.81           C  
ATOM   2859  CD1 ILE B 364      -4.060  -0.118 -12.005  1.00 98.81           C  
ATOM   2860  N   ALA B 365      -0.479  -4.829 -10.660  1.00 98.64           N  
ATOM   2861  CA  ALA B 365       0.919  -5.229 -10.527  1.00 98.64           C  
ATOM   2862  C   ALA B 365       1.814  -4.412 -11.454  1.00 98.64           C  
ATOM   2863  O   ALA B 365       1.340  -3.843 -12.441  1.00 98.64           O  
ATOM   2864  CB  ALA B 365       1.076  -6.720 -10.819  1.00 98.64           C  
ATOM   2865  N   ILE B 366       3.105  -4.266 -11.070  1.00 98.46           N  
ATOM   2866  CA  ILE B 366       4.061  -3.572 -11.925  1.00 98.46           C  
ATOM   2867  C   ILE B 366       3.981  -4.128 -13.345  1.00 98.46           C  
ATOM   2868  O   ILE B 366       3.831  -5.337 -13.538  1.00 98.46           O  
ATOM   2869  CB  ILE B 366       5.502  -3.698 -11.381  1.00 98.46           C  
ATOM   2870  CG1 ILE B 366       6.432  -2.715 -12.100  1.00 98.46           C  
ATOM   2871  CG2 ILE B 366       6.009  -5.136 -11.522  1.00 98.46           C  
ATOM   2872  CD1 ILE B 366       7.791  -2.548 -11.433  1.00 98.46           C  
ATOM   2873  N   ASN B 367       4.119  -3.239 -14.340  1.00 98.59           N  
ATOM   2874  CA  ASN B 367       3.881  -3.589 -15.736  1.00 98.59           C  
ATOM   2875  C   ASN B 367       4.674  -2.692 -16.683  1.00 98.59           C  
ATOM   2876  O   ASN B 367       5.445  -1.840 -16.237  1.00 98.59           O  
ATOM   2877  CB  ASN B 367       2.388  -3.516 -16.061  1.00 98.59           C  
ATOM   2878  CG  ASN B 367       1.820  -2.121 -15.887  1.00 98.59           C  
ATOM   2879  ND2 ASN B 367       1.178  -1.880 -14.750  1.00 98.59           N  
ATOM   2880  OD1 ASN B 367       1.957  -1.267 -16.767  1.00 98.59           O  
ATOM   2881  N   SER B 368       4.495  -2.956 -17.971  1.00 98.75           N  
ATOM   2882  CA  SER B 368       5.029  -2.111 -19.035  1.00 98.75           C  
ATOM   2883  C   SER B 368       3.932  -1.678 -20.001  1.00 98.75           C  
ATOM   2884  O   SER B 368       4.089  -1.792 -21.218  1.00 98.75           O  
ATOM   2885  CB  SER B 368       6.133  -2.845 -19.799  1.00 98.75           C  
ATOM   2886  OG  SER B 368       7.169  -3.249 -18.921  1.00 98.75           O  
ATOM   2887  N   ALA B 369       2.761  -1.276 -19.480  1.00 98.86           N  
ATOM   2888  CA  ALA B 369       1.692  -0.729 -20.311  1.00 98.86           C  
ATOM   2889  C   ALA B 369       2.044   0.670 -20.808  1.00 98.86           C  
ATOM   2890  O   ALA B 369       2.539   1.502 -20.042  1.00 98.86           O  
ATOM   2891  CB  ALA B 369       0.377  -0.699 -19.536  1.00 98.86           C  
ATOM   2892  N   LYS B 370       1.787   0.964 -22.093  1.00 98.78           N  
ATOM   2893  CA  LYS B 370       2.233   2.216 -22.699  1.00 98.78           C  
ATOM   2894  C   LYS B 370       1.387   2.567 -23.920  1.00 98.78           C  
ATOM   2895  O   LYS B 370       0.604   1.744 -24.397  1.00 98.78           O  
ATOM   2896  CB  LYS B 370       3.708   2.126 -23.092  1.00 98.78           C  
ATOM   2897  CG  LYS B 370       4.004   1.074 -24.151  1.00 98.78           C  
ATOM   2898  CD  LYS B 370       5.499   0.957 -24.421  1.00 98.78           C  
ATOM   2899  CE  LYS B 370       6.231   0.316 -23.250  1.00 98.78           C  
ATOM   2900  NZ  LYS B 370       6.121  -1.173 -23.276  1.00 98.78           N1+
ATOM   2901  N   ASN B 371       1.483   3.714 -24.378  1.00 98.73           N  
ATOM   2902  CA  ASN B 371       0.983   4.184 -25.666  1.00 98.73           C  
ATOM   2903  C   ASN B 371       1.993   5.094 -26.360  1.00 98.73           C  
ATOM   2904  O   ASN B 371       2.560   5.991 -25.734  1.00 98.73           O  
ATOM   2905  CB  ASN B 371      -0.353   4.910 -25.491  1.00 98.73           C  
ATOM   2906  CG  ASN B 371      -0.941   5.375 -26.808  1.00 98.73           C  
ATOM   2907  ND2 ASN B 371      -1.755   4.527 -27.427  1.00 98.73           N  
ATOM   2908  OD1 ASN B 371      -0.667   6.487 -27.267  1.00 98.73           O  
ATOM   2909  N   ASN B 372       2.197   4.839 -27.671  1.00 98.46           N  
ATOM   2910  CA  ASN B 372       3.145   5.623 -28.455  1.00 98.46           C  
ATOM   2911  C   ASN B 372       2.559   6.026 -29.805  1.00 98.46           C  
ATOM   2912  O   ASN B 372       3.299   6.321 -30.745  1.00 98.46           O  
ATOM   2913  CB  ASN B 372       4.449   4.846 -28.653  1.00 98.46           C  
ATOM   2914  CG  ASN B 372       5.186   4.602 -27.351  1.00 98.46           C  
ATOM   2915  ND2 ASN B 372       5.095   3.380 -26.838  1.00 98.46           N  
ATOM   2916  OD1 ASN B 372       5.832   5.503 -26.810  1.00 98.46           O  
ATOM   2917  N   ALA B 373       1.282   5.906 -29.955  1.00 98.56           N  
ATOM   2918  CA  ALA B 373       0.602   6.290 -31.189  1.00 98.56           C  
ATOM   2919  C   ALA B 373       0.557   7.808 -31.341  1.00 98.56           C  
ATOM   2920  O   ALA B 373       0.813   8.541 -30.383  1.00 98.56           O  
ATOM   2921  CB  ALA B 373      -0.811   5.713 -31.219  1.00 98.56           C  
ATOM   2922  N   PRO B 374       0.328   8.271 -32.576  1.00 98.22           N  
ATOM   2923  CA  PRO B 374       0.070   9.705 -32.724  1.00 98.22           C  
ATOM   2924  C   PRO B 374      -1.060  10.198 -31.824  1.00 98.22           C  
ATOM   2925  O   PRO B 374      -2.003   9.453 -31.546  1.00 98.22           O  
ATOM   2926  CB  PRO B 374      -0.309   9.844 -34.201  1.00 98.22           C  
ATOM   2927  CG  PRO B 374       0.389   8.712 -34.883  1.00 98.22           C  
ATOM   2928  CD  PRO B 374       0.357   7.516 -33.975  1.00 98.22           C  
ATOM   2929  N   ALA B 375      -0.856  11.426 -31.300  1.00 98.61           N  
ATOM   2930  CA  ALA B 375      -1.828  11.994 -30.369  1.00 98.61           C  
ATOM   2931  C   ALA B 375      -3.248  11.869 -30.914  1.00 98.61           C  
ATOM   2932  O   ALA B 375      -3.488  12.107 -32.100  1.00 98.61           O  
ATOM   2933  CB  ALA B 375      -1.498  13.458 -30.084  1.00 98.61           C  
ATOM   2934  N   ASN B 376      -4.168  11.425 -30.231  1.00 98.30           N  
ATOM   2935  CA  ASN B 376      -5.605  11.309 -30.455  1.00 98.30           C  
ATOM   2936  C   ASN B 376      -6.397  11.616 -29.187  1.00 98.30           C  
ATOM   2937  O   ASN B 376      -5.882  12.256 -28.268  1.00 98.30           O  
ATOM   2938  CB  ASN B 376      -5.957   9.914 -30.976  1.00 98.30           C  
ATOM   2939  CG  ASN B 376      -5.512   8.811 -30.037  1.00 98.30           C  
ATOM   2940  ND2 ASN B 376      -4.728   7.872 -30.554  1.00 98.30           N  
ATOM   2941  OD1 ASN B 376      -5.870   8.801 -28.856  1.00 98.30           O  
ATOM   2942  N   THR B 377      -7.699  11.205 -29.076  1.00 97.95           N  
ATOM   2943  CA  THR B 377      -8.554  11.637 -27.976  1.00 97.95           C  
ATOM   2944  C   THR B 377      -8.174  10.923 -26.682  1.00 97.95           C  
ATOM   2945  O   THR B 377      -8.578  11.339 -25.595  1.00 97.95           O  
ATOM   2946  CB  THR B 377     -10.040  11.382 -28.289  1.00 97.95           C  
ATOM   2947  CG2 THR B 377     -10.529  12.290 -29.412  1.00 97.95           C  
ATOM   2948  OG1 THR B 377     -10.210  10.016 -28.686  1.00 97.95           O  
ATOM   2949  N   LEU B 378      -7.444   9.885 -26.780  1.00 98.28           N  
ATOM   2950  CA  LEU B 378      -7.044   9.134 -25.596  1.00 98.28           C  
ATOM   2951  C   LEU B 378      -5.527   9.125 -25.444  1.00 98.28           C  
ATOM   2952  O   LEU B 378      -4.952  10.041 -24.852  1.00 98.28           O  
ATOM   2953  CB  LEU B 378      -7.570   7.698 -25.669  1.00 98.28           C  
ATOM   2954  CG  LEU B 378      -9.005   7.476 -25.187  1.00 98.28           C  
ATOM   2955  CD1 LEU B 378      -9.993   8.129 -26.147  1.00 98.28           C  
ATOM   2956  CD2 LEU B 378      -9.296   5.986 -25.043  1.00 98.28           C  
ATOM   2957  N   ASN B 379      -4.791   8.062 -25.957  1.00 98.60           N  
ATOM   2958  CA  ASN B 379      -3.365   7.811 -25.782  1.00 98.60           C  
ATOM   2959  C   ASN B 379      -3.011   7.589 -24.314  1.00 98.60           C  
ATOM   2960  O   ASN B 379      -2.346   8.423 -23.698  1.00 98.60           O  
ATOM   2961  CB  ASN B 379      -2.542   8.966 -26.357  1.00 98.60           C  
ATOM   2962  CG  ASN B 379      -2.790   9.179 -27.838  1.00 98.60           C  
ATOM   2963  ND2 ASN B 379      -2.208   8.320 -28.666  1.00 98.60           N  
ATOM   2964  OD1 ASN B 379      -3.497  10.109 -28.234  1.00 98.60           O  
ATOM   2965  N   TYR B 380      -3.479   6.614 -23.811  1.00 98.82           N  
ATOM   2966  CA  TYR B 380      -3.267   6.313 -22.400  1.00 98.82           C  
ATOM   2967  C   TYR B 380      -2.402   5.069 -22.232  1.00 98.82           C  
ATOM   2968  O   TYR B 380      -2.541   4.102 -22.985  1.00 98.82           O  
ATOM   2969  CB  TYR B 380      -4.607   6.116 -21.685  1.00 98.82           C  
ATOM   2970  CG  TYR B 380      -5.580   7.252 -21.895  1.00 98.82           C  
ATOM   2971  CD1 TYR B 380      -5.128   8.554 -22.093  1.00 98.82           C  
ATOM   2972  CD2 TYR B 380      -6.952   7.024 -21.896  1.00 98.82           C  
ATOM   2973  CE1 TYR B 380      -6.020   9.604 -22.285  1.00 98.82           C  
ATOM   2974  CE2 TYR B 380      -7.853   8.066 -22.087  1.00 98.82           C  
ATOM   2975  CZ  TYR B 380      -7.379   9.350 -22.281  1.00 98.82           C  
ATOM   2976  OH  TYR B 380      -8.266  10.386 -22.471  1.00 98.82           O  
ATOM   2977  N   GLY B 381      -1.413   5.049 -21.259  1.00 98.89           N  
ATOM   2978  CA  GLY B 381      -0.780   3.797 -20.876  1.00 98.89           C  
ATOM   2979  C   GLY B 381      -1.748   2.802 -20.264  1.00 98.89           C  
ATOM   2980  O   GLY B 381      -2.150   1.837 -20.916  1.00 98.89           O  
ATOM   2981  N   ILE B 382      -2.105   3.169 -19.027  1.00 98.88           N  
ATOM   2982  CA  ILE B 382      -3.197   2.469 -18.360  1.00 98.88           C  
ATOM   2983  C   ILE B 382      -4.422   3.378 -18.283  1.00 98.88           C  
ATOM   2984  O   ILE B 382      -4.310   4.551 -17.920  1.00 98.88           O  
ATOM   2985  CB  ILE B 382      -2.788   1.999 -16.946  1.00 98.88           C  
ATOM   2986  CG1 ILE B 382      -1.538   1.114 -17.018  1.00 98.88           C  
ATOM   2987  CG2 ILE B 382      -3.944   1.260 -16.267  1.00 98.88           C  
ATOM   2988  CD1 ILE B 382      -0.962   0.745 -15.658  1.00 98.88           C  
ATOM   2989  N   GLN B 383      -5.578   2.861 -18.718  1.00 98.85           N  
ATOM   2990  CA  GLN B 383      -6.845   3.543 -18.476  1.00 98.85           C  
ATOM   2991  C   GLN B 383      -7.659   2.826 -17.403  1.00 98.85           C  
ATOM   2992  O   GLN B 383      -8.042   1.668 -17.577  1.00 98.85           O  
ATOM   2993  CB  GLN B 383      -7.656   3.645 -19.769  1.00 98.85           C  
ATOM   2994  CG  GLN B 383      -8.920   4.483 -19.638  1.00 98.85           C  
ATOM   2995  CD  GLN B 383      -9.711   4.559 -20.930  1.00 98.85           C  
ATOM   2996  NE2 GLN B 383     -10.575   5.562 -21.039  1.00 98.85           N  
ATOM   2997  OE1 GLN B 383      -9.546   3.722 -21.824  1.00 98.85           O  
ATOM   2998  N   ILE B 384      -7.902   3.441 -16.302  1.00 98.87           N  
ATOM   2999  CA  ILE B 384      -8.828   2.973 -15.276  1.00 98.87           C  
ATOM   3000  C   ILE B 384     -10.217   3.553 -15.531  1.00 98.87           C  
ATOM   3001  O   ILE B 384     -10.452   4.742 -15.303  1.00 98.87           O  
ATOM   3002  CB  ILE B 384      -8.341   3.353 -13.860  1.00 98.87           C  
ATOM   3003  CG1 ILE B 384      -6.955   2.754 -13.593  1.00 98.87           C  
ATOM   3004  CG2 ILE B 384      -9.348   2.894 -12.801  1.00 98.87           C  
ATOM   3005  CD1 ILE B 384      -6.300   3.255 -12.314  1.00 98.87           C  
ATOM   3006  N   SER B 385     -11.101   2.694 -16.015  1.00 98.88           N  
ATOM   3007  CA  SER B 385     -12.374   3.148 -16.566  1.00 98.88           C  
ATOM   3008  C   SER B 385     -13.541   2.728 -15.678  1.00 98.88           C  
ATOM   3009  O   SER B 385     -13.929   1.558 -15.666  1.00 98.88           O  
ATOM   3010  CB  SER B 385     -12.574   2.597 -17.978  1.00 98.88           C  
ATOM   3011  OG  SER B 385     -11.641   3.170 -18.878  1.00 98.88           O  
ATOM   3012  N   ASN B 386     -14.092   3.774 -15.001  1.00 98.88           N  
ATOM   3013  CA  ASN B 386     -15.315   3.550 -14.237  1.00 98.88           C  
ATOM   3014  C   ASN B 386     -15.127   2.461 -13.184  1.00 98.88           C  
ATOM   3015  O   ASN B 386     -15.926   1.528 -13.101  1.00 98.88           O  
ATOM   3016  CB  ASN B 386     -16.473   3.193 -15.170  1.00 98.88           C  
ATOM   3017  CG  ASN B 386     -16.693   4.231 -16.252  1.00 98.88           C  
ATOM   3018  ND2 ASN B 386     -17.342   5.332 -15.895  1.00 98.88           N  
ATOM   3019  OD1 ASN B 386     -16.284   4.044 -17.401  1.00 98.88           O  
ATOM   3020  N   CYS B 387     -13.982   2.539 -12.423  1.00 98.88           N  
ATOM   3021  CA  CYS B 387     -13.632   1.533 -11.428  1.00 98.88           C  
ATOM   3022  C   CYS B 387     -13.832   2.069 -10.016  1.00 98.88           C  
ATOM   3023  O   CYS B 387     -13.914   3.282  -9.814  1.00 98.88           O  
ATOM   3024  CB  CYS B 387     -12.183   1.080 -11.611  1.00 98.88           C  
ATOM   3025  SG  CYS B 387     -11.897   0.154 -13.135  1.00 98.88           S  
ATOM   3026  N   GLN B 388     -14.002   1.199  -9.087  1.00 98.84           N  
ATOM   3027  CA  GLN B 388     -14.142   1.524  -7.671  1.00 98.84           C  
ATOM   3028  C   GLN B 388     -13.234   0.648  -6.813  1.00 98.84           C  
ATOM   3029  O   GLN B 388     -13.132  -0.559  -7.041  1.00 98.84           O  
ATOM   3030  CB  GLN B 388     -15.596   1.369  -7.225  1.00 98.84           C  
ATOM   3031  CG  GLN B 388     -15.864   1.876  -5.814  1.00 98.84           C  
ATOM   3032  CD  GLN B 388     -17.344   1.971  -5.495  1.00 98.84           C  
ATOM   3033  NE2 GLN B 388     -17.713   1.604  -4.273  1.00 98.84           N  
ATOM   3034  OE1 GLN B 388     -18.150   2.371  -6.341  1.00 98.84           O  
ATOM   3035  N   ASN B 389     -12.478   1.275  -5.850  1.00 98.77           N  
ATOM   3036  CA  ASN B 389     -11.534   0.581  -4.981  1.00 98.77           C  
ATOM   3037  C   ASN B 389     -10.364   0.003  -5.773  1.00 98.77           C  
ATOM   3038  O   ASN B 389     -10.259  -1.214  -5.935  1.00 98.77           O  
ATOM   3039  CB  ASN B 389     -12.241  -0.526  -4.196  1.00 98.77           C  
ATOM   3040  CG  ASN B 389     -13.484  -0.033  -3.482  1.00 98.77           C  
ATOM   3041  ND2 ASN B 389     -14.280  -0.962  -2.966  1.00 98.77           N  
ATOM   3042  OD1 ASN B 389     -13.728   1.174  -3.396  1.00 98.77           O  
ATOM   3043  N   TYR B 390      -9.448   0.779  -6.203  1.00 98.70           N  
ATOM   3044  CA  TYR B 390      -8.349   0.365  -7.068  1.00 98.70           C  
ATOM   3045  C   TYR B 390      -7.024   0.935  -6.578  1.00 98.70           C  
ATOM   3046  O   TYR B 390      -6.931   2.124  -6.263  1.00 98.70           O  
ATOM   3047  CB  TYR B 390      -8.605   0.806  -8.512  1.00 98.70           C  
ATOM   3048  CG  TYR B 390      -9.050   2.243  -8.638  1.00 98.70           C  
ATOM   3049  CD1 TYR B 390     -10.402   2.578  -8.624  1.00 98.70           C  
ATOM   3050  CD2 TYR B 390      -8.120   3.269  -8.771  1.00 98.70           C  
ATOM   3051  CE1 TYR B 390     -10.816   3.901  -8.741  1.00 98.70           C  
ATOM   3052  CE2 TYR B 390      -8.523   4.595  -8.888  1.00 98.70           C  
ATOM   3053  CZ  TYR B 390      -9.871   4.901  -8.872  1.00 98.70           C  
ATOM   3054  OH  TYR B 390     -10.276   6.212  -8.989  1.00 98.70           O  
ATOM   3055  N   ASN B 391      -6.023   0.106  -6.420  1.00 98.73           N  
ATOM   3056  CA  ASN B 391      -4.686   0.495  -5.986  1.00 98.73           C  
ATOM   3057  C   ASN B 391      -3.636   0.174  -7.047  1.00 98.73           C  
ATOM   3058  O   ASN B 391      -3.822  -0.738  -7.854  1.00 98.73           O  
ATOM   3059  CB  ASN B 391      -4.330  -0.189  -4.664  1.00 98.73           C  
ATOM   3060  CG  ASN B 391      -5.348   0.083  -3.574  1.00 98.73           C  
ATOM   3061  ND2 ASN B 391      -5.259   1.256  -2.958  1.00 98.73           N  
ATOM   3062  OD1 ASN B 391      -6.207  -0.754  -3.286  1.00 98.73           O  
ATOM   3063  N   TYR B 392      -2.603   0.938  -7.138  1.00 98.71           N  
ATOM   3064  CA  TYR B 392      -1.384   0.729  -7.910  1.00 98.71           C  
ATOM   3065  C   TYR B 392      -0.147   1.007  -7.064  1.00 98.71           C  
ATOM   3066  O   TYR B 392       0.239   2.163  -6.879  1.00 98.71           O  
ATOM   3067  CB  TYR B 392      -1.376   1.621  -9.155  1.00 98.71           C  
ATOM   3068  CG  TYR B 392      -0.236   1.332 -10.102  1.00 98.71           C  
ATOM   3069  CD1 TYR B 392       0.154   2.266 -11.059  1.00 98.71           C  
ATOM   3070  CD2 TYR B 392       0.452   0.125 -10.042  1.00 98.71           C  
ATOM   3071  CE1 TYR B 392       1.202   2.004 -11.935  1.00 98.71           C  
ATOM   3072  CE2 TYR B 392       1.502  -0.148 -10.912  1.00 98.71           C  
ATOM   3073  CZ  TYR B 392       1.870   0.796 -11.853  1.00 98.71           C  
ATOM   3074  OH  TYR B 392       2.908   0.531 -12.718  1.00 98.71           O  
ATOM   3075  N   PHE B 393       0.491  -0.043  -6.517  1.00 98.28           N  
ATOM   3076  CA  PHE B 393       1.620   0.085  -5.602  1.00 98.28           C  
ATOM   3077  C   PHE B 393       2.939  -0.119  -6.338  1.00 98.28           C  
ATOM   3078  O   PHE B 393       3.513  -1.209  -6.305  1.00 98.28           O  
ATOM   3079  CB  PHE B 393       1.499  -0.922  -4.454  1.00 98.28           C  
ATOM   3080  CG  PHE B 393       0.421  -0.583  -3.460  1.00 98.28           C  
ATOM   3081  CD1 PHE B 393       0.628   0.396  -2.496  1.00 98.28           C  
ATOM   3082  CD2 PHE B 393      -0.801  -1.243  -3.491  1.00 98.28           C  
ATOM   3083  CE1 PHE B 393      -0.368   0.712  -1.574  1.00 98.28           C  
ATOM   3084  CE2 PHE B 393      -1.801  -0.932  -2.574  1.00 98.28           C  
ATOM   3085  CZ  PHE B 393      -1.582   0.044  -1.616  1.00 98.28           C  
ATOM   3086  N   GLY B 394       3.420   0.927  -6.922  1.00 98.59           N  
ATOM   3087  CA  GLY B 394       4.746   0.937  -7.519  1.00 98.59           C  
ATOM   3088  C   GLY B 394       4.739   0.585  -8.994  1.00 98.59           C  
ATOM   3089  O   GLY B 394       4.159  -0.427  -9.394  1.00 98.59           O  
ATOM   3090  N   GLY B 395       5.370   1.395  -9.777  1.00 98.69           N  
ATOM   3091  CA  GLY B 395       5.491   1.158 -11.206  1.00 98.69           C  
ATOM   3092  C   GLY B 395       5.844   2.408 -11.991  1.00 98.69           C  
ATOM   3093  O   GLY B 395       6.136   3.453 -11.405  1.00 98.69           O  
ATOM   3094  N   SER B 396       5.888   2.287 -13.285  1.00 98.77           N  
ATOM   3095  CA  SER B 396       6.171   3.371 -14.220  1.00 98.77           C  
ATOM   3096  C   SER B 396       5.419   3.180 -15.533  1.00 98.77           C  
ATOM   3097  O   SER B 396       5.350   2.068 -16.058  1.00 98.77           O  
ATOM   3098  CB  SER B 396       7.673   3.466 -14.492  1.00 98.77           C  
ATOM   3099  OG  SER B 396       7.948   4.473 -15.450  1.00 98.77           O  
ATOM   3100  N   ASN B 397       4.849   4.238 -15.995  1.00 98.83           N  
ATOM   3101  CA  ASN B 397       4.183   4.227 -17.293  1.00 98.83           C  
ATOM   3102  C   ASN B 397       4.466   5.503 -18.080  1.00 98.83           C  
ATOM   3103  O   ASN B 397       4.559   6.587 -17.500  1.00 98.83           O  
ATOM   3104  CB  ASN B 397       2.675   4.033 -17.122  1.00 98.83           C  
ATOM   3105  CG  ASN B 397       2.326   2.701 -16.486  1.00 98.83           C  
ATOM   3106  ND2 ASN B 397       2.099   1.690 -17.316  1.00 98.83           N  
ATOM   3107  OD1 ASN B 397       2.260   2.583 -15.260  1.00 98.83           O  
ATOM   3108  N   ASN B 398       4.616   5.385 -19.365  1.00 98.85           N  
ATOM   3109  CA  ASN B 398       4.838   6.469 -20.315  1.00 98.85           C  
ATOM   3110  C   ASN B 398       3.819   6.437 -21.451  1.00 98.85           C  
ATOM   3111  O   ASN B 398       3.396   5.363 -21.881  1.00 98.85           O  
ATOM   3112  CB  ASN B 398       6.260   6.409 -20.877  1.00 98.85           C  
ATOM   3113  CG  ASN B 398       7.318   6.605 -19.809  1.00 98.85           C  
ATOM   3114  ND2 ASN B 398       8.358   5.781 -19.846  1.00 98.85           N  
ATOM   3115  OD1 ASN B 398       7.201   7.491 -18.958  1.00 98.85           O  
ATOM   3116  N   SER B 399       3.483   7.581 -21.952  1.00 98.82           N  
ATOM   3117  CA  SER B 399       2.457   7.637 -22.988  1.00 98.82           C  
ATOM   3118  C   SER B 399       2.573   8.915 -23.812  1.00 98.82           C  
ATOM   3119  O   SER B 399       3.200   9.884 -23.380  1.00 98.82           O  
ATOM   3120  CB  SER B 399       1.062   7.545 -22.368  1.00 98.82           C  
ATOM   3121  OG  SER B 399       0.062   7.589 -23.371  1.00 98.82           O  
ATOM   3122  N   THR B 400       1.954   8.848 -24.968  1.00 98.67           N  
ATOM   3123  CA  THR B 400       1.845  10.078 -25.745  1.00 98.67           C  
ATOM   3124  C   THR B 400       1.104  11.152 -24.954  1.00 98.67           C  
ATOM   3125  O   THR B 400       1.520  12.313 -24.933  1.00 98.67           O  
ATOM   3126  CB  THR B 400       1.123   9.831 -27.083  1.00 98.67           C  
ATOM   3127  CG2 THR B 400       0.970  11.127 -27.872  1.00 98.67           C  
ATOM   3128  OG1 THR B 400       1.879   8.897 -27.862  1.00 98.67           O  
ATOM   3129  N   ARG B 401       0.056  10.812 -24.357  1.00 98.55           N  
ATOM   3130  CA  ARG B 401      -0.666  11.723 -23.475  1.00 98.55           C  
ATOM   3131  C   ARG B 401      -0.616  11.240 -22.029  1.00 98.55           C  
ATOM   3132  O   ARG B 401       0.464  11.115 -21.448  1.00 98.55           O  
ATOM   3133  CB  ARG B 401      -2.120  11.871 -23.928  1.00 98.55           C  
ATOM   3134  CG  ARG B 401      -2.273  12.336 -25.367  1.00 98.55           C  
ATOM   3135  CD  ARG B 401      -3.713  12.708 -25.690  1.00 98.55           C  
ATOM   3136  NE  ARG B 401      -4.145  13.887 -24.944  1.00 98.55           N  
ATOM   3137  CZ  ARG B 401      -5.186  13.921 -24.116  1.00 98.55           C  
ATOM   3138  NH1 ARG B 401      -5.926  12.837 -23.912  1.00 98.55           N1+
ATOM   3139  NH2 ARG B 401      -5.491  15.047 -23.488  1.00 98.55           N  
ATOM   3140  N   HIS B 402      -1.697  10.881 -21.392  1.00 98.78           N  
ATOM   3141  CA  HIS B 402      -1.650  10.526 -19.979  1.00 98.78           C  
ATOM   3142  C   HIS B 402      -1.058   9.134 -19.780  1.00 98.78           C  
ATOM   3143  O   HIS B 402      -1.473   8.179 -20.440  1.00 98.78           O  
ATOM   3144  CB  HIS B 402      -3.049  10.594 -19.363  1.00 98.78           C  
ATOM   3145  CG  HIS B 402      -3.738  11.903 -19.582  1.00 98.78           C  
ATOM   3146  CD2 HIS B 402      -4.941  12.193 -20.131  1.00 98.78           C  
ATOM   3147  ND1 HIS B 402      -3.179  13.108 -19.217  1.00 98.78           N  
ATOM   3148  CE1 HIS B 402      -4.011  14.086 -19.534  1.00 98.78           C  
ATOM   3149  NE2 HIS B 402      -5.087  13.558 -20.090  1.00 98.78           N  
ATOM   3150  N   ALA B 403      -0.133   8.915 -18.833  1.00 98.87           N  
ATOM   3151  CA  ALA B 403       0.440   7.613 -18.501  1.00 98.87           C  
ATOM   3152  C   ALA B 403      -0.572   6.740 -17.763  1.00 98.87           C  
ATOM   3153  O   ALA B 403      -0.779   5.579 -18.123  1.00 98.87           O  
ATOM   3154  CB  ALA B 403       1.702   7.786 -17.660  1.00 98.87           C  
ATOM   3155  N   VAL B 404      -1.140   7.282 -16.716  1.00 98.86           N  
ATOM   3156  CA  VAL B 404      -2.317   6.715 -16.068  1.00 98.86           C  
ATOM   3157  C   VAL B 404      -3.488   7.690 -16.179  1.00 98.86           C  
ATOM   3158  O   VAL B 404      -3.423   8.809 -15.666  1.00 98.86           O  
ATOM   3159  CB  VAL B 404      -2.043   6.379 -14.585  1.00 98.86           C  
ATOM   3160  CG1 VAL B 404      -3.329   5.950 -13.881  1.00 98.86           C  
ATOM   3161  CG2 VAL B 404      -0.980   5.287 -14.475  1.00 98.86           C  
ATOM   3162  N   ALA B 405      -4.522   7.229 -16.905  1.00 98.94           N  
ATOM   3163  CA  ALA B 405      -5.746   8.011 -17.060  1.00 98.94           C  
ATOM   3164  C   ALA B 405      -6.892   7.401 -16.259  1.00 98.94           C  
ATOM   3165  O   ALA B 405      -7.268   6.247 -16.482  1.00 98.94           O  
ATOM   3166  CB  ALA B 405      -6.127   8.115 -18.535  1.00 98.94           C  
ATOM   3167  N   ILE B 406      -7.449   8.107 -15.339  1.00 98.84           N  
ATOM   3168  CA  ILE B 406      -8.596   7.666 -14.554  1.00 98.84           C  
ATOM   3169  C   ILE B 406      -9.851   8.406 -15.011  1.00 98.84           C  
ATOM   3170  O   ILE B 406      -9.919   9.634 -14.928  1.00 98.84           O  
ATOM   3171  CB  ILE B 406      -8.364   7.887 -13.042  1.00 98.84           C  
ATOM   3172  CG1 ILE B 406      -6.931   7.500 -12.659  1.00 98.84           C  
ATOM   3173  CG2 ILE B 406      -9.383   7.095 -12.218  1.00 98.84           C  
ATOM   3174  CD1 ILE B 406      -6.571   7.812 -11.213  1.00 98.84           C  
ATOM   3175  N   GLY B 407     -10.769   7.743 -15.543  1.00 98.84           N  
ATOM   3176  CA  GLY B 407     -11.996   8.265 -16.124  1.00 98.84           C  
ATOM   3177  C   GLY B 407     -12.949   7.178 -16.582  1.00 98.84           C  
ATOM   3178  O   GLY B 407     -13.431   6.385 -15.771  1.00 98.84           O  
ATOM   3179  N   GLY B 408     -13.037   7.018 -17.922  1.00 98.74           N  
ATOM   3180  CA  GLY B 408     -13.872   5.960 -18.468  1.00 98.74           C  
ATOM   3181  C   GLY B 408     -14.782   6.434 -19.586  1.00 98.74           C  
ATOM   3182  O   GLY B 408     -14.404   7.304 -20.373  1.00 98.74           O  
ATOM   3183  N   ASP B 409     -15.841   5.752 -19.757  1.00 98.40           N  
ATOM   3184  CA  ASP B 409     -16.766   6.031 -20.851  1.00 98.40           C  
ATOM   3185  C   ASP B 409     -18.212   6.034 -20.360  1.00 98.40           C  
ATOM   3186  O   ASP B 409     -18.471   6.263 -19.177  1.00 98.40           O  
ATOM   3187  CB  ASP B 409     -16.594   5.006 -21.974  1.00 98.40           C  
ATOM   3188  CG  ASP B 409     -16.944   3.592 -21.545  1.00 98.40           C  
ATOM   3189  OD1 ASP B 409     -18.113   3.179 -21.702  1.00 98.40           O  
ATOM   3190  OD2 ASP B 409     -16.044   2.886 -21.042  1.00 98.40           O1-
ATOM   3191  N   GLY B 410     -19.222   5.852 -21.294  1.00 98.75           N  
ATOM   3192  CA  GLY B 410     -20.571   6.230 -20.905  1.00 98.75           C  
ATOM   3193  C   GLY B 410     -21.581   5.114 -21.090  1.00 98.75           C  
ATOM   3194  O   GLY B 410     -22.781   5.369 -21.215  1.00 98.75           O  
ATOM   3195  N   ASP B 411     -21.132   3.852 -21.138  1.00 98.72           N  
ATOM   3196  CA  ASP B 411     -22.080   2.747 -21.244  1.00 98.72           C  
ATOM   3197  C   ASP B 411     -22.806   2.517 -19.920  1.00 98.72           C  
ATOM   3198  O   ASP B 411     -22.441   3.100 -18.897  1.00 98.72           O  
ATOM   3199  CB  ASP B 411     -21.366   1.467 -21.682  1.00 98.72           C  
ATOM   3200  CG  ASP B 411     -20.932   1.497 -23.136  1.00 98.72           C  
ATOM   3201  OD1 ASP B 411     -21.260   2.469 -23.851  1.00 98.72           O  
ATOM   3202  OD2 ASP B 411     -20.257   0.540 -23.573  1.00 98.72           O1-
ATOM   3203  N   LEU B 412     -23.906   1.691 -20.021  1.00 98.70           N  
ATOM   3204  CA  LEU B 412     -24.643   1.324 -18.816  1.00 98.70           C  
ATOM   3205  C   LEU B 412     -23.711   0.712 -17.775  1.00 98.70           C  
ATOM   3206  O   LEU B 412     -22.907  -0.166 -18.095  1.00 98.70           O  
ATOM   3207  CB  LEU B 412     -25.767   0.341 -19.153  1.00 98.70           C  
ATOM   3208  CG  LEU B 412     -26.724  -0.011 -18.013  1.00 98.70           C  
ATOM   3209  CD1 LEU B 412     -27.552   1.208 -17.620  1.00 98.70           C  
ATOM   3210  CD2 LEU B 412     -27.628  -1.172 -18.413  1.00 98.70           C  
ATOM   3211  N   GLY B 413     -23.691   1.192 -16.575  1.00 98.81           N  
ATOM   3212  CA  GLY B 413     -22.875   0.664 -15.494  1.00 98.81           C  
ATOM   3213  C   GLY B 413     -21.526   1.348 -15.376  1.00 98.81           C  
ATOM   3214  O   GLY B 413     -20.725   1.007 -14.503  1.00 98.81           O  
ATOM   3215  N   CYS B 414     -21.240   2.345 -16.232  1.00 98.83           N  
ATOM   3216  CA  CYS B 414     -20.003   3.114 -16.154  1.00 98.83           C  
ATOM   3217  C   CYS B 414     -20.099   4.193 -15.082  1.00 98.83           C  
ATOM   3218  O   CYS B 414     -20.400   5.349 -15.384  1.00 98.83           O  
ATOM   3219  CB  CYS B 414     -19.681   3.752 -17.505  1.00 98.83           C  
ATOM   3220  SG  CYS B 414     -18.944   2.608 -18.693  1.00 98.83           S  
ATOM   3221  N   VAL B 415     -19.822   3.853 -13.790  1.00 98.90           N  
ATOM   3222  CA  VAL B 415     -19.954   4.686 -12.600  1.00 98.90           C  
ATOM   3223  C   VAL B 415     -18.764   5.637 -12.500  1.00 98.90           C  
ATOM   3224  O   VAL B 415     -17.772   5.478 -13.216  1.00 98.90           O  
ATOM   3225  CB  VAL B 415     -20.062   3.831 -11.318  1.00 98.90           C  
ATOM   3226  CG1 VAL B 415     -21.259   2.884 -11.399  1.00 98.90           C  
ATOM   3227  CG2 VAL B 415     -18.771   3.046 -11.090  1.00 98.90           C  
ATOM   3228  N   PRO B 416     -18.902   6.706 -11.711  1.00 98.90           N  
ATOM   3229  CA  PRO B 416     -17.705   7.495 -11.412  1.00 98.90           C  
ATOM   3230  C   PRO B 416     -16.590   6.661 -10.785  1.00 98.90           C  
ATOM   3231  O   PRO B 416     -16.860   5.629 -10.166  1.00 98.90           O  
ATOM   3232  CB  PRO B 416     -18.215   8.552 -10.429  1.00 98.90           C  
ATOM   3233  CG  PRO B 416     -19.665   8.710 -10.757  1.00 98.90           C  
ATOM   3234  CD  PRO B 416     -20.224   7.361 -11.107  1.00 98.90           C  
ATOM   3235  N   CYS B 417     -15.321   7.063 -11.004  1.00 98.88           N  
ATOM   3236  CA  CYS B 417     -14.196   6.442 -10.314  1.00 98.88           C  
ATOM   3237  C   CYS B 417     -14.057   6.986  -8.898  1.00 98.88           C  
ATOM   3238  O   CYS B 417     -14.182   8.192  -8.676  1.00 98.88           O  
ATOM   3239  CB  CYS B 417     -12.899   6.674 -11.089  1.00 98.88           C  
ATOM   3240  SG  CYS B 417     -12.841   5.825 -12.682  1.00 98.88           S  
ATOM   3241  N   ARG B 418     -13.846   6.122  -7.994  1.00 98.88           N  
ATOM   3242  CA  ARG B 418     -13.644   6.539  -6.610  1.00 98.88           C  
ATOM   3243  C   ARG B 418     -12.834   5.502  -5.838  1.00 98.88           C  
ATOM   3244  O   ARG B 418     -12.801   4.328  -6.213  1.00 98.88           O  
ATOM   3245  CB  ARG B 418     -14.989   6.775  -5.918  1.00 98.88           C  
ATOM   3246  CG  ARG B 418     -15.878   5.543  -5.865  1.00 98.88           C  
ATOM   3247  CD  ARG B 418     -17.224   5.847  -5.220  1.00 98.88           C  
ATOM   3248  NE  ARG B 418     -18.046   6.705  -6.068  1.00 98.88           N  
ATOM   3249  CZ  ARG B 418     -18.802   6.275  -7.075  1.00 98.88           C  
ATOM   3250  NH1 ARG B 418     -18.854   4.984  -7.380  1.00 98.88           N1+
ATOM   3251  NH2 ARG B 418     -19.511   7.143  -7.782  1.00 98.88           N  
ATOM   3252  N   ASN B 419     -12.177   5.956  -4.754  1.00 98.71           N  
ATOM   3253  CA  ASN B 419     -11.329   5.163  -3.870  1.00 98.71           C  
ATOM   3254  C   ASN B 419     -10.113   4.610  -4.607  1.00 98.71           C  
ATOM   3255  O   ASN B 419      -9.828   3.414  -4.534  1.00 98.71           O  
ATOM   3256  CB  ASN B 419     -12.130   4.023  -3.238  1.00 98.71           C  
ATOM   3257  CG  ASN B 419     -13.231   4.520  -2.322  1.00 98.71           C  
ATOM   3258  ND2 ASN B 419     -14.272   3.712  -2.153  1.00 98.71           N  
ATOM   3259  OD1 ASN B 419     -13.148   5.621  -1.772  1.00 98.71           O  
ATOM   3260  N   GLY B 420      -9.416   5.428  -5.296  1.00 98.86           N  
ATOM   3261  CA  GLY B 420      -8.171   5.095  -5.970  1.00 98.86           C  
ATOM   3262  C   GLY B 420      -6.940   5.485  -5.175  1.00 98.86           C  
ATOM   3263  O   GLY B 420      -6.905   6.551  -4.557  1.00 98.86           O  
ATOM   3264  N   TYR B 421      -5.967   4.693  -5.105  1.00 98.73           N  
ATOM   3265  CA  TYR B 421      -4.705   4.955  -4.423  1.00 98.73           C  
ATOM   3266  C   TYR B 421      -3.522   4.503  -5.272  1.00 98.73           C  
ATOM   3267  O   TYR B 421      -3.247   3.306  -5.377  1.00 98.73           O  
ATOM   3268  CB  TYR B 421      -4.671   4.251  -3.064  1.00 98.73           C  
ATOM   3269  CG  TYR B 421      -3.403   4.499  -2.283  1.00 98.73           C  
ATOM   3270  CD1 TYR B 421      -2.631   3.437  -1.816  1.00 98.73           C  
ATOM   3271  CD2 TYR B 421      -2.976   5.793  -2.010  1.00 98.73           C  
ATOM   3272  CE1 TYR B 421      -1.463   3.661  -1.094  1.00 98.73           C  
ATOM   3273  CE2 TYR B 421      -1.810   6.029  -1.289  1.00 98.73           C  
ATOM   3274  CZ  TYR B 421      -1.061   4.958  -0.836  1.00 98.73           C  
ATOM   3275  OH  TYR B 421       0.094   5.185  -0.122  1.00 98.73           O  
ATOM   3276  N   VAL B 422      -2.839   5.414  -5.951  1.00 98.83           N  
ATOM   3277  CA  VAL B 422      -1.622   5.174  -6.719  1.00 98.83           C  
ATOM   3278  C   VAL B 422      -0.405   5.623  -5.913  1.00 98.83           C  
ATOM   3279  O   VAL B 422      -0.295   6.793  -5.542  1.00 98.83           O  
ATOM   3280  CB  VAL B 422      -1.658   5.904  -8.081  1.00 98.83           C  
ATOM   3281  CG1 VAL B 422      -0.384   5.626  -8.876  1.00 98.83           C  
ATOM   3282  CG2 VAL B 422      -2.892   5.485  -8.878  1.00 98.83           C  
ATOM   3283  N   SER B 423       0.565   4.701  -5.699  1.00 98.66           N  
ATOM   3284  CA  SER B 423       1.698   4.970  -4.820  1.00 98.66           C  
ATOM   3285  C   SER B 423       3.011   4.535  -5.463  1.00 98.66           C  
ATOM   3286  O   SER B 423       3.088   3.461  -6.064  1.00 98.66           O  
ATOM   3287  CB  SER B 423       1.518   4.260  -3.478  1.00 98.66           C  
ATOM   3288  OG  SER B 423       2.623   4.507  -2.626  1.00 98.66           O  
ATOM   3289  N   GLY B 424       4.029   5.353  -5.345  1.00 98.60           N  
ATOM   3290  CA  GLY B 424       5.355   4.990  -5.819  1.00 98.60           C  
ATOM   3291  C   GLY B 424       5.426   4.824  -7.325  1.00 98.60           C  
ATOM   3292  O   GLY B 424       6.090   3.913  -7.824  1.00 98.60           O  
ATOM   3293  N   ALA B 425       4.710   5.680  -8.092  1.00 98.84           N  
ATOM   3294  CA  ALA B 425       4.667   5.529  -9.544  1.00 98.84           C  
ATOM   3295  C   ALA B 425       5.342   6.709 -10.238  1.00 98.84           C  
ATOM   3296  O   ALA B 425       5.245   7.847  -9.774  1.00 98.84           O  
ATOM   3297  CB  ALA B 425       3.224   5.388 -10.023  1.00 98.84           C  
ATOM   3298  N   ILE B 426       6.106   6.479 -11.315  1.00 98.90           N  
ATOM   3299  CA  ILE B 426       6.707   7.474 -12.196  1.00 98.90           C  
ATOM   3300  C   ILE B 426       5.906   7.568 -13.492  1.00 98.90           C  
ATOM   3301  O   ILE B 426       5.887   6.625 -14.288  1.00 98.90           O  
ATOM   3302  CB  ILE B 426       8.184   7.138 -12.502  1.00 98.90           C  
ATOM   3303  CG1 ILE B 426       8.912   6.711 -11.222  1.00 98.90           C  
ATOM   3304  CG2 ILE B 426       8.885   8.332 -13.158  1.00 98.90           C  
ATOM   3305  CD1 ILE B 426       8.989   7.801 -10.162  1.00 98.90           C  
ATOM   3306  N   LEU B 427       5.230   8.688 -13.712  1.00 98.87           N  
ATOM   3307  CA  LEU B 427       4.229   8.806 -14.767  1.00 98.87           C  
ATOM   3308  C   LEU B 427       4.522  10.005 -15.662  1.00 98.87           C  
ATOM   3309  O   LEU B 427       4.507  11.149 -15.200  1.00 98.87           O  
ATOM   3310  CB  LEU B 427       2.827   8.934 -14.165  1.00 98.87           C  
ATOM   3311  CG  LEU B 427       2.434   7.876 -13.133  1.00 98.87           C  
ATOM   3312  CD1 LEU B 427       1.078   8.211 -12.521  1.00 98.87           C  
ATOM   3313  CD2 LEU B 427       2.411   6.490 -13.770  1.00 98.87           C  
ATOM   3314  N   HIS B 428       4.695   9.741 -17.032  1.00 98.79           N  
ATOM   3315  CA  HIS B 428       5.042  10.861 -17.899  1.00 98.79           C  
ATOM   3316  C   HIS B 428       4.261  10.807 -19.208  1.00 98.79           C  
ATOM   3317  O   HIS B 428       4.000   9.723 -19.736  1.00 98.79           O  
ATOM   3318  CB  HIS B 428       6.545  10.872 -18.185  1.00 98.79           C  
ATOM   3319  CG  HIS B 428       7.384  11.138 -16.976  1.00 98.79           C  
ATOM   3320  CD2 HIS B 428       8.309  10.374 -16.349  1.00 98.79           C  
ATOM   3321  ND1 HIS B 428       7.314  12.318 -16.267  1.00 98.79           N  
ATOM   3322  CE1 HIS B 428       8.163  12.268 -15.255  1.00 98.79           C  
ATOM   3323  NE2 HIS B 428       8.779  11.099 -15.282  1.00 98.79           N  
ATOM   3324  N   SER B 429       3.913  11.917 -19.715  1.00 98.74           N  
ATOM   3325  CA  SER B 429       3.407  12.116 -21.070  1.00 98.74           C  
ATOM   3326  C   SER B 429       4.472  12.730 -21.972  1.00 98.74           C  
ATOM   3327  O   SER B 429       5.303  13.516 -21.514  1.00 98.74           O  
ATOM   3328  CB  SER B 429       2.165  13.007 -21.053  1.00 98.74           C  
ATOM   3329  OG  SER B 429       2.495  14.322 -20.638  1.00 98.74           O  
ATOM   3330  N   GLU B 430       4.426  12.320 -23.192  1.00 98.61           N  
ATOM   3331  CA  GLU B 430       5.321  12.925 -24.175  1.00 98.61           C  
ATOM   3332  C   GLU B 430       4.830  14.309 -24.590  1.00 98.61           C  
ATOM   3333  O   GLU B 430       5.628  15.236 -24.744  1.00 98.61           O  
ATOM   3334  CB  GLU B 430       5.456  12.024 -25.405  1.00 98.61           C  
ATOM   3335  CG  GLU B 430       6.473  12.521 -26.422  1.00 98.61           C  
ATOM   3336  CD  GLU B 430       5.869  13.434 -27.478  1.00 98.61           C  
ATOM   3337  OE1 GLU B 430       6.624  14.185 -28.134  1.00 98.61           O  
ATOM   3338  OE2 GLU B 430       4.630  13.398 -27.648  1.00 98.61           O1-
ATOM   3339  N   THR B 431       3.515  14.429 -24.823  1.00 98.47           N  
ATOM   3340  CA  THR B 431       2.948  15.746 -25.092  1.00 98.47           C  
ATOM   3341  C   THR B 431       2.861  16.569 -23.810  1.00 98.47           C  
ATOM   3342  O   THR B 431       3.159  16.069 -22.723  1.00 98.47           O  
ATOM   3343  CB  THR B 431       1.551  15.633 -25.728  1.00 98.47           C  
ATOM   3344  CG2 THR B 431       1.575  14.718 -26.949  1.00 98.47           C  
ATOM   3345  OG1 THR B 431       0.634  15.101 -24.764  1.00 98.47           O  
ATOM   3346  N   ASP B 432       2.545  17.832 -23.969  1.00 98.20           N  
ATOM   3347  CA  ASP B 432       2.578  18.764 -22.847  1.00 98.20           C  
ATOM   3348  C   ASP B 432       1.307  18.659 -22.008  1.00 98.20           C  
ATOM   3349  O   ASP B 432       0.745  19.675 -21.593  1.00 98.20           O  
ATOM   3350  CB  ASP B 432       2.762  20.199 -23.345  1.00 98.20           C  
ATOM   3351  CG  ASP B 432       3.291  21.136 -22.274  1.00 98.20           C  
ATOM   3352  OD1 ASP B 432       4.108  20.702 -21.433  1.00 98.20           O  
ATOM   3353  OD2 ASP B 432       2.884  22.318 -22.268  1.00 98.20           O1-
ATOM   3354  N   THR B 433       0.659  17.440 -21.935  1.00 98.36           N  
ATOM   3355  CA  THR B 433      -0.378  17.127 -20.958  1.00 98.36           C  
ATOM   3356  C   THR B 433       0.223  16.450 -19.730  1.00 98.36           C  
ATOM   3357  O   THR B 433       1.443  16.443 -19.552  1.00 98.36           O  
ATOM   3358  CB  THR B 433      -1.465  16.222 -21.567  1.00 98.36           C  
ATOM   3359  CG2 THR B 433      -0.928  14.818 -21.829  1.00 98.36           C  
ATOM   3360  OG1 THR B 433      -2.571  16.136 -20.660  1.00 98.36           O  
ATOM   3361  N   SER B 434      -0.649  15.998 -18.891  1.00 98.54           N  
ATOM   3362  CA  SER B 434      -0.150  15.472 -17.624  1.00 98.54           C  
ATOM   3363  C   SER B 434       0.140  13.978 -17.722  1.00 98.54           C  
ATOM   3364  O   SER B 434      -0.509  13.263 -18.490  1.00 98.54           O  
ATOM   3365  CB  SER B 434      -1.156  15.732 -16.502  1.00 98.54           C  
ATOM   3366  OG  SER B 434      -2.394  15.098 -16.779  1.00 98.54           O  
ATOM   3367  N   GLY B 435       1.202  13.486 -16.997  1.00 98.84           N  
ATOM   3368  CA  GLY B 435       1.403  12.057 -16.818  1.00 98.84           C  
ATOM   3369  C   GLY B 435       0.343  11.409 -15.948  1.00 98.84           C  
ATOM   3370  O   GLY B 435      -0.267  10.413 -16.342  1.00 98.84           O  
ATOM   3371  N   ALA B 436       0.137  12.035 -14.720  1.00 98.89           N  
ATOM   3372  CA  ALA B 436      -0.925  11.618 -13.808  1.00 98.89           C  
ATOM   3373  C   ALA B 436      -2.223  12.364 -14.102  1.00 98.89           C  
ATOM   3374  O   ALA B 436      -2.224  13.588 -14.249  1.00 98.89           O  
ATOM   3375  CB  ALA B 436      -0.501  11.844 -12.359  1.00 98.89           C  
ATOM   3376  N   ASP B 437      -3.333  11.577 -14.108  1.00 98.84           N  
ATOM   3377  CA  ASP B 437      -4.577  12.199 -14.554  1.00 98.84           C  
ATOM   3378  C   ASP B 437      -5.757  11.739 -13.701  1.00 98.84           C  
ATOM   3379  O   ASP B 437      -5.827  10.574 -13.306  1.00 98.84           O  
ATOM   3380  CB  ASP B 437      -4.837  11.881 -16.028  1.00 98.84           C  
ATOM   3381  CG  ASP B 437      -6.234  12.267 -16.480  1.00 98.84           C  
ATOM   3382  OD1 ASP B 437      -6.488  13.468 -16.718  1.00 98.84           O  
ATOM   3383  OD2 ASP B 437      -7.090  11.363 -16.596  1.00 98.84           O1-
ATOM   3384  N   MET B 438      -6.648  12.653 -13.414  1.00 98.79           N  
ATOM   3385  CA  MET B 438      -8.007  12.419 -12.933  1.00 98.79           C  
ATOM   3386  C   MET B 438      -9.019  13.213 -13.753  1.00 98.79           C  
ATOM   3387  O   MET B 438      -8.968  14.443 -13.786  1.00 98.79           O  
ATOM   3388  CB  MET B 438      -8.126  12.789 -11.454  1.00 98.79           C  
ATOM   3389  CG  MET B 438      -7.085  12.121 -10.570  1.00 98.79           C  
ATOM   3390  SD  MET B 438      -7.163  12.703  -8.831  1.00 98.79           S  
ATOM   3391  CE  MET B 438      -5.605  12.024  -8.196  1.00 98.79           C  
ATOM   3392  N   HIS B 439      -9.923  12.513 -14.313  1.00 98.82           N  
ATOM   3393  CA  HIS B 439     -10.970  13.183 -15.075  1.00 98.82           C  
ATOM   3394  C   HIS B 439     -12.087  13.677 -14.160  1.00 98.82           C  
ATOM   3395  O   HIS B 439     -12.061  13.429 -12.953  1.00 98.82           O  
ATOM   3396  CB  HIS B 439     -11.541  12.246 -16.141  1.00 98.82           C  
ATOM   3397  CG  HIS B 439     -10.688  12.140 -17.365  1.00 98.82           C  
ATOM   3398  CD2 HIS B 439     -10.876  12.605 -18.623  1.00 98.82           C  
ATOM   3399  ND1 HIS B 439      -9.475  11.486 -17.372  1.00 98.82           N  
ATOM   3400  CE1 HIS B 439      -8.953  11.553 -18.586  1.00 98.82           C  
ATOM   3401  NE2 HIS B 439      -9.783  12.227 -19.363  1.00 98.82           N  
ATOM   3402  N   GLY B 440     -13.120  14.445 -14.759  1.00 98.88           N  
ATOM   3403  CA  GLY B 440     -14.173  15.120 -14.017  1.00 98.88           C  
ATOM   3404  C   GLY B 440     -15.158  14.162 -13.374  1.00 98.88           C  
ATOM   3405  O   GLY B 440     -16.051  14.584 -12.637  1.00 98.88           O  
ATOM   3406  N   ASN B 441     -15.038  12.794 -13.627  1.00 98.79           N  
ATOM   3407  CA  ASN B 441     -15.851  11.783 -12.960  1.00 98.79           C  
ATOM   3408  C   ASN B 441     -15.048  11.024 -11.906  1.00 98.79           C  
ATOM   3409  O   ASN B 441     -15.375   9.884 -11.574  1.00 98.79           O  
ATOM   3410  CB  ASN B 441     -16.440  10.808 -13.982  1.00 98.79           C  
ATOM   3411  CG  ASN B 441     -15.381   9.959 -14.657  1.00 98.79           C  
ATOM   3412  ND2 ASN B 441     -15.740   8.727 -15.001  1.00 98.79           N  
ATOM   3413  OD1 ASN B 441     -14.251  10.406 -14.867  1.00 98.79           O  
ATOM   3414  N   VAL B 442     -13.939  11.655 -11.424  1.00 98.85           N  
ATOM   3415  CA  VAL B 442     -13.054  10.991 -10.472  1.00 98.85           C  
ATOM   3416  C   VAL B 442     -13.077  11.735  -9.139  1.00 98.85           C  
ATOM   3417  O   VAL B 442     -12.753  12.924  -9.079  1.00 98.85           O  
ATOM   3418  CB  VAL B 442     -11.608  10.903 -11.009  1.00 98.85           C  
ATOM   3419  CG1 VAL B 442     -10.693  10.229  -9.987  1.00 98.85           C  
ATOM   3420  CG2 VAL B 442     -11.577  10.150 -12.337  1.00 98.85           C  
ATOM   3421  N   GLU B 443     -13.481  11.135  -8.062  1.00 98.82           N  
ATOM   3422  CA  GLU B 443     -13.397  11.610  -6.684  1.00 98.82           C  
ATOM   3423  C   GLU B 443     -12.725  10.576  -5.785  1.00 98.82           C  
ATOM   3424  O   GLU B 443     -12.499   9.438  -6.199  1.00 98.82           O  
ATOM   3425  CB  GLU B 443     -14.790  11.949  -6.147  1.00 98.82           C  
ATOM   3426  CG  GLU B 443     -15.688  10.735  -5.956  1.00 98.82           C  
ATOM   3427  CD  GLU B 443     -17.079  11.091  -5.455  1.00 98.82           C  
ATOM   3428  OE1 GLU B 443     -17.695  10.267  -4.741  1.00 98.82           O  
ATOM   3429  OE2 GLU B 443     -17.556  12.201  -5.779  1.00 98.82           O1-
ATOM   3430  N   ARG B 444     -12.391  10.954  -4.549  1.00 98.69           N  
ATOM   3431  CA  ARG B 444     -11.820  10.041  -3.563  1.00 98.69           C  
ATOM   3432  C   ARG B 444     -10.632   9.282  -4.143  1.00 98.69           C  
ATOM   3433  O   ARG B 444     -10.542   8.061  -4.006  1.00 98.69           O  
ATOM   3434  CB  ARG B 444     -12.880   9.055  -3.066  1.00 98.69           C  
ATOM   3435  CG  ARG B 444     -14.137   9.721  -2.530  1.00 98.69           C  
ATOM   3436  CD  ARG B 444     -13.862  10.499  -1.251  1.00 98.69           C  
ATOM   3437  NE  ARG B 444     -15.074  11.125  -0.730  1.00 98.69           N  
ATOM   3438  CZ  ARG B 444     -15.860  10.593   0.203  1.00 98.69           C  
ATOM   3439  NH1 ARG B 444     -15.575   9.411   0.737  1.00 98.69           N1+
ATOM   3440  NH2 ARG B 444     -16.939  11.249   0.605  1.00 98.69           N  
ATOM   3441  N   THR B 445      -9.716   9.991  -4.730  1.00 98.84           N  
ATOM   3442  CA  THR B 445      -8.568   9.391  -5.399  1.00 98.84           C  
ATOM   3443  C   THR B 445      -7.289  10.157  -5.071  1.00 98.84           C  
ATOM   3444  O   THR B 445      -7.304  11.386  -4.972  1.00 98.84           O  
ATOM   3445  CB  THR B 445      -8.768   9.351  -6.926  1.00 98.84           C  
ATOM   3446  CG2 THR B 445      -7.481   8.950  -7.639  1.00 98.84           C  
ATOM   3447  OG1 THR B 445      -9.793   8.401  -7.242  1.00 98.84           O  
ATOM   3448  N   VAL B 446      -6.147   9.432  -4.890  1.00 98.77           N  
ATOM   3449  CA  VAL B 446      -4.905  10.063  -4.454  1.00 98.77           C  
ATOM   3450  C   VAL B 446      -3.730   9.492  -5.244  1.00 98.77           C  
ATOM   3451  O   VAL B 446      -3.703   8.299  -5.553  1.00 98.77           O  
ATOM   3452  CB  VAL B 446      -4.672   9.871  -2.939  1.00 98.77           C  
ATOM   3453  CG1 VAL B 446      -4.642   8.386  -2.581  1.00 98.77           C  
ATOM   3454  CG2 VAL B 446      -3.376  10.554  -2.508  1.00 98.77           C  
ATOM   3455  N   TYR B 447      -2.787  10.294  -5.735  1.00 98.81           N  
ATOM   3456  CA  TYR B 447      -1.412   9.967  -6.096  1.00 98.81           C  
ATOM   3457  C   TYR B 447      -0.452  10.330  -4.970  1.00 98.81           C  
ATOM   3458  O   TYR B 447      -0.357  11.496  -4.578  1.00 98.81           O  
ATOM   3459  CB  TYR B 447      -1.007  10.694  -7.382  1.00 98.81           C  
ATOM   3460  CG  TYR B 447      -1.737  10.207  -8.610  1.00 98.81           C  
ATOM   3461  CD1 TYR B 447      -1.222   9.170  -9.385  1.00 98.81           C  
ATOM   3462  CD2 TYR B 447      -2.942  10.783  -8.999  1.00 98.81           C  
ATOM   3463  CE1 TYR B 447      -1.890   8.719 -10.519  1.00 98.81           C  
ATOM   3464  CE2 TYR B 447      -3.619  10.340 -10.131  1.00 98.81           C  
ATOM   3465  CZ  TYR B 447      -3.086   9.309 -10.883  1.00 98.81           C  
ATOM   3466  OH  TYR B 447      -3.752   8.867 -12.004  1.00 98.81           O  
ATOM   3467  N   ASP B 448       0.236   9.374  -4.403  1.00 98.68           N  
ATOM   3468  CA  ASP B 448       1.143   9.555  -3.274  1.00 98.68           C  
ATOM   3469  C   ASP B 448       2.544   9.045  -3.607  1.00 98.68           C  
ATOM   3470  O   ASP B 448       2.701   7.927  -4.102  1.00 98.68           O  
ATOM   3471  CB  ASP B 448       0.605   8.841  -2.032  1.00 98.68           C  
ATOM   3472  CG  ASP B 448       1.446   9.092  -0.793  1.00 98.68           C  
ATOM   3473  OD1 ASP B 448       1.827  10.255  -0.539  1.00 98.68           O  
ATOM   3474  OD2 ASP B 448       1.732   8.117  -0.065  1.00 98.68           O1-
ATOM   3475  N   HIS B 449       3.573   9.897  -3.308  1.00 98.64           N  
ATOM   3476  CA  HIS B 449       4.956   9.546  -3.612  1.00 98.64           C  
ATOM   3477  C   HIS B 449       5.121   9.183  -5.084  1.00 98.64           C  
ATOM   3478  O   HIS B 449       5.798   8.207  -5.415  1.00 98.64           O  
ATOM   3479  CB  HIS B 449       5.421   8.386  -2.730  1.00 98.64           C  
ATOM   3480  CG  HIS B 449       5.728   8.788  -1.323  1.00 98.64           C  
ATOM   3481  CD2 HIS B 449       6.870   9.247  -0.758  1.00 98.64           C  
ATOM   3482  ND1 HIS B 449       4.792   8.734  -0.313  1.00 98.64           N  
ATOM   3483  CE1 HIS B 449       5.347   9.145   0.815  1.00 98.64           C  
ATOM   3484  NE2 HIS B 449       6.607   9.462   0.572  1.00 98.64           N  
ATOM   3485  N   CYS B 450       4.458   9.926  -5.958  1.00 98.86           N  
ATOM   3486  CA  CYS B 450       4.568   9.751  -7.402  1.00 98.86           C  
ATOM   3487  C   CYS B 450       5.345  10.900  -8.034  1.00 98.86           C  
ATOM   3488  O   CYS B 450       5.643  11.893  -7.368  1.00 98.86           O  
ATOM   3489  CB  CYS B 450       3.181   9.651  -8.037  1.00 98.86           C  
ATOM   3490  SG  CYS B 450       2.227   8.222  -7.481  1.00 98.86           S  
ATOM   3491  N   THR B 451       5.834  10.680  -9.272  1.00 98.87           N  
ATOM   3492  CA  THR B 451       6.430  11.713 -10.112  1.00 98.87           C  
ATOM   3493  C   THR B 451       5.616  11.908 -11.388  1.00 98.87           C  
ATOM   3494  O   THR B 451       5.208  10.934 -12.025  1.00 98.87           O  
ATOM   3495  CB  THR B 451       7.885  11.367 -10.476  1.00 98.87           C  
ATOM   3496  CG2 THR B 451       8.498  12.438 -11.371  1.00 98.87           C  
ATOM   3497  OG1 THR B 451       8.660  11.263  -9.275  1.00 98.87           O  
ATOM   3498  N   THR B 452       5.334  13.153 -11.758  1.00 98.84           N  
ATOM   3499  CA  THR B 452       4.544  13.423 -12.954  1.00 98.84           C  
ATOM   3500  C   THR B 452       4.932  14.765 -13.567  1.00 98.84           C  
ATOM   3501  O   THR B 452       5.326  15.690 -12.852  1.00 98.84           O  
ATOM   3502  CB  THR B 452       3.036  13.416 -12.640  1.00 98.84           C  
ATOM   3503  CG2 THR B 452       2.682  14.488 -11.616  1.00 98.84           C  
ATOM   3504  OG1 THR B 452       2.302  13.662 -13.846  1.00 98.84           O  
ATOM   3505  N   ASN B 453       4.932  14.840 -14.922  1.00 98.75           N  
ATOM   3506  CA  ASN B 453       4.838  16.164 -15.528  1.00 98.75           C  
ATOM   3507  C   ASN B 453       3.390  16.639 -15.615  1.00 98.75           C  
ATOM   3508  O   ASN B 453       2.549  15.971 -16.219  1.00 98.75           O  
ATOM   3509  CB  ASN B 453       5.481  16.167 -16.916  1.00 98.75           C  
ATOM   3510  CG  ASN B 453       4.870  15.137 -17.846  1.00 98.75           C  
ATOM   3511  ND2 ASN B 453       4.296  15.601 -18.950  1.00 98.75           N  
ATOM   3512  OD1 ASN B 453       4.912  13.935 -17.574  1.00 98.75           O  
ATOM   3513  N   TYR B 454       3.128  17.680 -14.931  1.00 98.40           N  
ATOM   3514  CA  TYR B 454       1.803  18.282 -14.835  1.00 98.40           C  
ATOM   3515  C   TYR B 454       0.833  17.354 -14.114  1.00 98.40           C  
ATOM   3516  O   TYR B 454       1.179  16.216 -13.789  1.00 98.40           O  
ATOM   3517  CB  TYR B 454       1.264  18.620 -16.229  1.00 98.40           C  
ATOM   3518  CG  TYR B 454       0.255  19.743 -16.234  1.00 98.40           C  
ATOM   3519  CD1 TYR B 454      -0.979  19.593 -16.862  1.00 98.40           C  
ATOM   3520  CD2 TYR B 454       0.534  20.955 -15.612  1.00 98.40           C  
ATOM   3521  CE1 TYR B 454      -1.911  20.625 -16.871  1.00 98.40           C  
ATOM   3522  CE2 TYR B 454      -0.390  21.994 -15.615  1.00 98.40           C  
ATOM   3523  CZ  TYR B 454      -1.608  21.820 -16.246  1.00 98.40           C  
ATOM   3524  OH  TYR B 454      -2.528  22.845 -16.252  1.00 98.40           O  
ATOM   3525  N   ALA B 455      -0.340  17.855 -13.723  1.00 98.86           N  
ATOM   3526  CA  ALA B 455      -1.321  17.069 -12.979  1.00 98.86           C  
ATOM   3527  C   ALA B 455      -2.733  17.602 -13.202  1.00 98.86           C  
ATOM   3528  O   ALA B 455      -2.958  18.814 -13.170  1.00 98.86           O  
ATOM   3529  CB  ALA B 455      -0.984  17.069 -11.490  1.00 98.86           C  
ATOM   3530  N   THR B 456      -3.684  16.718 -13.475  1.00 98.86           N  
ATOM   3531  CA  THR B 456      -5.099  17.070 -13.499  1.00 98.86           C  
ATOM   3532  C   THR B 456      -5.806  16.553 -12.249  1.00 98.86           C  
ATOM   3533  O   THR B 456      -5.474  15.480 -11.741  1.00 98.86           O  
ATOM   3534  CB  THR B 456      -5.794  16.510 -14.754  1.00 98.86           C  
ATOM   3535  CG2 THR B 456      -5.220  17.131 -16.023  1.00 98.86           C  
ATOM   3536  OG1 THR B 456      -5.607  15.091 -14.803  1.00 98.86           O  
ATOM   3537  N   PHE B 457      -6.878  17.298 -11.754  1.00 98.69           N  
ATOM   3538  CA  PHE B 457      -7.240  17.132 -10.351  1.00 98.69           C  
ATOM   3539  C   PHE B 457      -8.675  16.634 -10.218  1.00 98.69           C  
ATOM   3540  O   PHE B 457      -9.267  16.714  -9.140  1.00 98.69           O  
ATOM   3541  CB  PHE B 457      -7.069  18.450  -9.590  1.00 98.69           C  
ATOM   3542  CG  PHE B 457      -6.426  18.292  -8.239  1.00 98.69           C  
ATOM   3543  CD1 PHE B 457      -5.252  18.966  -7.929  1.00 98.69           C  
ATOM   3544  CD2 PHE B 457      -6.997  17.468  -7.278  1.00 98.69           C  
ATOM   3545  CE1 PHE B 457      -4.654  18.821  -6.679  1.00 98.69           C  
ATOM   3546  CE2 PHE B 457      -6.406  17.318  -6.026  1.00 98.69           C  
ATOM   3547  CZ  PHE B 457      -5.234  17.995  -5.729  1.00 98.69           C  
ATOM   3548  N   GLY B 458      -9.363  16.240 -11.270  1.00 98.77           N  
ATOM   3549  CA  GLY B 458     -10.637  15.538 -11.266  1.00 98.77           C  
ATOM   3550  C   GLY B 458     -11.780  16.380 -10.729  1.00 98.77           C  
ATOM   3551  O   GLY B 458     -11.805  17.597 -10.923  1.00 98.77           O  
ATOM   3552  N   ALA B 459     -12.773  15.666 -10.072  1.00 98.81           N  
ATOM   3553  CA  ALA B 459     -14.029  16.266  -9.629  1.00 98.81           C  
ATOM   3554  C   ALA B 459     -13.864  16.943  -8.272  1.00 98.81           C  
ATOM   3555  O   ALA B 459     -14.409  18.025  -8.041  1.00 98.81           O  
ATOM   3556  CB  ALA B 459     -15.129  15.209  -9.563  1.00 98.81           C  
ATOM   3557  N   GLY B 460     -13.193  16.382  -7.382  1.00 98.75           N  
ATOM   3558  CA  GLY B 460     -13.027  16.850  -6.015  1.00 98.75           C  
ATOM   3559  C   GLY B 460     -12.886  15.722  -5.011  1.00 98.75           C  
ATOM   3560  O   GLY B 460     -13.165  14.563  -5.328  1.00 98.75           O  
ATOM   3561  N   ASP B 461     -12.418  16.058  -3.753  1.00 98.62           N  
ATOM   3562  CA  ASP B 461     -12.055  15.080  -2.731  1.00 98.62           C  
ATOM   3563  C   ASP B 461     -10.924  14.175  -3.215  1.00 98.62           C  
ATOM   3564  O   ASP B 461     -11.002  12.952  -3.085  1.00 98.62           O  
ATOM   3565  CB  ASP B 461     -13.270  14.239  -2.338  1.00 98.62           C  
ATOM   3566  CG  ASP B 461     -14.373  15.057  -1.689  1.00 98.62           C  
ATOM   3567  OD1 ASP B 461     -14.072  16.086  -1.048  1.00 98.62           O  
ATOM   3568  OD2 ASP B 461     -15.554  14.667  -1.819  1.00 98.62           O1-
ATOM   3569  N   ASN B 462      -9.962  14.791  -3.820  1.00 98.84           N  
ATOM   3570  CA  ASN B 462      -8.774  14.152  -4.375  1.00 98.84           C  
ATOM   3571  C   ASN B 462      -7.495  14.737  -3.782  1.00 98.84           C  
ATOM   3572  O   ASN B 462      -7.528  15.786  -3.136  1.00 98.84           O  
ATOM   3573  CB  ASN B 462      -8.759  14.279  -5.900  1.00 98.84           C  
ATOM   3574  CG  ASN B 462      -9.899  13.530  -6.559  1.00 98.84           C  
ATOM   3575  ND2 ASN B 462     -10.452  14.106  -7.620  1.00 98.84           N  
ATOM   3576  OD1 ASN B 462     -10.281  12.442  -6.119  1.00 98.84           O  
ATOM   3577  N   GLU B 463      -6.396  14.061  -4.016  1.00 98.84           N  
ATOM   3578  CA  GLU B 463      -5.153  14.502  -3.390  1.00 98.84           C  
ATOM   3579  C   GLU B 463      -3.943  14.122  -4.238  1.00 98.84           C  
ATOM   3580  O   GLU B 463      -3.924  13.058  -4.860  1.00 98.84           O  
ATOM   3581  CB  GLU B 463      -5.018  13.909  -1.985  1.00 98.84           C  
ATOM   3582  CG  GLU B 463      -3.787  14.390  -1.231  1.00 98.84           C  
ATOM   3583  CD  GLU B 463      -3.751  13.926   0.217  1.00 98.84           C  
ATOM   3584  OE1 GLU B 463      -3.010  14.525   1.028  1.00 98.84           O  
ATOM   3585  OE2 GLU B 463      -4.469  12.953   0.541  1.00 98.84           O1-
ATOM   3586  N   TYR B 464      -2.956  14.979  -4.403  1.00 98.84           N  
ATOM   3587  CA  TYR B 464      -1.552  14.687  -4.666  1.00 98.84           C  
ATOM   3588  C   TYR B 464      -0.702  14.934  -3.426  1.00 98.84           C  
ATOM   3589  O   TYR B 464      -0.686  16.044  -2.887  1.00 98.84           O  
ATOM   3590  CB  TYR B 464      -1.035  15.537  -5.831  1.00 98.84           C  
ATOM   3591  CG  TYR B 464      -1.618  15.151  -7.169  1.00 98.84           C  
ATOM   3592  CD1 TYR B 464      -0.935  14.291  -8.026  1.00 98.84           C  
ATOM   3593  CD2 TYR B 464      -2.851  15.646  -7.579  1.00 98.84           C  
ATOM   3594  CE1 TYR B 464      -1.467  13.935  -9.261  1.00 98.84           C  
ATOM   3595  CE2 TYR B 464      -3.393  15.297  -8.811  1.00 98.84           C  
ATOM   3596  CZ  TYR B 464      -2.695  14.441  -9.644  1.00 98.84           C  
ATOM   3597  OH  TYR B 464      -3.227  14.092 -10.865  1.00 98.84           O  
ATOM   3598  N   SER B 465      -0.019  13.944  -2.925  1.00 98.75           N  
ATOM   3599  CA  SER B 465       0.798  14.085  -1.724  1.00 98.75           C  
ATOM   3600  C   SER B 465       2.183  13.478  -1.923  1.00 98.75           C  
ATOM   3601  O   SER B 465       2.323  12.439  -2.571  1.00 98.75           O  
ATOM   3602  CB  SER B 465       0.111  13.426  -0.527  1.00 98.75           C  
ATOM   3603  OG  SER B 465      -0.209  12.075  -0.812  1.00 98.75           O  
ATOM   3604  N   ASN B 466       3.229  14.164  -1.476  1.00 98.56           N  
ATOM   3605  CA  ASN B 466       4.609  13.695  -1.536  1.00 98.56           C  
ATOM   3606  C   ASN B 466       5.046  13.421  -2.972  1.00 98.56           C  
ATOM   3607  O   ASN B 466       5.778  12.464  -3.230  1.00 98.56           O  
ATOM   3608  CB  ASN B 466       4.789  12.442  -0.677  1.00 98.56           C  
ATOM   3609  CG  ASN B 466       4.336  12.645   0.755  1.00 98.56           C  
ATOM   3610  ND2 ASN B 466       3.321  11.895   1.168  1.00 98.56           N  
ATOM   3611  OD1 ASN B 466       4.892  13.471   1.484  1.00 98.56           O  
ATOM   3612  N   CYS B 467       4.501  14.165  -3.878  1.00 98.80           N  
ATOM   3613  CA  CYS B 467       4.810  13.965  -5.290  1.00 98.80           C  
ATOM   3614  C   CYS B 467       5.872  14.951  -5.761  1.00 98.80           C  
ATOM   3615  O   CYS B 467       6.024  16.029  -5.184  1.00 98.80           O  
ATOM   3616  CB  CYS B 467       3.549  14.114  -6.141  1.00 98.80           C  
ATOM   3617  SG  CYS B 467       2.377  12.754  -5.950  1.00 98.80           S  
ATOM   3618  N   ASP B 468       6.667  14.541  -6.749  1.00 98.83           N  
ATOM   3619  CA  ASP B 468       7.439  15.450  -7.590  1.00 98.83           C  
ATOM   3620  C   ASP B 468       6.641  15.868  -8.823  1.00 98.83           C  
ATOM   3621  O   ASP B 468       6.317  15.035  -9.672  1.00 98.83           O  
ATOM   3622  CB  ASP B 468       8.758  14.801  -8.013  1.00 98.83           C  
ATOM   3623  CG  ASP B 468       9.746  14.664  -6.868  1.00 98.83           C  
ATOM   3624  OD1 ASP B 468       9.544  15.297  -5.810  1.00 98.83           O  
ATOM   3625  OD2 ASP B 468      10.736  13.917  -7.026  1.00 98.83           O1-
ATOM   3626  N   ILE B 469       6.306  17.083  -8.916  1.00 98.86           N  
ATOM   3627  CA  ILE B 469       5.454  17.559 -10.000  1.00 98.86           C  
ATOM   3628  C   ILE B 469       6.208  18.594 -10.832  1.00 98.86           C  
ATOM   3629  O   ILE B 469       6.587  19.652 -10.324  1.00 98.86           O  
ATOM   3630  CB  ILE B 469       4.137  18.160  -9.462  1.00 98.86           C  
ATOM   3631  CG1 ILE B 469       3.512  17.228  -8.417  1.00 98.86           C  
ATOM   3632  CG2 ILE B 469       3.159  18.432 -10.608  1.00 98.86           C  
ATOM   3633  CD1 ILE B 469       2.288  17.809  -7.723  1.00 98.86           C  
ATOM   3634  N   TYR B 470       6.394  18.290 -12.098  1.00 98.84           N  
ATOM   3635  CA  TYR B 470       7.063  19.198 -13.023  1.00 98.84           C  
ATOM   3636  C   TYR B 470       6.056  20.095 -13.732  1.00 98.84           C  
ATOM   3637  O   TYR B 470       4.976  19.642 -14.119  1.00 98.84           O  
ATOM   3638  CB  TYR B 470       7.878  18.411 -14.054  1.00 98.84           C  
ATOM   3639  CG  TYR B 470       9.017  17.623 -13.455  1.00 98.84           C  
ATOM   3640  CD1 TYR B 470      10.238  18.233 -13.171  1.00 98.84           C  
ATOM   3641  CD2 TYR B 470       8.877  16.269 -13.171  1.00 98.84           C  
ATOM   3642  CE1 TYR B 470      11.291  17.511 -12.620  1.00 98.84           C  
ATOM   3643  CE2 TYR B 470       9.924  15.537 -12.621  1.00 98.84           C  
ATOM   3644  CZ  TYR B 470      11.125  16.166 -12.348  1.00 98.84           C  
ATOM   3645  OH  TYR B 470      12.165  15.446 -11.803  1.00 98.84           O  
ATOM   3646  N   GLU B 471       6.418  21.323 -13.876  1.00 98.74           N  
ATOM   3647  CA  GLU B 471       5.626  22.292 -14.627  1.00 98.74           C  
ATOM   3648  C   GLU B 471       5.513  21.894 -16.096  1.00 98.74           C  
ATOM   3649  O   GLU B 471       6.487  21.434 -16.696  1.00 98.74           O  
ATOM   3650  CB  GLU B 471       6.233  23.692 -14.507  1.00 98.74           C  
ATOM   3651  CG  GLU B 471       5.369  24.791 -15.108  1.00 98.74           C  
ATOM   3652  CD  GLU B 471       6.021  26.164 -15.054  1.00 98.74           C  
ATOM   3653  OE1 GLU B 471       5.300  27.183 -15.151  1.00 98.74           O  
ATOM   3654  OE2 GLU B 471       7.263  26.221 -14.915  1.00 98.74           O1-
ATOM   3655  N   ARG B 472       4.294  22.038 -16.723  1.00 98.37           N  
ATOM   3656  CA  ARG B 472       4.191  21.875 -18.169  1.00 98.37           C  
ATOM   3657  C   ARG B 472       4.829  23.052 -18.899  1.00 98.37           C  
ATOM   3658  O   ARG B 472       5.098  24.093 -18.295  1.00 98.37           O  
ATOM   3659  CB  ARG B 472       2.728  21.728 -18.591  1.00 98.37           C  
ATOM   3660  CG  ARG B 472       1.898  22.986 -18.389  1.00 98.37           C  
ATOM   3661  CD  ARG B 472       0.488  22.826 -18.938  1.00 98.37           C  
ATOM   3662  NE  ARG B 472      -0.293  24.051 -18.784  1.00 98.37           N  
ATOM   3663  CZ  ARG B 472      -1.525  24.228 -19.252  1.00 98.37           C  
ATOM   3664  NH1 ARG B 472      -2.144  23.259 -19.916  1.00 98.37           N1+
ATOM   3665  NH2 ARG B 472      -2.144  25.383 -19.054  1.00 98.37           N  
ATOM   3666  N   GLU B 473       5.043  22.823 -20.115  1.00 98.44           N  
ATOM   3667  CA  GLU B 473       5.613  23.916 -20.898  1.00 98.44           C  
ATOM   3668  C   GLU B 473       4.658  25.104 -20.964  1.00 98.44           C  
ATOM   3669  O   GLU B 473       5.093  26.258 -20.977  1.00 98.44           O  
ATOM   3670  CB  GLU B 473       5.960  23.442 -22.311  1.00 98.44           C  
ATOM   3671  CG  GLU B 473       7.009  22.339 -22.349  1.00 98.44           C  
ATOM   3672  CD  GLU B 473       8.319  22.734 -21.688  1.00 98.44           C  
ATOM   3673  OE1 GLU B 473       8.759  22.036 -20.747  1.00 98.44           O  
ATOM   3674  OE2 GLU B 473       8.911  23.751 -22.115  1.00 98.44           O1-
ATOM   3675  N   GLY B 474       3.422  24.877 -20.923  1.00 98.62           N  
ATOM   3676  CA  GLY B 474       2.395  25.903 -21.011  1.00 98.62           C  
ATOM   3677  C   GLY B 474       2.095  26.563 -19.678  1.00 98.62           C  
ATOM   3678  O   GLY B 474       1.005  27.103 -19.478  1.00 98.62           O  
ATOM   3679  N   GLN B 475       2.891  26.503 -18.705  1.00 98.53           N  
ATOM   3680  CA  GLN B 475       2.835  27.093 -17.372  1.00 98.53           C  
ATOM   3681  C   GLN B 475       1.929  26.284 -16.449  1.00 98.53           C  
ATOM   3682  O   GLN B 475       0.972  25.655 -16.905  1.00 98.53           O  
ATOM   3683  CB  GLN B 475       2.350  28.542 -17.445  1.00 98.53           C  
ATOM   3684  CG  GLN B 475       3.234  29.444 -18.296  1.00 98.53           C  
ATOM   3685  CD  GLN B 475       2.899  30.915 -18.134  1.00 98.53           C  
ATOM   3686  NE2 GLN B 475       3.535  31.760 -18.939  1.00 98.53           N  
ATOM   3687  OE1 GLN B 475       2.075  31.289 -17.293  1.00 98.53           O  
ATOM   3688  N   GLY B 476       2.297  26.281 -15.139  1.00 98.81           N  
ATOM   3689  CA  GLY B 476       1.499  25.658 -14.095  1.00 98.81           C  
ATOM   3690  C   GLY B 476       1.880  24.213 -13.835  1.00 98.81           C  
ATOM   3691  O   GLY B 476       2.379  23.527 -14.730  1.00 98.81           O  
ATOM   3692  N   CYS B 477       1.612  23.733 -12.606  1.00 98.83           N  
ATOM   3693  CA  CYS B 477       1.897  22.356 -12.217  1.00 98.83           C  
ATOM   3694  C   CYS B 477       0.609  21.554 -12.068  1.00 98.83           C  
ATOM   3695  O   CYS B 477       0.572  20.366 -12.394  1.00 98.83           O  
ATOM   3696  CB  CYS B 477       2.684  22.322 -10.907  1.00 98.83           C  
ATOM   3697  SG  CYS B 477       4.452  22.627 -11.113  1.00 98.83           S  
ATOM   3698  N   VAL B 478      -0.449  22.173 -11.572  1.00 98.86           N  
ATOM   3699  CA  VAL B 478      -1.680  21.466 -11.230  1.00 98.86           C  
ATOM   3700  C   VAL B 478      -2.880  22.203 -11.821  1.00 98.86           C  
ATOM   3701  O   VAL B 478      -3.032  23.411 -11.627  1.00 98.86           O  
ATOM   3702  CB  VAL B 478      -1.844  21.320  -9.701  1.00 98.86           C  
ATOM   3703  CG1 VAL B 478      -3.117  20.544  -9.367  1.00 98.86           C  
ATOM   3704  CG2 VAL B 478      -0.621  20.633  -9.097  1.00 98.86           C  
ATOM   3705  N   LEU B 479      -3.782  21.428 -12.512  1.00 98.78           N  
ATOM   3706  CA  LEU B 479      -4.948  22.012 -13.167  1.00 98.78           C  
ATOM   3707  C   LEU B 479      -6.238  21.442 -12.589  1.00 98.78           C  
ATOM   3708  O   LEU B 479      -6.403  20.223 -12.508  1.00 98.78           O  
ATOM   3709  CB  LEU B 479      -4.897  21.760 -14.677  1.00 98.78           C  
ATOM   3710  CG  LEU B 479      -6.084  22.276 -15.491  1.00 98.78           C  
ATOM   3711  CD1 LEU B 479      -6.115  23.801 -15.474  1.00 98.78           C  
ATOM   3712  CD2 LEU B 479      -6.020  21.753 -16.922  1.00 98.78           C  
ATOM   3713  N   ILE B 480      -7.153  22.321 -12.169  1.00 98.72           N  
ATOM   3714  CA  ILE B 480      -8.537  22.006 -11.834  1.00 98.72           C  
ATOM   3715  C   ILE B 480      -9.460  22.482 -12.954  1.00 98.72           C  
ATOM   3716  O   ILE B 480      -9.878  23.642 -12.972  1.00 98.72           O  
ATOM   3717  CB  ILE B 480      -8.953  22.644 -10.490  1.00 98.72           C  
ATOM   3718  CG1 ILE B 480      -7.941  22.289  -9.395  1.00 98.72           C  
ATOM   3719  CG2 ILE B 480     -10.365  22.201 -10.095  1.00 98.72           C  
ATOM   3720  CD1 ILE B 480      -8.113  23.087  -8.110  1.00 98.72           C  
ATOM   3721  N   ALA B 481      -9.845  21.514 -13.810  1.00 98.70           N  
ATOM   3722  CA  ALA B 481     -10.505  21.952 -15.037  1.00 98.70           C  
ATOM   3723  C   ALA B 481     -11.959  21.489 -15.072  1.00 98.70           C  
ATOM   3724  O   ALA B 481     -12.773  22.037 -15.820  1.00 98.70           O  
ATOM   3725  CB  ALA B 481      -9.755  21.431 -16.260  1.00 98.70           C  
ATOM   3726  N   LYS B 482     -12.307  20.417 -14.308  1.00 98.66           N  
ATOM   3727  CA  LYS B 482     -13.672  19.904 -14.231  1.00 98.66           C  
ATOM   3728  C   LYS B 482     -14.120  19.750 -12.780  1.00 98.66           C  
ATOM   3729  O   LYS B 482     -14.552  18.671 -12.370  1.00 98.66           O  
ATOM   3730  CB  LYS B 482     -13.784  18.564 -14.959  1.00 98.66           C  
ATOM   3731  CG  LYS B 482     -13.473  18.641 -16.447  1.00 98.66           C  
ATOM   3732  CD  LYS B 482     -13.485  17.261 -17.092  1.00 98.66           C  
ATOM   3733  CE  LYS B 482     -12.972  17.308 -18.525  1.00 98.66           C  
ATOM   3734  NZ  LYS B 482     -12.413  15.992 -18.957  1.00 98.66           N1+
ATOM   3735  N   PRO B 483     -14.020  20.874 -12.071  1.00 98.70           N  
ATOM   3736  CA  PRO B 483     -14.348  20.773 -10.647  1.00 98.70           C  
ATOM   3737  C   PRO B 483     -15.841  20.572 -10.398  1.00 98.70           C  
ATOM   3738  O   PRO B 483     -16.668  21.283 -10.976  1.00 98.70           O  
ATOM   3739  CB  PRO B 483     -13.875  22.114 -10.080  1.00 98.70           C  
ATOM   3740  CG  PRO B 483     -13.981  23.070 -11.224  1.00 98.70           C  
ATOM   3741  CD  PRO B 483     -13.665  22.333 -12.493  1.00 98.70           C  
ATOM   3742  N   ARG B 484     -16.161  19.614  -9.544  1.00 98.78           N  
ATOM   3743  CA  ARG B 484     -17.517  19.345  -9.076  1.00 98.78           C  
ATOM   3744  C   ARG B 484     -17.729  19.889  -7.668  1.00 98.78           C  
ATOM   3745  O   ARG B 484     -18.813  20.378  -7.342  1.00 98.78           O  
ATOM   3746  CB  ARG B 484     -17.808  17.843  -9.108  1.00 98.78           C  
ATOM   3747  CG  ARG B 484     -19.216  17.478  -8.664  1.00 98.78           C  
ATOM   3748  CD  ARG B 484     -19.453  15.976  -8.716  1.00 98.78           C  
ATOM   3749  NE  ARG B 484     -20.798  15.626  -8.270  1.00 98.78           N  
ATOM   3750  CZ  ARG B 484     -21.155  15.455  -7.001  1.00 98.78           C  
ATOM   3751  NH1 ARG B 484     -20.269  15.598  -6.022  1.00 98.78           N1+
ATOM   3752  NH2 ARG B 484     -22.408  15.138  -6.707  1.00 98.78           N  
ATOM   3753  N   GLY B 485     -16.763  19.908  -6.876  1.00 98.82           N  
ATOM   3754  CA  GLY B 485     -16.795  20.359  -5.494  1.00 98.82           C  
ATOM   3755  C   GLY B 485     -16.007  19.463  -4.556  1.00 98.82           C  
ATOM   3756  O   GLY B 485     -15.562  18.383  -4.948  1.00 98.82           O  
ATOM   3757  N   GLY B 486     -15.847  19.796  -3.289  1.00 98.62           N  
ATOM   3758  CA  GLY B 486     -15.062  19.073  -2.302  1.00 98.62           C  
ATOM   3759  C   GLY B 486     -13.652  19.612  -2.150  1.00 98.62           C  
ATOM   3760  O   GLY B 486     -13.374  20.754  -2.522  1.00 98.62           O  
ATOM   3761  N   GLU B 487     -12.797  18.836  -1.545  1.00 98.68           N  
ATOM   3762  CA  GLU B 487     -11.427  19.272  -1.290  1.00 98.68           C  
ATOM   3763  C   GLU B 487     -10.491  18.834  -2.413  1.00 98.68           C  
ATOM   3764  O   GLU B 487     -10.622  17.729  -2.943  1.00 98.68           O  
ATOM   3765  CB  GLU B 487     -10.930  18.727   0.051  1.00 98.68           C  
ATOM   3766  CG  GLU B 487     -11.626  19.338   1.259  1.00 98.68           C  
ATOM   3767  CD  GLU B 487     -10.936  19.017   2.575  1.00 98.68           C  
ATOM   3768  OE1 GLU B 487     -10.995  19.848   3.510  1.00 98.68           O  
ATOM   3769  OE2 GLU B 487     -10.332  17.926   2.672  1.00 98.68           O1-
ATOM   3770  N   PHE B 488      -9.610  19.681  -2.768  1.00 98.85           N  
ATOM   3771  CA  PHE B 488      -8.434  19.444  -3.597  1.00 98.85           C  
ATOM   3772  C   PHE B 488      -7.156  19.608  -2.784  1.00 98.85           C  
ATOM   3773  O   PHE B 488      -6.681  20.728  -2.582  1.00 98.85           O  
ATOM   3774  CB  PHE B 488      -8.420  20.397  -4.796  1.00 98.85           C  
ATOM   3775  CG  PHE B 488      -9.595  20.227  -5.721  1.00 98.85           C  
ATOM   3776  CD1 PHE B 488      -9.491  19.441  -6.862  1.00 98.85           C  
ATOM   3777  CD2 PHE B 488     -10.804  20.854  -5.448  1.00 98.85           C  
ATOM   3778  CE1 PHE B 488     -10.577  19.283  -7.720  1.00 98.85           C  
ATOM   3779  CE2 PHE B 488     -11.894  20.700  -6.301  1.00 98.85           C  
ATOM   3780  CZ  PHE B 488     -11.778  19.915  -7.436  1.00 98.85           C  
ATOM   3781  N   LYS B 489      -6.606  18.465  -2.295  1.00 98.82           N  
ATOM   3782  CA  LYS B 489      -5.500  18.501  -1.343  1.00 98.82           C  
ATOM   3783  C   LYS B 489      -4.158  18.352  -2.054  1.00 98.82           C  
ATOM   3784  O   LYS B 489      -3.978  17.443  -2.867  1.00 98.82           O  
ATOM   3785  CB  LYS B 489      -5.661  17.404  -0.290  1.00 98.82           C  
ATOM   3786  CG  LYS B 489      -6.915  17.541   0.560  1.00 98.82           C  
ATOM   3787  CD  LYS B 489      -7.162  16.292   1.396  1.00 98.82           C  
ATOM   3788  CE  LYS B 489      -6.126  16.144   2.502  1.00 98.82           C  
ATOM   3789  NZ  LYS B 489      -6.384  14.938   3.345  1.00 98.82           N1+
ATOM   3790  N   LEU B 490      -3.266  19.256  -1.832  1.00 98.87           N  
ATOM   3791  CA  LEU B 490      -1.860  19.230  -2.220  1.00 98.87           C  
ATOM   3792  C   LEU B 490      -0.957  19.201  -0.991  1.00 98.87           C  
ATOM   3793  O   LEU B 490      -0.716  20.238  -0.368  1.00 98.87           O  
ATOM   3794  CB  LEU B 490      -1.521  20.446  -3.087  1.00 98.87           C  
ATOM   3795  CG  LEU B 490      -2.212  20.519  -4.450  1.00 98.87           C  
ATOM   3796  CD1 LEU B 490      -2.176  21.947  -4.986  1.00 98.87           C  
ATOM   3797  CD2 LEU B 490      -1.557  19.556  -5.435  1.00 98.87           C  
ATOM   3798  N   THR B 491      -0.458  18.001  -0.641  1.00 98.68           N  
ATOM   3799  CA  THR B 491       0.161  17.816   0.667  1.00 98.68           C  
ATOM   3800  C   THR B 491       1.633  17.439   0.520  1.00 98.68           C  
ATOM   3801  O   THR B 491       1.956  16.375  -0.013  1.00 98.68           O  
ATOM   3802  CB  THR B 491      -0.570  16.735   1.484  1.00 98.68           C  
ATOM   3803  CG2 THR B 491      -0.096  16.726   2.934  1.00 98.68           C  
ATOM   3804  OG1 THR B 491      -1.979  16.994   1.456  1.00 98.68           O  
ATOM   3805  N   ASN B 492       2.491  18.330   0.870  1.00 98.51           N  
ATOM   3806  CA  ASN B 492       3.931  18.109   0.957  1.00 98.51           C  
ATOM   3807  C   ASN B 492       4.515  17.683  -0.387  1.00 98.51           C  
ATOM   3808  O   ASN B 492       5.341  16.771  -0.449  1.00 98.51           O  
ATOM   3809  CB  ASN B 492       4.250  17.065   2.029  1.00 98.51           C  
ATOM   3810  CG  ASN B 492       5.656  17.204   2.580  1.00 98.51           C  
ATOM   3811  ND2 ASN B 492       6.121  16.179   3.284  1.00 98.51           N  
ATOM   3812  OD1 ASN B 492       6.318  18.224   2.374  1.00 98.51           O  
ATOM   3813  N   ASN B 493       4.022  18.258  -1.419  1.00 98.81           N  
ATOM   3814  CA  ASN B 493       4.589  18.010  -2.741  1.00 98.81           C  
ATOM   3815  C   ASN B 493       5.812  18.885  -2.999  1.00 98.81           C  
ATOM   3816  O   ASN B 493       6.041  19.866  -2.290  1.00 98.81           O  
ATOM   3817  CB  ASN B 493       3.535  18.236  -3.827  1.00 98.81           C  
ATOM   3818  CG  ASN B 493       2.326  17.336  -3.665  1.00 98.81           C  
ATOM   3819  ND2 ASN B 493       1.144  17.937  -3.604  1.00 98.81           N  
ATOM   3820  OD1 ASN B 493       2.454  16.111  -3.593  1.00 98.81           O  
ATOM   3821  N   THR B 494       6.681  18.493  -3.921  1.00 98.86           N  
ATOM   3822  CA  THR B 494       7.749  19.317  -4.476  1.00 98.86           C  
ATOM   3823  C   THR B 494       7.433  19.715  -5.915  1.00 98.86           C  
ATOM   3824  O   THR B 494       7.138  18.858  -6.751  1.00 98.86           O  
ATOM   3825  CB  THR B 494       9.102  18.584  -4.429  1.00 98.86           C  
ATOM   3826  CG2 THR B 494      10.232  19.481  -4.924  1.00 98.86           C  
ATOM   3827  OG1 THR B 494       9.378  18.189  -3.079  1.00 98.86           O  
ATOM   3828  N   TYR B 495       7.439  21.012  -6.165  1.00 98.81           N  
ATOM   3829  CA  TYR B 495       7.093  21.565  -7.469  1.00 98.81           C  
ATOM   3830  C   TYR B 495       8.322  22.144  -8.159  1.00 98.81           C  
ATOM   3831  O   TYR B 495       9.087  22.897  -7.551  1.00 98.81           O  
ATOM   3832  CB  TYR B 495       6.017  22.645  -7.327  1.00 98.81           C  
ATOM   3833  CG  TYR B 495       4.857  22.235  -6.452  1.00 98.81           C  
ATOM   3834  CD1 TYR B 495       3.717  21.654  -7.000  1.00 98.81           C  
ATOM   3835  CD2 TYR B 495       4.900  22.430  -5.075  1.00 98.81           C  
ATOM   3836  CE1 TYR B 495       2.645  21.276  -6.198  1.00 98.81           C  
ATOM   3837  CE2 TYR B 495       3.834  22.056  -4.263  1.00 98.81           C  
ATOM   3838  CZ  TYR B 495       2.713  21.481  -4.832  1.00 98.81           C  
ATOM   3839  OH  TYR B 495       1.655  21.109  -4.033  1.00 98.81           O  
ATOM   3840  N   TYR B 496       8.578  21.729  -9.405  1.00 98.81           N  
ATOM   3841  CA  TYR B 496       9.680  22.256 -10.202  1.00 98.81           C  
ATOM   3842  C   TYR B 496       9.162  23.129 -11.339  1.00 98.81           C  
ATOM   3843  O   TYR B 496       8.549  22.628 -12.285  1.00 98.81           O  
ATOM   3844  CB  TYR B 496      10.530  21.114 -10.767  1.00 98.81           C  
ATOM   3845  CG  TYR B 496      11.125  20.219  -9.707  1.00 98.81           C  
ATOM   3846  CD1 TYR B 496      12.269  20.598  -9.008  1.00 98.81           C  
ATOM   3847  CD2 TYR B 496      10.544  18.992  -9.403  1.00 98.81           C  
ATOM   3848  CE1 TYR B 496      12.821  19.775  -8.032  1.00 98.81           C  
ATOM   3849  CE2 TYR B 496      11.088  18.161  -8.428  1.00 98.81           C  
ATOM   3850  CZ  TYR B 496      12.224  18.561  -7.749  1.00 98.81           C  
ATOM   3851  OH  TYR B 496      12.767  17.742  -6.784  1.00 98.81           O  
ATOM   3852  N   THR B 497       9.412  24.511 -11.194  1.00 98.82           N  
ATOM   3853  CA  THR B 497       8.903  25.463 -12.175  1.00 98.82           C  
ATOM   3854  C   THR B 497      10.047  26.243 -12.815  1.00 98.82           C  
ATOM   3855  O   THR B 497      11.157  26.280 -12.280  1.00 98.82           O  
ATOM   3856  CB  THR B 497       7.904  26.445 -11.534  1.00 98.82           C  
ATOM   3857  CG2 THR B 497       6.901  25.711 -10.650  1.00 98.82           C  
ATOM   3858  OG1 THR B 497       8.622  27.395 -10.736  1.00 98.82           O  
ATOM   3859  N   LYS B 498       9.717  26.779 -14.012  1.00 98.66           N  
ATOM   3860  CA  LYS B 498      10.731  27.569 -14.705  1.00 98.66           C  
ATOM   3861  C   LYS B 498      10.110  28.786 -15.385  1.00 98.66           C  
ATOM   3862  O   LYS B 498      10.822  29.704 -15.796  1.00 98.66           O  
ATOM   3863  CB  LYS B 498      11.468  26.712 -15.735  1.00 98.66           C  
ATOM   3864  CG  LYS B 498      10.555  26.042 -16.750  1.00 98.66           C  
ATOM   3865  CD  LYS B 498      11.340  25.158 -17.711  1.00 98.66           C  
ATOM   3866  CE  LYS B 498      10.417  24.405 -18.660  1.00 98.66           C  
ATOM   3867  NZ  LYS B 498       9.765  25.323 -19.642  1.00 98.66           N1+
ATOM   3868  N   THR B 499       8.785  28.825 -15.602  1.00 98.67           N  
ATOM   3869  CA  THR B 499       8.100  29.928 -16.268  1.00 98.67           C  
ATOM   3870  C   THR B 499       7.772  31.039 -15.275  1.00 98.67           C  
ATOM   3871  O   THR B 499       7.922  30.862 -14.064  1.00 98.67           O  
ATOM   3872  CB  THR B 499       6.807  29.450 -16.953  1.00 98.67           C  
ATOM   3873  CG2 THR B 499       7.041  28.159 -17.731  1.00 98.67           C  
ATOM   3874  OG1 THR B 499       5.802  29.220 -15.957  1.00 98.67           O  
ATOM   3875  N   PRO B 500       7.273  32.176 -15.757  1.00 98.72           N  
ATOM   3876  CA  PRO B 500       6.920  33.274 -14.854  1.00 98.72           C  
ATOM   3877  C   PRO B 500       5.612  33.024 -14.105  1.00 98.72           C  
ATOM   3878  O   PRO B 500       5.257  33.788 -13.203  1.00 98.72           O  
ATOM   3879  CB  PRO B 500       6.789  34.476 -15.793  1.00 98.72           C  
ATOM   3880  CG  PRO B 500       7.556  34.089 -17.016  1.00 98.72           C  
ATOM   3881  CD  PRO B 500       7.442  32.603 -17.201  1.00 98.72           C  
ATOM   3882  N   LEU B 501       4.813  32.098 -14.608  1.00 98.75           N  
ATOM   3883  CA  LEU B 501       3.540  31.762 -13.980  1.00 98.75           C  
ATOM   3884  C   LEU B 501       2.590  32.955 -14.004  1.00 98.75           C  
ATOM   3885  O   LEU B 501       1.920  33.241 -13.010  1.00 98.75           O  
ATOM   3886  CB  LEU B 501       3.759  31.299 -12.537  1.00 98.75           C  
ATOM   3887  CG  LEU B 501       4.453  29.948 -12.357  1.00 98.75           C  
ATOM   3888  CD1 LEU B 501       4.985  29.811 -10.934  1.00 98.75           C  
ATOM   3889  CD2 LEU B 501       3.497  28.807 -12.689  1.00 98.75           C  
ATOM   3890  N   ASN B 502       2.570  33.629 -14.985  1.00 98.81           N  
ATOM   3891  CA  ASN B 502       1.763  34.838 -15.101  1.00 98.81           C  
ATOM   3892  C   ASN B 502       0.405  34.548 -15.735  1.00 98.81           C  
ATOM   3893  O   ASN B 502      -0.588  35.201 -15.412  1.00 98.81           O  
ATOM   3894  CB  ASN B 502       2.507  35.906 -15.906  1.00 98.81           C  
ATOM   3895  CG  ASN B 502       2.853  35.444 -17.308  1.00 98.81           C  
ATOM   3896  ND2 ASN B 502       2.427  36.209 -18.306  1.00 98.81           N  
ATOM   3897  OD1 ASN B 502       3.496  34.408 -17.493  1.00 98.81           O  
ATOM   3898  N   SER B 503       0.421  33.479 -16.678  1.00 98.58           N  
ATOM   3899  CA  SER B 503      -0.830  33.130 -17.344  1.00 98.58           C  
ATOM   3900  C   SER B 503      -1.569  32.029 -16.589  1.00 98.58           C  
ATOM   3901  O   SER B 503      -2.797  32.059 -16.484  1.00 98.58           O  
ATOM   3902  CB  SER B 503      -0.565  32.684 -18.782  1.00 98.58           C  
ATOM   3903  OG  SER B 503      -1.780  32.373 -19.444  1.00 98.58           O  
ATOM   3904  N   TRP B 504      -0.906  31.111 -16.160  1.00 98.68           N  
ATOM   3905  CA  TRP B 504      -1.392  30.044 -15.291  1.00 98.68           C  
ATOM   3906  C   TRP B 504      -0.569  29.968 -14.010  1.00 98.68           C  
ATOM   3907  O   TRP B 504       0.663  29.932 -14.057  1.00 98.68           O  
ATOM   3908  CB  TRP B 504      -1.353  28.697 -16.019  1.00 98.68           C  
ATOM   3909  CG  TRP B 504      -2.202  28.647 -17.254  1.00 98.68           C  
ATOM   3910  CD1 TRP B 504      -1.859  29.072 -18.507  1.00 98.68           C  
ATOM   3911  CD2 TRP B 504      -3.539  28.147 -17.351  1.00 98.68           C  
ATOM   3912  CE2 TRP B 504      -3.945  28.299 -18.696  1.00 98.68           C  
ATOM   3913  CE3 TRP B 504      -4.433  27.584 -16.432  1.00 98.68           C  
ATOM   3914  NE1 TRP B 504      -2.903  28.865 -19.379  1.00 98.68           N  
ATOM   3915  CZ2 TRP B 504      -5.209  27.907 -19.142  1.00 98.68           C  
ATOM   3916  CZ3 TRP B 504      -5.691  27.194 -16.878  1.00 98.68           C  
ATOM   3917  CH2 TRP B 504      -6.065  27.359 -18.222  1.00 98.68           C  
ATOM   3918  N   SER B 505      -1.238  29.974 -12.866  1.00 98.86           N  
ATOM   3919  CA  SER B 505      -0.563  29.873 -11.576  1.00 98.86           C  
ATOM   3920  C   SER B 505      -0.035  28.463 -11.337  1.00 98.86           C  
ATOM   3921  O   SER B 505      -0.278  27.559 -12.139  1.00 98.86           O  
ATOM   3922  CB  SER B 505      -1.510  30.270 -10.443  1.00 98.86           C  
ATOM   3923  OG  SER B 505      -1.749  31.667 -10.452  1.00 98.86           O  
ATOM   3924  N   LEU B 506       0.749  28.295 -10.232  1.00 98.80           N  
ATOM   3925  CA  LEU B 506       1.227  26.964  -9.874  1.00 98.80           C  
ATOM   3926  C   LEU B 506       0.072  25.969  -9.816  1.00 98.80           C  
ATOM   3927  O   LEU B 506       0.150  24.887 -10.403  1.00 98.80           O  
ATOM   3928  CB  LEU B 506       1.953  26.999  -8.527  1.00 98.80           C  
ATOM   3929  CG  LEU B 506       2.628  25.699  -8.086  1.00 98.80           C  
ATOM   3930  CD1 LEU B 506       3.931  25.493  -8.850  1.00 98.80           C  
ATOM   3931  CD2 LEU B 506       2.879  25.711  -6.582  1.00 98.80           C  
ATOM   3932  N   VAL B 507      -0.944  26.345  -9.055  1.00 98.91           N  
ATOM   3933  CA  VAL B 507      -2.226  25.654  -8.960  1.00 98.91           C  
ATOM   3934  C   VAL B 507      -3.338  26.552  -9.498  1.00 98.91           C  
ATOM   3935  O   VAL B 507      -3.590  27.631  -8.956  1.00 98.91           O  
ATOM   3936  CB  VAL B 507      -2.538  25.233  -7.507  1.00 98.91           C  
ATOM   3937  CG1 VAL B 507      -3.846  24.446  -7.441  1.00 98.91           C  
ATOM   3938  CG2 VAL B 507      -1.386  24.411  -6.931  1.00 98.91           C  
ATOM   3939  N   HIS B 508      -4.002  26.119 -10.557  1.00 98.87           N  
ATOM   3940  CA  HIS B 508      -4.971  26.971 -11.238  1.00 98.87           C  
ATOM   3941  C   HIS B 508      -6.277  26.226 -11.492  1.00 98.87           C  
ATOM   3942  O   HIS B 508      -6.265  25.083 -11.955  1.00 98.87           O  
ATOM   3943  CB  HIS B 508      -4.395  27.487 -12.558  1.00 98.87           C  
ATOM   3944  CG  HIS B 508      -4.948  28.812 -12.977  1.00 98.87           C  
ATOM   3945  CD2 HIS B 508      -6.168  29.156 -13.454  1.00 98.87           C  
ATOM   3946  ND1 HIS B 508      -4.210  29.974 -12.929  1.00 98.87           N  
ATOM   3947  CE1 HIS B 508      -4.955  30.979 -13.359  1.00 98.87           C  
ATOM   3948  NE2 HIS B 508      -6.147  30.509 -13.684  1.00 98.87           N  
ATOM   3949  N   GLY B 509      -7.396  26.841 -11.127  1.00 98.87           N  
ATOM   3950  CA  GLY B 509      -8.709  26.282 -11.410  1.00 98.87           C  
ATOM   3951  C   GLY B 509      -9.600  27.222 -12.199  1.00 98.87           C  
ATOM   3952  O   GLY B 509      -9.571  28.437 -11.989  1.00 98.87           O  
ATOM   3953  N   ILE B 510     -10.327  26.640 -13.091  1.00 98.83           N  
ATOM   3954  CA  ILE B 510     -11.335  27.383 -13.840  1.00 98.83           C  
ATOM   3955  C   ILE B 510     -12.710  26.761 -13.613  1.00 98.83           C  
ATOM   3956  O   ILE B 510     -12.914  25.574 -13.881  1.00 98.83           O  
ATOM   3957  CB  ILE B 510     -11.005  27.419 -15.349  1.00 98.83           C  
ATOM   3958  CG1 ILE B 510      -9.586  27.954 -15.573  1.00 98.83           C  
ATOM   3959  CG2 ILE B 510     -12.034  28.262 -16.107  1.00 98.83           C  
ATOM   3960  CD1 ILE B 510      -9.411  29.420 -15.200  1.00 98.83           C  
ATOM   3961  N   ILE B 511     -13.663  27.588 -13.160  1.00 98.75           N  
ATOM   3962  CA  ILE B 511     -15.036  27.153 -12.927  1.00 98.75           C  
ATOM   3963  C   ILE B 511     -15.925  27.612 -14.081  1.00 98.75           C  
ATOM   3964  O   ILE B 511     -16.278  28.790 -14.170  1.00 98.75           O  
ATOM   3965  CB  ILE B 511     -15.580  27.690 -11.585  1.00 98.75           C  
ATOM   3966  CG1 ILE B 511     -14.661  27.274 -10.431  1.00 98.75           C  
ATOM   3967  CG2 ILE B 511     -17.012  27.202 -11.348  1.00 98.75           C  
ATOM   3968  CD1 ILE B 511     -14.988  27.947  -9.105  1.00 98.75           C  
ATOM   3969  N   GLU B 512     -16.262  26.619 -14.912  1.00 98.72           N  
ATOM   3970  CA  GLU B 512     -17.056  26.934 -16.096  1.00 98.72           C  
ATOM   3971  C   GLU B 512     -18.511  26.510 -15.913  1.00 98.72           C  
ATOM   3972  O   GLU B 512     -19.371  26.860 -16.724  1.00 98.72           O  
ATOM   3973  CB  GLU B 512     -16.464  26.259 -17.336  1.00 98.72           C  
ATOM   3974  CG  GLU B 512     -15.056  26.725 -17.676  1.00 98.72           C  
ATOM   3975  CD  GLU B 512     -14.404  25.909 -18.781  1.00 98.72           C  
ATOM   3976  OE1 GLU B 512     -13.306  26.288 -19.249  1.00 98.72           O  
ATOM   3977  OE2 GLU B 512     -14.996  24.882 -19.183  1.00 98.72           O1-
ATOM   3978  N   LYS B 513     -18.762  25.633 -14.971  1.00 98.76           N  
ATOM   3979  CA  LYS B 513     -20.089  25.131 -14.624  1.00 98.76           C  
ATOM   3980  C   LYS B 513     -20.371  25.305 -13.134  1.00 98.76           C  
ATOM   3981  O   LYS B 513     -19.447  25.496 -12.341  1.00 98.76           O  
ATOM   3982  CB  LYS B 513     -20.224  23.658 -15.014  1.00 98.76           C  
ATOM   3983  CG  LYS B 513     -19.898  23.372 -16.472  1.00 98.76           C  
ATOM   3984  CD  LYS B 513     -20.978  23.909 -17.403  1.00 98.76           C  
ATOM   3985  CE  LYS B 513     -20.712  23.521 -18.851  1.00 98.76           C  
ATOM   3986  NZ  LYS B 513     -21.810  23.976 -19.756  1.00 98.76           N1+
ATOM   3987  N   GLN B 514     -21.777  25.364 -12.824  1.00 98.69           N  
ATOM   3988  CA  GLN B 514     -22.116  25.390 -11.405  1.00 98.69           C  
ATOM   3989  C   GLN B 514     -21.480  24.215 -10.666  1.00 98.69           C  
ATOM   3990  O   GLN B 514     -21.432  23.099 -11.188  1.00 98.69           O  
ATOM   3991  CB  GLN B 514     -23.633  25.370 -11.214  1.00 98.69           C  
ATOM   3992  CG  GLN B 514     -24.330  26.637 -11.694  1.00 98.69           C  
ATOM   3993  CD  GLN B 514     -24.064  27.830 -10.795  1.00 98.69           C  
ATOM   3994  NE2 GLN B 514     -24.429  29.018 -11.264  1.00 98.69           N  
ATOM   3995  OE1 GLN B 514     -23.535  27.684  -9.688  1.00 98.69           O  
ATOM   3996  N   LEU B 515     -20.994  24.488  -9.499  1.00 98.67           N  
ATOM   3997  CA  LEU B 515     -20.481  23.442  -8.621  1.00 98.67           C  
ATOM   3998  C   LEU B 515     -21.624  22.696  -7.940  1.00 98.67           C  
ATOM   3999  O   LEU B 515     -22.694  23.264  -7.713  1.00 98.67           O  
ATOM   4000  CB  LEU B 515     -19.545  24.038  -7.566  1.00 98.67           C  
ATOM   4001  CG  LEU B 515     -18.285  24.729  -8.091  1.00 98.67           C  
ATOM   4002  CD1 LEU B 515     -17.610  25.519  -6.975  1.00 98.67           C  
ATOM   4003  CD2 LEU B 515     -17.323  23.706  -8.686  1.00 98.67           C  
ATOM   4004  N   HIS B 516     -21.377  21.417  -7.632  1.00 98.64           N  
ATOM   4005  CA  HIS B 516     -22.354  20.655  -6.863  1.00 98.64           C  
ATOM   4006  C   HIS B 516     -22.194  20.903  -5.367  1.00 98.64           C  
ATOM   4007  O   HIS B 516     -23.175  20.873  -4.620  1.00 98.64           O  
ATOM   4008  CB  HIS B 516     -22.225  19.161  -7.165  1.00 98.64           C  
ATOM   4009  CG  HIS B 516     -22.888  18.746  -8.439  1.00 98.64           C  
ATOM   4010  CD2 HIS B 516     -22.800  19.251  -9.692  1.00 98.64           C  
ATOM   4011  ND1 HIS B 516     -23.768  17.688  -8.510  1.00 98.64           N  
ATOM   4012  CE1 HIS B 516     -24.193  17.559  -9.756  1.00 98.64           C  
ATOM   4013  NE2 HIS B 516     -23.621  18.496 -10.493  1.00 98.64           N  
ATOM   4014  N   GLU B 517     -21.012  21.060  -4.864  1.00 98.75           N  
ATOM   4015  CA  GLU B 517     -20.623  21.396  -3.497  1.00 98.75           C  
ATOM   4016  C   GLU B 517     -19.557  22.488  -3.480  1.00 98.75           C  
ATOM   4017  O   GLU B 517     -18.991  22.827  -4.521  1.00 98.75           O  
ATOM   4018  CB  GLU B 517     -20.115  20.153  -2.762  1.00 98.75           C  
ATOM   4019  CG  GLU B 517     -21.119  19.011  -2.718  1.00 98.75           C  
ATOM   4020  CD  GLU B 517     -22.287  19.274  -1.781  1.00 98.75           C  
ATOM   4021  OE1 GLU B 517     -23.262  18.488  -1.791  1.00 98.75           O  
ATOM   4022  OE2 GLU B 517     -22.227  20.274  -1.032  1.00 98.75           O1-
ATOM   4023  N   ASP B 518     -19.316  23.119  -2.217  1.00 98.81           N  
ATOM   4024  CA  ASP B 518     -18.227  24.086  -2.117  1.00 98.81           C  
ATOM   4025  C   ASP B 518     -16.904  23.473  -2.570  1.00 98.81           C  
ATOM   4026  O   ASP B 518     -16.685  22.270  -2.413  1.00 98.81           O  
ATOM   4027  CB  ASP B 518     -18.101  24.606  -0.683  1.00 98.81           C  
ATOM   4028  CG  ASP B 518     -19.304  25.421  -0.240  1.00 98.81           C  
ATOM   4029  OD1 ASP B 518     -20.154  25.765  -1.090  1.00 98.81           O  
ATOM   4030  OD2 ASP B 518     -19.400  25.725   0.968  1.00 98.81           O1-
ATOM   4031  N   LEU B 519     -16.053  24.234  -3.157  1.00 98.81           N  
ATOM   4032  CA  LEU B 519     -14.717  23.846  -3.594  1.00 98.81           C  
ATOM   4033  C   LEU B 519     -13.656  24.371  -2.631  1.00 98.81           C  
ATOM   4034  O   LEU B 519     -13.630  25.563  -2.320  1.00 98.81           O  
ATOM   4035  CB  LEU B 519     -14.442  24.367  -5.007  1.00 98.81           C  
ATOM   4036  CG  LEU B 519     -13.087  23.999  -5.614  1.00 98.81           C  
ATOM   4037  CD1 LEU B 519     -13.193  23.911  -7.133  1.00 98.81           C  
ATOM   4038  CD2 LEU B 519     -12.025  25.014  -5.205  1.00 98.81           C  
ATOM   4039  N   THR B 520     -12.781  23.567  -2.075  1.00 98.89           N  
ATOM   4040  CA  THR B 520     -11.688  23.979  -1.201  1.00 98.89           C  
ATOM   4041  C   THR B 520     -10.350  23.481  -1.738  1.00 98.89           C  
ATOM   4042  O   THR B 520     -10.154  22.277  -1.913  1.00 98.89           O  
ATOM   4043  CB  THR B 520     -11.894  23.459   0.234  1.00 98.89           C  
ATOM   4044  CG2 THR B 520     -10.743  23.879   1.141  1.00 98.89           C  
ATOM   4045  OG1 THR B 520     -13.118  23.990   0.757  1.00 98.89           O  
ATOM   4046  N   VAL B 521      -9.419  24.408  -2.079  1.00 98.89           N  
ATOM   4047  CA  VAL B 521      -8.029  24.053  -2.346  1.00 98.89           C  
ATOM   4048  C   VAL B 521      -7.224  24.104  -1.049  1.00 98.89           C  
ATOM   4049  O   VAL B 521      -7.160  25.145  -0.391  1.00 98.89           O  
ATOM   4050  CB  VAL B 521      -7.397  24.987  -3.402  1.00 98.89           C  
ATOM   4051  CG1 VAL B 521      -5.939  24.608  -3.655  1.00 98.89           C  
ATOM   4052  CG2 VAL B 521      -8.198  24.941  -4.702  1.00 98.89           C  
ATOM   4053  N   LYS B 522      -6.668  22.982  -0.666  1.00 98.83           N  
ATOM   4054  CA  LYS B 522      -5.833  22.914   0.530  1.00 98.83           C  
ATOM   4055  C   LYS B 522      -4.396  22.542   0.176  1.00 98.83           C  
ATOM   4056  O   LYS B 522      -4.105  21.382  -0.120  1.00 98.83           O  
ATOM   4057  CB  LYS B 522      -6.405  21.906   1.528  1.00 98.83           C  
ATOM   4058  CG  LYS B 522      -5.828  22.028   2.931  1.00 98.83           C  
ATOM   4059  CD  LYS B 522      -6.636  21.222   3.939  1.00 98.83           C  
ATOM   4060  CE  LYS B 522      -6.101  21.398   5.354  1.00 98.83           C  
ATOM   4061  NZ  LYS B 522      -6.917  20.643   6.352  1.00 98.83           N1+
ATOM   4062  N   LEU B 523      -3.501  23.501   0.127  1.00 98.82           N  
ATOM   4063  CA  LEU B 523      -2.067  23.326  -0.079  1.00 98.82           C  
ATOM   4064  C   LEU B 523      -1.322  23.335   1.252  1.00 98.82           C  
ATOM   4065  O   LEU B 523      -1.203  24.380   1.895  1.00 98.82           O  
ATOM   4066  CB  LEU B 523      -1.519  24.426  -0.992  1.00 98.82           C  
ATOM   4067  CG  LEU B 523      -0.103  24.217  -1.530  1.00 98.82           C  
ATOM   4068  CD1 LEU B 523       0.129  25.087  -2.761  1.00 98.82           C  
ATOM   4069  CD2 LEU B 523       0.930  24.522  -0.451  1.00 98.82           C  
ATOM   4070  N   ASP B 524      -0.842  22.229   1.746  1.00 98.67           N  
ATOM   4071  CA  ASP B 524      -0.293  22.047   3.087  1.00 98.67           C  
ATOM   4072  C   ASP B 524       1.137  21.516   3.027  1.00 98.67           C  
ATOM   4073  O   ASP B 524       1.352  20.309   2.894  1.00 98.67           O  
ATOM   4074  CB  ASP B 524      -1.173  21.097   3.902  1.00 98.67           C  
ATOM   4075  CG  ASP B 524      -0.695  20.926   5.333  1.00 98.67           C  
ATOM   4076  OD1 ASP B 524       0.237  21.645   5.754  1.00 98.67           O  
ATOM   4077  OD2 ASP B 524      -1.252  20.063   6.045  1.00 98.67           O1-
ATOM   4078  N   GLY B 525       2.034  22.466   3.187  1.00 98.47           N  
ATOM   4079  CA  GLY B 525       3.441  22.100   3.173  1.00 98.47           C  
ATOM   4080  C   GLY B 525       3.997  21.918   1.773  1.00 98.47           C  
ATOM   4081  O   GLY B 525       3.298  22.159   0.786  1.00 98.47           O  
ATOM   4082  N   GLY B 526       5.302  21.503   1.746  1.00 98.57           N  
ATOM   4083  CA  GLY B 526       5.981  21.232   0.489  1.00 98.57           C  
ATOM   4084  C   GLY B 526       7.001  22.293   0.121  1.00 98.57           C  
ATOM   4085  O   GLY B 526       7.403  23.095   0.966  1.00 98.57           O  
ATOM   4086  N   CYS B 527       7.484  22.169  -1.099  1.00 98.66           N  
ATOM   4087  CA  CYS B 527       8.566  23.004  -1.608  1.00 98.66           C  
ATOM   4088  C   CYS B 527       8.275  23.464  -3.032  1.00 98.66           C  
ATOM   4089  O   CYS B 527       8.076  22.641  -3.926  1.00 98.66           O  
ATOM   4090  CB  CYS B 527       9.893  22.247  -1.568  1.00 98.66           C  
ATOM   4091  SG  CYS B 527      11.302  23.217  -2.147  1.00 98.66           S  
ATOM   4092  N   ILE B 528       8.277  24.734  -3.255  1.00 98.80           N  
ATOM   4093  CA  ILE B 528       8.027  25.335  -4.561  1.00 98.80           C  
ATOM   4094  C   ILE B 528       9.321  25.928  -5.113  1.00 98.80           C  
ATOM   4095  O   ILE B 528       9.822  26.930  -4.597  1.00 98.80           O  
ATOM   4096  CB  ILE B 528       6.931  26.421  -4.483  1.00 98.80           C  
ATOM   4097  CG1 ILE B 528       5.665  25.855  -3.828  1.00 98.80           C  
ATOM   4098  CG2 ILE B 528       6.624  26.979  -5.876  1.00 98.80           C  
ATOM   4099  CD1 ILE B 528       4.681  26.920  -3.362  1.00 98.80           C  
ATOM   4100  N   ASN B 529       9.844  25.318  -6.220  1.00 98.80           N  
ATOM   4101  CA  ASN B 529      11.112  25.729  -6.813  1.00 98.80           C  
ATOM   4102  C   ASN B 529      10.899  26.504  -8.111  1.00 98.80           C  
ATOM   4103  O   ASN B 529       9.986  26.198  -8.879  1.00 98.80           O  
ATOM   4104  CB  ASN B 529      12.007  24.513  -7.062  1.00 98.80           C  
ATOM   4105  CG  ASN B 529      12.338  23.761  -5.788  1.00 98.80           C  
ATOM   4106  ND2 ASN B 529      11.618  22.673  -5.539  1.00 98.80           N  
ATOM   4107  OD1 ASN B 529      13.231  24.154  -5.034  1.00 98.80           O  
ATOM   4108  N   GLY B 530      11.724  27.486  -8.365  1.00 98.73           N  
ATOM   4109  CA  GLY B 530      11.691  28.214  -9.623  1.00 98.73           C  
ATOM   4110  C   GLY B 530      12.015  29.688  -9.468  1.00 98.73           C  
ATOM   4111  O   GLY B 530      12.454  30.124  -8.402  1.00 98.73           O  
ATOM   4112  N   VAL B 531      11.816  30.385 -10.533  1.00 98.64           N  
ATOM   4113  CA  VAL B 531      12.196  31.793 -10.543  1.00 98.64           C  
ATOM   4114  C   VAL B 531      10.977  32.661 -10.240  1.00 98.64           C  
ATOM   4115  O   VAL B 531      11.114  33.797  -9.782  1.00 98.64           O  
ATOM   4116  CB  VAL B 531      12.819  32.203 -11.897  1.00 98.64           C  
ATOM   4117  CG1 VAL B 531      14.173  31.525 -12.096  1.00 98.64           C  
ATOM   4118  CG2 VAL B 531      11.872  31.859 -13.045  1.00 98.64           C  
ATOM   4119  N   GLY B 532       9.812  32.287 -10.522  1.00 98.78           N  
ATOM   4120  CA  GLY B 532       8.618  33.107 -10.397  1.00 98.78           C  
ATOM   4121  C   GLY B 532       8.590  34.273 -11.367  1.00 98.78           C  
ATOM   4122  O   GLY B 532       9.078  34.162 -12.493  1.00 98.78           O  
ATOM   4123  N   GLY B 533       7.945  35.260 -10.947  1.00 98.83           N  
ATOM   4124  CA  GLY B 533       7.781  36.467 -11.741  1.00 98.83           C  
ATOM   4125  C   GLY B 533       6.876  37.494 -11.087  1.00 98.83           C  
ATOM   4126  O   GLY B 533       6.209  37.197 -10.093  1.00 98.83           O  
ATOM   4127  N   ALA B 534       6.906  38.625 -11.604  1.00 98.76           N  
ATOM   4128  CA  ALA B 534       6.178  39.753 -11.030  1.00 98.76           C  
ATOM   4129  C   ALA B 534       4.683  39.459 -10.954  1.00 98.76           C  
ATOM   4130  O   ALA B 534       3.988  39.969 -10.072  1.00 98.76           O  
ATOM   4131  CB  ALA B 534       6.427  41.018 -11.848  1.00 98.76           C  
ATOM   4132  N   SER B 535       4.240  38.635 -11.893  1.00 98.75           N  
ATOM   4133  CA  SER B 535       2.818  38.311 -11.943  1.00 98.75           C  
ATOM   4134  C   SER B 535       2.573  36.845 -11.602  1.00 98.75           C  
ATOM   4135  O   SER B 535       1.528  36.289 -11.944  1.00 98.75           O  
ATOM   4136  CB  SER B 535       2.245  38.624 -13.326  1.00 98.75           C  
ATOM   4137  OG  SER B 535       2.336  40.010 -13.606  1.00 98.75           O  
ATOM   4138  N   ALA B 536       3.558  36.200 -11.021  1.00 98.86           N  
ATOM   4139  CA  ALA B 536       3.416  34.795 -10.648  1.00 98.86           C  
ATOM   4140  C   ALA B 536       2.370  34.622  -9.551  1.00 98.86           C  
ATOM   4141  O   ALA B 536       2.285  35.439  -8.631  1.00 98.86           O  
ATOM   4142  CB  ALA B 536       4.758  34.226 -10.195  1.00 98.86           C  
ATOM   4143  N   GLY B 537       1.530  33.570  -9.624  1.00 98.91           N  
ATOM   4144  CA  GLY B 537       0.610  33.169  -8.572  1.00 98.91           C  
ATOM   4145  C   GLY B 537       0.818  31.740  -8.110  1.00 98.91           C  
ATOM   4146  O   GLY B 537       1.210  30.877  -8.899  1.00 98.91           O  
ATOM   4147  N   ILE B 538       0.510  31.433  -6.850  1.00 98.92           N  
ATOM   4148  CA  ILE B 538       0.570  30.070  -6.335  1.00 98.92           C  
ATOM   4149  C   ILE B 538      -0.782  29.385  -6.528  1.00 98.92           C  
ATOM   4150  O   ILE B 538      -0.899  28.437  -7.308  1.00 98.92           O  
ATOM   4151  CB  ILE B 538       0.975  30.045  -4.845  1.00 98.92           C  
ATOM   4152  CG1 ILE B 538       2.325  30.744  -4.646  1.00 98.92           C  
ATOM   4153  CG2 ILE B 538       1.021  28.606  -4.321  1.00 98.92           C  
ATOM   4154  CD1 ILE B 538       3.455  30.157  -5.481  1.00 98.92           C  
ATOM   4155  N   VAL B 539      -1.892  29.938  -5.912  1.00 98.94           N  
ATOM   4156  CA  VAL B 539      -3.229  29.391  -6.120  1.00 98.94           C  
ATOM   4157  C   VAL B 539      -4.138  30.462  -6.718  1.00 98.94           C  
ATOM   4158  O   VAL B 539      -4.306  31.537  -6.138  1.00 98.94           O  
ATOM   4159  CB  VAL B 539      -3.833  28.853  -4.804  1.00 98.94           C  
ATOM   4160  CG1 VAL B 539      -5.266  28.371  -5.025  1.00 98.94           C  
ATOM   4161  CG2 VAL B 539      -2.969  27.726  -4.241  1.00 98.94           C  
ATOM   4162  N   THR B 540      -4.696  30.182  -7.883  1.00 98.94           N  
ATOM   4163  CA  THR B 540      -5.676  31.057  -8.518  1.00 98.94           C  
ATOM   4164  C   THR B 540      -6.910  30.268  -8.944  1.00 98.94           C  
ATOM   4165  O   THR B 540      -6.795  29.233  -9.603  1.00 98.94           O  
ATOM   4166  CB  THR B 540      -5.074  31.775  -9.740  1.00 98.94           C  
ATOM   4167  CG2 THR B 540      -6.112  32.658 -10.425  1.00 98.94           C  
ATOM   4168  OG1 THR B 540      -3.975  32.591  -9.315  1.00 98.94           O  
ATOM   4169  N   ILE B 541      -8.071  30.689  -8.514  1.00 98.91           N  
ATOM   4170  CA  ILE B 541      -9.349  30.169  -8.988  1.00 98.91           C  
ATOM   4171  C   ILE B 541     -10.122  31.274  -9.705  1.00 98.91           C  
ATOM   4172  O   ILE B 541     -10.307  32.364  -9.160  1.00 98.91           O  
ATOM   4173  CB  ILE B 541     -10.190  29.593  -7.827  1.00 98.91           C  
ATOM   4174  CG1 ILE B 541      -9.369  28.576  -7.026  1.00 98.91           C  
ATOM   4175  CG2 ILE B 541     -11.479  28.959  -8.357  1.00 98.91           C  
ATOM   4176  CD1 ILE B 541      -8.970  27.340  -7.819  1.00 98.91           C  
ATOM   4177  N   ARG B 542     -10.542  31.022 -10.943  1.00 98.86           N  
ATOM   4178  CA  ARG B 542     -11.330  31.969 -11.725  1.00 98.86           C  
ATOM   4179  C   ARG B 542     -12.652  31.350 -12.166  1.00 98.86           C  
ATOM   4180  O   ARG B 542     -12.700  30.177 -12.542  1.00 98.86           O  
ATOM   4181  CB  ARG B 542     -10.541  32.444 -12.947  1.00 98.86           C  
ATOM   4182  CG  ARG B 542      -9.207  33.090 -12.606  1.00 98.86           C  
ATOM   4183  CD  ARG B 542      -9.390  34.409 -11.870  1.00 98.86           C  
ATOM   4184  NE  ARG B 542     -10.146  35.371 -12.667  1.00 98.86           N  
ATOM   4185  CZ  ARG B 542      -9.624  36.146 -13.614  1.00 98.86           C  
ATOM   4186  NH1 ARG B 542      -8.329  36.086 -13.902  1.00 98.86           N1+
ATOM   4187  NH2 ARG B 542     -10.403  36.986 -14.279  1.00 98.86           N  
ATOM   4188  N   GLN B 543     -13.701  32.136 -12.106  1.00 98.72           N  
ATOM   4189  CA  GLN B 543     -14.910  31.782 -12.841  1.00 98.72           C  
ATOM   4190  C   GLN B 543     -14.776  32.126 -14.322  1.00 98.72           C  
ATOM   4191  O   GLN B 543     -14.329  33.221 -14.671  1.00 98.72           O  
ATOM   4192  CB  GLN B 543     -16.128  32.491 -12.246  1.00 98.72           C  
ATOM   4193  CG  GLN B 543     -17.436  32.167 -12.955  1.00 98.72           C  
ATOM   4194  CD  GLN B 543     -18.643  32.774 -12.265  1.00 98.72           C  
ATOM   4195  NE2 GLN B 543     -19.735  32.928 -13.007  1.00 98.72           N  
ATOM   4196  OE1 GLN B 543     -18.596  33.101 -11.075  1.00 98.72           O  
ATOM   4197  N   SER B 544     -15.109  31.207 -15.144  1.00 98.60           N  
ATOM   4198  CA  SER B 544     -15.064  31.441 -16.584  1.00 98.60           C  
ATOM   4199  C   SER B 544     -16.087  32.489 -17.006  1.00 98.60           C  
ATOM   4200  O   SER B 544     -17.194  32.537 -16.465  1.00 98.60           O  
ATOM   4201  CB  SER B 544     -15.311  30.139 -17.346  1.00 98.60           C  
ATOM   4202  OG  SER B 544     -15.440  30.387 -18.736  1.00 98.60           O  
ATOM   4203  N   ASN B 545     -15.736  33.261 -18.026  1.00 98.51           N  
ATOM   4204  CA  ASN B 545     -16.700  34.192 -18.603  1.00 98.51           C  
ATOM   4205  C   ASN B 545     -17.871  33.458 -19.249  1.00 98.51           C  
ATOM   4206  O   ASN B 545     -18.978  33.995 -19.329  1.00 98.51           O  
ATOM   4207  CB  ASN B 545     -16.019  35.107 -19.623  1.00 98.51           C  
ATOM   4208  CG  ASN B 545     -15.186  36.192 -18.969  1.00 98.51           C  
ATOM   4209  ND2 ASN B 545     -13.992  36.425 -19.502  1.00 98.51           N  
ATOM   4210  OD1 ASN B 545     -15.612  36.815 -17.994  1.00 98.51           O  
ATOM   4211  N   ALA B 546     -17.645  32.256 -19.610  1.00 98.55           N  
ATOM   4212  CA  ALA B 546     -18.689  31.455 -20.245  1.00 98.55           C  
ATOM   4213  C   ALA B 546     -19.797  31.112 -19.254  1.00 98.55           C  
ATOM   4214  O   ALA B 546     -20.939  30.866 -19.649  1.00 98.55           O  
ATOM   4215  CB  ALA B 546     -18.094  30.179 -20.836  1.00 98.55           C  
ATOM   4216  N   LEU B 547     -19.483  31.051 -18.062  1.00 98.51           N  
ATOM   4217  CA  LEU B 547     -20.497  30.920 -17.023  1.00 98.51           C  
ATOM   4218  C   LEU B 547     -21.091  32.280 -16.668  1.00 98.51           C  
ATOM   4219  O   LEU B 547     -20.688  32.899 -15.681  1.00 98.51           O  
ATOM   4220  CB  LEU B 547     -19.902  30.268 -15.772  1.00 98.51           C  
ATOM   4221  CG  LEU B 547     -20.879  29.971 -14.632  1.00 98.51           C  
ATOM   4222  CD1 LEU B 547     -21.986  29.040 -15.113  1.00 98.51           C  
ATOM   4223  CD2 LEU B 547     -20.143  29.365 -13.442  1.00 98.51           C  
ATOM   4224  N   ASN B 548     -22.035  32.742 -17.381  1.00 98.33           N  
ATOM   4225  CA  ASN B 548     -22.581  34.090 -17.274  1.00 98.33           C  
ATOM   4226  C   ASN B 548     -23.738  34.149 -16.282  1.00 98.33           C  
ATOM   4227  O   ASN B 548     -24.840  34.577 -16.631  1.00 98.33           O  
ATOM   4228  CB  ASN B 548     -23.031  34.597 -18.646  1.00 98.33           C  
ATOM   4229  CG  ASN B 548     -23.377  36.074 -18.638  1.00 98.33           C  
ATOM   4230  ND2 ASN B 548     -24.097  36.519 -19.661  1.00 98.33           N  
ATOM   4231  OD1 ASN B 548     -22.999  36.807 -17.721  1.00 98.33           O  
ATOM   4232  N   GLU B 549     -23.704  33.624 -15.128  1.00 98.39           N  
ATOM   4233  CA  GLU B 549     -24.559  33.662 -13.946  1.00 98.39           C  
ATOM   4234  C   GLU B 549     -23.736  33.549 -12.666  1.00 98.39           C  
ATOM   4235  O   GLU B 549     -22.596  33.082 -12.694  1.00 98.39           O  
ATOM   4236  CB  GLU B 549     -25.603  32.543 -14.000  1.00 98.39           C  
ATOM   4237  CG  GLU B 549     -25.006  31.144 -13.962  1.00 98.39           C  
ATOM   4238  CD  GLU B 549     -26.035  30.047 -14.184  1.00 98.39           C  
ATOM   4239  OE1 GLU B 549     -25.818  28.907 -13.714  1.00 98.39           O  
ATOM   4240  OE2 GLU B 549     -27.067  30.329 -14.834  1.00 98.39           O1-
ATOM   4241  N   ALA B 550     -24.249  34.049 -11.554  1.00 98.78           N  
ATOM   4242  CA  ALA B 550     -23.549  33.992 -10.273  1.00 98.78           C  
ATOM   4243  C   ALA B 550     -23.325  32.547  -9.835  1.00 98.78           C  
ATOM   4244  O   ALA B 550     -24.204  31.698 -10.000  1.00 98.78           O  
ATOM   4245  CB  ALA B 550     -24.331  34.753  -9.205  1.00 98.78           C  
ATOM   4246  N   LEU B 551     -22.194  32.256  -9.397  1.00 98.62           N  
ATOM   4247  CA  LEU B 551     -21.893  30.965  -8.789  1.00 98.62           C  
ATOM   4248  C   LEU B 551     -22.688  30.771  -7.502  1.00 98.62           C  
ATOM   4249  O   LEU B 551     -22.749  31.673  -6.663  1.00 98.62           O  
ATOM   4250  CB  LEU B 551     -20.395  30.844  -8.500  1.00 98.62           C  
ATOM   4251  CG  LEU B 551     -19.898  29.468  -8.056  1.00 98.62           C  
ATOM   4252  CD1 LEU B 551     -20.052  28.458  -9.188  1.00 98.62           C  
ATOM   4253  CD2 LEU B 551     -18.447  29.545  -7.595  1.00 98.62           C  
ATOM   4254  N   THR B 552     -23.266  29.555  -7.355  1.00 98.78           N  
ATOM   4255  CA  THR B 552     -24.132  29.294  -6.210  1.00 98.78           C  
ATOM   4256  C   THR B 552     -23.309  28.882  -4.993  1.00 98.78           C  
ATOM   4257  O   THR B 552     -23.548  29.364  -3.884  1.00 98.78           O  
ATOM   4258  CB  THR B 552     -25.166  28.199  -6.530  1.00 98.78           C  
ATOM   4259  CG2 THR B 552     -26.097  27.959  -5.346  1.00 98.78           C  
ATOM   4260  OG1 THR B 552     -25.946  28.601  -7.662  1.00 98.78           O  
ATOM   4261  N   LYS B 553     -22.368  27.928  -5.130  1.00 98.76           N  
ATOM   4262  CA  LYS B 553     -21.547  27.398  -4.046  1.00 98.76           C  
ATOM   4263  C   LYS B 553     -20.303  28.255  -3.828  1.00 98.76           C  
ATOM   4264  O   LYS B 553     -20.042  29.185  -4.593  1.00 98.76           O  
ATOM   4265  CB  LYS B 553     -21.142  25.952  -4.336  1.00 98.76           C  
ATOM   4266  CG  LYS B 553     -22.317  24.993  -4.462  1.00 98.76           C  
ATOM   4267  CD  LYS B 553     -23.060  24.843  -3.140  1.00 98.76           C  
ATOM   4268  CE  LYS B 553     -24.228  23.873  -3.261  1.00 98.76           C  
ATOM   4269  NZ  LYS B 553     -24.957  23.720  -1.967  1.00 98.76           N1+
ATOM   4270  N   LYS B 554     -19.525  27.958  -2.748  1.00 98.89           N  
ATOM   4271  CA  LYS B 554     -18.410  28.802  -2.327  1.00 98.89           C  
ATOM   4272  C   LYS B 554     -17.073  28.188  -2.730  1.00 98.89           C  
ATOM   4273  O   LYS B 554     -16.994  26.991  -3.014  1.00 98.89           O  
ATOM   4274  CB  LYS B 554     -18.448  29.027  -0.815  1.00 98.89           C  
ATOM   4275  CG  LYS B 554     -19.728  29.685  -0.319  1.00 98.89           C  
ATOM   4276  CD  LYS B 554     -19.664  29.975   1.175  1.00 98.89           C  
ATOM   4277  CE  LYS B 554     -19.628  28.692   1.994  1.00 98.89           C  
ATOM   4278  NZ  LYS B 554     -20.990  28.103   2.163  1.00 98.89           N1+
ATOM   4279  N   VAL B 555     -16.083  28.980  -2.826  1.00 98.89           N  
ATOM   4280  CA  VAL B 555     -14.686  28.596  -2.999  1.00 98.89           C  
ATOM   4281  C   VAL B 555     -13.897  28.934  -1.737  1.00 98.89           C  
ATOM   4282  O   VAL B 555     -13.992  30.048  -1.217  1.00 98.89           O  
ATOM   4283  CB  VAL B 555     -14.055  29.293  -4.225  1.00 98.89           C  
ATOM   4284  CG1 VAL B 555     -12.567  28.962  -4.328  1.00 98.89           C  
ATOM   4285  CG2 VAL B 555     -14.785  28.888  -5.504  1.00 98.89           C  
ATOM   4286  N   ASN B 556     -13.163  28.039  -1.144  1.00 98.92           N  
ATOM   4287  CA  ASN B 556     -12.217  28.265  -0.056  1.00 98.92           C  
ATOM   4288  C   ASN B 556     -10.792  27.913  -0.471  1.00 98.92           C  
ATOM   4289  O   ASN B 556     -10.582  27.014  -1.287  1.00 98.92           O  
ATOM   4290  CB  ASN B 556     -12.623  27.464   1.183  1.00 98.92           C  
ATOM   4291  CG  ASN B 556     -14.100  27.588   1.500  1.00 98.92           C  
ATOM   4292  ND2 ASN B 556     -14.823  26.478   1.402  1.00 98.92           N  
ATOM   4293  OD1 ASN B 556     -14.588  28.672   1.830  1.00 98.92           O  
ATOM   4294  N   VAL B 557      -9.818  28.587   0.021  1.00 98.90           N  
ATOM   4295  CA  VAL B 557      -8.402  28.302  -0.181  1.00 98.90           C  
ATOM   4296  C   VAL B 557      -7.683  28.269   1.166  1.00 98.90           C  
ATOM   4297  O   VAL B 557      -7.844  29.178   1.984  1.00 98.90           O  
ATOM   4298  CB  VAL B 557      -7.741  29.342  -1.113  1.00 98.90           C  
ATOM   4299  CG1 VAL B 557      -6.250  29.052  -1.275  1.00 98.90           C  
ATOM   4300  CG2 VAL B 557      -8.436  29.358  -2.473  1.00 98.90           C  
ATOM   4301  N   HIS B 558      -6.985  27.227   1.450  1.00 98.87           N  
ATOM   4302  CA  HIS B 558      -6.216  27.033   2.675  1.00 98.87           C  
ATOM   4303  C   HIS B 558      -4.765  26.682   2.364  1.00 98.87           C  
ATOM   4304  O   HIS B 558      -4.464  25.549   1.982  1.00 98.87           O  
ATOM   4305  CB  HIS B 558      -6.848  25.939   3.537  1.00 98.87           C  
ATOM   4306  CG  HIS B 558      -6.352  25.926   4.948  1.00 98.87           C  
ATOM   4307  CD2 HIS B 558      -5.242  26.466   5.505  1.00 98.87           C  
ATOM   4308  ND1 HIS B 558      -7.027  25.292   5.968  1.00 98.87           N  
ATOM   4309  CE1 HIS B 558      -6.353  25.445   7.096  1.00 98.87           C  
ATOM   4310  NE2 HIS B 558      -5.266  26.154   6.842  1.00 98.87           N  
ATOM   4311  N   ILE B 559      -3.840  27.653   2.447  1.00 98.86           N  
ATOM   4312  CA  ILE B 559      -2.407  27.472   2.242  1.00 98.86           C  
ATOM   4313  C   ILE B 559      -1.678  27.571   3.580  1.00 98.86           C  
ATOM   4314  O   ILE B 559      -1.738  28.603   4.252  1.00 98.86           O  
ATOM   4315  CB  ILE B 559      -1.842  28.509   1.246  1.00 98.86           C  
ATOM   4316  CG1 ILE B 559      -2.720  28.578  -0.009  1.00 98.86           C  
ATOM   4317  CG2 ILE B 559      -0.392  28.176   0.883  1.00 98.86           C  
ATOM   4318  CD1 ILE B 559      -2.323  29.679  -0.982  1.00 98.86           C  
ATOM   4319  N   THR B 560      -0.965  26.555   4.012  1.00 98.74           N  
ATOM   4320  CA  THR B 560      -0.420  26.457   5.362  1.00 98.74           C  
ATOM   4321  C   THR B 560       0.721  25.446   5.412  1.00 98.74           C  
ATOM   4322  O   THR B 560       1.244  25.040   4.372  1.00 98.74           O  
ATOM   4323  CB  THR B 560      -1.508  26.058   6.376  1.00 98.74           C  
ATOM   4324  CG2 THR B 560      -1.897  24.592   6.217  1.00 98.74           C  
ATOM   4325  OG1 THR B 560      -1.015  26.269   7.704  1.00 98.74           O  
ATOM   4326  N   GLY B 561       1.283  25.132   6.555  1.00 98.42           N  
ATOM   4327  CA  GLY B 561       2.163  23.995   6.779  1.00 98.42           C  
ATOM   4328  C   GLY B 561       3.619  24.300   6.482  1.00 98.42           C  
ATOM   4329  O   GLY B 561       4.393  23.397   6.157  1.00 98.42           O  
ATOM   4330  N   GLY B 562       3.964  25.598   6.467  1.00 98.70           N  
ATOM   4331  CA  GLY B 562       5.354  25.966   6.249  1.00 98.70           C  
ATOM   4332  C   GLY B 562       5.823  25.710   4.829  1.00 98.70           C  
ATOM   4333  O   GLY B 562       6.992  25.387   4.605  1.00 98.70           O  
ATOM   4334  N   VAL B 563       4.972  25.695   3.876  1.00 98.56           N  
ATOM   4335  CA  VAL B 563       5.353  25.535   2.477  1.00 98.56           C  
ATOM   4336  C   VAL B 563       6.347  26.625   2.084  1.00 98.56           C  
ATOM   4337  O   VAL B 563       6.145  27.801   2.399  1.00 98.56           O  
ATOM   4338  CB  VAL B 563       4.122  25.574   1.545  1.00 98.56           C  
ATOM   4339  CG1 VAL B 563       3.385  26.906   1.680  1.00 98.56           C  
ATOM   4340  CG2 VAL B 563       4.542  25.338   0.096  1.00 98.56           C  
ATOM   4341  N   SER B 564       7.455  26.268   1.453  1.00 98.80           N  
ATOM   4342  CA  SER B 564       8.502  27.212   1.076  1.00 98.80           C  
ATOM   4343  C   SER B 564       8.450  27.530  -0.414  1.00 98.80           C  
ATOM   4344  O   SER B 564       7.993  26.710  -1.213  1.00 98.80           O  
ATOM   4345  CB  SER B 564       9.880  26.659   1.441  1.00 98.80           C  
ATOM   4346  OG  SER B 564      10.168  25.493   0.690  1.00 98.80           O  
ATOM   4347  N   CYS B 565       8.874  28.711  -0.794  1.00 98.83           N  
ATOM   4348  CA  CYS B 565       8.946  29.220  -2.159  1.00 98.83           C  
ATOM   4349  C   CYS B 565      10.222  30.026  -2.374  1.00 98.83           C  
ATOM   4350  O   CYS B 565      10.447  31.032  -1.698  1.00 98.83           O  
ATOM   4351  CB  CYS B 565       7.727  30.085  -2.474  1.00 98.83           C  
ATOM   4352  SG  CYS B 565       7.801  30.888  -4.090  1.00 98.83           S  
ATOM   4353  N   ASP B 566      11.040  29.569  -3.310  1.00 98.69           N  
ATOM   4354  CA  ASP B 566      12.311  30.255  -3.520  1.00 98.69           C  
ATOM   4355  C   ASP B 566      12.250  31.160  -4.749  1.00 98.69           C  
ATOM   4356  O   ASP B 566      13.278  31.444  -5.368  1.00 98.69           O  
ATOM   4357  CB  ASP B 566      13.449  29.244  -3.666  1.00 98.69           C  
ATOM   4358  CG  ASP B 566      13.341  28.409  -4.930  1.00 98.69           C  
ATOM   4359  OD1 ASP B 566      12.294  28.464  -5.610  1.00 98.69           O  
ATOM   4360  OD2 ASP B 566      14.311  27.687  -5.248  1.00 98.69           O1-
ATOM   4361  N   PHE B 567      11.105  31.635  -5.154  1.00 98.77           N  
ATOM   4362  CA  PHE B 567      10.929  32.564  -6.264  1.00 98.77           C  
ATOM   4363  C   PHE B 567      11.646  33.880  -5.988  1.00 98.77           C  
ATOM   4364  O   PHE B 567      11.644  34.369  -4.857  1.00 98.77           O  
ATOM   4365  CB  PHE B 567       9.441  32.821  -6.522  1.00 98.77           C  
ATOM   4366  CG  PHE B 567       8.712  31.638  -7.100  1.00 98.77           C  
ATOM   4367  CD1 PHE B 567       9.387  30.456  -7.377  1.00 98.77           C  
ATOM   4368  CD2 PHE B 567       7.351  31.709  -7.366  1.00 98.77           C  
ATOM   4369  CE1 PHE B 567       8.714  29.359  -7.912  1.00 98.77           C  
ATOM   4370  CE2 PHE B 567       6.672  30.618  -7.901  1.00 98.77           C  
ATOM   4371  CZ  PHE B 567       7.356  29.444  -8.174  1.00 98.77           C  
ATOM   4372  N   ASP B 568      12.134  34.431  -7.069  1.00 98.79           N  
ATOM   4373  CA  ASP B 568      12.682  35.781  -6.978  1.00 98.79           C  
ATOM   4374  C   ASP B 568      11.569  36.819  -6.855  1.00 98.79           C  
ATOM   4375  O   ASP B 568      11.739  37.843  -6.190  1.00 98.79           O  
ATOM   4376  CB  ASP B 568      13.555  36.089  -8.197  1.00 98.79           C  
ATOM   4377  CG  ASP B 568      14.737  35.146  -8.333  1.00 98.79           C  
ATOM   4378  OD1 ASP B 568      15.576  35.081  -7.408  1.00 98.79           O  
ATOM   4379  OD2 ASP B 568      14.834  34.463  -9.375  1.00 98.79           O1-
ATOM   4380  N   ALA B 569      10.502  36.544  -7.442  1.00 98.82           N  
ATOM   4381  CA  ALA B 569       9.339  37.426  -7.403  1.00 98.82           C  
ATOM   4382  C   ALA B 569       8.042  36.623  -7.374  1.00 98.82           C  
ATOM   4383  O   ALA B 569       7.934  35.583  -8.027  1.00 98.82           O  
ATOM   4384  CB  ALA B 569       9.349  38.373  -8.601  1.00 98.82           C  
ATOM   4385  N   LEU B 570       7.110  37.105  -6.644  1.00 98.82           N  
ATOM   4386  CA  LEU B 570       5.788  36.502  -6.508  1.00 98.82           C  
ATOM   4387  C   LEU B 570       4.722  37.572  -6.299  1.00 98.82           C  
ATOM   4388  O   LEU B 570       4.908  38.493  -5.501  1.00 98.82           O  
ATOM   4389  CB  LEU B 570       5.768  35.510  -5.343  1.00 98.82           C  
ATOM   4390  CG  LEU B 570       4.421  34.854  -5.034  1.00 98.82           C  
ATOM   4391  CD1 LEU B 570       3.993  33.955  -6.189  1.00 98.82           C  
ATOM   4392  CD2 LEU B 570       4.498  34.062  -3.733  1.00 98.82           C  
ATOM   4393  N   ARG B 571       3.646  37.446  -7.071  1.00 98.82           N  
ATOM   4394  CA  ARG B 571       2.570  38.417  -6.899  1.00 98.82           C  
ATOM   4395  C   ARG B 571       1.656  38.022  -5.745  1.00 98.82           C  
ATOM   4396  O   ARG B 571       1.432  38.812  -4.825  1.00 98.82           O  
ATOM   4397  CB  ARG B 571       1.757  38.553  -8.189  1.00 98.82           C  
ATOM   4398  CG  ARG B 571       0.767  39.707  -8.174  1.00 98.82           C  
ATOM   4399  CD  ARG B 571      -0.016  39.794  -9.476  1.00 98.82           C  
ATOM   4400  NE  ARG B 571      -1.015  38.735  -9.577  1.00 98.82           N  
ATOM   4401  CZ  ARG B 571      -2.007  38.710 -10.462  1.00 98.82           C  
ATOM   4402  NH1 ARG B 571      -2.153  39.691 -11.346  1.00 98.82           N1+
ATOM   4403  NH2 ARG B 571      -2.861  37.696 -10.465  1.00 98.82           N  
ATOM   4404  N   HIS B 572       1.123  36.803  -5.846  1.00 98.85           N  
ATOM   4405  CA  HIS B 572       0.175  36.429  -4.803  1.00 98.85           C  
ATOM   4406  C   HIS B 572       0.298  34.950  -4.450  1.00 98.85           C  
ATOM   4407  O   HIS B 572       0.641  34.131  -5.305  1.00 98.85           O  
ATOM   4408  CB  HIS B 572      -1.256  36.747  -5.240  1.00 98.85           C  
ATOM   4409  CG  HIS B 572      -1.696  35.988  -6.451  1.00 98.85           C  
ATOM   4410  CD2 HIS B 572      -2.163  34.724  -6.587  1.00 98.85           C  
ATOM   4411  ND1 HIS B 572      -1.677  36.531  -7.718  1.00 98.85           N  
ATOM   4412  CE1 HIS B 572      -2.117  35.632  -8.582  1.00 98.85           C  
ATOM   4413  NE2 HIS B 572      -2.418  34.527  -7.922  1.00 98.85           N  
ATOM   4414  N   TRP B 573      -0.037  34.626  -3.101  1.00 98.93           N  
ATOM   4415  CA  TRP B 573      -0.215  33.243  -2.673  1.00 98.93           C  
ATOM   4416  C   TRP B 573      -1.612  32.740  -3.023  1.00 98.93           C  
ATOM   4417  O   TRP B 573      -1.767  31.633  -3.544  1.00 98.93           O  
ATOM   4418  CB  TRP B 573       0.026  33.111  -1.167  1.00 98.93           C  
ATOM   4419  CG  TRP B 573       1.474  33.069  -0.783  1.00 98.93           C  
ATOM   4420  CD1 TRP B 573       2.271  34.131  -0.455  1.00 98.93           C  
ATOM   4421  CD2 TRP B 573       2.300  31.904  -0.692  1.00 98.93           C  
ATOM   4422  CE2 TRP B 573       3.588  32.335  -0.302  1.00 98.93           C  
ATOM   4423  CE3 TRP B 573       2.076  30.537  -0.901  1.00 98.93           C  
ATOM   4424  NE1 TRP B 573       3.543  33.696  -0.165  1.00 98.93           N  
ATOM   4425  CZ2 TRP B 573       4.649  31.444  -0.118  1.00 98.93           C  
ATOM   4426  CZ3 TRP B 573       3.133  29.653  -0.717  1.00 98.93           C  
ATOM   4427  CH2 TRP B 573       4.403  30.112  -0.329  1.00 98.93           C  
ATOM   4428  N   ALA B 574      -2.669  33.605  -2.892  1.00 98.95           N  
ATOM   4429  CA  ALA B 574      -4.041  33.190  -3.174  1.00 98.95           C  
ATOM   4430  C   ALA B 574      -4.824  34.309  -3.855  1.00 98.95           C  
ATOM   4431  O   ALA B 574      -4.694  35.479  -3.487  1.00 98.95           O  
ATOM   4432  CB  ALA B 574      -4.742  32.761  -1.887  1.00 98.95           C  
ATOM   4433  N   TRP B 575      -5.599  33.920  -4.826  1.00 98.93           N  
ATOM   4434  CA  TRP B 575      -6.501  34.845  -5.504  1.00 98.93           C  
ATOM   4435  C   TRP B 575      -7.713  34.110  -6.067  1.00 98.93           C  
ATOM   4436  O   TRP B 575      -7.567  33.103  -6.765  1.00 98.93           O  
ATOM   4437  CB  TRP B 575      -5.769  35.584  -6.628  1.00 98.93           C  
ATOM   4438  CG  TRP B 575      -6.569  36.687  -7.254  1.00 98.93           C  
ATOM   4439  CD1 TRP B 575      -7.517  37.464  -6.647  1.00 98.93           C  
ATOM   4440  CD2 TRP B 575      -6.494  37.132  -8.611  1.00 98.93           C  
ATOM   4441  CE2 TRP B 575      -7.425  38.184  -8.759  1.00 98.93           C  
ATOM   4442  CE3 TRP B 575      -5.728  36.744  -9.719  1.00 98.93           C  
ATOM   4443  NE1 TRP B 575      -8.036  38.366  -7.547  1.00 98.93           N  
ATOM   4444  CZ2 TRP B 575      -7.611  38.852  -9.971  1.00 98.93           C  
ATOM   4445  CZ3 TRP B 575      -5.914  37.410 -10.924  1.00 98.93           C  
ATOM   4446  CH2 TRP B 575      -6.849  38.453 -11.038  1.00 98.93           C  
ATOM   4447  N   VAL B 576      -8.910  34.484  -5.730  1.00 98.90           N  
ATOM   4448  CA  VAL B 576     -10.174  33.991  -6.267  1.00 98.90           C  
ATOM   4449  C   VAL B 576     -10.977  35.153  -6.847  1.00 98.90           C  
ATOM   4450  O   VAL B 576     -11.247  36.137  -6.153  1.00 98.90           O  
ATOM   4451  CB  VAL B 576     -11.001  33.257  -5.189  1.00 98.90           C  
ATOM   4452  CG1 VAL B 576     -12.318  32.748  -5.772  1.00 98.90           C  
ATOM   4453  CG2 VAL B 576     -10.196  32.103  -4.593  1.00 98.90           C  
ATOM   4454  N   GLU B 577     -11.400  35.011  -8.059  1.00 98.77           N  
ATOM   4455  CA  GLU B 577     -12.096  36.126  -8.693  1.00 98.77           C  
ATOM   4456  C   GLU B 577     -12.878  35.664  -9.919  1.00 98.77           C  
ATOM   4457  O   GLU B 577     -12.596  34.601 -10.477  1.00 98.77           O  
ATOM   4458  CB  GLU B 577     -11.106  37.226  -9.084  1.00 98.77           C  
ATOM   4459  CG  GLU B 577     -11.769  38.520  -9.532  1.00 98.77           C  
ATOM   4460  CD  GLU B 577     -12.760  39.068  -8.517  1.00 98.77           C  
ATOM   4461  OE1 GLU B 577     -13.978  38.812  -8.659  1.00 98.77           O  
ATOM   4462  OE2 GLU B 577     -12.316  39.760  -7.574  1.00 98.77           O1-
ATOM   4463  N   ASP B 578     -13.906  36.428 -10.293  1.00 98.61           N  
ATOM   4464  CA  ASP B 578     -14.626  36.210 -11.544  1.00 98.61           C  
ATOM   4465  C   ASP B 578     -13.725  36.469 -12.749  1.00 98.61           C  
ATOM   4466  O   ASP B 578     -12.697  37.139 -12.630  1.00 98.61           O  
ATOM   4467  CB  ASP B 578     -15.866  37.105 -11.612  1.00 98.61           C  
ATOM   4468  CG  ASP B 578     -16.789  36.751 -12.764  1.00 98.61           C  
ATOM   4469  OD1 ASP B 578     -16.709  35.618 -13.285  1.00 98.61           O  
ATOM   4470  OD2 ASP B 578     -17.604  37.615 -13.157  1.00 98.61           O1-
ATOM   4471  N   GLY B 579     -14.071  35.915 -13.984  1.00 98.51           N  
ATOM   4472  CA  GLY B 579     -13.331  36.160 -15.211  1.00 98.51           C  
ATOM   4473  C   GLY B 579     -13.315  37.622 -15.616  1.00 98.51           C  
ATOM   4474  O   GLY B 579     -12.408  38.066 -16.323  1.00 98.51           O  
ATOM   4475  N   THR B 580     -14.348  38.302 -15.179  1.00 98.24           N  
ATOM   4476  CA  THR B 580     -14.466  39.747 -15.346  1.00 98.24           C  
ATOM   4477  C   THR B 580     -14.637  40.435 -13.995  1.00 98.24           C  
ATOM   4478  O   THR B 580     -15.664  40.269 -13.334  1.00 98.24           O  
ATOM   4479  CB  THR B 580     -15.649  40.108 -16.263  1.00 98.24           C  
ATOM   4480  CG2 THR B 580     -15.755  41.618 -16.455  1.00 98.24           C  
ATOM   4481  OG1 THR B 580     -15.463  39.488 -17.541  1.00 98.24           O  
ATOM   4482  N   ILE B 581     -13.642  41.214 -13.680  1.00 98.52           N  
ATOM   4483  CA  ILE B 581     -13.708  41.921 -12.406  1.00 98.52           C  
ATOM   4484  C   ILE B 581     -14.936  42.828 -12.381  1.00 98.52           C  
ATOM   4485  O   ILE B 581     -15.175  43.585 -13.325  1.00 98.52           O  
ATOM   4486  CB  ILE B 581     -12.427  42.746 -12.150  1.00 98.52           C  
ATOM   4487  CG1 ILE B 581     -11.187  41.848 -12.239  1.00 98.52           C  
ATOM   4488  CG2 ILE B 581     -12.498  43.448 -10.791  1.00 98.52           C  
ATOM   4489  CD1 ILE B 581     -11.109  40.790 -11.148  1.00 98.52           C  
ATOM   4490  N   GLY B 582     -15.716  42.734 -11.334  1.00 98.27           N  
ATOM   4491  CA  GLY B 582     -16.865  43.611 -11.175  1.00 98.27           C  
ATOM   4492  C   GLY B 582     -18.149  43.018 -11.726  1.00 98.27           C  
ATOM   4493  O   GLY B 582     -19.238  43.533 -11.465  1.00 98.27           O  
ATOM   4494  N   ARG B 583     -18.158  41.908 -12.523  1.00 97.76           N  
ATOM   4495  CA  ARG B 583     -19.352  41.289 -13.090  1.00 97.76           C  
ATOM   4496  C   ARG B 583     -20.119  40.505 -12.031  1.00 97.76           C  
ATOM   4497  O   ARG B 583     -21.239  40.871 -11.671  1.00 97.76           O  
ATOM   4498  CB  ARG B 583     -18.979  40.369 -14.255  1.00 97.76           C  
ATOM   4499  CG  ARG B 583     -20.171  39.680 -14.901  1.00 97.76           C  
ATOM   4500  CD  ARG B 583     -19.745  38.772 -16.046  1.00 97.76           C  
ATOM   4501  NE  ARG B 583     -19.003  37.610 -15.565  1.00 97.76           N  
ATOM   4502  CZ  ARG B 583     -18.890  36.458 -16.221  1.00 97.76           C  
ATOM   4503  NH1 ARG B 583     -19.470  36.292 -17.403  1.00 97.76           N1+
ATOM   4504  NH2 ARG B 583     -18.191  35.465 -15.690  1.00 97.76           N  
ATOM   4505  N   TYR B 584     -19.659  39.406 -11.486  1.00 98.58           N  
ATOM   4506  CA  TYR B 584     -20.199  38.654 -10.359  1.00 98.58           C  
ATOM   4507  C   TYR B 584     -19.182  38.564  -9.227  1.00 98.58           C  
ATOM   4508  O   TYR B 584     -17.979  38.719  -9.451  1.00 98.58           O  
ATOM   4509  CB  TYR B 584     -20.614  37.248 -10.800  1.00 98.58           C  
ATOM   4510  CG  TYR B 584     -21.613  37.237 -11.932  1.00 98.58           C  
ATOM   4511  CD1 TYR B 584     -22.913  37.702 -11.745  1.00 98.58           C  
ATOM   4512  CD2 TYR B 584     -21.259  36.762 -13.191  1.00 98.58           C  
ATOM   4513  CE1 TYR B 584     -23.837  37.692 -12.785  1.00 98.58           C  
ATOM   4514  CE2 TYR B 584     -22.174  36.748 -14.238  1.00 98.58           C  
ATOM   4515  CZ  TYR B 584     -23.459  37.215 -14.025  1.00 98.58           C  
ATOM   4516  OH  TYR B 584     -24.369  37.203 -15.058  1.00 98.58           O  
ATOM   4517  N   THR B 585     -19.636  38.458  -8.010  1.00 98.78           N  
ATOM   4518  CA  THR B 585     -18.814  38.028  -6.884  1.00 98.78           C  
ATOM   4519  C   THR B 585     -18.755  36.505  -6.809  1.00 98.78           C  
ATOM   4520  O   THR B 585     -19.791  35.841  -6.728  1.00 98.78           O  
ATOM   4521  CB  THR B 585     -19.349  38.590  -5.555  1.00 98.78           C  
ATOM   4522  CG2 THR B 585     -18.540  38.068  -4.371  1.00 98.78           C  
ATOM   4523  OG1 THR B 585     -19.268  40.021  -5.581  1.00 98.78           O  
ATOM   4524  N   VAL B 586     -17.589  35.951  -7.008  1.00 98.83           N  
ATOM   4525  CA  VAL B 586     -17.418  34.542  -6.672  1.00 98.83           C  
ATOM   4526  C   VAL B 586     -17.499  34.358  -5.158  1.00 98.83           C  
ATOM   4527  O   VAL B 586     -16.662  34.879  -4.418  1.00 98.83           O  
ATOM   4528  CB  VAL B 586     -16.077  33.990  -7.205  1.00 98.83           C  
ATOM   4529  CG1 VAL B 586     -15.907  32.521  -6.822  1.00 98.83           C  
ATOM   4530  CG2 VAL B 586     -15.994  34.163  -8.721  1.00 98.83           C  
ATOM   4531  N   PRO B 587     -18.548  33.651  -4.624  1.00 98.80           N  
ATOM   4532  CA  PRO B 587     -18.656  33.509  -3.171  1.00 98.80           C  
ATOM   4533  C   PRO B 587     -17.458  32.789  -2.557  1.00 98.80           C  
ATOM   4534  O   PRO B 587     -17.012  31.766  -3.084  1.00 98.80           O  
ATOM   4535  CB  PRO B 587     -19.937  32.691  -2.990  1.00 98.80           C  
ATOM   4536  CG  PRO B 587     -20.687  32.868  -4.271  1.00 98.80           C  
ATOM   4537  CD  PRO B 587     -19.695  32.991  -5.392  1.00 98.80           C  
ATOM   4538  N   ILE B 588     -16.943  33.348  -1.556  1.00 98.85           N  
ATOM   4539  CA  ILE B 588     -15.831  32.789  -0.796  1.00 98.85           C  
ATOM   4540  C   ILE B 588     -16.240  32.614   0.665  1.00 98.85           C  
ATOM   4541  O   ILE B 588     -16.784  33.536   1.278  1.00 98.85           O  
ATOM   4542  CB  ILE B 588     -14.573  33.681  -0.897  1.00 98.85           C  
ATOM   4543  CG1 ILE B 588     -14.104  33.780  -2.353  1.00 98.85           C  
ATOM   4544  CG2 ILE B 588     -13.456  33.142   0.002  1.00 98.85           C  
ATOM   4545  CD1 ILE B 588     -13.131  34.922  -2.614  1.00 98.85           C  
ATOM   4546  N   GLY B 589     -16.075  31.380   1.217  1.00 98.83           N  
ATOM   4547  CA  GLY B 589     -16.204  31.203   2.654  1.00 98.83           C  
ATOM   4548  C   GLY B 589     -15.035  31.773   3.434  1.00 98.83           C  
ATOM   4549  O   GLY B 589     -15.154  32.829   4.059  1.00 98.83           O  
ATOM   4550  N   TYR B 590     -13.888  31.069   3.255  1.00 98.76           N  
ATOM   4551  CA  TYR B 590     -12.672  31.543   3.906  1.00 98.76           C  
ATOM   4552  C   TYR B 590     -11.465  31.386   2.989  1.00 98.76           C  
ATOM   4553  O   TYR B 590     -11.471  30.551   2.082  1.00 98.76           O  
ATOM   4554  CB  TYR B 590     -12.434  30.786   5.217  1.00 98.76           C  
ATOM   4555  CG  TYR B 590     -12.173  29.311   5.027  1.00 98.76           C  
ATOM   4556  CD1 TYR B 590     -13.223  28.395   5.007  1.00 98.76           C  
ATOM   4557  CD2 TYR B 590     -10.878  28.831   4.867  1.00 98.76           C  
ATOM   4558  CE1 TYR B 590     -12.987  27.035   4.835  1.00 98.76           C  
ATOM   4559  CE2 TYR B 590     -10.630  27.473   4.694  1.00 98.76           C  
ATOM   4560  CZ  TYR B 590     -11.690  26.584   4.679  1.00 98.76           C  
ATOM   4561  OH  TYR B 590     -11.451  25.239   4.507  1.00 98.76           O  
ATOM   4562  N   ILE B 591     -10.463  32.182   3.172  1.00 98.91           N  
ATOM   4563  CA  ILE B 591      -9.108  32.008   2.661  1.00 98.91           C  
ATOM   4564  C   ILE B 591      -8.107  32.110   3.809  1.00 98.91           C  
ATOM   4565  O   ILE B 591      -8.067  33.118   4.519  1.00 98.91           O  
ATOM   4566  CB  ILE B 591      -8.778  33.048   1.568  1.00 98.91           C  
ATOM   4567  CG1 ILE B 591      -9.807  32.976   0.434  1.00 98.91           C  
ATOM   4568  CG2 ILE B 591      -7.358  32.837   1.033  1.00 98.91           C  
ATOM   4569  CD1 ILE B 591      -9.630  34.048  -0.632  1.00 98.91           C  
ATOM   4570  N   ILE B 592      -7.375  31.043   4.029  1.00 98.91           N  
ATOM   4571  CA  ILE B 592      -6.316  31.017   5.032  1.00 98.91           C  
ATOM   4572  C   ILE B 592      -4.957  30.898   4.346  1.00 98.91           C  
ATOM   4573  O   ILE B 592      -4.741  29.993   3.536  1.00 98.91           O  
ATOM   4574  CB  ILE B 592      -6.514  29.857   6.033  1.00 98.91           C  
ATOM   4575  CG1 ILE B 592      -7.747  30.111   6.908  1.00 98.91           C  
ATOM   4576  CG2 ILE B 592      -5.262  29.666   6.894  1.00 98.91           C  
ATOM   4577  CD1 ILE B 592      -8.124  28.938   7.803  1.00 98.91           C  
ATOM   4578  N   VAL B 593      -4.094  31.814   4.499  1.00 98.89           N  
ATOM   4579  CA  VAL B 593      -2.665  31.797   4.206  1.00 98.89           C  
ATOM   4580  C   VAL B 593      -1.876  32.177   5.457  1.00 98.89           C  
ATOM   4581  O   VAL B 593      -1.619  33.358   5.701  1.00 98.89           O  
ATOM   4582  CB  VAL B 593      -2.312  32.751   3.043  1.00 98.89           C  
ATOM   4583  CG1 VAL B 593      -0.848  32.592   2.639  1.00 98.89           C  
ATOM   4584  CG2 VAL B 593      -3.230  32.498   1.848  1.00 98.89           C  
ATOM   4585  N   ASP B 594      -1.486  31.253   6.258  1.00 98.79           N  
ATOM   4586  CA  ASP B 594      -1.097  31.613   7.618  1.00 98.79           C  
ATOM   4587  C   ASP B 594       0.315  31.124   7.932  1.00 98.79           C  
ATOM   4588  O   ASP B 594       0.918  31.548   8.920  1.00 98.79           O  
ATOM   4589  CB  ASP B 594      -2.090  31.038   8.630  1.00 98.79           C  
ATOM   4590  CG  ASP B 594      -2.260  29.534   8.506  1.00 98.79           C  
ATOM   4591  OD1 ASP B 594      -1.675  28.929   7.582  1.00 98.79           O  
ATOM   4592  OD2 ASP B 594      -2.989  28.950   9.337  1.00 98.79           O1-
ATOM   4593  N   ASP B 595       0.932  30.258   7.165  1.00 98.67           N  
ATOM   4594  CA  ASP B 595       2.270  29.731   7.418  1.00 98.67           C  
ATOM   4595  C   ASP B 595       2.983  29.393   6.111  1.00 98.67           C  
ATOM   4596  O   ASP B 595       3.029  28.229   5.706  1.00 98.67           O  
ATOM   4597  CB  ASP B 595       2.198  28.493   8.314  1.00 98.67           C  
ATOM   4598  CG  ASP B 595       3.565  28.001   8.757  1.00 98.67           C  
ATOM   4599  OD1 ASP B 595       4.565  28.728   8.568  1.00 98.67           O  
ATOM   4600  OD2 ASP B 595       3.643  26.877   9.297  1.00 98.67           O1-
ATOM   4601  N   VAL B 596       3.536  30.408   5.462  1.00 98.84           N  
ATOM   4602  CA  VAL B 596       4.252  30.286   4.196  1.00 98.84           C  
ATOM   4603  C   VAL B 596       5.624  30.946   4.313  1.00 98.84           C  
ATOM   4604  O   VAL B 596       5.845  31.782   5.192  1.00 98.84           O  
ATOM   4605  CB  VAL B 596       3.456  30.914   3.030  1.00 98.84           C  
ATOM   4606  CG1 VAL B 596       2.060  30.300   2.938  1.00 98.84           C  
ATOM   4607  CG2 VAL B 596       3.367  32.429   3.201  1.00 98.84           C  
ATOM   4608  N   VAL B 597       6.593  30.560   3.444  1.00 98.80           N  
ATOM   4609  CA  VAL B 597       7.959  31.063   3.543  1.00 98.80           C  
ATOM   4610  C   VAL B 597       8.480  31.421   2.153  1.00 98.80           C  
ATOM   4611  O   VAL B 597       8.792  30.535   1.353  1.00 98.80           O  
ATOM   4612  CB  VAL B 597       8.895  30.033   4.214  1.00 98.80           C  
ATOM   4613  CG1 VAL B 597      10.287  30.626   4.424  1.00 98.80           C  
ATOM   4614  CG2 VAL B 597       8.305  29.563   5.542  1.00 98.80           C  
ATOM   4615  N   ASN B 598       8.519  32.673   1.766  1.00 98.87           N  
ATOM   4616  CA  ASN B 598       9.347  33.113   0.648  1.00 98.87           C  
ATOM   4617  C   ASN B 598      10.812  33.244   1.053  1.00 98.87           C  
ATOM   4618  O   ASN B 598      11.173  34.145   1.813  1.00 98.87           O  
ATOM   4619  CB  ASN B 598       8.830  34.440   0.087  1.00 98.87           C  
ATOM   4620  CG  ASN B 598       7.574  34.273  -0.743  1.00 98.87           C  
ATOM   4621  ND2 ASN B 598       6.418  34.440  -0.111  1.00 98.87           N  
ATOM   4622  OD1 ASN B 598       7.640  33.995  -1.944  1.00 98.87           O  
ATOM   4623  N   THR B 599      11.662  32.480   0.487  1.00 98.62           N  
ATOM   4624  CA  THR B 599      13.033  32.387   0.978  1.00 98.62           C  
ATOM   4625  C   THR B 599      13.885  33.523   0.420  1.00 98.62           C  
ATOM   4626  O   THR B 599      14.965  33.810   0.941  1.00 98.62           O  
ATOM   4627  CB  THR B 599      13.668  31.035   0.607  1.00 98.62           C  
ATOM   4628  CG2 THR B 599      12.801  29.872   1.079  1.00 98.62           C  
ATOM   4629  OG1 THR B 599      13.819  30.958  -0.816  1.00 98.62           O  
ATOM   4630  N   LYS B 600      13.448  34.172  -0.630  1.00 98.70           N  
ATOM   4631  CA  LYS B 600      14.186  35.290  -1.211  1.00 98.70           C  
ATOM   4632  C   LYS B 600      13.720  36.619  -0.625  1.00 98.70           C  
ATOM   4633  O   LYS B 600      12.521  36.831  -0.430  1.00 98.70           O  
ATOM   4634  CB  LYS B 600      14.030  35.304  -2.732  1.00 98.70           C  
ATOM   4635  CG  LYS B 600      14.528  34.039  -3.417  1.00 98.70           C  
ATOM   4636  CD  LYS B 600      16.036  33.878  -3.265  1.00 98.70           C  
ATOM   4637  CE  LYS B 600      16.534  32.609  -3.943  1.00 98.70           C  
ATOM   4638  NZ  LYS B 600      16.608  32.765  -5.426  1.00 98.70           N1+
ATOM   4639  N   ASP B 601      14.659  37.481  -0.350  1.00 98.24           N  
ATOM   4640  CA  ASP B 601      14.372  38.793   0.223  1.00 98.24           C  
ATOM   4641  C   ASP B 601      13.715  39.710  -0.805  1.00 98.24           C  
ATOM   4642  O   ASP B 601      13.100  40.716  -0.445  1.00 98.24           O  
ATOM   4643  CB  ASP B 601      15.652  39.436   0.760  1.00 98.24           C  
ATOM   4644  CG  ASP B 601      16.709  39.636  -0.311  1.00 98.24           C  
ATOM   4645  OD1 ASP B 601      16.441  39.341  -1.496  1.00 98.24           O  
ATOM   4646  OD2 ASP B 601      17.822  40.090   0.033  1.00 98.24           O1-
ATOM   4647  N   THR B 602      13.795  39.309  -2.062  1.00 98.55           N  
ATOM   4648  CA  THR B 602      13.252  40.152  -3.121  1.00 98.55           C  
ATOM   4649  C   THR B 602      11.755  39.911  -3.290  1.00 98.55           C  
ATOM   4650  O   THR B 602      11.049  40.738  -3.872  1.00 98.55           O  
ATOM   4651  CB  THR B 602      13.970  39.898  -4.460  1.00 98.55           C  
ATOM   4652  CG2 THR B 602      15.414  40.386  -4.411  1.00 98.55           C  
ATOM   4653  OG1 THR B 602      13.961  38.493  -4.742  1.00 98.55           O  
ATOM   4654  N   ALA B 603      11.341  38.843  -2.882  1.00 98.64           N  
ATOM   4655  CA  ALA B 603       9.925  38.514  -3.026  1.00 98.64           C  
ATOM   4656  C   ALA B 603       9.064  39.383  -2.113  1.00 98.64           C  
ATOM   4657  O   ALA B 603       9.400  39.589  -0.944  1.00 98.64           O  
ATOM   4658  CB  ALA B 603       9.688  37.036  -2.727  1.00 98.64           C  
ATOM   4659  N   ASN B 604       7.958  39.840  -2.591  1.00 98.72           N  
ATOM   4660  CA  ASN B 604       7.057  40.721  -1.855  1.00 98.72           C  
ATOM   4661  C   ASN B 604       5.597  40.453  -2.209  1.00 98.72           C  
ATOM   4662  O   ASN B 604       4.914  41.326  -2.747  1.00 98.72           O  
ATOM   4663  CB  ASN B 604       7.407  42.187  -2.118  1.00 98.72           C  
ATOM   4664  CG  ASN B 604       6.554  43.145  -1.311  1.00 98.72           C  
ATOM   4665  ND2 ASN B 604       6.401  44.367  -1.808  1.00 98.72           N  
ATOM   4666  OD1 ASN B 604       6.036  42.790  -0.249  1.00 98.72           O  
ATOM   4667  N   PRO B 605       5.160  39.325  -1.981  1.00 98.84           N  
ATOM   4668  CA  PRO B 605       3.835  38.909  -2.448  1.00 98.84           C  
ATOM   4669  C   PRO B 605       2.705  39.453  -1.577  1.00 98.84           C  
ATOM   4670  O   PRO B 605       2.935  39.830  -0.426  1.00 98.84           O  
ATOM   4671  CB  PRO B 605       3.897  37.381  -2.369  1.00 98.84           C  
ATOM   4672  CG  PRO B 605       4.777  37.095  -1.196  1.00 98.84           C  
ATOM   4673  CD  PRO B 605       5.862  38.132  -1.148  1.00 98.84           C  
ATOM   4674  N   TYR B 606       1.436  39.500  -2.211  1.00 98.93           N  
ATOM   4675  CA  TYR B 606       0.216  39.477  -1.411  1.00 98.93           C  
ATOM   4676  C   TYR B 606      -0.020  38.094  -0.817  1.00 98.93           C  
ATOM   4677  O   TYR B 606       0.148  37.081  -1.499  1.00 98.93           O  
ATOM   4678  CB  TYR B 606      -0.990  39.895  -2.258  1.00 98.93           C  
ATOM   4679  CG  TYR B 606      -0.960  41.342  -2.685  1.00 98.93           C  
ATOM   4680  CD1 TYR B 606      -1.464  42.344  -1.858  1.00 98.93           C  
ATOM   4681  CD2 TYR B 606      -0.429  41.711  -3.916  1.00 98.93           C  
ATOM   4682  CE1 TYR B 606      -1.441  43.678  -2.249  1.00 98.93           C  
ATOM   4683  CE2 TYR B 606      -0.400  43.043  -4.317  1.00 98.93           C  
ATOM   4684  CZ  TYR B 606      -0.907  44.018  -3.477  1.00 98.93           C  
ATOM   4685  OH  TYR B 606      -0.880  45.338  -3.869  1.00 98.93           O  
ATOM   4686  N   LEU B 607      -0.352  38.047   0.466  1.00 98.89           N  
ATOM   4687  CA  LEU B 607      -0.888  36.793   0.985  1.00 98.89           C  
ATOM   4688  C   LEU B 607      -2.193  36.429   0.285  1.00 98.89           C  
ATOM   4689  O   LEU B 607      -2.324  35.332  -0.262  1.00 98.89           O  
ATOM   4690  CB  LEU B 607      -1.115  36.892   2.496  1.00 98.89           C  
ATOM   4691  CG  LEU B 607       0.139  37.008   3.364  1.00 98.89           C  
ATOM   4692  CD1 LEU B 607      -0.234  37.437   4.779  1.00 98.89           C  
ATOM   4693  CD2 LEU B 607       0.900  35.687   3.383  1.00 98.89           C  
ATOM   4694  N   ILE B 608      -3.108  37.292   0.276  1.00 98.93           N  
ATOM   4695  CA  ILE B 608      -4.363  37.213  -0.464  1.00 98.93           C  
ATOM   4696  C   ILE B 608      -4.516  38.447  -1.351  1.00 98.93           C  
ATOM   4697  O   ILE B 608      -4.504  39.578  -0.860  1.00 98.93           O  
ATOM   4698  CB  ILE B 608      -5.573  37.084   0.487  1.00 98.93           C  
ATOM   4699  CG1 ILE B 608      -5.375  35.904   1.446  1.00 98.93           C  
ATOM   4700  CG2 ILE B 608      -6.872  36.929  -0.310  1.00 98.93           C  
ATOM   4701  CD1 ILE B 608      -6.430  35.811   2.539  1.00 98.93           C  
ATOM   4702  N   TYR B 609      -4.607  38.287  -2.660  1.00 98.92           N  
ATOM   4703  CA  TYR B 609      -4.690  39.402  -3.597  1.00 98.92           C  
ATOM   4704  C   TYR B 609      -6.020  40.133  -3.458  1.00 98.92           C  
ATOM   4705  O   TYR B 609      -7.084  39.511  -3.490  1.00 98.92           O  
ATOM   4706  CB  TYR B 609      -4.514  38.910  -5.037  1.00 98.92           C  
ATOM   4707  CG  TYR B 609      -4.295  40.020  -6.036  1.00 98.92           C  
ATOM   4708  CD1 TYR B 609      -5.369  40.609  -6.698  1.00 98.92           C  
ATOM   4709  CD2 TYR B 609      -3.014  40.480  -6.320  1.00 98.92           C  
ATOM   4710  CE1 TYR B 609      -5.172  41.631  -7.621  1.00 98.92           C  
ATOM   4711  CE2 TYR B 609      -2.805  41.502  -7.241  1.00 98.92           C  
ATOM   4712  CZ  TYR B 609      -3.888  42.070  -7.885  1.00 98.92           C  
ATOM   4713  OH  TYR B 609      -3.687  43.082  -8.797  1.00 98.92           O  
ATOM   4714  N   PRO B 610      -6.053  41.502  -3.277  1.00 98.89           N  
ATOM   4715  CA  PRO B 610      -7.287  42.264  -3.071  1.00 98.89           C  
ATOM   4716  C   PRO B 610      -8.034  42.540  -4.373  1.00 98.89           C  
ATOM   4717  O   PRO B 610      -7.447  43.056  -5.328  1.00 98.89           O  
ATOM   4718  CB  PRO B 610      -6.796  43.567  -2.435  1.00 98.89           C  
ATOM   4719  CG  PRO B 610      -5.413  43.755  -2.970  1.00 98.89           C  
ATOM   4720  CD  PRO B 610      -4.788  42.403  -3.163  1.00 98.89           C  
ATOM   4721  N   SER B 611      -9.222  42.134  -4.538  1.00 98.71           N  
ATOM   4722  CA  SER B 611     -10.182  42.424  -5.598  1.00 98.71           C  
ATOM   4723  C   SER B 611     -11.615  42.248  -5.108  1.00 98.71           C  
ATOM   4724  O   SER B 611     -11.848  42.028  -3.918  1.00 98.71           O  
ATOM   4725  CB  SER B 611      -9.933  41.522  -6.807  1.00 98.71           C  
ATOM   4726  OG  SER B 611     -10.216  40.169  -6.493  1.00 98.71           O  
ATOM   4727  N   GLN B 612     -12.609  42.401  -5.909  1.00 98.59           N  
ATOM   4728  CA  GLN B 612     -14.016  42.420  -5.522  1.00 98.59           C  
ATOM   4729  C   GLN B 612     -14.377  41.185  -4.701  1.00 98.59           C  
ATOM   4730  O   GLN B 612     -14.910  41.302  -3.596  1.00 98.59           O  
ATOM   4731  CB  GLN B 612     -14.912  42.509  -6.758  1.00 98.59           C  
ATOM   4732  CG  GLN B 612     -16.401  42.500  -6.440  1.00 98.59           C  
ATOM   4733  CD  GLN B 612     -17.267  42.642  -7.677  1.00 98.59           C  
ATOM   4734  NE2 GLN B 612     -18.300  41.812  -7.777  1.00 98.59           N  
ATOM   4735  OE1 GLN B 612     -17.010  43.491  -8.537  1.00 98.59           O  
ATOM   4736  N   SER B 613     -14.112  39.996  -5.188  1.00 98.82           N  
ATOM   4737  CA  SER B 613     -14.549  38.773  -4.521  1.00 98.82           C  
ATOM   4738  C   SER B 613     -13.801  38.562  -3.209  1.00 98.82           C  
ATOM   4739  O   SER B 613     -14.404  38.207  -2.195  1.00 98.82           O  
ATOM   4740  CB  SER B 613     -14.346  37.563  -5.433  1.00 98.82           C  
ATOM   4741  OG  SER B 613     -15.166  37.659  -6.586  1.00 98.82           O  
ATOM   4742  N   THR B 614     -12.514  38.883  -3.161  1.00 98.86           N  
ATOM   4743  CA  THR B 614     -11.714  38.635  -1.966  1.00 98.86           C  
ATOM   4744  C   THR B 614     -11.995  39.690  -0.899  1.00 98.86           C  
ATOM   4745  O   THR B 614     -11.674  39.493   0.275  1.00 98.86           O  
ATOM   4746  CB  THR B 614     -10.210  38.621  -2.294  1.00 98.86           C  
ATOM   4747  CG2 THR B 614      -9.860  37.459  -3.218  1.00 98.86           C  
ATOM   4748  OG1 THR B 614      -9.855  39.851  -2.937  1.00 98.86           O  
ATOM   4749  N   LEU B 615     -12.631  40.704  -1.259  1.00 98.77           N  
ATOM   4750  CA  LEU B 615     -12.917  41.776  -0.312  1.00 98.77           C  
ATOM   4751  C   LEU B 615     -14.403  41.818   0.029  1.00 98.77           C  
ATOM   4752  O   LEU B 615     -14.855  42.713   0.746  1.00 98.77           O  
ATOM   4753  CB  LEU B 615     -12.473  43.126  -0.880  1.00 98.77           C  
ATOM   4754  CG  LEU B 615     -10.966  43.340  -1.021  1.00 98.77           C  
ATOM   4755  CD1 LEU B 615     -10.681  44.667  -1.717  1.00 98.77           C  
ATOM   4756  CD2 LEU B 615     -10.288  43.289   0.343  1.00 98.77           C  
ATOM   4757  N   ALA B 616     -15.161  40.857  -0.537  1.00 98.65           N  
ATOM   4758  CA  ALA B 616     -16.602  40.879  -0.302  1.00 98.65           C  
ATOM   4759  C   ALA B 616     -16.916  40.770   1.188  1.00 98.65           C  
ATOM   4760  O   ALA B 616     -16.102  40.265   1.965  1.00 98.65           O  
ATOM   4761  CB  ALA B 616     -17.285  39.751  -1.070  1.00 98.65           C  
ATOM   4762  N   THR B 617     -18.042  41.213   1.709  1.00 98.10           N  
ATOM   4763  CA  THR B 617     -18.419  41.472   3.094  1.00 98.10           C  
ATOM   4764  C   THR B 617     -18.345  40.193   3.923  1.00 98.10           C  
ATOM   4765  O   THR B 617     -17.860  40.210   5.057  1.00 98.10           O  
ATOM   4766  CB  THR B 617     -19.838  42.065   3.185  1.00 98.10           C  
ATOM   4767  CG2 THR B 617     -20.222  42.352   4.633  1.00 98.10           C  
ATOM   4768  OG1 THR B 617     -19.888  43.286   2.438  1.00 98.10           O  
ATOM   4769  N   ASN B 618     -18.742  39.108   3.468  1.00 97.78           N  
ATOM   4770  CA  ASN B 618     -18.858  37.908   4.290  1.00 97.78           C  
ATOM   4771  C   ASN B 618     -17.630  37.013   4.152  1.00 97.78           C  
ATOM   4772  O   ASN B 618     -17.582  35.924   4.726  1.00 97.78           O  
ATOM   4773  CB  ASN B 618     -20.125  37.130   3.929  1.00 97.78           C  
ATOM   4774  CG  ASN B 618     -21.392  37.852   4.344  1.00 97.78           C  
ATOM   4775  ND2 ASN B 618     -22.370  37.897   3.447  1.00 97.78           N  
ATOM   4776  OD1 ASN B 618     -21.490  38.367   5.461  1.00 97.78           O  
ATOM   4777  N   VAL B 619     -16.622  37.445   3.394  1.00 98.69           N  
ATOM   4778  CA  VAL B 619     -15.377  36.696   3.262  1.00 98.69           C  
ATOM   4779  C   VAL B 619     -14.565  36.810   4.551  1.00 98.69           C  
ATOM   4780  O   VAL B 619     -14.362  37.911   5.068  1.00 98.69           O  
ATOM   4781  CB  VAL B 619     -14.541  37.190   2.061  1.00 98.69           C  
ATOM   4782  CG1 VAL B 619     -13.199  36.462   2.000  1.00 98.69           C  
ATOM   4783  CG2 VAL B 619     -15.315  36.999   0.758  1.00 98.69           C  
ATOM   4784  N   LYS B 620     -14.125  35.708   5.201  1.00 98.89           N  
ATOM   4785  CA  LYS B 620     -13.271  35.689   6.385  1.00 98.89           C  
ATOM   4786  C   LYS B 620     -11.889  35.131   6.057  1.00 98.89           C  
ATOM   4787  O   LYS B 620     -11.768  34.163   5.304  1.00 98.89           O  
ATOM   4788  CB  LYS B 620     -13.918  34.867   7.500  1.00 98.89           C  
ATOM   4789  CG  LYS B 620     -15.167  35.501   8.093  1.00 98.89           C  
ATOM   4790  CD  LYS B 620     -15.877  34.551   9.049  1.00 98.89           C  
ATOM   4791  CE  LYS B 620     -17.076  35.216   9.712  1.00 98.89           C  
ATOM   4792  NZ  LYS B 620     -18.135  35.567   8.719  1.00 98.89           N1+
ATOM   4793  N   THR B 621     -10.862  35.749   6.536  1.00 98.89           N  
ATOM   4794  CA  THR B 621      -9.503  35.341   6.195  1.00 98.89           C  
ATOM   4795  C   THR B 621      -8.651  35.194   7.452  1.00 98.89           C  
ATOM   4796  O   THR B 621      -9.003  35.715   8.512  1.00 98.89           O  
ATOM   4797  CB  THR B 621      -8.841  36.349   5.237  1.00 98.89           C  
ATOM   4798  CG2 THR B 621      -9.770  36.699   4.079  1.00 98.89           C  
ATOM   4799  OG1 THR B 621      -8.522  37.545   5.958  1.00 98.89           O  
ATOM   4800  N   ARG B 622      -7.686  34.314   7.473  1.00 98.87           N  
ATOM   4801  CA  ARG B 622      -6.481  34.333   8.296  1.00 98.87           C  
ATOM   4802  C   ARG B 622      -5.243  34.610   7.450  1.00 98.87           C  
ATOM   4803  O   ARG B 622      -4.912  33.834   6.552  1.00 98.87           O  
ATOM   4804  CB  ARG B 622      -6.319  33.007   9.043  1.00 98.87           C  
ATOM   4805  CG  ARG B 622      -7.446  32.707  10.018  1.00 98.87           C  
ATOM   4806  CD  ARG B 622      -7.259  31.359  10.699  1.00 98.87           C  
ATOM   4807  NE  ARG B 622      -8.420  30.997  11.507  1.00 98.87           N  
ATOM   4808  CZ  ARG B 622      -8.603  29.812  12.083  1.00 98.87           C  
ATOM   4809  NH1 ARG B 622      -7.699  28.847  11.952  1.00 98.87           N1+
ATOM   4810  NH2 ARG B 622      -9.698  29.589  12.796  1.00 98.87           N  
ATOM   4811  N   GLN B 623      -4.656  35.719   7.651  1.00 98.89           N  
ATOM   4812  CA  GLN B 623      -3.439  36.103   6.943  1.00 98.89           C  
ATOM   4813  C   GLN B 623      -2.248  36.171   7.895  1.00 98.89           C  
ATOM   4814  O   GLN B 623      -2.366  36.682   9.010  1.00 98.89           O  
ATOM   4815  CB  GLN B 623      -3.628  37.448   6.241  1.00 98.89           C  
ATOM   4816  CG  GLN B 623      -4.815  37.484   5.289  1.00 98.89           C  
ATOM   4817  CD  GLN B 623      -4.880  38.765   4.478  1.00 98.89           C  
ATOM   4818  NE2 GLN B 623      -6.046  39.401   4.466  1.00 98.89           N  
ATOM   4819  OE1 GLN B 623      -3.889  39.180   3.869  1.00 98.89           O  
ATOM   4820  N   MET B 624      -1.113  35.613   7.551  1.00 98.80           N  
ATOM   4821  CA  MET B 624       0.057  35.318   8.373  1.00 98.80           C  
ATOM   4822  C   MET B 624       0.502  36.552   9.150  1.00 98.80           C  
ATOM   4823  O   MET B 624       0.537  37.656   8.603  1.00 98.80           O  
ATOM   4824  CB  MET B 624       1.207  34.802   7.507  1.00 98.80           C  
ATOM   4825  CG  MET B 624       2.419  34.347   8.304  1.00 98.80           C  
ATOM   4826  SD  MET B 624       3.655  33.474   7.267  1.00 98.80           S  
ATOM   4827  CE  MET B 624       4.278  34.861   6.276  1.00 98.80           C  
ATOM   4828  N   LEU B 625       0.858  36.392  10.433  1.00 98.68           N  
ATOM   4829  CA  LEU B 625       1.361  37.447  11.306  1.00 98.68           C  
ATOM   4830  C   LEU B 625       2.786  37.835  10.926  1.00 98.68           C  
ATOM   4831  O   LEU B 625       3.576  36.983  10.512  1.00 98.68           O  
ATOM   4832  CB  LEU B 625       1.314  37.000  12.769  1.00 98.68           C  
ATOM   4833  CG  LEU B 625      -0.042  37.107  13.468  1.00 98.68           C  
ATOM   4834  CD1 LEU B 625      -0.309  38.548  13.890  1.00 98.68           C  
ATOM   4835  CD2 LEU B 625      -1.155  36.597  12.558  1.00 98.68           C  
ATOM   4836  N   GLN B 626       3.071  39.065  10.996  1.00 98.70           N  
ATOM   4837  CA  GLN B 626       4.407  39.642  10.885  1.00 98.70           C  
ATOM   4838  C   GLN B 626       4.733  40.512  12.096  1.00 98.70           C  
ATOM   4839  O   GLN B 626       3.830  41.031  12.755  1.00 98.70           O  
ATOM   4840  CB  GLN B 626       4.533  40.462   9.600  1.00 98.70           C  
ATOM   4841  CG  GLN B 626       4.309  39.653   8.330  1.00 98.70           C  
ATOM   4842  CD  GLN B 626       4.339  40.508   7.077  1.00 98.70           C  
ATOM   4843  NE2 GLN B 626       3.162  40.850   6.563  1.00 98.70           N  
ATOM   4844  OE1 GLN B 626       5.411  40.859   6.574  1.00 98.70           O  
ATOM   4845  N   GLN B 627       6.005  40.619  12.459  1.00 98.65           N  
ATOM   4846  CA  GLN B 627       6.394  41.493  13.561  1.00 98.65           C  
ATOM   4847  C   GLN B 627       7.824  41.997  13.385  1.00 98.65           C  
ATOM   4848  O   GLN B 627       8.565  41.494  12.538  1.00 98.65           O  
ATOM   4849  CB  GLN B 627       6.255  40.765  14.899  1.00 98.65           C  
ATOM   4850  CG  GLN B 627       7.156  39.544  15.031  1.00 98.65           C  
ATOM   4851  CD  GLN B 627       6.898  38.759  16.303  1.00 98.65           C  
ATOM   4852  NE2 GLN B 627       6.669  37.458  16.161  1.00 98.65           N  
ATOM   4853  OE1 GLN B 627       6.904  39.317  17.405  1.00 98.65           O  
ATOM   4854  N   GLY B 628       8.155  42.998  14.170  1.00 98.77           N  
ATOM   4855  CA  GLY B 628       9.503  43.543  14.128  1.00 98.77           C  
ATOM   4856  C   GLY B 628       9.771  44.557  15.223  1.00 98.77           C  
ATOM   4857  O   GLY B 628       8.931  44.768  16.101  1.00 98.77           O  
ATOM   4858  N   VAL B 629      10.995  45.096  15.349  1.00 98.64           N  
ATOM   4859  CA  VAL B 629      11.459  46.113  16.287  1.00 98.64           C  
ATOM   4860  C   VAL B 629      12.190  47.219  15.529  1.00 98.64           C  
ATOM   4861  O   VAL B 629      12.838  46.960  14.512  1.00 98.64           O  
ATOM   4862  CB  VAL B 629      12.382  45.508  17.369  1.00 98.64           C  
ATOM   4863  CG1 VAL B 629      13.617  44.874  16.733  1.00 98.64           C  
ATOM   4864  CG2 VAL B 629      12.787  46.578  18.381  1.00 98.64           C  
ATOM   4865  N   VAL B 630      11.971  48.443  15.898  1.00 98.65           N  
ATOM   4866  CA  VAL B 630      12.696  49.592  15.367  1.00 98.65           C  
ATOM   4867  C   VAL B 630      13.157  50.488  16.515  1.00 98.65           C  
ATOM   4868  O   VAL B 630      12.383  50.784  17.428  1.00 98.65           O  
ATOM   4869  CB  VAL B 630      11.830  50.400  14.375  1.00 98.65           C  
ATOM   4870  CG1 VAL B 630      10.562  50.911  15.057  1.00 98.65           C  
ATOM   4871  CG2 VAL B 630      12.632  51.562  13.792  1.00 98.65           C  
ATOM   4872  N   SER B 631      14.393  50.858  16.564  1.00 98.73           N  
ATOM   4873  CA  SER B 631      14.930  51.827  17.513  1.00 98.73           C  
ATOM   4874  C   SER B 631      14.659  53.257  17.058  1.00 98.73           C  
ATOM   4875  O   SER B 631      14.859  53.589  15.887  1.00 98.73           O  
ATOM   4876  CB  SER B 631      16.434  51.618  17.699  1.00 98.73           C  
ATOM   4877  OG  SER B 631      16.987  52.642  18.508  1.00 98.73           O  
ATOM   4878  N   VAL B 632      14.158  54.071  18.032  1.00 98.73           N  
ATOM   4879  CA  VAL B 632      13.885  55.473  17.733  1.00 98.73           C  
ATOM   4880  C   VAL B 632      14.603  56.366  18.740  1.00 98.73           C  
ATOM   4881  O   VAL B 632      14.950  55.922  19.837  1.00 98.73           O  
ATOM   4882  CB  VAL B 632      12.368  55.770  17.743  1.00 98.73           C  
ATOM   4883  CG1 VAL B 632      11.653  54.968  16.657  1.00 98.73           C  
ATOM   4884  CG2 VAL B 632      11.774  55.463  19.116  1.00 98.73           C  
ATOM   4885  N   THR B 633      14.845  57.596  18.403  1.00 98.80           N  
ATOM   4886  CA  THR B 633      15.408  58.642  19.249  1.00 98.80           C  
ATOM   4887  C   THR B 633      14.521  59.884  19.237  1.00 98.80           C  
ATOM   4888  O   THR B 633      14.224  60.430  18.173  1.00 98.80           O  
ATOM   4889  CB  THR B 633      16.831  59.020  18.798  1.00 98.80           C  
ATOM   4890  CG2 THR B 633      17.438  60.073  19.720  1.00 98.80           C  
ATOM   4891  OG1 THR B 633      17.658  57.850  18.817  1.00 98.80           O  
ATOM   4892  N   SER B 634      14.062  60.282  20.557  1.00 98.52           N  
ATOM   4893  CA  SER B 634      13.267  61.501  20.657  1.00 98.52           C  
ATOM   4894  C   SER B 634      14.135  62.743  20.485  1.00 98.52           C  
ATOM   4895  O   SER B 634      15.343  62.701  20.727  1.00 98.52           O  
ATOM   4896  CB  SER B 634      12.540  61.559  22.001  1.00 98.52           C  
ATOM   4897  OG  SER B 634      13.467  61.611  23.072  1.00 98.52           O  
ATOM   4898  N   ALA B 635      13.455  63.853  20.068  1.00 98.65           N  
ATOM   4899  CA  ALA B 635      14.133  65.138  19.918  1.00 98.65           C  
ATOM   4900  C   ALA B 635      13.565  66.174  20.884  1.00 98.65           C  
ATOM   4901  O   ALA B 635      12.430  66.043  21.347  1.00 98.65           O  
ATOM   4902  CB  ALA B 635      14.016  65.637  18.479  1.00 98.65           C  
ATOM   4903  N   VAL B 636      14.286  67.156  21.191  1.00 98.34           N  
ATOM   4904  CA  VAL B 636      13.820  68.272  22.008  1.00 98.34           C  
ATOM   4905  C   VAL B 636      12.590  68.907  21.362  1.00 98.34           C  
ATOM   4906  O   VAL B 636      12.544  69.086  20.143  1.00 98.34           O  
ATOM   4907  CB  VAL B 636      14.927  69.333  22.203  1.00 98.34           C  
ATOM   4908  CG1 VAL B 636      14.397  70.526  22.996  1.00 98.34           C  
ATOM   4909  CG2 VAL B 636      16.137  68.718  22.903  1.00 98.34           C  
ATOM   4910  N   ASN B 637      11.559  69.144  22.169  1.00 97.73           N  
ATOM   4911  CA  ASN B 637      10.319  69.808  21.781  1.00 97.73           C  
ATOM   4912  C   ASN B 637       9.380  68.857  21.047  1.00 97.73           C  
ATOM   4913  O   ASN B 637       8.322  69.269  20.568  1.00 97.73           O  
ATOM   4914  CB  ASN B 637      10.615  71.035  20.916  1.00 97.73           C  
ATOM   4915  CG  ASN B 637      11.340  72.127  21.678  1.00 97.73           C  
ATOM   4916  ND2 ASN B 637      12.278  72.792  21.014  1.00 97.73           N  
ATOM   4917  OD1 ASN B 637      11.061  72.369  22.855  1.00 97.73           O  
ATOM   4918  N   ASN B 638       9.798  67.533  20.949  1.00 98.65           N  
ATOM   4919  CA  ASN B 638       8.864  66.569  20.378  1.00 98.65           C  
ATOM   4920  C   ASN B 638       7.568  66.501  21.181  1.00 98.65           C  
ATOM   4921  O   ASN B 638       7.598  66.418  22.410  1.00 98.65           O  
ATOM   4922  CB  ASN B 638       9.509  65.184  20.292  1.00 98.65           C  
ATOM   4923  CG  ASN B 638      10.277  64.977  19.001  1.00 98.65           C  
ATOM   4924  ND2 ASN B 638      10.266  65.984  18.137  1.00 98.65           N  
ATOM   4925  OD1 ASN B 638      10.876  63.920  18.784  1.00 98.65           O  
ATOM   4926  N   THR B 639       6.447  66.615  20.499  1.00 98.18           N  
ATOM   4927  CA  THR B 639       5.147  66.287  21.071  1.00 98.18           C  
ATOM   4928  C   THR B 639       4.708  64.887  20.650  1.00 98.18           C  
ATOM   4929  O   THR B 639       3.810  64.302  21.260  1.00 98.18           O  
ATOM   4930  CB  THR B 639       4.077  67.311  20.651  1.00 98.18           C  
ATOM   4931  CG2 THR B 639       4.379  68.690  21.228  1.00 98.18           C  
ATOM   4932  OG1 THR B 639       4.043  67.400  19.222  1.00 98.18           O  
ATOM   4933  N   ALA B 640       5.375  64.347  19.570  1.00 98.63           N  
ATOM   4934  CA  ALA B 640       5.318  62.955  19.131  1.00 98.63           C  
ATOM   4935  C   ALA B 640       6.683  62.476  18.647  1.00 98.63           C  
ATOM   4936  O   ALA B 640       7.439  63.242  18.044  1.00 98.63           O  
ATOM   4937  CB  ALA B 640       4.277  62.788  18.027  1.00 98.63           C  
ATOM   4938  N   THR B 641       7.146  61.245  18.866  1.00 98.68           N
[truncated: 967,652 more chars]
