# Supplementary material for: Functional domains of Acinetobacter bacteriophage tail fibers
Source: Front Microbiol. 2024 Apr 16;15:1230997. doi: 10.3389/fmicb.2024.1230997 (PMC11058221; doi:10.3389/fmicb.2024.1230997)
Supplement: Supplementary Table 1 — Abbreviations used throughout the article. [file Data_Sheet_1.ZIP › Supplementary Data/Models/HQ186308.pdb]

ATOM      1  N   MET B   1      -6.495 153.198  46.608  1.00 57.40           N  
ATOM      2  CA  MET B   1      -6.112 151.795  46.741  1.00 57.40           C  
ATOM      3  C   MET B   1      -4.889 151.647  47.639  1.00 57.40           C  
ATOM      4  O   MET B   1      -3.996 152.496  47.624  1.00 57.40           O  
ATOM      5  CB  MET B   1      -5.830 151.182  45.368  1.00 57.40           C  
ATOM      6  CG  MET B   1      -6.594 149.895  45.103  1.00 57.40           C  
ATOM      7  SD  MET B   1      -6.089 149.088  43.534  1.00 57.40           S  
ATOM      8  CE  MET B   1      -7.489 149.546  42.474  1.00 57.40           C  
ATOM      9  N   ASN B   2      -5.209 150.896  48.676  1.00 64.03           N  
ATOM     10  CA  ASN B   2      -4.083 150.592  49.553  1.00 64.03           C  
ATOM     11  C   ASN B   2      -2.922 149.973  48.779  1.00 64.03           C  
ATOM     12  O   ASN B   2      -3.045 148.871  48.243  1.00 64.03           O  
ATOM     13  CB  ASN B   2      -4.521 149.663  50.687  1.00 64.03           C  
ATOM     14  CG  ASN B   2      -5.513 150.317  51.628  1.00 64.03           C  
ATOM     15  ND2 ASN B   2      -6.458 149.533  52.132  1.00 64.03           N  
ATOM     16  OD1 ASN B   2      -5.433 151.519  51.898  1.00 64.03           O  
ATOM     17  N   ILE B   3      -1.936 150.745  48.412  1.00 67.97           N  
ATOM     18  CA  ILE B   3      -0.814 150.312  47.586  1.00 67.97           C  
ATOM     19  C   ILE B   3       0.407 150.059  48.467  1.00 67.97           C  
ATOM     20  O   ILE B   3       1.335 149.355  48.064  1.00 67.97           O  
ATOM     21  CB  ILE B   3      -0.482 151.353  46.494  1.00 67.97           C  
ATOM     22  CG1 ILE B   3      -1.300 152.632  46.709  1.00 67.97           C  
ATOM     23  CG2 ILE B   3      -0.731 150.771  45.100  1.00 67.97           C  
ATOM     24  CD1 ILE B   3      -0.819 153.820  45.886  1.00 67.97           C  
ATOM     25  N   LEU B   4       0.435 150.525  49.770  1.00 72.93           N  
ATOM     26  CA  LEU B   4       1.620 150.378  50.608  1.00 72.93           C  
ATOM     27  C   LEU B   4       1.640 149.012  51.286  1.00 72.93           C  
ATOM     28  O   LEU B   4       0.602 148.524  51.739  1.00 72.93           O  
ATOM     29  CB  LEU B   4       1.672 151.486  51.663  1.00 72.93           C  
ATOM     30  CG  LEU B   4       1.799 152.917  51.138  1.00 72.93           C  
ATOM     31  CD1 LEU B   4       1.622 153.917  52.276  1.00 72.93           C  
ATOM     32  CD2 LEU B   4       3.143 153.116  50.447  1.00 72.93           C  
ATOM     33  N   ARG B   5       2.806 148.275  51.224  1.00 75.46           N  
ATOM     34  CA  ARG B   5       2.988 146.935  51.772  1.00 75.46           C  
ATOM     35  C   ARG B   5       3.866 146.969  53.019  1.00 75.46           C  
ATOM     36  O   ARG B   5       4.638 147.910  53.215  1.00 75.46           O  
ATOM     37  CB  ARG B   5       3.601 146.004  50.724  1.00 75.46           C  
ATOM     38  CG  ARG B   5       2.766 145.864  49.461  1.00 75.46           C  
ATOM     39  CD  ARG B   5       1.488 145.076  49.715  1.00 75.46           C  
ATOM     40  NE  ARG B   5       0.737 144.857  48.482  1.00 75.46           N  
ATOM     41  CZ  ARG B   5      -0.558 144.557  48.426  1.00 75.46           C  
ATOM     42  NH1 ARG B   5      -1.274 144.434  49.538  1.00 75.46           N1+
ATOM     43  NH2 ARG B   5      -1.142 144.379  47.250  1.00 75.46           N  
ATOM     44  N   SER B   6       3.655 146.041  53.844  1.00 78.29           N  
ATOM     45  CA  SER B   6       4.446 145.955  55.068  1.00 78.29           C  
ATOM     46  C   SER B   6       5.546 144.906  54.942  1.00 78.29           C  
ATOM     47  O   SER B   6       6.271 144.642  55.902  1.00 78.29           O  
ATOM     48  CB  SER B   6       3.551 145.627  56.263  1.00 78.29           C  
ATOM     49  OG  SER B   6       2.866 144.404  56.058  1.00 78.29           O  
ATOM     50  N   PHE B   7       5.558 144.160  53.729  1.00 80.45           N  
ATOM     51  CA  PHE B   7       6.641 143.206  53.523  1.00 80.45           C  
ATOM     52  C   PHE B   7       7.121 143.235  52.077  1.00 80.45           C  
ATOM     53  O   PHE B   7       6.436 143.767  51.201  1.00 80.45           O  
ATOM     54  CB  PHE B   7       6.190 141.790  53.897  1.00 80.45           C  
ATOM     55  CG  PHE B   7       5.264 141.162  52.891  1.00 80.45           C  
ATOM     56  CD1 PHE B   7       3.893 141.378  52.956  1.00 80.45           C  
ATOM     57  CD2 PHE B   7       5.766 140.354  51.879  1.00 80.45           C  
ATOM     58  CE1 PHE B   7       3.035 140.798  52.025  1.00 80.45           C  
ATOM     59  CE2 PHE B   7       4.914 139.770  50.945  1.00 80.45           C  
ATOM     60  CZ  PHE B   7       3.549 139.993  51.021  1.00 80.45           C  
ATOM     61  N   THR B   8       8.364 142.867  51.692  1.00 78.90           N  
ATOM     62  CA  THR B   8       8.951 142.687  50.368  1.00 78.90           C  
ATOM     63  C   THR B   8       9.506 141.275  50.210  1.00 78.90           C  
ATOM     64  O   THR B   8      10.070 140.715  51.153  1.00 78.90           O  
ATOM     65  CB  THR B   8      10.069 143.714  50.108  1.00 78.90           C  
ATOM     66  CG2 THR B   8      10.278 143.932  48.613  1.00 78.90           C  
ATOM     67  OG1 THR B   8       9.715 144.962  50.717  1.00 78.90           O  
ATOM     68  N   GLU B   9       9.092 140.564  49.059  1.00 77.31           N  
ATOM     69  CA  GLU B   9       9.642 139.249  48.742  1.00 77.31           C  
ATOM     70  C   GLU B   9      10.590 139.321  47.549  1.00 77.31           C  
ATOM     71  O   GLU B   9      10.296 139.987  46.555  1.00 77.31           O  
ATOM     72  CB  GLU B   9       8.517 138.249  48.461  1.00 77.31           C  
ATOM     73  CG  GLU B   9       7.931 137.615  49.714  1.00 77.31           C  
ATOM     74  CD  GLU B   9       6.825 136.615  49.418  1.00 77.31           C  
ATOM     75  OE1 GLU B   9       6.507 135.783  50.299  1.00 77.31           O  
ATOM     76  OE2 GLU B   9       6.272 136.662  48.297  1.00 77.31           O1-
ATOM     77  N   THR B  10      11.815 138.794  47.713  1.00 76.18           N  
ATOM     78  CA  THR B  10      12.823 138.704  46.663  1.00 76.18           C  
ATOM     79  C   THR B  10      13.215 137.250  46.413  1.00 76.18           C  
ATOM     80  O   THR B  10      13.579 136.531  47.346  1.00 76.18           O  
ATOM     81  CB  THR B  10      14.077 139.522  47.021  1.00 76.18           C  
ATOM     82  CG2 THR B  10      14.986 139.695  45.809  1.00 76.18           C  
ATOM     83  OG1 THR B  10      13.679 140.815  47.494  1.00 76.18           O  
ATOM     84  N   VAL B  11      12.928 136.729  45.135  1.00 76.79           N  
ATOM     85  CA  VAL B  11      13.408 135.412  44.729  1.00 76.79           C  
ATOM     86  C   VAL B  11      14.896 135.486  44.394  1.00 76.79           C  
ATOM     87  O   VAL B  11      15.303 136.243  43.509  1.00 76.79           O  
ATOM     88  CB  VAL B  11      12.615 134.867  43.520  1.00 76.79           C  
ATOM     89  CG1 VAL B  11      13.159 133.507  43.087  1.00 76.79           C  
ATOM     90  CG2 VAL B  11      11.129 134.769  43.858  1.00 76.79           C  
ATOM     91  N   VAL B  12      15.641 134.920  45.228  1.00 76.93           N  
ATOM     92  CA  VAL B  12      17.088 134.885  45.041  1.00 76.93           C  
ATOM     93  C   VAL B  12      17.470 133.676  44.191  1.00 76.93           C  
ATOM     94  O   VAL B  12      17.155 132.537  44.544  1.00 76.93           O  
ATOM     95  CB  VAL B  12      17.835 134.844  46.393  1.00 76.93           C  
ATOM     96  CG1 VAL B  12      19.346 134.793  46.174  1.00 76.93           C  
ATOM     97  CG2 VAL B  12      17.456 136.052  47.248  1.00 76.93           C  
ATOM     98  N   THR B  13      17.935 133.796  43.016  1.00 76.04           N  
ATOM     99  CA  THR B  13      18.450 132.755  42.133  1.00 76.04           C  
ATOM    100  C   THR B  13      19.969 132.839  42.025  1.00 76.04           C  
ATOM    101  O   THR B  13      20.601 131.983  41.403  1.00 76.04           O  
ATOM    102  CB  THR B  13      17.826 132.854  40.729  1.00 76.04           C  
ATOM    103  CG2 THR B  13      16.322 132.608  40.776  1.00 76.04           C  
ATOM    104  OG1 THR B  13      18.068 134.162  40.196  1.00 76.04           O  
ATOM    105  N   THR B  14      20.673 133.849  42.478  1.00 75.36           N  
ATOM    106  CA  THR B  14      22.112 134.054  42.597  1.00 75.36           C  
ATOM    107  C   THR B  14      22.475 134.536  43.999  1.00 75.36           C  
ATOM    108  O   THR B  14      21.668 135.186  44.666  1.00 75.36           O  
ATOM    109  CB  THR B  14      22.620 135.068  41.555  1.00 75.36           C  
ATOM    110  CG2 THR B  14      22.585 134.477  40.150  1.00 75.36           C  
ATOM    111  OG1 THR B  14      21.792 136.237  41.591  1.00 75.36           O  
ATOM    112  N   PRO B  15      23.731 134.130  44.516  1.00 78.81           N  
ATOM    113  CA  PRO B  15      24.107 134.501  45.882  1.00 78.81           C  
ATOM    114  C   PRO B  15      23.922 135.991  46.161  1.00 78.81           C  
ATOM    115  O   PRO B  15      24.464 136.830  45.437  1.00 78.81           O  
ATOM    116  CB  PRO B  15      25.585 134.110  45.960  1.00 78.81           C  
ATOM    117  CG  PRO B  15      25.785 133.149  44.833  1.00 78.81           C  
ATOM    118  CD  PRO B  15      24.721 133.395  43.802  1.00 78.81           C  
ATOM    119  N   THR B  16      23.063 136.440  47.077  1.00 79.51           N  
ATOM    120  CA  THR B  16      22.709 137.816  47.406  1.00 79.51           C  
ATOM    121  C   THR B  16      22.729 138.034  48.916  1.00 79.51           C  
ATOM    122  O   THR B  16      22.177 137.232  49.672  1.00 79.51           O  
ATOM    123  CB  THR B  16      21.320 138.183  46.851  1.00 79.51           C  
ATOM    124  CG2 THR B  16      21.045 139.676  47.000  1.00 79.51           C  
ATOM    125  OG1 THR B  16      21.260 137.834  45.462  1.00 79.51           O  
ATOM    126  N   ASP B  17      23.505 139.027  49.446  1.00 81.60           N  
ATOM    127  CA  ASP B  17      23.609 139.237  50.887  1.00 81.60           C  
ATOM    128  C   ASP B  17      22.951 140.551  51.300  1.00 81.60           C  
ATOM    129  O   ASP B  17      22.891 140.876  52.488  1.00 81.60           O  
ATOM    130  CB  ASP B  17      25.074 139.221  51.327  1.00 81.60           C  
ATOM    131  CG  ASP B  17      25.931 140.220  50.571  1.00 81.60           C  
ATOM    132  OD1 ASP B  17      25.396 140.961  49.718  1.00 81.60           O  
ATOM    133  OD2 ASP B  17      27.154 140.266  50.828  1.00 81.60           O1-
ATOM    134  N   THR B  18      22.612 141.442  50.319  1.00 82.04           N  
ATOM    135  CA  THR B  18      21.997 142.718  50.668  1.00 82.04           C  
ATOM    136  C   THR B  18      20.577 142.802  50.116  1.00 82.04           C  
ATOM    137  O   THR B  18      20.350 142.553  48.930  1.00 82.04           O  
ATOM    138  CB  THR B  18      22.827 143.901  50.138  1.00 82.04           C  
ATOM    139  CG2 THR B  18      23.879 144.334  51.154  1.00 82.04           C  
ATOM    140  OG1 THR B  18      23.482 143.513  48.924  1.00 82.04           O  
ATOM    141  N   PHE B  19      19.607 143.186  50.957  1.00 82.49           N  
ATOM    142  CA  PHE B  19      18.211 143.246  50.539  1.00 82.49           C  
ATOM    143  C   PHE B  19      17.590 144.585  50.916  1.00 82.49           C  
ATOM    144  O   PHE B  19      17.753 145.056  52.044  1.00 82.49           O  
ATOM    145  CB  PHE B  19      17.411 142.101  51.169  1.00 82.49           C  
ATOM    146  CG  PHE B  19      17.886 140.732  50.761  1.00 82.49           C  
ATOM    147  CD1 PHE B  19      17.382 140.117  49.621  1.00 82.49           C  
ATOM    148  CD2 PHE B  19      18.837 140.061  51.518  1.00 82.49           C  
ATOM    149  CE1 PHE B  19      17.820 138.851  49.242  1.00 82.49           C  
ATOM    150  CE2 PHE B  19      19.280 138.795  51.144  1.00 82.49           C  
ATOM    151  CZ  PHE B  19      18.769 138.191  50.007  1.00 82.49           C  
ATOM    152  N   PRO B  20      16.973 145.357  50.133  1.00 80.66           N  
ATOM    153  CA  PRO B  20      16.335 146.642  50.427  1.00 80.66           C  
ATOM    154  C   PRO B  20      15.044 146.490  51.228  1.00 80.66           C  
ATOM    155  O   PRO B  20      14.330 145.496  51.072  1.00 80.66           O  
ATOM    156  CB  PRO B  20      16.051 147.221  49.038  1.00 80.66           C  
ATOM    157  CG  PRO B  20      15.942 146.029  48.143  1.00 80.66           C  
ATOM    158  CD  PRO B  20      16.720 144.900  48.754  1.00 80.66           C  
ATOM    159  N   ILE B  21      14.783 147.407  52.216  1.00 76.51           N  
ATOM    160  CA  ILE B  21      13.513 147.562  52.918  1.00 76.51           C  
ATOM    161  C   ILE B  21      12.621 148.543  52.160  1.00 76.51           C  
ATOM    162  O   ILE B  21      12.917 149.738  52.095  1.00 76.51           O  
ATOM    163  CB  ILE B  21      13.726 148.044  54.370  1.00 76.51           C  
ATOM    164  CG1 ILE B  21      14.722 147.132  55.095  1.00 76.51           C  
ATOM    165  CG2 ILE B  21      12.392 148.104  55.120  1.00 76.51           C  
ATOM    166  CD1 ILE B  21      15.157 147.650  56.459  1.00 76.51           C  
ATOM    167  N   SER B  22      11.697 148.247  51.412  1.00 75.80           N  
ATOM    168  CA  SER B  22      10.918 149.113  50.534  1.00 75.80           C  
ATOM    169  C   SER B  22       9.566 149.456  51.151  1.00 75.80           C  
ATOM    170  O   SER B  22       8.626 149.816  50.439  1.00 75.80           O  
ATOM    171  CB  SER B  22      10.713 148.451  49.171  1.00 75.80           C  
ATOM    172  OG  SER B  22      10.446 147.067  49.320  1.00 75.80           O  
ATOM    173  N   PHE B  23       9.388 149.305  52.436  1.00 77.82           N  
ATOM    174  CA  PHE B  23       8.156 149.729  53.088  1.00 77.82           C  
ATOM    175  C   PHE B  23       8.447 150.737  54.193  1.00 77.82           C  
ATOM    176  O   PHE B  23       9.579 150.830  54.673  1.00 77.82           O  
ATOM    177  CB  PHE B  23       7.407 148.523  53.663  1.00 77.82           C  
ATOM    178  CG  PHE B  23       8.258 147.638  54.532  1.00 77.82           C  
ATOM    179  CD1 PHE B  23       8.846 146.489  54.016  1.00 77.82           C  
ATOM    180  CD2 PHE B  23       8.472 147.955  55.868  1.00 77.82           C  
ATOM    181  CE1 PHE B  23       9.634 145.668  54.818  1.00 77.82           C  
ATOM    182  CE2 PHE B  23       9.258 147.139  56.676  1.00 77.82           C  
ATOM    183  CZ  PHE B  23       9.838 145.996  56.150  1.00 77.82           C  
ATOM    184  N   GLU B  24       7.545 151.698  54.612  1.00 77.12           N  
ATOM    185  CA  GLU B  24       7.688 152.685  55.678  1.00 77.12           C  
ATOM    186  C   GLU B  24       7.772 152.012  57.045  1.00 77.12           C  
ATOM    187  O   GLU B  24       7.039 151.060  57.321  1.00 77.12           O  
ATOM    188  CB  GLU B  24       6.523 153.678  55.652  1.00 77.12           C  
ATOM    189  CG  GLU B  24       6.948 155.119  55.415  1.00 77.12           C  
ATOM    190  CD  GLU B  24       5.793 156.105  55.485  1.00 77.12           C  
ATOM    191  OE1 GLU B  24       6.028 157.327  55.341  1.00 77.12           O  
ATOM    192  OE2 GLU B  24       4.644 155.653  55.685  1.00 77.12           O1-
ATOM    193  N   TYR B  25       8.753 152.133  57.772  1.00 77.15           N  
ATOM    194  CA  TYR B  25       8.834 151.651  59.146  1.00 77.15           C  
ATOM    195  C   TYR B  25       9.450 152.705  60.058  1.00 77.15           C  
ATOM    196  O   TYR B  25      10.131 153.620  59.589  1.00 77.15           O  
ATOM    197  CB  TYR B  25       9.653 150.359  59.215  1.00 77.15           C  
ATOM    198  CG  TYR B  25      11.143 150.577  59.103  1.00 77.15           C  
ATOM    199  CD1 TYR B  25      11.735 150.853  57.872  1.00 77.15           C  
ATOM    200  CD2 TYR B  25      11.960 150.507  60.225  1.00 77.15           C  
ATOM    201  CE1 TYR B  25      13.107 151.053  57.763  1.00 77.15           C  
ATOM    202  CE2 TYR B  25      13.334 150.705  60.128  1.00 77.15           C  
ATOM    203  CZ  TYR B  25      13.897 150.978  58.895  1.00 77.15           C  
ATOM    204  OH  TYR B  25      15.256 151.175  58.793  1.00 77.15           O  
ATOM    205  N   ASP B  26       9.063 152.987  61.274  1.00 75.26           N  
ATOM    206  CA  ASP B  26       9.628 153.813  62.336  1.00 75.26           C  
ATOM    207  C   ASP B  26      10.657 153.032  63.151  1.00 75.26           C  
ATOM    208  O   ASP B  26      10.321 152.034  63.792  1.00 75.26           O  
ATOM    209  CB  ASP B  26       8.522 154.339  63.253  1.00 75.26           C  
ATOM    210  CG  ASP B  26       8.979 155.485  64.138  1.00 75.26           C  
ATOM    211  OD1 ASP B  26      10.157 155.499  64.557  1.00 75.26           O  
ATOM    212  OD2 ASP B  26       8.155 156.381  64.420  1.00 75.26           O1-
ATOM    213  N   GLU B  27      11.862 153.314  63.126  1.00 70.03           N  
ATOM    214  CA  GLU B  27      12.998 152.601  63.704  1.00 70.03           C  
ATOM    215  C   GLU B  27      12.799 152.363  65.198  1.00 70.03           C  
ATOM    216  O   GLU B  27      13.319 151.393  65.752  1.00 70.03           O  
ATOM    217  CB  GLU B  27      14.297 153.375  63.463  1.00 70.03           C  
ATOM    218  CG  GLU B  27      14.895 153.159  62.080  1.00 70.03           C  
ATOM    219  CD  GLU B  27      16.228 153.864  61.886  1.00 70.03           C  
ATOM    220  OE1 GLU B  27      16.849 153.703  60.811  1.00 70.03           O  
ATOM    221  OE2 GLU B  27      16.655 154.583  62.817  1.00 70.03           O1-
ATOM    222  N   LYS B  28      11.908 153.239  65.894  1.00 68.35           N  
ATOM    223  CA  LYS B  28      11.759 153.131  67.342  1.00 68.35           C  
ATOM    224  C   LYS B  28      10.648 152.152  67.709  1.00 68.35           C  
ATOM    225  O   LYS B  28      10.741 151.448  68.717  1.00 68.35           O  
ATOM    226  CB  LYS B  28      11.474 154.502  67.957  1.00 68.35           C  
ATOM    227  CG  LYS B  28      12.085 154.701  69.336  1.00 68.35           C  
ATOM    228  CD  LYS B  28      11.847 156.114  69.854  1.00 68.35           C  
ATOM    229  CE  LYS B  28      12.416 156.300  71.254  1.00 68.35           C  
ATOM    230  NZ  LYS B  28      12.150 157.671  71.783  1.00 68.35           N1+
ATOM    231  N   TYR B  29       9.705 151.953  66.796  1.00 71.66           N  
ATOM    232  CA  TYR B  29       8.547 151.195  67.255  1.00 71.66           C  
ATOM    233  C   TYR B  29       8.280 150.002  66.344  1.00 71.66           C  
ATOM    234  O   TYR B  29       7.437 149.156  66.651  1.00 71.66           O  
ATOM    235  CB  TYR B  29       7.307 152.092  67.317  1.00 71.66           C  
ATOM    236  CG  TYR B  29       7.404 153.192  68.346  1.00 71.66           C  
ATOM    237  CD1 TYR B  29       7.123 152.944  69.688  1.00 71.66           C  
ATOM    238  CD2 TYR B  29       7.777 154.480  67.980  1.00 71.66           C  
ATOM    239  CE1 TYR B  29       7.209 153.955  70.640  1.00 71.66           C  
ATOM    240  CE2 TYR B  29       7.867 155.499  68.923  1.00 71.66           C  
ATOM    241  CZ  TYR B  29       7.582 155.227  70.248  1.00 71.66           C  
ATOM    242  OH  TYR B  29       7.669 156.231  71.186  1.00 71.66           O  
ATOM    243  N   ASP B  30       9.021 149.875  65.178  1.00 77.03           N  
ATOM    244  CA  ASP B  30       8.795 148.762  64.260  1.00 77.03           C  
ATOM    245  C   ASP B  30       9.999 147.823  64.229  1.00 77.03           C  
ATOM    246  O   ASP B  30      11.145 148.270  64.311  1.00 77.03           O  
ATOM    247  CB  ASP B  30       8.497 149.280  62.851  1.00 77.03           C  
ATOM    248  CG  ASP B  30       7.225 150.107  62.781  1.00 77.03           C  
ATOM    249  OD1 ASP B  30       6.348 149.953  63.658  1.00 77.03           O  
ATOM    250  OD2 ASP B  30       7.098 150.919  61.839  1.00 77.03           O1-
ATOM    251  N   ALA B  31       9.694 146.585  64.370  1.00 80.25           N  
ATOM    252  CA  ALA B  31      10.744 145.588  64.176  1.00 80.25           C  
ATOM    253  C   ALA B  31      10.718 145.033  62.755  1.00 80.25           C  
ATOM    254  O   ALA B  31       9.647 144.874  62.164  1.00 80.25           O  
ATOM    255  CB  ALA B  31      10.597 144.456  65.190  1.00 80.25           C  
ATOM    256  N   VAL B  32      11.866 144.924  62.063  1.00 80.10           N  
ATOM    257  CA  VAL B  32      12.005 144.357  60.726  1.00 80.10           C  
ATOM    258  C   VAL B  32      12.563 142.939  60.820  1.00 80.10           C  
ATOM    259  O   VAL B  32      13.614 142.718  61.427  1.00 80.10           O  
ATOM    260  CB  VAL B  32      12.914 145.230  59.831  1.00 80.10           C  
ATOM    261  CG1 VAL B  32      12.996 144.654  58.419  1.00 80.10           C  
ATOM    262  CG2 VAL B  32      12.404 146.669  59.796  1.00 80.10           C  
ATOM    263  N   HIS B  33      11.681 141.918  60.370  1.00 82.03           N  
ATOM    264  CA  HIS B  33      12.065 140.511  60.378  1.00 82.03           C  
ATOM    265  C   HIS B  33      12.387 140.019  58.971  1.00 82.03           C  
ATOM    266  O   HIS B  33      11.799 140.490  57.995  1.00 82.03           O  
ATOM    267  CB  HIS B  33      10.954 139.656  60.992  1.00 82.03           C  
ATOM    268  CG  HIS B  33      10.608 140.039  62.395  1.00 82.03           C  
ATOM    269  CD2 HIS B  33       9.555 140.727  62.895  1.00 82.03           C  
ATOM    270  ND1 HIS B  33      11.401 139.710  63.473  1.00 82.03           N  
ATOM    271  CE1 HIS B  33      10.848 140.180  64.579  1.00 82.03           C  
ATOM    272  NE2 HIS B  33       9.727 140.801  64.256  1.00 82.03           N  
ATOM    273  N   VAL B  34      13.413 139.146  58.709  1.00 80.50           N  
ATOM    274  CA  VAL B  34      13.840 138.566  57.440  1.00 80.50           C  
ATOM    275  C   VAL B  34      13.623 137.054  57.464  1.00 80.50           C  
ATOM    276  O   VAL B  34      14.050 136.374  58.400  1.00 80.50           O  
ATOM    277  CB  VAL B  34      15.321 138.886  57.139  1.00 80.50           C  
ATOM    278  CG1 VAL B  34      15.695 138.436  55.728  1.00 80.50           C  
ATOM    279  CG2 VAL B  34      15.590 140.380  57.315  1.00 80.50           C  
ATOM    280  N   PHE B  35      12.869 136.517  56.441  1.00 80.04           N  
ATOM    281  CA  PHE B  35      12.576 135.095  56.309  1.00 80.04           C  
ATOM    282  C   PHE B  35      13.107 134.552  54.988  1.00 80.04           C  
ATOM    283  O   PHE B  35      13.061 135.240  53.966  1.00 80.04           O  
ATOM    284  CB  PHE B  35      11.068 134.844  56.412  1.00 80.04           C  
ATOM    285  CG  PHE B  35      10.471 135.262  57.729  1.00 80.04           C  
ATOM    286  CD1 PHE B  35      10.387 134.365  58.786  1.00 80.04           C  
ATOM    287  CD2 PHE B  35       9.994 136.554  57.909  1.00 80.04           C  
ATOM    288  CE1 PHE B  35       9.835 134.749  60.006  1.00 80.04           C  
ATOM    289  CE2 PHE B  35       9.441 136.946  59.124  1.00 80.04           C  
ATOM    290  CZ  PHE B  35       9.361 136.042  60.171  1.00 80.04           C  
ATOM    291  N   LEU B  36      13.715 133.344  54.898  1.00 78.19           N  
ATOM    292  CA  LEU B  36      14.100 132.564  53.726  1.00 78.19           C  
ATOM    293  C   LEU B  36      13.244 131.308  53.604  1.00 78.19           C  
ATOM    294  O   LEU B  36      13.258 130.453  54.493  1.00 78.19           O  
ATOM    295  CB  LEU B  36      15.581 132.181  53.800  1.00 78.19           C  
ATOM    296  CG  LEU B  36      16.123 131.346  52.640  1.00 78.19           C  
ATOM    297  CD1 LEU B  36      16.045 132.135  51.337  1.00 78.19           C  
ATOM    298  CD2 LEU B  36      17.557 130.908  52.920  1.00 78.19           C  
ATOM    299  N   ASN B  37      12.539 131.204  52.570  1.00 74.23           N  
ATOM    300  CA  ASN B  37      11.587 130.127  52.320  1.00 74.23           C  
ATOM    301  C   ASN B  37      10.693 129.877  53.530  1.00 74.23           C  
ATOM    302  O   ASN B  37      10.519 128.733  53.953  1.00 74.23           O  
ATOM    303  CB  ASN B  37      12.321 128.843  51.927  1.00 74.23           C  
ATOM    304  CG  ASN B  37      13.100 128.987  50.635  1.00 74.23           C  
ATOM    305  ND2 ASN B  37      14.169 128.212  50.498  1.00 74.23           N  
ATOM    306  OD1 ASN B  37      12.745 129.790  49.768  1.00 74.23           O  
ATOM    307  N   ASP B  38      10.142 130.994  54.288  1.00 71.10           N  
ATOM    308  CA  ASP B  38       9.157 131.090  55.361  1.00 71.10           C  
ATOM    309  C   ASP B  38       9.753 130.645  56.694  1.00 71.10           C  
ATOM    310  O   ASP B  38       9.020 130.280  57.616  1.00 71.10           O  
ATOM    311  CB  ASP B  38       7.921 130.250  55.031  1.00 71.10           C  
ATOM    312  CG  ASP B  38       7.057 130.867  53.944  1.00 71.10           C  
ATOM    313  OD1 ASP B  38       6.976 132.112  53.864  1.00 71.10           O  
ATOM    314  OD2 ASP B  38       6.451 130.102  53.164  1.00 71.10           O1-
ATOM    315  N   VAL B  39      11.081 130.617  56.709  1.00 75.61           N  
ATOM    316  CA  VAL B  39      11.822 130.381  57.944  1.00 75.61           C  
ATOM    317  C   VAL B  39      12.682 131.599  58.271  1.00 75.61           C  
ATOM    318  O   VAL B  39      13.317 132.175  57.384  1.00 75.61           O  
ATOM    319  CB  VAL B  39      12.704 129.117  57.843  1.00 75.61           C  
ATOM    320  CG1 VAL B  39      13.399 128.836  59.174  1.00 75.61           C  
ATOM    321  CG2 VAL B  39      11.866 127.915  57.410  1.00 75.61           C  
ATOM    322  N   ALA B  40      12.656 132.111  59.534  1.00 77.29           N  
ATOM    323  CA  ALA B  40      13.481 133.238  59.960  1.00 77.29           C  
ATOM    324  C   ALA B  40      14.956 132.979  59.668  1.00 77.29           C  
ATOM    325  O   ALA B  40      15.485 131.917  60.004  1.00 77.29           O  
ATOM    326  CB  ALA B  40      13.277 133.514  61.448  1.00 77.29           C  
ATOM    327  N   VAL B  41      15.601 133.832  58.934  1.00 77.92           N  
ATOM    328  CA  VAL B  41      16.977 133.624  58.495  1.00 77.92           C  
ATOM    329  C   VAL B  41      17.882 133.421  59.708  1.00 77.92           C  
ATOM    330  O   VAL B  41      18.897 132.727  59.623  1.00 77.92           O  
ATOM    331  CB  VAL B  41      17.485 134.807  57.641  1.00 77.92           C  
ATOM    332  CG1 VAL B  41      16.789 134.831  56.282  1.00 77.92           C  
ATOM    333  CG2 VAL B  41      17.269 136.128  58.379  1.00 77.92           C  
ATOM    334  N   GLU B  42      17.563 134.000  60.955  1.00 77.07           N  
ATOM    335  CA  GLU B  42      18.384 133.799  62.145  1.00 77.07           C  
ATOM    336  C   GLU B  42      18.338 132.345  62.608  1.00 77.07           C  
ATOM    337  O   GLU B  42      19.322 131.827  63.140  1.00 77.07           O  
ATOM    338  CB  GLU B  42      17.929 134.725  63.276  1.00 77.07           C  
ATOM    339  CG  GLU B  42      18.147 136.203  62.985  1.00 77.07           C  
ATOM    340  CD  GLU B  42      16.959 136.862  62.302  1.00 77.07           C  
ATOM    341  OE1 GLU B  42      16.985 138.097  62.099  1.00 77.07           O  
ATOM    342  OE2 GLU B  42      15.996 136.138  61.968  1.00 77.07           O1-
ATOM    343  N   ASP B  43      17.202 131.570  62.292  1.00 72.63           N  
ATOM    344  CA  ASP B  43      17.090 130.161  62.658  1.00 72.63           C  
ATOM    345  C   ASP B  43      17.834 129.274  61.663  1.00 72.63           C  
ATOM    346  O   ASP B  43      18.067 128.093  61.930  1.00 72.63           O  
ATOM    347  CB  ASP B  43      15.620 129.743  62.739  1.00 72.63           C  
ATOM    348  CG  ASP B  43      14.877 130.408  63.885  1.00 72.63           C  
ATOM    349  OD1 ASP B  43      15.528 130.886  64.839  1.00 72.63           O  
ATOM    350  OD2 ASP B  43      13.629 130.453  63.834  1.00 72.63           O1-
ATOM    351  N   LEU B  44      18.072 129.765  60.493  1.00 73.28           N  
ATOM    352  CA  LEU B  44      18.804 129.022  59.472  1.00 73.28           C  
ATOM    353  C   LEU B  44      20.289 129.366  59.510  1.00 73.28           C  
ATOM    354  O   LEU B  44      21.048 128.954  58.630  1.00 73.28           O  
ATOM    355  CB  LEU B  44      18.234 129.319  58.083  1.00 73.28           C  
ATOM    356  CG  LEU B  44      16.794 128.871  57.830  1.00 73.28           C  
ATOM    357  CD1 LEU B  44      16.278 129.459  56.521  1.00 73.28           C  
ATOM    358  CD2 LEU B  44      16.702 127.349  57.812  1.00 73.28           C  
ATOM    359  N   GLY B  45      20.690 130.174  60.564  1.00 76.01           N  
ATOM    360  CA  GLY B  45      22.097 130.468  60.788  1.00 76.01           C  
ATOM    361  C   GLY B  45      22.558 131.739  60.100  1.00 76.01           C  
ATOM    362  O   GLY B  45      23.755 132.033  60.067  1.00 76.01           O  
ATOM    363  N   TYR B  46      21.674 132.416  59.543  1.00 78.41           N  
ATOM    364  CA  TYR B  46      22.095 133.676  58.942  1.00 78.41           C  
ATOM    365  C   TYR B  46      22.103 134.797  59.974  1.00 78.41           C  
ATOM    366  O   TYR B  46      21.373 134.741  60.967  1.00 78.41           O  
ATOM    367  CB  TYR B  46      21.176 134.048  57.774  1.00 78.41           C  
ATOM    368  CG  TYR B  46      21.268 133.100  56.604  1.00 78.41           C  
ATOM    369  CD1 TYR B  46      22.136 133.352  55.544  1.00 78.41           C  
ATOM    370  CD2 TYR B  46      20.486 131.950  56.554  1.00 78.41           C  
ATOM    371  CE1 TYR B  46      22.223 132.482  54.462  1.00 78.41           C  
ATOM    372  CE2 TYR B  46      20.565 131.073  55.478  1.00 78.41           C  
ATOM    373  CZ  TYR B  46      21.435 131.347  54.438  1.00 78.41           C  
ATOM    374  OH  TYR B  46      21.516 130.482  53.370  1.00 78.41           O  
ATOM    375  N   THR B  47      23.040 135.690  59.857  1.00 80.26           N  
ATOM    376  CA  THR B  47      23.063 136.907  60.661  1.00 80.26           C  
ATOM    377  C   THR B  47      22.495 138.085  59.875  1.00 80.26           C  
ATOM    378  O   THR B  47      22.809 138.261  58.696  1.00 80.26           O  
ATOM    379  CB  THR B  47      24.491 137.240  61.130  1.00 80.26           C  
ATOM    380  CG2 THR B  47      24.746 136.711  62.537  1.00 80.26           C  
ATOM    381  OG1 THR B  47      25.434 136.645  60.230  1.00 80.26           O  
ATOM    382  N   VAL B  48      21.487 138.914  60.432  1.00 77.45           N  
ATOM    383  CA  VAL B  48      20.859 140.056  59.776  1.00 77.45           C  
ATOM    384  C   VAL B  48      21.375 141.354  60.392  1.00 77.45           C  
ATOM    385  O   VAL B  48      21.364 141.516  61.614  1.00 77.45           O  
ATOM    386  CB  VAL B  48      19.318 139.992  59.879  1.00 77.45           C  
ATOM    387  CG1 VAL B  48      18.680 141.179  59.161  1.00 77.45           C  
ATOM    388  CG2 VAL B  48      18.799 138.675  59.307  1.00 77.45           C  
ATOM    389  N   SER B  49      22.143 142.105  59.662  1.00 78.49           N  
ATOM    390  CA  SER B  49      22.580 143.417  60.128  1.00 78.49           C  
ATOM    391  C   SER B  49      21.982 144.533  59.276  1.00 78.49           C  
ATOM    392  O   SER B  49      21.764 144.355  58.076  1.00 78.49           O  
ATOM    393  CB  SER B  49      24.106 143.512  60.109  1.00 78.49           C  
ATOM    394  OG  SER B  49      24.614 143.198  58.824  1.00 78.49           O  
ATOM    395  N   GLN B  50      21.357 145.608  59.822  1.00 73.04           N  
ATOM    396  CA  GLN B  50      20.852 146.779  59.113  1.00 73.04           C  
ATOM    397  C   GLN B  50      21.992 147.704  58.697  1.00 73.04           C  
ATOM    398  O   GLN B  50      22.740 148.197  59.545  1.00 73.04           O  
ATOM    399  CB  GLN B  50      19.848 147.541  59.980  1.00 73.04           C  
ATOM    400  CG  GLN B  50      18.855 148.376  59.182  1.00 73.04           C  
ATOM    401  CD  GLN B  50      17.744 148.947  60.042  1.00 73.04           C  
ATOM    402  NE2 GLN B  50      16.818 149.664  59.415  1.00 73.04           N  
ATOM    403  OE1 GLN B  50      17.718 148.745  61.261  1.00 73.04           O  
ATOM    404  N   VAL B  51      22.415 147.923  57.538  1.00 76.81           N  
ATOM    405  CA  VAL B  51      23.474 148.783  57.020  1.00 76.81           C  
ATOM    406  C   VAL B  51      23.019 150.240  57.050  1.00 76.81           C  
ATOM    407  O   VAL B  51      23.780 151.127  57.441  1.00 76.81           O  
ATOM    408  CB  VAL B  51      23.880 148.381  55.584  1.00 76.81           C  
ATOM    409  CG1 VAL B  51      25.165 149.093  55.167  1.00 76.81           C  
ATOM    410  CG2 VAL B  51      24.048 146.866  55.482  1.00 76.81           C  
ATOM    411  N   ASN B  52      21.816 150.656  56.604  1.00 78.10           N  
ATOM    412  CA  ASN B  52      21.157 151.953  56.716  1.00 78.10           C  
ATOM    413  C   ASN B  52      19.640 151.807  56.784  1.00 78.10           C  
ATOM    414  O   ASN B  52      19.122 150.691  56.867  1.00 78.10           O  
ATOM    415  CB  ASN B  52      21.552 152.859  55.548  1.00 78.10           C  
ATOM    416  CG  ASN B  52      21.252 152.236  54.199  1.00 78.10           C  
ATOM    417  ND2 ASN B  52      22.098 152.518  53.214  1.00 78.10           N  
ATOM    418  OD1 ASN B  52      20.269 151.508  54.042  1.00 78.10           O  
ATOM    419  N   ALA B  53      18.823 152.990  56.747  1.00 72.22           N  
ATOM    420  CA  ALA B  53      17.387 153.028  57.008  1.00 72.22           C  
ATOM    421  C   ALA B  53      16.619 152.217  55.968  1.00 72.22           C  
ATOM    422  O   ALA B  53      15.511 151.745  56.234  1.00 72.22           O  
ATOM    423  CB  ALA B  53      16.887 154.470  57.029  1.00 72.22           C  
ATOM    424  N   VAL B  54      17.201 151.835  54.891  1.00 77.54           N  
ATOM    425  CA  VAL B  54      16.399 151.219  53.839  1.00 77.54           C  
ATOM    426  C   VAL B  54      17.093 149.957  53.332  1.00 77.54           C  
ATOM    427  O   VAL B  54      16.681 149.376  52.325  1.00 77.54           O  
ATOM    428  CB  VAL B  54      16.150 152.197  52.669  1.00 77.54           C  
ATOM    429  CG1 VAL B  54      15.074 153.217  53.038  1.00 77.54           C  
ATOM    430  CG2 VAL B  54      17.447 152.902  52.277  1.00 77.54           C  
ATOM    431  N   THR B  55      18.203 149.478  53.950  1.00 79.91           N  
ATOM    432  CA  THR B  55      18.922 148.317  53.437  1.00 79.91           C  
ATOM    433  C   THR B  55      19.296 147.367  54.572  1.00 79.91           C  
ATOM    434  O   THR B  55      19.775 147.803  55.621  1.00 79.91           O  
ATOM    435  CB  THR B  55      20.194 148.738  52.677  1.00 79.91           C  
ATOM    436  CG2 THR B  55      20.513 147.756  51.554  1.00 79.91           C  
ATOM    437  OG1 THR B  55      19.998 150.041  52.116  1.00 79.91           O  
ATOM    438  N   LEU B  56      18.960 145.981  54.501  1.00 81.78           N  
ATOM    439  CA  LEU B  56      19.381 144.936  55.427  1.00 81.78           C  
ATOM    440  C   LEU B  56      20.428 144.031  54.787  1.00 81.78           C  
ATOM    441  O   LEU B  56      20.380 143.775  53.582  1.00 81.78           O  
ATOM    442  CB  LEU B  56      18.178 144.103  55.878  1.00 81.78           C  
ATOM    443  CG  LEU B  56      17.288 144.725  56.955  1.00 81.78           C  
ATOM    444  CD1 LEU B  56      15.868 144.179  56.849  1.00 81.78           C  
ATOM    445  CD2 LEU B  56      17.864 144.464  58.342  1.00 81.78           C  
ATOM    446  N   LYS B  57      21.483 143.652  55.436  1.00 81.09           N  
ATOM    447  CA  LYS B  57      22.514 142.695  55.046  1.00 81.09           C  
ATOM    448  C   LYS B  57      22.320 141.358  55.757  1.00 81.09           C  
ATOM    449  O   LYS B  57      22.117 141.319  56.972  1.00 81.09           O  
ATOM    450  CB  LYS B  57      23.906 143.252  55.347  1.00 81.09           C  
ATOM    451  CG  LYS B  57      25.038 142.478  54.687  1.00 81.09           C  
ATOM    452  CD  LYS B  57      26.381 143.165  54.898  1.00 81.09           C  
ATOM    453  CE  LYS B  57      27.506 142.428  54.184  1.00 81.09           C  
ATOM    454  NZ  LYS B  57      28.817 143.124  54.347  1.00 81.09           N1+
ATOM    455  N   VAL B  58      22.125 140.178  55.026  1.00 79.66           N  
ATOM    456  CA  VAL B  58      22.034 138.816  55.543  1.00 79.66           C  
ATOM    457  C   VAL B  58      23.294 138.038  55.172  1.00 79.66           C  
ATOM    458  O   VAL B  58      23.633 137.918  53.992  1.00 79.66           O  
ATOM    459  CB  VAL B  58      20.781 138.088  55.008  1.00 79.66           C  
ATOM    460  CG1 VAL B  58      20.659 136.697  55.628  1.00 79.66           C  
ATOM    461  CG2 VAL B  58      19.526 138.913  55.287  1.00 79.66           C  
ATOM    462  N   GLU B  59      24.151 137.739  56.133  1.00 78.60           N  
ATOM    463  CA  GLU B  59      25.377 136.970  55.938  1.00 78.60           C  
ATOM    464  C   GLU B  59      25.250 135.570  56.532  1.00 78.60           C  
ATOM    465  O   GLU B  59      24.731 135.404  57.638  1.00 78.60           O  
ATOM    466  CB  GLU B  59      26.573 137.697  56.557  1.00 78.60           C  
ATOM    467  CG  GLU B  59      26.999 138.941  55.791  1.00 78.60           C  
ATOM    468  CD  GLU B  59      28.201 139.641  56.405  1.00 78.60           C  
ATOM    469  OE1 GLU B  59      29.005 140.238  55.654  1.00 78.60           O  
ATOM    470  OE2 GLU B  59      28.341 139.591  57.648  1.00 78.60           O1-
ATOM    471  N   PRO B  60      25.750 134.607  55.794  1.00 80.11           N  
ATOM    472  CA  PRO B  60      26.288 134.609  54.432  1.00 80.11           C  
ATOM    473  C   PRO B  60      25.209 134.821  53.372  1.00 80.11           C  
ATOM    474  O   PRO B  60      24.016 134.751  53.677  1.00 80.11           O  
ATOM    475  CB  PRO B  60      26.918 133.220  54.300  1.00 80.11           C  
ATOM    476  CG  PRO B  60      26.319 132.422  55.413  1.00 80.11           C  
ATOM    477  CD  PRO B  60      25.685 133.368  56.391  1.00 80.11           C  
ATOM    478  N   ALA B  61      25.543 135.014  52.149  1.00 80.59           N  
ATOM    479  CA  ALA B  61      24.659 135.312  51.025  1.00 80.59           C  
ATOM    480  C   ALA B  61      23.675 134.171  50.784  1.00 80.59           C  
ATOM    481  O   ALA B  61      24.043 132.997  50.869  1.00 80.59           O  
ATOM    482  CB  ALA B  61      25.474 135.584  49.764  1.00 80.59           C  
ATOM    483  N   ILE B  62      22.423 134.539  50.715  1.00 79.43           N  
ATOM    484  CA  ILE B  62      21.395 133.556  50.391  1.00 79.43           C  
ATOM    485  C   ILE B  62      21.510 133.153  48.922  1.00 79.43           C  
ATOM    486  O   ILE B  62      21.470 134.007  48.033  1.00 79.43           O  
ATOM    487  CB  ILE B  62      19.979 134.100  50.688  1.00 79.43           C  
ATOM    488  CG1 ILE B  62      19.834 134.426  52.178  1.00 79.43           C  
ATOM    489  CG2 ILE B  62      18.911 133.097  50.240  1.00 79.43           C  
ATOM    490  CD1 ILE B  62      18.521 135.108  52.538  1.00 79.43           C  
ATOM    491  N   THR B  63      21.790 132.002  48.585  1.00 80.43           N  
ATOM    492  CA  THR B  63      22.065 131.501  47.244  1.00 80.43           C  
ATOM    493  C   THR B  63      20.766 131.191  46.505  1.00 80.43           C  
ATOM    494  O   THR B  63      20.707 131.284  45.277  1.00 80.43           O  
ATOM    495  CB  THR B  63      22.946 130.239  47.289  1.00 80.43           C  
ATOM    496  CG2 THR B  63      24.377 130.581  47.692  1.00 80.43           C  
ATOM    497  OG1 THR B  63      22.401 129.316  48.241  1.00 80.43           O  
ATOM    498  N   GLU B  64      19.777 130.652  47.084  1.00 78.30           N  
ATOM    499  CA  GLU B  64      18.505 130.349  46.434  1.00 78.30           C  
ATOM    500  C   GLU B  64      17.350 130.406  47.430  1.00 78.30           C  
ATOM    501  O   GLU B  64      17.552 130.237  48.634  1.00 78.30           O  
ATOM    502  CB  GLU B  64      18.557 128.972  45.767  1.00 78.30           C  
ATOM    503  CG  GLU B  64      18.649 127.815  46.751  1.00 78.30           C  
ATOM    504  CD  GLU B  64      18.657 126.453  46.076  1.00 78.30           C  
ATOM    505  OE1 GLU B  64      18.653 125.423  46.787  1.00 78.30           O  
ATOM    506  OE2 GLU B  64      18.668 126.415  44.825  1.00 78.30           O1-
ATOM    507  N   GLY B  65      16.248 130.790  47.092  1.00 74.42           N  
ATOM    508  CA  GLY B  65      15.043 130.794  47.906  1.00 74.42           C  
ATOM    509  C   GLY B  65      14.313 132.124  47.885  1.00 74.42           C  
ATOM    510  O   GLY B  65      14.725 133.053  47.187  1.00 74.42           O  
ATOM    511  N   THR B  66      13.251 132.150  48.389  1.00 79.48           N  
ATOM    512  CA  THR B  66      12.490 133.391  48.485  1.00 79.48           C  
ATOM    513  C   THR B  66      12.741 134.077  49.825  1.00 79.48           C  
ATOM    514  O   THR B  66      12.459 133.508  50.882  1.00 79.48           O  
ATOM    515  CB  THR B  66      10.981 133.136  48.311  1.00 79.48           C  
ATOM    516  CG2 THR B  66      10.207 134.447  48.232  1.00 79.48           C  
ATOM    517  OG1 THR B  66      10.765 132.393  47.105  1.00 79.48           O  
ATOM    518  N   VAL B  67      13.493 135.280  49.805  1.00 79.93           N  
ATOM    519  CA  VAL B  67      13.749 136.078  51.000  1.00 79.93           C  
ATOM    520  C   VAL B  67      12.602 137.062  51.219  1.00 79.93           C  
ATOM    521  O   VAL B  67      12.244 137.820  50.314  1.00 79.93           O  
ATOM    522  CB  VAL B  67      15.091 136.838  50.898  1.00 79.93           C  
ATOM    523  CG1 VAL B  67      15.286 137.753  52.106  1.00 79.93           C  
ATOM    524  CG2 VAL B  67      16.253 135.854  50.777  1.00 79.93           C  
ATOM    525  N   ARG B  68      11.933 137.038  52.376  1.00 80.65           N  
ATOM    526  CA  ARG B  68      10.869 137.961  52.753  1.00 80.65           C  
ATOM    527  C   ARG B  68      11.296 138.840  53.924  1.00 80.65           C  
ATOM    528  O   ARG B  68      11.768 138.337  54.945  1.00 80.65           O  
ATOM    529  CB  ARG B  68       9.593 137.195  53.111  1.00 80.65           C  
ATOM    530  CG  ARG B  68       8.421 138.089  53.482  1.00 80.65           C  
ATOM    531  CD  ARG B  68       7.167 137.280  53.783  1.00 80.65           C  
ATOM    532  NE  ARG B  68       7.296 136.531  55.030  1.00 80.65           N  
ATOM    533  CZ  ARG B  68       6.742 135.345  55.263  1.00 80.65           C  
ATOM    534  NH1 ARG B  68       6.007 134.746  54.333  1.00 80.65           N1+
ATOM    535  NH2 ARG B  68       6.923 134.752  56.434  1.00 80.65           N  
ATOM    536  N   ILE B  69      11.320 140.252  53.794  1.00 80.91           N  
ATOM    537  CA  ILE B  69      11.551 141.244  54.838  1.00 80.91           C  
ATOM    538  C   ILE B  69      10.221 141.859  55.268  1.00 80.91           C  
ATOM    539  O   ILE B  69       9.462 142.359  54.433  1.00 80.91           O  
ATOM    540  CB  ILE B  69      12.524 142.347  54.366  1.00 80.91           C  
ATOM    541  CG1 ILE B  69      13.807 141.722  53.804  1.00 80.91           C  
ATOM    542  CG2 ILE B  69      12.841 143.314  55.511  1.00 80.91           C  
ATOM    543  CD1 ILE B  69      14.736 142.720  53.127  1.00 80.91           C  
ATOM    544  N   GLU B  70       9.817 141.712  56.525  1.00 80.47           N  
ATOM    545  CA  GLU B  70       8.496 142.159  56.957  1.00 80.47           C  
ATOM    546  C   GLU B  70       8.590 143.030  58.206  1.00 80.47           C  
ATOM    547  O   GLU B  70       9.487 142.846  59.032  1.00 80.47           O  
ATOM    548  CB  GLU B  70       7.582 140.959  57.220  1.00 80.47           C  
ATOM    549  CG  GLU B  70       6.276 141.322  57.912  1.00 80.47           C  
ATOM    550  CD  GLU B  70       5.392 140.118  58.194  1.00 80.47           C  
ATOM    551  OE1 GLU B  70       4.283 140.295  58.748  1.00 80.47           O  
ATOM    552  OE2 GLU B  70       5.811 138.988  57.858  1.00 80.47           O1-
ATOM    553  N   ARG B  71       7.724 144.152  58.372  1.00 79.15           N  
ATOM    554  CA  ARG B  71       7.598 145.071  59.497  1.00 79.15           C  
ATOM    555  C   ARG B  71       6.672 144.503  60.568  1.00 79.15           C  
ATOM    556  O   ARG B  71       5.665 143.867  60.250  1.00 79.15           O  
ATOM    557  CB  ARG B  71       7.080 146.432  59.025  1.00 79.15           C  
ATOM    558  CG  ARG B  71       6.958 147.463  60.136  1.00 79.15           C  
ATOM    559  CD  ARG B  71       6.299 148.745  59.644  1.00 79.15           C  
ATOM    560  NE  ARG B  71       4.899 148.531  59.290  1.00 79.15           N  
ATOM    561  CZ  ARG B  71       4.216 149.269  58.420  1.00 79.15           C  
ATOM    562  NH1 ARG B  71       4.794 150.289  57.795  1.00 79.15           N1+
ATOM    563  NH2 ARG B  71       2.946 148.985  58.171  1.00 79.15           N  
ATOM    564  N   GLU B  72       7.093 144.563  61.848  1.00 76.88           N  
ATOM    565  CA  GLU B  72       6.230 144.336  63.003  1.00 76.88           C  
ATOM    566  C   GLU B  72       6.127 145.588  63.869  1.00 76.88           C  
ATOM    567  O   GLU B  72       7.128 146.053  64.419  1.00 76.88           O  
ATOM    568  CB  GLU B  72       6.746 143.160  63.837  1.00 76.88           C  
ATOM    569  CG  GLU B  72       5.856 142.809  65.021  1.00 76.88           C  
ATOM    570  CD  GLU B  72       6.447 141.732  65.917  1.00 76.88           C  
ATOM    571  OE1 GLU B  72       5.758 141.283  66.861  1.00 76.88           O  
ATOM    572  OE2 GLU B  72       7.608 141.335  65.673  1.00 76.88           O1-
ATOM    573  N   THR B  73       4.997 146.298  63.866  1.00 77.30           N  
ATOM    574  CA  THR B  73       4.722 147.479  64.676  1.00 77.30           C  
ATOM    575  C   THR B  73       4.189 147.082  66.049  1.00 77.30           C  
ATOM    576  O   THR B  73       3.261 146.277  66.151  1.00 77.30           O  
ATOM    577  CB  THR B  73       3.712 148.411  63.980  1.00 77.30           C  
ATOM    578  CG2 THR B  73       3.584 149.736  64.723  1.00 77.30           C  
ATOM    579  OG1 THR B  73       4.152 148.667  62.640  1.00 77.30           O  
ATOM    580  N   ASP B  74       4.786 147.509  67.142  1.00 74.49           N  
ATOM    581  CA  ASP B  74       4.373 147.244  68.517  1.00 74.49           C  
ATOM    582  C   ASP B  74       3.136 148.061  68.885  1.00 74.49           C  
ATOM    583  O   ASP B  74       3.216 149.280  69.047  1.00 74.49           O  
ATOM    584  CB  ASP B  74       5.514 147.551  69.489  1.00 74.49           C  
ATOM    585  CG  ASP B  74       5.230 147.078  70.904  1.00 74.49           C  
ATOM    586  OD1 ASP B  74       4.136 146.529  71.156  1.00 74.49           O  
ATOM    587  OD2 ASP B  74       6.108 147.257  71.775  1.00 74.49           O1-
ATOM    588  N   ILE B  75       1.982 147.504  68.846  1.00 72.29           N  
ATOM    589  CA  ILE B  75       0.760 148.227  69.179  1.00 72.29           C  
ATOM    590  C   ILE B  75       0.355 147.921  70.619  1.00 72.29           C  
ATOM    591  O   ILE B  75      -0.683 148.391  71.092  1.00 72.29           O  
ATOM    592  CB  ILE B  75      -0.390 147.869  68.211  1.00 72.29           C  
ATOM    593  CG1 ILE B  75      -0.657 146.359  68.234  1.00 72.29           C  
ATOM    594  CG2 ILE B  75      -0.070 148.346  66.791  1.00 72.29           C  
ATOM    595  CD1 ILE B  75      -2.030 145.965  67.707  1.00 72.29           C  
ATOM    596  N   ASP B  76       1.080 147.100  71.426  1.00 70.41           N  
ATOM    597  CA  ASP B  76       0.785 146.847  72.833  1.00 70.41           C  
ATOM    598  C   ASP B  76       1.002 148.103  73.674  1.00 70.41           C  
ATOM    599  O   ASP B  76       0.436 148.234  74.761  1.00 70.41           O  
ATOM    600  CB  ASP B  76       1.649 145.702  73.365  1.00 70.41           C  
ATOM    601  CG  ASP B  76       1.249 144.348  72.807  1.00 70.41           C  
ATOM    602  OD1 ASP B  76       0.184 144.245  72.161  1.00 70.41           O  
ATOM    603  OD2 ASP B  76       2.004 143.374  73.018  1.00 70.41           O1-
ATOM    604  N   LYS B  77       1.842 149.171  73.160  1.00 71.34           N  
ATOM    605  CA  LYS B  77       2.086 150.462  73.799  1.00 71.34           C  
ATOM    606  C   LYS B  77       1.882 151.609  72.814  1.00 71.34           C  
ATOM    607  O   LYS B  77       2.580 151.696  71.801  1.00 71.34           O  
ATOM    608  CB  LYS B  77       3.499 150.514  74.380  1.00 71.34           C  
ATOM    609  CG  LYS B  77       3.597 150.022  75.816  1.00 71.34           C  
ATOM    610  CD  LYS B  77       5.021 150.125  76.347  1.00 71.34           C  
ATOM    611  CE  LYS B  77       5.143 149.527  77.742  1.00 71.34           C  
ATOM    612  NZ  LYS B  77       6.551 149.563  78.239  1.00 71.34           N1+
ATOM    613  N   MET B  78       0.804 152.341  72.951  1.00 72.04           N  
ATOM    614  CA  MET B  78       0.617 153.514  72.102  1.00 72.04           C  
ATOM    615  C   MET B  78       1.769 154.498  72.271  1.00 72.04           C  
ATOM    616  O   MET B  78       2.308 154.646  73.369  1.00 72.04           O  
ATOM    617  CB  MET B  78      -0.711 154.203  72.420  1.00 72.04           C  
ATOM    618  CG  MET B  78      -1.919 153.524  71.797  1.00 72.04           C  
ATOM    619  SD  MET B  78      -1.878 153.561  69.962  1.00 72.04           S  
ATOM    620  CE  MET B  78      -2.402 155.272  69.664  1.00 72.04           C  
ATOM    621  N   LYS B  79       2.278 155.228  71.443  1.00 73.00           N  
ATOM    622  CA  LYS B  79       3.396 156.166  71.477  1.00 73.00           C  
ATOM    623  C   LYS B  79       3.144 157.286  72.481  1.00 73.00           C  
ATOM    624  O   LYS B  79       4.028 157.633  73.268  1.00 73.00           O  
ATOM    625  CB  LYS B  79       3.646 156.754  70.087  1.00 73.00           C  
ATOM    626  CG  LYS B  79       4.872 156.188  69.387  1.00 73.00           C  
ATOM    627  CD  LYS B  79       5.088 156.837  68.025  1.00 73.00           C  
ATOM    628  CE  LYS B  79       6.253 156.201  67.280  1.00 73.00           C  
ATOM    629  NZ  LYS B  79       6.449 156.813  65.932  1.00 73.00           N1+
ATOM    630  N   TYR B  80       1.824 157.906  72.464  1.00 75.09           N  
ATOM    631  CA  TYR B  80       1.498 158.999  73.374  1.00 75.09           C  
ATOM    632  C   TYR B  80       0.196 158.721  74.115  1.00 75.09           C  
ATOM    633  O   TYR B  80      -0.740 158.152  73.547  1.00 75.09           O  
ATOM    634  CB  TYR B  80       1.392 160.322  72.610  1.00 75.09           C  
ATOM    635  CG  TYR B  80       2.650 160.694  71.864  1.00 75.09           C  
ATOM    636  CD1 TYR B  80       3.720 161.297  72.521  1.00 75.09           C  
ATOM    637  CD2 TYR B  80       2.771 160.445  70.501  1.00 75.09           C  
ATOM    638  CE1 TYR B  80       4.881 161.644  71.837  1.00 75.09           C  
ATOM    639  CE2 TYR B  80       3.927 160.788  69.807  1.00 75.09           C  
ATOM    640  CZ  TYR B  80       4.975 161.386  70.483  1.00 75.09           C  
ATOM    641  OH  TYR B  80       6.122 161.727  69.801  1.00 75.09           O  
ATOM    642  N   ILE B  81       0.108 158.796  75.494  1.00 71.00           N  
ATOM    643  CA  ILE B  81      -1.044 158.746  76.388  1.00 71.00           C  
ATOM    644  C   ILE B  81      -1.337 160.143  76.931  1.00 71.00           C  
ATOM    645  O   ILE B  81      -0.437 160.823  77.429  1.00 71.00           O  
ATOM    646  CB  ILE B  81      -0.815 157.756  77.551  1.00 71.00           C  
ATOM    647  CG1 ILE B  81      -0.493 156.359  77.008  1.00 71.00           C  
ATOM    648  CG2 ILE B  81      -2.035 157.716  78.475  1.00 71.00           C  
ATOM    649  CD1 ILE B  81      -0.205 155.326  78.089  1.00 71.00           C  
ATOM    650  N   PHE B  82      -2.406 160.769  76.552  1.00 65.19           N  
ATOM    651  CA  PHE B  82      -2.738 162.111  77.014  1.00 65.19           C  
ATOM    652  C   PHE B  82      -3.287 162.074  78.436  1.00 65.19           C  
ATOM    653  O   PHE B  82      -4.466 161.782  78.644  1.00 65.19           O  
ATOM    654  CB  PHE B  82      -3.756 162.767  76.076  1.00 65.19           C  
ATOM    655  CG  PHE B  82      -3.301 162.841  74.643  1.00 65.19           C  
ATOM    656  CD1 PHE B  82      -2.354 163.778  74.248  1.00 65.19           C  
ATOM    657  CD2 PHE B  82      -3.821 161.974  73.692  1.00 65.19           C  
ATOM    658  CE1 PHE B  82      -1.931 163.848  72.922  1.00 65.19           C  
ATOM    659  CE2 PHE B  82      -3.404 162.038  72.366  1.00 65.19           C  
ATOM    660  CZ  PHE B  82      -2.459 162.977  71.983  1.00 65.19           C  
ATOM    661  N   ASP B  83      -2.525 161.998  79.540  1.00 59.12           N  
ATOM    662  CA  ASP B  83      -2.883 161.993  80.955  1.00 59.12           C  
ATOM    663  C   ASP B  83      -3.329 163.379  81.414  1.00 59.12           C  
ATOM    664  O   ASP B  83      -3.061 164.377  80.742  1.00 59.12           O  
ATOM    665  CB  ASP B  83      -1.706 161.511  81.805  1.00 59.12           C  
ATOM    666  CG  ASP B  83      -1.110 160.206  81.307  1.00 59.12           C  
ATOM    667  OD1 ASP B  83      -1.744 159.525  80.472  1.00 59.12           O  
ATOM    668  OD2 ASP B  83       0.003 159.854  81.756  1.00 59.12           O1-
ATOM    669  N   ALA B  84      -3.978 163.465  82.678  1.00 55.52           N  
ATOM    670  CA  ALA B  84      -4.391 164.687  83.363  1.00 55.52           C  
ATOM    671  C   ALA B  84      -3.202 165.616  83.592  1.00 55.52           C  
ATOM    672  O   ALA B  84      -2.165 165.192  84.109  1.00 55.52           O  
ATOM    673  CB  ALA B  84      -5.062 164.351  84.693  1.00 55.52           C  
ATOM    674  N   GLY B  85      -3.181 167.051  83.082  1.00 55.11           N  
ATOM    675  CA  GLY B  85      -2.284 168.193  83.150  1.00 55.11           C  
ATOM    676  C   GLY B  85      -1.458 168.380  81.892  1.00 55.11           C  
ATOM    677  O   GLY B  85      -0.709 169.351  81.773  1.00 55.11           O  
ATOM    678  N   ALA B  86      -1.060 167.295  81.253  1.00 50.86           N  
ATOM    679  CA  ALA B  86      -0.113 167.545  80.170  1.00 50.86           C  
ATOM    680  C   ALA B  86      -0.822 168.104  78.940  1.00 50.86           C  
ATOM    681  O   ALA B  86      -2.011 167.849  78.731  1.00 50.86           O  
ATOM    682  CB  ALA B  86       0.637 166.264  79.812  1.00 50.86           C  
ATOM    683  N   LEU B  87      -0.196 169.260  78.364  1.00 53.57           N  
ATOM    684  CA  LEU B  87      -0.652 170.021  77.206  1.00 53.57           C  
ATOM    685  C   LEU B  87      -0.941 169.097  76.028  1.00 53.57           C  
ATOM    686  O   LEU B  87      -0.128 168.231  75.698  1.00 53.57           O  
ATOM    687  CB  LEU B  87       0.394 171.066  76.806  1.00 53.57           C  
ATOM    688  CG  LEU B  87       0.083 172.515  77.183  1.00 53.57           C  
ATOM    689  CD1 LEU B  87       1.215 173.099  78.022  1.00 53.57           C  
ATOM    690  CD2 LEU B  87      -0.150 173.355  75.932  1.00 53.57           C  
ATOM    691  N   PHE B  88      -2.222 169.042  75.497  1.00 59.54           N  
ATOM    692  CA  PHE B  88      -2.735 168.296  74.354  1.00 59.54           C  
ATOM    693  C   PHE B  88      -2.026 168.716  73.072  1.00 59.54           C  
ATOM    694  O   PHE B  88      -2.096 169.879  72.670  1.00 59.54           O  
ATOM    695  CB  PHE B  88      -4.246 168.502  74.210  1.00 59.54           C  
ATOM    696  CG  PHE B  88      -4.884 167.618  73.173  1.00 59.54           C  
ATOM    697  CD1 PHE B  88      -5.195 168.113  71.913  1.00 59.54           C  
ATOM    698  CD2 PHE B  88      -5.172 166.289  73.459  1.00 59.54           C  
ATOM    699  CE1 PHE B  88      -5.785 167.296  70.951  1.00 59.54           C  
ATOM    700  CE2 PHE B  88      -5.761 165.467  72.503  1.00 59.54           C  
ATOM    701  CZ  PHE B  88      -6.068 165.973  71.250  1.00 59.54           C  
ATOM    702  N   ILE B  89      -0.912 168.038  72.707  1.00 66.09           N  
ATOM    703  CA  ILE B  89      -0.220 168.311  71.453  1.00 66.09           C  
ATOM    704  C   ILE B  89      -0.788 167.426  70.346  1.00 66.09           C  
ATOM    705  O   ILE B  89      -0.725 166.197  70.431  1.00 66.09           O  
ATOM    706  CB  ILE B  89       1.303 168.088  71.588  1.00 66.09           C  
ATOM    707  CG1 ILE B  89       1.862 168.912  72.754  1.00 66.09           C  
ATOM    708  CG2 ILE B  89       2.019 168.436  70.279  1.00 66.09           C  
ATOM    709  CD1 ILE B  89       3.339 168.667  73.033  1.00 66.09           C  
ATOM    710  N   ASP B  90      -1.434 167.998  69.418  1.00 62.63           N  
ATOM    711  CA  ASP B  90      -2.170 167.441  68.286  1.00 62.63           C  
ATOM    712  C   ASP B  90      -1.299 166.472  67.489  1.00 62.63           C  
ATOM    713  O   ASP B  90      -1.778 165.433  67.032  1.00 62.63           O  
ATOM    714  CB  ASP B  90      -2.681 168.560  67.376  1.00 62.63           C  
ATOM    715  CG  ASP B  90      -2.680 169.921  68.050  1.00 62.63           C  
ATOM    716  OD1 ASP B  90      -2.525 169.988  69.288  1.00 62.63           O  
ATOM    717  OD2 ASP B  90      -2.838 170.935  67.336  1.00 62.63           O1-
ATOM    718  N   GLN B  91       0.001 166.609  67.435  1.00 69.63           N  
ATOM    719  CA  GLN B  91       0.907 165.789  66.638  1.00 69.63           C  
ATOM    720  C   GLN B  91       1.062 164.396  67.242  1.00 69.63           C  
ATOM    721  O   GLN B  91       1.342 163.432  66.527  1.00 69.63           O  
ATOM    722  CB  GLN B  91       2.274 166.463  66.515  1.00 69.63           C  
ATOM    723  CG  GLN B  91       2.282 167.671  65.587  1.00 69.63           C  
ATOM    724  CD  GLN B  91       2.981 168.873  66.195  1.00 69.63           C  
ATOM    725  NE2 GLN B  91       3.001 169.981  65.462  1.00 69.63           N  
ATOM    726  OE1 GLN B  91       3.497 168.807  67.315  1.00 69.63           O  
ATOM    727  N   ASN B  92       0.761 164.329  68.520  1.00 72.50           N  
ATOM    728  CA  ASN B  92       0.884 163.043  69.200  1.00 72.50           C  
ATOM    729  C   ASN B  92      -0.281 162.117  68.861  1.00 72.50           C  
ATOM    730  O   ASN B  92      -0.119 160.896  68.827  1.00 72.50           O  
ATOM    731  CB  ASN B  92       0.981 163.243  70.714  1.00 72.50           C  
ATOM    732  CG  ASN B  92       2.281 163.900  71.134  1.00 72.50           C  
ATOM    733  ND2 ASN B  92       2.349 164.332  72.387  1.00 72.50           N  
ATOM    734  OD1 ASN B  92       3.216 164.018  70.338  1.00 72.50           O  
ATOM    735  N   VAL B  93      -1.457 162.701  68.483  1.00 72.20           N  
ATOM    736  CA  VAL B  93      -2.613 161.919  68.056  1.00 72.20           C  
ATOM    737  C   VAL B  93      -2.360 161.341  66.665  1.00 72.20           C  
ATOM    738  O   VAL B  93      -2.664 160.174  66.407  1.00 72.20           O  
ATOM    739  CB  VAL B  93      -3.903 162.769  68.053  1.00 72.20           C  
ATOM    740  CG1 VAL B  93      -5.081 161.962  67.511  1.00 72.20           C  
ATOM    741  CG2 VAL B  93      -4.206 163.283  69.460  1.00 72.20           C  
ATOM    742  N   ASP B  94      -1.594 162.124  65.854  1.00 73.49           N  
ATOM    743  CA  ASP B  94      -1.243 161.669  64.513  1.00 73.49           C  
ATOM    744  C   ASP B  94      -0.262 160.500  64.569  1.00 73.49           C  
ATOM    745  O   ASP B  94      -0.376 159.549  63.794  1.00 73.49           O  
ATOM    746  CB  ASP B  94      -0.648 162.817  63.695  1.00 73.49           C  
ATOM    747  CG  ASP B  94      -1.703 163.748  63.125  1.00 73.49           C  
ATOM    748  OD1 ASP B  94      -2.893 163.370  63.085  1.00 73.49           O  
ATOM    749  OD2 ASP B  94      -1.340 164.870  62.710  1.00 73.49           O1-
ATOM    750  N   ALA B  95       0.613 160.613  65.536  1.00 75.72           N  
ATOM    751  CA  ALA B  95       1.617 159.559  65.665  1.00 75.72           C  
ATOM    752  C   ALA B  95       0.984 158.254  66.138  1.00 75.72           C  
ATOM    753  O   ALA B  95       1.378 157.171  65.699  1.00 75.72           O  
ATOM    754  CB  ALA B  95       2.722 159.991  66.626  1.00 75.72           C  
ATOM    755  N   ASP B  96      -0.105 158.326  66.918  1.00 75.99           N  
ATOM    756  CA  ASP B  96      -0.816 157.141  67.386  1.00 75.99           C  
ATOM    757  C   ASP B  96      -1.625 156.504  66.258  1.00 75.99           C  
ATOM    758  O   ASP B  96      -1.642 155.280  66.113  1.00 75.99           O  
ATOM    759  CB  ASP B  96      -1.735 157.494  68.557  1.00 75.99           C  
ATOM    760  CG  ASP B  96      -0.977 157.764  69.845  1.00 75.99           C  
ATOM    761  OD1 ASP B  96       0.234 157.464  69.914  1.00 75.99           O  
ATOM    762  OD2 ASP B  96      -1.597 158.280  70.800  1.00 75.99           O1-
ATOM    763  N   PHE B  97      -2.221 157.322  65.384  1.00 76.35           N  
ATOM    764  CA  PHE B  97      -2.944 156.808  64.226  1.00 76.35           C  
ATOM    765  C   PHE B  97      -1.993 156.120  63.255  1.00 76.35           C  
ATOM    766  O   PHE B  97      -2.315 155.065  62.704  1.00 76.35           O  
ATOM    767  CB  PHE B  97      -3.694 157.939  63.514  1.00 76.35           C  
ATOM    768  CG  PHE B  97      -5.086 158.168  64.038  1.00 76.35           C  
ATOM    769  CD1 PHE B  97      -6.058 157.183  63.922  1.00 76.35           C  
ATOM    770  CD2 PHE B  97      -5.422 159.370  64.646  1.00 76.35           C  
ATOM    771  CE1 PHE B  97      -7.348 157.392  64.405  1.00 76.35           C  
ATOM    772  CE2 PHE B  97      -6.708 159.587  65.132  1.00 76.35           C  
ATOM    773  CZ  PHE B  97      -7.670 158.597  65.010  1.00 76.35           C  
ATOM    774  N   ARG B  98      -0.785 156.629  63.134  1.00 75.32           N  
ATOM    775  CA  ARG B  98       0.189 156.035  62.224  1.00 75.32           C  
ATOM    776  C   ARG B  98       0.637 154.664  62.719  1.00 75.32           C  
ATOM    777  O   ARG B  98       0.818 153.739  61.925  1.00 75.32           O  
ATOM    778  CB  ARG B  98       1.401 156.954  62.058  1.00 75.32           C  
ATOM    779  CG  ARG B  98       1.472 157.642  60.704  1.00 75.32           C  
ATOM    780  CD  ARG B  98       2.744 158.466  60.556  1.00 75.32           C  
ATOM    781  NE  ARG B  98       2.516 159.872  60.880  1.00 75.32           N  
ATOM    782  CZ  ARG B  98       3.456 160.813  60.874  1.00 75.32           C  
ATOM    783  NH1 ARG B  98       4.711 160.516  60.558  1.00 75.32           N1+
ATOM    784  NH2 ARG B  98       3.139 162.061  61.185  1.00 75.32           N  
ATOM    785  N   GLN B  99       0.745 154.558  64.037  1.00 78.79           N  
ATOM    786  CA  GLN B  99       1.099 153.275  64.636  1.00 78.79           C  
ATOM    787  C   GLN B  99       0.025 152.226  64.362  1.00 78.79           C  
ATOM    788  O   GLN B  99       0.337 151.097  63.978  1.00 78.79           O  
ATOM    789  CB  GLN B  99       1.315 153.426  66.142  1.00 78.79           C  
ATOM    790  CG  GLN B  99       1.851 152.170  66.816  1.00 78.79           C  
ATOM    791  CD  GLN B  99       2.083 152.356  68.304  1.00 78.79           C  
ATOM    792  NE2 GLN B  99       2.678 151.352  68.940  1.00 78.79           N  
ATOM    793  OE1 GLN B  99       1.732 153.392  68.876  1.00 78.79           O  
ATOM    794  N   ILE B 100      -1.228 152.635  64.422  1.00 76.23           N  
ATOM    795  CA  ILE B 100      -2.338 151.717  64.196  1.00 76.23           C  
ATOM    796  C   ILE B 100      -2.411 151.351  62.715  1.00 76.23           C  
ATOM    797  O   ILE B 100      -2.636 150.189  62.367  1.00 76.23           O  
ATOM    798  CB  ILE B 100      -3.679 152.326  64.664  1.00 76.23           C  
ATOM    799  CG1 ILE B 100      -3.706 152.447  66.192  1.00 76.23           C  
ATOM    800  CG2 ILE B 100      -4.858 151.487  64.161  1.00 76.23           C  
ATOM    801  CD1 ILE B 100      -5.108 152.507  66.783  1.00 76.23           C  
ATOM    802  N   VAL B 101      -2.134 152.345  61.826  1.00 75.68           N  
ATOM    803  CA  VAL B 101      -2.175 152.127  60.384  1.00 75.68           C  
ATOM    804  C   VAL B 101      -1.095 151.125  59.982  1.00 75.68           C  
ATOM    805  O   VAL B 101      -1.346 150.219  59.184  1.00 75.68           O  
ATOM    806  CB  VAL B 101      -1.994 153.448  59.604  1.00 75.68           C  
ATOM    807  CG1 VAL B 101      -1.702 153.170  58.131  1.00 75.68           C  
ATOM    808  CG2 VAL B 101      -3.234 154.328  59.750  1.00 75.68           C  
ATOM    809  N   HIS B 102       0.163 151.187  60.542  1.00 78.82           N  
ATOM    810  CA  HIS B 102       1.239 150.249  60.242  1.00 78.82           C  
ATOM    811  C   HIS B 102       0.856 148.827  60.639  1.00 78.82           C  
ATOM    812  O   HIS B 102       1.059 147.887  59.867  1.00 78.82           O  
ATOM    813  CB  HIS B 102       2.526 150.665  60.955  1.00 78.82           C  
ATOM    814  CG  HIS B 102       3.229 151.813  60.303  1.00 78.82           C  
ATOM    815  CD2 HIS B 102       2.869 152.602  59.263  1.00 78.82           C  
ATOM    816  ND1 HIS B 102       4.464 152.262  60.719  1.00 78.82           N  
ATOM    817  CE1 HIS B 102       4.833 153.281  59.960  1.00 78.82           C  
ATOM    818  NE2 HIS B 102       3.883 153.507  59.069  1.00 78.82           N  
ATOM    819  N   SER B 103       0.227 148.686  61.810  1.00 78.07           N  
ATOM    820  CA  SER B 103      -0.186 147.370  62.288  1.00 78.07           C  
ATOM    821  C   SER B 103      -1.301 146.793  61.422  1.00 78.07           C  
ATOM    822  O   SER B 103      -1.294 145.603  61.103  1.00 78.07           O  
ATOM    823  CB  SER B 103      -0.648 147.449  63.744  1.00 78.07           C  
ATOM    824  OG  SER B 103      -1.144 146.196  64.182  1.00 78.07           O  
ATOM    825  N   GLN B 104      -2.161 147.656  60.991  1.00 74.43           N  
ATOM    826  CA  GLN B 104      -3.255 147.210  60.134  1.00 74.43           C  
ATOM    827  C   GLN B 104      -2.739 146.777  58.765  1.00 74.43           C  
ATOM    828  O   GLN B 104      -3.232 145.804  58.189  1.00 74.43           O  
ATOM    829  CB  GLN B 104      -4.299 148.315  59.977  1.00 74.43           C  
ATOM    830  CG  GLN B 104      -5.403 148.273  61.025  1.00 74.43           C  
ATOM    831  CD  GLN B 104      -6.779 148.531  60.440  1.00 74.43           C  
ATOM    832  NE2 GLN B 104      -7.812 148.372  61.260  1.00 74.43           N  
ATOM    833  OE1 GLN B 104      -6.912 148.873  59.260  1.00 74.43           O  
ATOM    834  N   GLN B 105      -1.773 147.435  58.165  1.00 74.09           N  
ATOM    835  CA  GLN B 105      -1.149 147.035  56.908  1.00 74.09           C  
ATOM    836  C   GLN B 105      -0.507 145.656  57.027  1.00 74.09           C  
ATOM    837  O   GLN B 105      -0.613 144.835  56.113  1.00 74.09           O  
ATOM    838  CB  GLN B 105      -0.104 148.065  56.475  1.00 74.09           C  
ATOM    839  CG  GLN B 105      -0.701 149.376  55.980  1.00 74.09           C  
ATOM    840  CD  GLN B 105       0.344 150.455  55.772  1.00 74.09           C  
ATOM    841  NE2 GLN B 105      -0.002 151.473  54.992  1.00 74.09           N  
ATOM    842  OE1 GLN B 105       1.454 150.375  56.308  1.00 74.09           O  
ATOM    843  N   GLU B 106       0.050 145.362  58.181  1.00 75.95           N  
ATOM    844  CA  GLU B 106       0.714 144.083  58.415  1.00 75.95           C  
ATOM    845  C   GLU B 106      -0.290 142.933  58.421  1.00 75.95           C  
ATOM    846  O   GLU B 106      -0.043 141.885  57.821  1.00 75.95           O  
ATOM    847  CB  GLU B 106       1.487 144.113  59.736  1.00 75.95           C  
ATOM    848  CG  GLU B 106       2.684 145.053  59.727  1.00 75.95           C  
ATOM    849  CD  GLU B 106       3.201 145.379  61.119  1.00 75.95           C  
ATOM    850  OE1 GLU B 106       4.031 146.307  61.256  1.00 75.95           O  
ATOM    851  OE2 GLU B 106       2.774 144.701  62.080  1.00 75.95           O1-
ATOM    852  N   VAL B 107      -1.393 143.123  59.090  1.00 72.28           N  
ATOM    853  CA  VAL B 107      -2.396 142.069  59.199  1.00 72.28           C  
ATOM    854  C   VAL B 107      -3.045 141.829  57.838  1.00 72.28           C  
ATOM    855  O   VAL B 107      -3.238 140.682  57.428  1.00 72.28           O  
ATOM    856  CB  VAL B 107      -3.474 142.418  60.250  1.00 72.28           C  
ATOM    857  CG1 VAL B 107      -4.564 141.347  60.281  1.00 72.28           C  
ATOM    858  CG2 VAL B 107      -2.840 142.580  61.630  1.00 72.28           C  
ATOM    859  N   ARG B 108      -3.355 142.946  57.107  1.00 69.59           N  
ATOM    860  CA  ARG B 108      -3.910 142.846  55.761  1.00 69.59           C  
ATOM    861  C   ARG B 108      -2.979 142.064  54.841  1.00 69.59           C  
ATOM    862  O   ARG B 108      -3.417 141.159  54.129  1.00 69.59           O  
ATOM    863  CB  ARG B 108      -4.172 144.238  55.182  1.00 69.59           C  
ATOM    864  CG  ARG B 108      -4.762 144.221  53.781  1.00 69.59           C  
ATOM    865  CD  ARG B 108      -4.646 145.580  53.104  1.00 69.59           C  
ATOM    866  NE  ARG B 108      -3.257 145.915  52.803  1.00 69.59           N  
ATOM    867  CZ  ARG B 108      -2.834 147.116  52.416  1.00 69.59           C  
ATOM    868  NH1 ARG B 108      -3.689 148.123  52.275  1.00 69.59           N1+
ATOM    869  NH2 ARG B 108      -1.547 147.311  52.168  1.00 69.59           N  
ATOM    870  N   ASP B 109      -1.645 142.331  54.753  1.00 72.22           N  
ATOM    871  CA  ASP B 109      -0.662 141.681  53.892  1.00 72.22           C  
ATOM    872  C   ASP B 109      -0.465 140.220  54.288  1.00 72.22           C  
ATOM    873  O   ASP B 109      -0.259 139.360  53.429  1.00 72.22           O  
ATOM    874  CB  ASP B 109       0.674 142.425  53.945  1.00 72.22           C  
ATOM    875  CG  ASP B 109       0.603 143.816  53.340  1.00 72.22           C  
ATOM    876  OD1 ASP B 109      -0.385 144.127  52.640  1.00 72.22           O  
ATOM    877  OD2 ASP B 109       1.545 144.607  53.561  1.00 72.22           O1-
ATOM    878  N   GLY B 110      -0.499 139.927  55.611  1.00 69.59           N  
ATOM    879  CA  GLY B 110      -0.408 138.549  56.067  1.00 69.59           C  
ATOM    880  C   GLY B 110      -1.521 137.669  55.531  1.00 69.59           C  
ATOM    881  O   GLY B 110      -1.283 136.521  55.151  1.00 69.59           O  
ATOM    882  N   PHE B 111      -2.739 138.226  55.370  1.00 65.45           N  
ATOM    883  CA  PHE B 111      -3.887 137.505  54.833  1.00 65.45           C  
ATOM    884  C   PHE B 111      -3.702 137.224  53.346  1.00 65.45           C  
ATOM    885  O   PHE B 111      -3.992 136.122  52.877  1.00 65.45           O  
ATOM    886  CB  PHE B 111      -5.177 138.300  55.061  1.00 65.45           C  
ATOM    887  CG  PHE B 111      -6.335 137.457  55.520  1.00 65.45           C  
ATOM    888  CD1 PHE B 111      -7.235 136.927  54.603  1.00 65.45           C  
ATOM    889  CD2 PHE B 111      -6.525 137.193  56.870  1.00 65.45           C  
ATOM    890  CE1 PHE B 111      -8.308 136.147  55.025  1.00 65.45           C  
ATOM    891  CE2 PHE B 111      -7.596 136.414  57.300  1.00 65.45           C  
ATOM    892  CZ  PHE B 111      -8.487 135.892  56.376  1.00 65.45           C  
ATOM    893  N   ILE B 112      -3.223 138.252  52.574  1.00 63.72           N  
ATOM    894  CA  ILE B 112      -3.026 138.119  51.135  1.00 63.72           C  
ATOM    895  C   ILE B 112      -1.987 137.036  50.854  1.00 63.72           C  
ATOM    896  O   ILE B 112      -2.176 136.202  49.965  1.00 63.72           O  
ATOM    897  CB  ILE B 112      -2.590 139.458  50.499  1.00 63.72           C  
ATOM    898  CG1 ILE B 112      -3.713 140.495  50.613  1.00 63.72           C  
ATOM    899  CG2 ILE B 112      -2.180 139.253  49.037  1.00 63.72           C  
ATOM    900  CD1 ILE B 112      -3.305 141.899  50.189  1.00 63.72           C  
ATOM    901  N   LYS B 113      -0.973 136.830  51.624  1.00 66.12           N  
ATOM    902  CA  LYS B 113       0.082 135.842  51.417  1.00 66.12           C  
ATOM    903  C   LYS B 113      -0.408 134.436  51.755  1.00 66.12           C  
ATOM    904  O   LYS B 113      -0.130 133.484  51.023  1.00 66.12           O  
ATOM    905  CB  LYS B 113       1.311 136.185  52.260  1.00 66.12           C  
ATOM    906  CG  LYS B 113       2.509 135.281  52.004  1.00 66.12           C  
ATOM    907  CD  LYS B 113       3.817 136.060  52.048  1.00 66.12           C  
ATOM    908  CE  LYS B 113       5.021 135.143  51.889  1.00 66.12           C  
ATOM    909  NZ  LYS B 113       6.239 135.896  51.465  1.00 66.12           N1+
ATOM    910  N   LEU B 114      -1.206 134.209  52.787  1.00 63.84           N  
ATOM    911  CA  LEU B 114      -1.707 132.895  53.174  1.00 63.84           C  
ATOM    912  C   LEU B 114      -2.658 132.343  52.118  1.00 63.84           C  
ATOM    913  O   LEU B 114      -2.595 131.160  51.777  1.00 63.84           O  
ATOM    914  CB  LEU B 114      -2.417 132.969  54.529  1.00 63.84           C  
ATOM    915  CG  LEU B 114      -2.824 131.635  55.155  1.00 63.84           C  
ATOM    916  CD1 LEU B 114      -1.627 130.984  55.840  1.00 63.84           C  
ATOM    917  CD2 LEU B 114      -3.968 131.834  56.143  1.00 63.84           C  
ATOM    918  N   ARG B 115      -3.513 133.234  51.511  1.00 63.13           N  
ATOM    919  CA  ARG B 115      -4.436 132.845  50.450  1.00 63.13           C  
ATOM    920  C   ARG B 115      -3.681 132.394  49.204  1.00 63.13           C  
ATOM    921  O   ARG B 115      -4.033 131.386  48.589  1.00 63.13           O  
ATOM    922  CB  ARG B 115      -5.375 134.003  50.103  1.00 63.13           C  
ATOM    923  CG  ARG B 115      -6.518 133.613  49.179  1.00 63.13           C  
ATOM    924  CD  ARG B 115      -7.406 134.804  48.848  1.00 63.13           C  
ATOM    925  NE  ARG B 115      -8.435 134.455  47.872  1.00 63.13           N  
ATOM    926  CZ  ARG B 115      -9.193 135.334  47.222  1.00 63.13           C  
ATOM    927  NH1 ARG B 115      -9.053 136.637  47.433  1.00 63.13           N1+
ATOM    928  NH2 ARG B 115     -10.099 134.906  46.355  1.00 63.13           N  
ATOM    929  N   GLY B 116      -2.603 133.046  48.737  1.00 64.17           N  
ATOM    930  CA  GLY B 116      -1.795 132.724  47.572  1.00 64.17           C  
ATOM    931  C   GLY B 116      -1.045 131.413  47.709  1.00 64.17           C  
ATOM    932  O   GLY B 116      -0.836 130.704  46.723  1.00 64.17           O  
ATOM    933  N   ASP B 117      -0.706 130.917  48.824  1.00 61.54           N  
ATOM    934  CA  ASP B 117       0.076 129.705  49.047  1.00 61.54           C  
ATOM    935  C   ASP B 117      -0.823 128.471  49.087  1.00 61.54           C  
ATOM    936  O   ASP B 117      -0.430 127.396  48.630  1.00 61.54           O  
ATOM    937  CB  ASP B 117       0.877 129.815  50.346  1.00 61.54           C  
ATOM    938  CG  ASP B 117       1.978 130.859  50.278  1.00 61.54           C  
ATOM    939  OD1 ASP B 117       2.312 131.320  49.165  1.00 61.54           O  
ATOM    940  OD2 ASP B 117       2.518 131.221  51.346  1.00 61.54           O1-
ATOM    941  N   VAL B 118      -2.084 128.439  49.575  1.00 59.04           N  
ATOM    942  CA  VAL B 118      -2.909 127.277  49.888  1.00 59.04           C  
ATOM    943  C   VAL B 118      -3.728 126.879  48.663  1.00 59.04           C  
ATOM    944  O   VAL B 118      -3.884 125.691  48.371  1.00 59.04           O  
ATOM    945  CB  VAL B 118      -3.844 127.552  51.088  1.00 59.04           C  
ATOM    946  CG1 VAL B 118      -4.810 126.388  51.297  1.00 59.04           C  
ATOM    947  CG2 VAL B 118      -3.027 127.807  52.353  1.00 59.04           C  
ATOM    948  N   LEU B 119      -4.201 127.732  47.632  1.00 57.64           N  
ATOM    949  CA  LEU B 119      -5.151 127.444  46.564  1.00 57.64           C  
ATOM    950  C   LEU B 119      -4.503 126.597  45.473  1.00 57.64           C  
ATOM    951  O   LEU B 119      -5.108 125.642  44.981  1.00 57.64           O  
ATOM    952  CB  LEU B 119      -5.692 128.744  45.963  1.00 57.64           C  
ATOM    953  CG  LEU B 119      -7.127 129.117  46.336  1.00 57.64           C  
ATOM    954  CD1 LEU B 119      -7.232 130.615  46.607  1.00 57.64           C  
ATOM    955  CD2 LEU B 119      -8.093 128.700  45.233  1.00 57.64           C  
ATOM    956  N   PRO B 120      -3.258 126.696  44.977  1.00 54.82           N  
ATOM    957  CA  PRO B 120      -2.670 125.862  43.926  1.00 54.82           C  
ATOM    958  C   PRO B 120      -2.448 124.419  44.374  1.00 54.82           C  
ATOM    959  O   PRO B 120      -2.569 123.493  43.569  1.00 54.82           O  
ATOM    960  CB  PRO B 120      -1.337 126.553  43.631  1.00 54.82           C  
ATOM    961  CG  PRO B 120      -1.424 127.868  44.338  1.00 54.82           C  
ATOM    962  CD  PRO B 120      -2.551 127.803  45.328  1.00 54.82           C  
ATOM    963  N   LEU B 121      -2.197 124.164  45.562  1.00 51.61           N  
ATOM    964  CA  LEU B 121      -1.970 122.823  46.090  1.00 51.61           C  
ATOM    965  C   LEU B 121      -3.263 122.014  46.094  1.00 51.61           C  
ATOM    966  O   LEU B 121      -3.250 120.814  45.810  1.00 51.61           O  
ATOM    967  CB  LEU B 121      -1.396 122.895  47.508  1.00 51.61           C  
ATOM    968  CG  LEU B 121       0.078 122.516  47.662  1.00 51.61           C  
ATOM    969  CD1 LEU B 121       0.904 123.743  48.034  1.00 51.61           C  
ATOM    970  CD2 LEU B 121       0.242 121.418  48.707  1.00 51.61           C  
ATOM    971  N   VAL B 122      -4.427 122.573  46.229  1.00 52.79           N  
ATOM    972  CA  VAL B 122      -5.727 121.911  46.217  1.00 52.79           C  
ATOM    973  C   VAL B 122      -6.066 121.464  44.797  1.00 52.79           C  
ATOM    974  O   VAL B 122      -6.558 120.352  44.590  1.00 52.79           O  
ATOM    975  CB  VAL B 122      -6.839 122.833  46.766  1.00 52.79           C  
ATOM    976  CG1 VAL B 122      -8.214 122.201  46.561  1.00 52.79           C  
ATOM    977  CG2 VAL B 122      -6.600 123.135  48.244  1.00 52.79           C  
ATOM    978  N   HIS B 123      -5.704 122.100  43.645  1.00 54.63           N  
ATOM    979  CA  HIS B 123      -6.001 121.743  42.263  1.00 54.63           C  
ATOM    980  C   HIS B 123      -5.143 120.571  41.799  1.00 54.63           C  
ATOM    981  O   HIS B 123      -5.624 119.688  41.085  1.00 54.63           O  
ATOM    982  CB  HIS B 123      -5.788 122.946  41.342  1.00 54.63           C  
ATOM    983  CG  HIS B 123      -7.001 123.808  41.190  1.00 54.63           C  
ATOM    984  CD2 HIS B 123      -8.139 123.625  40.480  1.00 54.63           C  
ATOM    985  ND1 HIS B 123      -7.130 125.028  41.817  1.00 54.63           N  
ATOM    986  CE1 HIS B 123      -8.298 125.559  41.498  1.00 54.63           C  
ATOM    987  NE2 HIS B 123      -8.930 124.728  40.688  1.00 54.63           N  
ATOM    988  N   GLY B 124      -3.916 120.406  42.160  1.00 50.36           N  
ATOM    989  CA  GLY B 124      -3.056 119.293  41.792  1.00 50.36           C  
ATOM    990  C   GLY B 124      -3.503 117.972  42.388  1.00 50.36           C  
ATOM    991  O   GLY B 124      -3.382 116.924  41.749  1.00 50.36           O  
ATOM    992  N   LEU B 125      -4.108 117.855  43.447  1.00 47.69           N  
ATOM    993  CA  LEU B 125      -4.596 116.673  44.147  1.00 47.69           C  
ATOM    994  C   LEU B 125      -5.830 116.103  43.457  1.00 47.69           C  
ATOM    995  O   LEU B 125      -6.001 114.883  43.388  1.00 47.69           O  
ATOM    996  CB  LEU B 125      -4.922 117.009  45.605  1.00 47.69           C  
ATOM    997  CG  LEU B 125      -3.821 116.728  46.628  1.00 47.69           C  
ATOM    998  CD1 LEU B 125      -3.847 117.775  47.736  1.00 47.69           C  
ATOM    999  CD2 LEU B 125      -3.975 115.325  47.207  1.00 47.69           C  
ATOM   1000  N   GLN B 126      -6.712 116.781  42.821  1.00 50.67           N  
ATOM   1001  CA  GLN B 126      -7.887 116.317  42.091  1.00 50.67           C  
ATOM   1002  C   GLN B 126      -7.487 115.532  40.846  1.00 50.67           C  
ATOM   1003  O   GLN B 126      -8.086 114.500  40.537  1.00 50.67           O  
ATOM   1004  CB  GLN B 126      -8.779 117.498  41.703  1.00 50.67           C  
ATOM   1005  CG  GLN B 126      -9.913 117.761  42.685  1.00 50.67           C  
ATOM   1006  CD  GLN B 126     -10.768 118.950  42.289  1.00 50.67           C  
ATOM   1007  NE2 GLN B 126     -11.949 119.056  42.889  1.00 50.67           N  
ATOM   1008  OE1 GLN B 126     -10.371 119.766  41.452  1.00 50.67           O  
ATOM   1009  N   GLU B 127      -6.468 115.833  40.150  1.00 52.47           N  
ATOM   1010  CA  GLU B 127      -6.009 115.141  38.950  1.00 52.47           C  
ATOM   1011  C   GLU B 127      -5.402 113.784  39.294  1.00 52.47           C  
ATOM   1012  O   GLU B 127      -5.633 112.798  38.591  1.00 52.47           O  
ATOM   1013  CB  GLU B 127      -4.991 115.996  38.192  1.00 52.47           C  
ATOM   1014  CG  GLU B 127      -5.603 116.852  37.093  1.00 52.47           C  
ATOM   1015  CD  GLU B 127      -4.590 117.743  36.391  1.00 52.47           C  
ATOM   1016  OE1 GLU B 127      -4.982 118.507  35.480  1.00 52.47           O  
ATOM   1017  OE2 GLU B 127      -3.395 117.675  36.754  1.00 52.47           O1-
ATOM   1018  N   ALA B 128      -4.712 113.641  40.403  1.00 50.06           N  
ATOM   1019  CA  ALA B 128      -4.080 112.389  40.810  1.00 50.06           C  
ATOM   1020  C   ALA B 128      -5.125 111.355  41.220  1.00 50.06           C  
ATOM   1021  O   ALA B 128      -4.971 110.164  40.941  1.00 50.06           O  
ATOM   1022  CB  ALA B 128      -3.101 112.635  41.956  1.00 50.06           C  
ATOM   1023  N   LEU B 129      -6.288 111.686  41.654  1.00 48.80           N  
ATOM   1024  CA  LEU B 129      -7.393 110.811  42.030  1.00 48.80           C  
ATOM   1025  C   LEU B 129      -8.069 110.226  40.794  1.00 48.80           C  
ATOM   1026  O   LEU B 129      -8.447 109.053  40.785  1.00 48.80           O  
ATOM   1027  CB  LEU B 129      -8.417 111.573  42.874  1.00 48.80           C  
ATOM   1028  CG  LEU B 129      -9.351 110.724  43.738  1.00 48.80           C  
ATOM   1029  CD1 LEU B 129      -8.675 110.366  45.057  1.00 48.80           C  
ATOM   1030  CD2 LEU B 129     -10.665 111.458  43.986  1.00 48.80           C  
ATOM   1031  N   GLN B 130      -8.213 110.836  39.686  1.00 51.11           N  
ATOM   1032  CA  GLN B 130      -8.797 110.330  38.448  1.00 51.11           C  
ATOM   1033  C   GLN B 130      -7.934 109.225  37.845  1.00 51.11           C  
ATOM   1034  O   GLN B 130      -8.453 108.208  37.380  1.00 51.11           O  
ATOM   1035  CB  GLN B 130      -8.983 111.463  37.438  1.00 51.11           C  
ATOM   1036  CG  GLN B 130      -9.975 111.141  36.329  1.00 51.11           C  
ATOM   1037  CD  GLN B 130     -10.227 112.320  35.407  1.00 51.11           C  
ATOM   1038  NE2 GLN B 130     -11.054 112.110  34.389  1.00 51.11           N  
ATOM   1039  OE1 GLN B 130      -9.683 113.410  35.608  1.00 51.11           O  
ATOM   1040  N   GLN B 131      -6.671 109.305  37.907  1.00 48.42           N  
ATOM   1041  CA  GLN B 131      -5.771 108.296  37.358  1.00 48.42           C  
ATOM   1042  C   GLN B 131      -5.817 107.011  38.180  1.00 48.42           C  
ATOM   1043  O   GLN B 131      -5.744 105.912  37.628  1.00 48.42           O  
ATOM   1044  CB  GLN B 131      -4.339 108.829  37.297  1.00 48.42           C  
ATOM   1045  CG  GLN B 131      -4.060 109.706  36.083  1.00 48.42           C  
ATOM   1046  CD  GLN B 131      -2.643 110.247  36.064  1.00 48.42           C  
ATOM   1047  NE2 GLN B 131      -2.288 110.941  34.987  1.00 48.42           N  
ATOM   1048  OE1 GLN B 131      -1.873 110.044  37.008  1.00 48.42           O  
ATOM   1049  N   ALA B 132      -6.040 107.080  39.501  1.00 46.56           N  
ATOM   1050  CA  ALA B 132      -6.147 105.917  40.379  1.00 46.56           C  
ATOM   1051  C   ALA B 132      -7.436 105.145  40.112  1.00 46.56           C  
ATOM   1052  O   ALA B 132      -7.451 103.913  40.162  1.00 46.56           O  
ATOM   1053  CB  ALA B 132      -6.081 106.347  41.842  1.00 46.56           C  
ATOM   1054  N   GLN B 133      -8.563 105.741  39.680  1.00 47.48           N  
ATOM   1055  CA  GLN B 133      -9.822 105.092  39.329  1.00 47.48           C  
ATOM   1056  C   GLN B 133      -9.692 104.309  38.026  1.00 47.48           C  
ATOM   1057  O   GLN B 133     -10.193 103.187  37.917  1.00 47.48           O  
ATOM   1058  CB  GLN B 133     -10.944 106.124  39.212  1.00 47.48           C  
ATOM   1059  CG  GLN B 133     -12.311 105.597  39.629  1.00 47.48           C  
ATOM   1060  CD  GLN B 133     -13.315 106.706  39.884  1.00 47.48           C  
ATOM   1061  NE2 GLN B 133     -14.547 106.327  40.205  1.00 47.48           N  
ATOM   1062  OE1 GLN B 133     -12.985 107.893  39.794  1.00 47.48           O  
ATOM   1063  N   GLU B 134      -9.033 104.720  37.019  1.00 49.12           N  
ATOM   1064  CA  GLU B 134      -8.860 104.035  35.741  1.00 49.12           C  
ATOM   1065  C   GLU B 134      -8.000 102.784  35.897  1.00 49.12           C  
ATOM   1066  O   GLU B 134      -8.283 101.750  35.288  1.00 49.12           O  
ATOM   1067  CB  GLU B 134      -8.238 104.976  34.707  1.00 49.12           C  
ATOM   1068  CG  GLU B 134      -9.212 105.999  34.140  1.00 49.12           C  
ATOM   1069  CD  GLU B 134      -8.548 107.024  33.235  1.00 49.12           C  
ATOM   1070  OE1 GLU B 134      -9.235 107.965  32.777  1.00 49.12           O  
ATOM   1071  OE2 GLU B 134      -7.331 106.884  32.981  1.00 49.12           O1-
ATOM   1072  N   ALA B 135      -6.990 102.794  36.760  1.00 44.39           N  
ATOM   1073  CA  ALA B 135      -6.137 101.637  37.017  1.00 44.39           C  
ATOM   1074  C   ALA B 135      -6.908 100.536  37.740  1.00 44.39           C  
ATOM   1075  O   ALA B 135      -6.707  99.350  37.471  1.00 44.39           O  
ATOM   1076  CB  ALA B 135      -4.913 102.049  37.832  1.00 44.39           C  
ATOM   1077  N   SER B 136      -7.929 100.872  38.575  1.00 44.69           N  
ATOM   1078  CA  SER B 136      -8.796  99.920  39.261  1.00 44.69           C  
ATOM   1079  C   SER B 136      -9.706  99.192  38.277  1.00 44.69           C  
ATOM   1080  O   SER B 136      -9.900  97.979  38.383  1.00 44.69           O  
ATOM   1081  CB  SER B 136      -9.640 100.629  40.321  1.00 44.69           C  
ATOM   1082  OG  SER B 136     -10.584  99.739  40.891  1.00 44.69           O  
ATOM   1083  N   GLU B 137     -10.292  99.791  37.288  1.00 48.73           N  
ATOM   1084  CA  GLU B 137     -11.160  99.179  36.287  1.00 48.73           C  
ATOM   1085  C   GLU B 137     -10.380  98.220  35.392  1.00 48.73           C  
ATOM   1086  O   GLU B 137     -10.859  97.129  35.076  1.00 48.73           O  
ATOM   1087  CB  GLU B 137     -11.841 100.254  35.437  1.00 48.73           C  
ATOM   1088  CG  GLU B 137     -12.989 100.962  36.144  1.00 48.73           C  
ATOM   1089  CD  GLU B 137     -13.587 102.097  35.329  1.00 48.73           C  
ATOM   1090  OE1 GLU B 137     -14.496 102.794  35.835  1.00 48.73           O  
ATOM   1091  OE2 GLU B 137     -13.144 102.291  34.175  1.00 48.73           O1-
ATOM   1092  N   ALA B 138      -9.165  98.534  35.061  1.00 46.79           N  
ATOM   1093  CA  ALA B 138      -8.343  97.657  34.232  1.00 46.79           C  
ATOM   1094  C   ALA B 138      -7.952  96.391  34.990  1.00 46.79           C  
ATOM   1095  O   ALA B 138      -7.911  95.302  34.414  1.00 46.79           O  
ATOM   1096  CB  ALA B 138      -7.094  98.393  33.754  1.00 46.79           C  
ATOM   1097  N   ALA B 139      -7.777  96.414  36.325  1.00 44.73           N  
ATOM   1098  CA  ALA B 139      -7.474  95.264  37.173  1.00 44.73           C  
ATOM   1099  C   ALA B 139      -8.682  94.340  37.297  1.00 44.73           C  
ATOM   1100  O   ALA B 139      -8.540  93.115  37.270  1.00 44.73           O  
ATOM   1101  CB  ALA B 139      -7.020  95.728  38.555  1.00 44.73           C  
ATOM   1102  N   GLN B 140      -9.964  94.850  37.285  1.00 46.85           N  
ATOM   1103  CA  GLN B 140     -11.182  94.047  37.325  1.00 46.85           C  
ATOM   1104  C   GLN B 140     -11.403  93.317  36.003  1.00 46.85           C  
ATOM   1105  O   GLN B 140     -11.803  92.151  35.991  1.00 46.85           O  
ATOM   1106  CB  GLN B 140     -12.393  94.923  37.650  1.00 46.85           C  
ATOM   1107  CG  GLN B 140     -13.614  94.138  38.108  1.00 46.85           C  
ATOM   1108  CD  GLN B 140     -13.444  93.542  39.492  1.00 46.85           C  
ATOM   1109  NE2 GLN B 140     -14.152  92.449  39.759  1.00 46.85           N  
ATOM   1110  OE1 GLN B 140     -12.681  94.058  40.315  1.00 46.85           O  
ATOM   1111  N   GLU B 141     -11.211  93.874  34.877  1.00 45.95           N  
ATOM   1112  CA  GLU B 141     -11.331  93.217  33.579  1.00 45.95           C  
ATOM   1113  C   GLU B 141     -10.289  92.114  33.420  1.00 45.95           C  
ATOM   1114  O   GLU B 141     -10.586  91.044  32.884  1.00 45.95           O  
ATOM   1115  CB  GLU B 141     -11.194  94.237  32.445  1.00 45.95           C  
ATOM   1116  CG  GLU B 141     -12.519  94.625  31.804  1.00 45.95           C  
ATOM   1117  CD  GLU B 141     -12.374  95.685  30.724  1.00 45.95           C  
ATOM   1118  OE1 GLU B 141     -13.401  96.101  30.140  1.00 45.95           O  
ATOM   1119  OE2 GLU B 141     -11.225  96.102  30.458  1.00 45.95           O1-
ATOM   1120  N   ALA B 142      -9.085  92.352  33.897  1.00 45.14           N  
ATOM   1121  CA  ALA B 142      -8.041  91.330  33.872  1.00 45.14           C  
ATOM   1122  C   ALA B 142      -8.397  90.160  34.785  1.00 45.14           C  
ATOM   1123  O   ALA B 142      -8.171  89.000  34.433  1.00 45.14           O  
ATOM   1124  CB  ALA B 142      -6.699  91.931  34.281  1.00 45.14           C  
ATOM   1125  N   ALA B 143      -9.098  90.372  35.928  1.00 45.38           N  
ATOM   1126  CA  ALA B 143      -9.593  89.330  36.825  1.00 45.38           C  
ATOM   1127  C   ALA B 143     -10.709  88.524  36.167  1.00 45.38           C  
ATOM   1128  O   ALA B 143     -10.741  87.296  36.271  1.00 45.38           O  
ATOM   1129  CB  ALA B 143     -10.084  89.944  38.134  1.00 45.38           C  
ATOM   1130  N   ASN B 144     -11.665  89.098  35.475  1.00 46.20           N  
ATOM   1131  CA  ASN B 144     -12.732  88.412  34.755  1.00 46.20           C  
ATOM   1132  C   ASN B 144     -12.184  87.577  33.601  1.00 46.20           C  
ATOM   1133  O   ASN B 144     -12.636  86.454  33.372  1.00 46.20           O  
ATOM   1134  CB  ASN B 144     -13.764  89.417  34.239  1.00 46.20           C  
ATOM   1135  CG  ASN B 144     -14.628  89.988  35.347  1.00 46.20           C  
ATOM   1136  ND2 ASN B 144     -15.396  91.022  35.027  1.00 46.20           N  
ATOM   1137  OD1 ASN B 144     -14.604  89.503  36.481  1.00 46.20           O  
ATOM   1138  N   ALA B 145     -11.263  88.098  32.818  1.00 44.53           N  
ATOM   1139  CA  ALA B 145     -10.632  87.331  31.746  1.00 44.53           C  
ATOM   1140  C   ALA B 145      -9.864  86.137  32.305  1.00 44.53           C  
ATOM   1141  O   ALA B 145      -9.856  85.060  31.705  1.00 44.53           O  
ATOM   1142  CB  ALA B 145      -9.702  88.224  30.929  1.00 44.53           C  
ATOM   1143  N   ALA B 146      -9.260  86.268  33.462  1.00 43.60           N  
ATOM   1144  CA  ALA B 146      -8.588  85.167  34.147  1.00 43.60           C  
ATOM   1145  C   ALA B 146      -9.589  84.102  34.588  1.00 43.60           C  
ATOM   1146  O   ALA B 146      -9.302  82.905  34.520  1.00 43.60           O  
ATOM   1147  CB  ALA B 146      -7.806  85.687  35.351  1.00 43.60           C  
ATOM   1148  N   GLU B 147     -10.852  84.435  35.029  1.00 42.16           N  
ATOM   1149  CA  GLU B 147     -11.899  83.482  35.385  1.00 42.16           C  
ATOM   1150  C   GLU B 147     -12.376  82.704  34.162  1.00 42.16           C  
ATOM   1151  O   GLU B 147     -12.570  81.488  34.230  1.00 42.16           O  
ATOM   1152  CB  GLU B 147     -13.080  84.201  36.044  1.00 42.16           C  
ATOM   1153  CG  GLU B 147     -13.777  83.380  37.118  1.00 42.16           C  
ATOM   1154  CD  GLU B 147     -14.929  84.117  37.784  1.00 42.16           C  
ATOM   1155  OE1 GLU B 147     -15.594  83.532  38.668  1.00 42.16           O  
ATOM   1156  OE2 GLU B 147     -15.168  85.289  37.416  1.00 42.16           O1-
ATOM   1157  N   VAL B 148     -12.656  83.329  33.046  1.00 42.57           N  
ATOM   1158  CA  VAL B 148     -13.031  82.636  31.818  1.00 42.57           C  
ATOM   1159  C   VAL B 148     -11.886  81.735  31.363  1.00 42.57           C  
ATOM   1160  O   VAL B 148     -12.111  80.594  30.951  1.00 42.57           O  
ATOM   1161  CB  VAL B 148     -13.404  83.631  30.697  1.00 42.57           C  
ATOM   1162  CG1 VAL B 148     -13.786  82.886  29.419  1.00 42.57           C  
ATOM   1163  CG2 VAL B 148     -14.545  84.541  31.149  1.00 42.57           C  
ATOM   1164  N   ALA B 149     -10.715  82.194  31.391  1.00 43.45           N  
ATOM   1165  CA  ALA B 149      -9.549  81.373  31.076  1.00 43.45           C  
ATOM   1166  C   ALA B 149      -9.426  80.201  32.044  1.00 43.45           C  
ATOM   1167  O   ALA B 149      -9.092  79.085  31.638  1.00 43.45           O  
ATOM   1168  CB  ALA B 149      -8.278  82.220  31.106  1.00 43.45           C  
ATOM   1169  N   ALA B 150      -9.790  80.335  33.291  1.00 44.32           N  
ATOM   1170  CA  ALA B 150      -9.790  79.270  34.291  1.00 44.32           C  
ATOM   1171  C   ALA B 150     -10.853  78.222  33.976  1.00 44.32           C  
ATOM   1172  O   ALA B 150     -10.630  77.024  34.170  1.00 44.32           O  
ATOM   1173  CB  ALA B 150     -10.014  79.849  35.685  1.00 44.32           C  
ATOM   1174  N   ALA B 151     -12.036  78.557  33.530  1.00 43.47           N  
ATOM   1175  CA  ALA B 151     -13.081  77.609  33.150  1.00 43.47           C  
ATOM   1176  C   ALA B 151     -12.652  76.774  31.947  1.00 43.47           C  
ATOM   1177  O   ALA B 151     -12.969  75.585  31.864  1.00 43.47           O  
ATOM   1178  CB  ALA B 151     -14.383  78.346  32.846  1.00 43.47           C  
ATOM   1179  N   GLN B 152     -12.040  77.329  31.021  1.00 44.42           N  
ATOM   1180  CA  GLN B 152     -11.545  76.596  29.860  1.00 44.42           C  
ATOM   1181  C   GLN B 152     -10.390  75.675  30.242  1.00 44.42           C  
ATOM   1182  O   GLN B 152      -9.980  74.824  29.451  1.00 44.42           O  
ATOM   1183  CB  GLN B 152     -11.103  77.565  28.762  1.00 44.42           C  
ATOM   1184  CG  GLN B 152     -12.252  78.115  27.928  1.00 44.42           C  
ATOM   1185  CD  GLN B 152     -11.782  79.024  26.808  1.00 44.42           C  
ATOM   1186  NE2 GLN B 152     -12.687  79.356  25.894  1.00 44.42           N  
ATOM   1187  OE1 GLN B 152     -10.614  79.426  26.765  1.00 44.42           O  
ATOM   1188  N   THR B 153     -10.009  75.680  31.466  1.00 59.21           N  
ATOM   1189  CA  THR B 153      -8.861  74.904  31.921  1.00 59.21           C  
ATOM   1190  C   THR B 153      -9.311  73.589  32.549  1.00 59.21           C  
ATOM   1191  O   THR B 153      -8.484  72.795  33.003  1.00 59.21           O  
ATOM   1192  CB  THR B 153      -8.016  75.698  32.935  1.00 59.21           C  
ATOM   1193  CG2 THR B 153      -8.844  76.790  33.605  1.00 59.21           C  
ATOM   1194  OG1 THR B 153      -7.522  74.804  33.940  1.00 59.21           O  
ATOM   1195  N   GLN B 154     -10.576  73.278  32.328  1.00 57.27           N  
ATOM   1196  CA  GLN B 154     -11.041  72.090  33.037  1.00 57.27           C  
ATOM   1197  C   GLN B 154     -11.013  70.863  32.131  1.00 57.27           C  
ATOM   1198  O   GLN B 154     -11.330  69.754  32.568  1.00 57.27           O  
ATOM   1199  CB  GLN B 154     -12.453  72.308  33.583  1.00 57.27           C  
ATOM   1200  CG  GLN B 154     -12.551  73.432  34.606  1.00 57.27           C  
ATOM   1201  CD  GLN B 154     -11.682  73.191  35.826  1.00 57.27           C  
ATOM   1202  NE2 GLN B 154     -11.042  74.248  36.316  1.00 57.27           N  
ATOM   1203  OE1 GLN B 154     -11.587  72.066  36.325  1.00 57.27           O  
ATOM   1204  N   TYR B 155     -10.845  70.929  30.965  1.00 71.16           N  
ATOM   1205  CA  TYR B 155     -10.627  69.835  30.026  1.00 71.16           C  
ATOM   1206  C   TYR B 155      -9.486  70.158  29.069  1.00 71.16           C  
ATOM   1207  O   TYR B 155      -8.997  71.290  29.034  1.00 71.16           O  
ATOM   1208  CB  TYR B 155     -11.905  69.543  29.234  1.00 71.16           C  
ATOM   1209  CG  TYR B 155     -12.484  70.756  28.547  1.00 71.16           C  
ATOM   1210  CD1 TYR B 155     -13.519  71.484  29.131  1.00 71.16           C  
ATOM   1211  CD2 TYR B 155     -12.000  71.175  27.313  1.00 71.16           C  
ATOM   1212  CE1 TYR B 155     -14.057  72.601  28.501  1.00 71.16           C  
ATOM   1213  CE2 TYR B 155     -12.531  72.291  26.674  1.00 71.16           C  
ATOM   1214  CZ  TYR B 155     -13.557  72.996  27.274  1.00 71.16           C  
ATOM   1215  OH  TYR B 155     -14.086  74.101  26.646  1.00 71.16           O  
ATOM   1216  N   TYR B 156      -8.962  69.085  28.459  1.00 78.18           N  
ATOM   1217  CA  TYR B 156      -7.849  69.300  27.542  1.00 78.18           C  
ATOM   1218  C   TYR B 156      -8.320  69.266  26.093  1.00 78.18           C  
ATOM   1219  O   TYR B 156      -8.800  68.235  25.615  1.00 78.18           O  
ATOM   1220  CB  TYR B 156      -6.759  68.246  27.762  1.00 78.18           C  
ATOM   1221  CG  TYR B 156      -6.299  68.138  29.195  1.00 78.18           C  
ATOM   1222  CD1 TYR B 156      -5.620  69.188  29.810  1.00 78.18           C  
ATOM   1223  CD2 TYR B 156      -6.541  66.988  29.938  1.00 78.18           C  
ATOM   1224  CE1 TYR B 156      -5.192  69.093  31.130  1.00 78.18           C  
ATOM   1225  CE2 TYR B 156      -6.118  66.881  31.259  1.00 78.18           C  
ATOM   1226  CZ  TYR B 156      -5.445  67.938  31.845  1.00 78.18           C  
ATOM   1227  OH  TYR B 156      -5.024  67.838  33.152  1.00 78.18           O  
ATOM   1228  N   LEU B 157      -8.328  70.325  25.350  1.00 78.16           N  
ATOM   1229  CA  LEU B 157      -8.713  70.456  23.949  1.00 78.16           C  
ATOM   1230  C   LEU B 157      -8.049  71.673  23.313  1.00 78.16           C  
ATOM   1231  O   LEU B 157      -8.401  72.812  23.627  1.00 78.16           O  
ATOM   1232  CB  LEU B 157     -10.235  70.565  23.820  1.00 78.16           C  
ATOM   1233  CG  LEU B 157     -10.787  70.690  22.399  1.00 78.16           C  
ATOM   1234  CD1 LEU B 157     -10.515  69.413  21.611  1.00 78.16           C  
ATOM   1235  CD2 LEU B 157     -12.281  70.996  22.431  1.00 78.16           C  
ATOM   1236  N   LYS B 158      -7.018  71.404  22.538  1.00 81.40           N  
ATOM   1237  CA  LYS B 158      -6.366  72.452  21.759  1.00 81.40           C  
ATOM   1238  C   LYS B 158      -6.246  72.052  20.291  1.00 81.40           C  
ATOM   1239  O   LYS B 158      -5.601  71.054  19.965  1.00 81.40           O  
ATOM   1240  CB  LYS B 158      -4.983  72.766  22.332  1.00 81.40           C  
ATOM   1241  CG  LYS B 158      -5.010  73.306  23.754  1.00 81.40           C  
ATOM   1242  CD  LYS B 158      -5.447  74.765  23.789  1.00 81.40           C  
ATOM   1243  CE  LYS B 158      -5.517  75.295  25.215  1.00 81.40           C  
ATOM   1244  NZ  LYS B 158      -6.012  76.703  25.259  1.00 81.40           N1+
ATOM   1245  N   TYR B 159      -6.928  72.818  19.376  1.00 84.53           N  
ATOM   1246  CA  TYR B 159      -6.799  72.596  17.940  1.00 84.53           C  
ATOM   1247  C   TYR B 159      -5.630  73.390  17.369  1.00 84.53           C  
ATOM   1248  O   TYR B 159      -5.014  74.194  18.073  1.00 84.53           O  
ATOM   1249  CB  TYR B 159      -8.093  72.980  17.218  1.00 84.53           C  
ATOM   1250  CG  TYR B 159      -9.264  72.090  17.556  1.00 84.53           C  
ATOM   1251  CD1 TYR B 159      -9.269  70.744  17.194  1.00 84.53           C  
ATOM   1252  CD2 TYR B 159     -10.368  72.591  18.237  1.00 84.53           C  
ATOM   1253  CE1 TYR B 159     -10.346  69.920  17.502  1.00 84.53           C  
ATOM   1254  CE2 TYR B 159     -11.451  71.776  18.550  1.00 84.53           C  
ATOM   1255  CZ  TYR B 159     -11.431  70.444  18.179  1.00 84.53           C  
ATOM   1256  OH  TYR B 159     -12.500  69.633  18.486  1.00 84.53           O  
ATOM   1257  N   PHE B 160      -5.218  73.163  16.159  1.00 87.25           N  
ATOM   1258  CA  PHE B 160      -4.130  73.877  15.503  1.00 87.25           C  
ATOM   1259  C   PHE B 160      -4.438  75.366  15.408  1.00 87.25           C  
ATOM   1260  O   PHE B 160      -5.555  75.753  15.057  1.00 87.25           O  
ATOM   1261  CB  PHE B 160      -3.874  73.304  14.105  1.00 87.25           C  
ATOM   1262  CG  PHE B 160      -2.829  74.054  13.324  1.00 87.25           C  
ATOM   1263  CD1 PHE B 160      -3.198  74.982  12.357  1.00 87.25           C  
ATOM   1264  CD2 PHE B 160      -1.478  73.831  13.556  1.00 87.25           C  
ATOM   1265  CE1 PHE B 160      -2.233  75.677  11.632  1.00 87.25           C  
ATOM   1266  CE2 PHE B 160      -0.509  74.522  12.835  1.00 87.25           C  
ATOM   1267  CZ  PHE B 160      -0.888  75.444  11.873  1.00 87.25           C  
ATOM   1268  N   ASN B 161      -3.573  76.162  15.807  1.00 79.24           N  
ATOM   1269  CA  ASN B 161      -3.598  77.616  15.694  1.00 79.24           C  
ATOM   1270  C   ASN B 161      -2.426  78.135  14.867  1.00 79.24           C  
ATOM   1271  O   ASN B 161      -1.267  77.970  15.253  1.00 79.24           O  
ATOM   1272  CB  ASN B 161      -3.597  78.263  17.081  1.00 79.24           C  
ATOM   1273  CG  ASN B 161      -3.762  79.769  17.023  1.00 79.24           C  
ATOM   1274  ND2 ASN B 161      -4.193  80.361  18.131  1.00 79.24           N  
ATOM   1275  OD1 ASN B 161      -3.506  80.395  15.991  1.00 79.24           O  
ATOM   1276  N   PRO B 162      -2.702  78.681  13.710  1.00 81.40           N  
ATOM   1277  CA  PRO B 162      -1.622  79.109  12.818  1.00 81.40           C  
ATOM   1278  C   PRO B 162      -0.721  80.168  13.448  1.00 81.40           C  
ATOM   1279  O   PRO B 162       0.397  80.394  12.976  1.00 81.40           O  
ATOM   1280  CB  PRO B 162      -2.368  79.677  11.608  1.00 81.40           C  
ATOM   1281  CG  PRO B 162      -3.778  79.848  12.074  1.00 81.40           C  
ATOM   1282  CD  PRO B 162      -3.973  79.023  13.314  1.00 81.40           C  
ATOM   1283  N   GLU B 163      -1.093  80.824  14.493  1.00 70.52           N  
ATOM   1284  CA  GLU B 163      -0.310  81.883  15.123  1.00 70.52           C  
ATOM   1285  C   GLU B 163       0.698  81.308  16.114  1.00 70.52           C  
ATOM   1286  O   GLU B 163       1.579  82.023  16.596  1.00 70.52           O  
ATOM   1287  CB  GLU B 163      -1.228  82.885  15.828  1.00 70.52           C  
ATOM   1288  CG  GLU B 163      -2.218  83.571  14.898  1.00 70.52           C  
ATOM   1289  CD  GLU B 163      -2.026  85.077  14.823  1.00 70.52           C  
ATOM   1290  OE1 GLU B 163      -2.595  85.717  13.910  1.00 70.52           O  
ATOM   1291  OE2 GLU B 163      -1.299  85.622  15.684  1.00 70.52           O1-
ATOM   1292  N   ILE B 164       0.597  80.044  16.296  1.00 81.84           N  
ATOM   1293  CA  ILE B 164       1.418  79.425  17.331  1.00 81.84           C  
ATOM   1294  C   ILE B 164       2.558  78.640  16.685  1.00 81.84           C  
ATOM   1295  O   ILE B 164       2.357  77.960  15.676  1.00 81.84           O  
ATOM   1296  CB  ILE B 164       0.579  78.500  18.241  1.00 81.84           C  
ATOM   1297  CG1 ILE B 164      -0.548  79.293  18.913  1.00 81.84           C  
ATOM   1298  CG2 ILE B 164       1.468  77.819  19.286  1.00 81.84           C  
ATOM   1299  CD1 ILE B 164      -0.061  80.371  19.871  1.00 81.84           C  
ATOM   1300  N   VAL B 165       3.860  78.798  17.191  1.00 81.30           N  
ATOM   1301  CA  VAL B 165       4.994  77.938  16.868  1.00 81.30           C  
ATOM   1302  C   VAL B 165       5.092  76.806  17.888  1.00 81.30           C  
ATOM   1303  O   VAL B 165       5.381  77.044  19.063  1.00 81.30           O  
ATOM   1304  CB  VAL B 165       6.317  78.735  16.828  1.00 81.30           C  
ATOM   1305  CG1 VAL B 165       7.485  77.825  16.454  1.00 81.30           C  
ATOM   1306  CG2 VAL B 165       6.208  79.900  15.846  1.00 81.30           C  
ATOM   1307  N   TYR B 166       4.770  75.665  17.401  1.00 86.24           N  
ATOM   1308  CA  TYR B 166       4.712  74.524  18.308  1.00 86.24           C  
ATOM   1309  C   TYR B 166       6.098  73.927  18.524  1.00 86.24           C  
ATOM   1310  O   TYR B 166       6.785  73.575  17.562  1.00 86.24           O  
ATOM   1311  CB  TYR B 166       3.761  73.453  17.765  1.00 86.24           C  
ATOM   1312  CG  TYR B 166       2.343  73.937  17.581  1.00 86.24           C  
ATOM   1313  CD1 TYR B 166       1.444  73.939  18.645  1.00 86.24           C  
ATOM   1314  CD2 TYR B 166       1.900  74.392  16.344  1.00 86.24           C  
ATOM   1315  CE1 TYR B 166       0.136  74.382  18.480  1.00 86.24           C  
ATOM   1316  CE2 TYR B 166       0.594  74.838  16.168  1.00 86.24           C  
ATOM   1317  CZ  TYR B 166      -0.279  74.829  17.240  1.00 86.24           C  
ATOM   1318  OH  TYR B 166      -1.573  75.269  17.071  1.00 86.24           O  
ATOM   1319  N   PRO B 167       6.586  73.771  19.729  1.00 80.76           N  
ATOM   1320  CA  PRO B 167       7.884  73.142  19.986  1.00 80.76           C  
ATOM   1321  C   PRO B 167       7.855  71.628  19.793  1.00 80.76           C  
ATOM   1322  O   PRO B 167       6.782  71.044  19.619  1.00 80.76           O  
ATOM   1323  CB  PRO B 167       8.165  73.501  21.448  1.00 80.76           C  
ATOM   1324  CG  PRO B 167       6.847  73.946  21.993  1.00 80.76           C  
ATOM   1325  CD  PRO B 167       5.935  74.257  20.841  1.00 80.76           C  
ATOM   1326  N   LYS B 168       8.950  71.066  19.837  1.00 84.69           N  
ATOM   1327  CA  LYS B 168       9.046  69.611  19.760  1.00 84.69           C  
ATOM   1328  C   LYS B 168       8.321  68.949  20.928  1.00 84.69           C  
ATOM   1329  O   LYS B 168       8.406  69.420  22.065  1.00 84.69           O  
ATOM   1330  CB  LYS B 168      10.511  69.171  19.735  1.00 84.69           C  
ATOM   1331  CG  LYS B 168      10.705  67.679  19.505  1.00 84.69           C  
ATOM   1332  CD  LYS B 168      12.181  67.312  19.433  1.00 84.69           C  
ATOM   1333  CE  LYS B 168      12.378  65.811  19.262  1.00 84.69           C  
ATOM   1334  NZ  LYS B 168      13.824  65.449  19.174  1.00 84.69           N1+
ATOM   1335  N   ASN B 169       7.560  67.989  20.565  1.00 85.17           N  
ATOM   1336  CA  ASN B 169       6.808  67.157  21.498  1.00 85.17           C  
ATOM   1337  C   ASN B 169       5.520  67.842  21.948  1.00 85.17           C  
ATOM   1338  O   ASN B 169       4.784  67.306  22.778  1.00 85.17           O  
ATOM   1339  CB  ASN B 169       7.669  66.797  22.711  1.00 85.17           C  
ATOM   1340  CG  ASN B 169       8.909  66.011  22.334  1.00 85.17           C  
ATOM   1341  ND2 ASN B 169      10.007  66.263  23.036  1.00 85.17           N  
ATOM   1342  OD1 ASN B 169       8.880  65.183  21.419  1.00 85.17           O  
ATOM   1343  N   ALA B 170       5.248  69.013  21.418  1.00 84.17           N  
ATOM   1344  CA  ALA B 170       3.964  69.655  21.688  1.00 84.17           C  
ATOM   1345  C   ALA B 170       2.808  68.820  21.143  1.00 84.17           C  
ATOM   1346  O   ALA B 170       2.920  68.219  20.072  1.00 84.17           O  
ATOM   1347  CB  ALA B 170       3.933  71.057  21.086  1.00 84.17           C  
ATOM   1348  N   ARG B 171       1.719  68.709  21.931  1.00 88.44           N  
ATOM   1349  CA  ARG B 171       0.538  67.977  21.487  1.00 88.44           C  
ATOM   1350  C   ARG B 171      -0.647  68.917  21.289  1.00 88.44           C  
ATOM   1351  O   ARG B 171      -0.868  69.824  22.095  1.00 88.44           O  
ATOM   1352  CB  ARG B 171       0.175  66.881  22.490  1.00 88.44           C  
ATOM   1353  CG  ARG B 171       1.168  65.730  22.531  1.00 88.44           C  
ATOM   1354  CD  ARG B 171       0.808  64.713  23.605  1.00 88.44           C  
ATOM   1355  NE  ARG B 171       1.788  63.632  23.674  1.00 88.44           N  
ATOM   1356  CZ  ARG B 171       2.235  63.085  24.801  1.00 88.44           C  
ATOM   1357  NH1 ARG B 171       1.798  63.509  25.981  1.00 88.44           N1+
ATOM   1358  NH2 ARG B 171       3.127  62.107  24.748  1.00 88.44           N  
ATOM   1359  N   ILE B 172      -1.238  68.759  20.192  1.00 83.11           N  
ATOM   1360  CA  ILE B 172      -2.510  69.393  19.864  1.00 83.11           C  
ATOM   1361  C   ILE B 172      -3.466  68.359  19.275  1.00 83.11           C  
ATOM   1362  O   ILE B 172      -3.172  67.161  19.277  1.00 83.11           O  
ATOM   1363  CB  ILE B 172      -2.318  70.569  18.880  1.00 83.11           C  
ATOM   1364  CG1 ILE B 172      -1.703  70.071  17.567  1.00 83.11           C  
ATOM   1365  CG2 ILE B 172      -1.453  71.665  19.509  1.00 83.11           C  
ATOM   1366  CD1 ILE B 172      -1.628  71.131  16.477  1.00 83.11           C  
ATOM   1367  N   MET B 173      -4.641  68.783  18.970  1.00 85.95           N  
ATOM   1368  CA  MET B 173      -5.620  67.850  18.421  1.00 85.95           C  
ATOM   1369  C   MET B 173      -5.965  68.210  16.979  1.00 85.95           C  
ATOM   1370  O   MET B 173      -6.050  69.389  16.633  1.00 85.95           O  
ATOM   1371  CB  MET B 173      -6.889  67.837  19.274  1.00 85.95           C  
ATOM   1372  CG  MET B 173      -6.748  67.056  20.571  1.00 85.95           C  
ATOM   1373  SD  MET B 173      -5.842  67.994  21.862  1.00 85.95           S  
ATOM   1374  CE  MET B 173      -5.882  66.790  23.219  1.00 85.95           C  
ATOM   1375  N   LEU B 174      -6.047  67.193  16.124  1.00 80.33           N  
ATOM   1376  CA  LEU B 174      -6.624  67.385  14.799  1.00 80.33           C  
ATOM   1377  C   LEU B 174      -8.093  67.785  14.898  1.00 80.33           C  
ATOM   1378  O   LEU B 174      -8.695  67.691  15.970  1.00 80.33           O  
ATOM   1379  CB  LEU B 174      -6.487  66.109  13.964  1.00 80.33           C  
ATOM   1380  CG  LEU B 174      -5.062  65.680  13.611  1.00 80.33           C  
ATOM   1381  CD1 LEU B 174      -5.069  64.298  12.966  1.00 80.33           C  
ATOM   1382  CD2 LEU B 174      -4.408  66.703  12.689  1.00 80.33           C  
ATOM   1383  N   ASP B 175      -8.653  68.255  13.706  1.00 72.55           N  
ATOM   1384  CA  ASP B 175     -10.059  68.647  13.682  1.00 72.55           C  
ATOM   1385  C   ASP B 175     -10.965  67.466  14.022  1.00 72.55           C  
ATOM   1386  O   ASP B 175     -12.043  67.648  14.592  1.00 72.55           O  
ATOM   1387  CB  ASP B 175     -10.432  69.220  12.313  1.00 72.55           C  
ATOM   1388  CG  ASP B 175      -9.762  70.551  12.024  1.00 72.55           C  
ATOM   1389  OD1 ASP B 175      -9.227  71.181  12.962  1.00 72.55           O  
ATOM   1390  OD2 ASP B 175      -9.771  70.976  10.849  1.00 72.55           O1-
ATOM   1391  N   ASN B 176     -10.438  66.279  13.723  1.00 73.37           N  
ATOM   1392  CA  ASN B 176     -11.236  65.093  14.016  1.00 73.37           C  
ATOM   1393  C   ASN B 176     -11.065  64.646  15.464  1.00 73.37           C  
ATOM   1394  O   ASN B 176     -11.722  63.703  15.909  1.00 73.37           O  
ATOM   1395  CB  ASN B 176     -10.874  63.953  13.061  1.00 73.37           C  
ATOM   1396  CG  ASN B 176      -9.474  63.420  13.293  1.00 73.37           C  
ATOM   1397  ND2 ASN B 176      -9.011  62.557  12.396  1.00 73.37           N  
ATOM   1398  OD1 ASN B 176      -8.813  63.780  14.271  1.00 73.37           O  
ATOM   1399  N   GLY B 177     -10.146  65.317  16.176  1.00 74.99           N  
ATOM   1400  CA  GLY B 177      -9.995  65.039  17.595  1.00 74.99           C  
ATOM   1401  C   GLY B 177      -8.743  64.247  17.919  1.00 74.99           C  
ATOM   1402  O   GLY B 177      -8.362  64.128  19.085  1.00 74.99           O  
ATOM   1403  N   ASP B 178      -8.016  63.676  16.995  1.00 77.93           N  
ATOM   1404  CA  ASP B 178      -6.804  62.904  17.249  1.00 77.93           C  
ATOM   1405  C   ASP B 178      -5.689  63.794  17.792  1.00 77.93           C  
ATOM   1406  O   ASP B 178      -5.513  64.926  17.336  1.00 77.93           O  
ATOM   1407  CB  ASP B 178      -6.339  62.199  15.972  1.00 77.93           C  
ATOM   1408  CG  ASP B 178      -7.235  61.039  15.576  1.00 77.93           C  
ATOM   1409  OD1 ASP B 178      -8.171  60.704  16.334  1.00 77.93           O  
ATOM   1410  OD2 ASP B 178      -7.002  60.453  14.497  1.00 77.93           O1-
ATOM   1411  N   ILE B 179      -5.026  63.181  18.734  1.00 83.10           N  
ATOM   1412  CA  ILE B 179      -3.875  63.900  19.267  1.00 83.10           C  
ATOM   1413  C   ILE B 179      -2.681  63.731  18.329  1.00 83.10           C  
ATOM   1414  O   ILE B 179      -2.397  62.623  17.870  1.00 83.10           O  
ATOM   1415  CB  ILE B 179      -3.513  63.413  20.688  1.00 83.10           C  
ATOM   1416  CG1 ILE B 179      -4.640  63.749  21.671  1.00 83.10           C  
ATOM   1417  CG2 ILE B 179      -2.185  64.023  21.147  1.00 83.10           C  
ATOM   1418  CD1 ILE B 179      -4.450  63.152  23.059  1.00 83.10           C  
ATOM   1419  N   VAL B 180      -2.070  64.796  18.000  1.00 80.53           N  
ATOM   1420  CA  VAL B 180      -0.833  64.757  17.227  1.00 80.53           C  
ATOM   1421  C   VAL B 180       0.290  65.429  18.014  1.00 80.53           C  
ATOM   1422  O   VAL B 180       0.049  66.377  18.764  1.00 80.53           O  
ATOM   1423  CB  VAL B 180      -1.002  65.440  15.851  1.00 80.53           C  
ATOM   1424  CG1 VAL B 180      -1.897  64.603  14.939  1.00 80.53           C  
ATOM   1425  CG2 VAL B 180      -1.572  66.847  16.020  1.00 80.53           C  
ATOM   1426  N   ARG B 181       1.467  64.872  17.899  1.00 84.23           N  
ATOM   1427  CA  ARG B 181       2.667  65.363  18.569  1.00 84.23           C  
ATOM   1428  C   ARG B 181       3.662  65.931  17.562  1.00 84.23           C  
ATOM   1429  O   ARG B 181       3.967  65.291  16.554  1.00 84.23           O  
ATOM   1430  CB  ARG B 181       3.324  64.246  19.382  1.00 84.23           C  
ATOM   1431  CG  ARG B 181       4.776  64.519  19.743  1.00 84.23           C  
ATOM   1432  CD  ARG B 181       5.380  63.378  20.550  1.00 84.23           C  
ATOM   1433  NE  ARG B 181       5.943  62.345  19.685  1.00 84.23           N  
ATOM   1434  CZ  ARG B 181       6.858  61.457  20.063  1.00 84.23           C  
ATOM   1435  NH1 ARG B 181       7.334  61.458  21.303  1.00 84.23           N1+
ATOM   1436  NH2 ARG B 181       7.302  60.560  19.194  1.00 84.23           N  
ATOM   1437  N   SER B 182       4.142  67.170  17.768  1.00 80.30           N  
ATOM   1438  CA  SER B 182       5.204  67.722  16.932  1.00 80.30           C  
ATOM   1439  C   SER B 182       6.516  66.974  17.140  1.00 80.30           C  
ATOM   1440  O   SER B 182       6.956  66.784  18.276  1.00 80.30           O  
ATOM   1441  CB  SER B 182       5.402  69.209  17.229  1.00 80.30           C  
ATOM   1442  OG  SER B 182       6.491  69.729  16.487  1.00 80.30           O  
ATOM   1443  N   ILE B 183       7.061  66.499  16.069  1.00 80.44           N  
ATOM   1444  CA  ILE B 183       8.300  65.741  16.201  1.00 80.44           C  
ATOM   1445  C   ILE B 183       9.486  66.615  15.801  1.00 80.44           C  
ATOM   1446  O   ILE B 183      10.629  66.152  15.781  1.00 80.44           O  
ATOM   1447  CB  ILE B 183       8.270  64.454  15.346  1.00 80.44           C  
ATOM   1448  CG1 ILE B 183       7.722  64.756  13.947  1.00 80.44           C  
ATOM   1449  CG2 ILE B 183       7.442  63.366  16.036  1.00 80.44           C  
ATOM   1450  CD1 ILE B 183       7.938  63.633  12.941  1.00 80.44           C  
ATOM   1451  N   VAL B 184       9.236  67.899  15.434  1.00 78.83           N  
ATOM   1452  CA  VAL B 184      10.277  68.858  15.079  1.00 78.83           C  
ATOM   1453  C   VAL B 184      10.128  70.120  15.927  1.00 78.83           C  
ATOM   1454  O   VAL B 184       9.073  70.356  16.520  1.00 78.83           O  
ATOM   1455  CB  VAL B 184      10.230  69.217  13.577  1.00 78.83           C  
ATOM   1456  CG1 VAL B 184      10.646  68.021  12.723  1.00 78.83           C  
ATOM   1457  CG2 VAL B 184       8.833  69.697  13.187  1.00 78.83           C  
ATOM   1458  N   ALA B 185      11.227  70.860  15.990  1.00 79.05           N  
ATOM   1459  CA  ALA B 185      11.180  72.151  16.671  1.00 79.05           C  
ATOM   1460  C   ALA B 185      10.645  73.240  15.747  1.00 79.05           C  
ATOM   1461  O   ALA B 185      10.686  73.100  14.522  1.00 79.05           O  
ATOM   1462  CB  ALA B 185      12.566  72.530  17.188  1.00 79.05           C  
ATOM   1463  N   ASN B 186      10.040  74.227  16.244  1.00 78.50           N  
ATOM   1464  CA  ASN B 186       9.541  75.378  15.498  1.00 78.50           C  
ATOM   1465  C   ASN B 186       8.552  74.958  14.415  1.00 78.50           C  
ATOM   1466  O   ASN B 186       8.675  75.373  13.261  1.00 78.50           O  
ATOM   1467  CB  ASN B 186      10.701  76.163  14.883  1.00 78.50           C  
ATOM   1468  CG  ASN B 186      11.708  76.624  15.918  1.00 78.50           C  
ATOM   1469  ND2 ASN B 186      12.961  76.771  15.503  1.00 78.50           N  
ATOM   1470  OD1 ASN B 186      11.363  76.847  17.082  1.00 78.50           O  
ATOM   1471  N   ASN B 187       7.653  74.037  14.821  1.00 87.04           N  
ATOM   1472  CA  ASN B 187       6.676  73.495  13.883  1.00 87.04           C  
ATOM   1473  C   ASN B 187       5.544  74.484  13.619  1.00 87.04           C  
ATOM   1474  O   ASN B 187       4.843  74.893  14.546  1.00 87.04           O  
ATOM   1475  CB  ASN B 187       6.113  72.169  14.401  1.00 87.04           C  
ATOM   1476  CG  ASN B 187       5.497  71.327  13.301  1.00 87.04           C  
ATOM   1477  ND2 ASN B 187       5.277  70.049  13.585  1.00 87.04           N  
ATOM   1478  OD1 ASN B 187       5.221  71.821  12.204  1.00 87.04           O  
ATOM   1479  N   ILE B 188       5.296  74.798  12.376  1.00 80.26           N  
ATOM   1480  CA  ILE B 188       4.247  75.746  12.016  1.00 80.26           C  
ATOM   1481  C   ILE B 188       3.280  75.095  11.030  1.00 80.26           C  
ATOM   1482  O   ILE B 188       2.351  75.743  10.543  1.00 80.26           O  
ATOM   1483  CB  ILE B 188       4.837  77.041  11.414  1.00 80.26           C  
ATOM   1484  CG1 ILE B 188       5.755  76.710  10.231  1.00 80.26           C  
ATOM   1485  CG2 ILE B 188       5.588  77.840  12.483  1.00 80.26           C  
ATOM   1486  CD1 ILE B 188       6.044  77.896   9.322  1.00 80.26           C  
ATOM   1487  N   VAL B 189       3.537  73.800  10.834  1.00 84.12           N  
ATOM   1488  CA  VAL B 189       2.765  73.089   9.820  1.00 84.12           C  
ATOM   1489  C   VAL B 189       1.412  72.677  10.396  1.00 84.12           C  
ATOM   1490  O   VAL B 189       1.335  72.180  11.522  1.00 84.12           O  
ATOM   1491  CB  VAL B 189       3.522  71.848   9.296  1.00 84.12           C  
ATOM   1492  CG1 VAL B 189       2.659  71.068   8.306  1.00 84.12           C  
ATOM   1493  CG2 VAL B 189       4.841  72.263   8.648  1.00 84.12           C  
ATOM   1494  N   ASN B 190       0.379  72.892   9.610  1.00 84.53           N  
ATOM   1495  CA  ASN B 190      -0.954  72.446   9.999  1.00 84.53           C  
ATOM   1496  C   ASN B 190      -1.124  70.943   9.795  1.00 84.53           C  
ATOM   1497  O   ASN B 190      -1.191  70.470   8.659  1.00 84.53           O  
ATOM   1498  CB  ASN B 190      -2.025  73.212   9.220  1.00 84.53           C  
ATOM   1499  CG  ASN B 190      -3.433  72.828   9.631  1.00 84.53           C  
ATOM   1500  ND2 ASN B 190      -4.421  73.532   9.091  1.00 84.53           N  
ATOM   1501  OD1 ASN B 190      -3.631  71.906  10.427  1.00 84.53           O  
ATOM   1502  N   PRO B 191      -1.175  70.280  10.861  1.00 85.85           N  
ATOM   1503  CA  PRO B 191      -1.229  68.822  10.733  1.00 85.85           C  
ATOM   1504  C   PRO B 191      -2.538  68.332  10.116  1.00 85.85           C  
ATOM   1505  O   PRO B 191      -2.635  67.174   9.704  1.00 85.85           O  
ATOM   1506  CB  PRO B 191      -1.091  68.335  12.178  1.00 85.85           C  
ATOM   1507  CG  PRO B 191      -1.607  69.463  13.011  1.00 85.85           C  
ATOM   1508  CD  PRO B 191      -1.289  70.755  12.316  1.00 85.85           C  
ATOM   1509  N   ASN B 192      -3.570  69.066   9.980  1.00 81.90           N  
ATOM   1510  CA  ASN B 192      -4.815  68.658   9.337  1.00 81.90           C  
ATOM   1511  C   ASN B 192      -4.648  68.520   7.827  1.00 81.90           C  
ATOM   1512  O   ASN B 192      -5.411  67.805   7.176  1.00 81.90           O  
ATOM   1513  CB  ASN B 192      -5.935  69.650   9.659  1.00 81.90           C  
ATOM   1514  CG  ASN B 192      -6.359  69.601  11.113  1.00 81.90           C  
ATOM   1515  ND2 ASN B 192      -6.092  70.676  11.846  1.00 81.90           N  
ATOM   1516  OD1 ASN B 192      -6.922  68.605  11.575  1.00 81.90           O  
ATOM   1517  N   VAL B 193      -3.674  69.258   7.258  1.00 74.41           N  
ATOM   1518  CA  VAL B 193      -3.466  69.279   5.814  1.00 74.41           C  
ATOM   1519  C   VAL B 193      -2.152  68.580   5.471  1.00 74.41           C  
ATOM   1520  O   VAL B 193      -1.987  68.064   4.363  1.00 74.41           O  
ATOM   1521  CB  VAL B 193      -3.461  70.722   5.261  1.00 74.41           C  
ATOM   1522  CG1 VAL B 193      -4.373  70.835   4.041  1.00 74.41           C  
ATOM   1523  CG2 VAL B 193      -3.890  71.709   6.346  1.00 74.41           C  
ATOM   1524  N   ASP B 194      -1.189  68.745   6.346  1.00 78.62           N  
ATOM   1525  CA  ASP B 194       0.159  68.230   6.129  1.00 78.62           C  
ATOM   1526  C   ASP B 194       0.748  67.672   7.423  1.00 78.62           C  
ATOM   1527  O   ASP B 194       1.005  68.420   8.368  1.00 78.62           O  
ATOM   1528  CB  ASP B 194       1.068  69.326   5.568  1.00 78.62           C  
ATOM   1529  CG  ASP B 194       2.482  68.843   5.299  1.00 78.62           C  
ATOM   1530  OD1 ASP B 194       2.760  67.638   5.479  1.00 78.62           O  
ATOM   1531  OD2 ASP B 194       3.328  69.676   4.906  1.00 78.62           O1-
ATOM   1532  N   MET B 195       0.926  66.430   7.443  1.00 83.36           N  
ATOM   1533  CA  MET B 195       1.398  65.765   8.655  1.00 83.36           C  
ATOM   1534  C   MET B 195       2.918  65.835   8.756  1.00 83.36           C  
ATOM   1535  O   MET B 195       3.512  65.246   9.662  1.00 83.36           O  
ATOM   1536  CB  MET B 195       0.939  64.306   8.682  1.00 83.36           C  
ATOM   1537  CG  MET B 195      -0.460  64.114   9.246  1.00 83.36           C  
ATOM   1538  SD  MET B 195      -0.590  64.644  10.998  1.00 83.36           S  
ATOM   1539  CE  MET B 195       0.394  63.347  11.799  1.00 83.36           C  
ATOM   1540  N   THR B 196       3.477  66.507   7.858  1.00 76.99           N  
ATOM   1541  CA  THR B 196       4.924  66.666   7.945  1.00 76.99           C  
ATOM   1542  C   THR B 196       5.322  67.278   9.285  1.00 76.99           C  
ATOM   1543  O   THR B 196       4.782  68.311   9.686  1.00 76.99           O  
ATOM   1544  CB  THR B 196       5.459  67.543   6.798  1.00 76.99           C  
ATOM   1545  CG2 THR B 196       6.982  67.490   6.729  1.00 76.99           C  
ATOM   1546  OG1 THR B 196       4.919  67.076   5.555  1.00 76.99           O  
ATOM   1547  N   GLY B 197       6.152  66.620   9.998  1.00 77.06           N  
ATOM   1548  CA  GLY B 197       6.631  67.084  11.290  1.00 77.06           C  
ATOM   1549  C   GLY B 197       5.724  66.688  12.440  1.00 77.06           C  
ATOM   1550  O   GLY B 197       5.961  67.075  13.586  1.00 77.06           O  
ATOM   1551  N   TRP B 198       4.711  66.006  12.092  1.00 83.61           N  
ATOM   1552  CA  TRP B 198       3.782  65.571  13.130  1.00 83.61           C  
ATOM   1553  C   TRP B 198       3.706  64.049  13.190  1.00 83.61           C  
ATOM   1554  O   TRP B 198       3.961  63.369  12.193  1.00 83.61           O  
ATOM   1555  CB  TRP B 198       2.388  66.155  12.884  1.00 83.61           C  
ATOM   1556  CG  TRP B 198       2.334  67.652  12.952  1.00 83.61           C  
ATOM   1557  CD1 TRP B 198       2.441  68.529  11.909  1.00 83.61           C  
ATOM   1558  CD2 TRP B 198       2.165  68.447  14.130  1.00 83.61           C  
ATOM   1559  CE2 TRP B 198       2.178  69.801  13.725  1.00 83.61           C  
ATOM   1560  CE3 TRP B 198       2.003  68.147  15.489  1.00 83.61           C  
ATOM   1561  NE1 TRP B 198       2.348  69.823  12.367  1.00 83.61           N  
ATOM   1562  CZ2 TRP B 198       2.034  70.853  14.633  1.00 83.61           C  
ATOM   1563  CZ3 TRP B 198       1.860  69.195  16.390  1.00 83.61           C  
ATOM   1564  CH2 TRP B 198       1.877  70.531  15.956  1.00 83.61           C  
ATOM   1565  N   PHE B 199       3.472  63.520  14.408  1.00 77.63           N  
ATOM   1566  CA  PHE B 199       3.161  62.113  14.634  1.00 77.63           C  
ATOM   1567  C   PHE B 199       1.761  61.954  15.213  1.00 77.63           C  
ATOM   1568  O   PHE B 199       1.422  62.588  16.215  1.00 77.63           O  
ATOM   1569  CB  PHE B 199       4.193  61.477  15.571  1.00 77.63           C  
ATOM   1570  CG  PHE B 199       3.977  60.006  15.802  1.00 77.63           C  
ATOM   1571  CD1 PHE B 199       3.331  59.555  16.947  1.00 77.63           C  
ATOM   1572  CD2 PHE B 199       4.420  59.073  14.874  1.00 77.63           C  
ATOM   1573  CE1 PHE B 199       3.130  58.194  17.164  1.00 77.63           C  
ATOM   1574  CE2 PHE B 199       4.223  57.711  15.084  1.00 77.63           C  
ATOM   1575  CZ  PHE B 199       3.578  57.274  16.229  1.00 77.63           C  
ATOM   1576  N   ASN B 200       0.886  61.134  14.585  1.00 77.54           N  
ATOM   1577  CA  ASN B 200      -0.475  60.909  15.060  1.00 77.54           C  
ATOM   1578  C   ASN B 200      -0.509  59.901  16.206  1.00 77.54           C  
ATOM   1579  O   ASN B 200      -0.199  58.724  16.012  1.00 77.54           O  
ATOM   1580  CB  ASN B 200      -1.373  60.440  13.914  1.00 77.54           C  
ATOM   1581  CG  ASN B 200      -2.845  60.470  14.275  1.00 77.54           C  
ATOM   1582  ND2 ASN B 200      -3.704  60.501  13.263  1.00 77.54           N  
ATOM   1583  OD1 ASN B 200      -3.208  60.466  15.455  1.00 77.54           O  
ATOM   1584  N   GLU B 201      -0.879  60.235  17.358  1.00 75.22           N  
ATOM   1585  CA  GLU B 201      -0.956  59.391  18.546  1.00 75.22           C  
ATOM   1586  C   GLU B 201      -2.390  58.944  18.814  1.00 75.22           C  
ATOM   1587  O   GLU B 201      -2.676  58.350  19.856  1.00 75.22           O  
ATOM   1588  CB  GLU B 201      -0.398  60.128  19.766  1.00 75.22           C  
ATOM   1589  CG  GLU B 201       1.105  60.362  19.710  1.00 75.22           C  
ATOM   1590  CD  GLU B 201       1.669  60.954  20.991  1.00 75.22           C  
ATOM   1591  OE1 GLU B 201       2.910  60.983  21.152  1.00 75.22           O  
ATOM   1592  OE2 GLU B 201       0.863  61.392  21.843  1.00 75.22           O1-
ATOM   1593  N   GLY B 202      -3.267  59.210  17.933  1.00 73.16           N  
ATOM   1594  CA  GLY B 202      -4.670  58.894  18.148  1.00 73.16           C  
ATOM   1595  C   GLY B 202      -5.089  57.580  17.517  1.00 73.16           C  
ATOM   1596  O   GLY B 202      -6.211  57.114  17.728  1.00 73.16           O  
ATOM   1597  N   THR B 203      -4.263  56.824  16.816  1.00 79.59           N  
ATOM   1598  CA  THR B 203      -4.605  55.586  16.124  1.00 79.59           C  
ATOM   1599  C   THR B 203      -3.952  54.387  16.805  1.00 79.59           C  
ATOM   1600  O   THR B 203      -3.092  53.726  16.220  1.00 79.59           O  
ATOM   1601  CB  THR B 203      -4.176  55.636  14.645  1.00 79.59           C  
ATOM   1602  CG2 THR B 203      -5.097  56.543  13.836  1.00 79.59           C  
ATOM   1603  OG1 THR B 203      -2.836  56.136  14.560  1.00 79.59           O  
ATOM   1604  N   ASN B 204      -4.392  54.110  17.954  1.00 86.91           N  
ATOM   1605  CA  ASN B 204      -3.858  52.994  18.728  1.00 86.91           C  
ATOM   1606  C   ASN B 204      -4.834  51.822  18.770  1.00 86.91           C  
ATOM   1607  O   ASN B 204      -6.050  52.019  18.722  1.00 86.91           O  
ATOM   1608  CB  ASN B 204      -3.507  53.444  20.147  1.00 86.91           C  
ATOM   1609  CG  ASN B 204      -2.486  54.564  20.169  1.00 86.91           C  
ATOM   1610  ND2 ASN B 204      -2.621  55.471  21.130  1.00 86.91           N  
ATOM   1611  OD1 ASN B 204      -1.584  54.616  19.329  1.00 86.91           O  
ATOM   1612  N   VAL B 205      -4.264  50.626  18.758  1.00 87.95           N  
ATOM   1613  CA  VAL B 205      -5.102  49.443  18.921  1.00 87.95           C  
ATOM   1614  C   VAL B 205      -5.624  49.374  20.354  1.00 87.95           C  
ATOM   1615  O   VAL B 205      -4.843  49.267  21.302  1.00 87.95           O  
ATOM   1616  CB  VAL B 205      -4.332  48.150  18.571  1.00 87.95           C  
ATOM   1617  CG1 VAL B 205      -5.219  46.922  18.771  1.00 87.95           C  
ATOM   1618  CG2 VAL B 205      -3.814  48.210  17.135  1.00 87.95           C  
ATOM   1619  N   GLY B 206      -6.903  49.563  20.556  1.00 87.81           N  
ATOM   1620  CA  GLY B 206      -7.512  49.341  21.858  1.00 87.81           C  
ATOM   1621  C   GLY B 206      -7.715  47.872  22.179  1.00 87.81           C  
ATOM   1622  O   GLY B 206      -7.530  47.011  21.317  1.00 87.81           O  
ATOM   1623  N   PHE B 207      -7.895  47.557  23.408  1.00 89.30           N  
ATOM   1624  CA  PHE B 207      -8.266  46.188  23.746  1.00 89.30           C  
ATOM   1625  C   PHE B 207      -9.541  46.163  24.581  1.00 89.30           C  
ATOM   1626  O   PHE B 207      -9.866  47.142  25.256  1.00 89.30           O  
ATOM   1627  CB  PHE B 207      -7.130  45.492  24.501  1.00 89.30           C  
ATOM   1628  CG  PHE B 207      -6.836  46.097  25.848  1.00 89.30           C  
ATOM   1629  CD1 PHE B 207      -5.759  46.958  26.018  1.00 89.30           C  
ATOM   1630  CD2 PHE B 207      -7.638  45.806  26.943  1.00 89.30           C  
ATOM   1631  CE1 PHE B 207      -5.484  47.519  27.263  1.00 89.30           C  
ATOM   1632  CE2 PHE B 207      -7.371  46.363  28.190  1.00 89.30           C  
ATOM   1633  CZ  PHE B 207      -6.293  47.219  28.348  1.00 89.30           C  
ATOM   1634  N   VAL B 208     -10.386  45.095  24.437  1.00 89.58           N  
ATOM   1635  CA  VAL B 208     -11.617  44.871  25.188  1.00 89.58           C  
ATOM   1636  C   VAL B 208     -11.624  43.454  25.757  1.00 89.58           C  
ATOM   1637  O   VAL B 208     -10.896  42.582  25.278  1.00 89.58           O  
ATOM   1638  CB  VAL B 208     -12.867  45.099  24.309  1.00 89.58           C  
ATOM   1639  CG1 VAL B 208     -13.018  46.578  23.957  1.00 89.58           C  
ATOM   1640  CG2 VAL B 208     -12.789  44.250  23.041  1.00 89.58           C  
ATOM   1641  N   GLU B 209     -12.495  43.233  26.736  1.00 89.77           N  
ATOM   1642  CA  GLU B 209     -12.543  41.965  27.458  1.00 89.77           C  
ATOM   1643  C   GLU B 209     -13.173  40.868  26.606  1.00 89.77           C  
ATOM   1644  O   GLU B 209     -12.809  39.696  26.724  1.00 89.77           O  
ATOM   1645  CB  GLU B 209     -13.317  42.122  28.770  1.00 89.77           C  
ATOM   1646  CG  GLU B 209     -12.585  41.573  29.986  1.00 89.77           C  
ATOM   1647  CD  GLU B 209     -11.075  41.539  29.812  1.00 89.77           C  
ATOM   1648  OE1 GLU B 209     -10.359  41.214  30.786  1.00 89.77           O  
ATOM   1649  OE2 GLU B 209     -10.604  41.842  28.693  1.00 89.77           O1-
ATOM   1650  N   SER B 210     -14.220  41.224  25.999  1.00 93.18           N  
ATOM   1651  CA  SER B 210     -15.036  40.262  25.266  1.00 93.18           C  
ATOM   1652  C   SER B 210     -15.757  40.925  24.097  1.00 93.18           C  
ATOM   1653  O   SER B 210     -15.683  42.144  23.926  1.00 93.18           O  
ATOM   1654  CB  SER B 210     -16.055  39.603  26.196  1.00 93.18           C  
ATOM   1655  OG  SER B 210     -17.060  40.527  26.576  1.00 93.18           O  
ATOM   1656  N   ILE B 211     -16.442  40.071  23.335  1.00 93.58           N  
ATOM   1657  CA  ILE B 211     -17.265  40.575  22.241  1.00 93.58           C  
ATOM   1658  C   ILE B 211     -18.346  41.502  22.794  1.00 93.58           C  
ATOM   1659  O   ILE B 211     -18.659  42.531  22.189  1.00 93.58           O  
ATOM   1660  CB  ILE B 211     -17.908  39.422  21.439  1.00 93.58           C  
ATOM   1661  CG1 ILE B 211     -16.834  38.644  20.669  1.00 93.58           C  
ATOM   1662  CG2 ILE B 211     -18.983  39.957  20.489  1.00 93.58           C  
ATOM   1663  CD1 ILE B 211     -16.258  39.399  19.479  1.00 93.58           C  
ATOM   1664  N   ALA B 212     -18.926  41.161  23.919  1.00 87.44           N  
ATOM   1665  CA  ALA B 212     -19.937  42.007  24.547  1.00 87.44           C  
ATOM   1666  C   ALA B 212     -19.377  43.392  24.858  1.00 87.44           C  
ATOM   1667  O   ALA B 212     -20.060  44.401  24.670  1.00 87.44           O  
ATOM   1668  CB  ALA B 212     -20.463  41.351  25.821  1.00 87.44           C  
ATOM   1669  N   ASP B 213     -18.210  43.452  25.286  1.00 88.07           N  
ATOM   1670  CA  ASP B 213     -17.555  44.713  25.619  1.00 88.07           C  
ATOM   1671  C   ASP B 213     -17.210  45.502  24.357  1.00 88.07           C  
ATOM   1672  O   ASP B 213     -17.226  46.734  24.366  1.00 88.07           O  
ATOM   1673  CB  ASP B 213     -16.291  44.460  26.443  1.00 88.07           C  
ATOM   1674  CG  ASP B 213     -16.581  43.841  27.799  1.00 88.07           C  
ATOM   1675  OD1 ASP B 213     -17.318  44.451  28.603  1.00 88.07           O  
ATOM   1676  OD2 ASP B 213     -16.066  42.734  28.066  1.00 88.07           O1-
ATOM   1677  N   MET B 214     -16.851  44.766  23.364  1.00 88.91           N  
ATOM   1678  CA  MET B 214     -16.573  45.403  22.080  1.00 88.91           C  
ATOM   1679  C   MET B 214     -17.813  46.112  21.545  1.00 88.91           C  
ATOM   1680  O   MET B 214     -17.724  47.233  21.041  1.00 88.91           O  
ATOM   1681  CB  MET B 214     -16.080  44.373  21.063  1.00 88.91           C  
ATOM   1682  CG  MET B 214     -15.752  44.964  19.701  1.00 88.91           C  
ATOM   1683  SD  MET B 214     -15.412  43.676  18.439  1.00 88.91           S  
ATOM   1684  CE  MET B 214     -17.083  43.006  18.208  1.00 88.91           C  
ATOM   1685  N   LEU B 215     -18.934  45.455  21.701  1.00 88.12           N  
ATOM   1686  CA  LEU B 215     -20.192  46.010  21.214  1.00 88.12           C  
ATOM   1687  C   LEU B 215     -20.607  47.223  22.040  1.00 88.12           C  
ATOM   1688  O   LEU B 215     -21.436  48.024  21.601  1.00 88.12           O  
ATOM   1689  CB  LEU B 215     -21.296  44.950  21.254  1.00 88.12           C  
ATOM   1690  CG  LEU B 215     -21.137  43.769  20.294  1.00 88.12           C  
ATOM   1691  CD1 LEU B 215     -22.185  42.701  20.590  1.00 88.12           C  
ATOM   1692  CD2 LEU B 215     -21.240  44.239  18.847  1.00 88.12           C  
ATOM   1693  N   ALA B 216     -19.990  47.461  23.197  1.00 82.02           N  
ATOM   1694  CA  ALA B 216     -20.298  48.583  24.081  1.00 82.02           C  
ATOM   1695  C   ALA B 216     -19.483  49.817  23.705  1.00 82.02           C  
ATOM   1696  O   ALA B 216     -19.723  50.909  24.226  1.00 82.02           O  
ATOM   1697  CB  ALA B 216     -20.038  48.201  25.536  1.00 82.02           C  
ATOM   1698  N   ILE B 217     -18.607  49.655  22.789  1.00 83.44           N  
ATOM   1699  CA  ILE B 217     -17.860  50.810  22.303  1.00 83.44           C  
ATOM   1700  C   ILE B 217     -18.805  51.772  21.587  1.00 83.44           C  
ATOM   1701  O   ILE B 217     -19.496  51.384  20.642  1.00 83.44           O  
ATOM   1702  CB  ILE B 217     -16.712  50.385  21.360  1.00 83.44           C  
ATOM   1703  CG1 ILE B 217     -15.687  49.533  22.117  1.00 83.44           C  
ATOM   1704  CG2 ILE B 217     -16.046  51.613  20.731  1.00 83.44           C  
ATOM   1705  CD1 ILE B 217     -14.633  48.893  21.223  1.00 83.44           C  
ATOM   1706  N   ASN B 218     -18.799  53.001  22.041  1.00 74.44           N  
ATOM   1707  CA  ASN B 218     -19.717  53.990  21.487  1.00 74.44           C  
ATOM   1708  C   ASN B 218     -19.148  54.639  20.228  1.00 74.44           C  
ATOM   1709  O   ASN B 218     -17.983  55.040  20.204  1.00 74.44           O  
ATOM   1710  CB  ASN B 218     -20.050  55.058  22.531  1.00 74.44           C  
ATOM   1711  CG  ASN B 218     -21.139  54.618  23.489  1.00 74.44           C  
ATOM   1712  ND2 ASN B 218     -21.012  55.010  24.751  1.00 74.44           N  
ATOM   1713  OD1 ASN B 218     -22.086  53.931  23.099  1.00 74.44           O  
ATOM   1714  N   ASN B 219     -19.914  54.707  19.178  1.00 76.03           N  
ATOM   1715  CA  ASN B 219     -19.664  55.388  17.912  1.00 76.03           C  
ATOM   1716  C   ASN B 219     -18.263  55.095  17.384  1.00 76.03           C  
ATOM   1717  O   ASN B 219     -17.486  56.016  17.127  1.00 76.03           O  
ATOM   1718  CB  ASN B 219     -19.869  56.897  18.064  1.00 76.03           C  
ATOM   1719  CG  ASN B 219     -21.015  57.419  17.221  1.00 76.03           C  
ATOM   1720  ND2 ASN B 219     -21.316  58.705  17.359  1.00 76.03           N  
ATOM   1721  OD1 ASN B 219     -21.627  56.672  16.452  1.00 76.03           O  
ATOM   1722  N   PRO B 220     -18.001  53.780  17.231  1.00 83.81           N  
ATOM   1723  CA  PRO B 220     -16.708  53.482  16.611  1.00 83.81           C  
ATOM   1724  C   PRO B 220     -16.556  54.114  15.229  1.00 83.81           C  
ATOM   1725  O   PRO B 220     -17.542  54.259  14.501  1.00 83.81           O  
ATOM   1726  CB  PRO B 220     -16.707  51.954  16.515  1.00 83.81           C  
ATOM   1727  CG  PRO B 220     -18.144  51.563  16.643  1.00 83.81           C  
ATOM   1728  CD  PRO B 220     -18.887  52.684  17.310  1.00 83.81           C  
ATOM   1729  N   HIS B 221     -15.395  54.561  14.800  1.00 80.79           N  
ATOM   1730  CA  HIS B 221     -15.170  55.097  13.462  1.00 80.79           C  
ATOM   1731  C   HIS B 221     -14.818  53.988  12.476  1.00 80.79           C  
ATOM   1732  O   HIS B 221     -14.334  52.927  12.876  1.00 80.79           O  
ATOM   1733  CB  HIS B 221     -14.060  56.149  13.487  1.00 80.79           C  
ATOM   1734  CG  HIS B 221     -12.788  55.665  14.106  1.00 80.79           C  
ATOM   1735  CD2 HIS B 221     -11.616  55.281  13.546  1.00 80.79           C  
ATOM   1736  ND1 HIS B 221     -12.627  55.530  15.468  1.00 80.79           N  
ATOM   1737  CE1 HIS B 221     -11.408  55.083  15.720  1.00 80.79           C  
ATOM   1738  NE2 HIS B 221     -10.774  54.924  14.571  1.00 80.79           N  
ATOM   1739  N   ASN B 222     -15.105  54.239  11.246  1.00 87.63           N  
ATOM   1740  CA  ASN B 222     -14.755  53.273  10.210  1.00 87.63           C  
ATOM   1741  C   ASN B 222     -13.257  52.983  10.195  1.00 87.63           C  
ATOM   1742  O   ASN B 222     -12.442  53.907  10.159  1.00 87.63           O  
ATOM   1743  CB  ASN B 222     -15.213  53.769   8.837  1.00 87.63           C  
ATOM   1744  CG  ASN B 222     -15.044  52.724   7.752  1.00 87.63           C  
ATOM   1745  ND2 ASN B 222     -14.562  53.148   6.589  1.00 87.63           N  
ATOM   1746  OD1 ASN B 222     -15.344  51.545   7.956  1.00 87.63           O  
ATOM   1747  N   GLY B 223     -12.902  51.672  10.313  1.00 89.20           N  
ATOM   1748  CA  GLY B 223     -11.510  51.253  10.296  1.00 89.20           C  
ATOM   1749  C   GLY B 223     -10.911  51.116  11.682  1.00 89.20           C  
ATOM   1750  O   GLY B 223      -9.764  50.687  11.829  1.00 89.20           O  
ATOM   1751  N   GLN B 224     -11.621  51.436  12.731  1.00 88.52           N  
ATOM   1752  CA  GLN B 224     -11.123  51.274  14.093  1.00 88.52           C  
ATOM   1753  C   GLN B 224     -10.711  49.829  14.360  1.00 88.52           C  
ATOM   1754  O   GLN B 224     -11.406  48.895  13.953  1.00 88.52           O  
ATOM   1755  CB  GLN B 224     -12.180  51.715  15.107  1.00 88.52           C  
ATOM   1756  CG  GLN B 224     -11.672  51.768  16.541  1.00 88.52           C  
ATOM   1757  CD  GLN B 224     -12.141  53.006  17.284  1.00 88.52           C  
ATOM   1758  NE2 GLN B 224     -11.569  53.244  18.459  1.00 88.52           N  
ATOM   1759  OE1 GLN B 224     -13.009  53.741  16.805  1.00 88.52           O  
ATOM   1760  N   VAL B 225      -9.505  49.635  14.954  1.00 92.76           N  
ATOM   1761  CA  VAL B 225      -8.992  48.304  15.260  1.00 92.76           C  
ATOM   1762  C   VAL B 225      -9.019  48.074  16.769  1.00 92.76           C  
ATOM   1763  O   VAL B 225      -8.599  48.937  17.543  1.00 92.76           O  
ATOM   1764  CB  VAL B 225      -7.558  48.110  14.717  1.00 92.76           C  
ATOM   1765  CG1 VAL B 225      -7.078  46.680  14.957  1.00 92.76           C  
ATOM   1766  CG2 VAL B 225      -7.500  48.454  13.229  1.00 92.76           C  
ATOM   1767  N   VAL B 226      -9.546  46.953  17.187  1.00 92.34           N  
ATOM   1768  CA  VAL B 226      -9.511  46.567  18.594  1.00 92.34           C  
ATOM   1769  C   VAL B 226      -9.005  45.132  18.724  1.00 92.34           C  
ATOM   1770  O   VAL B 226      -9.166  44.325  17.806  1.00 92.34           O  
ATOM   1771  CB  VAL B 226     -10.901  46.705  19.255  1.00 92.34           C  
ATOM   1772  CG1 VAL B 226     -11.089  48.107  19.830  1.00 92.34           C  
ATOM   1773  CG2 VAL B 226     -12.004  46.384  18.248  1.00 92.34           C  
ATOM   1774  N   TYR B 227      -8.241  44.849  19.737  1.00 94.92           N  
ATOM   1775  CA  TYR B 227      -7.871  43.497  20.140  1.00 94.92           C  
ATOM   1776  C   TYR B 227      -8.834  42.958  21.192  1.00 94.92           C  
ATOM   1777  O   TYR B 227      -8.892  43.473  22.311  1.00 94.92           O  
ATOM   1778  CB  TYR B 227      -6.439  43.469  20.681  1.00 94.92           C  
ATOM   1779  CG  TYR B 227      -5.967  42.093  21.081  1.00 94.92           C  
ATOM   1780  CD1 TYR B 227      -5.985  41.689  22.414  1.00 94.92           C  
ATOM   1781  CD2 TYR B 227      -5.501  41.194  20.127  1.00 94.92           C  
ATOM   1782  CE1 TYR B 227      -5.549  40.421  22.787  1.00 94.92           C  
ATOM   1783  CE2 TYR B 227      -5.063  39.924  20.489  1.00 94.92           C  
ATOM   1784  CZ  TYR B 227      -5.091  39.547  21.820  1.00 94.92           C  
ATOM   1785  OH  TYR B 227      -4.659  38.292  22.184  1.00 94.92           O  
ATOM   1786  N   VAL B 228      -9.602  41.968  20.807  1.00 93.12           N  
ATOM   1787  CA  VAL B 228     -10.519  41.307  21.731  1.00 93.12           C  
ATOM   1788  C   VAL B 228      -9.802  40.160  22.439  1.00 93.12           C  
ATOM   1789  O   VAL B 228      -9.280  39.251  21.789  1.00 93.12           O  
ATOM   1790  CB  VAL B 228     -11.777  40.782  21.003  1.00 93.12           C  
ATOM   1791  CG1 VAL B 228     -12.757  40.164  21.998  1.00 93.12           C  
ATOM   1792  CG2 VAL B 228     -12.447  41.907  20.217  1.00 93.12           C  
ATOM   1793  N   LYS B 229      -9.876  40.169  23.768  1.00 92.61           N  
ATOM   1794  CA  LYS B 229      -9.158  39.146  24.522  1.00 92.61           C  
ATOM   1795  C   LYS B 229      -9.762  37.764  24.286  1.00 92.61           C  
ATOM   1796  O   LYS B 229      -9.041  36.806  24.002  1.00 92.61           O  
ATOM   1797  CB  LYS B 229      -9.169  39.473  26.016  1.00 92.61           C  
ATOM   1798  CG  LYS B 229      -8.471  40.778  26.369  1.00 92.61           C  
ATOM   1799  CD  LYS B 229      -8.488  41.034  27.870  1.00 92.61           C  
ATOM   1800  CE  LYS B 229      -8.212  42.496  28.193  1.00 92.61           C  
ATOM   1801  NZ  LYS B 229      -8.310  42.768  29.658  1.00 92.61           N1+
ATOM   1802  N   GLY B 230     -10.954  37.593  24.523  1.00 95.21           N  
ATOM   1803  CA  GLY B 230     -11.707  36.372  24.288  1.00 95.21           C  
ATOM   1804  C   GLY B 230     -13.109  36.626  23.768  1.00 95.21           C  
ATOM   1805  O   GLY B 230     -13.638  37.731  23.909  1.00 95.21           O  
ATOM   1806  N   TYR B 231     -13.672  35.606  23.039  1.00 96.66           N  
ATOM   1807  CA  TYR B 231     -15.068  35.743  22.639  1.00 96.66           C  
ATOM   1808  C   TYR B 231     -15.950  36.068  23.838  1.00 96.66           C  
ATOM   1809  O   TYR B 231     -16.848  36.909  23.747  1.00 96.66           O  
ATOM   1810  CB  TYR B 231     -15.562  34.461  21.960  1.00 96.66           C  
ATOM   1811  CG  TYR B 231     -16.878  34.624  21.239  1.00 96.66           C  
ATOM   1812  CD1 TYR B 231     -18.083  34.615  21.938  1.00 96.66           C  
ATOM   1813  CD2 TYR B 231     -16.919  34.786  19.859  1.00 96.66           C  
ATOM   1814  CE1 TYR B 231     -19.298  34.763  21.277  1.00 96.66           C  
ATOM   1815  CE2 TYR B 231     -18.129  34.935  19.188  1.00 96.66           C  
ATOM   1816  CZ  TYR B 231     -19.311  34.923  19.905  1.00 96.66           C  
ATOM   1817  OH  TYR B 231     -20.511  35.069  19.246  1.00 96.66           O  
ATOM   1818  N   TYR B 232     -15.676  35.352  24.919  1.00 93.60           N  
ATOM   1819  CA  TYR B 232     -16.275  35.610  26.224  1.00 93.60           C  
ATOM   1820  C   TYR B 232     -15.226  36.083  27.222  1.00 93.60           C  
ATOM   1821  O   TYR B 232     -14.025  35.904  27.002  1.00 93.60           O  
ATOM   1822  CB  TYR B 232     -16.971  34.353  26.754  1.00 93.60           C  
ATOM   1823  CG  TYR B 232     -18.024  33.803  25.822  1.00 93.60           C  
ATOM   1824  CD1 TYR B 232     -19.256  34.437  25.681  1.00 93.60           C  
ATOM   1825  CD2 TYR B 232     -17.789  32.649  25.083  1.00 93.60           C  
ATOM   1826  CE1 TYR B 232     -20.230  33.933  24.826  1.00 93.60           C  
ATOM   1827  CE2 TYR B 232     -18.756  32.136  24.224  1.00 93.60           C  
ATOM   1828  CZ  TYR B 232     -19.971  32.784  24.102  1.00 93.60           C  
ATOM   1829  OH  TYR B 232     -20.932  32.281  23.254  1.00 93.60           O  
ATOM   1830  N   ALA B 233     -15.683  36.732  28.292  1.00 91.32           N  
ATOM   1831  CA  ALA B 233     -14.794  37.030  29.411  1.00 91.32           C  
ATOM   1832  C   ALA B 233     -14.323  35.749  30.094  1.00 91.32           C  
ATOM   1833  O   ALA B 233     -15.032  34.740  30.090  1.00 91.32           O  
ATOM   1834  CB  ALA B 233     -15.492  37.941  30.418  1.00 91.32           C  
ATOM   1835  N   ALA B 234     -13.108  35.747  30.660  1.00 91.25           N  
ATOM   1836  CA  ALA B 234     -12.572  34.560  31.322  1.00 91.25           C  
ATOM   1837  C   ALA B 234     -13.390  34.206  32.560  1.00 91.25           C  
ATOM   1838  O   ALA B 234     -13.681  35.072  33.388  1.00 91.25           O  
ATOM   1839  CB  ALA B 234     -11.109  34.777  31.699  1.00 91.25           C  
ATOM   1840  N   THR B 235     -13.828  32.981  32.614  1.00 85.55           N  
ATOM   1841  CA  THR B 235     -14.564  32.510  33.782  1.00 85.55           C  
ATOM   1842  C   THR B 235     -13.646  31.738  34.725  1.00 85.55           C  
ATOM   1843  O   THR B 235     -13.936  31.611  35.917  1.00 85.55           O  
ATOM   1844  CB  THR B 235     -15.750  31.618  33.372  1.00 85.55           C  
ATOM   1845  CG2 THR B 235     -16.850  32.437  32.705  1.00 85.55           C  
ATOM   1846  OG1 THR B 235     -15.292  30.616  32.455  1.00 85.55           O  
ATOM   1847  N   ASN B 236     -12.616  31.125  34.249  1.00 88.18           N  
ATOM   1848  CA  ASN B 236     -11.597  30.412  35.012  1.00 88.18           C  
ATOM   1849  C   ASN B 236     -10.194  30.901  34.666  1.00 88.18           C  
ATOM   1850  O   ASN B 236      -9.581  30.417  33.713  1.00 88.18           O  
ATOM   1851  CB  ASN B 236     -11.708  28.904  34.777  1.00 88.18           C  
ATOM   1852  CG  ASN B 236     -10.769  28.105  35.659  1.00 88.18           C  
ATOM   1853  ND2 ASN B 236     -10.908  26.785  35.630  1.00 88.18           N  
ATOM   1854  OD1 ASN B 236      -9.926  28.670  36.361  1.00 88.18           O  
ATOM   1855  N   SER B 237      -9.638  31.758  35.460  1.00 88.32           N  
ATOM   1856  CA  SER B 237      -8.366  32.424  35.201  1.00 88.32           C  
ATOM   1857  C   SER B 237      -7.191  31.474  35.415  1.00 88.32           C  
ATOM   1858  O   SER B 237      -6.065  31.772  35.012  1.00 88.32           O  
ATOM   1859  CB  SER B 237      -8.210  33.650  36.101  1.00 88.32           C  
ATOM   1860  OG  SER B 237      -9.308  33.765  36.990  1.00 88.32           O  
ATOM   1861  N   ALA B 238      -7.431  30.251  35.909  1.00 78.55           N  
ATOM   1862  CA  ALA B 238      -6.359  29.313  36.235  1.00 78.55           C  
ATOM   1863  C   ALA B 238      -5.975  28.476  35.018  1.00 78.55           C  
ATOM   1864  O   ALA B 238      -4.923  27.833  35.007  1.00 78.55           O  
ATOM   1865  CB  ALA B 238      -6.778  28.407  37.389  1.00 78.55           C  
ATOM   1866  N   LEU B 239      -6.808  28.536  34.051  1.00 85.73           N  
ATOM   1867  CA  LEU B 239      -6.531  27.751  32.853  1.00 85.73           C  
ATOM   1868  C   LEU B 239      -5.279  28.261  32.146  1.00 85.73           C  
ATOM   1869  O   LEU B 239      -4.935  29.440  32.257  1.00 85.73           O  
ATOM   1870  CB  LEU B 239      -7.725  27.795  31.895  1.00 85.73           C  
ATOM   1871  CG  LEU B 239      -8.977  27.037  32.339  1.00 85.73           C  
ATOM   1872  CD1 LEU B 239     -10.166  27.419  31.463  1.00 85.73           C  
ATOM   1873  CD2 LEU B 239      -8.736  25.532  32.295  1.00 85.73           C  
ATOM   1874  N   ALA B 240      -4.610  27.393  31.399  1.00 81.21           N  
ATOM   1875  CA  ALA B 240      -3.448  27.772  30.600  1.00 81.21           C  
ATOM   1876  C   ALA B 240      -3.807  28.858  29.590  1.00 81.21           C  
ATOM   1877  O   ALA B 240      -2.987  29.726  29.284  1.00 81.21           O  
ATOM   1878  CB  ALA B 240      -2.873  26.553  29.884  1.00 81.21           C  
ATOM   1879  N   GLN B 241      -5.062  28.773  29.115  1.00 89.34           N  
ATOM   1880  CA  GLN B 241      -5.617  29.763  28.198  1.00 89.34           C  
ATOM   1881  C   GLN B 241      -6.998  30.223  28.656  1.00 89.34           C  
ATOM   1882  O   GLN B 241      -8.016  29.763  28.136  1.00 89.34           O  
ATOM   1883  CB  GLN B 241      -5.697  29.196  26.779  1.00 89.34           C  
ATOM   1884  CG  GLN B 241      -5.692  30.261  25.691  1.00 89.34           C  
ATOM   1885  CD  GLN B 241      -5.174  29.740  24.363  1.00 89.34           C  
ATOM   1886  NE2 GLN B 241      -5.089  30.622  23.373  1.00 89.34           N  
ATOM   1887  OE1 GLN B 241      -4.852  28.555  24.229  1.00 89.34           O  
ATOM   1888  N   PRO B 242      -6.996  31.161  29.443  1.00 88.25           N  
ATOM   1889  CA  PRO B 242      -8.287  31.605  29.974  1.00 88.25           C  
ATOM   1890  C   PRO B 242      -9.125  32.353  28.940  1.00 88.25           C  
ATOM   1891  O   PRO B 242     -10.354  32.391  29.046  1.00 88.25           O  
ATOM   1892  CB  PRO B 242      -7.894  32.528  31.130  1.00 88.25           C  
ATOM   1893  CG  PRO B 242      -6.404  32.620  31.056  1.00 88.25           C  
ATOM   1894  CD  PRO B 242      -5.920  31.673  29.996  1.00 88.25           C  
ATOM   1895  N   TYR B 243      -8.449  33.027  27.980  1.00 93.04           N  
ATOM   1896  CA  TYR B 243      -9.126  33.755  26.913  1.00 93.04           C  
ATOM   1897  C   TYR B 243      -9.007  33.014  25.586  1.00 93.04           C  
ATOM   1898  O   TYR B 243      -7.912  32.606  25.192  1.00 93.04           O  
ATOM   1899  CB  TYR B 243      -8.549  35.167  26.776  1.00 93.04           C  
ATOM   1900  CG  TYR B 243      -8.709  36.011  28.017  1.00 93.04           C  
ATOM   1901  CD1 TYR B 243      -9.884  36.722  28.253  1.00 93.04           C  
ATOM   1902  CD2 TYR B 243      -7.686  36.101  28.955  1.00 93.04           C  
ATOM   1903  CE1 TYR B 243     -10.035  37.502  29.395  1.00 93.04           C  
ATOM   1904  CE2 TYR B 243      -7.826  36.878  30.100  1.00 93.04           C  
ATOM   1905  CZ  TYR B 243      -9.002  37.574  30.311  1.00 93.04           C  
ATOM   1906  OH  TYR B 243      -9.147  38.345  31.443  1.00 93.04           O  
ATOM   1907  N   SER B 244     -10.212  32.758  25.056  1.00 92.73           N  
ATOM   1908  CA  SER B 244     -10.225  32.094  23.757  1.00 92.73           C  
ATOM   1909  C   SER B 244     -11.237  32.739  22.816  1.00 92.73           C  
ATOM   1910  O   SER B 244     -12.227  33.321  23.265  1.00 92.73           O  
ATOM   1911  CB  SER B 244     -10.541  30.607  23.917  1.00 92.73           C  
ATOM   1912  OG  SER B 244     -11.658  30.419  24.768  1.00 92.73           O  
ATOM   1913  N   GLY B 245     -10.904  32.681  21.506  1.00 95.16           N  
ATOM   1914  CA  GLY B 245     -11.861  33.104  20.496  1.00 95.16           C  
ATOM   1915  C   GLY B 245     -11.851  34.602  20.255  1.00 95.16           C  
ATOM   1916  O   GLY B 245     -12.750  35.137  19.603  1.00 95.16           O  
ATOM   1917  N   GLY B 246     -10.890  35.326  20.781  1.00 95.48           N  
ATOM   1918  CA  GLY B 246     -10.733  36.746  20.509  1.00 95.48           C  
ATOM   1919  C   GLY B 246      -9.932  37.027  19.252  1.00 95.48           C  
ATOM   1920  O   GLY B 246     -10.082  36.332  18.245  1.00 95.48           O  
ATOM   1921  N   GLY B 247      -9.094  38.065  19.337  1.00 93.46           N  
ATOM   1922  CA  GLY B 247      -8.289  38.473  18.197  1.00 93.46           C  
ATOM   1923  C   GLY B 247      -8.591  39.884  17.728  1.00 93.46           C  
ATOM   1924  O   GLY B 247      -9.442  40.566  18.303  1.00 93.46           O  
ATOM   1925  N   HIS B 248      -7.884  40.281  16.701  1.00 94.52           N  
ATOM   1926  CA  HIS B 248      -8.102  41.616  16.156  1.00 94.52           C  
ATOM   1927  C   HIS B 248      -9.418  41.691  15.390  1.00 94.52           C  
ATOM   1928  O   HIS B 248      -9.775  40.758  14.667  1.00 94.52           O  
ATOM   1929  CB  HIS B 248      -6.941  42.018  15.244  1.00 94.52           C  
ATOM   1930  CG  HIS B 248      -5.654  42.241  15.974  1.00 94.52           C  
ATOM   1931  CD2 HIS B 248      -5.078  43.377  16.434  1.00 94.52           C  
ATOM   1932  ND1 HIS B 248      -4.798  41.213  16.304  1.00 94.52           N  
ATOM   1933  CE1 HIS B 248      -3.749  41.708  16.939  1.00 94.52           C  
ATOM   1934  NE2 HIS B 248      -3.894  43.019  17.030  1.00 94.52           N  
ATOM   1935  N   ARG B 249     -10.106  42.684  15.613  1.00 95.20           N  
ATOM   1936  CA  ARG B 249     -11.290  42.995  14.818  1.00 95.20           C  
ATOM   1937  C   ARG B 249     -11.248  44.434  14.313  1.00 95.20           C  
ATOM   1938  O   ARG B 249     -10.752  45.326  15.004  1.00 95.20           O  
ATOM   1939  CB  ARG B 249     -12.563  42.765  15.637  1.00 95.20           C  
ATOM   1940  CG  ARG B 249     -12.828  41.305  15.965  1.00 95.20           C  
ATOM   1941  CD  ARG B 249     -14.294  41.057  16.291  1.00 95.20           C  
ATOM   1942  NE  ARG B 249     -14.562  39.641  16.527  1.00 95.20           N  
ATOM   1943  CZ  ARG B 249     -15.381  38.892  15.794  1.00 95.20           C  
ATOM   1944  NH1 ARG B 249     -16.032  39.411  14.760  1.00 95.20           N1+
ATOM   1945  NH2 ARG B 249     -15.552  37.613  16.098  1.00 95.20           N  
ATOM   1946  N   ILE B 250     -11.730  44.640  13.117  1.00 93.26           N  
ATOM   1947  CA  ILE B 250     -11.770  45.947  12.471  1.00 93.26           C  
ATOM   1948  C   ILE B 250     -13.220  46.355  12.220  1.00 93.26           C  
ATOM   1949  O   ILE B 250     -14.003  45.577  11.670  1.00 93.26           O  
ATOM   1950  CB  ILE B 250     -10.975  45.948  11.146  1.00 93.26           C  
ATOM   1951  CG1 ILE B 250      -9.512  45.568  11.401  1.00 93.26           C  
ATOM   1952  CG2 ILE B 250     -11.075  47.312  10.457  1.00 93.26           C  
ATOM   1953  CD1 ILE B 250      -8.722  45.263  10.136  1.00 93.26           C  
ATOM   1954  N   TYR B 251     -13.594  47.595  12.563  1.00 92.74           N  
ATOM   1955  CA  TYR B 251     -14.954  48.084  12.367  1.00 92.74           C  
ATOM   1956  C   TYR B 251     -15.159  48.564  10.935  1.00 92.74           C  
ATOM   1957  O   TYR B 251     -14.445  49.452  10.463  1.00 92.74           O  
ATOM   1958  CB  TYR B 251     -15.264  49.220  13.347  1.00 92.74           C  
ATOM   1959  CG  TYR B 251     -16.689  49.711  13.277  1.00 92.74           C  
ATOM   1960  CD1 TYR B 251     -16.983  50.993  12.820  1.00 92.74           C  
ATOM   1961  CD2 TYR B 251     -17.745  48.894  13.668  1.00 92.74           C  
ATOM   1962  CE1 TYR B 251     -18.295  51.451  12.755  1.00 92.74           C  
ATOM   1963  CE2 TYR B 251     -19.061  49.341  13.608  1.00 92.74           C  
ATOM   1964  CZ  TYR B 251     -19.325  50.619  13.150  1.00 92.74           C  
ATOM   1965  OH  TYR B 251     -20.626  51.067  13.088  1.00 92.74           O  
ATOM   1966  N   VAL B 252     -15.950  47.894  10.343  1.00 90.83           N  
ATOM   1967  CA  VAL B 252     -16.385  48.255   8.998  1.00 90.83           C  
ATOM   1968  C   VAL B 252     -17.786  48.859   9.053  1.00 90.83           C  
ATOM   1969  O   VAL B 252     -18.782  48.131   9.071  1.00 90.83           O  
ATOM   1970  CB  VAL B 252     -16.367  47.035   8.049  1.00 90.83           C  
ATOM   1971  CG1 VAL B 252     -16.791  47.442   6.639  1.00 90.83           C  
ATOM   1972  CG2 VAL B 252     -14.980  46.395   8.030  1.00 90.83           C  
ATOM   1973  N   ALA B 253     -17.935  50.110   8.859  1.00 87.79           N  
ATOM   1974  CA  ALA B 253     -19.163  50.859   9.113  1.00 87.79           C  
ATOM   1975  C   ALA B 253     -20.269  50.444   8.146  1.00 87.79           C  
ATOM   1976  O   ALA B 253     -21.447  50.433   8.509  1.00 87.79           O  
ATOM   1977  CB  ALA B 253     -18.903  52.360   9.005  1.00 87.79           C  
ATOM   1978  N   SER B 254     -19.923  50.127   6.916  1.00 90.49           N  
ATOM   1979  CA  SER B 254     -20.915  49.755   5.914  1.00 90.49           C  
ATOM   1980  C   SER B 254     -21.600  48.441   6.275  1.00 90.49           C  
ATOM   1981  O   SER B 254     -22.665  48.123   5.741  1.00 90.49           O  
ATOM   1982  CB  SER B 254     -20.266  49.638   4.534  1.00 90.49           C  
ATOM   1983  OG  SER B 254     -19.285  48.616   4.525  1.00 90.49           O  
ATOM   1984  N   ARG B 255     -21.038  47.728   7.274  1.00 93.52           N  
ATOM   1985  CA  ARG B 255     -21.586  46.435   7.671  1.00 93.52           C  
ATOM   1986  C   ARG B 255     -22.091  46.472   9.109  1.00 93.52           C  
ATOM   1987  O   ARG B 255     -22.254  45.427   9.743  1.00 93.52           O  
ATOM   1988  CB  ARG B 255     -20.534  45.334   7.513  1.00 93.52           C  
ATOM   1989  CG  ARG B 255     -19.963  45.224   6.109  1.00 93.52           C  
ATOM   1990  CD  ARG B 255     -18.980  44.068   5.988  1.00 93.52           C  
ATOM   1991  NE  ARG B 255     -19.645  42.777   6.142  1.00 93.52           N  
ATOM   1992  CZ  ARG B 255     -19.024  41.601   6.144  1.00 93.52           C  
ATOM   1993  NH1 ARG B 255     -17.706  41.529   6.000  1.00 93.52           N1+
ATOM   1994  NH2 ARG B 255     -19.727  40.487   6.292  1.00 93.52           N  
ATOM   1995  N   LYS B 256     -22.452  47.572   9.642  1.00 90.82           N  
ATOM   1996  CA  LYS B 256     -22.794  47.779  11.046  1.00 90.82           C  
ATOM   1997  C   LYS B 256     -24.035  46.981  11.433  1.00 90.82           C  
ATOM   1998  O   LYS B 256     -24.213  46.627  12.601  1.00 90.82           O  
ATOM   1999  CB  LYS B 256     -23.016  49.265  11.331  1.00 90.82           C  
ATOM   2000  CG  LYS B 256     -24.408  49.763  10.974  1.00 90.82           C  
ATOM   2001  CD  LYS B 256     -24.567  51.247  11.277  1.00 90.82           C  
ATOM   2002  CE  LYS B 256     -25.941  51.759  10.866  1.00 90.82           C  
ATOM   2003  NZ  LYS B 256     -26.074  53.229  11.093  1.00 90.82           N1+
ATOM   2004  N   THR B 257     -24.852  46.554  10.386  1.00 90.97           N  
ATOM   2005  CA  THR B 257     -26.098  45.857  10.681  1.00 90.97           C  
ATOM   2006  C   THR B 257     -25.908  44.346  10.589  1.00 90.97           C  
ATOM   2007  O   THR B 257     -26.795  43.578  10.969  1.00 90.97           O  
ATOM   2008  CB  THR B 257     -27.223  46.294   9.725  1.00 90.97           C  
ATOM   2009  CG2 THR B 257     -27.605  47.753   9.956  1.00 90.97           C  
ATOM   2010  OG1 THR B 257     -26.781  46.136   8.371  1.00 90.97           O  
ATOM   2011  N   GLU B 258     -24.742  43.940  10.105  1.00 93.70           N  
ATOM   2012  CA  GLU B 258     -24.462  42.514   9.961  1.00 93.70           C  
ATOM   2013  C   GLU B 258     -23.947  41.918  11.268  1.00 93.70           C  
ATOM   2014  O   GLU B 258     -23.076  42.498  11.921  1.00 93.70           O  
ATOM   2015  CB  GLU B 258     -23.448  42.277   8.839  1.00 93.70           C  
ATOM   2016  CG  GLU B 258     -24.083  41.991   7.486  1.00 93.70           C  
ATOM   2017  CD  GLU B 258     -23.065  41.811   6.371  1.00 93.70           C  
ATOM   2018  OE1 GLU B 258     -23.455  41.848   5.182  1.00 93.70           O  
ATOM   2019  OE2 GLU B 258     -21.869  41.631   6.690  1.00 93.70           O1-
ATOM   2020  N   ASN B 259     -24.542  40.797  11.705  1.00 96.04           N  
ATOM   2021  CA  ASN B 259     -24.112  40.062  12.890  1.00 96.04           C  
ATOM   2022  C   ASN B 259     -24.315  38.559  12.722  1.00 96.04           C  
ATOM   2023  O   ASN B 259     -25.402  38.042  12.988  1.00 96.04           O  
ATOM   2024  CB  ASN B 259     -24.855  40.563  14.131  1.00 96.04           C  
ATOM   2025  CG  ASN B 259     -24.344  39.933  15.412  1.00 96.04           C  
ATOM   2026  ND2 ASN B 259     -24.717  40.511  16.547  1.00 96.04           N  
ATOM   2027  OD1 ASN B 259     -23.618  38.936  15.381  1.00 96.04           O  
ATOM   2028  N   ASP B 260     -23.265  37.900  12.403  1.00 95.32           N  
ATOM   2029  CA  ASP B 260     -23.362  36.450  12.268  1.00 95.32           C  
ATOM   2030  C   ASP B 260     -22.792  35.745  13.496  1.00 95.32           C  
ATOM   2031  O   ASP B 260     -22.732  34.514  13.540  1.00 95.32           O  
ATOM   2032  CB  ASP B 260     -22.637  35.979  11.006  1.00 95.32           C  
ATOM   2033  CG  ASP B 260     -21.156  36.316  11.012  1.00 95.32           C  
ATOM   2034  OD1 ASP B 260     -20.631  36.736  12.066  1.00 95.32           O  
ATOM   2035  OD2 ASP B 260     -20.509  36.162   9.954  1.00 95.32           O1-
ATOM   2036  N   GLY B 261     -22.292  36.577  14.454  1.00 95.51           N  
ATOM   2037  CA  GLY B 261     -21.744  36.016  15.679  1.00 95.51           C  
ATOM   2038  C   GLY B 261     -20.378  35.385  15.488  1.00 95.51           C  
ATOM   2039  O   GLY B 261     -19.919  34.618  16.337  1.00 95.51           O  
ATOM   2040  N   PHE B 262     -19.811  35.756  14.415  1.00 96.59           N  
ATOM   2041  CA  PHE B 262     -18.564  35.081  14.072  1.00 96.59           C  
ATOM   2042  C   PHE B 262     -17.653  36.001  13.269  1.00 96.59           C  
ATOM   2043  O   PHE B 262     -16.869  36.761  13.841  1.00 96.59           O  
ATOM   2044  CB  PHE B 262     -18.846  33.799  13.282  1.00 96.59           C  
ATOM   2045  CG  PHE B 262     -17.616  33.177  12.678  1.00 96.59           C  
ATOM   2046  CD1 PHE B 262     -17.680  32.525  11.452  1.00 96.59           C  
ATOM   2047  CD2 PHE B 262     -16.395  33.243  13.336  1.00 96.59           C  
ATOM   2048  CE1 PHE B 262     -16.544  31.947  10.891  1.00 96.59           C  
ATOM   2049  CE2 PHE B 262     -15.255  32.669  12.781  1.00 96.59           C  
ATOM   2050  CZ  PHE B 262     -15.331  32.020  11.559  1.00 96.59           C  
ATOM   2051  N   LEU B 263     -17.686  36.025  11.988  1.00 95.00           N  
ATOM   2052  CA  LEU B 263     -16.775  36.785  11.139  1.00 95.00           C  
ATOM   2053  C   LEU B 263     -17.086  38.276  11.206  1.00 95.00           C  
ATOM   2054  O   LEU B 263     -16.173  39.105  11.233  1.00 95.00           O  
ATOM   2055  CB  LEU B 263     -16.862  36.298   9.690  1.00 95.00           C  
ATOM   2056  CG  LEU B 263     -16.344  34.886   9.417  1.00 95.00           C  
ATOM   2057  CD1 LEU B 263     -16.627  34.487   7.972  1.00 95.00           C  
ATOM   2058  CD2 LEU B 263     -14.852  34.795   9.720  1.00 95.00           C  
ATOM   2059  N   CYS B 264     -18.304  38.647  11.195  1.00 95.79           N  
ATOM   2060  CA  CYS B 264     -18.757  40.030  11.292  1.00 95.79           C  
ATOM   2061  C   CYS B 264     -19.833  40.177  12.361  1.00 95.79           C  
ATOM   2062  O   CYS B 264     -20.905  39.577  12.256  1.00 95.79           O  
ATOM   2063  CB  CYS B 264     -19.294  40.514   9.946  1.00 95.79           C  
ATOM   2064  SG  CYS B 264     -19.836  42.237   9.955  1.00 95.79           S  
ATOM   2065  N   ILE B 265     -19.483  40.878  13.389  1.00 95.85           N  
ATOM   2066  CA  ILE B 265     -20.413  41.118  14.487  1.00 95.85           C  
ATOM   2067  C   ILE B 265     -20.672  42.617  14.626  1.00 95.85           C  
ATOM   2068  O   ILE B 265     -19.864  43.340  15.213  1.00 95.85           O  
ATOM   2069  CB  ILE B 265     -19.880  40.541  15.817  1.00 95.85           C  
ATOM   2070  CG1 ILE B 265     -19.579  39.045  15.667  1.00 95.85           C  
ATOM   2071  CG2 ILE B 265     -20.878  40.787  16.952  1.00 95.85           C  
ATOM   2072  CD1 ILE B 265     -18.939  38.416  16.898  1.00 95.85           C  
ATOM   2073  N   ASN B 266     -21.773  43.130  14.162  1.00 93.68           N  
ATOM   2074  CA  ASN B 266     -22.170  44.534  14.146  1.00 93.68           C  
ATOM   2075  C   ASN B 266     -21.098  45.412  13.506  1.00 93.68           C  
ATOM   2076  O   ASN B 266     -20.702  46.430  14.076  1.00 93.68           O  
ATOM   2077  CB  ASN B 266     -22.478  45.021  15.563  1.00 93.68           C  
ATOM   2078  CG  ASN B 266     -23.686  44.333  16.168  1.00 93.68           C  
ATOM   2079  ND2 ASN B 266     -23.976  44.640  17.426  1.00 93.68           N  
ATOM   2080  OD1 ASN B 266     -24.353  43.531  15.509  1.00 93.68           O  
ATOM   2081  N   GLY B 267     -20.609  44.843  12.414  1.00 92.64           N  
ATOM   2082  CA  GLY B 267     -19.648  45.605  11.634  1.00 92.64           C  
ATOM   2083  C   GLY B 267     -18.208  45.320  12.017  1.00 92.64           C  
ATOM   2084  O   GLY B 267     -17.283  45.662  11.276  1.00 92.64           O  
ATOM   2085  N   TRP B 268     -17.956  44.708  13.182  1.00 94.40           N  
ATOM   2086  CA  TRP B 268     -16.606  44.327  13.584  1.00 94.40           C  
ATOM   2087  C   TRP B 268     -16.182  43.028  12.908  1.00 94.40           C  
ATOM   2088  O   TRP B 268     -16.710  41.958  13.218  1.00 94.40           O  
ATOM   2089  CB  TRP B 268     -16.520  44.177  15.105  1.00 94.40           C  
ATOM   2090  CG  TRP B 268     -16.681  45.466  15.854  1.00 94.40           C  
ATOM   2091  CD1 TRP B 268     -17.835  45.973  16.383  1.00 94.40           C  
ATOM   2092  CD2 TRP B 268     -15.652  46.414  16.154  1.00 94.40           C  
ATOM   2093  CE2 TRP B 268     -16.254  47.473  16.868  1.00 94.40           C  
ATOM   2094  CE3 TRP B 268     -14.277  46.470  15.888  1.00 94.40           C  
ATOM   2095  NE1 TRP B 268     -17.585  47.180  16.994  1.00 94.40           N  
ATOM   2096  CZ2 TRP B 268     -15.528  48.578  17.320  1.00 94.40           C  
ATOM   2097  CZ3 TRP B 268     -13.556  47.570  16.338  1.00 94.40           C  
ATOM   2098  CH2 TRP B 268     -14.185  48.608  17.046  1.00 94.40           C  
ATOM   2099  N   VAL B 269     -15.241  43.124  12.038  1.00 95.43           N  
ATOM   2100  CA  VAL B 269     -14.826  41.996  11.212  1.00 95.43           C  
ATOM   2101  C   VAL B 269     -13.593  41.333  11.822  1.00 95.43           C  
ATOM   2102  O   VAL B 269     -12.585  41.997  12.074  1.00 95.43           O  
ATOM   2103  CB  VAL B 269     -14.532  42.434   9.760  1.00 95.43           C  
ATOM   2104  CG1 VAL B 269     -14.016  41.256   8.934  1.00 95.43           C  
ATOM   2105  CG2 VAL B 269     -15.783  43.032   9.119  1.00 95.43           C  
ATOM   2106  N   LEU B 270     -13.701  40.068  12.029  1.00 95.75           N  
ATOM   2107  CA  LEU B 270     -12.591  39.283  12.559  1.00 95.75           C  
ATOM   2108  C   LEU B 270     -11.423  39.265  11.579  1.00 95.75           C  
ATOM   2109  O   LEU B 270     -11.621  39.101  10.373  1.00 95.75           O  
ATOM   2110  CB  LEU B 270     -13.043  37.851  12.859  1.00 95.75           C  
ATOM   2111  CG  LEU B 270     -11.955  36.881  13.324  1.00 95.75           C  
ATOM   2112  CD1 LEU B 270     -11.437  37.285  14.700  1.00 95.75           C  
ATOM   2113  CD2 LEU B 270     -12.487  35.452  13.345  1.00 95.75           C  
ATOM   2114  N   GLN B 271     -10.215  39.515  12.064  1.00 94.58           N  
ATOM   2115  CA  GLN B 271      -9.013  39.362  11.252  1.00 94.58           C  
ATOM   2116  C   GLN B 271      -8.418  37.965  11.407  1.00 94.58           C  
ATOM   2117  O   GLN B 271      -7.747  37.677  12.400  1.00 94.58           O  
ATOM   2118  CB  GLN B 271      -7.973  40.420  11.628  1.00 94.58           C  
ATOM   2119  CG  GLN B 271      -8.445  41.851  11.408  1.00 94.58           C  
ATOM   2120  CD  GLN B 271      -8.864  42.118   9.975  1.00 94.58           C  
ATOM   2121  NE2 GLN B 271      -8.373  43.214   9.408  1.00 94.58           N  
ATOM   2122  OE1 GLN B 271      -9.622  41.344   9.382  1.00 94.58           O  
ATOM   2123  N   VAL B 272      -8.631  37.178  10.329  1.00 92.17           N  
ATOM   2124  CA  VAL B 272      -8.215  35.780  10.341  1.00 92.17           C  
ATOM   2125  C   VAL B 272      -6.732  35.679   9.991  1.00 92.17           C  
ATOM   2126  O   VAL B 272      -6.287  36.232   8.982  1.00 92.17           O  
ATOM   2127  CB  VAL B 272      -9.053  34.929   9.360  1.00 92.17           C  
ATOM   2128  CG1 VAL B 272      -8.549  33.488   9.329  1.00 92.17           C  
ATOM   2129  CG2 VAL B 272     -10.530  34.974   9.745  1.00 92.17           C  
ATOM   2130  N   GLU B 273      -5.989  35.003  10.861  1.00 88.50           N  
ATOM   2131  CA  GLU B 273      -4.560  34.812  10.634  1.00 88.50           C  
ATOM   2132  C   GLU B 273      -4.286  33.487   9.928  1.00 88.50           C  
ATOM   2133  O   GLU B 273      -4.778  32.439  10.351  1.00 88.50           O  
ATOM   2134  CB  GLU B 273      -3.792  34.872  11.957  1.00 88.50           C  
ATOM   2135  CG  GLU B 273      -3.245  36.253  12.289  1.00 88.50           C  
ATOM   2136  CD  GLU B 273      -2.253  36.244  13.440  1.00 88.50           C  
ATOM   2137  OE1 GLU B 273      -1.751  37.328  13.817  1.00 88.50           O  
ATOM   2138  OE2 GLU B 273      -1.974  35.145  13.970  1.00 88.50           O1-
ATOM   2139  N   ASN B 274      -3.497  33.533   8.867  1.00 89.21           N  
ATOM   2140  CA  ASN B 274      -3.044  32.371   8.110  1.00 89.21           C  
ATOM   2141  C   ASN B 274      -4.216  31.507   7.655  1.00 89.21           C  
ATOM   2142  O   ASN B 274      -4.140  30.277   7.696  1.00 89.21           O  
ATOM   2143  CB  ASN B 274      -2.062  31.540   8.939  1.00 89.21           C  
ATOM   2144  CG  ASN B 274      -0.812  32.312   9.310  1.00 89.21           C  
ATOM   2145  ND2 ASN B 274      -0.227  31.978  10.455  1.00 89.21           N  
ATOM   2146  OD1 ASN B 274      -0.375  33.201   8.575  1.00 89.21           O  
ATOM   2147  N   ASN B 275      -5.257  32.099   7.388  1.00 89.46           N  
ATOM   2148  CA  ASN B 275      -6.440  31.446   6.837  1.00 89.46           C  
ATOM   2149  C   ASN B 275      -6.990  30.388   7.790  1.00 89.46           C  
ATOM   2150  O   ASN B 275      -7.464  29.339   7.351  1.00 89.46           O  
ATOM   2151  CB  ASN B 275      -6.124  30.823   5.476  1.00 89.46           C  
ATOM   2152  CG  ASN B 275      -7.331  30.783   4.559  1.00 89.46           C  
ATOM   2153  ND2 ASN B 275      -7.425  29.735   3.748  1.00 89.46           N  
ATOM   2154  OD1 ASN B 275      -8.171  31.686   4.578  1.00 89.46           O  
ATOM   2155  N   THR B 276      -6.908  30.555   9.019  1.00 94.14           N  
ATOM   2156  CA  THR B 276      -7.298  29.527   9.978  1.00 94.14           C  
ATOM   2157  C   THR B 276      -8.229  30.104  11.041  1.00 94.14           C  
ATOM   2158  O   THR B 276      -8.010  31.214  11.529  1.00 94.14           O  
ATOM   2159  CB  THR B 276      -6.067  28.899  10.656  1.00 94.14           C  
ATOM   2160  CG2 THR B 276      -6.475  27.792  11.622  1.00 94.14           C  
ATOM   2161  OG1 THR B 276      -5.204  28.349   9.653  1.00 94.14           O  
ATOM   2162  N   VAL B 277      -9.321  29.444  11.309  1.00 96.03           N  
ATOM   2163  CA  VAL B 277     -10.239  29.830  12.375  1.00 96.03           C  
ATOM   2164  C   VAL B 277     -10.466  28.648  13.315  1.00 96.03           C  
ATOM   2165  O   VAL B 277     -10.184  27.501  12.960  1.00 96.03           O  
ATOM   2166  CB  VAL B 277     -11.587  30.330  11.810  1.00 96.03           C  
ATOM   2167  CG1 VAL B 277     -11.408  31.659  11.080  1.00 96.03           C  
ATOM   2168  CG2 VAL B 277     -12.196  29.283  10.879  1.00 96.03           C  
ATOM   2169  N   THR B 278     -10.854  28.888  14.550  1.00 96.71           N  
ATOM   2170  CA  THR B 278     -11.252  27.897  15.543  1.00 96.71           C  
ATOM   2171  C   THR B 278     -12.714  28.083  15.938  1.00 96.71           C  
ATOM   2172  O   THR B 278     -13.283  29.160  15.745  1.00 96.71           O  
ATOM   2173  CB  THR B 278     -10.364  27.976  16.799  1.00 96.71           C  
ATOM   2174  CG2 THR B 278      -8.890  27.824  16.440  1.00 96.71           C  
ATOM   2175  OG1 THR B 278     -10.561  29.244  17.437  1.00 96.71           O  
ATOM   2176  N   PRO B 279     -13.352  27.043  16.496  1.00 97.79           N  
ATOM   2177  CA  PRO B 279     -14.744  27.185  16.928  1.00 97.79           C  
ATOM   2178  C   PRO B 279     -14.927  28.277  17.980  1.00 97.79           C  
ATOM   2179  O   PRO B 279     -15.988  28.904  18.047  1.00 97.79           O  
ATOM   2180  CB  PRO B 279     -15.076  25.808  17.508  1.00 97.79           C  
ATOM   2181  CG  PRO B 279     -14.174  24.862  16.784  1.00 97.79           C  
ATOM   2182  CD  PRO B 279     -12.866  25.553  16.524  1.00 97.79           C  
ATOM   2183  N   GLU B 280     -13.922  28.576  18.728  1.00 97.21           N  
ATOM   2184  CA  GLU B 280     -13.981  29.599  19.768  1.00 97.21           C  
ATOM   2185  C   GLU B 280     -14.154  30.990  19.165  1.00 97.21           C  
ATOM   2186  O   GLU B 280     -14.767  31.866  19.778  1.00 97.21           O  
ATOM   2187  CB  GLU B 280     -12.722  29.555  20.638  1.00 97.21           C  
ATOM   2188  CG  GLU B 280     -12.613  28.306  21.501  1.00 97.21           C  
ATOM   2189  CD  GLU B 280     -12.082  27.099  20.744  1.00 97.21           C  
ATOM   2190  OE1 GLU B 280     -12.103  25.977  21.300  1.00 97.21           O  
ATOM   2191  OE2 GLU B 280     -11.641  27.276  19.587  1.00 97.21           O1-
ATOM   2192  N   HIS B 281     -13.709  31.139  17.920  1.00 97.27           N  
ATOM   2193  CA  HIS B 281     -13.908  32.407  17.227  1.00 97.27           C  
ATOM   2194  C   HIS B 281     -15.387  32.658  16.951  1.00 97.27           C  
ATOM   2195  O   HIS B 281     -15.794  33.796  16.709  1.00 97.27           O  
ATOM   2196  CB  HIS B 281     -13.118  32.432  15.918  1.00 97.27           C  
ATOM   2197  CG  HIS B 281     -11.640  32.563  16.112  1.00 97.27           C  
ATOM   2198  CD2 HIS B 281     -10.902  33.546  16.679  1.00 97.27           C  
ATOM   2199  ND1 HIS B 281     -10.747  31.602  15.692  1.00 97.27           N  
ATOM   2200  CE1 HIS B 281      -9.519  31.989  15.995  1.00 97.27           C  
ATOM   2201  NE2 HIS B 281      -9.585  33.165  16.594  1.00 97.27           N  
ATOM   2202  N   ALA B 282     -16.144  31.551  16.940  1.00 97.86           N  
ATOM   2203  CA  ALA B 282     -17.577  31.639  16.671  1.00 97.86           C  
ATOM   2204  C   ALA B 282     -18.389  31.424  17.945  1.00 97.86           C  
ATOM   2205  O   ALA B 282     -19.586  31.136  17.884  1.00 97.86           O  
ATOM   2206  CB  ALA B 282     -17.982  30.622  15.607  1.00 97.86           C  
ATOM   2207  N   GLY B 283     -17.714  31.414  19.052  1.00 96.85           N  
ATOM   2208  CA  GLY B 283     -18.430  31.431  20.318  1.00 96.85           C  
ATOM   2209  C   GLY B 283     -18.431  30.087  21.021  1.00 96.85           C  
ATOM   2210  O   GLY B 283     -19.157  29.891  21.997  1.00 96.85           O  
ATOM   2211  N   ALA B 284     -17.675  29.166  20.631  1.00 97.50           N  
ATOM   2212  CA  ALA B 284     -17.607  27.880  21.319  1.00 97.50           C  
ATOM   2213  C   ALA B 284     -16.858  28.005  22.643  1.00 97.50           C  
ATOM   2214  O   ALA B 284     -15.976  28.854  22.786  1.00 97.50           O  
ATOM   2215  CB  ALA B 284     -16.938  26.835  20.429  1.00 97.50           C  
ATOM   2216  N   ILE B 285     -17.283  27.202  23.610  1.00 95.74           N  
ATOM   2217  CA  ILE B 285     -16.615  27.085  24.902  1.00 95.74           C  
ATOM   2218  C   ILE B 285     -16.186  25.638  25.133  1.00 95.74           C  
ATOM   2219  O   ILE B 285     -17.014  24.783  25.456  1.00 95.74           O  
ATOM   2220  CB  ILE B 285     -17.525  27.565  26.054  1.00 95.74           C  
ATOM   2221  CG1 ILE B 285     -18.106  28.948  25.736  1.00 95.74           C  
ATOM   2222  CG2 ILE B 285     -16.755  27.586  27.378  1.00 95.74           C  
ATOM   2223  CD1 ILE B 285     -19.099  29.456  26.772  1.00 95.74           C  
ATOM   2224  N   GLY B 286     -14.950  25.422  25.111  1.00 93.41           N  
ATOM   2225  CA  GLY B 286     -14.424  24.074  25.249  1.00 93.41           C  
ATOM   2226  C   GLY B 286     -14.647  23.484  26.629  1.00 93.41           C  
ATOM   2227  O   GLY B 286     -14.647  24.209  27.626  1.00 93.41           O  
ATOM   2228  N   ASN B 287     -14.787  22.143  26.636  1.00 94.46           N  
ATOM   2229  CA  ASN B 287     -14.906  21.344  27.851  1.00 94.46           C  
ATOM   2230  C   ASN B 287     -16.092  21.790  28.701  1.00 94.46           C  
ATOM   2231  O   ASN B 287     -16.047  21.705  29.930  1.00 94.46           O  
ATOM   2232  CB  ASN B 287     -13.613  21.409  28.666  1.00 94.46           C  
ATOM   2233  CG  ASN B 287     -12.476  20.642  28.021  1.00 94.46           C  
ATOM   2234  ND2 ASN B 287     -11.253  21.121  28.213  1.00 94.46           N  
ATOM   2235  OD1 ASN B 287     -12.696  19.627  27.355  1.00 94.46           O  
ATOM   2236  N   ASN B 288     -17.085  22.361  28.092  1.00 95.23           N  
ATOM   2237  CA  ASN B 288     -18.304  22.770  28.782  1.00 95.23           C  
ATOM   2238  C   ASN B 288     -19.516  21.983  28.294  1.00 95.23           C  
ATOM   2239  O   ASN B 288     -20.129  22.339  27.286  1.00 95.23           O  
ATOM   2240  CB  ASN B 288     -18.541  24.272  28.607  1.00 95.23           C  
ATOM   2241  CG  ASN B 288     -19.657  24.793  29.490  1.00 95.23           C  
ATOM   2242  ND2 ASN B 288     -19.670  26.101  29.721  1.00 95.23           N  
ATOM   2243  OD1 ASN B 288     -20.501  24.027  29.962  1.00 95.23           O  
ATOM   2244  N   LYS B 289     -19.983  21.059  29.068  1.00 94.73           N  
ATOM   2245  CA  LYS B 289     -21.071  20.161  28.690  1.00 94.73           C  
ATOM   2246  C   LYS B 289     -22.417  20.878  28.736  1.00 94.73           C  
ATOM   2247  O   LYS B 289     -23.367  20.469  28.065  1.00 94.73           O  
ATOM   2248  CB  LYS B 289     -21.098  18.936  29.606  1.00 94.73           C  
ATOM   2249  CG  LYS B 289     -21.709  17.698  28.966  1.00 94.73           C  
ATOM   2250  CD  LYS B 289     -21.576  16.479  29.869  1.00 94.73           C  
ATOM   2251  CE  LYS B 289     -22.143  15.229  29.210  1.00 94.73           C  
ATOM   2252  NZ  LYS B 289     -21.964  14.020  30.068  1.00 94.73           N1+
ATOM   2253  N   ASP B 290     -22.458  22.003  29.490  1.00 93.71           N  
ATOM   2254  CA  ASP B 290     -23.711  22.733  29.652  1.00 93.71           C  
ATOM   2255  C   ASP B 290     -23.914  23.735  28.518  1.00 93.71           C  
ATOM   2256  O   ASP B 290     -24.985  24.334  28.396  1.00 93.71           O  
ATOM   2257  CB  ASP B 290     -23.742  23.453  31.002  1.00 93.71           C  
ATOM   2258  CG  ASP B 290     -23.593  22.509  32.182  1.00 93.71           C  
ATOM   2259  OD1 ASP B 290     -24.101  21.368  32.117  1.00 93.71           O  
ATOM   2260  OD2 ASP B 290     -22.966  22.910  33.186  1.00 93.71           O1-
ATOM   2261  N   PHE B 291     -22.940  23.884  27.705  1.00 96.25           N  
ATOM   2262  CA  PHE B 291     -23.020  24.789  26.564  1.00 96.25           C  
ATOM   2263  C   PHE B 291     -23.080  24.009  25.257  1.00 96.25           C  
ATOM   2264  O   PHE B 291     -22.206  23.185  24.979  1.00 96.25           O  
ATOM   2265  CB  PHE B 291     -21.823  25.745  26.550  1.00 96.25           C  
ATOM   2266  CG  PHE B 291     -21.963  26.879  25.570  1.00 96.25           C  
ATOM   2267  CD1 PHE B 291     -21.552  26.730  24.251  1.00 96.25           C  
ATOM   2268  CD2 PHE B 291     -22.505  28.094  25.968  1.00 96.25           C  
ATOM   2269  CE1 PHE B 291     -21.680  27.777  23.342  1.00 96.25           C  
ATOM   2270  CE2 PHE B 291     -22.636  29.145  25.065  1.00 96.25           C  
ATOM   2271  CZ  PHE B 291     -22.222  28.985  23.753  1.00 96.25           C  
ATOM   2272  N   ASP B 292     -24.114  24.220  24.472  1.00 97.22           N  
ATOM   2273  CA  ASP B 292     -24.263  23.554  23.181  1.00 97.22           C  
ATOM   2274  C   ASP B 292     -23.394  24.220  22.117  1.00 97.22           C  
ATOM   2275  O   ASP B 292     -23.666  25.350  21.704  1.00 97.22           O  
ATOM   2276  CB  ASP B 292     -25.729  23.558  22.742  1.00 97.22           C  
ATOM   2277  CG  ASP B 292     -25.957  22.825  21.432  1.00 97.22           C  
ATOM   2278  OD1 ASP B 292     -25.051  22.095  20.976  1.00 97.22           O  
ATOM   2279  OD2 ASP B 292     -27.052  22.980  20.849  1.00 97.22           O1-
ATOM   2280  N   GLN B 293     -22.480  23.531  21.568  1.00 97.86           N  
ATOM   2281  CA  GLN B 293     -21.522  24.093  20.621  1.00 97.86           C  
ATOM   2282  C   GLN B 293     -21.977  23.872  19.182  1.00 97.86           C  
ATOM   2283  O   GLN B 293     -21.222  24.125  18.241  1.00 97.86           O  
ATOM   2284  CB  GLN B 293     -20.136  23.483  20.833  1.00 97.86           C  
ATOM   2285  CG  GLN B 293     -19.664  23.516  22.281  1.00 97.86           C  
ATOM   2286  CD  GLN B 293     -19.804  24.888  22.913  1.00 97.86           C  
ATOM   2287  NE2 GLN B 293     -19.312  25.029  24.139  1.00 97.86           N  
ATOM   2288  OE1 GLN B 293     -20.349  25.814  22.303  1.00 97.86           O  
ATOM   2289  N   SER B 294     -23.108  23.428  18.903  1.00 98.01           N  
ATOM   2290  CA  SER B 294     -23.567  23.081  17.562  1.00 98.01           C  
ATOM   2291  C   SER B 294     -23.478  24.278  16.621  1.00 98.01           C  
ATOM   2292  O   SER B 294     -22.983  24.156  15.499  1.00 98.01           O  
ATOM   2293  CB  SER B 294     -25.005  22.561  17.604  1.00 98.01           C  
ATOM   2294  OG  SER B 294     -25.171  21.629  18.659  1.00 98.01           O  
ATOM   2295  N   ILE B 295     -23.877  25.400  17.022  1.00 97.42           N  
ATOM   2296  CA  ILE B 295     -23.954  26.584  16.174  1.00 97.42           C  
ATOM   2297  C   ILE B 295     -22.546  27.063  15.828  1.00 97.42           C  
ATOM   2298  O   ILE B 295     -22.212  27.229  14.652  1.00 97.42           O  
ATOM   2299  CB  ILE B 295     -24.754  27.717  16.856  1.00 97.42           C  
ATOM   2300  CG1 ILE B 295     -26.235  27.337  16.960  1.00 97.42           C  
ATOM   2301  CG2 ILE B 295     -24.578  29.035  16.096  1.00 97.42           C  
ATOM   2302  CD1 ILE B 295     -27.084  28.356  17.709  1.00 97.42           C  
ATOM   2303  N   PRO B 296     -21.683  27.232  16.841  1.00 98.00           N  
ATOM   2304  CA  PRO B 296     -20.333  27.682  16.496  1.00 98.00           C  
ATOM   2305  C   PRO B 296     -19.606  26.712  15.568  1.00 98.00           C  
ATOM   2306  O   PRO B 296     -18.925  27.139  14.632  1.00 98.00           O  
ATOM   2307  CB  PRO B 296     -19.631  27.767  17.854  1.00 98.00           C  
ATOM   2308  CG  PRO B 296     -20.711  27.521  18.858  1.00 98.00           C  
ATOM   2309  CD  PRO B 296     -21.939  27.051  18.132  1.00 98.00           C  
ATOM   2310  N   LEU B 297     -19.765  25.445  15.789  1.00 98.40           N  
ATOM   2311  CA  LEU B 297     -19.072  24.468  14.956  1.00 98.40           C  
ATOM   2312  C   LEU B 297     -19.606  24.495  13.528  1.00 98.40           C  
ATOM   2313  O   LEU B 297     -18.833  24.417  12.570  1.00 98.40           O  
ATOM   2314  CB  LEU B 297     -19.222  23.061  15.543  1.00 98.40           C  
ATOM   2315  CG  LEU B 297     -18.164  22.636  16.562  1.00 98.40           C  
ATOM   2316  CD1 LEU B 297     -18.820  21.923  17.740  1.00 98.40           C  
ATOM   2317  CD2 LEU B 297     -17.117  21.742  15.905  1.00 98.40           C  
ATOM   2318  N   ASN B 298     -20.858  24.570  13.389  1.00 98.04           N  
ATOM   2319  CA  ASN B 298     -21.440  24.587  12.051  1.00 98.04           C  
ATOM   2320  C   ASN B 298     -21.050  25.848  11.286  1.00 98.04           C  
ATOM   2321  O   ASN B 298     -20.905  25.816  10.062  1.00 98.04           O  
ATOM   2322  CB  ASN B 298     -22.964  24.462  12.128  1.00 98.04           C  
ATOM   2323  CG  ASN B 298     -23.437  23.024  12.044  1.00 98.04           C  
ATOM   2324  ND2 ASN B 298     -24.173  22.582  13.057  1.00 98.04           N  
ATOM   2325  OD1 ASN B 298     -23.142  22.316  11.077  1.00 98.04           O  
ATOM   2326  N   LYS B 299     -20.844  26.979  11.982  1.00 97.45           N  
ATOM   2327  CA  LYS B 299     -20.383  28.206  11.340  1.00 97.45           C  
ATOM   2328  C   LYS B 299     -18.951  28.057  10.832  1.00 97.45           C  
ATOM   2329  O   LYS B 299     -18.659  28.381   9.679  1.00 97.45           O  
ATOM   2330  CB  LYS B 299     -20.476  29.386  12.308  1.00 97.45           C  
ATOM   2331  CG  LYS B 299     -21.895  29.880  12.549  1.00 97.45           C  
ATOM   2332  CD  LYS B 299     -21.919  31.069  13.500  1.00 97.45           C  
ATOM   2333  CE  LYS B 299     -23.336  31.586  13.713  1.00 97.45           C  
ATOM   2334  NZ  LYS B 299     -23.363  32.760  14.636  1.00 97.45           N1+
ATOM   2335  N   VAL B 300     -18.138  27.503  11.646  1.00 97.66           N  
ATOM   2336  CA  VAL B 300     -16.714  27.486  11.330  1.00 97.66           C  
ATOM   2337  C   VAL B 300     -16.440  26.463  10.230  1.00 97.66           C  
ATOM   2338  O   VAL B 300     -15.585  26.683   9.369  1.00 97.66           O  
ATOM   2339  CB  VAL B 300     -15.860  27.168  12.578  1.00 97.66           C  
ATOM   2340  CG1 VAL B 300     -15.585  28.438  13.382  1.00 97.66           C  
ATOM   2341  CG2 VAL B 300     -16.554  26.121  13.447  1.00 97.66           C  
ATOM   2342  N   VAL B 301     -17.082  25.281  10.207  1.00 97.01           N  
ATOM   2343  CA  VAL B 301     -16.757  24.224   9.254  1.00 97.01           C  
ATOM   2344  C   VAL B 301     -17.225  24.626   7.857  1.00 97.01           C  
ATOM   2345  O   VAL B 301     -16.726  24.108   6.856  1.00 97.01           O  
ATOM   2346  CB  VAL B 301     -17.394  22.877   9.662  1.00 97.01           C  
ATOM   2347  CG1 VAL B 301     -16.855  22.412  11.014  1.00 97.01           C  
ATOM   2348  CG2 VAL B 301     -18.916  22.997   9.704  1.00 97.01           C  
ATOM   2349  N   ASN B 302     -18.102  25.593   7.814  1.00 96.40           N  
ATOM   2350  CA  ASN B 302     -18.621  26.025   6.521  1.00 96.40           C  
ATOM   2351  C   ASN B 302     -18.186  27.450   6.190  1.00 96.40           C  
ATOM   2352  O   ASN B 302     -18.764  28.092   5.312  1.00 96.40           O  
ATOM   2353  CB  ASN B 302     -20.147  25.916   6.491  1.00 96.40           C  
ATOM   2354  CG  ASN B 302     -20.632  24.483   6.601  1.00 96.40           C  
ATOM   2355  ND2 ASN B 302     -21.496  24.223   7.575  1.00 96.40           N  
ATOM   2356  OD1 ASN B 302     -20.232  23.618   5.817  1.00 96.40           O  
ATOM   2357  N   SER B 303     -17.156  27.991   6.849  1.00 94.70           N  
ATOM   2358  CA  SER B 303     -16.710  29.373   6.705  1.00 94.70           C  
ATOM   2359  C   SER B 303     -15.851  29.550   5.457  1.00 94.70           C  
ATOM   2360  O   SER B 303     -15.671  30.669   4.974  1.00 94.70           O  
ATOM   2361  CB  SER B 303     -15.926  29.816   7.941  1.00 94.70           C  
ATOM   2362  OG  SER B 303     -14.724  29.076   8.065  1.00 94.70           O  
ATOM   2363  N   GLY B 304     -15.275  28.493   4.982  1.00 91.15           N  
ATOM   2364  CA  GLY B 304     -14.345  28.562   3.866  1.00 91.15           C  
ATOM   2365  C   GLY B 304     -12.895  28.662   4.302  1.00 91.15           C  
ATOM   2366  O   GLY B 304     -11.984  28.485   3.491  1.00 91.15           O  
ATOM   2367  N   PHE B 305     -12.614  28.817   5.601  1.00 94.59           N  
ATOM   2368  CA  PHE B 305     -11.269  28.835   6.166  1.00 94.59           C  
ATOM   2369  C   PHE B 305     -10.865  27.446   6.646  1.00 94.59           C  
ATOM   2370  O   PHE B 305     -11.709  26.556   6.768  1.00 94.59           O  
ATOM   2371  CB  PHE B 305     -11.184  29.836   7.322  1.00 94.59           C  
ATOM   2372  CG  PHE B 305     -11.421  31.263   6.908  1.00 94.59           C  
ATOM   2373  CD1 PHE B 305     -10.443  31.976   6.225  1.00 94.59           C  
ATOM   2374  CD2 PHE B 305     -12.624  31.893   7.201  1.00 94.59           C  
ATOM   2375  CE1 PHE B 305     -10.659  33.297   5.841  1.00 94.59           C  
ATOM   2376  CE2 PHE B 305     -12.848  33.213   6.820  1.00 94.59           C  
ATOM   2377  CZ  PHE B 305     -11.864  33.913   6.141  1.00 94.59           C  
ATOM   2378  N   ASP B 306      -9.561  27.300   6.817  1.00 94.78           N  
ATOM   2379  CA  ASP B 306      -9.117  26.101   7.520  1.00 94.78           C  
ATOM   2380  C   ASP B 306      -9.622  26.090   8.961  1.00 94.78           C  
ATOM   2381  O   ASP B 306      -9.571  27.111   9.650  1.00 94.78           O  
ATOM   2382  CB  ASP B 306      -7.590  25.999   7.497  1.00 94.78           C  
ATOM   2383  CG  ASP B 306      -7.053  25.432   6.195  1.00 94.78           C  
ATOM   2384  OD1 ASP B 306      -7.856  25.004   5.338  1.00 94.78           O  
ATOM   2385  OD2 ASP B 306      -5.814  25.409   6.026  1.00 94.78           O1-
ATOM   2386  N   VAL B 307     -10.143  24.966   9.356  1.00 97.04           N  
ATOM   2387  CA  VAL B 307     -10.685  24.868  10.707  1.00 97.04           C  
ATOM   2388  C   VAL B 307      -9.698  24.130  11.608  1.00 97.04           C  
ATOM   2389  O   VAL B 307      -9.314  22.994  11.320  1.00 97.04           O  
ATOM   2390  CB  VAL B 307     -12.054  24.152  10.719  1.00 97.04           C  
ATOM   2391  CG1 VAL B 307     -12.575  24.004  12.147  1.00 97.04           C  
ATOM   2392  CG2 VAL B 307     -13.060  24.912   9.856  1.00 97.04           C  
ATOM   2393  N   SER B 308      -9.234  24.802  12.594  1.00 96.36           N  
ATOM   2394  CA  SER B 308      -8.386  24.200  13.617  1.00 96.36           C  
ATOM   2395  C   SER B 308      -9.164  23.953  14.905  1.00 96.36           C  
ATOM   2396  O   SER B 308      -9.520  24.898  15.613  1.00 96.36           O  
ATOM   2397  CB  SER B 308      -7.178  25.093  13.905  1.00 96.36           C  
ATOM   2398  OG  SER B 308      -6.366  24.528  14.921  1.00 96.36           O  
ATOM   2399  N   LEU B 309      -9.440  22.748  15.200  1.00 97.04           N  
ATOM   2400  CA  LEU B 309     -10.106  22.389  16.447  1.00 97.04           C  
ATOM   2401  C   LEU B 309      -9.116  22.378  17.608  1.00 97.04           C  
ATOM   2402  O   LEU B 309      -8.006  21.859  17.477  1.00 97.04           O  
ATOM   2403  CB  LEU B 309     -10.778  21.019  16.321  1.00 97.04           C  
ATOM   2404  CG  LEU B 309     -11.737  20.840  15.143  1.00 97.04           C  
ATOM   2405  CD1 LEU B 309     -12.206  19.391  15.057  1.00 97.04           C  
ATOM   2406  CD2 LEU B 309     -12.926  21.786  15.274  1.00 97.04           C  
ATOM   2407  N   SER B 310      -9.540  22.955  18.681  1.00 95.61           N  
ATOM   2408  CA  SER B 310      -8.657  23.071  19.837  1.00 95.61           C  
ATOM   2409  C   SER B 310      -8.590  21.761  20.615  1.00 95.61           C  
ATOM   2410  O   SER B 310      -9.390  20.853  20.382  1.00 95.61           O  
ATOM   2411  CB  SER B 310      -9.125  24.198  20.759  1.00 95.61           C  
ATOM   2412  OG  SER B 310      -9.300  25.402  20.033  1.00 95.61           O  
ATOM   2413  N   ALA B 311      -7.539  21.647  21.481  1.00 93.90           N  
ATOM   2414  CA  ALA B 311      -7.421  20.497  22.373  1.00 93.90           C  
ATOM   2415  C   ALA B 311      -8.471  20.550  23.480  1.00 93.90           C  
ATOM   2416  O   ALA B 311      -8.154  20.867  24.629  1.00 93.90           O  
ATOM   2417  CB  ALA B 311      -6.020  20.432  22.976  1.00 93.90           C  
ATOM   2418  N   THR B 312      -9.713  20.325  23.131  1.00 95.69           N  
ATOM   2419  CA  THR B 312     -10.847  20.400  24.045  1.00 95.69           C  
ATOM   2420  C   THR B 312     -11.977  19.484  23.582  1.00 95.69           C  
ATOM   2421  O   THR B 312     -11.870  18.838  22.538  1.00 95.69           O  
ATOM   2422  CB  THR B 312     -11.371  21.843  24.168  1.00 95.69           C  
ATOM   2423  CG2 THR B 312     -12.059  22.290  22.882  1.00 95.69           C  
ATOM   2424  OG1 THR B 312     -12.310  21.914  25.248  1.00 95.69           O  
ATOM   2425  N   THR B 313     -12.999  19.323  24.381  1.00 97.17           N  
ATOM   2426  CA  THR B 313     -14.203  18.587  24.014  1.00 97.17           C  
ATOM   2427  C   THR B 313     -15.332  19.545  23.644  1.00 97.17           C  
ATOM   2428  O   THR B 313     -15.688  20.425  24.430  1.00 97.17           O  
ATOM   2429  CB  THR B 313     -14.664  17.664  25.158  1.00 97.17           C  
ATOM   2430  CG2 THR B 313     -15.893  16.857  24.753  1.00 97.17           C  
ATOM   2431  OG1 THR B 313     -13.602  16.762  25.493  1.00 97.17           O  
ATOM   2432  N   TYR B 314     -15.835  19.402  22.467  1.00 98.53           N  
ATOM   2433  CA  TYR B 314     -17.000  20.160  22.026  1.00 98.53           C  
ATOM   2434  C   TYR B 314     -18.273  19.334  22.167  1.00 98.53           C  
ATOM   2435  O   TYR B 314     -18.473  18.360  21.438  1.00 98.53           O  
ATOM   2436  CB  TYR B 314     -16.829  20.612  20.572  1.00 98.53           C  
ATOM   2437  CG  TYR B 314     -15.602  21.459  20.340  1.00 98.53           C  
ATOM   2438  CD1 TYR B 314     -15.586  22.808  20.689  1.00 98.53           C  
ATOM   2439  CD2 TYR B 314     -14.456  20.914  19.771  1.00 98.53           C  
ATOM   2440  CE1 TYR B 314     -14.458  23.593  20.475  1.00 98.53           C  
ATOM   2441  CE2 TYR B 314     -13.322  21.690  19.553  1.00 98.53           C  
ATOM   2442  CZ  TYR B 314     -13.333  23.026  19.908  1.00 98.53           C  
ATOM   2443  OH  TYR B 314     -12.213  23.799  19.694  1.00 98.53           O  
ATOM   2444  N   TYR B 315     -19.141  19.750  23.070  1.00 98.33           N  
ATOM   2445  CA  TYR B 315     -20.426  19.080  23.231  1.00 98.33           C  
ATOM   2446  C   TYR B 315     -21.475  19.684  22.305  1.00 98.33           C  
ATOM   2447  O   TYR B 315     -21.675  20.900  22.292  1.00 98.33           O  
ATOM   2448  CB  TYR B 315     -20.900  19.168  24.685  1.00 98.33           C  
ATOM   2449  CG  TYR B 315     -20.012  18.433  25.659  1.00 98.33           C  
ATOM   2450  CD1 TYR B 315     -20.162  17.065  25.873  1.00 98.33           C  
ATOM   2451  CD2 TYR B 315     -19.022  19.105  26.367  1.00 98.33           C  
ATOM   2452  CE1 TYR B 315     -19.347  16.384  26.771  1.00 98.33           C  
ATOM   2453  CE2 TYR B 315     -18.201  18.434  27.268  1.00 98.33           C  
ATOM   2454  CZ  TYR B 315     -18.370  17.076  27.462  1.00 98.33           C  
ATOM   2455  OH  TYR B 315     -17.560  16.407  28.352  1.00 98.33           O  
ATOM   2456  N   VAL B 316     -22.087  18.849  21.488  1.00 98.63           N  
ATOM   2457  CA  VAL B 316     -23.053  19.357  20.520  1.00 98.63           C  
ATOM   2458  C   VAL B 316     -24.399  18.663  20.720  1.00 98.63           C  
ATOM   2459  O   VAL B 316     -24.449  17.469  21.026  1.00 98.63           O  
ATOM   2460  CB  VAL B 316     -22.562  19.157  19.069  1.00 98.63           C  
ATOM   2461  CG1 VAL B 316     -21.319  20.004  18.799  1.00 98.63           C  
ATOM   2462  CG2 VAL B 316     -22.275  17.681  18.802  1.00 98.63           C  
ATOM   2463  N   SER B 317     -25.506  19.424  20.551  1.00 98.26           N  
ATOM   2464  CA  SER B 317     -26.847  18.860  20.663  1.00 98.26           C  
ATOM   2465  C   SER B 317     -27.390  18.449  19.299  1.00 98.26           C  
ATOM   2466  O   SER B 317     -28.316  17.640  19.211  1.00 98.26           O  
ATOM   2467  CB  SER B 317     -27.798  19.863  21.318  1.00 98.26           C  
ATOM   2468  OG  SER B 317     -28.155  20.887  20.406  1.00 98.26           O  
ATOM   2469  N   LYS B 318     -26.899  19.008  18.226  1.00 98.21           N  
ATOM   2470  CA  LYS B 318     -27.225  18.702  16.836  1.00 98.21           C  
ATOM   2471  C   LYS B 318     -25.976  18.308  16.053  1.00 98.21           C  
ATOM   2472  O   LYS B 318     -24.854  18.562  16.495  1.00 98.21           O  
ATOM   2473  CB  LYS B 318     -27.907  19.897  16.168  1.00 98.21           C  
ATOM   2474  CG  LYS B 318     -29.243  20.274  16.790  1.00 98.21           C  
ATOM   2475  CD  LYS B 318     -29.979  21.309  15.948  1.00 98.21           C  
ATOM   2476  CE  LYS B 318     -31.326  21.672  16.559  1.00 98.21           C  
ATOM   2477  NZ  LYS B 318     -32.100  22.600  15.681  1.00 98.21           N1+
ATOM   2478  N   PRO B 319     -26.227  17.618  14.851  1.00 98.55           N  
ATOM   2479  CA  PRO B 319     -25.048  17.221  14.078  1.00 98.55           C  
ATOM   2480  C   PRO B 319     -24.233  18.416  13.590  1.00 98.55           C  
ATOM   2481  O   PRO B 319     -24.798  19.469  13.282  1.00 98.55           O  
ATOM   2482  CB  PRO B 319     -25.644  16.449  12.898  1.00 98.55           C  
ATOM   2483  CG  PRO B 319     -27.076  16.231  13.268  1.00 98.55           C  
ATOM   2484  CD  PRO B 319     -27.432  17.180  14.376  1.00 98.55           C  
ATOM   2485  N   VAL B 320     -22.923  18.241  13.535  1.00 98.69           N  
ATOM   2486  CA  VAL B 320     -22.076  19.139  12.758  1.00 98.69           C  
ATOM   2487  C   VAL B 320     -22.141  18.761  11.280  1.00 98.69           C  
ATOM   2488  O   VAL B 320     -21.792  17.639  10.904  1.00 98.69           O  
ATOM   2489  CB  VAL B 320     -20.612  19.108  13.252  1.00 98.69           C  
ATOM   2490  CG1 VAL B 320     -19.748  20.071  12.439  1.00 98.69           C  
ATOM   2491  CG2 VAL B 320     -20.544  19.450  14.739  1.00 98.69           C  
ATOM   2492  N   ARG B 321     -22.632  19.634  10.491  1.00 97.95           N  
ATOM   2493  CA  ARG B 321     -22.845  19.350   9.076  1.00 97.95           C  
ATOM   2494  C   ARG B 321     -21.874  20.141   8.207  1.00 97.95           C  
ATOM   2495  O   ARG B 321     -21.964  21.368   8.124  1.00 97.95           O  
ATOM   2496  CB  ARG B 321     -24.287  19.668   8.674  1.00 97.95           C  
ATOM   2497  CG  ARG B 321     -24.525  19.658   7.173  1.00 97.95           C  
ATOM   2498  CD  ARG B 321     -25.954  20.051   6.825  1.00 97.95           C  
ATOM   2499  NE  ARG B 321     -26.089  21.495   6.654  1.00 97.95           N  
ATOM   2500  CZ  ARG B 321     -26.868  22.081   5.749  1.00 97.95           C  
ATOM   2501  NH1 ARG B 321     -27.600  21.355   4.912  1.00 97.95           N1+
ATOM   2502  NH2 ARG B 321     -26.916  23.404   5.680  1.00 97.95           N  
ATOM   2503  N   LYS B 322     -20.897  19.503   7.575  1.00 98.34           N  
ATOM   2504  CA  LYS B 322     -20.016  20.089   6.569  1.00 98.34           C  
ATOM   2505  C   LYS B 322     -20.611  19.952   5.170  1.00 98.34           C  
ATOM   2506  O   LYS B 322     -20.580  18.871   4.580  1.00 98.34           O  
ATOM   2507  CB  LYS B 322     -18.635  19.434   6.617  1.00 98.34           C  
ATOM   2508  CG  LYS B 322     -17.683  19.916   5.532  1.00 98.34           C  
ATOM   2509  CD  LYS B 322     -17.364  21.397   5.686  1.00 98.34           C  
ATOM   2510  CE  LYS B 322     -16.281  21.841   4.712  1.00 98.34           C  
ATOM   2511  NZ  LYS B 322     -16.439  23.274   4.323  1.00 98.34           N1+
ATOM   2512  N   TRP B 323     -21.148  21.080   4.605  1.00 95.81           N  
ATOM   2513  CA  TRP B 323     -21.829  20.974   3.319  1.00 95.81           C  
ATOM   2514  C   TRP B 323     -21.107  21.789   2.251  1.00 95.81           C  
ATOM   2515  O   TRP B 323     -21.332  21.594   1.055  1.00 95.81           O  
ATOM   2516  CB  TRP B 323     -23.283  21.440   3.439  1.00 95.81           C  
ATOM   2517  CG  TRP B 323     -23.432  22.844   3.942  1.00 95.81           C  
ATOM   2518  CD1 TRP B 323     -23.635  23.240   5.235  1.00 95.81           C  
ATOM   2519  CD2 TRP B 323     -23.395  24.040   3.158  1.00 95.81           C  
ATOM   2520  CE2 TRP B 323     -23.582  25.126   4.042  1.00 95.81           C  
ATOM   2521  CE3 TRP B 323     -23.221  24.300   1.792  1.00 95.81           C  
ATOM   2522  NE1 TRP B 323     -23.726  24.611   5.302  1.00 95.81           N  
ATOM   2523  CZ2 TRP B 323     -23.599  26.452   3.603  1.00 95.81           C  
ATOM   2524  CZ3 TRP B 323     -23.238  25.620   1.357  1.00 95.81           C  
ATOM   2525  CH2 TRP B 323     -23.426  26.678   2.262  1.00 95.81           C  
ATOM   2526  N   LYS B 324     -20.299  22.815   2.643  1.00 94.86           N  
ATOM   2527  CA  LYS B 324     -19.509  23.557   1.664  1.00 94.86           C  
ATOM   2528  C   LYS B 324     -18.374  22.700   1.110  1.00 94.86           C  
ATOM   2529  O   LYS B 324     -17.684  22.012   1.864  1.00 94.86           O  
ATOM   2530  CB  LYS B 324     -18.944  24.834   2.288  1.00 94.86           C  
ATOM   2531  CG  LYS B 324     -19.018  26.052   1.378  1.00 94.86           C  
ATOM   2532  CD  LYS B 324     -18.701  27.335   2.136  1.00 94.86           C  
ATOM   2533  CE  LYS B 324     -18.884  28.564   1.255  1.00 94.86           C  
ATOM   2534  NZ  LYS B 324     -18.706  29.830   2.028  1.00 94.86           N1+
ATOM   2535  N   ARG B 325     -18.221  22.761  -0.215  1.00 93.39           N  
ATOM   2536  CA  ARG B 325     -17.223  21.927  -0.877  1.00 93.39           C  
ATOM   2537  C   ARG B 325     -15.811  22.340  -0.476  1.00 93.39           C  
ATOM   2538  O   ARG B 325     -15.540  23.525  -0.270  1.00 93.39           O  
ATOM   2539  CB  ARG B 325     -17.380  22.003  -2.397  1.00 93.39           C  
ATOM   2540  CG  ARG B 325     -17.130  23.388  -2.973  1.00 93.39           C  
ATOM   2541  CD  ARG B 325     -17.301  23.409  -4.485  1.00 93.39           C  
ATOM   2542  NE  ARG B 325     -17.291  24.771  -5.010  1.00 93.39           N  
ATOM   2543  CZ  ARG B 325     -17.392  25.088  -6.298  1.00 93.39           C  
ATOM   2544  NH1 ARG B 325     -17.513  24.142  -7.222  1.00 93.39           N1+
ATOM   2545  NH2 ARG B 325     -17.372  26.361  -6.666  1.00 93.39           N  
ATOM   2546  N   GLY B 326     -14.945  21.382  -0.338  1.00 92.08           N  
ATOM   2547  CA  GLY B 326     -13.540  21.601  -0.034  1.00 92.08           C  
ATOM   2548  C   GLY B 326     -13.299  22.022   1.404  1.00 92.08           C  
ATOM   2549  O   GLY B 326     -14.241  22.356   2.124  1.00 92.08           O  
ATOM   2550  N   GLY B 327     -12.033  21.903   1.798  1.00 92.21           N  
ATOM   2551  CA  GLY B 327     -11.646  22.441   3.093  1.00 92.21           C  
ATOM   2552  C   GLY B 327     -10.934  21.429   3.970  1.00 92.21           C  
ATOM   2553  O   GLY B 327     -10.908  20.237   3.657  1.00 92.21           O  
ATOM   2554  N   LYS B 328     -10.375  21.951   5.027  1.00 94.80           N  
ATOM   2555  CA  LYS B 328      -9.610  21.179   6.002  1.00 94.80           C  
ATOM   2556  C   LYS B 328     -10.166  21.366   7.410  1.00 94.80           C  
ATOM   2557  O   LYS B 328     -10.498  22.485   7.809  1.00 94.80           O  
ATOM   2558  CB  LYS B 328      -8.134  21.577   5.963  1.00 94.80           C  
ATOM   2559  CG  LYS B 328      -7.208  20.476   5.466  1.00 94.80           C  
ATOM   2560  CD  LYS B 328      -5.751  20.920   5.487  1.00 94.80           C  
ATOM   2561  CE  LYS B 328      -4.895  20.073   4.554  1.00 94.80           C  
ATOM   2562  NZ  LYS B 328      -3.452  20.450   4.632  1.00 94.80           N1+
ATOM   2563  N   ILE B 329     -10.369  20.286   8.079  1.00 96.89           N  
ATOM   2564  CA  ILE B 329     -10.680  20.284   9.505  1.00 96.89           C  
ATOM   2565  C   ILE B 329      -9.622  19.485  10.262  1.00 96.89           C  
ATOM   2566  O   ILE B 329      -9.477  18.278  10.052  1.00 96.89           O  
ATOM   2567  CB  ILE B 329     -12.086  19.703   9.776  1.00 96.89           C  
ATOM   2568  CG1 ILE B 329     -13.137  20.434   8.933  1.00 96.89           C  
ATOM   2569  CG2 ILE B 329     -12.426  19.786  11.267  1.00 96.89           C  
ATOM   2570  CD1 ILE B 329     -14.513  19.783   8.959  1.00 96.89           C  
ATOM   2571  N   THR B 330      -8.909  20.147  11.059  1.00 95.66           N  
ATOM   2572  CA  THR B 330      -7.790  19.503  11.738  1.00 95.66           C  
ATOM   2573  C   THR B 330      -7.906  19.670  13.251  1.00 95.66           C  
ATOM   2574  O   THR B 330      -8.195  20.764  13.739  1.00 95.66           O  
ATOM   2575  CB  THR B 330      -6.442  20.073  11.258  1.00 95.66           C  
ATOM   2576  CG2 THR B 330      -5.623  19.010  10.533  1.00 95.66           C  
ATOM   2577  OG1 THR B 330      -6.684  21.167  10.365  1.00 95.66           O  
ATOM   2578  N   GLY B 331      -7.763  18.589  14.033  1.00 95.98           N  
ATOM   2579  CA  GLY B 331      -7.641  18.641  15.481  1.00 95.98           C  
ATOM   2580  C   GLY B 331      -6.231  18.371  15.971  1.00 95.98           C  
ATOM   2581  O   GLY B 331      -5.298  18.274  15.171  1.00 95.98           O  
ATOM   2582  N   THR B 332      -6.069  18.352  17.237  1.00 92.22           N  
ATOM   2583  CA  THR B 332      -4.754  18.153  17.838  1.00 92.22           C  
ATOM   2584  C   THR B 332      -4.474  16.668  18.046  1.00 92.22           C  
ATOM   2585  O   THR B 332      -3.325  16.271  18.256  1.00 92.22           O  
ATOM   2586  CB  THR B 332      -4.637  18.895  19.182  1.00 92.22           C  
ATOM   2587  CG2 THR B 332      -4.738  20.404  18.989  1.00 92.22           C  
ATOM   2588  OG1 THR B 332      -5.690  18.463  20.053  1.00 92.22           O  
ATOM   2589  N   GLY B 333      -5.430  15.906  17.993  1.00 92.76           N  
ATOM   2590  CA  GLY B 333      -5.353  14.471  18.217  1.00 92.76           C  
ATOM   2591  C   GLY B 333      -6.675  13.863  18.647  1.00 92.76           C  
ATOM   2592  O   GLY B 333      -7.545  14.562  19.171  1.00 92.76           O  
ATOM   2593  N   GLU B 334      -6.749  12.577  18.587  1.00 94.26           N  
ATOM   2594  CA  GLU B 334      -8.001  11.864  18.820  1.00 94.26           C  
ATOM   2595  C   GLU B 334      -8.368  11.862  20.301  1.00 94.26           C  
ATOM   2596  O   GLU B 334      -9.548  11.815  20.654  1.00 94.26           O  
ATOM   2597  CB  GLU B 334      -7.908  10.428  18.299  1.00 94.26           C  
ATOM   2598  CG  GLU B 334      -7.399  10.324  16.869  1.00 94.26           C  
ATOM   2599  CD  GLU B 334      -5.917   9.995  16.781  1.00 94.26           C  
ATOM   2600  OE1 GLU B 334      -5.550   9.028  16.075  1.00 94.26           O  
ATOM   2601  OE2 GLU B 334      -5.116  10.710  17.425  1.00 94.26           O1-
ATOM   2602  N   LEU B 335      -7.406  12.051  21.191  1.00 91.67           N  
ATOM   2603  CA  LEU B 335      -7.641  12.019  22.630  1.00 91.67           C  
ATOM   2604  C   LEU B 335      -7.932  13.418  23.165  1.00 91.67           C  
ATOM   2605  O   LEU B 335      -8.641  13.571  24.162  1.00 91.67           O  
ATOM   2606  CB  LEU B 335      -6.433  11.423  23.358  1.00 91.67           C  
ATOM   2607  CG  LEU B 335      -6.599   9.999  23.893  1.00 91.67           C  
ATOM   2608  CD1 LEU B 335      -5.322   9.197  23.667  1.00 91.67           C  
ATOM   2609  CD2 LEU B 335      -6.968  10.023  25.372  1.00 91.67           C  
ATOM   2610  N   THR B 336      -7.354  14.392  22.402  1.00 90.81           N  
ATOM   2611  CA  THR B 336      -7.349  15.736  22.969  1.00 90.81           C  
ATOM   2612  C   THR B 336      -8.448  16.591  22.343  1.00 90.81           C  
ATOM   2613  O   THR B 336      -8.926  17.545  22.960  1.00 90.81           O  
ATOM   2614  CB  THR B 336      -5.985  16.422  22.768  1.00 90.81           C  
ATOM   2615  CG2 THR B 336      -4.921  15.803  23.669  1.00 90.81           C  
ATOM   2616  OG1 THR B 336      -5.581  16.278  21.401  1.00 90.81           O  
ATOM   2617  N   THR B 337      -8.830  16.326  21.100  1.00 96.82           N  
ATOM   2618  CA  THR B 337      -9.903  17.026  20.402  1.00 96.82           C  
ATOM   2619  C   THR B 337     -11.096  16.102  20.179  1.00 96.82           C  
ATOM   2620  O   THR B 337     -11.011  15.144  19.407  1.00 96.82           O  
ATOM   2621  CB  THR B 337      -9.420  17.581  19.049  1.00 96.82           C  
ATOM   2622  CG2 THR B 337     -10.534  18.342  18.338  1.00 96.82           C  
ATOM   2623  OG1 THR B 337      -8.316  18.467  19.269  1.00 96.82           O  
ATOM   2624  N   LYS B 338     -12.264  16.464  20.833  1.00 97.59           N  
ATOM   2625  CA  LYS B 338     -13.424  15.581  20.757  1.00 97.59           C  
ATOM   2626  C   LYS B 338     -14.684  16.359  20.389  1.00 97.59           C  
ATOM   2627  O   LYS B 338     -14.876  17.489  20.844  1.00 97.59           O  
ATOM   2628  CB  LYS B 338     -13.629  14.848  22.083  1.00 97.59           C  
ATOM   2629  CG  LYS B 338     -12.404  14.085  22.565  1.00 97.59           C  
ATOM   2630  CD  LYS B 338     -12.678  13.355  23.873  1.00 97.59           C  
ATOM   2631  CE  LYS B 338     -11.425  12.677  24.411  1.00 97.59           C  
ATOM   2632  NZ  LYS B 338     -11.687  11.967  25.698  1.00 97.59           N1+
ATOM   2633  N   ILE B 339     -15.438  15.775  19.526  1.00 98.75           N  
ATOM   2634  CA  ILE B 339     -16.820  16.196  19.322  1.00 98.75           C  
ATOM   2635  C   ILE B 339     -17.770  15.143  19.888  1.00 98.75           C  
ATOM   2636  O   ILE B 339     -17.795  14.003  19.416  1.00 98.75           O  
ATOM   2637  CB  ILE B 339     -17.122  16.442  17.827  1.00 98.75           C  
ATOM   2638  CG1 ILE B 339     -16.114  17.434  17.235  1.00 98.75           C  
ATOM   2639  CG2 ILE B 339     -18.557  16.943  17.641  1.00 98.75           C  
ATOM   2640  CD1 ILE B 339     -16.257  17.639  15.733  1.00 98.75           C  
ATOM   2641  N   VAL B 340     -18.488  15.532  20.896  1.00 98.62           N  
ATOM   2642  CA  VAL B 340     -19.353  14.596  21.607  1.00 98.62           C  
ATOM   2643  C   VAL B 340     -20.810  15.033  21.470  1.00 98.62           C  
ATOM   2644  O   VAL B 340     -21.176  16.135  21.885  1.00 98.62           O  
ATOM   2645  CB  VAL B 340     -18.967  14.488  23.099  1.00 98.62           C  
ATOM   2646  CG1 VAL B 340     -19.915  13.542  23.834  1.00 98.62           C  
ATOM   2647  CG2 VAL B 340     -17.521  14.017  23.242  1.00 98.62           C  
ATOM   2648  N   LYS B 341     -21.567  14.262  20.854  1.00 98.72           N  
ATOM   2649  CA  LYS B 341     -22.992  14.552  20.719  1.00 98.72           C  
ATOM   2650  C   LYS B 341     -23.759  14.131  21.969  1.00 98.72           C  
ATOM   2651  O   LYS B 341     -23.594  13.011  22.457  1.00 98.72           O  
ATOM   2652  CB  LYS B 341     -23.568  13.849  19.489  1.00 98.72           C  
ATOM   2653  CG  LYS B 341     -24.952  14.338  19.088  1.00 98.72           C  
ATOM   2654  CD  LYS B 341     -25.315  13.894  17.677  1.00 98.72           C  
ATOM   2655  CE  LYS B 341     -26.663  14.454  17.243  1.00 98.72           C  
ATOM   2656  NZ  LYS B 341     -27.791  13.832  17.999  1.00 98.72           N1+
ATOM   2657  N   THR B 342     -24.689  15.013  22.478  1.00 98.17           N  
ATOM   2658  CA  THR B 342     -25.305  14.808  23.784  1.00 98.17           C  
ATOM   2659  C   THR B 342     -26.784  14.460  23.635  1.00 98.17           C  
ATOM   2660  O   THR B 342     -27.456  14.153  24.622  1.00 98.17           O  
ATOM   2661  CB  THR B 342     -25.155  16.055  24.675  1.00 98.17           C  
ATOM   2662  CG2 THR B 342     -23.686  16.369  24.938  1.00 98.17           C  
ATOM   2663  OG1 THR B 342     -25.762  17.177  24.022  1.00 98.17           O  
ATOM   2664  N   THR B 343     -27.281  14.552  22.414  1.00 98.01           N  
ATOM   2665  CA  THR B 343     -28.681  14.238  22.149  1.00 98.01           C  
ATOM   2666  C   THR B 343     -28.816  13.391  20.887  1.00 98.01           C  
ATOM   2667  O   THR B 343     -27.821  13.096  20.222  1.00 98.01           O  
ATOM   2668  CB  THR B 343     -29.523  15.519  22.004  1.00 98.01           C  
ATOM   2669  CG2 THR B 343     -29.188  16.525  23.100  1.00 98.01           C  
ATOM   2670  OG1 THR B 343     -29.260  16.114  20.728  1.00 98.01           O  
ATOM   2671  N   ASN B 344     -30.066  13.007  20.603  1.00 98.17           N  
ATOM   2672  CA  ASN B 344     -30.355  12.310  19.354  1.00 98.17           C  
ATOM   2673  C   ASN B 344     -31.043  13.226  18.347  1.00 98.17           C  
ATOM   2674  O   ASN B 344     -31.703  12.753  17.421  1.00 98.17           O  
ATOM   2675  CB  ASN B 344     -31.212  11.070  19.618  1.00 98.17           C  
ATOM   2676  CG  ASN B 344     -30.495  10.031  20.457  1.00 98.17           C  
ATOM   2677  ND2 ASN B 344     -29.458   9.425  19.891  1.00 98.17           N  
ATOM   2678  OD1 ASN B 344     -30.871   9.774  21.603  1.00 98.17           O  
ATOM   2679  N   ASN B 345     -30.865  14.544  18.455  1.00 97.70           N  
ATOM   2680  CA  ASN B 345     -31.512  15.516  17.580  1.00 97.70           C  
ATOM   2681  C   ASN B 345     -30.923  15.483  16.173  1.00 97.70           C  
ATOM   2682  O   ASN B 345     -29.733  15.215  16.000  1.00 97.70           O  
ATOM   2683  CB  ASN B 345     -31.402  16.924  18.169  1.00 97.70           C  
ATOM   2684  CG  ASN B 345     -32.184  17.081  19.458  1.00 97.70           C  
ATOM   2685  ND2 ASN B 345     -31.874  18.125  20.217  1.00 97.70           N  
ATOM   2686  OD1 ASN B 345     -33.060  16.269  19.770  1.00 97.70           O  
ATOM   2687  N   ILE B 346     -31.799  15.686  15.242  1.00 97.78           N  
ATOM   2688  CA  ILE B 346     -31.367  15.970  13.878  1.00 97.78           C  
ATOM   2689  C   ILE B 346     -31.351  17.480  13.646  1.00 97.78           C  
ATOM   2690  O   ILE B 346     -31.797  18.250  14.500  1.00 97.78           O  
ATOM   2691  CB  ILE B 346     -32.280  15.279  12.840  1.00 97.78           C  
ATOM   2692  CG1 ILE B 346     -33.723  15.774  12.985  1.00 97.78           C  
ATOM   2693  CG2 ILE B 346     -32.206  13.756  12.986  1.00 97.78           C  
ATOM   2694  CD1 ILE B 346     -34.659  15.281  11.890  1.00 97.78           C  
ATOM   2695  N   GLU B 347     -30.808  17.959  12.538  1.00 96.67           N  
ATOM   2696  CA  GLU B 347     -30.777  19.392  12.258  1.00 96.67           C  
ATOM   2697  C   GLU B 347     -32.148  19.897  11.817  1.00 96.67           C  
ATOM   2698  O   GLU B 347     -32.526  21.030  12.123  1.00 96.67           O  
ATOM   2699  CB  GLU B 347     -29.730  19.709  11.188  1.00 96.67           C  
ATOM   2700  CG  GLU B 347     -29.035  21.048  11.385  1.00 96.67           C  
ATOM   2701  CD  GLU B 347     -27.892  21.280  10.409  1.00 96.67           C  
ATOM   2702  OE1 GLU B 347     -27.309  22.388  10.410  1.00 96.67           O  
ATOM   2703  OE2 GLU B 347     -27.577  20.346   9.638  1.00 96.67           O1-
ATOM   2704  N   GLY B 348     -32.906  19.138  11.010  1.00 93.67           N  
ATOM   2705  CA  GLY B 348     -34.268  19.475  10.628  1.00 93.67           C  
ATOM   2706  C   GLY B 348     -34.357  20.167   9.282  1.00 93.67           C  
ATOM   2707  O   GLY B 348     -35.292  20.932   9.032  1.00 93.67           O  
ATOM   2708  N   PHE B 349     -33.384  19.928   8.323  1.00 93.99           N  
ATOM   2709  CA  PHE B 349     -33.409  20.616   7.038  1.00 93.99           C  
ATOM   2710  C   PHE B 349     -34.071  19.750   5.973  1.00 93.99           C  
ATOM   2711  O   PHE B 349     -34.327  20.213   4.859  1.00 93.99           O  
ATOM   2712  CB  PHE B 349     -31.990  20.994   6.600  1.00 93.99           C  
ATOM   2713  CG  PHE B 349     -31.052  19.821   6.504  1.00 93.99           C  
ATOM   2714  CD1 PHE B 349     -30.204  19.503   7.558  1.00 93.99           C  
ATOM   2715  CD2 PHE B 349     -31.019  19.036   5.359  1.00 93.99           C  
ATOM   2716  CE1 PHE B 349     -29.335  18.418   7.472  1.00 93.99           C  
ATOM   2717  CE2 PHE B 349     -30.153  17.950   5.266  1.00 93.99           C  
ATOM   2718  CZ  PHE B 349     -29.311  17.643   6.323  1.00 93.99           C  
ATOM   2719  N   GLY B 350     -34.455  18.580   6.247  1.00 93.95           N  
ATOM   2720  CA  GLY B 350     -35.195  17.696   5.361  1.00 93.95           C  
ATOM   2721  C   GLY B 350     -34.318  17.013   4.329  1.00 93.95           C  
ATOM   2722  O   GLY B 350     -33.089  17.090   4.402  1.00 93.95           O  
ATOM   2723  N   LYS B 351     -34.944  16.310   3.336  1.00 95.39           N  
ATOM   2724  CA  LYS B 351     -34.251  15.539   2.308  1.00 95.39           C  
ATOM   2725  C   LYS B 351     -33.766  16.442   1.177  1.00 95.39           C  
ATOM   2726  O   LYS B 351     -34.247  17.567   1.025  1.00 95.39           O  
ATOM   2727  CB  LYS B 351     -35.162  14.445   1.752  1.00 95.39           C  
ATOM   2728  CG  LYS B 351     -35.542  13.379   2.769  1.00 95.39           C  
ATOM   2729  CD  LYS B 351     -36.351  12.258   2.129  1.00 95.39           C  
ATOM   2730  CE  LYS B 351     -36.741  11.196   3.148  1.00 95.39           C  
ATOM   2731  NZ  LYS B 351     -37.472  10.059   2.512  1.00 95.39           N1+
ATOM   2732  N   THR B 352     -32.779  15.989   0.432  1.00 95.63           N  
ATOM   2733  CA  THR B 352     -32.201  16.729  -0.685  1.00 95.63           C  
ATOM   2734  C   THR B 352     -32.112  15.849  -1.928  1.00 95.63           C  
ATOM   2735  O   THR B 352     -31.800  14.660  -1.833  1.00 95.63           O  
ATOM   2736  CB  THR B 352     -30.802  17.268  -0.333  1.00 95.63           C  
ATOM   2737  CG2 THR B 352     -30.469  18.509  -1.154  1.00 95.63           C  
ATOM   2738  OG1 THR B 352     -30.763  17.605   1.059  1.00 95.63           O  
ATOM   2739  N   THR B 353     -32.436  16.465  -3.138  1.00 96.10           N  
ATOM   2740  CA  THR B 353     -32.332  15.729  -4.392  1.00 96.10           C  
ATOM   2741  C   THR B 353     -30.973  15.965  -5.046  1.00 96.10           C  
ATOM   2742  O   THR B 353     -30.579  17.110  -5.275  1.00 96.10           O  
ATOM   2743  CB  THR B 353     -33.452  16.129  -5.370  1.00 96.10           C  
ATOM   2744  CG2 THR B 353     -33.357  15.337  -6.670  1.00 96.10           C  
ATOM   2745  OG1 THR B 353     -34.724  15.876  -4.760  1.00 96.10           O  
ATOM   2746  N   ILE B 354     -30.355  14.963  -5.327  1.00 97.01           N  
ATOM   2747  CA  ILE B 354     -29.046  14.986  -5.972  1.00 97.01           C  
ATOM   2748  C   ILE B 354     -29.041  14.029  -7.162  1.00 97.01           C  
ATOM   2749  O   ILE B 354     -29.321  12.837  -7.010  1.00 97.01           O  
ATOM   2750  CB  ILE B 354     -27.921  14.616  -4.981  1.00 97.01           C  
ATOM   2751  CG1 ILE B 354     -27.974  15.526  -3.749  1.00 97.01           C  
ATOM   2752  CG2 ILE B 354     -26.552  14.697  -5.663  1.00 97.01           C  
ATOM   2753  CD1 ILE B 354     -27.027  15.110  -2.631  1.00 97.01           C  
ATOM   2754  N   ASN B 355     -28.684  14.547  -8.325  1.00 96.34           N  
ATOM   2755  CA  ASN B 355     -28.654  13.744  -9.543  1.00 96.34           C  
ATOM   2756  C   ASN B 355     -29.957  12.975  -9.739  1.00 96.34           C  
ATOM   2757  O   ASN B 355     -29.938  11.783 -10.050  1.00 96.34           O  
ATOM   2758  CB  ASN B 355     -27.466  12.780  -9.521  1.00 96.34           C  
ATOM   2759  CG  ASN B 355     -27.198  12.153 -10.875  1.00 96.34           C  
ATOM   2760  ND2 ASN B 355     -26.588  10.974 -10.872  1.00 96.34           N  
ATOM   2761  OD1 ASN B 355     -27.536  12.725 -11.915  1.00 96.34           O  
ATOM   2762  N   GLY B 356     -30.953  13.532  -9.386  1.00 95.04           N  
ATOM   2763  CA  GLY B 356     -32.275  12.961  -9.583  1.00 95.04           C  
ATOM   2764  C   GLY B 356     -32.674  11.987  -8.490  1.00 95.04           C  
ATOM   2765  O   GLY B 356     -33.776  11.435  -8.514  1.00 95.04           O  
ATOM   2766  N   LYS B 357     -31.830  11.801  -7.504  1.00 97.27           N  
ATOM   2767  CA  LYS B 357     -32.127  10.879  -6.411  1.00 97.27           C  
ATOM   2768  C   LYS B 357     -32.390  11.634  -5.111  1.00 97.27           C  
ATOM   2769  O   LYS B 357     -31.610  12.508  -4.726  1.00 97.27           O  
ATOM   2770  CB  LYS B 357     -30.978   9.888  -6.218  1.00 97.27           C  
ATOM   2771  CG  LYS B 357     -30.606   9.119  -7.477  1.00 97.27           C  
ATOM   2772  CD  LYS B 357     -31.710   8.155  -7.890  1.00 97.27           C  
ATOM   2773  CE  LYS B 357     -31.319   7.351  -9.123  1.00 97.27           C  
ATOM   2774  NZ  LYS B 357     -32.431   6.464  -9.581  1.00 97.27           N1+
ATOM   2775  N   VAL B 358     -33.473  11.270  -4.400  1.00 97.21           N  
ATOM   2776  CA  VAL B 358     -33.790  11.878  -3.112  1.00 97.21           C  
ATOM   2777  C   VAL B 358     -32.944  11.235  -2.015  1.00 97.21           C  
ATOM   2778  O   VAL B 358     -33.041  10.030  -1.775  1.00 97.21           O  
ATOM   2779  CB  VAL B 358     -35.292  11.744  -2.775  1.00 97.21           C  
ATOM   2780  CG1 VAL B 358     -35.585  12.303  -1.384  1.00 97.21           C  
ATOM   2781  CG2 VAL B 358     -36.140  12.452  -3.829  1.00 97.21           C  
ATOM   2782  N   MET B 359     -32.093  12.030  -1.472  1.00 97.60           N  
ATOM   2783  CA  MET B 359     -31.197  11.551  -0.423  1.00 97.60           C  
ATOM   2784  C   MET B 359     -31.529  12.202   0.915  1.00 97.60           C  
ATOM   2785  O   MET B 359     -31.887  13.380   0.966  1.00 97.60           O  
ATOM   2786  CB  MET B 359     -29.739  11.829  -0.793  1.00 97.60           C  
ATOM   2787  CG  MET B 359     -29.284  11.128  -2.062  1.00 97.60           C  
ATOM   2788  SD  MET B 359     -29.211   9.304  -1.871  1.00 97.60           S  
ATOM   2789  CE  MET B 359     -27.788   9.156  -0.756  1.00 97.60           C  
ATOM   2790  N   ASN B 360     -31.385  11.481   2.032  1.00 97.39           N  
ATOM   2791  CA  ASN B 360     -31.630  11.994   3.376  1.00 97.39           C  
ATOM   2792  C   ASN B 360     -30.325  12.236   4.130  1.00 97.39           C  
ATOM   2793  O   ASN B 360     -29.677  11.289   4.578  1.00 97.39           O  
ATOM   2794  CB  ASN B 360     -32.526  11.034   4.162  1.00 97.39           C  
ATOM   2795  CG  ASN B 360     -32.941  11.593   5.508  1.00 97.39           C  
ATOM   2796  ND2 ASN B 360     -33.499  10.739   6.359  1.00 97.39           N  
ATOM   2797  OD1 ASN B 360     -32.763  12.783   5.782  1.00 97.39           O  
ATOM   2798  N   PHE B 361     -29.960  13.420   4.234  1.00 97.74           N  
ATOM   2799  CA  PHE B 361     -28.791  13.784   5.026  1.00 97.74           C  
ATOM   2800  C   PHE B 361     -29.206  14.294   6.401  1.00 97.74           C  
ATOM   2801  O   PHE B 361     -28.360  14.497   7.275  1.00 97.74           O  
ATOM   2802  CB  PHE B 361     -27.958  14.846   4.301  1.00 97.74           C  
ATOM   2803  CG  PHE B 361     -27.266  14.335   3.066  1.00 97.74           C  
ATOM   2804  CD1 PHE B 361     -25.953  13.884   3.125  1.00 97.74           C  
ATOM   2805  CD2 PHE B 361     -27.928  14.307   1.846  1.00 97.74           C  
ATOM   2806  CE1 PHE B 361     -25.309  13.411   1.984  1.00 97.74           C  
ATOM   2807  CE2 PHE B 361     -27.292  13.836   0.701  1.00 97.74           C  
ATOM   2808  CZ  PHE B 361     -25.982  13.389   0.772  1.00 97.74           C  
ATOM   2809  N   ASP B 362     -30.479  14.492   6.678  1.00 97.89           N  
ATOM   2810  CA  ASP B 362     -31.006  14.978   7.949  1.00 97.89           C  
ATOM   2811  C   ASP B 362     -31.214  13.829   8.933  1.00 97.89           C  
ATOM   2812  O   ASP B 362     -32.347  13.410   9.176  1.00 97.89           O  
ATOM   2813  CB  ASP B 362     -32.322  15.729   7.732  1.00 97.89           C  
ATOM   2814  CG  ASP B 362     -32.651  16.687   8.863  1.00 97.89           C  
ATOM   2815  OD1 ASP B 362     -31.767  16.968   9.701  1.00 97.89           O  
ATOM   2816  OD2 ASP B 362     -33.805  17.164   8.918  1.00 97.89           O1-
ATOM   2817  N   VAL B 363     -30.131  13.328   9.468  1.00 97.89           N  
ATOM   2818  CA  VAL B 363     -30.131  12.131  10.303  1.00 97.89           C  
ATOM   2819  C   VAL B 363     -29.488  12.444  11.653  1.00 97.89           C  
ATOM   2820  O   VAL B 363     -28.940  13.531  11.850  1.00 97.89           O  
ATOM   2821  CB  VAL B 363     -29.390  10.961   9.619  1.00 97.89           C  
ATOM   2822  CG1 VAL B 363     -30.111  10.541   8.338  1.00 97.89           C  
ATOM   2823  CG2 VAL B 363     -27.943  11.348   9.319  1.00 97.89           C  
ATOM   2824  N   ASP B 364     -29.650  11.565  12.609  1.00 98.37           N  
ATOM   2825  CA  ASP B 364     -28.976  11.632  13.903  1.00 98.37           C  
ATOM   2826  C   ASP B 364     -27.522  11.180  13.789  1.00 98.37           C  
ATOM   2827  O   ASP B 364     -27.232   9.984  13.858  1.00 98.37           O  
ATOM   2828  CB  ASP B 364     -29.713  10.778  14.937  1.00 98.37           C  
ATOM   2829  CG  ASP B 364     -29.092  10.854  16.320  1.00 98.37           C  
ATOM   2830  OD1 ASP B 364     -28.273  11.764  16.572  1.00 98.37           O  
ATOM   2831  OD2 ASP B 364     -29.424   9.995  17.166  1.00 98.37           O1-
ATOM   2832  N   ALA B 365     -26.664  12.123  13.570  1.00 98.81           N  
ATOM   2833  CA  ALA B 365     -25.233  11.878  13.412  1.00 98.81           C  
ATOM   2834  C   ALA B 365     -24.413  12.891  14.207  1.00 98.81           C  
ATOM   2835  O   ALA B 365     -24.921  13.947  14.589  1.00 98.81           O  
ATOM   2836  CB  ALA B 365     -24.845  11.925  11.937  1.00 98.81           C  
ATOM   2837  N   VAL B 366     -23.139  12.563  14.485  1.00 98.81           N  
ATOM   2838  CA  VAL B 366     -22.235  13.544  15.077  1.00 98.81           C  
ATOM   2839  C   VAL B 366     -21.713  14.485  13.994  1.00 98.81           C  
ATOM   2840  O   VAL B 366     -21.854  15.705  14.102  1.00 98.81           O  
ATOM   2841  CB  VAL B 366     -21.055  12.862  15.805  1.00 98.81           C  
ATOM   2842  CG1 VAL B 366     -20.195  13.897  16.527  1.00 98.81           C  
ATOM   2843  CG2 VAL B 366     -21.570  11.812  16.787  1.00 98.81           C  
ATOM   2844  N   LEU B 367     -21.141  13.919  12.923  1.00 98.82           N  
ATOM   2845  CA  LEU B 367     -20.621  14.684  11.794  1.00 98.82           C  
ATOM   2846  C   LEU B 367     -21.243  14.211  10.485  1.00 98.82           C  
ATOM   2847  O   LEU B 367     -21.310  13.008  10.223  1.00 98.82           O  
ATOM   2848  CB  LEU B 367     -19.097  14.563  11.722  1.00 98.82           C  
ATOM   2849  CG  LEU B 367     -18.416  15.269  10.548  1.00 98.82           C  
ATOM   2850  CD1 LEU B 367     -18.631  16.776  10.639  1.00 98.82           C  
ATOM   2851  CD2 LEU B 367     -16.928  14.937  10.514  1.00 98.82           C  
ATOM   2852  N   ILE B 368     -21.749  15.095   9.702  1.00 98.68           N  
ATOM   2853  CA  ILE B 368     -22.327  14.811   8.393  1.00 98.68           C  
ATOM   2854  C   ILE B 368     -21.483  15.466   7.303  1.00 98.68           C  
ATOM   2855  O   ILE B 368     -21.186  16.661   7.374  1.00 98.68           O  
ATOM   2856  CB  ILE B 368     -23.791  15.299   8.304  1.00 98.68           C  
ATOM   2857  CG1 ILE B 368     -24.652  14.601   9.364  1.00 98.68           C  
ATOM   2858  CG2 ILE B 368     -24.354  15.064   6.900  1.00 98.68           C  
ATOM   2859  CD1 ILE B 368     -26.055  15.176   9.498  1.00 98.68           C  
ATOM   2860  N   LEU B 369     -21.011  14.791   6.324  1.00 98.48           N  
ATOM   2861  CA  LEU B 369     -20.426  15.330   5.101  1.00 98.48           C  
ATOM   2862  C   LEU B 369     -21.435  15.304   3.958  1.00 98.48           C  
ATOM   2863  O   LEU B 369     -21.846  14.230   3.512  1.00 98.48           O  
ATOM   2864  CB  LEU B 369     -19.175  14.537   4.712  1.00 98.48           C  
ATOM   2865  CG  LEU B 369     -18.104  14.387   5.793  1.00 98.48           C  
ATOM   2866  CD1 LEU B 369     -16.910  13.607   5.252  1.00 98.48           C  
ATOM   2867  CD2 LEU B 369     -17.667  15.754   6.308  1.00 98.48           C  
ATOM   2868  N   MET B 370     -21.754  16.437   3.545  1.00 97.98           N  
ATOM   2869  CA  MET B 370     -22.813  16.578   2.550  1.00 97.98           C  
ATOM   2870  C   MET B 370     -22.303  17.308   1.312  1.00 97.98           C  
ATOM   2871  O   MET B 370     -21.492  18.229   1.419  1.00 97.98           O  
ATOM   2872  CB  MET B 370     -24.011  17.324   3.140  1.00 97.98           C  
ATOM   2873  CG  MET B 370     -25.019  17.785   2.100  1.00 97.98           C  
ATOM   2874  SD  MET B 370     -26.439  18.678   2.844  1.00 97.98           S  
ATOM   2875  CE  MET B 370     -27.407  19.040   1.353  1.00 97.98           C  
ATOM   2876  N   PRO B 371     -22.737  16.907   0.090  1.00 97.39           N  
ATOM   2877  CA  PRO B 371     -22.368  17.646  -1.119  1.00 97.39           C  
ATOM   2878  C   PRO B 371     -22.864  19.090  -1.103  1.00 97.39           C  
ATOM   2879  O   PRO B 371     -23.908  19.381  -0.515  1.00 97.39           O  
ATOM   2880  CB  PRO B 371     -23.042  16.850  -2.239  1.00 97.39           C  
ATOM   2881  CG  PRO B 371     -23.428  15.552  -1.606  1.00 97.39           C  
ATOM   2882  CD  PRO B 371     -23.523  15.755  -0.121  1.00 97.39           C  
ATOM   2883  N   ASP B 372     -22.104  20.022  -1.693  1.00 96.92           N  
ATOM   2884  CA  ASP B 372     -22.530  21.406  -1.884  1.00 96.92           C  
ATOM   2885  C   ASP B 372     -23.581  21.510  -2.986  1.00 96.92           C  
ATOM   2886  O   ASP B 372     -23.247  21.741  -4.150  1.00 96.92           O  
ATOM   2887  CB  ASP B 372     -21.330  22.296  -2.215  1.00 96.92           C  
ATOM   2888  CG  ASP B 372     -21.646  23.778  -2.117  1.00 96.92           C  
ATOM   2889  OD1 ASP B 372     -22.841  24.146  -2.095  1.00 96.92           O  
ATOM   2890  OD2 ASP B 372     -20.693  24.584  -2.065  1.00 96.92           O1-
ATOM   2891  N   VAL B 373     -24.795  21.394  -2.661  1.00 94.09           N  
ATOM   2892  CA  VAL B 373     -25.895  21.312  -3.617  1.00 94.09           C  
ATOM   2893  C   VAL B 373     -26.046  22.645  -4.347  1.00 94.09           C  
ATOM   2894  O   VAL B 373     -26.557  22.691  -5.468  1.00 94.09           O  
ATOM   2895  CB  VAL B 373     -27.222  20.931  -2.923  1.00 94.09           C  
ATOM   2896  CG1 VAL B 373     -27.401  19.414  -2.897  1.00 94.09           C  
ATOM   2897  CG2 VAL B 373     -27.266  21.502  -1.507  1.00 94.09           C  
ATOM   2898  N   SER B 374     -25.624  23.702  -3.687  1.00 92.65           N  
ATOM   2899  CA  SER B 374     -25.692  25.005  -4.341  1.00 92.65           C  
ATOM   2900  C   SER B 374     -24.783  25.059  -5.563  1.00 92.65           C  
ATOM   2901  O   SER B 374     -25.018  25.843  -6.485  1.00 92.65           O  
ATOM   2902  CB  SER B 374     -25.310  26.117  -3.362  1.00 92.65           C  
ATOM   2903  OG  SER B 374     -23.920  26.090  -3.089  1.00 92.65           O  
ATOM   2904  N   GLN B 375     -23.811  24.200  -5.670  1.00 91.43           N  
ATOM   2905  CA  GLN B 375     -22.895  24.115  -6.803  1.00 91.43           C  
ATOM   2906  C   GLN B 375     -23.218  22.911  -7.682  1.00 91.43           C  
ATOM   2907  O   GLN B 375     -22.410  22.517  -8.525  1.00 91.43           O  
ATOM   2908  CB  GLN B 375     -21.446  24.037  -6.318  1.00 91.43           C  
ATOM   2909  CG  GLN B 375     -20.980  25.279  -5.570  1.00 91.43           C  
ATOM   2910  CD  GLN B 375     -20.745  26.464  -6.488  1.00 91.43           C  
ATOM   2911  NE2 GLN B 375     -20.877  27.670  -5.946  1.00 91.43           N  
ATOM   2912  OE1 GLN B 375     -20.447  26.297  -7.675  1.00 91.43           O  
ATOM   2913  N   SER B 376     -24.326  22.234  -7.410  1.00 93.94           N  
ATOM   2914  CA  SER B 376     -24.785  21.050  -8.128  1.00 93.94           C  
ATOM   2915  C   SER B 376     -23.795  19.899  -7.987  1.00 93.94           C  
ATOM   2916  O   SER B 376     -23.626  19.102  -8.911  1.00 93.94           O  
ATOM   2917  CB  SER B 376     -25.000  21.370  -9.608  1.00 93.94           C  
ATOM   2918  OG  SER B 376     -25.958  22.403  -9.765  1.00 93.94           O  
ATOM   2919  N   ASP B 377     -23.101  19.867  -6.932  1.00 96.48           N  
ATOM   2920  CA  ASP B 377     -22.199  18.751  -6.665  1.00 96.48           C  
ATOM   2921  C   ASP B 377     -22.979  17.490  -6.298  1.00 96.48           C  
ATOM   2922  O   ASP B 377     -24.006  17.564  -5.621  1.00 96.48           O  
ATOM   2923  CB  ASP B 377     -21.220  19.108  -5.545  1.00 96.48           C  
ATOM   2924  CG  ASP B 377     -20.216  20.173  -5.951  1.00 96.48           C  
ATOM   2925  OD1 ASP B 377     -20.055  20.428  -7.164  1.00 96.48           O  
ATOM   2926  OD2 ASP B 377     -19.579  20.760  -5.051  1.00 96.48           O1-
ATOM   2927  N   TRP B 378     -22.403  16.346  -6.702  1.00 97.53           N  
ATOM   2928  CA  TRP B 378     -23.012  15.071  -6.340  1.00 97.53           C  
ATOM   2929  C   TRP B 378     -22.408  14.526  -5.050  1.00 97.53           C  
ATOM   2930  O   TRP B 378     -23.060  13.776  -4.319  1.00 97.53           O  
ATOM   2931  CB  TRP B 378     -22.840  14.051  -7.469  1.00 97.53           C  
ATOM   2932  CG  TRP B 378     -23.476  14.463  -8.763  1.00 97.53           C  
ATOM   2933  CD1 TRP B 378     -24.276  15.551  -8.979  1.00 97.53           C  
ATOM   2934  CD2 TRP B 378     -23.369  13.788 -10.020  1.00 97.53           C  
ATOM   2935  CE2 TRP B 378     -24.130  14.524 -10.956  1.00 97.53           C  
ATOM   2936  CE3 TRP B 378     -22.703  12.632 -10.447  1.00 97.53           C  
ATOM   2937  NE1 TRP B 378     -24.672  15.594 -10.296  1.00 97.53           N  
ATOM   2938  CZ2 TRP B 378     -24.242  14.140 -12.294  1.00 97.53           C  
ATOM   2939  CZ3 TRP B 378     -22.816  12.252 -11.779  1.00 97.53           C  
ATOM   2940  CH2 TRP B 378     -23.580  13.005 -12.685  1.00 97.53           C  
ATOM   2941  N   TYR B 379     -21.187  14.909  -4.806  1.00 98.27           N  
ATOM   2942  CA  TYR B 379     -20.438  14.329  -3.697  1.00 98.27           C  
ATOM   2943  C   TYR B 379     -19.868  15.417  -2.794  1.00 98.27           C  
ATOM   2944  O   TYR B 379     -19.607  16.534  -3.247  1.00 98.27           O  
ATOM   2945  CB  TYR B 379     -19.306  13.439  -4.220  1.00 98.27           C  
ATOM   2946  CG  TYR B 379     -19.779  12.311  -5.104  1.00 98.27           C  
ATOM   2947  CD1 TYR B 379     -20.057  11.053  -4.573  1.00 98.27           C  
ATOM   2948  CD2 TYR B 379     -19.949  12.500  -6.472  1.00 98.27           C  
ATOM   2949  CE1 TYR B 379     -20.492  10.010  -5.384  1.00 98.27           C  
ATOM   2950  CE2 TYR B 379     -20.384  11.464  -7.292  1.00 98.27           C  
ATOM   2951  CZ  TYR B 379     -20.652  10.225  -6.740  1.00 98.27           C  
ATOM   2952  OH  TYR B 379     -21.082   9.196  -7.548  1.00 98.27           O  
ATOM   2953  N   ALA B 380     -19.825  15.142  -1.412  1.00 98.20           N  
ATOM   2954  CA  ALA B 380     -18.871  15.885  -0.593  1.00 98.20           C  
ATOM   2955  C   ALA B 380     -17.438  15.630  -1.052  1.00 98.20           C  
ATOM   2956  O   ALA B 380     -16.980  14.485  -1.069  1.00 98.20           O  
ATOM   2957  CB  ALA B 380     -19.029  15.511   0.879  1.00 98.20           C  
ATOM   2958  N   GLN B 381     -16.742  16.661  -1.488  1.00 96.71           N  
ATOM   2959  CA  GLN B 381     -15.509  16.392  -2.221  1.00 96.71           C  
ATOM   2960  C   GLN B 381     -14.376  17.295  -1.741  1.00 96.71           C  
ATOM   2961  O   GLN B 381     -14.615  18.425  -1.311  1.00 96.71           O  
ATOM   2962  CB  GLN B 381     -15.726  16.577  -3.723  1.00 96.71           C  
ATOM   2963  CG  GLN B 381     -16.185  17.976  -4.112  1.00 96.71           C  
ATOM   2964  CD  GLN B 381     -16.432  18.120  -5.602  1.00 96.71           C  
ATOM   2965  NE2 GLN B 381     -15.911  19.193  -6.188  1.00 96.71           N  
ATOM   2966  OE1 GLN B 381     -17.084  17.274  -6.221  1.00 96.71           O  
ATOM   2967  N   GLN B 382     -13.140  16.677  -1.870  1.00 95.40           N  
ATOM   2968  CA  GLN B 382     -11.884  17.363  -1.587  1.00 95.40           C  
ATOM   2969  C   GLN B 382     -11.855  17.892  -0.156  1.00 95.40           C  
ATOM   2970  O   GLN B 382     -11.559  19.067   0.072  1.00 95.40           O  
ATOM   2971  CB  GLN B 382     -11.664  18.510  -2.575  1.00 95.40           C  
ATOM   2972  CG  GLN B 382     -11.436  18.052  -4.009  1.00 95.40           C  
ATOM   2973  CD  GLN B 382     -11.102  19.198  -4.946  1.00 95.40           C  
ATOM   2974  NE2 GLN B 382     -10.798  18.871  -6.197  1.00 95.40           N  
ATOM   2975  OE1 GLN B 382     -11.119  20.367  -4.548  1.00 95.40           O  
ATOM   2976  N   LEU B 383     -12.237  17.004   0.779  1.00 97.09           N  
ATOM   2977  CA  LEU B 383     -12.205  17.244   2.218  1.00 97.09           C  
ATOM   2978  C   LEU B 383     -11.012  16.544   2.859  1.00 97.09           C  
ATOM   2979  O   LEU B 383     -10.742  15.376   2.568  1.00 97.09           O  
ATOM   2980  CB  LEU B 383     -13.504  16.765   2.870  1.00 97.09           C  
ATOM   2981  CG  LEU B 383     -14.771  17.543   2.509  1.00 97.09           C  
ATOM   2982  CD1 LEU B 383     -16.011  16.722   2.846  1.00 97.09           C  
ATOM   2983  CD2 LEU B 383     -14.799  18.885   3.232  1.00 97.09           C  
ATOM   2984  N   HIS B 384     -10.273  17.301   3.619  1.00 97.51           N  
ATOM   2985  CA  HIS B 384      -9.126  16.736   4.321  1.00 97.51           C  
ATOM   2986  C   HIS B 384      -9.268  16.899   5.830  1.00 97.51           C  
ATOM   2987  O   HIS B 384      -9.010  17.977   6.369  1.00 97.51           O  
ATOM   2988  CB  HIS B 384      -7.829  17.391   3.841  1.00 97.51           C  
ATOM   2989  CG  HIS B 384      -7.654  17.359   2.356  1.00 97.51           C  
ATOM   2990  CD2 HIS B 384      -7.680  18.352   1.437  1.00 97.51           C  
ATOM   2991  ND1 HIS B 384      -7.423  16.193   1.659  1.00 97.51           N  
ATOM   2992  CE1 HIS B 384      -7.313  16.471   0.371  1.00 97.51           C  
ATOM   2993  NE2 HIS B 384      -7.465  17.775   0.209  1.00 97.51           N  
ATOM   2994  N   LEU B 385      -9.709  15.818   6.527  1.00 98.02           N  
ATOM   2995  CA  LEU B 385      -9.992  15.818   7.958  1.00 98.02           C  
ATOM   2996  C   LEU B 385      -8.946  15.010   8.720  1.00 98.02           C  
ATOM   2997  O   LEU B 385      -8.509  13.956   8.253  1.00 98.02           O  
ATOM   2998  CB  LEU B 385     -11.388  15.249   8.228  1.00 98.02           C  
ATOM   2999  CG  LEU B 385     -12.566  16.049   7.668  1.00 98.02           C  
ATOM   3000  CD1 LEU B 385     -13.151  15.345   6.448  1.00 98.02           C  
ATOM   3001  CD2 LEU B 385     -13.633  16.251   8.738  1.00 98.02           C  
ATOM   3002  N   ASN B 386      -8.548  15.538   9.888  1.00 96.38           N  
ATOM   3003  CA  ASN B 386      -7.596  14.736  10.649  1.00 96.38           C  
ATOM   3004  C   ASN B 386      -7.526  15.182  12.107  1.00 96.38           C  
ATOM   3005  O   ASN B 386      -7.790  16.345  12.417  1.00 96.38           O  
ATOM   3006  CB  ASN B 386      -6.208  14.797  10.008  1.00 96.38           C  
ATOM   3007  CG  ASN B 386      -5.582  16.174  10.100  1.00 96.38           C  
ATOM   3008  ND2 ASN B 386      -5.275  16.764   8.951  1.00 96.38           N  
ATOM   3009  OD1 ASN B 386      -5.375  16.703  11.196  1.00 96.38           O  
ATOM   3010  N   GLY B 387      -7.351  14.302  13.010  1.00 96.78           N  
ATOM   3011  CA  GLY B 387      -6.829  14.573  14.340  1.00 96.78           C  
ATOM   3012  C   GLY B 387      -7.915  14.860  15.360  1.00 96.78           C  
ATOM   3013  O   GLY B 387      -7.779  15.771  16.179  1.00 96.78           O  
ATOM   3014  N   PHE B 388      -9.013  14.152  15.296  1.00 97.94           N  
ATOM   3015  CA  PHE B 388     -10.033  14.367  16.315  1.00 97.94           C  
ATOM   3016  C   PHE B 388     -10.891  13.120  16.495  1.00 97.94           C  
ATOM   3017  O   PHE B 388     -10.691  12.119  15.805  1.00 97.94           O  
ATOM   3018  CB  PHE B 388     -10.917  15.564  15.948  1.00 97.94           C  
ATOM   3019  CG  PHE B 388     -11.540  15.461  14.582  1.00 97.94           C  
ATOM   3020  CD1 PHE B 388     -10.912  16.014  13.473  1.00 97.94           C  
ATOM   3021  CD2 PHE B 388     -12.755  14.811  14.408  1.00 97.94           C  
ATOM   3022  CE1 PHE B 388     -11.487  15.921  12.207  1.00 97.94           C  
ATOM   3023  CE2 PHE B 388     -13.336  14.714  13.146  1.00 97.94           C  
ATOM   3024  CZ  PHE B 388     -12.701  15.270  12.048  1.00 97.94           C  
ATOM   3025  N   SER B 389     -11.840  13.144  17.448  1.00 98.27           N  
ATOM   3026  CA  SER B 389     -12.707  11.994  17.685  1.00 98.27           C  
ATOM   3027  C   SER B 389     -14.178  12.390  17.636  1.00 98.27           C  
ATOM   3028  O   SER B 389     -14.520  13.555  17.851  1.00 98.27           O  
ATOM   3029  CB  SER B 389     -12.388  11.352  19.036  1.00 98.27           C  
ATOM   3030  OG  SER B 389     -12.629  12.262  20.095  1.00 98.27           O  
ATOM   3031  N   LEU B 390     -15.002  11.469  17.269  1.00 98.76           N  
ATOM   3032  CA  LEU B 390     -16.456  11.582  17.237  1.00 98.76           C  
ATOM   3033  C   LEU B 390     -17.101  10.557  18.164  1.00 98.76           C  
ATOM   3034  O   LEU B 390     -16.738   9.379  18.141  1.00 98.76           O  
ATOM   3035  CB  LEU B 390     -16.978  11.397  15.810  1.00 98.76           C  
ATOM   3036  CG  LEU B 390     -16.327  12.266  14.732  1.00 98.76           C  
ATOM   3037  CD1 LEU B 390     -16.786  11.824  13.347  1.00 98.76           C  
ATOM   3038  CD2 LEU B 390     -16.650  13.738  14.964  1.00 98.76           C  
ATOM   3039  N   SER B 391     -18.042  11.018  19.015  1.00 98.59           N  
ATOM   3040  CA  SER B 391     -18.697  10.045  19.884  1.00 98.59           C  
ATOM   3041  C   SER B 391     -20.035  10.571  20.392  1.00 98.59           C  
ATOM   3042  O   SER B 391     -20.300  11.773  20.328  1.00 98.59           O  
ATOM   3043  CB  SER B 391     -17.796   9.691  21.068  1.00 98.59           C  
ATOM   3044  OG  SER B 391     -17.639  10.804  21.931  1.00 98.59           O  
ATOM   3045  N   TYR B 392     -20.891   9.717  20.823  1.00 98.56           N  
ATOM   3046  CA  TYR B 392     -22.059  10.059  21.627  1.00 98.56           C  
ATOM   3047  C   TYR B 392     -21.722  10.044  23.113  1.00 98.56           C  
ATOM   3048  O   TYR B 392     -20.846   9.293  23.549  1.00 98.56           O  
ATOM   3049  CB  TYR B 392     -23.210   9.089  21.343  1.00 98.56           C  
ATOM   3050  CG  TYR B 392     -23.965   9.399  20.073  1.00 98.56           C  
ATOM   3051  CD1 TYR B 392     -25.187  10.068  20.112  1.00 98.56           C  
ATOM   3052  CD2 TYR B 392     -23.460   9.025  18.833  1.00 98.56           C  
ATOM   3053  CE1 TYR B 392     -25.888  10.354  18.945  1.00 98.56           C  
ATOM   3054  CE2 TYR B 392     -24.152   9.305  17.660  1.00 98.56           C  
ATOM   3055  CZ  TYR B 392     -25.363   9.970  17.725  1.00 98.56           C  
ATOM   3056  OH  TYR B 392     -26.052  10.250  16.567  1.00 98.56           O  
ATOM   3057  N   ASP B 393     -22.397  10.889  23.773  1.00 97.57           N  
ATOM   3058  CA  ASP B 393     -22.253  10.899  25.225  1.00 97.57           C  
ATOM   3059  C   ASP B 393     -22.644   9.551  25.826  1.00 97.57           C  
ATOM   3060  O   ASP B 393     -23.612   8.927  25.387  1.00 97.57           O  
ATOM   3061  CB  ASP B 393     -23.101  12.014  25.841  1.00 97.57           C  
ATOM   3062  CG  ASP B 393     -22.758  12.287  27.295  1.00 97.57           C  
ATOM   3063  OD1 ASP B 393     -23.339  11.638  28.191  1.00 97.57           O  
ATOM   3064  OD2 ASP B 393     -21.901  13.161  27.547  1.00 97.57           O1-
ATOM   3065  N   SER B 394     -21.904   9.044  26.785  1.00 94.01           N  
ATOM   3066  CA  SER B 394     -22.077   7.711  27.353  1.00 94.01           C  
ATOM   3067  C   SER B 394     -23.415   7.588  28.076  1.00 94.01           C  
ATOM   3068  O   SER B 394     -23.906   6.479  28.298  1.00 94.01           O  
ATOM   3069  CB  SER B 394     -20.936   7.387  28.318  1.00 94.01           C  
ATOM   3070  OG  SER B 394     -20.701   8.470  29.202  1.00 94.01           O  
ATOM   3071  N   SER B 395     -24.010   8.712  28.426  1.00 93.03           N  
ATOM   3072  CA  SER B 395     -25.277   8.706  29.151  1.00 93.03           C  
ATOM   3073  C   SER B 395     -26.445   8.396  28.221  1.00 93.03           C  
ATOM   3074  O   SER B 395     -27.540   8.065  28.680  1.00 93.03           O  
ATOM   3075  CB  SER B 395     -25.506  10.052  29.840  1.00 93.03           C  
ATOM   3076  OG  SER B 395     -25.534  11.105  28.892  1.00 93.03           O  
ATOM   3077  N   LEU B 396     -26.202   8.501  26.940  1.00 95.51           N  
ATOM   3078  CA  LEU B 396     -27.278   8.279  25.980  1.00 95.51           C  
ATOM   3079  C   LEU B 396     -27.481   6.788  25.727  1.00 95.51           C  
ATOM   3080  O   LEU B 396     -26.512   6.050  25.536  1.00 95.51           O  
ATOM   3081  CB  LEU B 396     -26.978   8.996  24.661  1.00 95.51           C  
ATOM   3082  CG  LEU B 396     -27.294  10.492  24.616  1.00 95.51           C  
ATOM   3083  CD1 LEU B 396     -26.491  11.170  23.511  1.00 95.51           C  
ATOM   3084  CD2 LEU B 396     -28.788  10.717  24.413  1.00 95.51           C  
ATOM   3085  N   THR B 397     -28.692   6.402  25.725  1.00 92.74           N  
ATOM   3086  CA  THR B 397     -29.035   5.012  25.444  1.00 92.74           C  
ATOM   3087  C   THR B 397     -29.068   4.756  23.940  1.00 92.74           C  
ATOM   3088  O   THR B 397     -28.602   3.716  23.471  1.00 92.74           O  
ATOM   3089  CB  THR B 397     -30.394   4.636  26.062  1.00 92.74           C  
ATOM   3090  CG2 THR B 397     -30.237   3.541  27.111  1.00 92.74           C  
ATOM   3091  OG1 THR B 397     -30.969   5.795  26.678  1.00 92.74           O  
ATOM   3092  N   ASN B 398     -29.744   5.672  23.288  1.00 94.90           N  
ATOM   3093  CA  ASN B 398     -29.771   5.577  21.832  1.00 94.90           C  
ATOM   3094  C   ASN B 398     -28.585   6.302  21.201  1.00 94.90           C  
ATOM   3095  O   ASN B 398     -28.176   7.362  21.677  1.00 94.90           O  
ATOM   3096  CB  ASN B 398     -31.086   6.133  21.282  1.00 94.90           C  
ATOM   3097  CG  ASN B 398     -32.166   5.075  21.169  1.00 94.90           C  
ATOM   3098  ND2 ASN B 398     -33.413   5.511  21.035  1.00 94.90           N  
ATOM   3099  OD1 ASN B 398     -31.881   3.875  21.202  1.00 94.90           O  
ATOM   3100  N   ARG B 399     -28.035   5.660  20.143  1.00 96.63           N  
ATOM   3101  CA  ARG B 399     -26.916   6.231  19.401  1.00 96.63           C  
ATOM   3102  C   ARG B 399     -27.167   6.168  17.898  1.00 96.63           C  
ATOM   3103  O   ARG B 399     -27.877   5.282  17.418  1.00 96.63           O  
ATOM   3104  CB  ARG B 399     -25.614   5.504  19.746  1.00 96.63           C  
ATOM   3105  CG  ARG B 399     -25.378   5.338  21.238  1.00 96.63           C  
ATOM   3106  CD  ARG B 399     -24.155   4.478  21.523  1.00 96.63           C  
ATOM   3107  NE  ARG B 399     -24.442   3.057  21.352  1.00 96.63           N  
ATOM   3108  CZ  ARG B 399     -23.524   2.118  21.139  1.00 96.63           C  
ATOM   3109  NH1 ARG B 399     -22.235   2.434  21.069  1.00 96.63           N1+
ATOM   3110  NH2 ARG B 399     -23.896   0.855  20.997  1.00 96.63           N  
ATOM   3111  N   GLY B 400     -26.657   7.171  17.154  1.00 98.04           N  
ATOM   3112  CA  GLY B 400     -26.794   7.220  15.707  1.00 98.04           C  
ATOM   3113  C   GLY B 400     -25.483   6.999  14.976  1.00 98.04           C  
ATOM   3114  O   GLY B 400     -24.748   6.057  15.279  1.00 98.04           O  
ATOM   3115  N   TYR B 401     -25.373   7.858  13.874  1.00 98.42           N  
ATOM   3116  CA  TYR B 401     -24.183   7.745  13.038  1.00 98.42           C  
ATOM   3117  C   TYR B 401     -23.040   8.582  13.601  1.00 98.42           C  
ATOM   3118  O   TYR B 401     -23.249   9.717  14.036  1.00 98.42           O  
ATOM   3119  CB  TYR B 401     -24.490   8.180  11.602  1.00 98.42           C  
ATOM   3120  CG  TYR B 401     -25.619   7.408  10.963  1.00 98.42           C  
ATOM   3121  CD1 TYR B 401     -25.384   6.188  10.331  1.00 98.42           C  
ATOM   3122  CD2 TYR B 401     -26.921   7.896  10.988  1.00 98.42           C  
ATOM   3123  CE1 TYR B 401     -26.420   5.474   9.739  1.00 98.42           C  
ATOM   3124  CE2 TYR B 401     -27.964   7.190  10.399  1.00 98.42           C  
ATOM   3125  CZ  TYR B 401     -27.705   5.982   9.778  1.00 98.42           C  
ATOM   3126  OH  TYR B 401     -28.735   5.279   9.193  1.00 98.42           O  
ATOM   3127  N   GLY B 402     -21.777   8.033  13.698  1.00 98.79           N  
ATOM   3128  CA  GLY B 402     -20.614   8.859  13.981  1.00 98.79           C  
ATOM   3129  C   GLY B 402     -20.248   9.787  12.838  1.00 98.79           C  
ATOM   3130  O   GLY B 402     -20.422  11.003  12.939  1.00 98.79           O  
ATOM   3131  N   LEU B 403     -19.767   9.172  11.783  1.00 98.82           N  
ATOM   3132  CA  LEU B 403     -19.501   9.881  10.536  1.00 98.82           C  
ATOM   3133  C   LEU B 403     -20.483   9.456   9.450  1.00 98.82           C  
ATOM   3134  O   LEU B 403     -20.431   8.322   8.968  1.00 98.82           O  
ATOM   3135  CB  LEU B 403     -18.065   9.628  10.071  1.00 98.82           C  
ATOM   3136  CG  LEU B 403     -17.669  10.243   8.728  1.00 98.82           C  
ATOM   3137  CD1 LEU B 403     -17.663  11.765   8.823  1.00 98.82           C  
ATOM   3138  CD2 LEU B 403     -16.306   9.724   8.282  1.00 98.82           C  
ATOM   3139  N   TYR B 404     -21.426  10.332   9.115  1.00 98.59           N  
ATOM   3140  CA  TYR B 404     -22.393  10.092   8.050  1.00 98.59           C  
ATOM   3141  C   TYR B 404     -21.950  10.755   6.751  1.00 98.59           C  
ATOM   3142  O   TYR B 404     -22.155  11.955   6.558  1.00 98.59           O  
ATOM   3143  CB  TYR B 404     -23.777  10.608   8.454  1.00 98.59           C  
ATOM   3144  CG  TYR B 404     -24.884  10.165   7.528  1.00 98.59           C  
ATOM   3145  CD1 TYR B 404     -25.527  11.076   6.693  1.00 98.59           C  
ATOM   3146  CD2 TYR B 404     -25.290   8.836   7.487  1.00 98.59           C  
ATOM   3147  CE1 TYR B 404     -26.549  10.673   5.840  1.00 98.59           C  
ATOM   3148  CE2 TYR B 404     -26.311   8.421   6.638  1.00 98.59           C  
ATOM   3149  CZ  TYR B 404     -26.933   9.346   5.819  1.00 98.59           C  
ATOM   3150  OH  TYR B 404     -27.944   8.941   4.976  1.00 98.59           O  
ATOM   3151  N   ALA B 405     -21.338   9.984   5.848  1.00 98.59           N  
ATOM   3152  CA  ALA B 405     -20.794  10.455   4.577  1.00 98.59           C  
ATOM   3153  C   ALA B 405     -21.281   9.590   3.418  1.00 98.59           C  
ATOM   3154  O   ALA B 405     -20.486   8.901   2.773  1.00 98.59           O  
ATOM   3155  CB  ALA B 405     -19.268  10.468   4.623  1.00 98.59           C  
ATOM   3156  N   PRO B 406     -22.518   9.641   3.055  1.00 98.32           N  
ATOM   3157  CA  PRO B 406     -23.077   8.721   2.061  1.00 98.32           C  
ATOM   3158  C   PRO B 406     -22.448   8.892   0.680  1.00 98.32           C  
ATOM   3159  O   PRO B 406     -22.216   7.905  -0.023  1.00 98.32           O  
ATOM   3160  CB  PRO B 406     -24.562   9.090   2.034  1.00 98.32           C  
ATOM   3161  CG  PRO B 406     -24.682  10.259   2.959  1.00 98.32           C  
ATOM   3162  CD  PRO B 406     -23.360  10.464   3.642  1.00 98.32           C  
ATOM   3163  N   LEU B 407     -22.254  10.152   0.266  1.00 98.50           N  
ATOM   3164  CA  LEU B 407     -21.640  10.467  -1.019  1.00 98.50           C  
ATOM   3165  C   LEU B 407     -20.361  11.275  -0.828  1.00 98.50           C  
ATOM   3166  O   LEU B 407     -20.416  12.471  -0.533  1.00 98.50           O  
ATOM   3167  CB  LEU B 407     -22.619  11.241  -1.906  1.00 98.50           C  
ATOM   3168  CG  LEU B 407     -23.995  10.605  -2.112  1.00 98.50           C  
ATOM   3169  CD1 LEU B 407     -24.895  11.539  -2.915  1.00 98.50           C  
ATOM   3170  CD2 LEU B 407     -23.862   9.254  -2.806  1.00 98.50           C  
ATOM   3171  N   ILE B 408     -19.182  10.680  -0.977  1.00 98.41           N  
ATOM   3172  CA  ILE B 408     -17.915  11.355  -0.718  1.00 98.41           C  
ATOM   3173  C   ILE B 408     -16.897  10.973  -1.791  1.00 98.41           C  
ATOM   3174  O   ILE B 408     -16.900   9.842  -2.283  1.00 98.41           O  
ATOM   3175  CB  ILE B 408     -17.368  11.012   0.686  1.00 98.41           C  
ATOM   3176  CG1 ILE B 408     -15.969  11.611   0.875  1.00 98.41           C  
ATOM   3177  CG2 ILE B 408     -17.349   9.496   0.902  1.00 98.41           C  
ATOM   3178  CD1 ILE B 408     -15.469  11.571   2.312  1.00 98.41           C  
ATOM   3179  N   CYS B 409     -16.078  11.921  -2.246  1.00 98.07           N  
ATOM   3180  CA  CYS B 409     -15.045  11.593  -3.223  1.00 98.07           C  
ATOM   3181  C   CYS B 409     -13.814  12.470  -3.030  1.00 98.07           C  
ATOM   3182  O   CYS B 409     -13.850  13.439  -2.270  1.00 98.07           O  
ATOM   3183  CB  CYS B 409     -15.581  11.756  -4.645  1.00 98.07           C  
ATOM   3184  SG  CYS B 409     -15.826  13.476  -5.138  1.00 98.07           S  
ATOM   3185  N   GLN B 410     -12.679  12.092  -3.555  1.00 97.24           N  
ATOM   3186  CA  GLN B 410     -11.441  12.858  -3.657  1.00 97.24           C  
ATOM   3187  C   GLN B 410     -11.072  13.489  -2.318  1.00 97.24           C  
ATOM   3188  O   GLN B 410     -10.798  14.689  -2.245  1.00 97.24           O  
ATOM   3189  CB  GLN B 410     -11.565  13.940  -4.731  1.00 97.24           C  
ATOM   3190  CG  GLN B 410     -11.715  13.391  -6.143  1.00 97.24           C  
ATOM   3191  CD  GLN B 410     -11.959  14.478  -7.173  1.00 97.24           C  
ATOM   3192  NE2 GLN B 410     -10.933  14.797  -7.954  1.00 97.24           N  
ATOM   3193  OE1 GLN B 410     -13.062  15.026  -7.266  1.00 97.24           O  
ATOM   3194  N   SER B 411     -11.072  12.653  -1.192  1.00 98.37           N  
ATOM   3195  CA  SER B 411     -10.888  13.175   0.159  1.00 98.37           C  
ATOM   3196  C   SER B 411      -9.896  12.328   0.948  1.00 98.37           C  
ATOM   3197  O   SER B 411      -9.507  11.244   0.507  1.00 98.37           O  
ATOM   3198  CB  SER B 411     -12.225  13.231   0.898  1.00 98.37           C  
ATOM   3199  OG  SER B 411     -13.118  14.127   0.258  1.00 98.37           O  
ATOM   3200  N   SER B 412      -9.426  12.844   2.013  1.00 97.65           N  
ATOM   3201  CA  SER B 412      -8.544  12.117   2.921  1.00 97.65           C  
ATOM   3202  C   SER B 412      -9.023  12.228   4.364  1.00 97.65           C  
ATOM   3203  O   SER B 412      -9.354  13.320   4.832  1.00 97.65           O  
ATOM   3204  CB  SER B 412      -7.111  12.640   2.809  1.00 97.65           C  
ATOM   3205  OG  SER B 412      -6.954  13.839   3.546  1.00 97.65           O  
ATOM   3206  N   LEU B 413      -9.224  11.204   5.092  1.00 98.51           N  
ATOM   3207  CA  LEU B 413      -9.543  11.137   6.514  1.00 98.51           C  
ATOM   3208  C   LEU B 413      -8.446  10.409   7.283  1.00 98.51           C  
ATOM   3209  O   LEU B 413      -8.195   9.226   7.044  1.00 98.51           O  
ATOM   3210  CB  LEU B 413     -10.886  10.434   6.729  1.00 98.51           C  
ATOM   3211  CG  LEU B 413     -12.117  11.131   6.147  1.00 98.51           C  
ATOM   3212  CD1 LEU B 413     -12.402  10.614   4.740  1.00 98.51           C  
ATOM   3213  CD2 LEU B 413     -13.326  10.926   7.052  1.00 98.51           C  
ATOM   3214  N   ARG B 414      -7.825  11.151   8.272  1.00 96.83           N  
ATOM   3215  CA  ARG B 414      -6.677  10.587   8.974  1.00 96.83           C  
ATOM   3216  C   ARG B 414      -6.794  10.805  10.479  1.00 96.83           C  
ATOM   3217  O   ARG B 414      -7.251  11.859  10.925  1.00 96.83           O  
ATOM   3218  CB  ARG B 414      -5.375  11.200   8.455  1.00 96.83           C  
ATOM   3219  CG  ARG B 414      -5.289  11.274   6.939  1.00 96.83           C  
ATOM   3220  CD  ARG B 414      -3.912  11.725   6.473  1.00 96.83           C  
ATOM   3221  NE  ARG B 414      -3.502  11.033   5.254  1.00 96.83           N  
ATOM   3222  CZ  ARG B 414      -2.403  11.311   4.558  1.00 96.83           C  
ATOM   3223  NH1 ARG B 414      -1.579  12.276   4.949  1.00 96.83           N1+
ATOM   3224  NH2 ARG B 414      -2.126  10.618   3.463  1.00 96.83           N  
ATOM   3225  N   TYR B 415      -6.431   9.836  11.279  1.00 96.82           N  
ATOM   3226  CA  TYR B 415      -6.346   9.925  12.733  1.00 96.82           C  
ATOM   3227  C   TYR B 415      -7.684  10.339  13.333  1.00 96.82           C  
ATOM   3228  O   TYR B 415      -7.760  11.318  14.080  1.00 96.82           O  
ATOM   3229  CB  TYR B 415      -5.257  10.919  13.148  1.00 96.82           C  
ATOM   3230  CG  TYR B 415      -4.405  11.401  11.999  1.00 96.82           C  
ATOM   3231  CD1 TYR B 415      -3.545  10.533  11.332  1.00 96.82           C  
ATOM   3232  CD2 TYR B 415      -4.458  12.726  11.580  1.00 96.82           C  
ATOM   3233  CE1 TYR B 415      -2.757  10.973  10.274  1.00 96.82           C  
ATOM   3234  CE2 TYR B 415      -3.675  13.178  10.523  1.00 96.82           C  
ATOM   3235  CZ  TYR B 415      -2.829  12.296   9.877  1.00 96.82           C  
ATOM   3236  OH  TYR B 415      -2.051  12.737   8.830  1.00 96.82           O  
ATOM   3237  N   ILE B 416      -8.677   9.644  12.909  1.00 98.38           N  
ATOM   3238  CA  ILE B 416     -10.011   9.909  13.436  1.00 98.38           C  
ATOM   3239  C   ILE B 416     -10.501   8.703  14.234  1.00 98.38           C  
ATOM   3240  O   ILE B 416     -10.422   7.566  13.763  1.00 98.38           O  
ATOM   3241  CB  ILE B 416     -11.009  10.245  12.305  1.00 98.38           C  
ATOM   3242  CG1 ILE B 416     -10.561  11.504  11.554  1.00 98.38           C  
ATOM   3243  CG2 ILE B 416     -12.424  10.418  12.867  1.00 98.38           C  
ATOM   3244  CD1 ILE B 416     -11.537  11.965  10.480  1.00 98.38           C  
ATOM   3245  N   SER B 417     -10.880   8.908  15.424  1.00 98.32           N  
ATOM   3246  CA  SER B 417     -11.444   7.861  16.269  1.00 98.32           C  
ATOM   3247  C   SER B 417     -12.947   8.045  16.450  1.00 98.32           C  
ATOM   3248  O   SER B 417     -13.399   9.101  16.899  1.00 98.32           O  
ATOM   3249  CB  SER B 417     -10.756   7.845  17.634  1.00 98.32           C  
ATOM   3250  OG  SER B 417     -11.407   6.945  18.515  1.00 98.32           O  
ATOM   3251  N   ILE B 418     -13.720   7.134  16.065  1.00 98.71           N  
ATOM   3252  CA  ILE B 418     -15.170   7.140  16.225  1.00 98.71           C  
ATOM   3253  C   ILE B 418     -15.581   6.090  17.254  1.00 98.71           C  
ATOM   3254  O   ILE B 418     -15.209   4.920  17.138  1.00 98.71           O  
ATOM   3255  CB  ILE B 418     -15.889   6.884  14.882  1.00 98.71           C  
ATOM   3256  CG1 ILE B 418     -15.398   7.871  13.816  1.00 98.71           C  
ATOM   3257  CG2 ILE B 418     -17.407   6.976  15.055  1.00 98.71           C  
ATOM   3258  CD1 ILE B 418     -15.673   7.426  12.386  1.00 98.71           C  
ATOM   3259  N   SER B 419     -16.331   6.512  18.304  1.00 97.97           N  
ATOM   3260  CA  SER B 419     -16.670   5.548  19.346  1.00 97.97           C  
ATOM   3261  C   SER B 419     -18.061   5.812  19.912  1.00 97.97           C  
ATOM   3262  O   SER B 419     -18.610   6.902  19.739  1.00 97.97           O  
ATOM   3263  CB  SER B 419     -15.635   5.589  20.471  1.00 97.97           C  
ATOM   3264  OG  SER B 419     -15.618   6.862  21.093  1.00 97.97           O  
ATOM   3265  N   ASN B 420     -18.625   4.890  20.483  1.00 97.71           N  
ATOM   3266  CA  ASN B 420     -19.921   4.955  21.150  1.00 97.71           C  
ATOM   3267  C   ASN B 420     -21.024   5.395  20.192  1.00 97.71           C  
ATOM   3268  O   ASN B 420     -21.815   6.283  20.514  1.00 97.71           O  
ATOM   3269  CB  ASN B 420     -19.858   5.896  22.355  1.00 97.71           C  
ATOM   3270  CG  ASN B 420     -20.751   5.446  23.495  1.00 97.71           C  
ATOM   3271  ND2 ASN B 420     -21.173   6.392  24.326  1.00 97.71           N  
ATOM   3272  OD1 ASN B 420     -21.057   4.258  23.628  1.00 97.71           O  
ATOM   3273  N   CYS B 421     -20.990   4.755  19.034  1.00 97.30           N  
ATOM   3274  CA  CYS B 421     -21.982   4.988  17.990  1.00 97.30           C  
ATOM   3275  C   CYS B 421     -22.644   3.682  17.565  1.00 97.30           C  
ATOM   3276  O   CYS B 421     -22.103   2.601  17.804  1.00 97.30           O  
ATOM   3277  CB  CYS B 421     -21.338   5.662  16.779  1.00 97.30           C  
ATOM   3278  SG  CYS B 421     -20.097   6.901  17.210  1.00 97.30           S  
ATOM   3279  N   ALA B 422     -23.859   3.831  16.993  1.00 97.70           N  
ATOM   3280  CA  ALA B 422     -24.461   2.654  16.373  1.00 97.70           C  
ATOM   3281  C   ALA B 422     -23.758   2.304  15.064  1.00 97.70           C  
ATOM   3282  O   ALA B 422     -23.439   1.139  14.815  1.00 97.70           O  
ATOM   3283  CB  ALA B 422     -25.950   2.882  16.129  1.00 97.70           C  
ATOM   3284  N   ASN B 423     -23.657   3.282  14.222  1.00 97.93           N  
ATOM   3285  CA  ASN B 423     -22.885   3.172  12.988  1.00 97.93           C  
ATOM   3286  C   ASN B 423     -21.646   4.062  13.021  1.00 97.93           C  
ATOM   3287  O   ASN B 423     -21.747   5.266  13.260  1.00 97.93           O  
ATOM   3288  CB  ASN B 423     -23.755   3.518  11.778  1.00 97.93           C  
ATOM   3289  CG  ASN B 423     -24.947   2.592  11.631  1.00 97.93           C  
ATOM   3290  ND2 ASN B 423     -26.125   3.077  12.005  1.00 97.93           N  
ATOM   3291  OD1 ASN B 423     -24.809   1.450  11.186  1.00 97.93           O  
ATOM   3292  N   GLY B 424     -20.454   3.486  12.851  1.00 98.60           N  
ATOM   3293  CA  GLY B 424     -19.238   4.284  12.850  1.00 98.60           C  
ATOM   3294  C   GLY B 424     -19.111   5.174  11.628  1.00 98.60           C  
ATOM   3295  O   GLY B 424     -19.522   6.336  11.654  1.00 98.60           O  
ATOM   3296  N   VAL B 425     -18.632   4.617  10.516  1.00 98.78           N  
ATOM   3297  CA  VAL B 425     -18.594   5.277   9.216  1.00 98.78           C  
ATOM   3298  C   VAL B 425     -19.712   4.735   8.328  1.00 98.78           C  
ATOM   3299  O   VAL B 425     -19.867   3.520   8.187  1.00 98.78           O  
ATOM   3300  CB  VAL B 425     -17.226   5.090   8.524  1.00 98.78           C  
ATOM   3301  CG1 VAL B 425     -17.228   5.735   7.139  1.00 98.78           C  
ATOM   3302  CG2 VAL B 425     -16.108   5.674   9.386  1.00 98.78           C  
ATOM   3303  N   TYR B 426     -20.497   5.628   7.816  1.00 98.58           N  
ATOM   3304  CA  TYR B 426     -21.591   5.233   6.936  1.00 98.58           C  
ATOM   3305  C   TYR B 426     -21.457   5.895   5.569  1.00 98.58           C  
ATOM   3306  O   TYR B 426     -21.525   7.122   5.458  1.00 98.58           O  
ATOM   3307  CB  TYR B 426     -22.942   5.595   7.561  1.00 98.58           C  
ATOM   3308  CG  TYR B 426     -24.128   5.082   6.781  1.00 98.58           C  
ATOM   3309  CD1 TYR B 426     -24.650   5.807   5.711  1.00 98.58           C  
ATOM   3310  CD2 TYR B 426     -24.730   3.873   7.112  1.00 98.58           C  
ATOM   3311  CE1 TYR B 426     -25.744   5.339   4.991  1.00 98.58           C  
ATOM   3312  CE2 TYR B 426     -25.825   3.396   6.398  1.00 98.58           C  
ATOM   3313  CZ  TYR B 426     -26.324   4.134   5.341  1.00 98.58           C  
ATOM   3314  OH  TYR B 426     -27.407   3.667   4.631  1.00 98.58           O  
ATOM   3315  N   SER B 427     -21.256   5.098   4.474  1.00 98.62           N  
ATOM   3316  CA  SER B 427     -21.126   5.608   3.113  1.00 98.62           C  
ATOM   3317  C   SER B 427     -21.895   4.740   2.122  1.00 98.62           C  
ATOM   3318  O   SER B 427     -22.082   3.543   2.352  1.00 98.62           O  
ATOM   3319  CB  SER B 427     -19.654   5.680   2.705  1.00 98.62           C  
ATOM   3320  OG  SER B 427     -19.522   6.179   1.385  1.00 98.62           O  
ATOM   3321  N   VAL B 428     -22.362   5.335   1.036  1.00 98.51           N  
ATOM   3322  CA  VAL B 428     -23.098   4.648  -0.020  1.00 98.51           C  
ATOM   3323  C   VAL B 428     -22.242   4.571  -1.282  1.00 98.51           C  
ATOM   3324  O   VAL B 428     -22.151   3.517  -1.915  1.00 98.51           O  
ATOM   3325  CB  VAL B 428     -24.439   5.351  -0.327  1.00 98.51           C  
ATOM   3326  CG1 VAL B 428     -25.186   4.625  -1.445  1.00 98.51           C  
ATOM   3327  CG2 VAL B 428     -25.301   5.429   0.932  1.00 98.51           C  
ATOM   3328  N   ASP B 429     -21.651   5.637  -1.674  1.00 98.54           N  
ATOM   3329  CA  ASP B 429     -20.813   5.799  -2.858  1.00 98.54           C  
ATOM   3330  C   ASP B 429     -19.576   6.637  -2.544  1.00 98.54           C  
ATOM   3331  O   ASP B 429     -19.680   7.840  -2.298  1.00 98.54           O  
ATOM   3332  CB  ASP B 429     -21.609   6.443  -3.996  1.00 98.54           C  
ATOM   3333  CG  ASP B 429     -20.844   6.481  -5.307  1.00 98.54           C  
ATOM   3334  OD1 ASP B 429     -19.613   6.265  -5.302  1.00 98.54           O  
ATOM   3335  OD2 ASP B 429     -21.478   6.732  -6.355  1.00 98.54           O1-
ATOM   3336  N   SER B 430     -18.449   6.032  -2.474  1.00 98.54           N  
ATOM   3337  CA  SER B 430     -17.169   6.649  -2.140  1.00 98.54           C  
ATOM   3338  C   SER B 430     -16.106   6.316  -3.182  1.00 98.54           C  
ATOM   3339  O   SER B 430     -15.919   5.150  -3.535  1.00 98.54           O  
ATOM   3340  CB  SER B 430     -16.699   6.195  -0.757  1.00 98.54           C  
ATOM   3341  OG  SER B 430     -15.338   6.534  -0.552  1.00 98.54           O  
ATOM   3342  N   TRP B 431     -15.438   7.316  -3.731  1.00 98.21           N  
ATOM   3343  CA  TRP B 431     -14.387   7.031  -4.702  1.00 98.21           C  
ATOM   3344  C   TRP B 431     -13.228   8.011  -4.554  1.00 98.21           C  
ATOM   3345  O   TRP B 431     -13.433   9.176  -4.205  1.00 98.21           O  
ATOM   3346  CB  TRP B 431     -14.942   7.089  -6.128  1.00 98.21           C  
ATOM   3347  CG  TRP B 431     -15.615   8.385  -6.468  1.00 98.21           C  
ATOM   3348  CD1 TRP B 431     -16.914   8.730  -6.216  1.00 98.21           C  
ATOM   3349  CD2 TRP B 431     -15.021   9.508  -7.126  1.00 98.21           C  
ATOM   3350  CE2 TRP B 431     -16.020  10.501  -7.241  1.00 98.21           C  
ATOM   3351  CE3 TRP B 431     -13.741   9.772  -7.630  1.00 98.21           C  
ATOM   3352  NE1 TRP B 431     -17.163  10.001  -6.679  1.00 98.21           N  
ATOM   3353  CZ2 TRP B 431     -15.776  11.739  -7.841  1.00 98.21           C  
ATOM   3354  CZ3 TRP B 431     -13.500  11.005  -8.226  1.00 98.21           C  
ATOM   3355  CH2 TRP B 431     -14.515  11.971  -8.325  1.00 98.21           C  
ATOM   3356  N   MET B 432     -12.000   7.571  -4.688  1.00 98.03           N  
ATOM   3357  CA  MET B 432     -10.748   8.313  -4.568  1.00 98.03           C  
ATOM   3358  C   MET B 432     -10.598   8.905  -3.171  1.00 98.03           C  
ATOM   3359  O   MET B 432     -10.349  10.103  -3.024  1.00 98.03           O  
ATOM   3360  CB  MET B 432     -10.678   9.424  -5.618  1.00 98.03           C  
ATOM   3361  CG  MET B 432     -10.265   8.938  -6.998  1.00 98.03           C  
ATOM   3362  SD  MET B 432      -8.525   8.359  -7.048  1.00 98.03           S  
ATOM   3363  CE  MET B 432      -8.367   7.970  -8.813  1.00 98.03           C  
ATOM   3364  N   VAL B 433     -10.737   8.039  -2.087  1.00 98.49           N  
ATOM   3365  CA  VAL B 433     -10.601   8.474  -0.702  1.00 98.49           C  
ATOM   3366  C   VAL B 433      -9.545   7.627   0.006  1.00 98.49           C  
ATOM   3367  O   VAL B 433      -9.483   6.411  -0.191  1.00 98.49           O  
ATOM   3368  CB  VAL B 433     -11.946   8.391   0.054  1.00 98.49           C  
ATOM   3369  CG1 VAL B 433     -11.794   8.905   1.485  1.00 98.49           C  
ATOM   3370  CG2 VAL B 433     -13.025   9.177  -0.688  1.00 98.49           C  
ATOM   3371  N   THR B 434      -8.703   8.212   0.760  1.00 98.04           N  
ATOM   3372  CA  THR B 434      -7.738   7.501   1.592  1.00 98.04           C  
ATOM   3373  C   THR B 434      -8.107   7.617   3.068  1.00 98.04           C  
ATOM   3374  O   THR B 434      -8.493   8.691   3.534  1.00 98.04           O  
ATOM   3375  CB  THR B 434      -6.311   8.035   1.373  1.00 98.04           C  
ATOM   3376  CG2 THR B 434      -5.852   7.806  -0.063  1.00 98.04           C  
ATOM   3377  OG1 THR B 434      -6.285   9.440   1.653  1.00 98.04           O  
ATOM   3378  N   TRP B 435      -8.129   6.508   3.759  1.00 98.65           N  
ATOM   3379  CA  TRP B 435      -8.375   6.396   5.193  1.00 98.65           C  
ATOM   3380  C   TRP B 435      -7.131   5.903   5.923  1.00 98.65           C  
ATOM   3381  O   TRP B 435      -6.668   4.784   5.688  1.00 98.65           O  
ATOM   3382  CB  TRP B 435      -9.550   5.452   5.465  1.00 98.65           C  
ATOM   3383  CG  TRP B 435     -10.772   5.749   4.648  1.00 98.65           C  
ATOM   3384  CD1 TRP B 435     -10.984   5.428   3.336  1.00 98.65           C  
ATOM   3385  CD2 TRP B 435     -11.949   6.432   5.090  1.00 98.65           C  
ATOM   3386  CE2 TRP B 435     -12.836   6.489   3.992  1.00 98.65           C  
ATOM   3387  CE3 TRP B 435     -12.340   7.002   6.309  1.00 98.65           C  
ATOM   3388  NE1 TRP B 435     -12.223   5.870   2.936  1.00 98.65           N  
ATOM   3389  CZ2 TRP B 435     -14.092   7.094   4.077  1.00 98.65           C  
ATOM   3390  CZ3 TRP B 435     -13.591   7.603   6.392  1.00 98.65           C  
ATOM   3391  CH2 TRP B 435     -14.450   7.643   5.281  1.00 98.65           C  
ATOM   3392  N   GLU B 436      -6.530   6.698   6.734  1.00 97.44           N  
ATOM   3393  CA  GLU B 436      -5.336   6.312   7.480  1.00 97.44           C  
ATOM   3394  C   GLU B 436      -5.559   6.442   8.984  1.00 97.44           C  
ATOM   3395  O   GLU B 436      -5.898   7.521   9.475  1.00 97.44           O  
ATOM   3396  CB  GLU B 436      -4.136   7.159   7.050  1.00 97.44           C  
ATOM   3397  CG  GLU B 436      -2.849   6.822   7.790  1.00 97.44           C  
ATOM   3398  CD  GLU B 436      -1.726   7.811   7.521  1.00 97.44           C  
ATOM   3399  OE1 GLU B 436      -0.681   7.743   8.206  1.00 97.44           O  
ATOM   3400  OE2 GLU B 436      -1.893   8.661   6.617  1.00 97.44           O1-
ATOM   3401  N   ARG B 437      -5.396   5.375   9.708  1.00 97.74           N  
ATOM   3402  CA  ARG B 437      -5.545   5.382  11.160  1.00 97.74           C  
ATOM   3403  C   ARG B 437      -6.925   5.890  11.566  1.00 97.74           C  
ATOM   3404  O   ARG B 437      -7.046   6.715  12.474  1.00 97.74           O  
ATOM   3405  CB  ARG B 437      -4.459   6.243  11.808  1.00 97.74           C  
ATOM   3406  CG  ARG B 437      -3.143   5.513  12.025  1.00 97.74           C  
ATOM   3407  CD  ARG B 437      -2.996   5.030  13.461  1.00 97.74           C  
ATOM   3408  NE  ARG B 437      -4.165   4.272  13.897  1.00 97.74           N  
ATOM   3409  CZ  ARG B 437      -4.605   4.213  15.151  1.00 97.74           C  
ATOM   3410  NH1 ARG B 437      -3.979   4.868  16.122  1.00 97.74           N1+
ATOM   3411  NH2 ARG B 437      -5.680   3.493  15.437  1.00 97.74           N  
ATOM   3412  N   VAL B 438      -7.912   5.479  10.814  1.00 98.59           N  
ATOM   3413  CA  VAL B 438      -9.293   5.724  11.219  1.00 98.59           C  
ATOM   3414  C   VAL B 438      -9.825   4.522  11.996  1.00 98.59           C  
ATOM   3415  O   VAL B 438      -9.767   3.388  11.514  1.00 98.59           O  
ATOM   3416  CB  VAL B 438     -10.198   6.015  10.001  1.00 98.59           C  
ATOM   3417  CG1 VAL B 438     -11.650   6.196  10.439  1.00 98.59           C  
ATOM   3418  CG2 VAL B 438      -9.704   7.252   9.253  1.00 98.59           C  
ATOM   3419  N   GLU B 439     -10.216   4.693  13.213  1.00 98.27           N  
ATOM   3420  CA  GLU B 439     -10.737   3.613  14.045  1.00 98.27           C  
ATOM   3421  C   GLU B 439     -12.213   3.828  14.368  1.00 98.27           C  
ATOM   3422  O   GLU B 439     -12.642   4.957  14.611  1.00 98.27           O  
ATOM   3423  CB  GLU B 439      -9.927   3.492  15.338  1.00 98.27           C  
ATOM   3424  CG  GLU B 439     -10.596   4.133  16.545  1.00 98.27           C  
ATOM   3425  CD  GLU B 439      -9.803   3.964  17.831  1.00 98.27           C  
ATOM   3426  OE1 GLU B 439     -10.307   4.349  18.910  1.00 98.27           O  
ATOM   3427  OE2 GLU B 439      -8.667   3.444  17.758  1.00 98.27           O1-
ATOM   3428  N   ALA B 440     -12.999   2.834  14.294  1.00 98.65           N  
ATOM   3429  CA  ALA B 440     -14.421   2.896  14.621  1.00 98.65           C  
ATOM   3430  C   ALA B 440     -14.809   1.786  15.594  1.00 98.65           C  
ATOM   3431  O   ALA B 440     -14.664   0.602  15.284  1.00 98.65           O  
ATOM   3432  CB  ALA B 440     -15.264   2.805  13.351  1.00 98.65           C  
ATOM   3433  N   SER B 441     -15.088   2.121  16.765  1.00 98.31           N  
ATOM   3434  CA  SER B 441     -15.695   1.260  17.774  1.00 98.31           C  
ATOM   3435  C   SER B 441     -17.201   1.485  17.860  1.00 98.31           C  
ATOM   3436  O   SER B 441     -17.657   2.429  18.507  1.00 98.31           O  
ATOM   3437  CB  SER B 441     -15.056   1.503  19.142  1.00 98.31           C  
ATOM   3438  OG  SER B 441     -15.654   0.681  20.130  1.00 98.31           O  
ATOM   3439  N   ALA B 442     -18.000   0.705  17.166  1.00 98.40           N  
ATOM   3440  CA  ALA B 442     -19.439   0.885  16.995  1.00 98.40           C  
ATOM   3441  C   ALA B 442     -20.140  -0.456  16.794  1.00 98.40           C  
ATOM   3442  O   ALA B 442     -19.484  -1.486  16.623  1.00 98.40           O  
ATOM   3443  CB  ALA B 442     -19.723   1.812  15.816  1.00 98.40           C  
ATOM   3444  N   ASP B 443     -21.525  -0.434  16.844  1.00 98.03           N  
ATOM   3445  CA  ASP B 443     -22.269  -1.655  16.551  1.00 98.03           C  
ATOM   3446  C   ASP B 443     -22.013  -2.123  15.120  1.00 98.03           C  
ATOM   3447  O   ASP B 443     -21.995  -3.325  14.848  1.00 98.03           O  
ATOM   3448  CB  ASP B 443     -23.767  -1.437  16.773  1.00 98.03           C  
ATOM   3449  CG  ASP B 443     -24.101  -1.020  18.194  1.00 98.03           C  
ATOM   3450  OD1 ASP B 443     -23.310  -1.310  19.117  1.00 98.03           O  
ATOM   3451  OD2 ASP B 443     -25.167  -0.398  18.394  1.00 98.03           O1-
ATOM   3452  N   LYS B 444     -21.917  -1.256  14.231  1.00 98.27           N  
ATOM   3453  CA  LYS B 444     -21.455  -1.447  12.859  1.00 98.27           C  
ATOM   3454  C   LYS B 444     -20.347  -0.458  12.510  1.00 98.27           C  
ATOM   3455  O   LYS B 444     -20.622   0.664  12.080  1.00 98.27           O  
ATOM   3456  CB  LYS B 444     -22.617  -1.301  11.876  1.00 98.27           C  
ATOM   3457  CG  LYS B 444     -23.723  -2.329  12.067  1.00 98.27           C  
ATOM   3458  CD  LYS B 444     -24.828  -2.159  11.033  1.00 98.27           C  
ATOM   3459  CE  LYS B 444     -25.956  -3.159  11.250  1.00 98.27           C  
ATOM   3460  NZ  LYS B 444     -27.107  -2.904  10.332  1.00 98.27           N1+
ATOM   3461  N   PRO B 445     -19.120  -0.852  12.579  1.00 98.60           N  
ATOM   3462  CA  PRO B 445     -17.998   0.088  12.507  1.00 98.60           C  
ATOM   3463  C   PRO B 445     -17.878   0.758  11.140  1.00 98.60           C  
ATOM   3464  O   PRO B 445     -17.857   1.988  11.051  1.00 98.60           O  
ATOM   3465  CB  PRO B 445     -16.780  -0.795  12.791  1.00 98.60           C  
ATOM   3466  CG  PRO B 445     -17.302  -1.901  13.649  1.00 98.60           C  
ATOM   3467  CD  PRO B 445     -18.704  -2.220  13.216  1.00 98.60           C  
ATOM   3468  N   PHE B 446     -17.805  -0.032  10.035  1.00 98.81           N  
ATOM   3469  CA  PHE B 446     -17.601   0.546   8.712  1.00 98.81           C  
ATOM   3470  C   PHE B 446     -18.629   0.010   7.723  1.00 98.81           C  
ATOM   3471  O   PHE B 446     -18.746  -1.203   7.537  1.00 98.81           O  
ATOM   3472  CB  PHE B 446     -16.184   0.252   8.208  1.00 98.81           C  
ATOM   3473  CG  PHE B 446     -15.106   0.964   8.978  1.00 98.81           C  
ATOM   3474  CD1 PHE B 446     -14.714   2.250   8.625  1.00 98.81           C  
ATOM   3475  CD2 PHE B 446     -14.483   0.348  10.056  1.00 98.81           C  
ATOM   3476  CE1 PHE B 446     -13.716   2.912   9.336  1.00 98.81           C  
ATOM   3477  CE2 PHE B 446     -13.484   1.004  10.771  1.00 98.81           C  
ATOM   3478  CZ  PHE B 446     -13.102   2.285  10.409  1.00 98.81           C  
ATOM   3479  N   ILE B 447     -19.327   0.865   7.087  1.00 98.59           N  
ATOM   3480  CA  ILE B 447     -20.302   0.495   6.067  1.00 98.59           C  
ATOM   3481  C   ILE B 447     -20.004   1.246   4.771  1.00 98.59           C  
ATOM   3482  O   ILE B 447     -20.067   2.477   4.731  1.00 98.59           O  
ATOM   3483  CB  ILE B 447     -21.746   0.786   6.534  1.00 98.59           C  
ATOM   3484  CG1 ILE B 447     -22.062  -0.001   7.812  1.00 98.59           C  
ATOM   3485  CG2 ILE B 447     -22.750   0.455   5.425  1.00 98.59           C  
ATOM   3486  CD1 ILE B 447     -23.376   0.395   8.473  1.00 98.59           C  
ATOM   3487  N   PHE B 448     -19.648   0.616   3.715  1.00 98.71           N  
ATOM   3488  CA  PHE B 448     -19.482   1.154   2.370  1.00 98.71           C  
ATOM   3489  C   PHE B 448     -20.407   0.447   1.387  1.00 98.71           C  
ATOM   3490  O   PHE B 448     -20.323  -0.771   1.213  1.00 98.71           O  
ATOM   3491  CB  PHE B 448     -18.027   1.020   1.912  1.00 98.71           C  
ATOM   3492  CG  PHE B 448     -17.081   1.959   2.612  1.00 98.71           C  
ATOM   3493  CD1 PHE B 448     -16.807   3.213   2.082  1.00 98.71           C  
ATOM   3494  CD2 PHE B 448     -16.467   1.586   3.800  1.00 98.71           C  
ATOM   3495  CE1 PHE B 448     -15.932   4.084   2.727  1.00 98.71           C  
ATOM   3496  CE2 PHE B 448     -15.591   2.451   4.451  1.00 98.71           C  
ATOM   3497  CZ  PHE B 448     -15.325   3.699   3.912  1.00 98.71           C  
ATOM   3498  N   GLY B 449     -21.191   1.175   0.746  1.00 98.27           N  
ATOM   3499  CA  GLY B 449     -22.226   0.617  -0.111  1.00 98.27           C  
ATOM   3500  C   GLY B 449     -23.517   0.321   0.628  1.00 98.27           C  
ATOM   3501  O   GLY B 449     -24.138  -0.722   0.410  1.00 98.27           O  
ATOM   3502  N   ALA B 450     -23.858   1.220   1.506  1.00 95.85           N  
ATOM   3503  CA  ALA B 450     -25.090   1.044   2.271  1.00 95.85           C  
ATOM   3504  C   ALA B 450     -26.295   0.902   1.345  1.00 95.85           C  
ATOM   3505  O   ALA B 450     -26.455   1.678   0.400  1.00 95.85           O  
ATOM   3506  CB  ALA B 450     -25.294   2.216   3.228  1.00 95.85           C  
ATOM   3507  N   PRO B 451     -27.196  -0.098   1.408  1.00 85.33           N  
ATOM   3508  CA  PRO B 451     -28.251  -0.424   0.445  1.00 85.33           C  
ATOM   3509  C   PRO B 451     -29.540   0.357   0.695  1.00 85.33           C  
ATOM   3510  O   PRO B 451     -30.415   0.405  -0.174  1.00 85.33           O  
ATOM   3511  CB  PRO B 451     -28.472  -1.924   0.657  1.00 85.33           C  
ATOM   3512  CG  PRO B 451     -27.978  -2.190   2.042  1.00 85.33           C  
ATOM   3513  CD  PRO B 451     -27.014  -1.103   2.422  1.00 85.33           C  
ATOM   3514  N   GLU B 452     -29.835   1.094   1.749  1.00 84.03           N  
ATOM   3515  CA  GLU B 452     -31.150   1.602   2.126  1.00 84.03           C  
ATOM   3516  C   GLU B 452     -31.313   3.065   1.721  1.00 84.03           C  
ATOM   3517  O   GLU B 452     -31.878   3.863   2.472  1.00 84.03           O  
ATOM   3518  CB  GLU B 452     -31.376   1.445   3.632  1.00 84.03           C  
ATOM   3519  CG  GLU B 452     -31.246   0.012   4.127  1.00 84.03           C  
ATOM   3520  CD  GLU B 452     -31.615  -0.152   5.593  1.00 84.03           C  
ATOM   3521  OE1 GLU B 452     -31.538  -1.287   6.115  1.00 84.03           O  
ATOM   3522  OE2 GLU B 452     -31.986   0.863   6.224  1.00 84.03           O1-
ATOM   3523  N   THR B 453     -30.635   3.365   0.560  1.00 94.33           N  
ATOM   3524  CA  THR B 453     -30.823   4.701   0.005  1.00 94.33           C  
ATOM   3525  C   THR B 453     -31.238   4.625  -1.461  1.00 94.33           C  
ATOM   3526  O   THR B 453     -31.233   3.546  -2.058  1.00 94.33           O  
ATOM   3527  CB  THR B 453     -29.541   5.545   0.135  1.00 94.33           C  
ATOM   3528  CG2 THR B 453     -28.918   5.390   1.519  1.00 94.33           C  
ATOM   3529  OG1 THR B 453     -28.594   5.121  -0.853  1.00 94.33           O  
ATOM   3530  N   ASN B 454     -31.731   5.781  -2.083  1.00 95.17           N  
ATOM   3531  CA  ASN B 454     -32.110   5.840  -3.491  1.00 95.17           C  
ATOM   3532  C   ASN B 454     -30.885   5.873  -4.400  1.00 95.17           C  
ATOM   3533  O   ASN B 454     -30.999   5.670  -5.610  1.00 95.17           O  
ATOM   3534  CB  ASN B 454     -33.001   7.056  -3.756  1.00 95.17           C  
ATOM   3535  CG  ASN B 454     -34.392   6.897  -3.176  1.00 95.17           C  
ATOM   3536  ND2 ASN B 454     -35.039   8.016  -2.871  1.00 95.17           N  
ATOM   3537  OD1 ASN B 454     -34.882   5.778  -3.002  1.00 95.17           O  
ATOM   3538  N   TRP B 455     -29.776   6.032  -3.851  1.00 97.25           N  
ATOM   3539  CA  TRP B 455     -28.524   6.045  -4.600  1.00 97.25           C  
ATOM   3540  C   TRP B 455     -27.970   4.633  -4.760  1.00 97.25           C  
ATOM   3541  O   TRP B 455     -28.030   3.827  -3.829  1.00 97.25           O  
ATOM   3542  CB  TRP B 455     -27.490   6.936  -3.906  1.00 97.25           C  
ATOM   3543  CG  TRP B 455     -26.340   7.332  -4.782  1.00 97.25           C  
ATOM   3544  CD1 TRP B 455     -25.287   6.548  -5.165  1.00 97.25           C  
ATOM   3545  CD2 TRP B 455     -26.126   8.613  -5.382  1.00 97.25           C  
ATOM   3546  CE2 TRP B 455     -24.922   8.535  -6.116  1.00 97.25           C  
ATOM   3547  CE3 TRP B 455     -26.836   9.821  -5.371  1.00 97.25           C  
ATOM   3548  NE1 TRP B 455     -24.431   7.266  -5.967  1.00 97.25           N  
ATOM   3549  CZ2 TRP B 455     -24.412   9.620  -6.833  1.00 97.25           C  
ATOM   3550  CZ3 TRP B 455     -26.327  10.900  -6.085  1.00 97.25           C  
ATOM   3551  CH2 TRP B 455     -25.127  10.790  -6.805  1.00 97.25           C  
ATOM   3552  N   LEU B 456     -27.499   4.313  -5.971  1.00 95.60           N  
ATOM   3553  CA  LEU B 456     -26.901   3.004  -6.207  1.00 95.60           C  
ATOM   3554  C   LEU B 456     -25.501   2.930  -5.607  1.00 95.60           C  
ATOM   3555  O   LEU B 456     -24.653   3.779  -5.891  1.00 95.60           O  
ATOM   3556  CB  LEU B 456     -26.842   2.704  -7.707  1.00 95.60           C  
ATOM   3557  CG  LEU B 456     -27.853   1.684  -8.235  1.00 95.60           C  
ATOM   3558  CD1 LEU B 456     -28.429   2.150  -9.568  1.00 95.60           C  
ATOM   3559  CD2 LEU B 456     -27.204   0.312  -8.377  1.00 95.60           C  
ATOM   3560  N   PRO B 457     -25.263   1.969  -4.771  1.00 97.42           N  
ATOM   3561  CA  PRO B 457     -23.914   1.828  -4.219  1.00 97.42           C  
ATOM   3562  C   PRO B 457     -22.856   1.603  -5.296  1.00 97.42           C  
ATOM   3563  O   PRO B 457     -23.067   0.811  -6.218  1.00 97.42           O  
ATOM   3564  CB  PRO B 457     -24.033   0.604  -3.306  1.00 97.42           C  
ATOM   3565  CG  PRO B 457     -25.503   0.417  -3.109  1.00 97.42           C  
ATOM   3566  CD  PRO B 457     -26.225   1.075  -4.249  1.00 97.42           C  
ATOM   3567  N   ASN B 458     -21.819   2.329  -5.262  1.00 97.06           N  
ATOM   3568  CA  ASN B 458     -20.682   2.204  -6.169  1.00 97.06           C  
ATOM   3569  C   ASN B 458     -19.415   2.803  -5.565  1.00 97.06           C  
ATOM   3570  O   ASN B 458     -19.215   4.018  -5.611  1.00 97.06           O  
ATOM   3571  CB  ASN B 458     -20.993   2.865  -7.513  1.00 97.06           C  
ATOM   3572  CG  ASN B 458     -19.963   2.539  -8.577  1.00 97.06           C  
ATOM   3573  ND2 ASN B 458     -20.018   3.254  -9.694  1.00 97.06           N  
ATOM   3574  OD1 ASN B 458     -19.126   1.651  -8.395  1.00 97.06           O  
ATOM   3575  N   ASN B 459     -18.586   2.015  -5.065  1.00 98.12           N  
ATOM   3576  CA  ASN B 459     -17.362   2.478  -4.420  1.00 98.12           C  
ATOM   3577  C   ASN B 459     -16.122   2.070  -5.210  1.00 98.12           C  
ATOM   3578  O   ASN B 459     -16.041   0.946  -5.708  1.00 98.12           O  
ATOM   3579  CB  ASN B 459     -17.277   1.949  -2.987  1.00 98.12           C  
ATOM   3580  CG  ASN B 459     -18.502   2.294  -2.163  1.00 98.12           C  
ATOM   3581  ND2 ASN B 459     -19.506   1.426  -2.202  1.00 98.12           N  
ATOM   3582  OD1 ASN B 459     -18.546   3.332  -1.499  1.00 98.12           O  
ATOM   3583  N   THR B 460     -15.187   2.994  -5.444  1.00 96.92           N  
ATOM   3584  CA  THR B 460     -13.926   2.675  -6.104  1.00 96.92           C  
ATOM   3585  C   THR B 460     -12.756   3.339  -5.385  1.00 96.92           C  
ATOM   3586  O   THR B 460     -12.934   4.346  -4.696  1.00 96.92           O  
ATOM   3587  CB  THR B 460     -13.941   3.115  -7.580  1.00 96.92           C  
ATOM   3588  CG2 THR B 460     -15.144   2.532  -8.315  1.00 96.92           C  
ATOM   3589  OG1 THR B 460     -14.002   4.545  -7.645  1.00 96.92           O  
ATOM   3590  N   SER B 461     -11.565   2.807  -5.497  1.00 97.14           N  
ATOM   3591  CA  SER B 461     -10.291   3.434  -5.161  1.00 97.14           C  
ATOM   3592  C   SER B 461     -10.260   3.877  -3.702  1.00 97.14           C  
ATOM   3593  O   SER B 461      -9.933   5.028  -3.404  1.00 97.14           O  
ATOM   3594  CB  SER B 461     -10.026   4.633  -6.073  1.00 97.14           C  
ATOM   3595  OG  SER B 461     -11.130   5.521  -6.070  1.00 97.14           O  
ATOM   3596  N   GLN B 462     -10.720   2.987  -2.776  1.00 98.54           N  
ATOM   3597  CA  GLN B 462     -10.567   3.209  -1.342  1.00 98.54           C  
ATOM   3598  C   GLN B 462      -9.269   2.596  -0.826  1.00 98.54           C  
ATOM   3599  O   GLN B 462      -8.952   1.446  -1.138  1.00 98.54           O  
ATOM   3600  CB  GLN B 462     -11.760   2.633  -0.578  1.00 98.54           C  
ATOM   3601  CG  GLN B 462     -13.107   3.164  -1.049  1.00 98.54           C  
ATOM   3602  CD  GLN B 462     -13.263   4.655  -0.820  1.00 98.54           C  
ATOM   3603  NE2 GLN B 462     -13.477   5.402  -1.898  1.00 98.54           N  
ATOM   3604  OE1 GLN B 462     -13.192   5.133   0.317  1.00 98.54           O  
ATOM   3605  N   THR B 463      -8.500   3.339  -0.135  1.00 98.28           N  
ATOM   3606  CA  THR B 463      -7.298   2.820   0.509  1.00 98.28           C  
ATOM   3607  C   THR B 463      -7.383   2.983   2.024  1.00 98.28           C  
ATOM   3608  O   THR B 463      -7.511   4.101   2.526  1.00 98.28           O  
ATOM   3609  CB  THR B 463      -6.034   3.524  -0.016  1.00 98.28           C  
ATOM   3610  CG2 THR B 463      -4.771   2.885   0.552  1.00 98.28           C  
ATOM   3611  OG1 THR B 463      -6.001   3.431  -1.446  1.00 98.28           O  
ATOM   3612  N   PHE B 464      -7.400   1.906   2.742  1.00 98.71           N  
ATOM   3613  CA  PHE B 464      -7.430   1.908   4.200  1.00 98.71           C  
ATOM   3614  C   PHE B 464      -6.074   1.507   4.770  1.00 98.71           C  
ATOM   3615  O   PHE B 464      -5.602   0.393   4.535  1.00 98.71           O  
ATOM   3616  CB  PHE B 464      -8.518   0.962   4.718  1.00 98.71           C  
ATOM   3617  CG  PHE B 464      -9.899   1.297   4.224  1.00 98.71           C  
ATOM   3618  CD1 PHE B 464     -10.698   2.203   4.912  1.00 98.71           C  
ATOM   3619  CD2 PHE B 464     -10.400   0.706   3.071  1.00 98.71           C  
ATOM   3620  CE1 PHE B 464     -11.977   2.515   4.457  1.00 98.71           C  
ATOM   3621  CE2 PHE B 464     -11.677   1.014   2.610  1.00 98.71           C  
ATOM   3622  CZ  PHE B 464     -12.464   1.917   3.305  1.00 98.71           C  
ATOM   3623  N   ILE B 465      -5.390   2.385   5.456  1.00 97.53           N  
ATOM   3624  CA  ILE B 465      -4.073   2.124   6.029  1.00 97.53           C  
ATOM   3625  C   ILE B 465      -4.161   2.142   7.553  1.00 97.53           C  
ATOM   3626  O   ILE B 465      -4.456   3.179   8.151  1.00 97.53           O  
ATOM   3627  CB  ILE B 465      -3.030   3.153   5.539  1.00 97.53           C  
ATOM   3628  CG1 ILE B 465      -2.968   3.163   4.007  1.00 97.53           C  
ATOM   3629  CG2 ILE B 465      -1.654   2.854   6.141  1.00 97.53           C  
ATOM   3630  CD1 ILE B 465      -2.076   4.254   3.431  1.00 97.53           C  
ATOM   3631  N   SER B 466      -3.955   1.025   8.186  1.00 97.78           N  
ATOM   3632  CA  SER B 466      -3.924   0.879   9.637  1.00 97.78           C  
ATOM   3633  C   SER B 466      -5.240   1.323  10.266  1.00 97.78           C  
ATOM   3634  O   SER B 466      -5.245   1.989  11.304  1.00 97.78           O  
ATOM   3635  CB  SER B 466      -2.767   1.683  10.233  1.00 97.78           C  
ATOM   3636  OG  SER B 466      -1.521   1.189   9.773  1.00 97.78           O  
ATOM   3637  N   CYS B 467      -6.318   1.099   9.560  1.00 98.42           N  
ATOM   3638  CA  CYS B 467      -7.631   1.364  10.139  1.00 98.42           C  
ATOM   3639  C   CYS B 467      -8.045   0.246  11.087  1.00 98.42           C  
ATOM   3640  O   CYS B 467      -7.496  -0.856  11.032  1.00 98.42           O  
ATOM   3641  CB  CYS B 467      -8.679   1.526   9.039  1.00 98.42           C  
ATOM   3642  SG  CYS B 467      -8.464   3.017   8.042  1.00 98.42           S  
ATOM   3643  N   TRP B 468      -8.948   0.473  11.977  1.00 98.44           N  
ATOM   3644  CA  TRP B 468      -9.243  -0.450  13.068  1.00 98.44           C  
ATOM   3645  C   TRP B 468     -10.746  -0.552  13.303  1.00 98.44           C  
ATOM   3646  O   TRP B 468     -11.393   0.435  13.661  1.00 98.44           O  
ATOM   3647  CB  TRP B 468      -8.541  -0.005  14.354  1.00 98.44           C  
ATOM   3648  CG  TRP B 468      -8.351  -1.104  15.356  1.00 98.44           C  
ATOM   3649  CD1 TRP B 468      -8.643  -2.430  15.190  1.00 98.44           C  
ATOM   3650  CD2 TRP B 468      -7.829  -0.971  16.681  1.00 98.44           C  
ATOM   3651  CE2 TRP B 468      -7.832  -2.258  17.263  1.00 98.44           C  
ATOM   3652  CE3 TRP B 468      -7.357   0.113  17.434  1.00 98.44           C  
ATOM   3653  NE1 TRP B 468      -8.333  -3.129  16.334  1.00 98.44           N  
ATOM   3654  CZ2 TRP B 468      -7.382  -2.490  18.565  1.00 98.44           C  
ATOM   3655  CZ3 TRP B 468      -6.909  -0.120  18.729  1.00 98.44           C  
ATOM   3656  CH2 TRP B 468      -6.925  -1.412  19.279  1.00 98.44           C  
ATOM   3657  N   ALA B 469     -11.375  -1.659  13.049  1.00 98.74           N  
ATOM   3658  CA  ALA B 469     -12.780  -1.930  13.340  1.00 98.74           C  
ATOM   3659  C   ALA B 469     -12.930  -2.713  14.641  1.00 98.74           C  
ATOM   3660  O   ALA B 469     -12.356  -3.794  14.792  1.00 98.74           O  
ATOM   3661  CB  ALA B 469     -13.424  -2.695  12.186  1.00 98.74           C  
ATOM   3662  N   LYS B 470     -13.766  -2.212  15.633  1.00 97.30           N  
ATOM   3663  CA  LYS B 470     -13.826  -2.834  16.953  1.00 97.30           C  
ATOM   3664  C   LYS B 470     -15.256  -2.856  17.485  1.00 97.30           C  
ATOM   3665  O   LYS B 470     -16.048  -1.959  17.189  1.00 97.30           O  
ATOM   3666  CB  LYS B 470     -12.912  -2.100  17.935  1.00 97.30           C  
ATOM   3667  CG  LYS B 470     -11.505  -1.858  17.409  1.00 97.30           C  
ATOM   3668  CD  LYS B 470     -10.612  -1.230  18.471  1.00 97.30           C  
ATOM   3669  CE  LYS B 470     -11.093   0.162  18.857  1.00 97.30           C  
ATOM   3670  NZ  LYS B 470     -10.245   0.764  19.928  1.00 97.30           N1+
ATOM   3671  N   ASN B 471     -15.537  -3.773  18.186  1.00 98.19           N  
ATOM   3672  CA  ASN B 471     -16.681  -3.856  19.088  1.00 98.19           C  
ATOM   3673  C   ASN B 471     -18.000  -3.865  18.321  1.00 98.19           C  
ATOM   3674  O   ASN B 471     -18.987  -3.277  18.767  1.00 98.19           O  
ATOM   3675  CB  ASN B 471     -16.658  -2.702  20.092  1.00 98.19           C  
ATOM   3676  CG  ASN B 471     -15.443  -2.740  20.998  1.00 98.19           C  
ATOM   3677  ND2 ASN B 471     -14.837  -1.581  21.226  1.00 98.19           N  
ATOM   3678  OD1 ASN B 471     -15.051  -3.803  21.488  1.00 98.19           O  
ATOM   3679  N   ALA B 472     -17.934  -4.462  17.141  1.00 98.49           N  
ATOM   3680  CA  ALA B 472     -19.205  -4.673  16.453  1.00 98.49           C  
ATOM   3681  C   ALA B 472     -20.134  -5.562  17.275  1.00 98.49           C  
ATOM   3682  O   ALA B 472     -19.684  -6.515  17.916  1.00 98.49           O  
ATOM   3683  CB  ALA B 472     -18.969  -5.286  15.075  1.00 98.49           C  
ATOM   3684  N   LYS B 473     -21.470  -5.226  17.229  1.00 96.63           N  
ATOM   3685  CA  LYS B 473     -22.434  -5.969  18.036  1.00 96.63           C  
ATOM   3686  C   LYS B 473     -23.766  -6.113  17.305  1.00 96.63           C  
ATOM   3687  O   LYS B 473     -24.166  -5.224  16.551  1.00 96.63           O  
ATOM   3688  CB  LYS B 473     -22.648  -5.281  19.385  1.00 96.63           C  
ATOM   3689  CG  LYS B 473     -21.385  -5.161  20.225  1.00 96.63           C  
ATOM   3690  CD  LYS B 473     -21.671  -4.513  21.574  1.00 96.63           C  
ATOM   3691  CE  LYS B 473     -20.401  -4.350  22.398  1.00 96.63           C  
ATOM   3692  NZ  LYS B 473     -20.690  -3.815  23.762  1.00 96.63           N1+
ATOM   3693  N   GLY B 474     -24.463  -7.226  17.601  1.00 93.73           N  
ATOM   3694  CA  GLY B 474     -25.733  -7.551  16.971  1.00 93.73           C  
ATOM   3695  C   GLY B 474     -25.616  -8.630  15.912  1.00 93.73           C  
ATOM   3696  O   GLY B 474     -24.639  -8.667  15.161  1.00 93.73           O  
ATOM   3697  N   SER B 475     -26.523  -9.493  15.847  1.00 87.01           N  
ATOM   3698  CA  SER B 475     -26.448 -10.677  14.996  1.00 87.01           C  
ATOM   3699  C   SER B 475     -26.435 -10.296  13.520  1.00 87.01           C  
ATOM   3700  O   SER B 475     -25.974 -11.070  12.678  1.00 87.01           O  
ATOM   3701  CB  SER B 475     -27.622 -11.615  15.279  1.00 87.01           C  
ATOM   3702  OG  SER B 475     -28.857 -10.963  15.039  1.00 87.01           O  
ATOM   3703  N   ASP B 476     -27.014  -9.155  13.196  1.00 91.40           N  
ATOM   3704  CA  ASP B 476     -27.007  -8.707  11.807  1.00 91.40           C  
ATOM   3705  C   ASP B 476     -25.876  -7.711  11.557  1.00 91.40           C  
ATOM   3706  O   ASP B 476     -25.855  -7.034  10.527  1.00 91.40           O  
ATOM   3707  CB  ASP B 476     -28.352  -8.077  11.440  1.00 91.40           C  
ATOM   3708  CG  ASP B 476     -29.247  -7.844  12.645  1.00 91.40           C  
ATOM   3709  OD1 ASP B 476     -29.109  -8.566  13.655  1.00 91.40           O  
ATOM   3710  OD2 ASP B 476     -30.099  -6.931  12.581  1.00 91.40           O1-
ATOM   3711  N   SER B 477     -24.953  -7.709  12.446  1.00 96.18           N  
ATOM   3712  CA  SER B 477     -23.885  -6.718  12.373  1.00 96.18           C  
ATOM   3713  C   SER B 477     -22.658  -7.278  11.661  1.00 96.18           C  
ATOM   3714  O   SER B 477     -22.578  -8.482  11.407  1.00 96.18           O  
ATOM   3715  CB  SER B 477     -23.498  -6.241  13.774  1.00 96.18           C  
ATOM   3716  OG  SER B 477     -22.511  -5.227  13.705  1.00 96.18           O  
ATOM   3717  N   TYR B 478     -21.778  -6.391  11.297  1.00 97.84           N  
ATOM   3718  CA  TYR B 478     -20.501  -6.648  10.640  1.00 97.84           C  
ATOM   3719  C   TYR B 478     -19.444  -5.647  11.092  1.00 97.84           C  
ATOM   3720  O   TYR B 478     -19.771  -4.528  11.494  1.00 97.84           O  
ATOM   3721  CB  TYR B 478     -20.658  -6.590   9.118  1.00 97.84           C  
ATOM   3722  CG  TYR B 478     -22.090  -6.689   8.651  1.00 97.84           C  
ATOM   3723  CD1 TYR B 478     -22.656  -7.922   8.335  1.00 97.84           C  
ATOM   3724  CD2 TYR B 478     -22.879  -5.551   8.524  1.00 97.84           C  
ATOM   3725  CE1 TYR B 478     -23.975  -8.018   7.903  1.00 97.84           C  
ATOM   3726  CE2 TYR B 478     -24.199  -5.635   8.093  1.00 97.84           C  
ATOM   3727  CZ  TYR B 478     -24.737  -6.871   7.786  1.00 97.84           C  
ATOM   3728  OH  TYR B 478     -26.043  -6.960   7.358  1.00 97.84           O  
ATOM   3729  N   ALA B 479     -18.141  -6.073  11.047  1.00 98.54           N  
ATOM   3730  CA  ALA B 479     -17.089  -5.079  11.241  1.00 98.54           C  
ATOM   3731  C   ALA B 479     -16.928  -4.203  10.002  1.00 98.54           C  
ATOM   3732  O   ALA B 479     -16.809  -2.980  10.109  1.00 98.54           O  
ATOM   3733  CB  ALA B 479     -15.766  -5.762  11.580  1.00 98.54           C  
ATOM   3734  N   TRP B 480     -16.918  -4.868   8.802  1.00 98.79           N  
ATOM   3735  CA  TRP B 480     -16.867  -4.198   7.507  1.00 98.79           C  
ATOM   3736  C   TRP B 480     -18.001  -4.671   6.604  1.00 98.79           C  
ATOM   3737  O   TRP B 480     -18.106  -5.863   6.303  1.00 98.79           O  
ATOM   3738  CB  TRP B 480     -15.518  -4.445   6.826  1.00 98.79           C  
ATOM   3739  CG  TRP B 480     -14.341  -3.933   7.602  1.00 98.79           C  
ATOM   3740  CD1 TRP B 480     -13.677  -4.575   8.610  1.00 98.79           C  
ATOM   3741  CD2 TRP B 480     -13.694  -2.668   7.436  1.00 98.79           C  
ATOM   3742  CE2 TRP B 480     -12.642  -2.610   8.377  1.00 98.79           C  
ATOM   3743  CE3 TRP B 480     -13.900  -1.577   6.581  1.00 98.79           C  
ATOM   3744  NE1 TRP B 480     -12.653  -3.785   9.080  1.00 98.79           N  
ATOM   3745  CZ2 TRP B 480     -11.798  -1.502   8.487  1.00 98.79           C  
ATOM   3746  CZ3 TRP B 480     -13.059  -0.476   6.692  1.00 98.79           C  
ATOM   3747  CH2 TRP B 480     -12.022  -0.449   7.638  1.00 98.79           C  
ATOM   3748  N   TYR B 481     -18.841  -3.792   6.264  1.00 98.52           N  
ATOM   3749  CA  TYR B 481     -19.837  -4.028   5.224  1.00 98.52           C  
ATOM   3750  C   TYR B 481     -19.393  -3.424   3.897  1.00 98.52           C  
ATOM   3751  O   TYR B 481     -19.290  -2.202   3.767  1.00 98.52           O  
ATOM   3752  CB  TYR B 481     -21.192  -3.444   5.635  1.00 98.52           C  
ATOM   3753  CG  TYR B 481     -22.311  -3.776   4.678  1.00 98.52           C  
ATOM   3754  CD1 TYR B 481     -22.579  -2.960   3.581  1.00 98.52           C  
ATOM   3755  CD2 TYR B 481     -23.102  -4.903   4.868  1.00 98.52           C  
ATOM   3756  CE1 TYR B 481     -23.611  -3.260   2.697  1.00 98.52           C  
ATOM   3757  CE2 TYR B 481     -24.136  -5.213   3.990  1.00 98.52           C  
ATOM   3758  CZ  TYR B 481     -24.382  -4.387   2.909  1.00 98.52           C  
ATOM   3759  OH  TYR B 481     -25.404  -4.689   2.037  1.00 98.52           O  
ATOM   3760  N   LEU B 482     -19.100  -4.234   2.881  1.00 98.47           N  
ATOM   3761  CA  LEU B 482     -18.591  -3.786   1.589  1.00 98.47           C  
ATOM   3762  C   LEU B 482     -19.507  -4.240   0.457  1.00 98.47           C  
ATOM   3763  O   LEU B 482     -19.588  -5.434   0.159  1.00 98.47           O  
ATOM   3764  CB  LEU B 482     -17.174  -4.316   1.358  1.00 98.47           C  
ATOM   3765  CG  LEU B 482     -16.166  -4.071   2.482  1.00 98.47           C  
ATOM   3766  CD1 LEU B 482     -14.817  -4.689   2.130  1.00 98.47           C  
ATOM   3767  CD2 LEU B 482     -16.021  -2.578   2.755  1.00 98.47           C  
ATOM   3768  N   LEU B 483     -20.124  -3.345  -0.168  1.00 98.22           N  
ATOM   3769  CA  LEU B 483     -20.980  -3.633  -1.314  1.00 98.22           C  
ATOM   3770  C   LEU B 483     -20.544  -2.828  -2.533  1.00 98.22           C  
ATOM   3771  O   LEU B 483     -20.415  -1.604  -2.461  1.00 98.22           O  
ATOM   3772  CB  LEU B 483     -22.442  -3.326  -0.981  1.00 98.22           C  
ATOM   3773  CG  LEU B 483     -23.455  -3.549  -2.106  1.00 98.22           C  
ATOM   3774  CD1 LEU B 483     -23.622  -5.040  -2.380  1.00 98.22           C  
ATOM   3775  CD2 LEU B 483     -24.794  -2.911  -1.754  1.00 98.22           C  
ATOM   3776  N   ASN B 484     -20.251  -3.439  -3.697  1.00 97.50           N  
ATOM   3777  CA  ASN B 484     -19.848  -2.808  -4.950  1.00 97.50           C  
ATOM   3778  C   ASN B 484     -18.588  -1.966  -4.774  1.00 97.50           C  
ATOM   3779  O   ASN B 484     -18.568  -0.788  -5.134  1.00 97.50           O  
ATOM   3780  CB  ASN B 484     -20.985  -1.951  -5.510  1.00 97.50           C  
ATOM   3781  CG  ASN B 484     -21.698  -2.613  -6.672  1.00 97.50           C  
ATOM   3782  ND2 ASN B 484     -22.834  -2.052  -7.069  1.00 97.50           N  
ATOM   3783  OD1 ASN B 484     -21.232  -3.622  -7.209  1.00 97.50           O  
ATOM   3784  N   MET B 485     -17.635  -2.510  -4.095  1.00 97.66           N  
ATOM   3785  CA  MET B 485     -16.346  -1.852  -3.904  1.00 97.66           C  
ATOM   3786  C   MET B 485     -15.302  -2.411  -4.865  1.00 97.66           C  
ATOM   3787  O   MET B 485     -15.001  -3.606  -4.835  1.00 97.66           O  
ATOM   3788  CB  MET B 485     -15.868  -2.014  -2.460  1.00 97.66           C  
ATOM   3789  CG  MET B 485     -14.590  -1.251  -2.149  1.00 97.66           C  
ATOM   3790  SD  MET B 485     -14.154  -1.308  -0.367  1.00 97.66           S  
ATOM   3791  CE  MET B 485     -15.330  -0.092   0.289  1.00 97.66           C  
ATOM   3792  N   GLN B 486     -14.753  -1.530  -5.692  1.00 95.90           N  
ATOM   3793  CA  GLN B 486     -13.812  -1.981  -6.712  1.00 95.90           C  
ATOM   3794  C   GLN B 486     -12.429  -1.373  -6.492  1.00 95.90           C  
ATOM   3795  O   GLN B 486     -12.311  -0.259  -5.977  1.00 95.90           O  
ATOM   3796  CB  GLN B 486     -14.324  -1.630  -8.109  1.00 95.90           C  
ATOM   3797  CG  GLN B 486     -15.739  -2.119  -8.387  1.00 95.90           C  
ATOM   3798  CD  GLN B 486     -15.861  -3.630  -8.321  1.00 95.90           C  
ATOM   3799  NE2 GLN B 486     -17.053  -4.114  -7.990  1.00 95.90           N  
ATOM   3800  OE1 GLN B 486     -14.892  -4.355  -8.566  1.00 95.90           O  
ATOM   3801  N   TYR B 487     -11.330  -2.122  -6.903  1.00 94.35           N  
ATOM   3802  CA  TYR B 487      -9.909  -1.792  -6.869  1.00 94.35           C  
ATOM   3803  C   TYR B 487      -9.567  -0.979  -5.627  1.00 94.35           C  
ATOM   3804  O   TYR B 487      -9.043   0.133  -5.731  1.00 94.35           O  
ATOM   3805  CB  TYR B 487      -9.507  -1.017  -8.128  1.00 94.35           C  
ATOM   3806  CG  TYR B 487     -10.316   0.237  -8.353  1.00 94.35           C  
ATOM   3807  CD1 TYR B 487     -11.524   0.195  -9.047  1.00 94.35           C  
ATOM   3808  CD2 TYR B 487      -9.875   1.465  -7.873  1.00 94.35           C  
ATOM   3809  CE1 TYR B 487     -12.272   1.349  -9.258  1.00 94.35           C  
ATOM   3810  CE2 TYR B 487     -10.615   2.625  -8.079  1.00 94.35           C  
ATOM   3811  CZ  TYR B 487     -11.810   2.557  -8.771  1.00 94.35           C  
ATOM   3812  OH  TYR B 487     -12.547   3.702  -8.978  1.00 94.35           O  
ATOM   3813  N   SER B 488      -9.816  -1.505  -4.485  1.00 98.37           N  
ATOM   3814  CA  SER B 488      -9.580  -0.922  -3.168  1.00 98.37           C  
ATOM   3815  C   SER B 488      -8.656  -1.799  -2.331  1.00 98.37           C  
ATOM   3816  O   SER B 488      -8.597  -3.015  -2.530  1.00 98.37           O  
ATOM   3817  CB  SER B 488     -10.903  -0.712  -2.430  1.00 98.37           C  
ATOM   3818  OG  SER B 488     -11.720   0.222  -3.117  1.00 98.37           O  
ATOM   3819  N   THR B 489      -7.946  -1.190  -1.396  1.00 98.30           N  
ATOM   3820  CA  THR B 489      -6.875  -1.908  -0.713  1.00 98.30           C  
ATOM   3821  C   THR B 489      -6.920  -1.644   0.790  1.00 98.30           C  
ATOM   3822  O   THR B 489      -7.141  -0.510   1.219  1.00 98.30           O  
ATOM   3823  CB  THR B 489      -5.495  -1.509  -1.266  1.00 98.30           C  
ATOM   3824  CG2 THR B 489      -4.403  -2.433  -0.737  1.00 98.30           C  
ATOM   3825  OG1 THR B 489      -5.519  -1.587  -2.696  1.00 98.30           O  
ATOM   3826  N   PHE B 490      -6.841  -2.686   1.604  1.00 98.55           N  
ATOM   3827  CA  PHE B 490      -6.616  -2.605   3.042  1.00 98.55           C  
ATOM   3828  C   PHE B 490      -5.174  -2.958   3.385  1.00 98.55           C  
ATOM   3829  O   PHE B 490      -4.651  -3.974   2.923  1.00 98.55           O  
ATOM   3830  CB  PHE B 490      -7.576  -3.536   3.790  1.00 98.55           C  
ATOM   3831  CG  PHE B 490      -9.013  -3.091   3.743  1.00 98.55           C  
ATOM   3832  CD1 PHE B 490      -9.666  -2.680   4.899  1.00 98.55           C  
ATOM   3833  CD2 PHE B 490      -9.711  -3.084   2.543  1.00 98.55           C  
ATOM   3834  CE1 PHE B 490     -10.996  -2.268   4.859  1.00 98.55           C  
ATOM   3835  CE2 PHE B 490     -11.040  -2.673   2.495  1.00 98.55           C  
ATOM   3836  CZ  PHE B 490     -11.681  -2.267   3.654  1.00 98.55           C  
ATOM   3837  N   ILE B 491      -4.453  -2.129   4.184  1.00 97.87           N  
ATOM   3838  CA  ILE B 491      -3.058  -2.369   4.538  1.00 97.87           C  
ATOM   3839  C   ILE B 491      -2.892  -2.304   6.054  1.00 97.87           C  
ATOM   3840  O   ILE B 491      -3.134  -1.262   6.667  1.00 97.87           O  
ATOM   3841  CB  ILE B 491      -2.119  -1.352   3.851  1.00 97.87           C  
ATOM   3842  CG1 ILE B 491      -2.268  -1.431   2.328  1.00 97.87           C  
ATOM   3843  CG2 ILE B 491      -0.666  -1.590   4.273  1.00 97.87           C  
ATOM   3844  CD1 ILE B 491      -1.585  -0.294   1.579  1.00 97.87           C  
ATOM   3845  N   SER B 492      -2.509  -3.345   6.697  1.00 98.24           N  
ATOM   3846  CA  SER B 492      -2.167  -3.440   8.112  1.00 98.24           C  
ATOM   3847  C   SER B 492      -3.330  -2.994   8.992  1.00 98.24           C  
ATOM   3848  O   SER B 492      -3.128  -2.302   9.993  1.00 98.24           O  
ATOM   3849  CB  SER B 492      -0.929  -2.599   8.423  1.00 98.24           C  
ATOM   3850  OG  SER B 492       0.169  -3.006   7.625  1.00 98.24           O  
ATOM   3851  N   CYS B 493      -4.548  -3.265   8.578  1.00 98.31           N  
ATOM   3852  CA  CYS B 493      -5.727  -2.905   9.358  1.00 98.31           C  
ATOM   3853  C   CYS B 493      -6.019  -3.956  10.422  1.00 98.31           C  
ATOM   3854  O   CYS B 493      -5.554  -5.093  10.323  1.00 98.31           O  
ATOM   3855  CB  CYS B 493      -6.942  -2.740   8.445  1.00 98.31           C  
ATOM   3856  SG  CYS B 493      -6.845  -1.302   7.357  1.00 98.31           S  
ATOM   3857  N   GLY B 494      -6.754  -3.591  11.475  1.00 97.71           N  
ATOM   3858  CA  GLY B 494      -7.092  -4.489  12.568  1.00 97.71           C  
ATOM   3859  C   GLY B 494      -8.587  -4.658  12.760  1.00 97.71           C  
ATOM   3860  O   GLY B 494      -9.363  -3.748  12.463  1.00 97.71           O  
ATOM   3861  N   ASN B 495      -9.054  -5.771  13.196  1.00 98.40           N  
ATOM   3862  CA  ASN B 495     -10.415  -6.122  13.588  1.00 98.40           C  
ATOM   3863  C   ASN B 495     -10.442  -6.846  14.932  1.00 98.40           C  
ATOM   3864  O   ASN B 495     -10.184  -8.049  15.000  1.00 98.40           O  
ATOM   3865  CB  ASN B 495     -11.080  -6.980  12.510  1.00 98.40           C  
ATOM   3866  CG  ASN B 495     -11.141  -6.284  11.165  1.00 98.40           C  
ATOM   3867  ND2 ASN B 495     -10.173  -6.571  10.303  1.00 98.40           N  
ATOM   3868  OD1 ASN B 495     -12.051  -5.493  10.903  1.00 98.40           O  
ATOM   3869  N   ASP B 496     -10.865  -6.080  16.000  1.00 97.57           N  
ATOM   3870  CA  ASP B 496     -10.694  -6.667  17.325  1.00 97.57           C  
ATOM   3871  C   ASP B 496     -11.995  -6.609  18.123  1.00 97.57           C  
ATOM   3872  O   ASP B 496     -12.779  -5.669  17.974  1.00 97.57           O  
ATOM   3873  CB  ASP B 496      -9.576  -5.954  18.088  1.00 97.57           C  
ATOM   3874  CG  ASP B 496      -8.219  -6.097  17.422  1.00 97.57           C  
ATOM   3875  OD1 ASP B 496      -8.161  -6.457  16.226  1.00 97.57           O  
ATOM   3876  OD2 ASP B 496      -7.198  -5.851  18.100  1.00 97.57           O1-
ATOM   3877  N   PHE B 497     -12.260  -7.563  18.898  1.00 97.68           N  
ATOM   3878  CA  PHE B 497     -13.320  -7.615  19.898  1.00 97.68           C  
ATOM   3879  C   PHE B 497     -14.687  -7.443  19.246  1.00 97.68           C  
ATOM   3880  O   PHE B 497     -15.555  -6.753  19.786  1.00 97.68           O  
ATOM   3881  CB  PHE B 497     -13.108  -6.537  20.965  1.00 97.68           C  
ATOM   3882  CG  PHE B 497     -11.692  -6.450  21.467  1.00 97.68           C  
ATOM   3883  CD1 PHE B 497     -11.131  -7.495  22.192  1.00 97.68           C  
ATOM   3884  CD2 PHE B 497     -10.920  -5.323  21.214  1.00 97.68           C  
ATOM   3885  CE1 PHE B 497      -9.821  -7.418  22.658  1.00 97.68           C  
ATOM   3886  CE2 PHE B 497      -9.610  -5.239  21.676  1.00 97.68           C  
ATOM   3887  CZ  PHE B 497      -9.063  -6.286  22.399  1.00 97.68           C  
ATOM   3888  N   ASN B 498     -14.805  -8.002  18.004  1.00 98.62           N  
ATOM   3889  CA  ASN B 498     -16.097  -7.967  17.326  1.00 98.62           C  
ATOM   3890  C   ASN B 498     -16.959  -9.169  17.702  1.00 98.62           C  
ATOM   3891  O   ASN B 498     -16.542 -10.316  17.532  1.00 98.62           O  
ATOM   3892  CB  ASN B 498     -15.905  -7.905  15.809  1.00 98.62           C  
ATOM   3893  CG  ASN B 498     -15.251  -6.615  15.356  1.00 98.62           C  
ATOM   3894  ND2 ASN B 498     -14.086  -6.729  14.729  1.00 98.62           N  
ATOM   3895  OD1 ASN B 498     -15.787  -5.524  15.568  1.00 98.62           O  
ATOM   3896  N   GLY B 499     -18.120  -8.946  18.158  1.00 98.06           N  
ATOM   3897  CA  GLY B 499     -18.939 -10.001  18.735  1.00 98.06           C  
ATOM   3898  C   GLY B 499     -18.531 -10.367  20.149  1.00 98.06           C  
ATOM   3899  O   GLY B 499     -17.441 -10.009  20.599  1.00 98.06           O  
ATOM   3900  N   THR B 500     -19.503 -10.920  20.840  1.00 96.87           N  
ATOM   3901  CA  THR B 500     -19.218 -11.372  22.197  1.00 96.87           C  
ATOM   3902  C   THR B 500     -19.582 -12.845  22.364  1.00 96.87           C  
ATOM   3903  O   THR B 500     -20.304 -13.408  21.539  1.00 96.87           O  
ATOM   3904  CB  THR B 500     -19.980 -10.531  23.238  1.00 96.87           C  
ATOM   3905  CG2 THR B 500     -19.472  -9.093  23.262  1.00 96.87           C  
ATOM   3906  OG1 THR B 500     -21.376 -10.528  22.912  1.00 96.87           O  
ATOM   3907  N   ASP B 501     -19.021 -13.447  23.332  1.00 96.38           N  
ATOM   3908  CA  ASP B 501     -19.283 -14.863  23.572  1.00 96.38           C  
ATOM   3909  C   ASP B 501     -20.781 -15.131  23.698  1.00 96.38           C  
ATOM   3910  O   ASP B 501     -21.455 -14.531  24.539  1.00 96.38           O  
ATOM   3911  CB  ASP B 501     -18.555 -15.338  24.831  1.00 96.38           C  
ATOM   3912  CG  ASP B 501     -18.512 -16.851  24.956  1.00 96.38           C  
ATOM   3913  OD1 ASP B 501     -18.878 -17.553  23.989  1.00 96.38           O  
ATOM   3914  OD2 ASP B 501     -18.112 -17.345  26.033  1.00 96.38           O1-
ATOM   3915  N   GLY B 502     -21.280 -15.939  22.899  1.00 95.20           N  
ATOM   3916  CA  GLY B 502     -22.694 -16.278  22.891  1.00 95.20           C  
ATOM   3917  C   GLY B 502     -23.520 -15.371  21.999  1.00 95.20           C  
ATOM   3918  O   GLY B 502     -24.663 -15.691  21.667  1.00 95.20           O  
ATOM   3919  N   SER B 503     -22.924 -14.265  21.572  1.00 97.23           N  
ATOM   3920  CA  SER B 503     -23.595 -13.314  20.692  1.00 97.23           C  
ATOM   3921  C   SER B 503     -22.716 -12.948  19.501  1.00 97.23           C  
ATOM   3922  O   SER B 503     -22.212 -11.826  19.416  1.00 97.23           O  
ATOM   3923  CB  SER B 503     -23.978 -12.050  21.461  1.00 97.23           C  
ATOM   3924  OG  SER B 503     -24.961 -12.336  22.442  1.00 97.23           O  
ATOM   3925  N   PRO B 504     -22.602 -13.901  18.544  1.00 97.72           N  
ATOM   3926  CA  PRO B 504     -21.762 -13.622  17.377  1.00 97.72           C  
ATOM   3927  C   PRO B 504     -22.384 -12.595  16.434  1.00 97.72           C  
ATOM   3928  O   PRO B 504     -23.611 -12.490  16.352  1.00 97.72           O  
ATOM   3929  CB  PRO B 504     -21.641 -14.987  16.695  1.00 97.72           C  
ATOM   3930  CG  PRO B 504     -22.910 -15.698  17.037  1.00 97.72           C  
ATOM   3931  CD  PRO B 504     -23.331 -15.285  18.418  1.00 97.72           C  
ATOM   3932  N   ILE B 505     -21.540 -11.841  15.755  1.00 98.13           N  
ATOM   3933  CA  ILE B 505     -22.023 -11.019  14.652  1.00 98.13           C  
ATOM   3934  C   ILE B 505     -22.110 -11.860  13.380  1.00 98.13           C  
ATOM   3935  O   ILE B 505     -21.723 -13.031  13.376  1.00 98.13           O  
ATOM   3936  CB  ILE B 505     -21.113  -9.791  14.421  1.00 98.13           C  
ATOM   3937  CG1 ILE B 505     -19.709 -10.239  14.002  1.00 98.13           C  
ATOM   3938  CG2 ILE B 505     -21.057  -8.917  15.678  1.00 98.13           C  
ATOM   3939  CD1 ILE B 505     -18.801  -9.098  13.563  1.00 98.13           C  
ATOM   3940  N   ASN B 506     -22.686 -11.242  12.340  1.00 97.87           N  
ATOM   3941  CA  ASN B 506     -22.868 -11.979  11.094  1.00 97.87           C  
ATOM   3942  C   ASN B 506     -21.530 -12.362  10.469  1.00 97.87           C  
ATOM   3943  O   ASN B 506     -21.307 -13.527  10.133  1.00 97.87           O  
ATOM   3944  CB  ASN B 506     -23.703 -11.164  10.104  1.00 97.87           C  
ATOM   3945  CG  ASN B 506     -24.329 -12.022   9.022  1.00 97.87           C  
ATOM   3946  ND2 ASN B 506     -25.625 -11.843   8.799  1.00 97.87           N  
ATOM   3947  OD1 ASN B 506     -23.652 -12.840   8.393  1.00 97.87           O  
ATOM   3948  N   SER B 507     -20.735 -11.402  10.250  1.00 98.15           N  
ATOM   3949  CA  SER B 507     -19.402 -11.615   9.697  1.00 98.15           C  
ATOM   3950  C   SER B 507     -18.467 -10.461  10.044  1.00 98.15           C  
ATOM   3951  O   SER B 507     -18.922  -9.347  10.314  1.00 98.15           O  
ATOM   3952  CB  SER B 507     -19.472 -11.785   8.178  1.00 98.15           C  
ATOM   3953  OG  SER B 507     -20.638 -11.170   7.657  1.00 98.15           O  
ATOM   3954  N   LEU B 508     -17.190 -10.708  10.122  1.00 98.47           N  
ATOM   3955  CA  LEU B 508     -16.253  -9.598  10.259  1.00 98.47           C  
ATOM   3956  C   LEU B 508     -16.204  -8.767   8.981  1.00 98.47           C  
ATOM   3957  O   LEU B 508     -16.327  -7.541   9.028  1.00 98.47           O  
ATOM   3958  CB  LEU B 508     -14.853 -10.118  10.598  1.00 98.47           C  
ATOM   3959  CG  LEU B 508     -14.640 -10.607  12.031  1.00 98.47           C  
ATOM   3960  CD1 LEU B 508     -13.291 -11.307  12.157  1.00 98.47           C  
ATOM   3961  CD2 LEU B 508     -14.739  -9.445  13.013  1.00 98.47           C  
ATOM   3962  N   ILE B 509     -16.068  -9.472   7.860  1.00 98.58           N  
ATOM   3963  CA  ILE B 509     -16.133  -8.817   6.558  1.00 98.58           C  
ATOM   3964  C   ILE B 509     -17.303  -9.380   5.754  1.00 98.58           C  
ATOM   3965  O   ILE B 509     -17.330 -10.572   5.439  1.00 98.58           O  
ATOM   3966  CB  ILE B 509     -14.813  -8.985   5.773  1.00 98.58           C  
ATOM   3967  CG1 ILE B 509     -13.633  -8.451   6.593  1.00 98.58           C  
ATOM   3968  CG2 ILE B 509     -14.899  -8.282   4.415  1.00 98.58           C  
ATOM   3969  CD1 ILE B 509     -12.271  -8.739   5.977  1.00 98.58           C  
ATOM   3970  N   TYR B 510     -18.245  -8.608   5.539  1.00 98.41           N  
ATOM   3971  CA  TYR B 510     -19.355  -8.924   4.647  1.00 98.41           C  
ATOM   3972  C   TYR B 510     -19.162  -8.273   3.283  1.00 98.41           C  
ATOM   3973  O   TYR B 510     -19.285  -7.053   3.148  1.00 98.41           O  
ATOM   3974  CB  TYR B 510     -20.684  -8.470   5.260  1.00 98.41           C  
ATOM   3975  CG  TYR B 510     -21.896  -8.918   4.481  1.00 98.41           C  
ATOM   3976  CD1 TYR B 510     -22.470  -8.097   3.513  1.00 98.41           C  
ATOM   3977  CD2 TYR B 510     -22.471 -10.163   4.711  1.00 98.41           C  
ATOM   3978  CE1 TYR B 510     -23.588  -8.505   2.794  1.00 98.41           C  
ATOM   3979  CE2 TYR B 510     -23.590 -10.582   3.999  1.00 98.41           C  
ATOM   3980  CZ  TYR B 510     -24.140  -9.747   3.043  1.00 98.41           C  
ATOM   3981  OH  TYR B 510     -25.248 -10.157   2.334  1.00 98.41           O  
ATOM   3982  N   MET B 511     -18.877  -9.034   2.262  1.00 98.06           N  
ATOM   3983  CA  MET B 511     -18.450  -8.490   0.976  1.00 98.06           C  
ATOM   3984  C   MET B 511     -19.317  -9.028  -0.157  1.00 98.06           C  
ATOM   3985  O   MET B 511     -19.419 -10.242  -0.344  1.00 98.06           O  
ATOM   3986  CB  MET B 511     -16.980  -8.821   0.712  1.00 98.06           C  
ATOM   3987  CG  MET B 511     -16.272  -7.807  -0.171  1.00 98.06           C  
ATOM   3988  SD  MET B 511     -14.498  -8.207  -0.418  1.00 98.06           S  
ATOM   3989  CE  MET B 511     -14.646  -9.819  -1.238  1.00 98.06           C  
ATOM   3990  N   ARG B 512     -19.913  -8.157  -0.935  1.00 97.53           N  
ATOM   3991  CA  ARG B 512     -20.718  -8.511  -2.099  1.00 97.53           C  
ATOM   3992  C   ARG B 512     -20.340  -7.660  -3.306  1.00 97.53           C  
ATOM   3993  O   ARG B 512     -20.112  -6.455  -3.176  1.00 97.53           O  
ATOM   3994  CB  ARG B 512     -22.208  -8.352  -1.792  1.00 97.53           C  
ATOM   3995  CG  ARG B 512     -22.724  -9.311  -0.730  1.00 97.53           C  
ATOM   3996  CD  ARG B 512     -24.193  -9.066  -0.416  1.00 97.53           C  
ATOM   3997  NE  ARG B 512     -25.041  -9.310  -1.579  1.00 97.53           N  
ATOM   3998  CZ  ARG B 512     -26.294  -8.881  -1.707  1.00 97.53           C  
ATOM   3999  NH1 ARG B 512     -26.871  -8.175  -0.742  1.00 97.53           N1+
ATOM   4000  NH2 ARG B 512     -26.975  -9.159  -2.809  1.00 97.53           N  
ATOM   4001  N   TYR B 513     -20.219  -8.281  -4.534  1.00 95.78           N  
ATOM   4002  CA  TYR B 513     -19.942  -7.617  -5.803  1.00 95.78           C  
ATOM   4003  C   TYR B 513     -18.735  -6.695  -5.684  1.00 95.78           C  
ATOM   4004  O   TYR B 513     -18.777  -5.546  -6.130  1.00 95.78           O  
ATOM   4005  CB  TYR B 513     -21.164  -6.820  -6.271  1.00 95.78           C  
ATOM   4006  CG  TYR B 513     -22.453  -7.602  -6.224  1.00 95.78           C  
ATOM   4007  CD1 TYR B 513     -22.643  -8.719  -7.035  1.00 95.78           C  
ATOM   4008  CD2 TYR B 513     -23.485  -7.227  -5.370  1.00 95.78           C  
ATOM   4009  CE1 TYR B 513     -23.831  -9.442  -6.997  1.00 95.78           C  
ATOM   4010  CE2 TYR B 513     -24.677  -7.942  -5.324  1.00 95.78           C  
ATOM   4011  CZ  TYR B 513     -24.840  -9.047  -6.139  1.00 95.78           C  
ATOM   4012  OH  TYR B 513     -26.018  -9.759  -6.098  1.00 95.78           O  
ATOM   4013  N   SER B 514     -17.721  -7.219  -4.957  1.00 96.92           N  
ATOM   4014  CA  SER B 514     -16.580  -6.379  -4.608  1.00 96.92           C  
ATOM   4015  C   SER B 514     -15.262  -7.073  -4.935  1.00 96.92           C  
ATOM   4016  O   SER B 514     -15.168  -8.300  -4.869  1.00 96.92           O  
ATOM   4017  CB  SER B 514     -16.618  -6.012  -3.124  1.00 96.92           C  
ATOM   4018  OG  SER B 514     -17.816  -5.324  -2.806  1.00 96.92           O  
ATOM   4019  N   ASP B 515     -14.257  -6.325  -5.357  1.00 95.80           N  
ATOM   4020  CA  ASP B 515     -12.890  -6.791  -5.563  1.00 95.80           C  
ATOM   4021  C   ASP B 515     -11.903  -5.994  -4.714  1.00 95.80           C  
ATOM   4022  O   ASP B 515     -11.671  -4.810  -4.970  1.00 95.80           O  
ATOM   4023  CB  ASP B 515     -12.507  -6.696  -7.042  1.00 95.80           C  
ATOM   4024  CG  ASP B 515     -12.683  -8.008  -7.786  1.00 95.80           C  
ATOM   4025  OD1 ASP B 515     -13.038  -9.026  -7.152  1.00 95.80           O  
ATOM   4026  OD2 ASP B 515     -12.463  -8.026  -9.016  1.00 95.80           O1-
ATOM   4027  N   VAL B 516     -11.348  -6.705  -3.708  1.00 96.95           N  
ATOM   4028  CA  VAL B 516     -10.579  -5.990  -2.695  1.00 96.95           C  
ATOM   4029  C   VAL B 516      -9.345  -6.803  -2.312  1.00 96.95           C  
ATOM   4030  O   VAL B 516      -9.396  -8.035  -2.266  1.00 96.95           O  
ATOM   4031  CB  VAL B 516     -11.431  -5.691  -1.442  1.00 96.95           C  
ATOM   4032  CG1 VAL B 516     -10.667  -4.792  -0.471  1.00 96.95           C  
ATOM   4033  CG2 VAL B 516     -12.758  -5.047  -1.840  1.00 96.95           C  
ATOM   4034  N   SER B 517      -8.217  -6.115  -2.088  1.00 97.67           N  
ATOM   4035  CA  SER B 517      -7.014  -6.745  -1.554  1.00 97.67           C  
ATOM   4036  C   SER B 517      -6.823  -6.407  -0.079  1.00 97.67           C  
ATOM   4037  O   SER B 517      -6.934  -5.245   0.317  1.00 97.67           O  
ATOM   4038  CB  SER B 517      -5.783  -6.310  -2.349  1.00 97.67           C  
ATOM   4039  OG  SER B 517      -5.878  -6.736  -3.697  1.00 97.67           O  
ATOM   4040  N   PHE B 518      -6.637  -7.429   0.716  1.00 97.92           N  
ATOM   4041  CA  PHE B 518      -6.351  -7.295   2.140  1.00 97.92           C  
ATOM   4042  C   PHE B 518      -4.905  -7.672   2.439  1.00 97.92           C  
ATOM   4043  O   PHE B 518      -4.573  -8.855   2.534  1.00 97.92           O  
ATOM   4044  CB  PHE B 518      -7.302  -8.168   2.965  1.00 97.92           C  
ATOM   4045  CG  PHE B 518      -8.758  -7.859   2.741  1.00 97.92           C  
ATOM   4046  CD1 PHE B 518      -9.366  -6.798   3.400  1.00 97.92           C  
ATOM   4047  CD2 PHE B 518      -9.518  -8.630   1.871  1.00 97.92           C  
ATOM   4048  CE1 PHE B 518     -10.714  -6.509   3.195  1.00 97.92           C  
ATOM   4049  CE2 PHE B 518     -10.864  -8.347   1.661  1.00 97.92           C  
ATOM   4050  CZ  PHE B 518     -11.461  -7.287   2.325  1.00 97.92           C  
ATOM   4051  N   ILE B 519      -3.987  -6.685   2.646  1.00 97.43           N  
ATOM   4052  CA  ILE B 519      -2.564  -6.922   2.861  1.00 97.43           C  
ATOM   4053  C   ILE B 519      -2.241  -6.816   4.350  1.00 97.43           C  
ATOM   4054  O   ILE B 519      -2.360  -5.740   4.941  1.00 97.43           O  
ATOM   4055  CB  ILE B 519      -1.697  -5.930   2.053  1.00 97.43           C  
ATOM   4056  CG1 ILE B 519      -2.038  -6.016   0.561  1.00 97.43           C  
ATOM   4057  CG2 ILE B 519      -0.208  -6.197   2.290  1.00 97.43           C  
ATOM   4058  CD1 ILE B 519      -1.237  -5.061  -0.313  1.00 97.43           C  
ATOM   4059  N   ASP B 520      -1.851  -7.878   4.968  1.00 97.45           N  
ATOM   4060  CA  ASP B 520      -1.448  -7.934   6.370  1.00 97.45           C  
ATOM   4061  C   ASP B 520      -2.579  -7.467   7.285  1.00 97.45           C  
ATOM   4062  O   ASP B 520      -2.383  -6.581   8.120  1.00 97.45           O  
ATOM   4063  CB  ASP B 520      -0.198  -7.084   6.604  1.00 97.45           C  
ATOM   4064  CG  ASP B 520       1.051  -7.682   5.981  1.00 97.45           C  
ATOM   4065  OD1 ASP B 520       1.420  -8.824   6.330  1.00 97.45           O  
ATOM   4066  OD2 ASP B 520       1.673  -7.005   5.134  1.00 97.45           O1-
ATOM   4067  N   MET B 521      -3.701  -8.078   7.111  1.00 97.15           N  
ATOM   4068  CA  MET B 521      -4.862  -7.768   7.939  1.00 97.15           C  
ATOM   4069  C   MET B 521      -4.852  -8.593   9.221  1.00 97.15           C  
ATOM   4070  O   MET B 521      -4.529  -9.783   9.197  1.00 97.15           O  
ATOM   4071  CB  MET B 521      -6.158  -8.020   7.166  1.00 97.15           C  
ATOM   4072  CG  MET B 521      -7.169  -6.891   7.280  1.00 97.15           C  
ATOM   4073  SD  MET B 521      -8.797  -7.330   6.555  1.00 97.15           S  
ATOM   4074  CE  MET B 521      -9.598  -5.701   6.558  1.00 97.15           C  
ATOM   4075  N   GLY B 522      -5.180  -7.942  10.409  1.00 96.89           N  
ATOM   4076  CA  GLY B 522      -5.230  -8.632  11.689  1.00 96.89           C  
ATOM   4077  C   GLY B 522      -6.642  -8.818  12.212  1.00 96.89           C  
ATOM   4078  O   GLY B 522      -7.490  -7.938  12.052  1.00 96.89           O  
ATOM   4079  N   PHE B 523      -6.964 -10.020  12.738  1.00 97.75           N  
ATOM   4080  CA  PHE B 523      -8.222 -10.367  13.389  1.00 97.75           C  
ATOM   4081  C   PHE B 523      -7.972 -10.933  14.782  1.00 97.75           C  
ATOM   4082  O   PHE B 523      -7.345 -11.984  14.927  1.00 97.75           O  
ATOM   4083  CB  PHE B 523      -9.005 -11.377  12.545  1.00 97.75           C  
ATOM   4084  CG  PHE B 523      -9.232 -10.935  11.124  1.00 97.75           C  
ATOM   4085  CD1 PHE B 523     -10.355 -10.191  10.784  1.00 97.75           C  
ATOM   4086  CD2 PHE B 523      -8.321 -11.263  10.129  1.00 97.75           C  
ATOM   4087  CE1 PHE B 523     -10.568  -9.780   9.470  1.00 97.75           C  
ATOM   4088  CE2 PHE B 523      -8.527 -10.856   8.814  1.00 97.75           C  
ATOM   4089  CZ  PHE B 523      -9.651 -10.115   8.486  1.00 97.75           C  
ATOM   4090  N   GLU B 524      -8.444 -10.150  15.821  1.00 96.57           N  
ATOM   4091  CA  GLU B 524      -8.138 -10.600  17.175  1.00 96.57           C  
ATOM   4092  C   GLU B 524      -9.402 -10.700  18.023  1.00 96.57           C  
ATOM   4093  O   GLU B 524     -10.178  -9.746  18.106  1.00 96.57           O  
ATOM   4094  CB  GLU B 524      -7.132  -9.656  17.840  1.00 96.57           C  
ATOM   4095  CG  GLU B 524      -5.807  -9.548  17.100  1.00 96.57           C  
ATOM   4096  CD  GLU B 524      -4.773  -8.714  17.839  1.00 96.57           C  
ATOM   4097  OE1 GLU B 524      -3.871  -8.145  17.183  1.00 96.57           O  
ATOM   4098  OE2 GLU B 524      -4.865  -8.630  19.084  1.00 96.57           O1-
ATOM   4099  N   PHE B 525      -9.698 -11.773  18.598  1.00 96.16           N  
ATOM   4100  CA  PHE B 525     -10.721 -12.035  19.603  1.00 96.16           C  
ATOM   4101  C   PHE B 525     -12.104 -11.668  19.077  1.00 96.16           C  
ATOM   4102  O   PHE B 525     -12.748 -10.753  19.594  1.00 96.16           O  
ATOM   4103  CB  PHE B 525     -10.425 -11.255  20.888  1.00 96.16           C  
ATOM   4104  CG  PHE B 525      -9.042 -11.489  21.435  1.00 96.16           C  
ATOM   4105  CD1 PHE B 525      -8.697 -12.714  21.991  1.00 96.16           C  
ATOM   4106  CD2 PHE B 525      -8.087 -10.481  21.393  1.00 96.16           C  
ATOM   4107  CE1 PHE B 525      -7.418 -12.933  22.498  1.00 96.16           C  
ATOM   4108  CE2 PHE B 525      -6.807 -10.692  21.898  1.00 96.16           C  
ATOM   4109  CZ  PHE B 525      -6.475 -11.919  22.450  1.00 96.16           C  
ATOM   4110  N   ALA B 526     -12.583 -12.492  18.152  1.00 97.30           N  
ATOM   4111  CA  ALA B 526     -13.858 -12.176  17.513  1.00 97.30           C  
ATOM   4112  C   ALA B 526     -14.829 -13.348  17.620  1.00 97.30           C  
ATOM   4113  O   ALA B 526     -14.412 -14.508  17.647  1.00 97.30           O  
ATOM   4114  CB  ALA B 526     -13.642 -11.800  16.050  1.00 97.30           C  
ATOM   4115  N   HIS B 527     -16.075 -13.070  17.745  1.00 97.74           N  
ATOM   4116  CA  HIS B 527     -17.202 -13.994  17.686  1.00 97.74           C  
ATOM   4117  C   HIS B 527     -18.106 -13.686  16.497  1.00 97.74           C  
ATOM   4118  O   HIS B 527     -18.798 -12.666  16.486  1.00 97.74           O  
ATOM   4119  CB  HIS B 527     -18.008 -13.940  18.986  1.00 97.74           C  
ATOM   4120  CG  HIS B 527     -17.217 -14.313  20.199  1.00 97.74           C  
ATOM   4121  CD2 HIS B 527     -16.340 -13.599  20.943  1.00 97.74           C  
ATOM   4122  ND1 HIS B 527     -17.282 -15.564  20.773  1.00 97.74           N  
ATOM   4123  CE1 HIS B 527     -16.478 -15.602  21.823  1.00 97.74           C  
ATOM   4124  NE2 HIS B 527     -15.894 -14.423  21.947  1.00 97.74           N  
ATOM   4125  N   ALA B 528     -18.075 -14.494  15.461  1.00 98.02           N  
ATOM   4126  CA  ALA B 528     -18.868 -14.286  14.252  1.00 98.02           C  
ATOM   4127  C   ALA B 528     -19.212 -15.615  13.586  1.00 98.02           C  
ATOM   4128  O   ALA B 528     -18.527 -16.619  13.799  1.00 98.02           O  
ATOM   4129  CB  ALA B 528     -18.119 -13.383  13.275  1.00 98.02           C  
ATOM   4130  N   TYR B 529     -20.265 -15.591  12.794  1.00 97.81           N  
ATOM   4131  CA  TYR B 529     -20.567 -16.785  12.011  1.00 97.81           C  
ATOM   4132  C   TYR B 529     -19.520 -17.005  10.926  1.00 97.81           C  
ATOM   4133  O   TYR B 529     -19.146 -18.144  10.636  1.00 97.81           O  
ATOM   4134  CB  TYR B 529     -21.958 -16.676  11.380  1.00 97.81           C  
ATOM   4135  CG  TYR B 529     -23.087 -16.787  12.376  1.00 97.81           C  
ATOM   4136  CD1 TYR B 529     -23.460 -18.022  12.901  1.00 97.81           C  
ATOM   4137  CD2 TYR B 529     -23.782 -15.657  12.794  1.00 97.81           C  
ATOM   4138  CE1 TYR B 529     -24.501 -18.129  13.817  1.00 97.81           C  
ATOM   4139  CE2 TYR B 529     -24.824 -15.752  13.710  1.00 97.81           C  
ATOM   4140  CZ  TYR B 529     -25.176 -16.990  14.216  1.00 97.81           C  
ATOM   4141  OH  TYR B 529     -26.207 -17.090  15.123  1.00 97.81           O  
ATOM   4142  N   ASN B 530     -19.173 -15.972  10.331  1.00 97.99           N  
ATOM   4143  CA  ASN B 530     -18.133 -16.012   9.309  1.00 97.99           C  
ATOM   4144  C   ASN B 530     -17.054 -14.963   9.565  1.00 97.99           C  
ATOM   4145  O   ASN B 530     -17.337 -13.898  10.116  1.00 97.99           O  
ATOM   4146  CB  ASN B 530     -18.740 -15.821   7.917  1.00 97.99           C  
ATOM   4147  CG  ASN B 530     -19.872 -16.789   7.636  1.00 97.99           C  
ATOM   4148  ND2 ASN B 530     -19.599 -18.080   7.785  1.00 97.99           N  
ATOM   4149  OD1 ASN B 530     -20.982 -16.380   7.287  1.00 97.99           O  
ATOM   4150  N   LEU B 531     -15.824 -15.317   9.266  1.00 98.09           N  
ATOM   4151  CA  LEU B 531     -14.811 -14.271   9.174  1.00 98.09           C  
ATOM   4152  C   LEU B 531     -14.992 -13.448   7.903  1.00 98.09           C  
ATOM   4153  O   LEU B 531     -15.024 -12.217   7.955  1.00 98.09           O  
ATOM   4154  CB  LEU B 531     -13.407 -14.881   9.206  1.00 98.09           C  
ATOM   4155  CG  LEU B 531     -12.240 -13.893   9.234  1.00 98.09           C  
ATOM   4156  CD1 LEU B 531     -11.086 -14.459  10.055  1.00 98.09           C  
ATOM   4157  CD2 LEU B 531     -11.783 -13.564   7.816  1.00 98.09           C  
ATOM   4158  N   LEU B 532     -15.154 -14.112   6.794  1.00 98.51           N  
ATOM   4159  CA  LEU B 532     -15.459 -13.500   5.505  1.00 98.51           C  
ATOM   4160  C   LEU B 532     -16.692 -14.141   4.878  1.00 98.51           C  
ATOM   4161  O   LEU B 532     -16.749 -15.363   4.719  1.00 98.51           O  
ATOM   4162  CB  LEU B 532     -14.265 -13.626   4.556  1.00 98.51           C  
ATOM   4163  CG  LEU B 532     -14.510 -13.224   3.101  1.00 98.51           C  
ATOM   4164  CD1 LEU B 532     -14.648 -11.709   2.986  1.00 98.51           C  
ATOM   4165  CD2 LEU B 532     -13.384 -13.733   2.207  1.00 98.51           C  
ATOM   4166  N   TYR B 533     -17.638 -13.378   4.663  1.00 98.51           N  
ATOM   4167  CA  TYR B 533     -18.693 -13.724   3.717  1.00 98.51           C  
ATOM   4168  C   TYR B 533     -18.429 -13.096   2.353  1.00 98.51           C  
ATOM   4169  O   TYR B 533     -18.342 -11.871   2.233  1.00 98.51           O  
ATOM   4170  CB  TYR B 533     -20.058 -13.272   4.244  1.00 98.51           C  
ATOM   4171  CG  TYR B 533     -21.199 -13.558   3.299  1.00 98.51           C  
ATOM   4172  CD1 TYR B 533     -21.683 -12.573   2.441  1.00 98.51           C  
ATOM   4173  CD2 TYR B 533     -21.796 -14.814   3.261  1.00 98.51           C  
ATOM   4174  CE1 TYR B 533     -22.736 -12.832   1.569  1.00 98.51           C  
ATOM   4175  CE2 TYR B 533     -22.849 -15.084   2.394  1.00 98.51           C  
ATOM   4176  CZ  TYR B 533     -23.311 -14.088   1.553  1.00 98.51           C  
ATOM   4177  OH  TYR B 533     -24.353 -14.350   0.692  1.00 98.51           O  
ATOM   4178  N   CYS B 534     -18.233 -13.874   1.370  1.00 98.19           N  
ATOM   4179  CA  CYS B 534     -17.830 -13.422   0.043  1.00 98.19           C  
ATOM   4180  C   CYS B 534     -18.828 -13.878  -1.015  1.00 98.19           C  
ATOM   4181  O   CYS B 534     -18.967 -15.076  -1.267  1.00 98.19           O  
ATOM   4182  CB  CYS B 534     -16.435 -13.944  -0.301  1.00 98.19           C  
ATOM   4183  SG  CYS B 534     -15.666 -13.100  -1.700  1.00 98.19           S  
ATOM   4184  N   GLU B 535     -19.505 -12.945  -1.596  1.00 98.00           N  
ATOM   4185  CA  GLU B 535     -20.504 -13.240  -2.619  1.00 98.00           C  
ATOM   4186  C   GLU B 535     -20.214 -12.477  -3.909  1.00 98.00           C  
ATOM   4187  O   GLU B 535     -20.129 -11.247  -3.903  1.00 98.00           O  
ATOM   4188  CB  GLU B 535     -21.909 -12.903  -2.114  1.00 98.00           C  
ATOM   4189  CG  GLU B 535     -23.008 -13.164  -3.133  1.00 98.00           C  
ATOM   4190  CD  GLU B 535     -24.390 -12.764  -2.640  1.00 98.00           C  
ATOM   4191  OE1 GLU B 535     -25.287 -12.521  -3.480  1.00 98.00           O  
ATOM   4192  OE2 GLU B 535     -24.577 -12.692  -1.405  1.00 98.00           O1-
ATOM   4193  N   ASP B 536     -20.001 -13.168  -5.059  1.00 96.65           N  
ATOM   4194  CA  ASP B 536     -19.706 -12.581  -6.362  1.00 96.65           C  
ATOM   4195  C   ASP B 536     -18.589 -11.545  -6.258  1.00 96.65           C  
ATOM   4196  O   ASP B 536     -18.739 -10.413  -6.723  1.00 96.65           O  
ATOM   4197  CB  ASP B 536     -20.962 -11.941  -6.959  1.00 96.65           C  
ATOM   4198  CG  ASP B 536     -20.946 -11.909  -8.477  1.00 96.65           C  
ATOM   4199  OD1 ASP B 536     -20.022 -12.485  -9.090  1.00 96.65           O  
ATOM   4200  OD2 ASP B 536     -21.865 -11.300  -9.066  1.00 96.65           O1-
ATOM   4201  N   SER B 537     -17.555 -11.977  -5.519  1.00 96.64           N  
ATOM   4202  CA  SER B 537     -16.477 -11.059  -5.169  1.00 96.64           C  
ATOM   4203  C   SER B 537     -15.117 -11.742  -5.261  1.00 96.64           C  
ATOM   4204  O   SER B 537     -15.037 -12.970  -5.333  1.00 96.64           O  
ATOM   4205  CB  SER B 537     -16.683 -10.503  -3.759  1.00 96.64           C  
ATOM   4206  OG  SER B 537     -17.889  -9.763  -3.681  1.00 96.64           O  
ATOM   4207  N   VAL B 538     -14.110 -10.945  -5.379  1.00 95.69           N  
ATOM   4208  CA  VAL B 538     -12.734 -11.423  -5.298  1.00 95.69           C  
ATOM   4209  C   VAL B 538     -12.050 -10.823  -4.072  1.00 95.69           C  
ATOM   4210  O   VAL B 538     -12.003  -9.601  -3.915  1.00 95.69           O  
ATOM   4211  CB  VAL B 538     -11.937 -11.077  -6.576  1.00 95.69           C  
ATOM   4212  CG1 VAL B 538     -10.485 -11.534  -6.447  1.00 95.69           C  
ATOM   4213  CG2 VAL B 538     -12.593 -11.711  -7.801  1.00 95.69           C  
ATOM   4214  N   ALA B 539     -11.616 -11.642  -3.172  1.00 96.76           N  
ATOM   4215  CA  ALA B 539     -10.873 -11.222  -1.987  1.00 96.76           C  
ATOM   4216  C   ALA B 539      -9.450 -11.771  -2.008  1.00 96.76           C  
ATOM   4217  O   ALA B 539      -9.247 -12.988  -1.999  1.00 96.76           O  
ATOM   4218  CB  ALA B 539     -11.595 -11.672  -0.719  1.00 96.76           C  
ATOM   4219  N   ASN B 540      -8.476 -10.908  -2.081  1.00 96.23           N  
ATOM   4220  CA  ASN B 540      -7.068 -11.292  -2.079  1.00 96.23           C  
ATOM   4221  C   ASN B 540      -6.417 -11.026  -0.725  1.00 96.23           C  
ATOM   4222  O   ASN B 540      -6.027  -9.894  -0.430  1.00 96.23           O  
ATOM   4223  CB  ASN B 540      -6.309 -10.557  -3.186  1.00 96.23           C  
ATOM   4224  CG  ASN B 540      -5.220 -11.407  -3.811  1.00 96.23           C  
ATOM   4225  ND2 ASN B 540      -4.649 -10.926  -4.909  1.00 96.23           N  
ATOM   4226  OD1 ASN B 540      -4.896 -12.488  -3.311  1.00 96.23           O  
ATOM   4227  N   PHE B 541      -6.211 -12.085   0.047  1.00 96.73           N  
ATOM   4228  CA  PHE B 541      -5.568 -11.952   1.349  1.00 96.73           C  
ATOM   4229  C   PHE B 541      -4.076 -12.242   1.248  1.00 96.73           C  
ATOM   4230  O   PHE B 541      -3.676 -13.320   0.804  1.00 96.73           O  
ATOM   4231  CB  PHE B 541      -6.218 -12.891   2.370  1.00 96.73           C  
ATOM   4232  CG  PHE B 541      -7.526 -12.384   2.915  1.00 96.73           C  
ATOM   4233  CD1 PHE B 541      -7.556 -11.561   4.034  1.00 96.73           C  
ATOM   4234  CD2 PHE B 541      -8.726 -12.730   2.307  1.00 96.73           C  
ATOM   4235  CE1 PHE B 541      -8.765 -11.090   4.541  1.00 96.73           C  
ATOM   4236  CE2 PHE B 541      -9.938 -12.263   2.808  1.00 96.73           C  
ATOM   4237  CZ  PHE B 541      -9.955 -11.444   3.925  1.00 96.73           C  
ATOM   4238  N   VAL B 542      -3.262 -11.287   1.647  1.00 94.90           N  
ATOM   4239  CA  VAL B 542      -1.827 -11.494   1.808  1.00 94.90           C  
ATOM   4240  C   VAL B 542      -1.473 -11.526   3.293  1.00 94.90           C  
ATOM   4241  O   VAL B 542      -1.632 -10.526   3.997  1.00 94.90           O  
ATOM   4242  CB  VAL B 542      -1.010 -10.397   1.089  1.00 94.90           C  
ATOM   4243  CG1 VAL B 542       0.488 -10.637   1.264  1.00 94.90           C  
ATOM   4244  CG2 VAL B 542      -1.377 -10.345  -0.393  1.00 94.90           C  
ATOM   4245  N   ALA B 543      -1.109 -12.596   3.800  1.00 94.58           N  
ATOM   4246  CA  ALA B 543      -0.590 -12.828   5.145  1.00 94.58           C  
ATOM   4247  C   ALA B 543      -1.599 -12.395   6.205  1.00 94.58           C  
ATOM   4248  O   ALA B 543      -1.275 -11.602   7.093  1.00 94.58           O  
ATOM   4249  CB  ALA B 543       0.732 -12.088   5.340  1.00 94.58           C  
ATOM   4250  N   PRO B 544      -2.849 -12.896   6.119  1.00 95.50           N  
ATOM   4251  CA  PRO B 544      -3.773 -12.606   7.218  1.00 95.50           C  
ATOM   4252  C   PRO B 544      -3.300 -13.176   8.553  1.00 95.50           C  
ATOM   4253  O   PRO B 544      -2.683 -14.244   8.588  1.00 95.50           O  
ATOM   4254  CB  PRO B 544      -5.075 -13.274   6.769  1.00 95.50           C  
ATOM   4255  CG  PRO B 544      -4.642 -14.413   5.904  1.00 95.50           C  
ATOM   4256  CD  PRO B 544      -3.363 -14.029   5.216  1.00 95.50           C  
ATOM   4257  N   ASN B 545      -3.496 -12.468   9.612  1.00 96.60           N  
ATOM   4258  CA  ASN B 545      -3.180 -12.913  10.965  1.00 96.60           C  
ATOM   4259  C   ASN B 545      -4.438 -13.044  11.819  1.00 96.60           C  
ATOM   4260  O   ASN B 545      -5.092 -12.046  12.127  1.00 96.60           O  
ATOM   4261  CB  ASN B 545      -2.186 -11.956  11.627  1.00 96.60           C  
ATOM   4262  CG  ASN B 545      -1.534 -12.552  12.859  1.00 96.60           C  
ATOM   4263  ND2 ASN B 545      -0.208 -12.624  12.851  1.00 96.60           N  
ATOM   4264  OD1 ASN B 545      -2.215 -12.946  13.808  1.00 96.60           O  
ATOM   4265  N   ILE B 546      -4.855 -14.255  12.186  1.00 96.42           N  
ATOM   4266  CA  ILE B 546      -6.085 -14.510  12.926  1.00 96.42           C  
ATOM   4267  C   ILE B 546      -5.751 -15.094  14.298  1.00 96.42           C  
ATOM   4268  O   ILE B 546      -5.137 -16.159  14.393  1.00 96.42           O  
ATOM   4269  CB  ILE B 546      -7.024 -15.463  12.152  1.00 96.42           C  
ATOM   4270  CG1 ILE B 546      -7.322 -14.902  10.757  1.00 96.42           C  
ATOM   4271  CG2 ILE B 546      -8.318 -15.701  12.936  1.00 96.42           C  
ATOM   4272  CD1 ILE B 546      -8.001 -15.895   9.823  1.00 96.42           C  
ATOM   4273  N   VAL B 547      -6.082 -14.359  15.307  1.00 94.90           N  
ATOM   4274  CA  VAL B 547      -5.815 -14.787  16.676  1.00 94.90           C  
ATOM   4275  C   VAL B 547      -7.110 -14.769  17.486  1.00 94.90           C  
ATOM   4276  O   VAL B 547      -7.789 -13.742  17.559  1.00 94.90           O  
ATOM   4277  CB  VAL B 547      -4.751 -13.893  17.353  1.00 94.90           C  
ATOM   4278  CG1 VAL B 547      -4.483 -14.360  18.782  1.00 94.90           C  
ATOM   4279  CG2 VAL B 547      -3.460 -13.891  16.537  1.00 94.90           C  
ATOM   4280  N   GLY B 548      -7.526 -15.835  17.999  1.00 93.94           N  
ATOM   4281  CA  GLY B 548      -8.649 -15.889  18.922  1.00 93.94           C  
ATOM   4282  C   GLY B 548      -9.995 -15.786  18.232  1.00 93.94           C  
ATOM   4283  O   GLY B 548     -10.940 -15.218  18.783  1.00 93.94           O  
ATOM   4284  N   PHE B 549     -10.130 -16.293  16.971  1.00 95.67           N  
ATOM   4285  CA  PHE B 549     -11.434 -16.378  16.325  1.00 95.67           C  
ATOM   4286  C   PHE B 549     -12.222 -17.573  16.849  1.00 95.67           C  
ATOM   4287  O   PHE B 549     -11.772 -18.715  16.742  1.00 95.67           O  
ATOM   4288  CB  PHE B 549     -11.276 -16.480  14.804  1.00 95.67           C  
ATOM   4289  CG  PHE B 549     -12.581 -16.457  14.056  1.00 95.67           C  
ATOM   4290  CD1 PHE B 549     -13.197 -17.640  13.666  1.00 95.67           C  
ATOM   4291  CD2 PHE B 549     -13.193 -15.250  13.741  1.00 95.67           C  
ATOM   4292  CE1 PHE B 549     -14.405 -17.621  12.973  1.00 95.67           C  
ATOM   4293  CE2 PHE B 549     -14.401 -15.223  13.049  1.00 95.67           C  
ATOM   4294  CZ  PHE B 549     -15.004 -16.410  12.665  1.00 95.67           C  
ATOM   4295  N   GLU B 550     -13.380 -17.293  17.328  1.00 95.99           N  
ATOM   4296  CA  GLU B 550     -14.213 -18.334  17.922  1.00 95.99           C  
ATOM   4297  C   GLU B 550     -15.077 -19.019  16.867  1.00 95.99           C  
ATOM   4298  O   GLU B 550     -16.266 -18.721  16.741  1.00 95.99           O  
ATOM   4299  CB  GLU B 550     -15.097 -17.750  19.027  1.00 95.99           C  
ATOM   4300  CG  GLU B 550     -14.327 -17.313  20.265  1.00 95.99           C  
ATOM   4301  CD  GLU B 550     -13.971 -18.467  21.188  1.00 95.99           C  
ATOM   4302  OE1 GLU B 550     -13.134 -18.279  22.100  1.00 95.99           O  
ATOM   4303  OE2 GLU B 550     -14.533 -19.569  20.998  1.00 95.99           O1-
ATOM   4304  N   ASN B 551     -14.500 -20.040  16.244  1.00 96.43           N  
ATOM   4305  CA  ASN B 551     -15.168 -20.735  15.148  1.00 96.43           C  
ATOM   4306  C   ASN B 551     -16.069 -21.854  15.661  1.00 96.43           C  
ATOM   4307  O   ASN B 551     -15.921 -23.010  15.258  1.00 96.43           O  
ATOM   4308  CB  ASN B 551     -14.141 -21.290  14.159  1.00 96.43           C  
ATOM   4309  CG  ASN B 551     -13.112 -22.181  14.824  1.00 96.43           C  
ATOM   4310  ND2 ASN B 551     -12.754 -23.273  14.159  1.00 96.43           N  
ATOM   4311  OD1 ASN B 551     -12.642 -21.891  15.928  1.00 96.43           O  
ATOM   4312  N   LYS B 552     -17.067 -21.469  16.474  1.00 95.50           N  
ATOM   4313  CA  LYS B 552     -17.948 -22.455  17.094  1.00 95.50           C  
ATOM   4314  C   LYS B 552     -19.410 -22.174  16.758  1.00 95.50           C  
ATOM   4315  O   LYS B 552     -20.309 -22.852  17.259  1.00 95.50           O  
ATOM   4316  CB  LYS B 552     -17.752 -22.471  18.610  1.00 95.50           C  
ATOM   4317  CG  LYS B 552     -18.083 -21.151  19.292  1.00 95.50           C  
ATOM   4318  CD  LYS B 552     -17.833 -21.219  20.793  1.00 95.50           C  
ATOM   4319  CE  LYS B 552     -18.100 -19.879  21.466  1.00 95.50           C  
ATOM   4320  NZ  LYS B 552     -17.732 -19.904  22.913  1.00 95.50           N1+
ATOM   4321  N   TYR B 553     -19.695 -21.208  15.961  1.00 96.32           N  
ATOM   4322  CA  TYR B 553     -21.077 -20.790  15.752  1.00 96.32           C  
ATOM   4323  C   TYR B 553     -21.657 -21.430  14.496  1.00 96.32           C  
ATOM   4324  O   TYR B 553     -20.963 -21.569  13.486  1.00 96.32           O  
ATOM   4325  CB  TYR B 553     -21.167 -19.264  15.650  1.00 96.32           C  
ATOM   4326  CG  TYR B 553     -20.732 -18.545  16.903  1.00 96.32           C  
ATOM   4327  CD1 TYR B 553     -21.551 -18.510  18.030  1.00 96.32           C  
ATOM   4328  CD2 TYR B 553     -19.502 -17.898  16.964  1.00 96.32           C  
ATOM   4329  CE1 TYR B 553     -21.155 -17.846  19.186  1.00 96.32           C  
ATOM   4330  CE2 TYR B 553     -19.096 -17.232  18.115  1.00 96.32           C  
ATOM   4331  CZ  TYR B 553     -19.928 -17.212  19.219  1.00 96.32           C  
ATOM   4332  OH  TYR B 553     -19.530 -16.554  20.362  1.00 96.32           O  
ATOM   4333  N   GLN B 554     -22.911 -21.847  14.648  1.00 95.15           N  
ATOM   4334  CA  GLN B 554     -23.664 -22.472  13.566  1.00 95.15           C  
ATOM   4335  C   GLN B 554     -25.068 -21.883  13.461  1.00 95.15           C  
ATOM   4336  O   GLN B 554     -25.588 -21.329  14.432  1.00 95.15           O  
ATOM   4337  CB  GLN B 554     -23.745 -23.986  13.772  1.00 95.15           C  
ATOM   4338  CG  GLN B 554     -22.466 -24.600  14.327  1.00 95.15           C  
ATOM   4339  CD  GLN B 554     -22.562 -26.105  14.492  1.00 95.15           C  
ATOM   4340  NE2 GLN B 554     -21.432 -26.743  14.781  1.00 95.15           N  
ATOM   4341  OE1 GLN B 554     -23.642 -26.690  14.362  1.00 95.15           O  
ATOM   4342  N   ARG B 555     -25.542 -21.871  12.308  1.00 94.09           N  
ATOM   4343  CA  ARG B 555     -26.924 -21.511  12.010  1.00 94.09           C  
ATOM   4344  C   ARG B 555     -27.488 -22.382  10.892  1.00 94.09           C  
ATOM   4345  O   ARG B 555     -26.798 -23.265  10.378  1.00 94.09           O  
ATOM   4346  CB  ARG B 555     -27.024 -20.034  11.623  1.00 94.09           C  
ATOM   4347  CG  ARG B 555     -26.175 -19.653  10.421  1.00 94.09           C  
ATOM   4348  CD  ARG B 555     -26.244 -18.160  10.132  1.00 94.09           C  
ATOM   4349  NE  ARG B 555     -25.260 -17.759   9.130  1.00 94.09           N  
ATOM   4350  CZ  ARG B 555     -24.969 -16.500   8.816  1.00 94.09           C  
ATOM   4351  NH1 ARG B 555     -25.583 -15.490   9.422  1.00 94.09           N1+
ATOM   4352  NH2 ARG B 555     -24.056 -16.248   7.889  1.00 94.09           N  
ATOM   4353  N   GLU B 556     -28.827 -22.111  10.592  1.00 93.00           N  
ATOM   4354  CA  GLU B 556     -29.417 -22.882   9.502  1.00 93.00           C  
ATOM   4355  C   GLU B 556     -28.660 -22.660   8.196  1.00 93.00           C  
ATOM   4356  O   GLU B 556     -28.368 -21.521   7.827  1.00 93.00           O  
ATOM   4357  CB  GLU B 556     -30.893 -22.516   9.323  1.00 93.00           C  
ATOM   4358  CG  GLU B 556     -31.697 -23.561   8.563  1.00 93.00           C  
ATOM   4359  CD  GLU B 556     -33.157 -23.177   8.378  1.00 93.00           C  
ATOM   4360  OE1 GLU B 556     -33.907 -23.939   7.726  1.00 93.00           O  
ATOM   4361  OE2 GLU B 556     -33.553 -22.106   8.889  1.00 93.00           O1-
ATOM   4362  N   VAL B 557     -28.283 -23.867   7.581  1.00 94.78           N  
ATOM   4363  CA  VAL B 557     -27.442 -23.768   6.393  1.00 94.78           C  
ATOM   4364  C   VAL B 557     -28.318 -23.680   5.145  1.00 94.78           C  
ATOM   4365  O   VAL B 557     -29.205 -24.513   4.942  1.00 94.78           O  
ATOM   4366  CB  VAL B 557     -26.473 -24.966   6.281  1.00 94.78           C  
ATOM   4367  CG1 VAL B 557     -25.673 -24.895   4.981  1.00 94.78           C  
ATOM   4368  CG2 VAL B 557     -25.536 -25.009   7.487  1.00 94.78           C  
ATOM   4369  N   THR B 558     -28.139 -22.617   4.408  1.00 92.06           N  
ATOM   4370  CA  THR B 558     -28.610 -22.450   3.037  1.00 92.06           C  
ATOM   4371  C   THR B 558     -27.437 -22.242   2.083  1.00 92.06           C  
ATOM   4372  O   THR B 558     -26.279 -22.421   2.467  1.00 92.06           O  
ATOM   4373  CB  THR B 558     -29.585 -21.264   2.922  1.00 92.06           C  
ATOM   4374  CG2 THR B 558     -30.648 -21.318   4.015  1.00 92.06           C  
ATOM   4375  OG1 THR B 558     -28.854 -20.038   3.041  1.00 92.06           O  
ATOM   4376  N   TRP B 559     -27.815 -21.807   0.800  1.00 89.00           N  
ATOM   4377  CA  TRP B 559     -26.772 -21.709  -0.216  1.00 89.00           C  
ATOM   4378  C   TRP B 559     -25.746 -20.645   0.158  1.00 89.00           C  
ATOM   4379  O   TRP B 559     -24.629 -20.641  -0.364  1.00 89.00           O  
ATOM   4380  CB  TRP B 559     -27.382 -21.390  -1.584  1.00 89.00           C  
ATOM   4381  CG  TRP B 559     -27.947 -20.005  -1.692  1.00 89.00           C  
ATOM   4382  CD1 TRP B 559     -29.218 -19.608  -1.383  1.00 89.00           C  
ATOM   4383  CD2 TRP B 559     -27.258 -18.836  -2.144  1.00 89.00           C  
ATOM   4384  CE2 TRP B 559     -28.174 -17.762  -2.083  1.00 89.00           C  
ATOM   4385  CE3 TRP B 559     -25.955 -18.590  -2.595  1.00 89.00           C  
ATOM   4386  NE1 TRP B 559     -29.361 -18.259  -1.616  1.00 89.00           N  
ATOM   4387  CZ2 TRP B 559     -27.827 -16.462  -2.457  1.00 89.00           C  
ATOM   4388  CZ3 TRP B 559     -25.611 -17.295  -2.967  1.00 89.00           C  
ATOM   4389  CH2 TRP B 559     -26.545 -16.249  -2.894  1.00 89.00           C  
ATOM   4390  N   ASN B 560     -26.079 -19.797   1.113  1.00 93.37           N  
ATOM   4391  CA  ASN B 560     -25.164 -18.699   1.406  1.00 93.37           C  
ATOM   4392  C   ASN B 560     -24.921 -18.555   2.905  1.00 93.37           C  
ATOM   4393  O   ASN B 560     -24.400 -17.535   3.359  1.00 93.37           O  
ATOM   4394  CB  ASN B 560     -25.697 -17.387   0.826  1.00 93.37           C  
ATOM   4395  CG  ASN B 560     -26.991 -16.944   1.478  1.00 93.37           C  
ATOM   4396  ND2 ASN B 560     -27.341 -15.676   1.298  1.00 93.37           N  
ATOM   4397  OD1 ASN B 560     -27.670 -17.734   2.139  1.00 93.37           O  
ATOM   4398  N   THR B 561     -25.214 -19.544   3.840  1.00 96.34           N  
ATOM   4399  CA  THR B 561     -25.064 -19.396   5.283  1.00 96.34           C  
ATOM   4400  C   THR B 561     -24.334 -20.597   5.877  1.00 96.34           C  
ATOM   4401  O   THR B 561     -24.749 -21.135   6.906  1.00 96.34           O  
ATOM   4402  CB  THR B 561     -26.430 -19.229   5.973  1.00 96.34           C  
ATOM   4403  CG2 THR B 561     -27.093 -17.916   5.570  1.00 96.34           C  
ATOM   4404  OG1 THR B 561     -27.284 -20.318   5.599  1.00 96.34           O  
ATOM   4405  N   TYR B 562     -23.283 -21.094   5.274  1.00 96.34           N  
ATOM   4406  CA  TYR B 562     -22.522 -22.232   5.777  1.00 96.34           C  
ATOM   4407  C   TYR B 562     -21.745 -21.857   7.033  1.00 96.34           C  
ATOM   4408  O   TYR B 562     -21.338 -20.704   7.198  1.00 96.34           O  
ATOM   4409  CB  TYR B 562     -21.559 -22.752   4.704  1.00 96.34           C  
ATOM   4410  CG  TYR B 562     -22.252 -23.402   3.531  1.00 96.34           C  
ATOM   4411  CD1 TYR B 562     -22.618 -24.745   3.570  1.00 96.34           C  
ATOM   4412  CD2 TYR B 562     -22.541 -22.674   2.382  1.00 96.34           C  
ATOM   4413  CE1 TYR B 562     -23.254 -25.349   2.491  1.00 96.34           C  
ATOM   4414  CE2 TYR B 562     -23.177 -23.267   1.296  1.00 96.34           C  
ATOM   4415  CZ  TYR B 562     -23.530 -24.603   1.360  1.00 96.34           C  
ATOM   4416  OH  TYR B 562     -24.160 -25.195   0.289  1.00 96.34           O  
ATOM   4417  N   ASN B 563     -21.618 -22.781   7.942  1.00 97.22           N  
ATOM   4418  CA  ASN B 563     -20.741 -22.590   9.093  1.00 97.22           C  
ATOM   4419  C   ASN B 563     -19.270 -22.713   8.703  1.00 97.22           C  
ATOM   4420  O   ASN B 563     -18.624 -23.716   9.011  1.00 97.22           O  
ATOM   4421  CB  ASN B 563     -21.082 -23.590  10.199  1.00 97.22           C  
ATOM   4422  CG  ASN B 563     -20.965 -25.031   9.741  1.00 97.22           C  
ATOM   4423  ND2 ASN B 563     -20.323 -25.861  10.554  1.00 97.22           N  
ATOM   4424  OD1 ASN B 563     -21.447 -25.394   8.665  1.00 97.22           O  
ATOM   4425  N   ALA B 564     -18.763 -21.789   8.075  1.00 97.66           N  
ATOM   4426  CA  ALA B 564     -17.379 -21.716   7.615  1.00 97.66           C  
ATOM   4427  C   ALA B 564     -16.788 -20.333   7.871  1.00 97.66           C  
ATOM   4428  O   ALA B 564     -17.474 -19.319   7.715  1.00 97.66           O  
ATOM   4429  CB  ALA B 564     -17.292 -22.062   6.131  1.00 97.66           C  
ATOM   4430  N   MET B 565     -15.580 -20.296   8.321  1.00 97.86           N  
ATOM   4431  CA  MET B 565     -14.924 -19.006   8.520  1.00 97.86           C  
ATOM   4432  C   MET B 565     -14.912 -18.197   7.228  1.00 97.86           C  
ATOM   4433  O   MET B 565     -15.250 -17.012   7.230  1.00 97.86           O  
ATOM   4434  CB  MET B 565     -13.494 -19.202   9.027  1.00 97.86           C  
ATOM   4435  CG  MET B 565     -13.415 -19.688  10.465  1.00 97.86           C  
ATOM   4436  SD  MET B 565     -11.698 -20.078  10.982  1.00 97.86           S  
ATOM   4437  CE  MET B 565     -10.918 -18.456  10.752  1.00 97.86           C  
ATOM   4438  N   PHE B 566     -14.415 -18.849   6.165  1.00 98.30           N  
ATOM   4439  CA  PHE B 566     -14.483 -18.267   4.829  1.00 98.30           C  
ATOM   4440  C   PHE B 566     -15.638 -18.867   4.036  1.00 98.30           C  
ATOM   4441  O   PHE B 566     -15.505 -19.947   3.457  1.00 98.30           O  
ATOM   4442  CB  PHE B 566     -13.164 -18.481   4.080  1.00 98.30           C  
ATOM   4443  CG  PHE B 566     -11.998 -17.743   4.680  1.00 98.30           C  
ATOM   4444  CD1 PHE B 566     -11.634 -16.488   4.207  1.00 98.30           C  
ATOM   4445  CD2 PHE B 566     -11.267 -18.304   5.719  1.00 98.30           C  
ATOM   4446  CE1 PHE B 566     -10.555 -15.803   4.761  1.00 98.30           C  
ATOM   4447  CE2 PHE B 566     -10.187 -17.625   6.277  1.00 98.30           C  
ATOM   4448  CZ  PHE B 566      -9.833 -16.375   5.796  1.00 98.30           C  
ATOM   4449  N   ASN B 567     -16.671 -18.166   3.996  1.00 98.29           N  
ATOM   4450  CA  ASN B 567     -17.855 -18.574   3.249  1.00 98.29           C  
ATOM   4451  C   ASN B 567     -17.888 -17.941   1.861  1.00 98.29           C  
ATOM   4452  O   ASN B 567     -18.310 -16.793   1.707  1.00 98.29           O  
ATOM   4453  CB  ASN B 567     -19.127 -18.221   4.023  1.00 98.29           C  
ATOM   4454  CG  ASN B 567     -20.373 -18.825   3.407  1.00 98.29           C  
ATOM   4455  ND2 ASN B 567     -21.536 -18.332   3.816  1.00 98.29           N  
ATOM   4456  OD1 ASN B 567     -20.291 -19.728   2.570  1.00 98.29           O  
ATOM   4457  N   CYS B 568     -17.502 -18.661   0.866  1.00 97.83           N  
ATOM   4458  CA  CYS B 568     -17.359 -18.176  -0.502  1.00 97.83           C  
ATOM   4459  C   CYS B 568     -18.474 -18.715  -1.390  1.00 97.83           C  
ATOM   4460  O   CYS B 568     -18.501 -19.905  -1.708  1.00 97.83           O  
ATOM   4461  CB  CYS B 568     -16.000 -18.579  -1.074  1.00 97.83           C  
ATOM   4462  SG  CYS B 568     -14.597 -17.988  -0.102  1.00 97.83           S  
ATOM   4463  N   VAL B 569     -19.277 -17.800  -1.894  1.00 96.94           N  
ATOM   4464  CA  VAL B 569     -20.436 -18.293  -2.630  1.00 96.94           C  
ATOM   4465  C   VAL B 569     -20.597 -17.507  -3.929  1.00 96.94           C  
ATOM   4466  O   VAL B 569     -20.002 -16.439  -4.093  1.00 96.94           O  
ATOM   4467  CB  VAL B 569     -21.727 -18.199  -1.786  1.00 96.94           C  
ATOM   4468  CG1 VAL B 569     -21.628 -19.088  -0.547  1.00 96.94           C  
ATOM   4469  CG2 VAL B 569     -21.998 -16.749  -1.387  1.00 96.94           C  
ATOM   4470  N   SER B 570     -21.276 -17.991  -4.889  1.00 96.03           N  
ATOM   4471  CA  SER B 570     -21.711 -17.340  -6.121  1.00 96.03           C  
ATOM   4472  C   SER B 570     -20.528 -16.750  -6.882  1.00 96.03           C  
ATOM   4473  O   SER B 570     -20.380 -15.529  -6.959  1.00 96.03           O  
ATOM   4474  CB  SER B 570     -22.731 -16.243  -5.818  1.00 96.03           C  
ATOM   4475  OG  SER B 570     -24.053 -16.748  -5.898  1.00 96.03           O  
ATOM   4476  N   ASN B 571     -19.719 -17.550  -7.562  1.00 94.18           N  
ATOM   4477  CA  ASN B 571     -18.647 -17.152  -8.469  1.00 94.18           C  
ATOM   4478  C   ASN B 571     -17.584 -16.326  -7.752  1.00 94.18           C  
ATOM   4479  O   ASN B 571     -17.026 -15.390  -8.328  1.00 94.18           O  
ATOM   4480  CB  ASN B 571     -19.212 -16.374  -9.659  1.00 94.18           C  
ATOM   4481  CG  ASN B 571     -20.045 -17.241 -10.582  1.00 94.18           C  
ATOM   4482  ND2 ASN B 571     -21.092 -16.660 -11.157  1.00 94.18           N  
ATOM   4483  OD1 ASN B 571     -19.751 -18.423 -10.777  1.00 94.18           O  
ATOM   4484  N   SER B 572     -17.414 -16.565  -6.431  1.00 96.60           N  
ATOM   4485  CA  SER B 572     -16.427 -15.821  -5.654  1.00 96.60           C  
ATOM   4486  C   SER B 572     -15.055 -16.483  -5.724  1.00 96.60           C  
ATOM   4487  O   SER B 572     -14.954 -17.696  -5.923  1.00 96.60           O  
ATOM   4488  CB  SER B 572     -16.871 -15.704  -4.196  1.00 96.60           C  
ATOM   4489  OG  SER B 572     -18.066 -14.948  -4.093  1.00 96.60           O  
ATOM   4490  N   THR B 573     -14.051 -15.685  -5.670  1.00 96.51           N  
ATOM   4491  CA  THR B 573     -12.681 -16.177  -5.579  1.00 96.51           C  
ATOM   4492  C   THR B 573     -11.971 -15.580  -4.367  1.00 96.51           C  
ATOM   4493  O   THR B 573     -11.907 -14.358  -4.218  1.00 96.51           O  
ATOM   4494  CB  THR B 573     -11.884 -15.851  -6.856  1.00 96.51           C  
ATOM   4495  CG2 THR B 573     -10.470 -16.418  -6.782  1.00 96.51           C  
ATOM   4496  OG1 THR B 573     -12.555 -16.416  -7.988  1.00 96.51           O  
ATOM   4497  N   VAL B 574     -11.503 -16.403  -3.470  1.00 97.28           N  
ATOM   4498  CA  VAL B 574     -10.717 -15.978  -2.316  1.00 97.28           C  
ATOM   4499  C   VAL B 574      -9.302 -16.542  -2.418  1.00 97.28           C  
ATOM   4500  O   VAL B 574      -9.119 -17.751  -2.581  1.00 97.28           O  
ATOM   4501  CB  VAL B 574     -11.373 -16.421  -0.989  1.00 97.28           C  
ATOM   4502  CG1 VAL B 574     -10.461 -16.106   0.196  1.00 97.28           C  
ATOM   4503  CG2 VAL B 574     -12.732 -15.746  -0.815  1.00 97.28           C  
ATOM   4504  N   LYS B 575      -8.380 -15.709  -2.463  1.00 97.06           N  
ATOM   4505  CA  LYS B 575      -6.977 -16.111  -2.427  1.00 97.06           C  
ATOM   4506  C   LYS B 575      -6.352 -15.806  -1.068  1.00 97.06           C  
ATOM   4507  O   LYS B 575      -6.554 -14.723  -0.515  1.00 97.06           O  
ATOM   4508  CB  LYS B 575      -6.189 -15.410  -3.534  1.00 97.06           C  
ATOM   4509  CG  LYS B 575      -4.723 -15.812  -3.601  1.00 97.06           C  
ATOM   4510  CD  LYS B 575      -3.973 -15.018  -4.664  1.00 97.06           C  
ATOM   4511  CE  LYS B 575      -2.466 -15.104  -4.466  1.00 97.06           C  
ATOM   4512  NZ  LYS B 575      -1.725 -14.383  -5.544  1.00 97.06           N1+
ATOM   4513  N   ILE B 576      -5.680 -16.768  -0.517  1.00 96.07           N  
ATOM   4514  CA  ILE B 576      -4.943 -16.582   0.728  1.00 96.07           C  
ATOM   4515  C   ILE B 576      -3.470 -16.924   0.512  1.00 96.07           C  
ATOM   4516  O   ILE B 576      -3.137 -18.053   0.144  1.00 96.07           O  
ATOM   4517  CB  ILE B 576      -5.532 -17.442   1.868  1.00 96.07           C  
ATOM   4518  CG1 ILE B 576      -7.011 -17.101   2.085  1.00 96.07           C  
ATOM   4519  CG2 ILE B 576      -4.730 -17.252   3.158  1.00 96.07           C  
ATOM   4520  CD1 ILE B 576      -7.680 -17.918   3.181  1.00 96.07           C  
ATOM   4521  N   SER B 577      -2.618 -15.975   0.701  1.00 95.04           N  
ATOM   4522  CA  SER B 577      -1.180 -16.170   0.553  1.00 95.04           C  
ATOM   4523  C   SER B 577      -0.478 -16.163   1.907  1.00 95.04           C  
ATOM   4524  O   SER B 577      -0.024 -15.115   2.371  1.00 95.04           O  
ATOM   4525  CB  SER B 577      -0.582 -15.087  -0.346  1.00 95.04           C  
ATOM   4526  OG  SER B 577       0.067 -15.664  -1.466  1.00 95.04           O  
ATOM   4527  N   GLY B 578      -0.386 -17.265   2.452  1.00 91.05           N  
ATOM   4528  CA  GLY B 578       0.256 -17.395   3.750  1.00 91.05           C  
ATOM   4529  C   GLY B 578      -0.626 -16.947   4.900  1.00 91.05           C  
ATOM   4530  O   GLY B 578      -1.854 -16.971   4.793  1.00 91.05           O  
ATOM   4531  N   GLY B 579       0.000 -16.569   5.935  1.00 90.96           N  
ATOM   4532  CA  GLY B 579      -0.708 -16.117   7.122  1.00 90.96           C  
ATOM   4533  C   GLY B 579      -0.537 -17.045   8.310  1.00 90.96           C  
ATOM   4534  O   GLY B 579      -0.024 -18.157   8.166  1.00 90.96           O  
ATOM   4535  N   ARG B 580      -0.832 -16.510   9.400  1.00 91.84           N  
ATOM   4536  CA  ARG B 580      -0.772 -17.221  10.673  1.00 91.84           C  
ATOM   4537  C   ARG B 580      -2.141 -17.260  11.344  1.00 91.84           C  
ATOM   4538  O   ARG B 580      -2.740 -16.214  11.606  1.00 91.84           O  
ATOM   4539  CB  ARG B 580       0.250 -16.567  11.606  1.00 91.84           C  
ATOM   4540  CG  ARG B 580       0.711 -17.466  12.742  1.00 91.84           C  
ATOM   4541  CD  ARG B 580       1.725 -16.768  13.638  1.00 91.84           C  
ATOM   4542  NE  ARG B 580       3.056 -16.758  13.038  1.00 91.84           N  
ATOM   4543  CZ  ARG B 580       4.131 -17.335  13.568  1.00 91.84           C  
ATOM   4544  NH1 ARG B 580       4.051 -17.984  14.724  1.00 91.84           N1+
ATOM   4545  NH2 ARG B 580       5.294 -17.264  12.937  1.00 91.84           N  
ATOM   4546  N   ILE B 581      -2.639 -18.450  11.552  1.00 90.52           N  
ATOM   4547  CA  ILE B 581      -3.999 -18.602  12.057  1.00 90.52           C  
ATOM   4548  C   ILE B 581      -3.985 -19.446  13.330  1.00 90.52           C  
ATOM   4549  O   ILE B 581      -3.413 -20.538  13.352  1.00 90.52           O  
ATOM   4550  CB  ILE B 581      -4.926 -19.243  11.000  1.00 90.52           C  
ATOM   4551  CG1 ILE B 581      -5.034 -18.339   9.767  1.00 90.52           C  
ATOM   4552  CG2 ILE B 581      -6.308 -19.527  11.594  1.00 90.52           C  
ATOM   4553  CD1 ILE B 581      -6.145 -18.735   8.804  1.00 90.52           C  
ATOM   4554  N   ASN B 582      -4.529 -18.870  14.301  1.00 86.24           N  
ATOM   4555  CA  ASN B 582      -4.750 -19.556  15.569  1.00 86.24           C  
ATOM   4556  C   ASN B 582      -6.236 -19.648  15.905  1.00 86.24           C  
ATOM   4557  O   ASN B 582      -6.789 -18.752  16.546  1.00 86.24           O  
ATOM   4558  CB  ASN B 582      -3.993 -18.854  16.698  1.00 86.24           C  
ATOM   4559  CG  ASN B 582      -3.916 -19.692  17.959  1.00 86.24           C  
ATOM   4560  ND2 ASN B 582      -3.048 -19.295  18.883  1.00 86.24           N  
ATOM   4561  OD1 ASN B 582      -4.629 -20.689  18.101  1.00 86.24           O  
ATOM   4562  N   THR B 583      -6.848 -20.750  15.439  1.00 81.63           N  
ATOM   4563  CA  THR B 583      -8.262 -20.961  15.726  1.00 81.63           C  
ATOM   4564  C   THR B 583      -8.440 -21.750  17.020  1.00 81.63           C  
ATOM   4565  O   THR B 583      -7.498 -22.382  17.502  1.00 81.63           O  
ATOM   4566  CB  THR B 583      -8.962 -21.701  14.571  1.00 81.63           C  
ATOM   4567  CG2 THR B 583      -9.000 -20.842  13.311  1.00 81.63           C  
ATOM   4568  OG1 THR B 583      -8.252 -22.913  14.288  1.00 81.63           O  
ATOM   4569  N   MET B 584      -9.728 -21.680  17.456  1.00 87.54           N  
ATOM   4570  CA  MET B 584      -9.957 -22.164  18.815  1.00 87.54           C  
ATOM   4571  C   MET B 584     -10.494 -23.591  18.801  1.00 87.54           C  
ATOM   4572  O   MET B 584     -10.305 -24.339  19.761  1.00 87.54           O  
ATOM   4573  CB  MET B 584     -10.929 -21.246  19.557  1.00 87.54           C  
ATOM   4574  CG  MET B 584     -10.377 -19.855  19.823  1.00 87.54           C  
ATOM   4575  SD  MET B 584      -8.955 -19.873  20.982  1.00 87.54           S  
ATOM   4576  CE  MET B 584      -9.824 -20.146  22.551  1.00 87.54           C  
ATOM   4577  N   TYR B 585     -11.106 -24.011  17.596  1.00 93.77           N  
ATOM   4578  CA  TYR B 585     -11.840 -25.268  17.687  1.00 93.77           C  
ATOM   4579  C   TYR B 585     -11.612 -26.124  16.446  1.00 93.77           C  
ATOM   4580  O   TYR B 585     -11.417 -25.597  15.348  1.00 93.77           O  
ATOM   4581  CB  TYR B 585     -13.337 -25.005  17.872  1.00 93.77           C  
ATOM   4582  CG  TYR B 585     -13.659 -24.154  19.076  1.00 93.77           C  
ATOM   4583  CD1 TYR B 585     -13.607 -24.686  20.363  1.00 93.77           C  
ATOM   4584  CD2 TYR B 585     -14.018 -22.818  18.931  1.00 93.77           C  
ATOM   4585  CE1 TYR B 585     -13.905 -23.907  21.476  1.00 93.77           C  
ATOM   4586  CE2 TYR B 585     -14.318 -22.030  20.036  1.00 93.77           C  
ATOM   4587  CZ  TYR B 585     -14.259 -22.582  21.303  1.00 93.77           C  
ATOM   4588  OH  TYR B 585     -14.555 -21.805  22.401  1.00 93.77           O  
ATOM   4589  N   THR B 586     -11.587 -27.430  16.630  1.00 95.19           N  
ATOM   4590  CA  THR B 586     -11.683 -28.498  15.642  1.00 95.19           C  
ATOM   4591  C   THR B 586     -12.793 -29.478  16.011  1.00 95.19           C  
ATOM   4592  O   THR B 586     -13.478 -29.297  17.020  1.00 95.19           O  
ATOM   4593  CB  THR B 586     -10.350 -29.256  15.507  1.00 95.19           C  
ATOM   4594  CG2 THR B 586      -9.202 -28.300  15.201  1.00 95.19           C  
ATOM   4595  OG1 THR B 586     -10.071 -29.943  16.733  1.00 95.19           O  
ATOM   4596  N   SER B 587     -12.987 -30.434  15.208  1.00 94.46           N  
ATOM   4597  CA  SER B 587     -14.028 -31.413  15.502  1.00 94.46           C  
ATOM   4598  C   SER B 587     -13.695 -32.216  16.755  1.00 94.46           C  
ATOM   4599  O   SER B 587     -14.574 -32.844  17.348  1.00 94.46           O  
ATOM   4600  CB  SER B 587     -14.224 -32.360  14.317  1.00 94.46           C  
ATOM   4601  OG  SER B 587     -13.096 -33.203  14.156  1.00 94.46           O  
ATOM   4602  N   THR B 588     -12.504 -32.148  17.180  1.00 93.51           N  
ATOM   4603  CA  THR B 588     -12.052 -32.920  18.332  1.00 93.51           C  
ATOM   4604  C   THR B 588     -12.474 -32.246  19.635  1.00 93.51           C  
ATOM   4605  O   THR B 588     -12.702 -32.918  20.643  1.00 93.51           O  
ATOM   4606  CB  THR B 588     -10.523 -33.102  18.318  1.00 93.51           C  
ATOM   4607  CG2 THR B 588     -10.130 -34.392  17.605  1.00 93.51           C  
ATOM   4608  OG1 THR B 588      -9.922 -31.992  17.640  1.00 93.51           O  
ATOM   4609  N   ASN B 589     -12.627 -30.941  19.683  1.00 92.89           N  
ATOM   4610  CA  ASN B 589     -12.893 -30.263  20.948  1.00 92.89           C  
ATOM   4611  C   ASN B 589     -14.199 -29.477  20.899  1.00 92.89           C  
ATOM   4612  O   ASN B 589     -14.591 -28.853  21.887  1.00 92.89           O  
ATOM   4613  CB  ASN B 589     -11.730 -29.339  21.316  1.00 92.89           C  
ATOM   4614  CG  ASN B 589     -11.398 -28.351  20.216  1.00 92.89           C  
ATOM   4615  ND2 ASN B 589     -10.288 -27.640  20.372  1.00 92.89           N  
ATOM   4616  OD1 ASN B 589     -12.134 -28.226  19.233  1.00 92.89           O  
ATOM   4617  N   SER B 590     -14.863 -29.500  19.786  1.00 93.39           N  
ATOM   4618  CA  SER B 590     -16.161 -28.842  19.679  1.00 93.39           C  
ATOM   4619  C   SER B 590     -17.089 -29.599  18.735  1.00 93.39           C  
ATOM   4620  O   SER B 590     -16.659 -30.076  17.683  1.00 93.39           O  
ATOM   4621  CB  SER B 590     -15.994 -27.401  19.195  1.00 93.39           C  
ATOM   4622  OG  SER B 590     -17.247 -26.839  18.847  1.00 93.39           O  
ATOM   4623  N   THR B 591     -18.357 -29.648  19.050  1.00 93.24           N  
ATOM   4624  CA  THR B 591     -19.363 -30.294  18.214  1.00 93.24           C  
ATOM   4625  C   THR B 591     -20.001 -29.287  17.261  1.00 93.24           C  
ATOM   4626  O   THR B 591     -20.735 -29.669  16.347  1.00 93.24           O  
ATOM   4627  CB  THR B 591     -20.457 -30.959  19.070  1.00 93.24           C  
ATOM   4628  CG2 THR B 591     -19.888 -32.111  19.892  1.00 93.24           C  
ATOM   4629  OG1 THR B 591     -21.019 -29.985  19.958  1.00 93.24           O  
ATOM   4630  N   THR B 592     -19.714 -28.096  17.466  1.00 94.50           N  
ATOM   4631  CA  THR B 592     -20.299 -27.057  16.625  1.00 94.50           C  
ATOM   4632  C   THR B 592     -19.212 -26.300  15.867  1.00 94.50           C  
ATOM   4633  O   THR B 592     -19.339 -25.097  15.627  1.00 94.50           O  
ATOM   4634  CB  THR B 592     -21.132 -26.067  17.459  1.00 94.50           C  
ATOM   4635  CG2 THR B 592     -22.308 -26.767  18.131  1.00 94.50           C  
ATOM   4636  OG1 THR B 592     -20.299 -25.482  18.468  1.00 94.50           O  
ATOM   4637  N   VAL B 593     -18.157 -26.991  15.547  1.00 96.19           N  
ATOM   4638  CA  VAL B 593     -17.010 -26.365  14.897  1.00 96.19           C  
ATOM   4639  C   VAL B 593     -17.417 -25.841  13.522  1.00 96.19           C  
ATOM   4640  O   VAL B 593     -18.214 -26.470  12.822  1.00 96.19           O  
ATOM   4641  CB  VAL B 593     -15.826 -27.349  14.764  1.00 96.19           C  
ATOM   4642  CG1 VAL B 593     -16.180 -28.494  13.817  1.00 96.19           C  
ATOM   4643  CG2 VAL B 593     -14.577 -26.617  14.279  1.00 96.19           C  
ATOM   4644  N   ALA B 594     -16.975 -24.645  13.187  1.00 96.96           N  
ATOM   4645  CA  ALA B 594     -17.078 -24.132  11.823  1.00 96.96           C  
ATOM   4646  C   ALA B 594     -15.884 -24.570  10.980  1.00 96.96           C  
ATOM   4647  O   ALA B 594     -14.754 -24.620  11.471  1.00 96.96           O  
ATOM   4648  CB  ALA B 594     -17.188 -22.609  11.835  1.00 96.96           C  
ATOM   4649  N   ALA B 595     -16.147 -24.873   9.713  1.00 97.38           N  
ATOM   4650  CA  ALA B 595     -15.072 -25.214   8.784  1.00 97.38           C  
ATOM   4651  C   ALA B 595     -14.188 -24.004   8.499  1.00 97.38           C  
ATOM   4652  O   ALA B 595     -14.556 -22.870   8.817  1.00 97.38           O  
ATOM   4653  CB  ALA B 595     -15.649 -25.766   7.482  1.00 97.38           C  
ATOM   4654  N   PHE B 596     -13.031 -24.341   8.013  1.00 97.42           N  
ATOM   4655  CA  PHE B 596     -12.182 -23.231   7.596  1.00 97.42           C  
ATOM   4656  C   PHE B 596     -12.798 -22.493   6.414  1.00 97.42           C  
ATOM   4657  O   PHE B 596     -12.838 -21.261   6.397  1.00 97.42           O  
ATOM   4658  CB  PHE B 596     -10.781 -23.732   7.230  1.00 97.42           C  
ATOM   4659  CG  PHE B 596      -9.840 -22.641   6.799  1.00 97.42           C  
ATOM   4660  CD1 PHE B 596      -9.582 -22.418   5.452  1.00 97.42           C  
ATOM   4661  CD2 PHE B 596      -9.212 -21.837   7.741  1.00 97.42           C  
ATOM   4662  CE1 PHE B 596      -8.711 -21.408   5.050  1.00 97.42           C  
ATOM   4663  CE2 PHE B 596      -8.340 -20.826   7.347  1.00 97.42           C  
ATOM   4664  CZ  PHE B 596      -8.090 -20.613   6.001  1.00 97.42           C  
ATOM   4665  N   SER B 597     -13.234 -23.265   5.413  1.00 98.06           N  
ATOM   4666  CA  SER B 597     -13.830 -22.616   4.250  1.00 98.06           C  
ATOM   4667  C   SER B 597     -14.898 -23.499   3.612  1.00 98.06           C  
ATOM   4668  O   SER B 597     -14.886 -24.719   3.785  1.00 98.06           O  
ATOM   4669  CB  SER B 597     -12.756 -22.273   3.217  1.00 98.06           C  
ATOM   4670  OG  SER B 597     -12.233 -23.450   2.626  1.00 98.06           O  
ATOM   4671  N   MET B 598     -15.726 -22.809   2.880  1.00 98.09           N  
ATOM   4672  CA  MET B 598     -16.679 -23.459   1.985  1.00 98.09           C  
ATOM   4673  C   MET B 598     -16.797 -22.697   0.670  1.00 98.09           C  
ATOM   4674  O   MET B 598     -17.102 -21.503   0.664  1.00 98.09           O  
ATOM   4675  CB  MET B 598     -18.052 -23.570   2.650  1.00 98.09           C  
ATOM   4676  CG  MET B 598     -19.130 -24.135   1.740  1.00 98.09           C  
ATOM   4677  SD  MET B 598     -18.748 -25.837   1.170  1.00 98.09           S  
ATOM   4678  CE  MET B 598     -20.098 -26.089  -0.016  1.00 98.09           C  
ATOM   4679  N   CYS B 599     -16.543 -23.346  -0.407  1.00 97.69           N  
ATOM   4680  CA  CYS B 599     -16.741 -22.779  -1.735  1.00 97.69           C  
ATOM   4681  C   CYS B 599     -17.963 -23.389  -2.412  1.00 97.69           C  
ATOM   4682  O   CYS B 599     -18.021 -24.602  -2.621  1.00 97.69           O  
ATOM   4683  CB  CYS B 599     -15.503 -23.000  -2.603  1.00 97.69           C  
ATOM   4684  SG  CYS B 599     -14.034 -22.133  -2.009  1.00 97.69           S  
ATOM   4685  N   GLN B 600     -18.845 -22.546  -2.792  1.00 96.09           N  
ATOM   4686  CA  GLN B 600     -20.096 -22.981  -3.404  1.00 96.09           C  
ATOM   4687  C   GLN B 600     -20.410 -22.165  -4.655  1.00 96.09           C  
ATOM   4688  O   GLN B 600     -20.123 -20.967  -4.709  1.00 96.09           O  
ATOM   4689  CB  GLN B 600     -21.249 -22.874  -2.405  1.00 96.09           C  
ATOM   4690  CG  GLN B 600     -22.620 -23.130  -3.017  1.00 96.09           C  
ATOM   4691  CD  GLN B 600     -23.420 -21.857  -3.217  1.00 96.09           C  
ATOM   4692  NE2 GLN B 600     -24.495 -21.948  -3.993  1.00 96.09           N  
ATOM   4693  OE1 GLN B 600     -23.077 -20.800  -2.678  1.00 96.09           O  
ATOM   4694  N   GLY B 601     -21.032 -22.737  -5.672  1.00 94.63           N  
ATOM   4695  CA  GLY B 601     -21.521 -22.025  -6.842  1.00 94.63           C  
ATOM   4696  C   GLY B 601     -20.411 -21.412  -7.674  1.00 94.63           C  
ATOM   4697  O   GLY B 601     -20.369 -20.195  -7.863  1.00 94.63           O  
ATOM   4698  N   ASN B 602     -19.519 -22.277  -8.227  1.00 94.82           N  
ATOM   4699  CA  ASN B 602     -18.425 -21.883  -9.107  1.00 94.82           C  
ATOM   4700  C   ASN B 602     -17.430 -20.974  -8.392  1.00 94.82           C  
ATOM   4701  O   ASN B 602     -16.834 -20.090  -9.010  1.00 94.82           O  
ATOM   4702  CB  ASN B 602     -18.967 -21.193 -10.362  1.00 94.82           C  
ATOM   4703  CG  ASN B 602     -18.665 -21.968 -11.630  1.00 94.82           C  
ATOM   4704  ND2 ASN B 602     -19.063 -21.416 -12.770  1.00 94.82           N  
ATOM   4705  OD1 ASN B 602     -18.081 -23.053 -11.585  1.00 94.82           O  
ATOM   4706  N   SER B 603     -17.378 -21.169  -7.043  1.00 96.55           N  
ATOM   4707  CA  SER B 603     -16.463 -20.354  -6.250  1.00 96.55           C  
ATOM   4708  C   SER B 603     -15.128 -21.063  -6.045  1.00 96.55           C  
ATOM   4709  O   SER B 603     -15.029 -22.278  -6.231  1.00 96.55           O  
ATOM   4710  CB  SER B 603     -17.084 -20.016  -4.894  1.00 96.55           C  
ATOM   4711  OG  SER B 603     -18.308 -19.321  -5.060  1.00 96.55           O  
ATOM   4712  N   LYS B 604     -14.113 -20.282  -5.697  1.00 97.15           N  
ATOM   4713  CA  LYS B 604     -12.766 -20.838  -5.603  1.00 97.15           C  
ATOM   4714  C   LYS B 604     -12.041 -20.315  -4.367  1.00 97.15           C  
ATOM   4715  O   LYS B 604     -12.141 -19.132  -4.035  1.00 97.15           O  
ATOM   4716  CB  LYS B 604     -11.961 -20.510  -6.861  1.00 97.15           C  
ATOM   4717  CG  LYS B 604     -12.661 -20.886  -8.159  1.00 97.15           C  
ATOM   4718  CD  LYS B 604     -11.860 -20.439  -9.376  1.00 97.15           C  
ATOM   4719  CE  LYS B 604     -12.588 -20.759 -10.674  1.00 97.15           C  
ATOM   4720  NZ  LYS B 604     -13.188 -19.536 -11.288  1.00 97.15           N1+
ATOM   4721  N   LEU B 605     -11.422 -21.157  -3.618  1.00 97.71           N  
ATOM   4722  CA  LEU B 605     -10.416 -20.816  -2.618  1.00 97.71           C  
ATOM   4723  C   LEU B 605      -9.029 -21.259  -3.071  1.00 97.71           C  
ATOM   4724  O   LEU B 605      -8.803 -22.445  -3.324  1.00 97.71           O  
ATOM   4725  CB  LEU B 605     -10.757 -21.460  -1.272  1.00 97.71           C  
ATOM   4726  CG  LEU B 605      -9.736 -21.266  -0.150  1.00 97.71           C  
ATOM   4727  CD1 LEU B 605      -9.843 -19.857   0.425  1.00 97.71           C  
ATOM   4728  CD2 LEU B 605      -9.937 -22.311   0.943  1.00 97.71           C  
ATOM   4729  N   ILE B 606      -8.130 -20.339  -3.255  1.00 97.01           N  
ATOM   4730  CA  ILE B 606      -6.774 -20.626  -3.709  1.00 97.01           C  
ATOM   4731  C   ILE B 606      -5.771 -20.205  -2.637  1.00 97.01           C  
ATOM   4732  O   ILE B 606      -5.635 -19.016  -2.338  1.00 97.01           O  
ATOM   4733  CB  ILE B 606      -6.462 -19.914  -5.044  1.00 97.01           C  
ATOM   4734  CG1 ILE B 606      -7.452 -20.354  -6.128  1.00 97.01           C  
ATOM   4735  CG2 ILE B 606      -5.019 -20.186  -5.478  1.00 97.01           C  
ATOM   4736  CD1 ILE B 606      -6.843 -20.454  -7.520  1.00 97.01           C  
ATOM   4737  N   VAL B 607      -5.111 -21.164  -2.028  1.00 95.60           N  
ATOM   4738  CA  VAL B 607      -4.009 -20.913  -1.104  1.00 95.60           C  
ATOM   4739  C   VAL B 607      -2.677 -21.101  -1.826  1.00 95.60           C  
ATOM   4740  O   VAL B 607      -2.257 -22.232  -2.084  1.00 95.60           O  
ATOM   4741  CB  VAL B 607      -4.082 -21.839   0.131  1.00 95.60           C  
ATOM   4742  CG1 VAL B 607      -2.954 -21.522   1.111  1.00 95.60           C  
ATOM   4743  CG2 VAL B 607      -5.441 -21.709   0.816  1.00 95.60           C  
ATOM   4744  N   ASP B 608      -1.944 -20.048  -2.187  1.00 91.43           N  
ATOM   4745  CA  ASP B 608      -0.735 -20.184  -2.994  1.00 91.43           C  
ATOM   4746  C   ASP B 608       0.506 -20.290  -2.110  1.00 91.43           C  
ATOM   4747  O   ASP B 608       1.576 -20.686  -2.577  1.00 91.43           O  
ATOM   4748  CB  ASP B 608      -0.595 -19.003  -3.956  1.00 91.43           C  
ATOM   4749  CG  ASP B 608      -0.324 -17.688  -3.246  1.00 91.43           C  
ATOM   4750  OD1 ASP B 608      -0.627 -17.573  -2.039  1.00 91.43           O  
ATOM   4751  OD2 ASP B 608       0.196 -16.758  -3.900  1.00 91.43           O1-
ATOM   4752  N   LEU B 609       0.395 -19.857  -0.911  1.00 90.62           N  
ATOM   4753  CA  LEU B 609       1.395 -20.045   0.135  1.00 90.62           C  
ATOM   4754  C   LEU B 609       0.783 -20.722   1.357  1.00 90.62           C  
ATOM   4755  O   LEU B 609      -0.242 -20.272   1.873  1.00 90.62           O  
ATOM   4756  CB  LEU B 609       2.009 -18.701   0.536  1.00 90.62           C  
ATOM   4757  CG  LEU B 609       3.330 -18.763   1.305  1.00 90.62           C  
ATOM   4758  CD1 LEU B 609       4.499 -18.921   0.338  1.00 90.62           C  
ATOM   4759  CD2 LEU B 609       3.507 -17.516   2.165  1.00 90.62           C  
ATOM   4760  N   PRO B 610       1.389 -21.818   1.779  1.00 91.78           N  
ATOM   4761  CA  PRO B 610       0.767 -22.545   2.888  1.00 91.78           C  
ATOM   4762  C   PRO B 610       0.502 -21.657   4.101  1.00 91.78           C  
ATOM   4763  O   PRO B 610       1.346 -20.834   4.465  1.00 91.78           O  
ATOM   4764  CB  PRO B 610       1.796 -23.629   3.219  1.00 91.78           C  
ATOM   4765  CG  PRO B 610       2.753 -23.611   2.072  1.00 91.78           C  
ATOM   4766  CD  PRO B 610       2.566 -22.327   1.315  1.00 91.78           C  
ATOM   4767  N   ILE B 611      -0.678 -21.847   4.692  1.00 93.30           N  
ATOM   4768  CA  ILE B 611      -1.082 -21.150   5.908  1.00 93.30           C  
ATOM   4769  C   ILE B 611      -0.481 -21.848   7.127  1.00 93.30           C  
ATOM   4770  O   ILE B 611      -0.464 -23.079   7.199  1.00 93.30           O  
ATOM   4771  CB  ILE B 611      -2.620 -21.080   6.036  1.00 93.30           C  
ATOM   4772  CG1 ILE B 611      -3.228 -20.404   4.801  1.00 93.30           C  
ATOM   4773  CG2 ILE B 611      -3.024 -20.346   7.317  1.00 93.30           C  
ATOM   4774  CD1 ILE B 611      -4.737 -20.572   4.683  1.00 93.30           C  
ATOM   4775  N   ARG B 612       0.033 -21.053   8.029  1.00 91.64           N  
ATOM   4776  CA  ARG B 612       0.552 -21.614   9.272  1.00 91.64           C  
ATOM   4777  C   ARG B 612      -0.534 -21.674  10.341  1.00 91.64           C  
ATOM   4778  O   ARG B 612      -0.993 -20.637  10.825  1.00 91.64           O  
ATOM   4779  CB  ARG B 612       1.740 -20.793   9.777  1.00 91.64           C  
ATOM   4780  CG  ARG B 612       2.706 -21.580  10.649  1.00 91.64           C  
ATOM   4781  CD  ARG B 612       3.906 -20.739  11.062  1.00 91.64           C  
ATOM   4782  NE  ARG B 612       4.990 -21.566  11.584  1.00 91.64           N  
ATOM   4783  CZ  ARG B 612       5.989 -21.118  12.340  1.00 91.64           C  
ATOM   4784  NH1 ARG B 612       6.060 -19.836  12.680  1.00 91.64           N1+
ATOM   4785  NH2 ARG B 612       6.923 -21.958  12.761  1.00 91.64           N  
ATOM   4786  N   PHE B 613      -0.939 -22.878  10.675  1.00 91.71           N  
ATOM   4787  CA  PHE B 613      -1.870 -23.073  11.781  1.00 91.71           C  
ATOM   4788  C   PHE B 613      -1.118 -23.301  13.087  1.00 91.71           C  
ATOM   4789  O   PHE B 613      -0.237 -24.160  13.160  1.00 91.71           O  
ATOM   4790  CB  PHE B 613      -2.803 -24.254  11.499  1.00 91.71           C  
ATOM   4791  CG  PHE B 613      -3.751 -24.019  10.354  1.00 91.71           C  
ATOM   4792  CD1 PHE B 613      -4.939 -23.325  10.548  1.00 91.71           C  
ATOM   4793  CD2 PHE B 613      -3.454 -24.493   9.083  1.00 91.71           C  
ATOM   4794  CE1 PHE B 613      -5.818 -23.106   9.490  1.00 91.71           C  
ATOM   4795  CE2 PHE B 613      -4.327 -24.278   8.021  1.00 91.71           C  
ATOM   4796  CZ  PHE B 613      -5.510 -23.585   8.227  1.00 91.71           C  
ATOM   4797  N   GLU B 614      -1.391 -22.550  14.007  1.00 84.52           N  
ATOM   4798  CA  GLU B 614      -0.681 -22.635  15.280  1.00 84.52           C  
ATOM   4799  C   GLU B 614      -1.453 -23.485  16.286  1.00 84.52           C  
ATOM   4800  O   GLU B 614      -2.683 -23.549  16.239  1.00 84.52           O  
ATOM   4801  CB  GLU B 614      -0.434 -21.237  15.853  1.00 84.52           C  
ATOM   4802  CG  GLU B 614       0.787 -20.541  15.271  1.00 84.52           C  
ATOM   4803  CD  GLU B 614       1.868 -20.263  16.304  1.00 84.52           C  
ATOM   4804  OE1 GLU B 614       2.986 -19.852  15.917  1.00 84.52           O  
ATOM   4805  OE2 GLU B 614       1.595 -20.458  17.509  1.00 84.52           O1-
ATOM   4806  N   GLY B 615      -0.710 -24.135  17.120  1.00 77.72           N  
ATOM   4807  CA  GLY B 615      -1.297 -24.909  18.202  1.00 77.72           C  
ATOM   4808  C   GLY B 615      -1.749 -26.291  17.769  1.00 77.72           C  
ATOM   4809  O   GLY B 615      -1.238 -26.839  16.790  1.00 77.72           O  
ATOM   4810  N   SER B 616      -2.601 -26.868  18.548  1.00 77.20           N  
ATOM   4811  CA  SER B 616      -3.064 -28.235  18.330  1.00 77.20           C  
ATOM   4812  C   SER B 616      -4.270 -28.268  17.397  1.00 77.20           C  
ATOM   4813  O   SER B 616      -4.606 -29.319  16.846  1.00 77.20           O  
ATOM   4814  CB  SER B 616      -3.421 -28.899  19.661  1.00 77.20           C  
ATOM   4815  OG  SER B 616      -3.767 -27.926  20.632  1.00 77.20           O  
ATOM   4816  N   ASN B 617      -4.835 -27.139  17.211  1.00 77.75           N  
ATOM   4817  CA  ASN B 617      -6.024 -27.063  16.369  1.00 77.75           C  
ATOM   4818  C   ASN B 617      -5.665 -26.764  14.917  1.00 77.75           C  
ATOM   4819  O   ASN B 617      -5.735 -25.614  14.479  1.00 77.75           O  
ATOM   4820  CB  ASN B 617      -6.994 -26.007  16.904  1.00 77.75           C  
ATOM   4821  CG  ASN B 617      -7.520 -26.344  18.286  1.00 77.75           C  
ATOM   4822  ND2 ASN B 617      -7.769 -25.319  19.092  1.00 77.75           N  
ATOM   4823  OD1 ASN B 617      -7.700 -27.516  18.626  1.00 77.75           O  
ATOM   4824  N   ARG B 618      -5.423 -27.780  14.204  1.00 88.70           N  
ATOM   4825  CA  ARG B 618      -4.965 -27.652  12.824  1.00 88.70           C  
ATOM   4826  C   ARG B 618      -6.039 -28.114  11.845  1.00 88.70           C  
ATOM   4827  O   ARG B 618      -7.054 -28.684  12.252  1.00 88.70           O  
ATOM   4828  CB  ARG B 618      -3.679 -28.452  12.608  1.00 88.70           C  
ATOM   4829  CG  ARG B 618      -2.526 -28.017  13.497  1.00 88.70           C  
ATOM   4830  CD  ARG B 618      -1.188 -28.524  12.975  1.00 88.70           C  
ATOM   4831  NE  ARG B 618      -0.074 -28.038  13.784  1.00 88.70           N  
ATOM   4832  CZ  ARG B 618       1.210 -28.174  13.466  1.00 88.70           C  
ATOM   4833  NH1 ARG B 618       1.569 -28.788  12.344  1.00 88.70           N1+
ATOM   4834  NH2 ARG B 618       2.143 -27.693  14.275  1.00 88.70           N  
ATOM   4835  N   LEU B 619      -5.881 -27.722  10.649  1.00 95.01           N  
ATOM   4836  CA  LEU B 619      -6.797 -28.139   9.593  1.00 95.01           C  
ATOM   4837  C   LEU B 619      -6.961 -29.655   9.583  1.00 95.01           C  
ATOM   4838  O   LEU B 619      -5.974 -30.391   9.655  1.00 95.01           O  
ATOM   4839  CB  LEU B 619      -6.295 -27.659   8.228  1.00 95.01           C  
ATOM   4840  CG  LEU B 619      -7.316 -27.668   7.090  1.00 95.01           C  
ATOM   4841  CD1 LEU B 619      -8.208 -26.433   7.168  1.00 95.01           C  
ATOM   4842  CD2 LEU B 619      -6.611 -27.740   5.739  1.00 95.01           C  
ATOM   4843  N   GLU B 620      -8.150 -30.100   9.439  1.00 94.67           N  
ATOM   4844  CA  GLU B 620      -8.425 -31.522   9.621  1.00 94.67           C  
ATOM   4845  C   GLU B 620      -8.536 -32.239   8.278  1.00 94.67           C  
ATOM   4846  O   GLU B 620      -8.137 -33.399   8.153  1.00 94.67           O  
ATOM   4847  CB  GLU B 620      -9.707 -31.723  10.433  1.00 94.67           C  
ATOM   4848  CG  GLU B 620      -9.600 -31.254  11.877  1.00 94.67           C  
ATOM   4849  CD  GLU B 620     -10.892 -31.424  12.660  1.00 94.67           C  
ATOM   4850  OE1 GLU B 620     -10.996 -32.381  13.460  1.00 94.67           O  
ATOM   4851  OE2 GLU B 620     -11.810 -30.594  12.470  1.00 94.67           O1-
ATOM   4852  N   GLU B 621      -9.089 -31.551   7.243  1.00 95.80           N  
ATOM   4853  CA  GLU B 621      -9.275 -32.228   5.963  1.00 95.80           C  
ATOM   4854  C   GLU B 621      -9.554 -31.228   4.845  1.00 95.80           C  
ATOM   4855  O   GLU B 621      -9.867 -30.065   5.110  1.00 95.80           O  
ATOM   4856  CB  GLU B 621     -10.413 -33.248   6.054  1.00 95.80           C  
ATOM   4857  CG  GLU B 621     -11.779 -32.624   6.298  1.00 95.80           C  
ATOM   4858  CD  GLU B 621     -12.897 -33.649   6.402  1.00 95.80           C  
ATOM   4859  OE1 GLU B 621     -14.082 -33.250   6.476  1.00 95.80           O  
ATOM   4860  OE2 GLU B 621     -12.586 -34.861   6.409  1.00 95.80           O1-
ATOM   4861  N   ILE B 622      -9.329 -31.595   3.722  1.00 97.42           N  
ATOM   4862  CA  ILE B 622      -9.776 -30.964   2.485  1.00 97.42           C  
ATOM   4863  C   ILE B 622     -10.653 -31.934   1.697  1.00 97.42           C  
ATOM   4864  O   ILE B 622     -10.190 -32.997   1.276  1.00 97.42           O  
ATOM   4865  CB  ILE B 622      -8.580 -30.500   1.623  1.00 97.42           C  
ATOM   4866  CG1 ILE B 622      -7.695 -29.531   2.415  1.00 97.42           C  
ATOM   4867  CG2 ILE B 622      -9.069 -29.857   0.322  1.00 97.42           C  
ATOM   4868  CD1 ILE B 622      -6.454 -29.072   1.662  1.00 97.42           C  
ATOM   4869  N   ALA B 623     -11.993 -31.521   1.471  1.00 96.40           N  
ATOM   4870  CA  ALA B 623     -12.922 -32.508   0.928  1.00 96.40           C  
ATOM   4871  C   ALA B 623     -14.060 -31.831   0.169  1.00 96.40           C  
ATOM   4872  O   ALA B 623     -14.293 -30.630   0.330  1.00 96.40           O  
ATOM   4873  CB  ALA B 623     -13.481 -33.385   2.047  1.00 96.40           C  
ATOM   4874  N   LYS B 624     -14.732 -32.638  -0.673  1.00 95.30           N  
ATOM   4875  CA  LYS B 624     -15.949 -32.178  -1.335  1.00 95.30           C  
ATOM   4876  C   LYS B 624     -17.183 -32.480  -0.490  1.00 95.30           C  
ATOM   4877  O   LYS B 624     -17.191 -33.437   0.287  1.00 95.30           O  
ATOM   4878  CB  LYS B 624     -16.087 -32.825  -2.714  1.00 95.30           C  
ATOM   4879  CG  LYS B 624     -15.411 -32.047  -3.834  1.00 95.30           C  
ATOM   4880  CD  LYS B 624     -15.796 -32.591  -5.204  1.00 95.30           C  
ATOM   4881  CE  LYS B 624     -15.106 -31.825  -6.324  1.00 95.30           C  
ATOM   4882  NZ  LYS B 624     -15.552 -32.292  -7.671  1.00 95.30           N1+
ATOM   4883  N   THR B 625     -18.008 -31.541  -0.606  1.00 90.67           N  
ATOM   4884  CA  THR B 625     -19.299 -31.807   0.017  1.00 90.67           C  
ATOM   4885  C   THR B 625     -20.417 -31.780  -1.021  1.00 90.67           C  
ATOM   4886  O   THR B 625     -20.371 -30.994  -1.970  1.00 90.67           O  
ATOM   4887  CB  THR B 625     -19.604 -30.786   1.129  1.00 90.67           C  
ATOM   4888  CG2 THR B 625     -19.468 -29.356   0.615  1.00 90.67           C  
ATOM   4889  OG1 THR B 625     -20.942 -30.987   1.601  1.00 90.67           O  
ATOM   4890  N   THR B 626     -21.402 -32.678  -0.975  1.00 78.22           N  
ATOM   4891  CA  THR B 626     -22.490 -32.773  -1.942  1.00 78.22           C  
ATOM   4892  C   THR B 626     -23.762 -32.135  -1.390  1.00 78.22           C  
ATOM   4893  O   THR B 626     -24.710 -31.881  -2.136  1.00 78.22           O  
ATOM   4894  CB  THR B 626     -22.772 -34.238  -2.324  1.00 78.22           C  
ATOM   4895  CG2 THR B 626     -21.668 -34.796  -3.216  1.00 78.22           C  
ATOM   4896  OG1 THR B 626     -22.854 -35.029  -1.132  1.00 78.22           O  
ATOM   4897  N   SER B 627     -23.752 -31.793  -0.193  1.00 79.29           N  
ATOM   4898  CA  SER B 627     -24.977 -31.258   0.391  1.00 79.29           C  
ATOM   4899  C   SER B 627     -24.942 -29.734   0.448  1.00 79.29           C  
ATOM   4900  O   SER B 627     -23.936 -29.145   0.848  1.00 79.29           O  
ATOM   4901  CB  SER B 627     -25.193 -31.823   1.796  1.00 79.29           C  
ATOM   4902  OG  SER B 627     -26.171 -31.073   2.495  1.00 79.29           O  
ATOM   4903  N   SER B 628     -26.064 -29.149   0.037  1.00 81.29           N  
ATOM   4904  CA  SER B 628     -26.197 -27.697   0.092  1.00 81.29           C  
ATOM   4905  C   SER B 628     -26.927 -27.256   1.357  1.00 81.29           C  
ATOM   4906  O   SER B 628     -27.077 -26.059   1.608  1.00 81.29           O  
ATOM   4907  CB  SER B 628     -26.938 -27.179  -1.141  1.00 81.29           C  
ATOM   4908  OG  SER B 628     -28.088 -27.964  -1.404  1.00 81.29           O  
ATOM   4909  N   THR B 629     -27.266 -28.103   2.251  1.00 84.80           N  
ATOM   4910  CA  THR B 629     -28.067 -27.723   3.410  1.00 84.80           C  
ATOM   4911  C   THR B 629     -27.484 -28.320   4.688  1.00 84.80           C  
ATOM   4912  O   THR B 629     -27.966 -28.037   5.787  1.00 84.80           O  
ATOM   4913  CB  THR B 629     -29.530 -28.175   3.250  1.00 84.80           C  
ATOM   4914  CG2 THR B 629     -30.196 -27.475   2.070  1.00 84.80           C  
ATOM   4915  OG1 THR B 629     -29.566 -29.591   3.033  1.00 84.80           O  
ATOM   4916  N   ALA B 630     -26.467 -29.055   4.564  1.00 88.90           N  
ATOM   4917  CA  ALA B 630     -25.905 -29.717   5.739  1.00 88.90           C  
ATOM   4918  C   ALA B 630     -24.789 -28.881   6.358  1.00 88.90           C  
ATOM   4919  O   ALA B 630     -24.053 -28.192   5.647  1.00 88.90           O  
ATOM   4920  CB  ALA B 630     -25.385 -31.104   5.370  1.00 88.90           C  
ATOM   4921  N   LEU B 631     -24.714 -29.085   7.664  1.00 94.93           N  
ATOM   4922  CA  LEU B 631     -23.596 -28.491   8.387  1.00 94.93           C  
ATOM   4923  C   LEU B 631     -22.281 -29.162   8.002  1.00 94.93           C  
ATOM   4924  O   LEU B 631     -22.238 -30.376   7.793  1.00 94.93           O  
ATOM   4925  CB  LEU B 631     -23.815 -28.601   9.898  1.00 94.93           C  
ATOM   4926  CG  LEU B 631     -24.819 -27.624  10.511  1.00 94.93           C  
ATOM   4927  CD1 LEU B 631     -25.333 -28.157  11.844  1.00 94.93           C  
ATOM   4928  CD2 LEU B 631     -24.187 -26.247  10.687  1.00 94.93           C  
ATOM   4929  N   LEU B 632     -21.237 -28.408   7.916  1.00 96.17           N  
ATOM   4930  CA  LEU B 632     -19.901 -28.946   7.681  1.00 96.17           C  
ATOM   4931  C   LEU B 632     -19.333 -29.565   8.954  1.00 96.17           C  
ATOM   4932  O   LEU B 632     -19.379 -28.951  10.022  1.00 96.17           O  
ATOM   4933  CB  LEU B 632     -18.964 -27.849   7.170  1.00 96.17           C  
ATOM   4934  CG  LEU B 632     -19.397 -27.128   5.893  1.00 96.17           C  
ATOM   4935  CD1 LEU B 632     -18.567 -25.865   5.690  1.00 96.17           C  
ATOM   4936  CD2 LEU B 632     -19.273 -28.054   4.688  1.00 96.17           C  
ATOM   4937  N   PRO B 633     -18.784 -30.667   8.861  1.00 93.48           N  
ATOM   4938  CA  PRO B 633     -18.583 -31.495  10.053  1.00 93.48           C
[truncated: 1,270,187 more chars]
