# Supplementary material for: Functional domains of Acinetobacter bacteriophage tail fibers
Source: Front Microbiol. 2024 Apr 16;15:1230997. doi: 10.3389/fmicb.2024.1230997 (PMC11058221; doi:10.3389/fmicb.2024.1230997)
Supplement: Supplementary Table 1 — Abbreviations used throughout the article. [file Data_Sheet_1.ZIP › Supplementary Data/Models/KY929116.pdb]

ATOM      1  N   MET B   1     -13.930 -66.313 -21.212  1.00 70.25           N  
ATOM      2  CA  MET B   1     -12.508 -66.250 -21.537  1.00 70.25           C  
ATOM      3  C   MET B   1     -12.277 -66.513 -23.021  1.00 70.25           C  
ATOM      4  O   MET B   1     -12.954 -67.351 -23.620  1.00 70.25           O  
ATOM      5  CB  MET B   1     -11.720 -67.258 -20.698  1.00 70.25           C  
ATOM      6  CG  MET B   1     -11.002 -66.639 -19.511  1.00 70.25           C  
ATOM      7  SD  MET B   1      -9.807 -67.793 -18.732  1.00 70.25           S  
ATOM      8  CE  MET B   1     -10.789 -68.364 -17.317  1.00 70.25           C  
ATOM      9  N   THR B   2     -11.446 -65.632 -23.582  1.00 87.75           N  
ATOM     10  CA  THR B   2     -11.237 -65.739 -25.021  1.00 87.75           C  
ATOM     11  C   THR B   2      -9.990 -66.565 -25.327  1.00 87.75           C  
ATOM     12  O   THR B   2      -9.680 -66.823 -26.492  1.00 87.75           O  
ATOM     13  CB  THR B   2     -11.107 -64.350 -25.672  1.00 87.75           C  
ATOM     14  CG2 THR B   2     -12.350 -63.504 -25.414  1.00 87.75           C  
ATOM     15  OG1 THR B   2      -9.965 -63.678 -25.128  1.00 87.75           O  
ATOM     16  N   ASN B   3      -9.301 -67.083 -24.307  1.00 93.86           N  
ATOM     17  CA  ASN B   3      -8.077 -67.841 -24.546  1.00 93.86           C  
ATOM     18  C   ASN B   3      -8.358 -69.135 -25.303  1.00 93.86           C  
ATOM     19  O   ASN B   3      -9.344 -69.820 -25.026  1.00 93.86           O  
ATOM     20  CB  ASN B   3      -7.365 -68.141 -23.226  1.00 93.86           C  
ATOM     21  CG  ASN B   3      -6.679 -66.922 -22.641  1.00 93.86           C  
ATOM     22  ND2 ASN B   3      -6.222 -67.037 -21.400  1.00 93.86           N  
ATOM     23  OD1 ASN B   3      -6.562 -65.885 -23.300  1.00 93.86           O  
ATOM     24  N   PRO B   4      -7.417 -69.520 -26.186  1.00 96.17           N  
ATOM     25  CA  PRO B   4      -7.424 -70.913 -26.641  1.00 96.17           C  
ATOM     26  C   PRO B   4      -6.979 -71.890 -25.556  1.00 96.17           C  
ATOM     27  O   PRO B   4      -6.650 -71.474 -24.442  1.00 96.17           O  
ATOM     28  CB  PRO B   4      -6.435 -70.907 -27.810  1.00 96.17           C  
ATOM     29  CG  PRO B   4      -6.183 -69.460 -28.089  1.00 96.17           C  
ATOM     30  CD  PRO B   4      -6.477 -68.675 -26.843  1.00 96.17           C  
ATOM     31  N   THR B   5      -7.090 -73.211 -25.993  1.00 95.96           N  
ATOM     32  CA  THR B   5      -6.584 -74.182 -25.029  1.00 95.96           C  
ATOM     33  C   THR B   5      -5.096 -73.964 -24.771  1.00 95.96           C  
ATOM     34  O   THR B   5      -4.279 -74.073 -25.688  1.00 95.96           O  
ATOM     35  CB  THR B   5      -6.817 -75.625 -25.516  1.00 95.96           C  
ATOM     36  CG2 THR B   5      -6.273 -76.638 -24.514  1.00 95.96           C  
ATOM     37  OG1 THR B   5      -8.223 -75.844 -25.685  1.00 95.96           O  
ATOM     38  N   LEU B   6      -4.798 -73.535 -23.502  1.00 97.15           N  
ATOM     39  CA  LEU B   6      -3.416 -73.242 -23.139  1.00 97.15           C  
ATOM     40  C   LEU B   6      -2.620 -74.528 -22.943  1.00 97.15           C  
ATOM     41  O   LEU B   6      -3.160 -75.531 -22.472  1.00 97.15           O  
ATOM     42  CB  LEU B   6      -3.364 -72.396 -21.864  1.00 97.15           C  
ATOM     43  CG  LEU B   6      -4.106 -71.060 -21.906  1.00 97.15           C  
ATOM     44  CD1 LEU B   6      -4.108 -70.411 -20.525  1.00 97.15           C  
ATOM     45  CD2 LEU B   6      -3.478 -70.130 -22.938  1.00 97.15           C  
ATOM     46  N   ILE B   7      -1.377 -74.507 -23.320  1.00 96.44           N  
ATOM     47  CA  ILE B   7      -0.524 -75.679 -23.159  1.00 96.44           C  
ATOM     48  C   ILE B   7       0.719 -75.307 -22.354  1.00 96.44           C  
ATOM     49  O   ILE B   7       1.223 -74.186 -22.461  1.00 96.44           O  
ATOM     50  CB  ILE B   7      -0.119 -76.276 -24.525  1.00 96.44           C  
ATOM     51  CG1 ILE B   7       0.580 -75.216 -25.385  1.00 96.44           C  
ATOM     52  CG2 ILE B   7      -1.341 -76.849 -25.249  1.00 96.44           C  
ATOM     53  CD1 ILE B   7       1.097 -75.741 -26.717  1.00 96.44           C  
ATOM     54  N   THR B   8       1.220 -76.282 -21.502  1.00 95.67           N  
ATOM     55  CA  THR B   8       2.375 -76.060 -20.640  1.00 95.67           C  
ATOM     56  C   THR B   8       3.621 -76.721 -21.223  1.00 95.67           C  
ATOM     57  O   THR B   8       4.744 -76.392 -20.834  1.00 95.67           O  
ATOM     58  CB  THR B   8       2.123 -76.598 -19.219  1.00 95.67           C  
ATOM     59  CG2 THR B   8       0.901 -75.936 -18.589  1.00 95.67           C  
ATOM     60  OG1 THR B   8       1.907 -78.013 -19.282  1.00 95.67           O  
ATOM     61  N   THR B   9       3.305 -77.631 -22.244  1.00 95.37           N  
ATOM     62  CA  THR B   9       4.387 -78.462 -22.759  1.00 95.37           C  
ATOM     63  C   THR B   9       4.413 -78.434 -24.284  1.00 95.37           C  
ATOM     64  O   THR B   9       3.389 -78.662 -24.932  1.00 95.37           O  
ATOM     65  CB  THR B   9       4.254 -79.917 -22.272  1.00 95.37           C  
ATOM     66  CG2 THR B   9       5.534 -80.704 -22.532  1.00 95.37           C  
ATOM     67  OG1 THR B   9       3.981 -79.921 -20.865  1.00 95.37           O  
ATOM     68  N   PRO B  10       5.675 -78.088 -24.801  1.00 97.44           N  
ATOM     69  CA  PRO B  10       5.753 -78.221 -26.257  1.00 97.44           C  
ATOM     70  C   PRO B  10       5.575 -79.663 -26.728  1.00 97.44           C  
ATOM     71  O   PRO B  10       5.930 -80.600 -26.008  1.00 97.44           O  
ATOM     72  CB  PRO B  10       7.159 -77.711 -26.583  1.00 97.44           C  
ATOM     73  CG  PRO B  10       7.571 -76.929 -25.378  1.00 97.44           C  
ATOM     74  CD  PRO B  10       6.892 -77.516 -24.174  1.00 97.44           C  
ATOM     75  N   PHE B  11       5.066 -79.904 -27.891  1.00 97.91           N  
ATOM     76  CA  PHE B  11       4.859 -81.219 -28.486  1.00 97.91           C  
ATOM     77  C   PHE B  11       6.169 -81.993 -28.557  1.00 97.91           C  
ATOM     78  O   PHE B  11       7.200 -81.445 -28.952  1.00 97.91           O  
ATOM     79  CB  PHE B  11       4.250 -81.088 -29.885  1.00 97.91           C  
ATOM     80  CG  PHE B  11       3.884 -82.405 -30.514  1.00 97.91           C  
ATOM     81  CD1 PHE B  11       4.720 -83.001 -31.450  1.00 97.91           C  
ATOM     82  CD2 PHE B  11       2.702 -83.049 -30.168  1.00 97.91           C  
ATOM     83  CE1 PHE B  11       4.384 -84.220 -32.034  1.00 97.91           C  
ATOM     84  CE2 PHE B  11       2.360 -84.268 -30.747  1.00 97.91           C  
ATOM     85  CZ  PHE B  11       3.201 -84.851 -31.680  1.00 97.91           C  
ATOM     86  N   ALA B  12       6.103 -83.301 -28.106  1.00 97.63           N  
ATOM     87  CA  ALA B  12       7.253 -84.202 -28.120  1.00 97.63           C  
ATOM     88  C   ALA B  12       8.355 -83.700 -27.192  1.00 97.63           C  
ATOM     89  O   ALA B  12       9.542 -83.836 -27.497  1.00 97.63           O  
ATOM     90  CB  ALA B  12       7.789 -84.359 -29.541  1.00 97.63           C  
ATOM     91  N   GLU B  13       8.012 -83.044 -26.138  1.00 96.43           N  
ATOM     92  CA  GLU B  13       8.979 -82.435 -25.230  1.00 96.43           C  
ATOM     93  C   GLU B  13      10.061 -83.433 -24.826  1.00 96.43           C  
ATOM     94  O   GLU B  13      11.252 -83.120 -24.882  1.00 96.43           O  
ATOM     95  CB  GLU B  13       8.276 -81.888 -23.984  1.00 96.43           C  
ATOM     96  CG  GLU B  13       9.222 -81.264 -22.969  1.00 96.43           C  
ATOM     97  CD  GLU B  13       9.921 -80.017 -23.487  1.00 96.43           C  
ATOM     98  OE1 GLU B  13      10.889 -79.552 -22.844  1.00 96.43           O  
ATOM     99  OE2 GLU B  13       9.496 -79.501 -24.545  1.00 96.43           O1-
ATOM    100  N   ASN B  14       9.678 -84.750 -24.564  1.00 95.91           N  
ATOM    101  CA  ASN B  14      10.629 -85.773 -24.142  1.00 95.91           C  
ATOM    102  C   ASN B  14      10.748 -86.888 -25.177  1.00 95.91           C  
ATOM    103  O   ASN B  14      11.295 -87.954 -24.887  1.00 95.91           O  
ATOM    104  CB  ASN B  14      10.228 -86.351 -22.783  1.00 95.91           C  
ATOM    105  CG  ASN B  14      10.313 -85.329 -21.667  1.00 95.91           C  
ATOM    106  ND2 ASN B  14       9.326 -85.339 -20.778  1.00 95.91           N  
ATOM    107  OD1 ASN B  14      11.256 -84.536 -21.604  1.00 95.91           O  
ATOM    108  N   GLY B  15      10.187 -86.711 -26.279  1.00 95.90           N  
ATOM    109  CA  GLY B  15      10.244 -87.713 -27.331  1.00 95.90           C  
ATOM    110  C   GLY B  15      11.434 -87.540 -28.256  1.00 95.90           C  
ATOM    111  O   GLY B  15      12.097 -86.501 -28.236  1.00 95.90           O  
ATOM    112  N   ASP B  16      11.748 -88.627 -28.970  1.00 96.28           N  
ATOM    113  CA  ASP B  16      12.780 -88.513 -29.996  1.00 96.28           C  
ATOM    114  C   ASP B  16      12.384 -87.493 -31.062  1.00 96.28           C  
ATOM    115  O   ASP B  16      11.234 -87.465 -31.505  1.00 96.28           O  
ATOM    116  CB  ASP B  16      13.046 -89.874 -30.643  1.00 96.28           C  
ATOM    117  CG  ASP B  16      13.500 -90.926 -29.647  1.00 96.28           C  
ATOM    118  OD1 ASP B  16      14.246 -90.589 -28.702  1.00 96.28           O  
ATOM    119  OD2 ASP B  16      13.110 -92.102 -29.809  1.00 96.28           O1-
ATOM    120  N   LYS B  17      13.228 -86.530 -31.338  1.00 97.20           N  
ATOM    121  CA  LYS B  17      12.958 -85.502 -32.339  1.00 97.20           C  
ATOM    122  C   LYS B  17      14.250 -85.014 -32.989  1.00 97.20           C  
ATOM    123  O   LYS B  17      15.325 -85.110 -32.393  1.00 97.20           O  
ATOM    124  CB  LYS B  17      12.211 -84.324 -31.710  1.00 97.20           C  
ATOM    125  CG  LYS B  17      12.951 -83.667 -30.555  1.00 97.20           C  
ATOM    126  CD  LYS B  17      12.015 -82.827 -29.696  1.00 97.20           C  
ATOM    127  CE  LYS B  17      12.274 -83.042 -28.211  1.00 97.20           C  
ATOM    128  NZ  LYS B  17      11.062 -83.557 -27.506  1.00 97.20           N1+
ATOM    129  N   ASN B  18      14.244 -84.570 -34.154  1.00 95.86           N  
ATOM    130  CA  ASN B  18      15.365 -83.956 -34.857  1.00 95.86           C  
ATOM    131  C   ASN B  18      15.304 -82.432 -34.787  1.00 95.86           C  
ATOM    132  O   ASN B  18      14.219 -81.852 -34.728  1.00 95.86           O  
ATOM    133  CB  ASN B  18      15.402 -84.419 -36.315  1.00 95.86           C  
ATOM    134  CG  ASN B  18      15.880 -85.850 -36.461  1.00 95.86           C  
ATOM    135  ND2 ASN B  18      15.453 -86.512 -37.530  1.00 95.86           N  
ATOM    136  OD1 ASN B  18      16.628 -86.356 -35.621  1.00 95.86           O  
ATOM    137  N   VAL B  19      16.440 -81.693 -34.646  1.00 95.29           N  
ATOM    138  CA  VAL B  19      16.508 -80.270 -34.961  1.00 95.29           C  
ATOM    139  C   VAL B  19      16.429 -80.071 -36.473  1.00 95.29           C  
ATOM    140  O   VAL B  19      17.185 -80.688 -37.227  1.00 95.29           O  
ATOM    141  CB  VAL B  19      17.798 -79.626 -34.406  1.00 95.29           C  
ATOM    142  CG1 VAL B  19      17.871 -78.149 -34.785  1.00 95.29           C  
ATOM    143  CG2 VAL B  19      17.868 -79.796 -32.889  1.00 95.29           C  
ATOM    144  N   ILE B  20      15.417 -79.300 -36.962  1.00 96.32           N  
ATOM    145  CA  ILE B  20      15.227 -79.098 -38.394  1.00 96.32           C  
ATOM    146  C   ILE B  20      16.305 -78.157 -38.930  1.00 96.32           C  
ATOM    147  O   ILE B  20      16.333 -76.974 -38.583  1.00 96.32           O  
ATOM    148  CB  ILE B  20      13.822 -78.534 -38.704  1.00 96.32           C  
ATOM    149  CG1 ILE B  20      12.746 -79.362 -37.992  1.00 96.32           C  
ATOM    150  CG2 ILE B  20      13.576 -78.500 -40.215  1.00 96.32           C  
ATOM    151  CD1 ILE B  20      12.715 -80.826 -38.408  1.00 96.32           C  
ATOM    152  N   PRO B  21      17.155 -78.692 -39.727  1.00 94.00           N  
ATOM    153  CA  PRO B  21      18.220 -77.823 -40.235  1.00 94.00           C  
ATOM    154  C   PRO B  21      17.739 -76.884 -41.339  1.00 94.00           C  
ATOM    155  O   PRO B  21      16.615 -77.025 -41.828  1.00 94.00           O  
ATOM    156  CB  PRO B  21      19.256 -78.813 -40.774  1.00 94.00           C  
ATOM    157  CG  PRO B  21      18.456 -79.986 -41.242  1.00 94.00           C  
ATOM    158  CD  PRO B  21      17.274 -80.152 -40.331  1.00 94.00           C  
ATOM    159  N   GLU B  22      18.475 -75.872 -41.744  1.00 92.67           N  
ATOM    160  CA  GLU B  22      18.143 -74.929 -42.808  1.00 92.67           C  
ATOM    161  C   GLU B  22      18.204 -75.599 -44.177  1.00 92.67           C  
ATOM    162  O   GLU B  22      17.336 -75.374 -45.023  1.00 92.67           O  
ATOM    163  CB  GLU B  22      19.084 -73.722 -42.770  1.00 92.67           C  
ATOM    164  CG  GLU B  22      18.702 -72.676 -41.733  1.00 92.67           C  
ATOM    165  CD  GLU B  22      17.347 -72.038 -41.996  1.00 92.67           C  
ATOM    166  OE1 GLU B  22      16.661 -71.649 -41.024  1.00 92.67           O  
ATOM    167  OE2 GLU B  22      16.969 -71.927 -43.184  1.00 92.67           O1-
ATOM    168  N   SER B  23      19.250 -76.450 -44.295  1.00 90.97           N  
ATOM    169  CA  SER B  23      19.451 -77.064 -45.603  1.00 90.97           C  
ATOM    170  C   SER B  23      19.737 -78.556 -45.476  1.00 90.97           C  
ATOM    171  O   SER B  23      19.990 -79.053 -44.376  1.00 90.97           O  
ATOM    172  CB  SER B  23      20.597 -76.378 -46.347  1.00 90.97           C  
ATOM    173  OG  SER B  23      20.349 -74.989 -46.484  1.00 90.97           O  
ATOM    174  N   VAL B  24      19.728 -79.260 -46.709  1.00 85.72           N  
ATOM    175  CA  VAL B  24      19.793 -80.717 -46.761  1.00 85.72           C  
ATOM    176  C   VAL B  24      21.169 -81.190 -46.298  1.00 85.72           C  
ATOM    177  O   VAL B  24      22.190 -80.608 -46.671  1.00 85.72           O  
ATOM    178  CB  VAL B  24      19.497 -81.248 -48.182  1.00 85.72           C  
ATOM    179  CG1 VAL B  24      19.604 -82.771 -48.223  1.00 85.72           C  
ATOM    180  CG2 VAL B  24      18.113 -80.794 -48.643  1.00 85.72           C  
ATOM    181  N   GLY B  25      21.223 -82.204 -45.464  1.00 84.77           N  
ATOM    182  CA  GLY B  25      22.470 -82.821 -45.039  1.00 84.77           C  
ATOM    183  C   GLY B  25      22.709 -84.179 -45.671  1.00 84.77           C  
ATOM    184  O   GLY B  25      22.443 -84.373 -46.859  1.00 84.77           O  
ATOM    185  N   ALA B  26      23.188 -85.143 -44.848  1.00 84.39           N  
ATOM    186  CA  ALA B  26      23.645 -86.451 -45.310  1.00 84.39           C  
ATOM    187  C   ALA B  26      22.464 -87.361 -45.635  1.00 84.39           C  
ATOM    188  O   ALA B  26      22.556 -88.216 -46.519  1.00 84.39           O  
ATOM    189  CB  ALA B  26      24.542 -87.102 -44.261  1.00 84.39           C  
ATOM    190  N   ASN B  27      21.445 -87.266 -44.960  1.00 91.74           N  
ATOM    191  CA  ASN B  27      20.260 -88.093 -45.162  1.00 91.74           C  
ATOM    192  C   ASN B  27      19.214 -87.375 -46.010  1.00 91.74           C  
ATOM    193  O   ASN B  27      18.536 -86.466 -45.529  1.00 91.74           O  
ATOM    194  CB  ASN B  27      19.659 -88.508 -43.817  1.00 91.74           C  
ATOM    195  CG  ASN B  27      20.625 -89.311 -42.969  1.00 91.74           C  
ATOM    196  ND2 ASN B  27      20.573 -89.109 -41.658  1.00 91.74           N  
ATOM    197  OD1 ASN B  27      21.413 -90.106 -43.488  1.00 91.74           O  
ATOM    198  N   PRO B  28      18.998 -87.768 -47.248  1.00 92.63           N  
ATOM    199  CA  PRO B  28      18.171 -87.023 -48.199  1.00 92.63           C  
ATOM    200  C   PRO B  28      16.693 -87.012 -47.814  1.00 92.63           C  
ATOM    201  O   PRO B  28      15.917 -86.219 -48.354  1.00 92.63           O  
ATOM    202  CB  PRO B  28      18.386 -87.772 -49.517  1.00 92.63           C  
ATOM    203  CG  PRO B  28      18.800 -89.149 -49.109  1.00 92.63           C  
ATOM    204  CD  PRO B  28      19.558 -89.057 -47.816  1.00 92.63           C  
ATOM    205  N   GLN B  29      16.183 -87.832 -46.899  1.00 94.01           N  
ATOM    206  CA  GLN B  29      14.781 -87.893 -46.498  1.00 94.01           C  
ATOM    207  C   GLN B  29      14.493 -86.922 -45.357  1.00 94.01           C  
ATOM    208  O   GLN B  29      13.331 -86.662 -45.035  1.00 94.01           O  
ATOM    209  CB  GLN B  29      14.402 -89.316 -46.085  1.00 94.01           C  
ATOM    210  CG  GLN B  29      15.078 -89.785 -44.803  1.00 94.01           C  
ATOM    211  CD  GLN B  29      16.472 -90.335 -45.042  1.00 94.01           C  
ATOM    212  NE2 GLN B  29      16.943 -91.175 -44.127  1.00 94.01           N  
ATOM    213  OE1 GLN B  29      17.120 -90.009 -46.042  1.00 94.01           O  
ATOM    214  N   ASN B  30      15.560 -86.339 -44.767  1.00 95.27           N  
ATOM    215  CA  ASN B  30      15.357 -85.425 -43.648  1.00 95.27           C  
ATOM    216  C   ASN B  30      14.710 -84.119 -44.101  1.00 95.27           C  
ATOM    217  O   ASN B  30      15.057 -83.583 -45.156  1.00 95.27           O  
ATOM    218  CB  ASN B  30      16.682 -85.143 -42.938  1.00 95.27           C  
ATOM    219  CG  ASN B  30      17.144 -86.305 -42.082  1.00 95.27           C  
ATOM    220  ND2 ASN B  30      18.304 -86.154 -41.453  1.00 95.27           N  
ATOM    221  OD1 ASN B  30      16.466 -87.331 -41.987  1.00 95.27           O  
ATOM    222  N   ALA B  31      13.632 -83.587 -43.334  1.00 97.10           N  
ATOM    223  CA  ALA B  31      13.019 -82.289 -43.607  1.00 97.10           C  
ATOM    224  C   ALA B  31      13.992 -81.151 -43.314  1.00 97.10           C  
ATOM    225  O   ALA B  31      14.856 -81.272 -42.442  1.00 97.10           O  
ATOM    226  CB  ALA B  31      11.744 -82.120 -42.785  1.00 97.10           C  
ATOM    227  N   THR B  32      13.939 -80.066 -44.005  1.00 96.31           N  
ATOM    228  CA  THR B  32      14.710 -78.846 -43.792  1.00 96.31           C  
ATOM    229  C   THR B  32      13.802 -77.620 -43.826  1.00 96.31           C  
ATOM    230  O   THR B  32      12.663 -77.697 -44.291  1.00 96.31           O  
ATOM    231  CB  THR B  32      15.820 -78.695 -44.848  1.00 96.31           C  
ATOM    232  CG2 THR B  32      16.691 -79.946 -44.913  1.00 96.31           C  
ATOM    233  OG1 THR B  32      15.224 -78.474 -46.132  1.00 96.31           O  
ATOM    234  N   MET B  33      14.184 -76.452 -43.172  1.00 96.64           N  
ATOM    235  CA  MET B  33      13.410 -75.215 -43.185  1.00 96.64           C  
ATOM    236  C   MET B  33      13.198 -74.721 -44.613  1.00 96.64           C  
ATOM    237  O   MET B  33      12.141 -74.177 -44.936  1.00 96.64           O  
ATOM    238  CB  MET B  33      14.107 -74.134 -42.356  1.00 96.64           C  
ATOM    239  CG  MET B  33      14.238 -74.482 -40.882  1.00 96.64           C  
ATOM    240  SD  MET B  33      12.613 -74.778 -40.083  1.00 96.64           S  
ATOM    241  CE  MET B  33      12.066 -73.067 -39.827  1.00 96.64           C  
ATOM    242  N   GLN B  34      14.109 -75.048 -45.612  1.00 96.33           N  
ATOM    243  CA  GLN B  34      14.016 -74.583 -46.992  1.00 96.33           C  
ATOM    244  C   GLN B  34      13.118 -75.496 -47.821  1.00 96.33           C  
ATOM    245  O   GLN B  34      12.229 -75.022 -48.532  1.00 96.33           O  
ATOM    246  CB  GLN B  34      15.406 -74.498 -47.625  1.00 96.33           C  
ATOM    247  CG  GLN B  34      16.280 -73.394 -47.045  1.00 96.33           C  
ATOM    248  CD  GLN B  34      15.746 -72.005 -47.341  1.00 96.33           C  
ATOM    249  NE2 GLN B  34      16.064 -71.050 -46.475  1.00 96.33           N  
ATOM    250  OE1 GLN B  34      15.053 -71.793 -48.341  1.00 96.33           O  
ATOM    251  N   ALA B  35      13.248 -76.816 -47.701  1.00 95.31           N  
ATOM    252  CA  ALA B  35      12.554 -77.733 -48.601  1.00 95.31           C  
ATOM    253  C   ALA B  35      11.304 -78.308 -47.941  1.00 95.31           C  
ATOM    254  O   ALA B  35      10.404 -78.800 -48.626  1.00 95.31           O  
ATOM    255  CB  ALA B  35      13.488 -78.859 -49.037  1.00 95.31           C  
ATOM    256  N   GLY B  36      11.230 -78.125 -46.582  1.00 97.31           N  
ATOM    257  CA  GLY B  36      10.231 -78.923 -45.890  1.00 97.31           C  
ATOM    258  C   GLY B  36      10.482 -80.416 -45.994  1.00 97.31           C  
ATOM    259  O   GLY B  36      11.627 -80.864 -45.920  1.00 97.31           O  
ATOM    260  N   PHE B  37       9.467 -81.161 -46.074  1.00 97.35           N  
ATOM    261  CA  PHE B  37       9.634 -82.572 -46.403  1.00 97.35           C  
ATOM    262  C   PHE B  37       9.977 -82.747 -47.878  1.00 97.35           C  
ATOM    263  O   PHE B  37       9.207 -82.342 -48.752  1.00 97.35           O  
ATOM    264  CB  PHE B  37       8.364 -83.358 -46.063  1.00 97.35           C  
ATOM    265  CG  PHE B  37       8.073 -83.432 -44.588  1.00 97.35           C  
ATOM    266  CD1 PHE B  37       8.689 -84.389 -43.791  1.00 97.35           C  
ATOM    267  CD2 PHE B  37       7.183 -82.544 -43.999  1.00 97.35           C  
ATOM    268  CE1 PHE B  37       8.421 -84.460 -42.426  1.00 97.35           C  
ATOM    269  CE2 PHE B  37       6.910 -82.609 -42.635  1.00 97.35           C  
ATOM    270  CZ  PHE B  37       7.530 -83.568 -41.851  1.00 97.35           C  
ATOM    271  N   PRO B  38      11.125 -83.393 -48.191  1.00 95.65           N  
ATOM    272  CA  PRO B  38      11.615 -83.404 -49.571  1.00 95.65           C  
ATOM    273  C   PRO B  38      10.854 -84.384 -50.460  1.00 95.65           C  
ATOM    274  O   PRO B  38      10.141 -85.256 -49.955  1.00 95.65           O  
ATOM    275  CB  PRO B  38      13.079 -83.826 -49.422  1.00 95.65           C  
ATOM    276  CG  PRO B  38      13.108 -84.676 -48.193  1.00 95.65           C  
ATOM    277  CD  PRO B  38      12.089 -84.150 -47.224  1.00 95.65           C  
ATOM    278  N   PRO B  39      10.959 -84.327 -51.753  1.00 94.50           N  
ATOM    279  CA  PRO B  39      10.238 -85.156 -52.722  1.00 94.50           C  
ATOM    280  C   PRO B  39      10.521 -86.647 -52.548  1.00 94.50           C  
ATOM    281  O   PRO B  39       9.635 -87.477 -52.768  1.00 94.50           O  
ATOM    282  CB  PRO B  39      10.760 -84.656 -54.071  1.00 94.50           C  
ATOM    283  CG  PRO B  39      11.136 -83.229 -53.830  1.00 94.50           C  
ATOM    284  CD  PRO B  39      11.685 -83.110 -52.437  1.00 94.50           C  
ATOM    285  N   ILE B  40      11.622 -87.028 -52.110  1.00 95.26           N  
ATOM    286  CA  ILE B  40      12.003 -88.430 -51.975  1.00 95.26           C  
ATOM    287  C   ILE B  40      11.082 -89.121 -50.972  1.00 95.26           C  
ATOM    288  O   ILE B  40      10.925 -90.344 -51.004  1.00 95.26           O  
ATOM    289  CB  ILE B  40      13.477 -88.576 -51.538  1.00 95.26           C  
ATOM    290  CG1 ILE B  40      13.973 -90.003 -51.797  1.00 95.26           C  
ATOM    291  CG2 ILE B  40      13.643 -88.198 -50.063  1.00 95.26           C  
ATOM    292  CD1 ILE B  40      15.488 -90.147 -51.770  1.00 95.26           C  
ATOM    293  N   THR B  41      10.483 -88.296 -50.053  1.00 94.51           N  
ATOM    294  CA  THR B  41       9.638 -88.870 -49.011  1.00 94.51           C  
ATOM    295  C   THR B  41       8.235 -89.146 -49.544  1.00 94.51           C  
ATOM    296  O   THR B  41       7.411 -89.750 -48.855  1.00 94.51           O  
ATOM    297  CB  THR B  41       9.551 -87.940 -47.787  1.00 94.51           C  
ATOM    298  CG2 THR B  41      10.936 -87.639 -47.225  1.00 94.51           C  
ATOM    299  OG1 THR B  41       8.926 -86.709 -48.172  1.00 94.51           O  
ATOM    300  N   GLN B  42       7.855 -88.654 -50.684  1.00 92.13           N  
ATOM    301  CA  GLN B  42       6.582 -88.974 -51.322  1.00 92.13           C  
ATOM    302  C   GLN B  42       6.761 -90.031 -52.407  1.00 92.13           C  
ATOM    303  O   GLN B  42       5.800 -90.701 -52.793  1.00 92.13           O  
ATOM    304  CB  GLN B  42       5.947 -87.715 -51.914  1.00 92.13           C  
ATOM    305  CG  GLN B  42       4.576 -87.951 -52.532  1.00 92.13           C  
ATOM    306  CD  GLN B  42       3.904 -86.665 -52.979  1.00 92.13           C  
ATOM    307  NE2 GLN B  42       2.576 -86.671 -53.014  1.00 92.13           N  
ATOM    308  OE1 GLN B  42       4.574 -85.675 -53.289  1.00 92.13           O  
ATOM    309  N   GLN B  43       8.029 -90.308 -52.924  1.00 92.72           N  
ATOM    310  CA  GLN B  43       8.338 -91.282 -53.967  1.00 92.72           C  
ATOM    311  C   GLN B  43       8.078 -92.706 -53.484  1.00 92.72           C  
ATOM    312  O   GLN B  43       8.322 -93.026 -52.319  1.00 92.72           O  
ATOM    313  CB  GLN B  43       9.791 -91.138 -54.422  1.00 92.72           C  
ATOM    314  CG  GLN B  43      10.151 -92.016 -55.613  1.00 92.72           C  
ATOM    315  CD  GLN B  43      11.551 -91.751 -56.135  1.00 92.72           C  
ATOM    316  NE2 GLN B  43      11.980 -92.543 -57.112  1.00 92.72           N  
ATOM    317  OE1 GLN B  43      12.242 -90.842 -55.664  1.00 92.72           O  
ATOM    318  N   LYS B  44       7.630 -93.593 -54.414  1.00 90.89           N  
ATOM    319  CA  LYS B  44       7.351 -94.987 -54.080  1.00 90.89           C  
ATOM    320  C   LYS B  44       8.623 -95.716 -53.659  1.00 90.89           C  
ATOM    321  O   LYS B  44       9.688 -95.506 -54.243  1.00 90.89           O  
ATOM    322  CB  LYS B  44       6.704 -95.704 -55.266  1.00 90.89           C  
ATOM    323  CG  LYS B  44       5.319 -95.186 -55.622  1.00 90.89           C  
ATOM    324  CD  LYS B  44       4.726 -95.942 -56.805  1.00 90.89           C  
ATOM    325  CE  LYS B  44       3.368 -95.381 -57.204  1.00 90.89           C  
ATOM    326  NZ  LYS B  44       2.802 -96.091 -58.390  1.00 90.89           N1+
ATOM    327  N   ILE B  45       8.502 -96.524 -52.611  1.00 87.36           N  
ATOM    328  CA  ILE B  45       9.654 -97.255 -52.095  1.00 87.36           C  
ATOM    329  C   ILE B  45      10.251 -98.125 -53.199  1.00 87.36           C  
ATOM    330  O   ILE B  45      11.473 -98.221 -53.330  1.00 87.36           O  
ATOM    331  CB  ILE B  45       9.273 -98.124 -50.875  1.00 87.36           C  
ATOM    332  CG1 ILE B  45       8.870 -97.236 -49.692  1.00 87.36           C  
ATOM    333  CG2 ILE B  45      10.427 -99.055 -50.493  1.00 87.36           C  
ATOM    334  CD1 ILE B  45       8.329 -98.006 -48.496  1.00 87.36           C  
ATOM    335  N   SER B  46       9.353 -98.697 -54.065  1.00 90.98           N  
ATOM    336  CA  SER B  46       9.787 -99.543 -55.172  1.00 90.98           C  
ATOM    337  C   SER B  46      10.603 -98.750 -56.187  1.00 90.98           C  
ATOM    338  O   SER B  46      11.352 -99.329 -56.977  1.00 90.98           O  
ATOM    339  CB  SER B  46       8.582-100.183 -55.862  1.00 90.98           C  
ATOM    340  OG  SER B  46       7.685 -99.191 -56.331  1.00 90.98           O  
ATOM    341  N   GLU B  47      10.411 -97.443 -56.148  1.00 93.53           N  
ATOM    342  CA  GLU B  47      11.122 -96.578 -57.085  1.00 93.53           C  
ATOM    343  C   GLU B  47      12.248 -95.819 -56.389  1.00 93.53           C  
ATOM    344  O   GLU B  47      12.702 -94.783 -56.881  1.00 93.53           O  
ATOM    345  CB  GLU B  47      10.154 -95.593 -57.747  1.00 93.53           C  
ATOM    346  CG  GLU B  47       9.104 -96.259 -58.624  1.00 93.53           C  
ATOM    347  CD  GLU B  47       8.087 -95.281 -59.190  1.00 93.53           C  
ATOM    348  OE1 GLU B  47       7.154 -95.719 -59.901  1.00 93.53           O  
ATOM    349  OE2 GLU B  47       8.225 -94.067 -58.921  1.00 93.53           O1-
ATOM    350  N   GLY B  48      12.727 -96.279 -55.166  1.00 93.23           N  
ATOM    351  CA  GLY B  48      13.838 -95.683 -54.442  1.00 93.23           C  
ATOM    352  C   GLY B  48      13.399 -94.655 -53.417  1.00 93.23           C  
ATOM    353  O   GLY B  48      14.230 -93.943 -52.849  1.00 93.23           O  
ATOM    354  N   GLY B  49      12.048 -94.443 -53.267  1.00 92.11           N  
ATOM    355  CA  GLY B  49      11.546 -93.528 -52.255  1.00 92.11           C  
ATOM    356  C   GLY B  49      11.892 -93.953 -50.841  1.00 92.11           C  
ATOM    357  O   GLY B  49      12.084 -95.142 -50.574  1.00 92.11           O  
ATOM    358  N   ILE B  50      12.190 -92.965 -49.879  1.00 93.39           N  
ATOM    359  CA  ILE B  50      12.441 -93.170 -48.457  1.00 93.39           C  
ATOM    360  C   ILE B  50      11.361 -92.468 -47.636  1.00 93.39           C  
ATOM    361  O   ILE B  50      11.070 -91.290 -47.858  1.00 93.39           O  
ATOM    362  CB  ILE B  50      13.840 -92.658 -48.050  1.00 93.39           C  
ATOM    363  CG1 ILE B  50      14.907 -93.198 -49.010  1.00 93.39           C  
ATOM    364  CG2 ILE B  50      14.158 -93.046 -46.603  1.00 93.39           C  
ATOM    365  CD1 ILE B  50      16.297 -92.623 -48.778  1.00 93.39           C  
ATOM    366  N   PRO B  51      10.568 -93.218 -46.768  1.00 91.51           N  
ATOM    367  CA  PRO B  51       9.515 -92.580 -45.974  1.00 91.51           C  
ATOM    368  C   PRO B  51      10.023 -91.383 -45.174  1.00 91.51           C  
ATOM    369  O   PRO B  51      11.218 -91.293 -44.881  1.00 91.51           O  
ATOM    370  CB  PRO B  51       9.048 -93.701 -45.042  1.00 91.51           C  
ATOM    371  CG  PRO B  51       9.518 -94.961 -45.694  1.00 91.51           C  
ATOM    372  CD  PRO B  51      10.728 -94.645 -46.526  1.00 91.51           C  
ATOM    373  N   PRO B  52       9.155 -90.256 -44.960  1.00 94.26           N  
ATOM    374  CA  PRO B  52       9.574 -89.149 -44.098  1.00 94.26           C  
ATOM    375  C   PRO B  52       9.957 -89.608 -42.693  1.00 94.26           C  
ATOM    376  O   PRO B  52       9.449 -90.624 -42.211  1.00 94.26           O  
ATOM    377  CB  PRO B  52       8.339 -88.245 -44.060  1.00 94.26           C  
ATOM    378  CG  PRO B  52       7.189 -89.156 -44.346  1.00 94.26           C  
ATOM    379  CD  PRO B  52       7.664 -90.251 -45.259  1.00 94.26           C  
ATOM    380  N   GLU B  53      10.832 -88.894 -41.994  1.00 94.12           N  
ATOM    381  CA  GLU B  53      11.299 -89.270 -40.663  1.00 94.12           C  
ATOM    382  C   GLU B  53      10.314 -88.822 -39.587  1.00 94.12           C  
ATOM    383  O   GLU B  53       9.958 -87.644 -39.515  1.00 94.12           O  
ATOM    384  CB  GLU B  53      12.683 -88.675 -40.391  1.00 94.12           C  
ATOM    385  CG  GLU B  53      13.789 -89.275 -41.247  1.00 94.12           C  
ATOM    386  CD  GLU B  53      14.287 -90.615 -40.731  1.00 94.12           C  
ATOM    387  OE1 GLU B  53      15.110 -91.262 -41.418  1.00 94.12           O  
ATOM    388  OE2 GLU B  53      13.851 -91.022 -39.631  1.00 94.12           O1-
ATOM    389  N   ARG B  54       9.826 -89.802 -38.790  1.00 95.49           N  
ATOM    390  CA  ARG B  54       9.010 -89.500 -37.618  1.00 95.49           C  
ATOM    391  C   ARG B  54       9.645 -88.397 -36.778  1.00 95.49           C  
ATOM    392  O   ARG B  54       8.959 -87.474 -36.335  1.00 95.49           O  
ATOM    393  CB  ARG B  54       8.807 -90.755 -36.766  1.00 95.49           C  
ATOM    394  CG  ARG B  54       7.933 -90.534 -35.542  1.00 95.49           C  
ATOM    395  CD  ARG B  54       7.986 -91.720 -34.589  1.00 95.49           C  
ATOM    396  NE  ARG B  54       9.300 -91.852 -33.965  1.00 95.49           N  
ATOM    397  CZ  ARG B  54       9.504 -92.166 -32.689  1.00 95.49           C  
ATOM    398  NH1 ARG B  54       8.480 -92.389 -31.873  1.00 95.49           N1+
ATOM    399  NH2 ARG B  54      10.742 -92.259 -32.225  1.00 95.49           N  
ATOM    400  N   ASN B  55      10.910 -88.420 -36.628  1.00 96.77           N  
ATOM    401  CA  ASN B  55      11.639 -87.469 -35.795  1.00 96.77           C  
ATOM    402  C   ASN B  55      11.640 -86.072 -36.409  1.00 96.77           C  
ATOM    403  O   ASN B  55      11.883 -85.084 -35.713  1.00 96.77           O  
ATOM    404  CB  ASN B  55      13.073 -87.949 -35.564  1.00 96.77           C  
ATOM    405  CG  ASN B  55      13.145 -89.155 -34.649  1.00 96.77           C  
ATOM    406  ND2 ASN B  55      14.331 -89.741 -34.532  1.00 96.77           N  
ATOM    407  OD1 ASN B  55      12.143 -89.558 -34.053  1.00 96.77           O  
ATOM    408  N   ASP B  56      11.403 -85.958 -37.692  1.00 97.10           N  
ATOM    409  CA  ASP B  56      11.262 -84.646 -38.316  1.00 97.10           C  
ATOM    410  C   ASP B  56       9.900 -84.032 -38.000  1.00 97.10           C  
ATOM    411  O   ASP B  56       9.799 -82.831 -37.742  1.00 97.10           O  
ATOM    412  CB  ASP B  56      11.454 -84.749 -39.830  1.00 97.10           C  
ATOM    413  CG  ASP B  56      12.899 -84.991 -40.229  1.00 97.10           C  
ATOM    414  OD1 ASP B  56      13.812 -84.677 -39.435  1.00 97.10           O  
ATOM    415  OD2 ASP B  56      13.128 -85.496 -41.349  1.00 97.10           O1-
ATOM    416  N   PHE B  57       8.787 -84.805 -38.033  1.00 97.09           N  
ATOM    417  CA  PHE B  57       7.480 -84.315 -37.611  1.00 97.09           C  
ATOM    418  C   PHE B  57       7.512 -83.875 -36.152  1.00 97.09           C  
ATOM    419  O   PHE B  57       7.055 -82.780 -35.818  1.00 97.09           O  
ATOM    420  CB  PHE B  57       6.410 -85.392 -37.811  1.00 97.09           C  
ATOM    421  CG  PHE B  57       5.963 -85.546 -39.240  1.00 97.09           C  
ATOM    422  CD1 PHE B  57       5.002 -84.698 -39.777  1.00 97.09           C  
ATOM    423  CD2 PHE B  57       6.504 -86.538 -40.047  1.00 97.09           C  
ATOM    424  CE1 PHE B  57       4.586 -84.837 -41.099  1.00 97.09           C  
ATOM    425  CE2 PHE B  57       6.094 -86.683 -41.369  1.00 97.09           C  
ATOM    426  CZ  PHE B  57       5.134 -85.833 -41.892  1.00 97.09           C  
ATOM    427  N   ASN B  58       8.092 -84.736 -35.308  1.00 98.04           N  
ATOM    428  CA  ASN B  58       8.225 -84.367 -33.902  1.00 98.04           C  
ATOM    429  C   ASN B  58       9.049 -83.095 -33.731  1.00 98.04           C  
ATOM    430  O   ASN B  58       8.714 -82.238 -32.911  1.00 98.04           O  
ATOM    431  CB  ASN B  58       8.846 -85.515 -33.103  1.00 98.04           C  
ATOM    432  CG  ASN B  58       7.846 -86.604 -32.769  1.00 98.04           C  
ATOM    433  ND2 ASN B  58       8.333 -87.705 -32.210  1.00 98.04           N  
ATOM    434  OD1 ASN B  58       6.645 -86.456 -33.013  1.00 98.04           O  
ATOM    435  N   GLY B  59      10.082 -82.933 -34.473  1.00 98.08           N  
ATOM    436  CA  GLY B  59      10.980 -81.794 -34.359  1.00 98.08           C  
ATOM    437  C   GLY B  59      10.320 -80.476 -34.717  1.00 98.08           C  
ATOM    438  O   GLY B  59      10.382 -79.516 -33.946  1.00 98.08           O  
ATOM    439  N   ILE B  60       9.669 -80.355 -35.877  1.00 98.18           N  
ATOM    440  CA  ILE B  60       9.073 -79.101 -36.325  1.00 98.18           C  
ATOM    441  C   ILE B  60       7.869 -78.761 -35.449  1.00 98.18           C  
ATOM    442  O   ILE B  60       7.660 -77.598 -35.095  1.00 98.18           O  
ATOM    443  CB  ILE B  60       8.651 -79.174 -37.810  1.00 98.18           C  
ATOM    444  CG1 ILE B  60       8.149 -77.807 -38.289  1.00 98.18           C  
ATOM    445  CG2 ILE B  60       7.585 -80.253 -38.016  1.00 98.18           C  
ATOM    446  CD1 ILE B  60       9.183 -76.695 -38.182  1.00 98.18           C  
ATOM    447  N   LEU B  61       7.059 -79.716 -35.073  1.00 98.29           N  
ATOM    448  CA  LEU B  61       5.910 -79.468 -34.209  1.00 98.29           C  
ATOM    449  C   LEU B  61       6.359 -79.092 -32.801  1.00 98.29           C  
ATOM    450  O   LEU B  61       5.692 -78.310 -32.120  1.00 98.29           O  
ATOM    451  CB  LEU B  61       5.004 -80.701 -34.156  1.00 98.29           C  
ATOM    452  CG  LEU B  61       4.210 -81.014 -35.425  1.00 98.29           C  
ATOM    453  CD1 LEU B  61       3.627 -82.421 -35.353  1.00 98.29           C  
ATOM    454  CD2 LEU B  61       3.106 -79.982 -35.634  1.00 98.29           C  
ATOM    455  N   ASN B  62       7.495 -79.659 -32.341  1.00 98.26           N  
ATOM    456  CA  ASN B  62       8.072 -79.227 -31.072  1.00 98.26           C  
ATOM    457  C   ASN B  62       8.537 -77.775 -31.133  1.00 98.26           C  
ATOM    458  O   ASN B  62       8.254 -76.989 -30.228  1.00 98.26           O  
ATOM    459  CB  ASN B  62       9.232 -80.140 -30.671  1.00 98.26           C  
ATOM    460  CG  ASN B  62       9.813 -79.786 -29.317  1.00 98.26           C  
ATOM    461  ND2 ASN B  62       9.289 -80.404 -28.266  1.00 98.26           N  
ATOM    462  OD1 ASN B  62      10.726 -78.962 -29.216  1.00 98.26           O  
ATOM    463  N   LEU B  63       9.211 -77.415 -32.194  1.00 98.02           N  
ATOM    464  CA  LEU B  63       9.686 -76.047 -32.369  1.00 98.02           C  
ATOM    465  C   LEU B  63       8.528 -75.056 -32.305  1.00 98.02           C  
ATOM    466  O   LEU B  63       8.590 -74.070 -31.568  1.00 98.02           O  
ATOM    467  CB  LEU B  63      10.424 -75.902 -33.703  1.00 98.02           C  
ATOM    468  CG  LEU B  63      10.874 -74.490 -34.079  1.00 98.02           C  
ATOM    469  CD1 LEU B  63      11.826 -73.938 -33.023  1.00 98.02           C  
ATOM    470  CD2 LEU B  63      11.533 -74.487 -35.454  1.00 98.02           C  
ATOM    471  N   TYR B  64       7.511 -75.217 -33.034  1.00 98.23           N  
ATOM    472  CA  TYR B  64       6.346 -74.340 -33.005  1.00 98.23           C  
ATOM    473  C   TYR B  64       5.677 -74.365 -31.636  1.00 98.23           C  
ATOM    474  O   TYR B  64       5.218 -73.333 -31.143  1.00 98.23           O  
ATOM    475  CB  TYR B  64       5.340 -74.747 -34.085  1.00 98.23           C  
ATOM    476  CG  TYR B  64       5.791 -74.422 -35.489  1.00 98.23           C  
ATOM    477  CD1 TYR B  64       6.995 -73.762 -35.719  1.00 98.23           C  
ATOM    478  CD2 TYR B  64       5.013 -74.774 -36.587  1.00 98.23           C  
ATOM    479  CE1 TYR B  64       7.414 -73.459 -37.010  1.00 98.23           C  
ATOM    480  CE2 TYR B  64       5.422 -74.475 -37.882  1.00 98.23           C  
ATOM    481  CZ  TYR B  64       6.622 -73.819 -38.084  1.00 98.23           C  
ATOM    482  OH  TYR B  64       7.032 -73.522 -39.364  1.00 98.23           O  
ATOM    483  N   GLY B  65       5.625 -75.547 -31.035  1.00 97.79           N  
ATOM    484  CA  GLY B  65       5.070 -75.669 -29.697  1.00 97.79           C  
ATOM    485  C   GLY B  65       5.805 -74.832 -28.667  1.00 97.79           C  
ATOM    486  O   GLY B  65       5.188 -74.284 -27.751  1.00 97.79           O  
ATOM    487  N   GLN B  66       7.150 -74.656 -28.746  1.00 97.98           N  
ATOM    488  CA  GLN B  66       7.924 -73.799 -27.853  1.00 97.98           C  
ATOM    489  C   GLN B  66       7.442 -72.353 -27.924  1.00 97.98           C  
ATOM    490  O   GLN B  66       7.312 -71.685 -26.896  1.00 97.98           O  
ATOM    491  CB  GLN B  66       9.413 -73.874 -28.194  1.00 97.98           C  
ATOM    492  CG  GLN B  66      10.049 -75.222 -27.883  1.00 97.98           C  
ATOM    493  CD  GLN B  66      11.479 -75.326 -28.379  1.00 97.98           C  
ATOM    494  NE2 GLN B  66      11.952 -76.552 -28.572  1.00 97.98           N  
ATOM    495  OE1 GLN B  66      12.152 -74.311 -28.589  1.00 97.98           O  
ATOM    496  N   HIS B  67       7.196 -71.864 -29.081  1.00 98.02           N  
ATOM    497  CA  HIS B  67       6.723 -70.496 -29.262  1.00 98.02           C  
ATOM    498  C   HIS B  67       5.310 -70.325 -28.715  1.00 98.02           C  
ATOM    499  O   HIS B  67       5.000 -69.307 -28.091  1.00 98.02           O  
ATOM    500  CB  HIS B  67       6.764 -70.107 -30.741  1.00 98.02           C  
ATOM    501  CG  HIS B  67       8.148 -69.912 -31.272  1.00 98.02           C  
ATOM    502  CD2 HIS B  67       8.967 -70.752 -31.949  1.00 98.02           C  
ATOM    503  ND1 HIS B  67       8.843 -68.732 -31.123  1.00 98.02           N  
ATOM    504  CE1 HIS B  67      10.032 -68.853 -31.688  1.00 98.02           C  
ATOM    505  NE2 HIS B  67      10.133 -70.070 -32.196  1.00 98.02           N  
ATOM    506  N   ILE B  68       4.452 -71.304 -28.925  1.00 98.01           N  
ATOM    507  CA  ILE B  68       3.088 -71.228 -28.412  1.00 98.01           C  
ATOM    508  C   ILE B  68       3.112 -71.207 -26.885  1.00 98.01           C  
ATOM    509  O   ILE B  68       2.410 -70.409 -26.258  1.00 98.01           O  
ATOM    510  CB  ILE B  68       2.227 -72.406 -28.919  1.00 98.01           C  
ATOM    511  CG1 ILE B  68       2.109 -72.363 -30.447  1.00 98.01           C  
ATOM    512  CG2 ILE B  68       0.843 -72.385 -28.262  1.00 98.01           C  
ATOM    513  CD1 ILE B  68       1.361 -71.147 -30.976  1.00 98.01           C  
ATOM    514  N   VAL B  69       3.930 -72.078 -26.288  1.00 97.76           N  
ATOM    515  CA  VAL B  69       4.062 -72.090 -24.835  1.00 97.76           C  
ATOM    516  C   VAL B  69       4.575 -70.736 -24.351  1.00 97.76           C  
ATOM    517  O   VAL B  69       4.066 -70.185 -23.372  1.00 97.76           O  
ATOM    518  CB  VAL B  69       5.004 -73.218 -24.359  1.00 97.76           C  
ATOM    519  CG1 VAL B  69       5.350 -73.046 -22.881  1.00 97.76           C  
ATOM    520  CG2 VAL B  69       4.368 -74.584 -24.607  1.00 97.76           C  
ATOM    521  N   HIS B  70       5.543 -70.131 -24.985  1.00 97.87           N  
ATOM    522  CA  HIS B  70       6.085 -68.815 -24.667  1.00 97.87           C  
ATOM    523  C   HIS B  70       4.991 -67.754 -24.665  1.00 97.87           C  
ATOM    524  O   HIS B  70       4.872 -66.980 -23.713  1.00 97.87           O  
ATOM    525  CB  HIS B  70       7.184 -68.434 -25.662  1.00 97.87           C  
ATOM    526  CG  HIS B  70       7.799 -67.098 -25.394  1.00 97.87           C  
ATOM    527  CD2 HIS B  70       7.534 -65.877 -25.916  1.00 97.87           C  
ATOM    528  ND1 HIS B  70       8.823 -66.917 -24.489  1.00 97.87           N  
ATOM    529  CE1 HIS B  70       9.161 -65.639 -24.466  1.00 97.87           C  
ATOM    530  NE2 HIS B  70       8.395 -64.986 -25.322  1.00 97.87           N  
ATOM    531  N   LEU B  71       4.182 -67.668 -25.645  1.00 97.67           N  
ATOM    532  CA  LEU B  71       3.084 -66.716 -25.771  1.00 97.67           C  
ATOM    533  C   LEU B  71       2.022 -66.967 -24.705  1.00 97.67           C  
ATOM    534  O   LEU B  71       1.493 -66.022 -24.116  1.00 97.67           O  
ATOM    535  CB  LEU B  71       2.456 -66.803 -27.164  1.00 97.67           C  
ATOM    536  CG  LEU B  71       3.341 -66.373 -28.335  1.00 97.67           C  
ATOM    537  CD1 LEU B  71       2.702 -66.778 -29.659  1.00 97.67           C  
ATOM    538  CD2 LEU B  71       3.591 -64.870 -28.293  1.00 97.67           C  
ATOM    539  N   ASN B  72       1.755 -68.275 -24.433  1.00 97.78           N  
ATOM    540  CA  ASN B  72       0.795 -68.624 -23.391  1.00 97.78           C  
ATOM    541  C   ASN B  72       1.241 -68.113 -22.024  1.00 97.78           C  
ATOM    542  O   ASN B  72       0.410 -67.740 -21.195  1.00 97.78           O  
ATOM    543  CB  ASN B  72       0.577 -70.138 -23.347  1.00 97.78           C  
ATOM    544  CG  ASN B  72      -0.260 -70.641 -24.507  1.00 97.78           C  
ATOM    545  ND2 ASN B  72      -0.614 -69.742 -25.417  1.00 97.78           N  
ATOM    546  OD1 ASN B  72      -0.585 -71.829 -24.584  1.00 97.78           O  
ATOM    547  N   LYS B  73       2.492 -68.006 -21.822  1.00 97.35           N  
ATOM    548  CA  LYS B  73       3.052 -67.538 -20.557  1.00 97.35           C  
ATOM    549  C   LYS B  73       3.066 -66.014 -20.492  1.00 97.35           C  
ATOM    550  O   LYS B  73       3.490 -65.433 -19.491  1.00 97.35           O  
ATOM    551  CB  LYS B  73       4.467 -68.084 -20.361  1.00 97.35           C  
ATOM    552  CG  LYS B  73       4.516 -69.565 -20.014  1.00 97.35           C  
ATOM    553  CD  LYS B  73       5.950 -70.064 -19.895  1.00 97.35           C  
ATOM    554  CE  LYS B  73       6.001 -71.533 -19.498  1.00 97.35           C  
ATOM    555  NZ  LYS B  73       7.406 -72.022 -19.362  1.00 97.35           N1+
ATOM    556  N   GLY B  74       2.569 -65.235 -21.513  1.00 97.09           N  
ATOM    557  CA  GLY B  74       2.526 -63.781 -21.534  1.00 97.09           C  
ATOM    558  C   GLY B  74       3.886 -63.147 -21.751  1.00 97.09           C  
ATOM    559  O   GLY B  74       4.088 -61.973 -21.432  1.00 97.09           O  
ATOM    560  N   LEU B  75       4.836 -63.910 -22.266  1.00 97.14           N  
ATOM    561  CA  LEU B  75       6.199 -63.404 -22.387  1.00 97.14           C  
ATOM    562  C   LEU B  75       6.404 -62.713 -23.731  1.00 97.14           C  
ATOM    563  O   LEU B  75       6.165 -63.309 -24.784  1.00 97.14           O  
ATOM    564  CB  LEU B  75       7.210 -64.542 -22.226  1.00 97.14           C  
ATOM    565  CG  LEU B  75       7.378 -65.103 -20.813  1.00 97.14           C  
ATOM    566  CD1 LEU B  75       8.215 -66.378 -20.846  1.00 97.14           C  
ATOM    567  CD2 LEU B  75       8.014 -64.064 -19.896  1.00 97.14           C  
ATOM    568  N   PRO B  76       6.786 -61.433 -23.699  1.00 96.85           N  
ATOM    569  CA  PRO B  76       7.217 -60.781 -24.938  1.00 96.85           C  
ATOM    570  C   PRO B  76       8.553 -61.312 -25.451  1.00 96.85           C  
ATOM    571  O   PRO B  76       9.284 -61.975 -24.710  1.00 96.85           O  
ATOM    572  CB  PRO B  76       7.331 -59.307 -24.539  1.00 96.85           C  
ATOM    573  CG  PRO B  76       6.640 -59.214 -23.217  1.00 96.85           C  
ATOM    574  CD  PRO B  76       6.736 -60.548 -22.534  1.00 96.85           C  
ATOM    575  N   TYR B  77       8.779 -61.072 -26.738  1.00 97.50           N  
ATOM    576  CA  TYR B  77      10.088 -61.436 -27.269  1.00 97.50           C  
ATOM    577  C   TYR B  77      11.135 -60.392 -26.900  1.00 97.50           C  
ATOM    578  O   TYR B  77      10.866 -59.190 -26.946  1.00 97.50           O  
ATOM    579  CB  TYR B  77      10.024 -61.596 -28.791  1.00 97.50           C  
ATOM    580  CG  TYR B  77       9.261 -62.817 -29.242  1.00 97.50           C  
ATOM    581  CD1 TYR B  77       9.908 -64.036 -29.432  1.00 97.50           C  
ATOM    582  CD2 TYR B  77       7.892 -62.755 -29.480  1.00 97.50           C  
ATOM    583  CE1 TYR B  77       9.209 -65.164 -29.849  1.00 97.50           C  
ATOM    584  CE2 TYR B  77       7.183 -63.877 -29.897  1.00 97.50           C  
ATOM    585  CZ  TYR B  77       7.849 -65.075 -30.078  1.00 97.50           C  
ATOM    586  OH  TYR B  77       7.152 -66.188 -30.491  1.00 97.50           O  
ATOM    587  N   GLU B  78      12.278 -60.814 -26.508  1.00 97.73           N  
ATOM    588  CA  GLU B  78      13.399 -59.948 -26.155  1.00 97.73           C  
ATOM    589  C   GLU B  78      14.265 -59.642 -27.373  1.00 97.73           C  
ATOM    590  O   GLU B  78      14.328 -60.437 -28.313  1.00 97.73           O  
ATOM    591  CB  GLU B  78      14.248 -60.589 -25.054  1.00 97.73           C  
ATOM    592  CG  GLU B  78      13.533 -60.705 -23.715  1.00 97.73           C  
ATOM    593  CD  GLU B  78      14.310 -61.515 -22.689  1.00 97.73           C  
ATOM    594  OE1 GLU B  78      13.722 -61.909 -21.656  1.00 97.73           O  
ATOM    595  OE2 GLU B  78      15.516 -61.756 -22.919  1.00 97.73           O1-
ATOM    596  N   PHE B  79      14.922 -58.556 -27.366  1.00 97.95           N  
ATOM    597  CA  PHE B  79      15.899 -58.280 -28.413  1.00 97.95           C  
ATOM    598  C   PHE B  79      16.976 -59.358 -28.446  1.00 97.95           C  
ATOM    599  O   PHE B  79      17.455 -59.796 -27.398  1.00 97.95           O  
ATOM    600  CB  PHE B  79      16.539 -56.904 -28.204  1.00 97.95           C  
ATOM    601  CG  PHE B  79      17.596 -56.566 -29.221  1.00 97.95           C  
ATOM    602  CD1 PHE B  79      18.932 -56.865 -28.981  1.00 97.95           C  
ATOM    603  CD2 PHE B  79      17.254 -55.948 -30.416  1.00 97.95           C  
ATOM    604  CE1 PHE B  79      19.912 -56.553 -29.920  1.00 97.95           C  
ATOM    605  CE2 PHE B  79      18.228 -55.633 -31.360  1.00 97.95           C  
ATOM    606  CZ  PHE B  79      19.556 -55.935 -31.109  1.00 97.95           C  
ATOM    607  N   ASP B  80      17.313 -59.818 -29.626  1.00 97.33           N  
ATOM    608  CA  ASP B  80      18.370 -60.800 -29.848  1.00 97.33           C  
ATOM    609  C   ASP B  80      19.298 -60.363 -30.979  1.00 97.33           C  
ATOM    610  O   ASP B  80      18.871 -60.251 -32.131  1.00 97.33           O  
ATOM    611  CB  ASP B  80      17.771 -62.173 -30.160  1.00 97.33           C  
ATOM    612  CG  ASP B  80      18.816 -63.272 -30.240  1.00 97.33           C  
ATOM    613  OD1 ASP B  80      19.662 -63.243 -31.160  1.00 97.33           O  
ATOM    614  OD2 ASP B  80      18.791 -64.176 -29.377  1.00 97.33           O1-
ATOM    615  N   GLN B  81      20.594 -60.208 -30.687  1.00 97.18           N  
ATOM    616  CA  GLN B  81      21.546 -59.655 -31.645  1.00 97.18           C  
ATOM    617  C   GLN B  81      21.765 -60.608 -32.816  1.00 97.18           C  
ATOM    618  O   GLN B  81      21.803 -60.182 -33.972  1.00 97.18           O  
ATOM    619  CB  GLN B  81      22.879 -59.347 -30.961  1.00 97.18           C  
ATOM    620  CG  GLN B  81      23.864 -58.595 -31.845  1.00 97.18           C  
ATOM    621  CD  GLN B  81      23.388 -57.198 -32.199  1.00 97.18           C  
ATOM    622  NE2 GLN B  81      23.182 -56.950 -33.488  1.00 97.18           N  
ATOM    623  OE1 GLN B  81      23.206 -56.349 -31.320  1.00 97.18           O  
ATOM    624  N   ALA B  82      21.901 -61.847 -32.429  1.00 96.93           N  
ATOM    625  CA  ALA B  82      22.136 -62.833 -33.481  1.00 96.93           C  
ATOM    626  C   ALA B  82      20.954 -62.899 -34.444  1.00 96.93           C  
ATOM    627  O   ALA B  82      21.140 -62.954 -35.662  1.00 96.93           O  
ATOM    628  CB  ALA B  82      22.401 -64.207 -32.872  1.00 96.93           C  
ATOM    629  N   PHE B  83      19.859 -62.881 -33.938  1.00 97.32           N  
ATOM    630  CA  PHE B  83      18.662 -62.886 -34.769  1.00 97.32           C  
ATOM    631  C   PHE B  83      18.575 -61.613 -35.602  1.00 97.32           C  
ATOM    632  O   PHE B  83      18.292 -61.666 -36.801  1.00 97.32           O  
ATOM    633  CB  PHE B  83      17.406 -63.034 -33.905  1.00 97.32           C  
ATOM    634  CG  PHE B  83      16.133 -63.155 -34.698  1.00 97.32           C  
ATOM    635  CD1 PHE B  83      15.244 -62.091 -34.778  1.00 97.32           C  
ATOM    636  CD2 PHE B  83      15.826 -64.334 -35.366  1.00 97.32           C  
ATOM    637  CE1 PHE B  83      14.065 -62.200 -35.512  1.00 97.32           C  
ATOM    638  CE2 PHE B  83      14.650 -64.450 -36.101  1.00 97.32           C  
ATOM    639  CZ  PHE B  83      13.770 -63.382 -36.172  1.00 97.32           C  
ATOM    640  N   ALA B  84      18.805 -60.392 -34.972  1.00 97.66           N  
ATOM    641  CA  ALA B  84      18.812 -59.121 -35.691  1.00 97.66           C  
ATOM    642  C   ALA B  84      19.729 -59.184 -36.909  1.00 97.66           C  
ATOM    643  O   ALA B  84      19.340 -58.780 -38.007  1.00 97.66           O  
ATOM    644  CB  ALA B  84      19.242 -57.987 -34.763  1.00 97.66           C  
ATOM    645  N   ASP B  85      20.825 -59.801 -36.747  1.00 97.55           N  
ATOM    646  CA  ASP B  85      21.785 -59.910 -37.841  1.00 97.55           C  
ATOM    647  C   ASP B  85      21.290 -60.880 -38.912  1.00 97.55           C  
ATOM    648  O   ASP B  85      21.401 -60.602 -40.108  1.00 97.55           O  
ATOM    649  CB  ASP B  85      23.150 -60.359 -37.315  1.00 97.55           C  
ATOM    650  CG  ASP B  85      23.780 -59.353 -36.368  1.00 97.55           C  
ATOM    651  OD1 ASP B  85      23.435 -58.154 -36.433  1.00 97.55           O  
ATOM    652  OD2 ASP B  85      24.632 -59.764 -35.550  1.00 97.55           O1-
ATOM    653  N   ALA B  86      20.748 -61.948 -38.423  1.00 96.67           N  
ATOM    654  CA  ALA B  86      20.299 -62.999 -39.333  1.00 96.67           C  
ATOM    655  C   ALA B  86      19.164 -62.504 -40.225  1.00 96.67           C  
ATOM    656  O   ALA B  86      19.084 -62.871 -41.400  1.00 96.67           O  
ATOM    657  CB  ALA B  86      19.855 -64.229 -38.546  1.00 96.67           C  
ATOM    658  N   ILE B  87      18.328 -61.676 -39.757  1.00 96.35           N  
ATOM    659  CA  ILE B  87      17.179 -61.219 -40.532  1.00 96.35           C  
ATOM    660  C   ILE B  87      17.515 -59.900 -41.225  1.00 96.35           C  
ATOM    661  O   ILE B  87      16.660 -59.302 -41.883  1.00 96.35           O  
ATOM    662  CB  ILE B  87      15.927 -61.053 -39.642  1.00 96.35           C  
ATOM    663  CG1 ILE B  87      16.190 -60.022 -38.537  1.00 96.35           C  
ATOM    664  CG2 ILE B  87      15.506 -62.399 -39.045  1.00 96.35           C  
ATOM    665  CD1 ILE B  87      14.937 -59.579 -37.794  1.00 96.35           C  
ATOM    666  N   GLY B  88      18.640 -59.302 -41.068  1.00 96.81           N  
ATOM    667  CA  GLY B  88      19.037 -58.033 -41.655  1.00 96.81           C  
ATOM    668  C   GLY B  88      18.535 -56.832 -40.876  1.00 96.81           C  
ATOM    669  O   GLY B  88      18.429 -55.731 -41.421  1.00 96.81           O  
ATOM    670  N   GLY B  89      18.206 -56.963 -39.609  1.00 98.19           N  
ATOM    671  CA  GLY B  89      17.737 -55.920 -38.711  1.00 98.19           C  
ATOM    672  C   GLY B  89      16.241 -55.972 -38.466  1.00 98.19           C  
ATOM    673  O   GLY B  89      15.472 -56.336 -39.358  1.00 98.19           O  
ATOM    674  N   TYR B  90      15.848 -55.691 -37.234  1.00 98.29           N  
ATOM    675  CA  TYR B  90      14.432 -55.592 -36.898  1.00 98.29           C  
ATOM    676  C   TYR B  90      13.737 -54.550 -37.766  1.00 98.29           C  
ATOM    677  O   TYR B  90      14.299 -53.488 -38.043  1.00 98.29           O  
ATOM    678  CB  TYR B  90      14.254 -55.240 -35.418  1.00 98.29           C  
ATOM    679  CG  TYR B  90      14.593 -56.374 -34.480  1.00 98.29           C  
ATOM    680  CD1 TYR B  90      13.627 -57.305 -34.104  1.00 98.29           C  
ATOM    681  CD2 TYR B  90      15.878 -56.515 -33.967  1.00 98.29           C  
ATOM    682  CE1 TYR B  90      13.934 -58.349 -33.238  1.00 98.29           C  
ATOM    683  CE2 TYR B  90      16.196 -57.556 -33.101  1.00 98.29           C  
ATOM    684  CZ  TYR B  90      15.219 -58.467 -32.743  1.00 98.29           C  
ATOM    685  OH  TYR B  90      15.529 -59.499 -31.886  1.00 98.29           O  
ATOM    686  N   PRO B  91      12.483 -54.812 -38.216  1.00 97.76           N  
ATOM    687  CA  PRO B  91      11.784 -53.870 -39.092  1.00 97.76           C  
ATOM    688  C   PRO B  91      11.259 -52.646 -38.345  1.00 97.76           C  
ATOM    689  O   PRO B  91      11.280 -52.616 -37.111  1.00 97.76           O  
ATOM    690  CB  PRO B  91      10.630 -54.702 -39.656  1.00 97.76           C  
ATOM    691  CG  PRO B  91      10.413 -55.786 -38.649  1.00 97.76           C  
ATOM    692  CD  PRO B  91      11.716 -56.057 -37.953  1.00 97.76           C  
ATOM    693  N   LEU B  92      10.810 -51.587 -39.139  1.00 97.68           N  
ATOM    694  CA  LEU B  92      10.106 -50.428 -38.601  1.00 97.68           C  
ATOM    695  C   LEU B  92       8.873 -50.858 -37.813  1.00 97.68           C  
ATOM    696  O   LEU B  92       8.129 -51.739 -38.249  1.00 97.68           O  
ATOM    697  CB  LEU B  92       9.698 -49.478 -39.730  1.00 97.68           C  
ATOM    698  CG  LEU B  92       8.868 -48.259 -39.324  1.00 97.68           C  
ATOM    699  CD1 LEU B  92       9.693 -47.324 -38.446  1.00 97.68           C  
ATOM    700  CD2 LEU B  92       8.354 -47.527 -40.559  1.00 97.68           C  
ATOM    701  N   ASN B  93       8.716 -50.317 -36.567  1.00 98.03           N  
ATOM    702  CA  ASN B  93       7.580 -50.484 -35.667  1.00 98.03           C  
ATOM    703  C   ASN B  93       7.637 -51.821 -34.934  1.00 98.03           C  
ATOM    704  O   ASN B  93       6.703 -52.180 -34.214  1.00 98.03           O  
ATOM    705  CB  ASN B  93       6.263 -50.355 -36.435  1.00 98.03           C  
ATOM    706  CG  ASN B  93       6.047 -48.962 -36.993  1.00 98.03           C  
ATOM    707  ND2 ASN B  93       5.525 -48.885 -38.211  1.00 98.03           N  
ATOM    708  OD1 ASN B  93       6.347 -47.963 -36.334  1.00 98.03           O  
ATOM    709  N   ALA B  94       8.740 -52.614 -35.146  1.00 98.25           N  
ATOM    710  CA  ALA B  94       8.939 -53.800 -34.317  1.00 98.25           C  
ATOM    711  C   ALA B  94       9.013 -53.430 -32.839  1.00 98.25           C  
ATOM    712  O   ALA B  94       9.543 -52.374 -32.483  1.00 98.25           O  
ATOM    713  CB  ALA B  94      10.205 -54.540 -34.742  1.00 98.25           C  
ATOM    714  N   ARG B  95       8.512 -54.231 -31.969  1.00 98.16           N  
ATOM    715  CA  ARG B  95       8.549 -54.048 -30.521  1.00 98.16           C  
ATOM    716  C   ARG B  95       9.197 -55.246 -29.834  1.00 98.16           C  
ATOM    717  O   ARG B  95       8.787 -56.389 -30.051  1.00 98.16           O  
ATOM    718  CB  ARG B  95       7.139 -53.828 -29.971  1.00 98.16           C  
ATOM    719  CG  ARG B  95       6.493 -52.531 -30.431  1.00 98.16           C  
ATOM    720  CD  ARG B  95       5.051 -52.418 -29.956  1.00 98.16           C  
ATOM    721  NE  ARG B  95       4.375 -51.270 -30.553  1.00 98.16           N  
ATOM    722  CZ  ARG B  95       3.294 -50.681 -30.050  1.00 98.16           C  
ATOM    723  NH1 ARG B  95       2.742 -51.124 -28.926  1.00 98.16           N1+
ATOM    724  NH2 ARG B  95       2.760 -49.642 -30.675  1.00 98.16           N  
ATOM    725  N   VAL B  96      10.184 -54.966 -29.098  1.00 98.30           N  
ATOM    726  CA  VAL B  96      10.893 -56.011 -28.366  1.00 98.30           C  
ATOM    727  C   VAL B  96      11.151 -55.553 -26.933  1.00 98.30           C  
ATOM    728  O   VAL B  96      11.033 -54.365 -26.623  1.00 98.30           O  
ATOM    729  CB  VAL B  96      12.225 -56.382 -29.055  1.00 98.30           C  
ATOM    730  CG1 VAL B  96      11.970 -56.984 -30.436  1.00 98.30           C  
ATOM    731  CG2 VAL B  96      13.130 -55.156 -29.162  1.00 98.30           C  
ATOM    732  N   MET B  97      11.414 -56.442 -26.045  1.00 98.17           N  
ATOM    733  CA  MET B  97      11.598 -56.163 -24.624  1.00 98.17           C  
ATOM    734  C   MET B  97      13.079 -56.020 -24.285  1.00 98.17           C  
ATOM    735  O   MET B  97      13.908 -56.791 -24.770  1.00 98.17           O  
ATOM    736  CB  MET B  97      10.972 -57.268 -23.773  1.00 98.17           C  
ATOM    737  CG  MET B  97      10.982 -56.974 -22.281  1.00 98.17           C  
ATOM    738  SD  MET B  97      10.176 -58.297 -21.298  1.00 98.17           S  
ATOM    739  CE  MET B  97      11.351 -59.654 -21.563  1.00 98.17           C  
ATOM    740  N   LEU B  98      13.345 -54.992 -23.528  1.00 97.91           N  
ATOM    741  CA  LEU B  98      14.680 -54.809 -22.970  1.00 97.91           C  
ATOM    742  C   LEU B  98      14.925 -55.775 -21.816  1.00 97.91           C  
ATOM    743  O   LEU B  98      13.994 -56.430 -21.341  1.00 97.91           O  
ATOM    744  CB  LEU B  98      14.868 -53.367 -22.491  1.00 97.91           C  
ATOM    745  CG  LEU B  98      14.784 -52.280 -23.564  1.00 97.91           C  
ATOM    746  CD1 LEU B  98      14.867 -50.897 -22.926  1.00 97.91           C  
ATOM    747  CD2 LEU B  98      15.887 -52.464 -24.600  1.00 97.91           C  
ATOM    748  N   ASP B  99      16.174 -55.781 -21.368  1.00 96.30           N  
ATOM    749  CA  ASP B  99      16.568 -56.642 -20.258  1.00 96.30           C  
ATOM    750  C   ASP B  99      15.821 -56.268 -18.980  1.00 96.30           C  
ATOM    751  O   ASP B  99      15.514 -57.134 -18.158  1.00 96.30           O  
ATOM    752  CB  ASP B  99      18.079 -56.562 -20.027  1.00 96.30           C  
ATOM    753  CG  ASP B  99      18.885 -57.178 -21.157  1.00 96.30           C  
ATOM    754  OD1 ASP B  99      18.312 -57.929 -21.976  1.00 96.30           O  
ATOM    755  OD2 ASP B  99      20.104 -56.912 -21.227  1.00 96.30           O1-
ATOM    756  N   ASN B 100      15.502 -55.055 -18.869  1.00 95.41           N  
ATOM    757  CA  ASN B 100      14.853 -54.596 -17.646  1.00 95.41           C  
ATOM    758  C   ASN B 100      13.338 -54.763 -17.718  1.00 95.41           C  
ATOM    759  O   ASN B 100      12.617 -54.337 -16.814  1.00 95.41           O  
ATOM    760  CB  ASN B 100      15.212 -53.136 -17.362  1.00 95.41           C  
ATOM    761  CG  ASN B 100      14.642 -52.183 -18.395  1.00 95.41           C  
ATOM    762  ND2 ASN B 100      14.993 -50.907 -18.282  1.00 95.41           N  
ATOM    763  OD1 ASN B 100      13.892 -52.590 -19.286  1.00 95.41           O  
ATOM    764  N   GLY B 101      12.855 -55.266 -18.823  1.00 96.72           N  
ATOM    765  CA  GLY B 101      11.433 -55.551 -18.929  1.00 96.72           C  
ATOM    766  C   GLY B 101      10.668 -54.493 -19.701  1.00 96.72           C  
ATOM    767  O   GLY B 101       9.501 -54.691 -20.046  1.00 96.72           O  
ATOM    768  N   ASP B 102      11.227 -53.363 -20.006  1.00 97.38           N  
ATOM    769  CA  ASP B 102      10.565 -52.312 -20.771  1.00 97.38           C  
ATOM    770  C   ASP B 102      10.444 -52.697 -22.244  1.00 97.38           C  
ATOM    771  O   ASP B 102      11.297 -53.410 -22.776  1.00 97.38           O  
ATOM    772  CB  ASP B 102      11.323 -50.989 -20.634  1.00 97.38           C  
ATOM    773  CG  ASP B 102      11.203 -50.379 -19.249  1.00 97.38           C  
ATOM    774  OD1 ASP B 102      10.337 -50.817 -18.461  1.00 97.38           O  
ATOM    775  OD2 ASP B 102      11.981 -49.449 -18.943  1.00 97.38           O1-
ATOM    776  N   ILE B 103       9.390 -52.221 -22.878  1.00 98.05           N  
ATOM    777  CA  ILE B 103       9.189 -52.448 -24.304  1.00 98.05           C  
ATOM    778  C   ILE B 103       9.698 -51.245 -25.095  1.00 98.05           C  
ATOM    779  O   ILE B 103       9.427 -50.097 -24.734  1.00 98.05           O  
ATOM    780  CB  ILE B 103       7.702 -52.714 -24.630  1.00 98.05           C  
ATOM    781  CG1 ILE B 103       7.207 -53.960 -23.886  1.00 98.05           C  
ATOM    782  CG2 ILE B 103       7.499 -52.861 -26.141  1.00 98.05           C  
ATOM    783  CD1 ILE B 103       7.867 -55.255 -24.341  1.00 98.05           C  
ATOM    784  N   VAL B 104      10.489 -51.481 -26.120  1.00 98.58           N  
ATOM    785  CA  VAL B 104      10.962 -50.443 -27.031  1.00 98.58           C  
ATOM    786  C   VAL B 104      10.449 -50.720 -28.442  1.00 98.58           C  
ATOM    787  O   VAL B 104      10.143 -51.864 -28.784  1.00 98.58           O  
ATOM    788  CB  VAL B 104      12.505 -50.351 -27.033  1.00 98.58           C  
ATOM    789  CG1 VAL B 104      13.022 -49.918 -25.663  1.00 98.58           C  
ATOM    790  CG2 VAL B 104      13.118 -51.690 -27.441  1.00 98.58           C  
ATOM    791  N   ARG B 105      10.263 -49.733 -29.228  1.00 98.38           N  
ATOM    792  CA  ARG B 105       9.789 -49.783 -30.607  1.00 98.38           C  
ATOM    793  C   ARG B 105      10.853 -49.270 -31.571  1.00 98.38           C  
ATOM    794  O   ARG B 105      11.446 -48.213 -31.344  1.00 98.38           O  
ATOM    795  CB  ARG B 105       8.503 -48.968 -30.764  1.00 98.38           C  
ATOM    796  CG  ARG B 105       7.973 -48.922 -32.188  1.00 98.38           C  
ATOM    797  CD  ARG B 105       6.781 -47.983 -32.316  1.00 98.38           C  
ATOM    798  NE  ARG B 105       7.200 -46.586 -32.384  1.00 98.38           N  
ATOM    799  CZ  ARG B 105       6.379 -45.556 -32.565  1.00 98.38           C  
ATOM    800  NH1 ARG B 105       5.071 -45.748 -32.702  1.00 98.38           N1+
ATOM    801  NH2 ARG B 105       6.867 -44.326 -32.611  1.00 98.38           N  
ATOM    802  N   SER B 106      11.015 -50.041 -32.662  1.00 98.38           N  
ATOM    803  CA  SER B 106      11.928 -49.568 -33.697  1.00 98.38           C  
ATOM    804  C   SER B 106      11.316 -48.421 -34.493  1.00 98.38           C  
ATOM    805  O   SER B 106      10.181 -48.521 -34.963  1.00 98.38           O  
ATOM    806  CB  SER B 106      12.306 -50.710 -34.641  1.00 98.38           C  
ATOM    807  OG  SER B 106      13.142 -50.243 -35.686  1.00 98.38           O  
ATOM    808  N   THR B 107      12.089 -47.314 -34.610  1.00 98.17           N  
ATOM    809  CA  THR B 107      11.609 -46.156 -35.356  1.00 98.17           C  
ATOM    810  C   THR B 107      12.245 -46.105 -36.743  1.00 98.17           C  
ATOM    811  O   THR B 107      11.979 -45.185 -37.519  1.00 98.17           O  
ATOM    812  CB  THR B 107      11.905 -44.845 -34.604  1.00 98.17           C  
ATOM    813  CG2 THR B 107      11.195 -44.813 -33.255  1.00 98.17           C  
ATOM    814  OG1 THR B 107      13.318 -44.732 -34.391  1.00 98.17           O  
ATOM    815  N   ILE B 108      13.093 -47.141 -37.081  1.00 98.32           N  
ATOM    816  CA  ILE B 108      13.733 -47.215 -38.389  1.00 98.32           C  
ATOM    817  C   ILE B 108      13.619 -48.635 -38.940  1.00 98.32           C  
ATOM    818  O   ILE B 108      13.273 -49.565 -38.208  1.00 98.32           O  
ATOM    819  CB  ILE B 108      15.216 -46.785 -38.319  1.00 98.32           C  
ATOM    820  CG1 ILE B 108      15.989 -47.689 -37.351  1.00 98.32           C  
ATOM    821  CG2 ILE B 108      15.333 -45.315 -37.906  1.00 98.32           C  
ATOM    822  CD1 ILE B 108      17.482 -47.401 -37.294  1.00 98.32           C  
ATOM    823  N   ALA B 109      13.822 -48.795 -40.220  1.00 97.98           N  
ATOM    824  CA  ALA B 109      13.869 -50.112 -40.849  1.00 97.98           C  
ATOM    825  C   ALA B 109      15.241 -50.757 -40.671  1.00 97.98           C  
ATOM    826  O   ALA B 109      16.234 -50.063 -40.438  1.00 97.98           O  
ATOM    827  CB  ALA B 109      13.523 -50.006 -42.333  1.00 97.98           C  
ATOM    828  N   ASN B 110      15.232 -52.073 -40.734  1.00 97.94           N  
ATOM    829  CA  ASN B 110      16.477 -52.834 -40.702  1.00 97.94           C  
ATOM    830  C   ASN B 110      17.349 -52.433 -39.515  1.00 97.94           C  
ATOM    831  O   ASN B 110      18.539 -52.157 -39.679  1.00 97.94           O  
ATOM    832  CB  ASN B 110      17.249 -52.656 -42.012  1.00 97.94           C  
ATOM    833  CG  ASN B 110      16.415 -52.994 -43.231  1.00 97.94           C  
ATOM    834  ND2 ASN B 110      15.995 -54.250 -43.334  1.00 97.94           N  
ATOM    835  OD1 ASN B 110      16.150 -52.134 -44.075  1.00 97.94           O  
ATOM    836  N   ASN B 111      16.739 -52.290 -38.288  1.00 98.10           N  
ATOM    837  CA  ASN B 111      17.427 -51.837 -37.084  1.00 98.10           C  
ATOM    838  C   ASN B 111      18.257 -52.955 -36.459  1.00 98.10           C  
ATOM    839  O   ASN B 111      17.708 -53.891 -35.876  1.00 98.10           O  
ATOM    840  CB  ASN B 111      16.423 -51.289 -36.066  1.00 98.10           C  
ATOM    841  CG  ASN B 111      17.076 -50.413 -35.016  1.00 98.10           C  
ATOM    842  ND2 ASN B 111      16.269 -49.625 -34.315  1.00 98.10           N  
ATOM    843  OD1 ASN B 111      18.296 -50.444 -34.835  1.00 98.10           O  
ATOM    844  N   THR B 112      19.469 -52.947 -36.513  1.00 97.83           N  
ATOM    845  CA  THR B 112      20.341 -53.976 -35.957  1.00 97.83           C  
ATOM    846  C   THR B 112      20.978 -53.499 -34.655  1.00 97.83           C  
ATOM    847  O   THR B 112      21.779 -54.215 -34.050  1.00 97.83           O  
ATOM    848  CB  THR B 112      21.443 -54.374 -36.955  1.00 97.83           C  
ATOM    849  CG2 THR B 112      20.845 -54.950 -38.234  1.00 97.83           C  
ATOM    850  OG1 THR B 112      22.222 -53.216 -37.285  1.00 97.83           O  
ATOM    851  N   VAL B 113      20.607 -52.234 -34.232  1.00 97.97           N  
ATOM    852  CA  VAL B 113      21.215 -51.632 -33.050  1.00 97.97           C  
ATOM    853  C   VAL B 113      20.657 -52.290 -31.790  1.00 97.97           C  
ATOM    854  O   VAL B 113      19.446 -52.492 -31.672  1.00 97.97           O  
ATOM    855  CB  VAL B 113      20.977 -50.106 -33.004  1.00 97.97           C  
ATOM    856  CG1 VAL B 113      21.547 -49.509 -31.719  1.00 97.97           C  
ATOM    857  CG2 VAL B 113      21.595 -49.434 -34.229  1.00 97.97           C  
ATOM    858  N   ASN B 114      21.489 -52.715 -30.828  1.00 98.16           N  
ATOM    859  CA  ASN B 114      21.068 -53.260 -29.542  1.00 98.16           C  
ATOM    860  C   ASN B 114      20.550 -52.167 -28.612  1.00 98.16           C  
ATOM    861  O   ASN B 114      21.329 -51.357 -28.106  1.00 98.16           O  
ATOM    862  CB  ASN B 114      22.218 -54.021 -28.879  1.00 98.16           C  
ATOM    863  CG  ASN B 114      21.799 -54.711 -27.596  1.00 98.16           C  
ATOM    864  ND2 ASN B 114      22.623 -55.639 -27.125  1.00 98.16           N  
ATOM    865  OD1 ASN B 114      20.742 -54.414 -27.034  1.00 98.16           O  
ATOM    866  N   PRO B 115      19.277 -52.114 -28.367  1.00 97.97           N  
ATOM    867  CA  PRO B 115      18.700 -51.032 -27.566  1.00 97.97           C  
ATOM    868  C   PRO B 115      19.105 -51.105 -26.095  1.00 97.97           C  
ATOM    869  O   PRO B 115      18.901 -50.147 -25.346  1.00 97.97           O  
ATOM    870  CB  PRO B 115      17.192 -51.238 -27.728  1.00 97.97           C  
ATOM    871  CG  PRO B 115      17.031 -52.705 -27.966  1.00 97.97           C  
ATOM    872  CD  PRO B 115      18.185 -53.182 -28.801  1.00 97.97           C  
ATOM    873  N   ASN B 116      19.574 -52.264 -25.594  1.00 97.39           N  
ATOM    874  CA  ASN B 116      20.049 -52.340 -24.217  1.00 97.39           C  
ATOM    875  C   ASN B 116      21.302 -51.495 -24.008  1.00 97.39           C  
ATOM    876  O   ASN B 116      21.601 -51.085 -22.885  1.00 97.39           O  
ATOM    877  CB  ASN B 116      20.316 -53.793 -23.820  1.00 97.39           C  
ATOM    878  CG  ASN B 116      19.043 -54.605 -23.683  1.00 97.39           C  
ATOM    879  ND2 ASN B 116      18.816 -55.514 -24.623  1.00 97.39           N  
ATOM    880  OD1 ASN B 116      18.270 -54.415 -22.741  1.00 97.39           O  
ATOM    881  N   SER B 117      22.078 -51.283 -25.010  1.00 97.02           N  
ATOM    882  CA  SER B 117      23.324 -50.532 -24.901  1.00 97.02           C  
ATOM    883  C   SER B 117      23.241 -49.211 -25.660  1.00 97.02           C  
ATOM    884  O   SER B 117      23.956 -48.259 -25.340  1.00 97.02           O  
ATOM    885  CB  SER B 117      24.497 -51.359 -25.429  1.00 97.02           C  
ATOM    886  OG  SER B 117      24.255 -51.784 -26.759  1.00 97.02           O  
ATOM    887  N   ASP B 118      22.492 -49.154 -26.706  1.00 97.62           N  
ATOM    888  CA  ASP B 118      22.343 -47.986 -27.569  1.00 97.62           C  
ATOM    889  C   ASP B 118      20.900 -47.835 -28.045  1.00 97.62           C  
ATOM    890  O   ASP B 118      20.399 -48.672 -28.799  1.00 97.62           O  
ATOM    891  CB  ASP B 118      23.286 -48.082 -28.770  1.00 97.62           C  
ATOM    892  CG  ASP B 118      23.203 -46.875 -29.687  1.00 97.62           C  
ATOM    893  OD1 ASP B 118      22.447 -45.928 -29.382  1.00 97.62           O  
ATOM    894  OD2 ASP B 118      23.898 -46.872 -30.726  1.00 97.62           O1-
ATOM    895  N   MET B 119      20.217 -46.790 -27.751  1.00 97.74           N  
ATOM    896  CA  MET B 119      18.803 -46.579 -28.048  1.00 97.74           C  
ATOM    897  C   MET B 119      18.626 -45.923 -29.413  1.00 97.74           C  
ATOM    898  O   MET B 119      17.518 -45.519 -29.773  1.00 97.74           O  
ATOM    899  CB  MET B 119      18.149 -45.719 -26.965  1.00 97.74           C  
ATOM    900  CG  MET B 119      17.818 -46.483 -25.693  1.00 97.74           C  
ATOM    901  SD  MET B 119      16.592 -47.819 -25.973  1.00 97.74           S  
ATOM    902  CE  MET B 119      15.106 -46.828 -26.291  1.00 97.74           C  
ATOM    903  N   THR B 120      19.602 -45.682 -30.190  1.00 98.12           N  
ATOM    904  CA  THR B 120      19.485 -45.109 -31.526  1.00 98.12           C  
ATOM    905  C   THR B 120      18.524 -45.927 -32.384  1.00 98.12           C  
ATOM    906  O   THR B 120      18.663 -47.148 -32.489  1.00 98.12           O  
ATOM    907  CB  THR B 120      20.856 -45.028 -32.222  1.00 98.12           C  
ATOM    908  CG2 THR B 120      20.730 -44.430 -33.619  1.00 98.12           C  
ATOM    909  OG1 THR B 120      21.734 -44.207 -31.440  1.00 98.12           O  
ATOM    910  N   GLY B 121      17.564 -45.282 -32.923  1.00 98.15           N  
ATOM    911  CA  GLY B 121      16.565 -45.937 -33.753  1.00 98.15           C  
ATOM    912  C   GLY B 121      15.475 -46.620 -32.947  1.00 98.15           C  
ATOM    913  O   GLY B 121      14.615 -47.301 -33.509  1.00 98.15           O  
ATOM    914  N   TRP B 122      15.566 -46.480 -31.613  1.00 98.46           N  
ATOM    915  CA  TRP B 122      14.564 -47.055 -30.721  1.00 98.46           C  
ATOM    916  C   TRP B 122      13.920 -45.975 -29.857  1.00 98.46           C  
ATOM    917  O   TRP B 122      14.523 -44.929 -29.608  1.00 98.46           O  
ATOM    918  CB  TRP B 122      15.191 -48.132 -29.831  1.00 98.46           C  
ATOM    919  CG  TRP B 122      15.788 -49.278 -30.591  1.00 98.46           C  
ATOM    920  CD1 TRP B 122      17.093 -49.424 -30.973  1.00 98.46           C  
ATOM    921  CD2 TRP B 122      15.099 -50.439 -31.066  1.00 98.46           C  
ATOM    922  CE2 TRP B 122      16.049 -51.248 -31.727  1.00 98.46           C  
ATOM    923  CE3 TRP B 122      13.769 -50.874 -30.996  1.00 98.46           C  
ATOM    924  NE1 TRP B 122      17.257 -50.606 -31.656  1.00 98.46           N  
ATOM    925  CZ2 TRP B 122      15.711 -52.469 -32.315  1.00 98.46           C  
ATOM    926  CZ3 TRP B 122      13.434 -52.090 -31.581  1.00 98.46           C  
ATOM    927  CH2 TRP B 122      14.403 -52.871 -32.232  1.00 98.46           C  
ATOM    928  N   VAL B 123      12.667 -46.147 -29.409  1.00 98.01           N  
ATOM    929  CA  VAL B 123      12.019 -45.309 -28.406  1.00 98.01           C  
ATOM    930  C   VAL B 123      11.313 -46.188 -27.376  1.00 98.01           C  
ATOM    931  O   VAL B 123      10.738 -47.222 -27.722  1.00 98.01           O  
ATOM    932  CB  VAL B 123      11.012 -44.329 -29.050  1.00 98.01           C  
ATOM    933  CG1 VAL B 123      11.722 -43.382 -30.015  1.00 98.01           C  
ATOM    934  CG2 VAL B 123       9.905 -45.099 -29.770  1.00 98.01           C  
ATOM    935  N   LYS B 124      11.433 -45.878 -26.151  1.00 98.09           N  
ATOM    936  CA  LYS B 124      10.652 -46.555 -25.120  1.00 98.09           C  
ATOM    937  C   LYS B 124       9.173 -46.192 -25.222  1.00 98.09           C  
ATOM    938  O   LYS B 124       8.817 -45.012 -25.221  1.00 98.09           O  
ATOM    939  CB  LYS B 124      11.182 -46.206 -23.728  1.00 98.09           C  
ATOM    940  CG  LYS B 124      12.569 -46.760 -23.438  1.00 98.09           C  
ATOM    941  CD  LYS B 124      13.029 -46.404 -22.030  1.00 98.09           C  
ATOM    942  CE  LYS B 124      14.404 -46.984 -21.726  1.00 98.09           C  
ATOM    943  NZ  LYS B 124      14.817 -46.722 -20.315  1.00 98.09           N1+
ATOM    944  N   VAL B 125       8.287 -47.142 -25.296  1.00 97.41           N  
ATOM    945  CA  VAL B 125       6.873 -46.865 -25.529  1.00 97.41           C  
ATOM    946  C   VAL B 125       6.248 -46.272 -24.269  1.00 97.41           C  
ATOM    947  O   VAL B 125       5.180 -45.658 -24.328  1.00 97.41           O  
ATOM    948  CB  VAL B 125       6.108 -48.137 -25.956  1.00 97.41           C  
ATOM    949  CG1 VAL B 125       6.654 -48.678 -27.276  1.00 97.41           C  
ATOM    950  CG2 VAL B 125       6.193 -49.202 -24.863  1.00 97.41           C  
ATOM    951  N   ASN B 126       6.845 -46.488 -23.077  1.00 97.82           N  
ATOM    952  CA  ASN B 126       6.312 -45.949 -21.830  1.00 97.82           C  
ATOM    953  C   ASN B 126       6.952 -44.609 -21.480  1.00 97.82           C  
ATOM    954  O   ASN B 126       6.901 -44.174 -20.328  1.00 97.82           O  
ATOM    955  CB  ASN B 126       6.510 -46.947 -20.687  1.00 97.82           C  
ATOM    956  CG  ASN B 126       7.972 -47.184 -20.365  1.00 97.82           C  
ATOM    957  ND2 ASN B 126       8.245 -47.637 -19.147  1.00 97.82           N  
ATOM    958  OD1 ASN B 126       8.849 -46.962 -21.204  1.00 97.82           O  
ATOM    959  N   SER B 127       7.607 -43.908 -22.365  1.00 98.30           N  
ATOM    960  CA  SER B 127       8.108 -42.550 -22.180  1.00 98.30           C  
ATOM    961  C   SER B 127       6.982 -41.527 -22.286  1.00 98.30           C  
ATOM    962  O   SER B 127       6.085 -41.667 -23.120  1.00 98.30           O  
ATOM    963  CB  SER B 127       9.193 -42.233 -23.209  1.00 98.30           C  
ATOM    964  OG  SER B 127       9.543 -40.861 -23.166  1.00 98.30           O  
ATOM    965  N   ALA B 128       7.051 -40.446 -21.494  1.00 98.59           N  
ATOM    966  CA  ALA B 128       6.068 -39.369 -21.588  1.00 98.59           C  
ATOM    967  C   ALA B 128       6.081 -38.733 -22.974  1.00 98.59           C  
ATOM    968  O   ALA B 128       5.087 -38.143 -23.403  1.00 98.59           O  
ATOM    969  CB  ALA B 128       6.332 -38.313 -20.518  1.00 98.59           C  
ATOM    970  N   SER B 129       7.154 -38.894 -23.700  1.00 98.50           N  
ATOM    971  CA  SER B 129       7.276 -38.353 -25.050  1.00 98.50           C  
ATOM    972  C   SER B 129       6.490 -39.189 -26.054  1.00 98.50           C  
ATOM    973  O   SER B 129       6.328 -38.791 -27.209  1.00 98.50           O  
ATOM    974  CB  SER B 129       8.745 -38.285 -25.469  1.00 98.50           C  
ATOM    975  OG  SER B 129       9.466 -37.394 -24.636  1.00 98.50           O  
ATOM    976  N   GLN B 130       6.007 -40.349 -25.590  1.00 98.18           N  
ATOM    977  CA  GLN B 130       5.226 -41.211 -26.470  1.00 98.18           C  
ATOM    978  C   GLN B 130       3.756 -41.227 -26.062  1.00 98.18           C  
ATOM    979  O   GLN B 130       2.949 -41.945 -26.655  1.00 98.18           O  
ATOM    980  CB  GLN B 130       5.787 -42.633 -26.466  1.00 98.18           C  
ATOM    981  CG  GLN B 130       7.207 -42.736 -27.007  1.00 98.18           C  
ATOM    982  CD  GLN B 130       7.321 -42.275 -28.448  1.00 98.18           C  
ATOM    983  NE2 GLN B 130       8.160 -41.273 -28.686  1.00 98.18           N  
ATOM    984  OE1 GLN B 130       6.660 -42.816 -29.341  1.00 98.18           O  
ATOM    985  N   ILE B 131       3.387 -40.521 -24.982  1.00 98.72           N  
ATOM    986  CA  ILE B 131       2.004 -40.364 -24.543  1.00 98.72           C  
ATOM    987  C   ILE B 131       1.431 -39.063 -25.100  1.00 98.72           C  
ATOM    988  O   ILE B 131       2.050 -38.004 -24.982  1.00 98.72           O  
ATOM    989  CB  ILE B 131       1.894 -40.383 -23.002  1.00 98.72           C  
ATOM    990  CG1 ILE B 131       2.570 -41.635 -22.433  1.00 98.72           C  
ATOM    991  CG2 ILE B 131       0.429 -40.304 -22.564  1.00 98.72           C  
ATOM    992  CD1 ILE B 131       2.011 -42.942 -22.978  1.00 98.72           C  
ATOM    993  N   ILE B 132       0.214 -39.148 -25.694  1.00 98.35           N  
ATOM    994  CA  ILE B 132      -0.292 -38.015 -26.461  1.00 98.35           C  
ATOM    995  C   ILE B 132      -1.436 -37.347 -25.701  1.00 98.35           C  
ATOM    996  O   ILE B 132      -2.420 -38.001 -25.349  1.00 98.35           O  
ATOM    997  CB  ILE B 132      -0.764 -38.449 -27.867  1.00 98.35           C  
ATOM    998  CG1 ILE B 132       0.346 -39.224 -28.586  1.00 98.35           C  
ATOM    999  CG2 ILE B 132      -1.203 -37.233 -28.688  1.00 98.35           C  
ATOM   1000  CD1 ILE B 132       1.635 -38.435 -28.769  1.00 98.35           C  
ATOM   1001  N   GLU B 133      -1.314 -36.061 -25.464  1.00 97.22           N  
ATOM   1002  CA  GLU B 133      -2.361 -35.212 -24.903  1.00 97.22           C  
ATOM   1003  C   GLU B 133      -3.379 -34.813 -25.968  1.00 97.22           C  
ATOM   1004  O   GLU B 133      -3.070 -34.817 -27.161  1.00 97.22           O  
ATOM   1005  CB  GLU B 133      -1.754 -33.962 -24.262  1.00 97.22           C  
ATOM   1006  CG  GLU B 133      -2.681 -33.263 -23.278  1.00 97.22           C  
ATOM   1007  CD  GLU B 133      -3.604 -32.251 -23.939  1.00 97.22           C  
ATOM   1008  OE1 GLU B 133      -4.615 -31.854 -23.316  1.00 97.22           O  
ATOM   1009  OE2 GLU B 133      -3.314 -31.853 -25.089  1.00 97.22           O1-
ATOM   1010  N   SER B 134      -4.531 -34.443 -25.529  1.00 97.06           N  
ATOM   1011  CA  SER B 134      -5.643 -34.206 -26.443  1.00 97.06           C  
ATOM   1012  C   SER B 134      -5.350 -33.039 -27.380  1.00 97.06           C  
ATOM   1013  O   SER B 134      -5.901 -32.966 -28.480  1.00 97.06           O  
ATOM   1014  CB  SER B 134      -6.930 -33.935 -25.663  1.00 97.06           C  
ATOM   1015  OG  SER B 134      -6.797 -32.774 -24.861  1.00 97.06           O  
ATOM   1016  N   SER B 135      -4.478 -32.142 -26.984  1.00 97.28           N  
ATOM   1017  CA  SER B 135      -4.128 -30.993 -27.812  1.00 97.28           C  
ATOM   1018  C   SER B 135      -3.214 -31.398 -28.963  1.00 97.28           C  
ATOM   1019  O   SER B 135      -3.017 -30.630 -29.907  1.00 97.28           O  
ATOM   1020  CB  SER B 135      -3.452 -29.911 -26.970  1.00 97.28           C  
ATOM   1021  OG  SER B 135      -2.191 -30.356 -26.498  1.00 97.28           O  
ATOM   1022  N   GLY B 136      -2.670 -32.542 -28.881  1.00 97.78           N  
ATOM   1023  CA  GLY B 136      -1.690 -33.001 -29.853  1.00 97.78           C  
ATOM   1024  C   GLY B 136      -0.265 -32.949 -29.334  1.00 97.78           C  
ATOM   1025  O   GLY B 136       0.636 -33.557 -29.915  1.00 97.78           O  
ATOM   1026  N   LEU B 137      -0.079 -32.340 -28.210  1.00 97.98           N  
ATOM   1027  CA  LEU B 137       1.224 -32.377 -27.554  1.00 97.98           C  
ATOM   1028  C   LEU B 137       1.487 -33.751 -26.945  1.00 97.98           C  
ATOM   1029  O   LEU B 137       0.548 -34.461 -26.578  1.00 97.98           O  
ATOM   1030  CB  LEU B 137       1.309 -31.300 -26.470  1.00 97.98           C  
ATOM   1031  CG  LEU B 137       1.189 -29.851 -26.943  1.00 97.98           C  
ATOM   1032  CD1 LEU B 137       1.101 -28.909 -25.747  1.00 97.98           C  
ATOM   1033  CD2 LEU B 137       2.367 -29.480 -27.837  1.00 97.98           C  
ATOM   1034  N   THR B 138       2.807 -34.117 -26.936  1.00 98.46           N  
ATOM   1035  CA  THR B 138       3.126 -35.242 -26.064  1.00 98.46           C  
ATOM   1036  C   THR B 138       2.978 -34.848 -24.597  1.00 98.46           C  
ATOM   1037  O   THR B 138       2.976 -33.661 -24.265  1.00 98.46           O  
ATOM   1038  CB  THR B 138       4.554 -35.759 -26.318  1.00 98.46           C  
ATOM   1039  CG2 THR B 138       4.776 -36.057 -27.797  1.00 98.46           C  
ATOM   1040  OG1 THR B 138       5.497 -34.766 -25.895  1.00 98.46           O  
ATOM   1041  N   GLN B 139       2.761 -35.819 -23.759  1.00 98.67           N  
ATOM   1042  CA  GLN B 139       2.690 -35.539 -22.328  1.00 98.67           C  
ATOM   1043  C   GLN B 139       3.965 -34.861 -21.836  1.00 98.67           C  
ATOM   1044  O   GLN B 139       3.914 -33.980 -20.975  1.00 98.67           O  
ATOM   1045  CB  GLN B 139       2.441 -36.826 -21.541  1.00 98.67           C  
ATOM   1046  CG  GLN B 139       2.219 -36.602 -20.051  1.00 98.67           C  
ATOM   1047  CD  GLN B 139       1.014 -35.727 -19.762  1.00 98.67           C  
ATOM   1048  NE2 GLN B 139       1.193 -34.739 -18.892  1.00 98.67           N  
ATOM   1049  OE1 GLN B 139      -0.070 -35.937 -20.317  1.00 98.67           O  
ATOM   1050  N   GLN B 140       5.142 -35.232 -22.352  1.00 98.70           N  
ATOM   1051  CA  GLN B 140       6.393 -34.574 -21.988  1.00 98.70           C  
ATOM   1052  C   GLN B 140       6.360 -33.092 -22.348  1.00 98.70           C  
ATOM   1053  O   GLN B 140       6.756 -32.244 -21.546  1.00 98.70           O  
ATOM   1054  CB  GLN B 140       7.578 -35.255 -22.674  1.00 98.70           C  
ATOM   1055  CG  GLN B 140       8.933 -34.708 -22.247  1.00 98.70           C  
ATOM   1056  CD  GLN B 140       9.200 -34.893 -20.765  1.00 98.70           C  
ATOM   1057  NE2 GLN B 140       9.566 -33.809 -20.089  1.00 98.70           N  
ATOM   1058  OE1 GLN B 140       9.078 -36.000 -20.232  1.00 98.70           O  
ATOM   1059  N   GLN B 141       5.890 -32.768 -23.522  1.00 98.52           N  
ATOM   1060  CA  GLN B 141       5.781 -31.373 -23.935  1.00 98.52           C  
ATOM   1061  C   GLN B 141       4.836 -30.600 -23.018  1.00 98.52           C  
ATOM   1062  O   GLN B 141       5.123 -29.463 -22.640  1.00 98.52           O  
ATOM   1063  CB  GLN B 141       5.301 -31.278 -25.384  1.00 98.52           C  
ATOM   1064  CG  GLN B 141       6.359 -31.664 -26.409  1.00 98.52           C  
ATOM   1065  CD  GLN B 141       5.803 -31.764 -27.817  1.00 98.52           C  
ATOM   1066  NE2 GLN B 141       6.583 -31.318 -28.795  1.00 98.52           N  
ATOM   1067  OE1 GLN B 141       4.682 -32.240 -28.024  1.00 98.52           O  
ATOM   1068  N   PHE B 142       3.750 -31.260 -22.668  1.00 98.65           N  
ATOM   1069  CA  PHE B 142       2.818 -30.623 -21.745  1.00 98.65           C  
ATOM   1070  C   PHE B 142       3.492 -30.336 -20.409  1.00 98.65           C  
ATOM   1071  O   PHE B 142       3.389 -29.226 -19.882  1.00 98.65           O  
ATOM   1072  CB  PHE B 142       1.584 -31.506 -21.531  1.00 98.65           C  
ATOM   1073  CG  PHE B 142       0.602 -30.946 -20.537  1.00 98.65           C  
ATOM   1074  CD1 PHE B 142       0.659 -31.317 -19.199  1.00 98.65           C  
ATOM   1075  CD2 PHE B 142      -0.378 -30.049 -20.941  1.00 98.65           C  
ATOM   1076  CE1 PHE B 142      -0.248 -30.801 -18.277  1.00 98.65           C  
ATOM   1077  CE2 PHE B 142      -1.288 -29.529 -20.025  1.00 98.65           C  
ATOM   1078  CZ  PHE B 142      -1.222 -29.907 -18.694  1.00 98.65           C  
ATOM   1079  N   ASN B 143       4.182 -31.312 -19.883  1.00 98.64           N  
ATOM   1080  CA  ASN B 143       4.924 -31.115 -18.642  1.00 98.64           C  
ATOM   1081  C   ASN B 143       5.875 -29.926 -18.741  1.00 98.64           C  
ATOM   1082  O   ASN B 143       5.979 -29.130 -17.806  1.00 98.64           O  
ATOM   1083  CB  ASN B 143       5.696 -32.383 -18.271  1.00 98.64           C  
ATOM   1084  CG  ASN B 143       4.783 -33.551 -17.955  1.00 98.64           C  
ATOM   1085  ND2 ASN B 143       5.352 -34.749 -17.894  1.00 98.64           N  
ATOM   1086  OD1 ASN B 143       3.575 -33.378 -17.768  1.00 98.64           O  
ATOM   1087  N   ASP B 144       6.501 -29.773 -19.894  1.00 98.06           N  
ATOM   1088  CA  ASP B 144       7.454 -28.688 -20.110  1.00 98.06           C  
ATOM   1089  C   ASP B 144       6.740 -27.343 -20.219  1.00 98.06           C  
ATOM   1090  O   ASP B 144       7.252 -26.323 -19.754  1.00 98.06           O  
ATOM   1091  CB  ASP B 144       8.284 -28.946 -21.369  1.00 98.06           C  
ATOM   1092  CG  ASP B 144       9.187 -30.161 -21.245  1.00 98.06           C  
ATOM   1093  OD1 ASP B 144       9.488 -30.584 -20.108  1.00 98.06           O  
ATOM   1094  OD2 ASP B 144       9.604 -30.698 -22.294  1.00 98.06           O1-
ATOM   1095  N   VAL B 145       5.574 -27.381 -20.752  1.00 97.43           N  
ATOM   1096  CA  VAL B 145       4.792 -26.162 -20.931  1.00 97.43           C  
ATOM   1097  C   VAL B 145       4.375 -25.610 -19.570  1.00 97.43           C  
ATOM   1098  O   VAL B 145       4.580 -24.429 -19.283  1.00 97.43           O  
ATOM   1099  CB  VAL B 145       3.546 -26.411 -21.810  1.00 97.43           C  
ATOM   1100  CG1 VAL B 145       2.508 -25.310 -21.600  1.00 97.43           C  
ATOM   1101  CG2 VAL B 145       3.942 -26.504 -23.282  1.00 97.43           C  
ATOM   1102  N   ILE B 146       3.888 -26.429 -18.699  1.00 97.57           N  
ATOM   1103  CA  ILE B 146       3.308 -25.957 -17.446  1.00 97.57           C  
ATOM   1104  C   ILE B 146       4.421 -25.644 -16.448  1.00 97.57           C  
ATOM   1105  O   ILE B 146       4.164 -25.093 -15.375  1.00 97.57           O  
ATOM   1106  CB  ILE B 146       2.330 -26.993 -16.850  1.00 97.57           C  
ATOM   1107  CG1 ILE B 146       3.047 -28.326 -16.606  1.00 97.57           C  
ATOM   1108  CG2 ILE B 146       1.119 -27.184 -17.769  1.00 97.57           C  
ATOM   1109  CD1 ILE B 146       2.292 -29.276 -15.686  1.00 97.57           C  
ATOM   1110  N   THR B 147       5.716 -25.943 -16.808  1.00 97.81           N  
ATOM   1111  CA  THR B 147       6.844 -25.636 -15.935  1.00 97.81           C  
ATOM   1112  C   THR B 147       7.870 -24.770 -16.661  1.00 97.81           C  
ATOM   1113  O   THR B 147       9.034 -24.711 -16.260  1.00 97.81           O  
ATOM   1114  CB  THR B 147       7.521 -26.921 -15.425  1.00 97.81           C  
ATOM   1115  CG2 THR B 147       6.559 -27.754 -14.584  1.00 97.81           C  
ATOM   1116  OG1 THR B 147       7.958 -27.701 -16.545  1.00 97.81           O  
ATOM   1117  N   ASN B 148       7.460 -24.194 -17.768  1.00 97.35           N  
ATOM   1118  CA  ASN B 148       8.379 -23.349 -18.522  1.00 97.35           C  
ATOM   1119  C   ASN B 148       8.938 -22.221 -17.660  1.00 97.35           C  
ATOM   1120  O   ASN B 148       8.213 -21.628 -16.860  1.00 97.35           O  
ATOM   1121  CB  ASN B 148       7.689 -22.778 -19.762  1.00 97.35           C  
ATOM   1122  CG  ASN B 148       8.648 -22.048 -20.681  1.00 97.35           C  
ATOM   1123  ND2 ASN B 148       8.185 -20.954 -21.275  1.00 97.35           N  
ATOM   1124  OD1 ASN B 148       9.797 -22.464 -20.856  1.00 97.35           O  
ATOM   1125  N   LYS B 149      10.277 -21.928 -17.741  1.00 97.87           N  
ATOM   1126  CA  LYS B 149      11.015 -20.895 -17.020  1.00 97.87           C  
ATOM   1127  C   LYS B 149      11.046 -21.186 -15.522  1.00 97.87           C  
ATOM   1128  O   LYS B 149      11.257 -20.280 -14.713  1.00 97.87           O  
ATOM   1129  CB  LYS B 149      10.400 -19.518 -17.274  1.00 97.87           C  
ATOM   1130  CG  LYS B 149      10.642 -18.982 -18.678  1.00 97.87           C  
ATOM   1131  CD  LYS B 149      12.126 -18.782 -18.952  1.00 97.87           C  
ATOM   1132  CE  LYS B 149      12.363 -18.132 -20.309  1.00 97.87           C  
ATOM   1133  NZ  LYS B 149      13.818 -17.942 -20.587  1.00 97.87           N1+
ATOM   1134  N   GLU B 150      10.846 -22.439 -15.190  1.00 98.12           N  
ATOM   1135  CA  GLU B 150      11.004 -22.931 -13.825  1.00 98.12           C  
ATOM   1136  C   GLU B 150      11.808 -24.228 -13.796  1.00 98.12           C  
ATOM   1137  O   GLU B 150      11.619 -25.101 -14.645  1.00 98.12           O  
ATOM   1138  CB  GLU B 150       9.638 -23.144 -13.169  1.00 98.12           C  
ATOM   1139  CG  GLU B 150       8.840 -21.862 -12.978  1.00 98.12           C  
ATOM   1140  CD  GLU B 150       7.551 -22.068 -12.199  1.00 98.12           C  
ATOM   1141  OE1 GLU B 150       7.258 -21.262 -11.287  1.00 98.12           O  
ATOM   1142  OE2 GLU B 150       6.828 -23.043 -12.503  1.00 98.12           O1-
ATOM   1143  N   ILE B 151      12.714 -24.291 -12.883  1.00 98.62           N  
ATOM   1144  CA  ILE B 151      13.484 -25.510 -12.660  1.00 98.62           C  
ATOM   1145  C   ILE B 151      13.102 -26.124 -11.315  1.00 98.62           C  
ATOM   1146  O   ILE B 151      13.464 -25.597 -10.260  1.00 98.62           O  
ATOM   1147  CB  ILE B 151      15.004 -25.236 -12.712  1.00 98.62           C  
ATOM   1148  CG1 ILE B 151      15.402 -24.692 -14.089  1.00 98.62           C  
ATOM   1149  CG2 ILE B 151      15.793 -26.505 -12.376  1.00 98.62           C  
ATOM   1150  CD1 ILE B 151      16.826 -24.159 -14.155  1.00 98.62           C  
ATOM   1151  N   TYR B 152      12.395 -27.205 -11.355  1.00 98.67           N  
ATOM   1152  CA  TYR B 152      12.030 -27.950 -10.155  1.00 98.67           C  
ATOM   1153  C   TYR B 152      13.178 -28.841  -9.697  1.00 98.67           C  
ATOM   1154  O   TYR B 152      13.653 -29.691 -10.453  1.00 98.67           O  
ATOM   1155  CB  TYR B 152      10.780 -28.797 -10.408  1.00 98.67           C  
ATOM   1156  CG  TYR B 152       9.505 -27.993 -10.478  1.00 98.67           C  
ATOM   1157  CD1 TYR B 152       8.580 -28.026  -9.437  1.00 98.67           C  
ATOM   1158  CD2 TYR B 152       9.222 -27.199 -11.584  1.00 98.67           C  
ATOM   1159  CE1 TYR B 152       7.402 -27.287  -9.497  1.00 98.67           C  
ATOM   1160  CE2 TYR B 152       8.048 -26.456 -11.655  1.00 98.67           C  
ATOM   1161  CZ  TYR B 152       7.146 -26.506 -10.608  1.00 98.67           C  
ATOM   1162  OH  TYR B 152       5.982 -25.773 -10.673  1.00 98.67           O  
ATOM   1163  N   LEU B 153      13.563 -28.753  -8.492  1.00 98.84           N  
ATOM   1164  CA  LEU B 153      14.759 -29.430  -8.001  1.00 98.84           C  
ATOM   1165  C   LEU B 153      14.551 -30.940  -7.960  1.00 98.84           C  
ATOM   1166  O   LEU B 153      15.494 -31.707  -8.166  1.00 98.84           O  
ATOM   1167  CB  LEU B 153      15.132 -28.917  -6.608  1.00 98.84           C  
ATOM   1168  CG  LEU B 153      15.686 -27.493  -6.536  1.00 98.84           C  
ATOM   1169  CD1 LEU B 153      15.850 -27.061  -5.082  1.00 98.84           C  
ATOM   1170  CD2 LEU B 153      17.013 -27.397  -7.280  1.00 98.84           C  
ATOM   1171  N   SER B 154      13.389 -31.374  -7.806  1.00 98.60           N  
ATOM   1172  CA  SER B 154      13.105 -32.805  -7.852  1.00 98.60           C  
ATOM   1173  C   SER B 154      13.452 -33.394  -9.216  1.00 98.60           C  
ATOM   1174  O   SER B 154      13.886 -34.544  -9.309  1.00 98.60           O  
ATOM   1175  CB  SER B 154      11.633 -33.070  -7.533  1.00 98.60           C  
ATOM   1176  OG  SER B 154      11.358 -32.799  -6.169  1.00 98.60           O  
ATOM   1177  N   ARG B 155      13.308 -32.630 -10.237  1.00 98.28           N  
ATOM   1178  CA  ARG B 155      13.604 -33.101 -11.586  1.00 98.28           C  
ATOM   1179  C   ARG B 155      15.108 -33.223 -11.806  1.00 98.28           C  
ATOM   1180  O   ARG B 155      15.550 -33.793 -12.806  1.00 98.28           O  
ATOM   1181  CB  ARG B 155      12.996 -32.160 -12.629  1.00 98.28           C  
ATOM   1182  CG  ARG B 155      11.489 -32.293 -12.775  1.00 98.28           C  
ATOM   1183  CD  ARG B 155      10.941 -31.357 -13.843  1.00 98.28           C  
ATOM   1184  NE  ARG B 155      11.143 -31.895 -15.186  1.00 98.28           N  
ATOM   1185  CZ  ARG B 155      10.691 -31.333 -16.303  1.00 98.28           C  
ATOM   1186  NH1 ARG B 155      10.000 -30.200 -16.261  1.00 98.28           N1+
ATOM   1187  NH2 ARG B 155      10.933 -31.907 -17.473  1.00 98.28           N  
ATOM   1188  N   LEU B 156      15.840 -32.712 -10.874  1.00 98.44           N  
ATOM   1189  CA  LEU B 156      17.293 -32.823 -10.949  1.00 98.44           C  
ATOM   1190  C   LEU B 156      17.813 -33.850  -9.949  1.00 98.44           C  
ATOM   1191  O   LEU B 156      19.020 -33.937  -9.713  1.00 98.44           O  
ATOM   1192  CB  LEU B 156      17.949 -31.464 -10.691  1.00 98.44           C  
ATOM   1193  CG  LEU B 156      17.607 -30.348 -11.679  1.00 98.44           C  
ATOM   1194  CD1 LEU B 156      18.411 -29.092 -11.359  1.00 98.44           C  
ATOM   1195  CD2 LEU B 156      17.865 -30.804 -13.111  1.00 98.44           C  
ATOM   1196  N   GLY B 157      16.935 -34.510  -9.271  1.00 98.03           N  
ATOM   1197  CA  GLY B 157      17.349 -35.586  -8.385  1.00 98.03           C  
ATOM   1198  C   GLY B 157      17.433 -35.162  -6.931  1.00 98.03           C  
ATOM   1199  O   GLY B 157      17.963 -35.896  -6.094  1.00 98.03           O  
ATOM   1200  N   ALA B 158      16.877 -34.030  -6.592  1.00 98.64           N  
ATOM   1201  CA  ALA B 158      16.900 -33.581  -5.203  1.00 98.64           C  
ATOM   1202  C   ALA B 158      16.091 -34.518  -4.310  1.00 98.64           C  
ATOM   1203  O   ALA B 158      15.008 -34.967  -4.692  1.00 98.64           O  
ATOM   1204  CB  ALA B 158      16.365 -32.155  -5.096  1.00 98.64           C  
ATOM   1205  N   LYS B 159      16.523 -34.721  -3.089  1.00 98.18           N  
ATOM   1206  CA  LYS B 159      15.911 -35.673  -2.166  1.00 98.18           C  
ATOM   1207  C   LYS B 159      15.106 -34.953  -1.087  1.00 98.18           C  
ATOM   1208  O   LYS B 159      14.198 -35.535  -0.491  1.00 98.18           O  
ATOM   1209  CB  LYS B 159      16.980 -36.557  -1.520  1.00 98.18           C  
ATOM   1210  CG  LYS B 159      17.766 -37.402  -2.511  1.00 98.18           C  
ATOM   1211  CD  LYS B 159      18.902 -38.153  -1.827  1.00 98.18           C  
ATOM   1212  CE  LYS B 159      20.130 -37.270  -1.651  1.00 98.18           C  
ATOM   1213  NZ  LYS B 159      21.271 -38.022  -1.048  1.00 98.18           N1+
ATOM   1214  N   PHE B 160      15.495 -33.880  -0.684  1.00 98.23           N  
ATOM   1215  CA  PHE B 160      14.836 -33.086   0.347  1.00 98.23           C  
ATOM   1216  C   PHE B 160      14.835 -33.823   1.681  1.00 98.23           C  
ATOM   1217  O   PHE B 160      13.846 -33.787   2.415  1.00 98.23           O  
ATOM   1218  CB  PHE B 160      13.400 -32.750  -0.068  1.00 98.23           C  
ATOM   1219  CG  PHE B 160      13.310 -31.857  -1.276  1.00 98.23           C  
ATOM   1220  CD1 PHE B 160      13.202 -30.479  -1.134  1.00 98.23           C  
ATOM   1221  CD2 PHE B 160      13.335 -32.397  -2.556  1.00 98.23           C  
ATOM   1222  CE1 PHE B 160      13.119 -29.651  -2.250  1.00 98.23           C  
ATOM   1223  CE2 PHE B 160      13.253 -31.575  -3.677  1.00 98.23           C  
ATOM   1224  CZ  PHE B 160      13.144 -30.203  -3.522  1.00 98.23           C  
ATOM   1225  N   ASP B 161      15.904 -34.511   2.008  1.00 97.36           N  
ATOM   1226  CA  ASP B 161      15.915 -35.395   3.170  1.00 97.36           C  
ATOM   1227  C   ASP B 161      16.863 -34.875   4.248  1.00 97.36           C  
ATOM   1228  O   ASP B 161      17.207 -35.602   5.182  1.00 97.36           O  
ATOM   1229  CB  ASP B 161      16.312 -36.815   2.760  1.00 97.36           C  
ATOM   1230  CG  ASP B 161      17.701 -36.889   2.151  1.00 97.36           C  
ATOM   1231  OD1 ASP B 161      18.370 -35.841   2.027  1.00 97.36           O  
ATOM   1232  OD2 ASP B 161      18.129 -38.006   1.787  1.00 97.36           O1-
ATOM   1233  N   GLY B 162      17.284 -33.735   4.034  1.00 96.99           N  
ATOM   1234  CA  GLY B 162      18.146 -33.136   5.040  1.00 96.99           C  
ATOM   1235  C   GLY B 162      19.623 -33.315   4.742  1.00 96.99           C  
ATOM   1236  O   GLY B 162      20.473 -32.737   5.423  1.00 96.99           O  
ATOM   1237  N   SER B 163      19.936 -34.122   3.720  1.00 97.71           N  
ATOM   1238  CA  SER B 163      21.328 -34.222   3.292  1.00 97.71           C  
ATOM   1239  C   SER B 163      21.762 -32.975   2.529  1.00 97.71           C  
ATOM   1240  O   SER B 163      20.925 -32.165   2.125  1.00 97.71           O  
ATOM   1241  CB  SER B 163      21.533 -35.461   2.419  1.00 97.71           C  
ATOM   1242  OG  SER B 163      20.776 -35.365   1.224  1.00 97.71           O  
ATOM   1243  N   ASP B 164      23.097 -32.744   2.418  1.00 98.49           N  
ATOM   1244  CA  ASP B 164      23.618 -31.606   1.668  1.00 98.49           C  
ATOM   1245  C   ASP B 164      23.367 -31.774   0.171  1.00 98.49           C  
ATOM   1246  O   ASP B 164      23.895 -32.697  -0.453  1.00 98.49           O  
ATOM   1247  CB  ASP B 164      25.114 -31.427   1.934  1.00 98.49           C  
ATOM   1248  CG  ASP B 164      25.700 -30.215   1.232  1.00 98.49           C  
ATOM   1249  OD1 ASP B 164      24.931 -29.334   0.791  1.00 98.49           O  
ATOM   1250  OD2 ASP B 164      26.943 -30.142   1.116  1.00 98.49           O1-
ATOM   1251  N   GLU B 165      22.683 -30.951  -0.368  1.00 98.56           N  
ATOM   1252  CA  GLU B 165      22.325 -31.036  -1.780  1.00 98.56           C  
ATOM   1253  C   GLU B 165      22.808 -29.808  -2.547  1.00 98.56           C  
ATOM   1254  O   GLU B 165      22.163 -29.374  -3.504  1.00 98.56           O  
ATOM   1255  CB  GLU B 165      20.811 -31.196  -1.943  1.00 98.56           C  
ATOM   1256  CG  GLU B 165      20.261 -32.482  -1.342  1.00 98.56           C  
ATOM   1257  CD  GLU B 165      18.801 -32.728  -1.687  1.00 98.56           C  
ATOM   1258  OE1 GLU B 165      18.502 -33.720  -2.389  1.00 98.56           O  
ATOM   1259  OE2 GLU B 165      17.949 -31.921  -1.252  1.00 98.56           O1-
ATOM   1260  N   THR B 166      23.902 -29.224  -2.149  1.00 98.84           N  
ATOM   1261  CA  THR B 166      24.524 -28.041  -2.735  1.00 98.84           C  
ATOM   1262  C   THR B 166      24.790 -28.252  -4.223  1.00 98.84           C  
ATOM   1263  O   THR B 166      24.515 -27.370  -5.039  1.00 98.84           O  
ATOM   1264  CB  THR B 166      25.841 -27.689  -2.020  1.00 98.84           C  
ATOM   1265  CG2 THR B 166      26.520 -26.492  -2.675  1.00 98.84           C  
ATOM   1266  OG1 THR B 166      25.564 -27.376  -0.649  1.00 98.84           O  
ATOM   1267  N   ALA B 167      25.268 -29.482  -4.597  1.00 98.74           N  
ATOM   1268  CA  ALA B 167      25.627 -29.768  -5.984  1.00 98.74           C  
ATOM   1269  C   ALA B 167      24.400 -29.717  -6.890  1.00 98.74           C  
ATOM   1270  O   ALA B 167      24.475 -29.229  -8.020  1.00 98.74           O  
ATOM   1271  CB  ALA B 167      26.305 -31.132  -6.087  1.00 98.74           C  
ATOM   1272  N   ILE B 168      23.318 -30.152  -6.346  1.00 98.78           N  
ATOM   1273  CA  ILE B 168      22.078 -30.135  -7.115  1.00 98.78           C  
ATOM   1274  C   ILE B 168      21.634 -28.692  -7.346  1.00 98.78           C  
ATOM   1275  O   ILE B 168      21.266 -28.320  -8.463  1.00 98.78           O  
ATOM   1276  CB  ILE B 168      20.962 -30.933  -6.405  1.00 98.78           C  
ATOM   1277  CG1 ILE B 168      21.266 -32.435  -6.453  1.00 98.78           C  
ATOM   1278  CG2 ILE B 168      19.599 -30.630  -7.034  1.00 98.78           C  
ATOM   1279  CD1 ILE B 168      20.228 -33.299  -5.750  1.00 98.78           C  
ATOM   1280  N   LEU B 169      21.701 -27.904  -6.338  1.00 98.80           N  
ATOM   1281  CA  LEU B 169      21.297 -26.509  -6.478  1.00 98.80           C  
ATOM   1282  C   LEU B 169      22.242 -25.761  -7.412  1.00 98.80           C  
ATOM   1283  O   LEU B 169      21.802 -24.943  -8.223  1.00 98.80           O  
ATOM   1284  CB  LEU B 169      21.262 -25.821  -5.110  1.00 98.80           C  
ATOM   1285  CG  LEU B 169      20.780 -24.370  -5.094  1.00 98.80           C  
ATOM   1286  CD1 LEU B 169      19.402 -24.261  -5.737  1.00 98.80           C  
ATOM   1287  CD2 LEU B 169      20.754 -23.831  -3.668  1.00 98.80           C  
ATOM   1288  N   GLN B 170      23.498 -26.033  -7.304  1.00 98.84           N  
ATOM   1289  CA  GLN B 170      24.438 -25.380  -8.209  1.00 98.84           C  
ATOM   1290  C   GLN B 170      24.168 -25.771  -9.659  1.00 98.84           C  
ATOM   1291  O   GLN B 170      24.266 -24.936 -10.561  1.00 98.84           O  
ATOM   1292  CB  GLN B 170      25.878 -25.730  -7.831  1.00 98.84           C  
ATOM   1293  CG  GLN B 170      26.925 -24.902  -8.564  1.00 98.84           C  
ATOM   1294  CD  GLN B 170      26.848 -23.425  -8.226  1.00 98.84           C  
ATOM   1295  NE2 GLN B 170      26.629 -22.595  -9.240  1.00 98.84           N  
ATOM   1296  OE1 GLN B 170      26.983 -23.034  -7.062  1.00 98.84           O  
ATOM   1297  N   SER B 171      23.856 -26.998  -9.866  1.00 98.78           N  
ATOM   1298  CA  SER B 171      23.493 -27.426 -11.214  1.00 98.78           C  
ATOM   1299  C   SER B 171      22.287 -26.650 -11.734  1.00 98.78           C  
ATOM   1300  O   SER B 171      22.268 -26.225 -12.891  1.00 98.78           O  
ATOM   1301  CB  SER B 171      23.193 -28.926 -11.238  1.00 98.78           C  
ATOM   1302  OG  SER B 171      22.778 -29.335 -12.529  1.00 98.78           O  
ATOM   1303  N   ALA B 172      21.323 -26.457 -10.904  1.00 98.84           N  
ATOM   1304  CA  ALA B 172      20.165 -25.654 -11.288  1.00 98.84           C  
ATOM   1305  C   ALA B 172      20.577 -24.224 -11.626  1.00 98.84           C  
ATOM   1306  O   ALA B 172      20.131 -23.664 -12.631  1.00 98.84           O  
ATOM   1307  CB  ALA B 172      19.124 -25.654 -10.171  1.00 98.84           C  
ATOM   1308  N   VAL B 173      21.373 -23.654 -10.790  1.00 98.81           N  
ATOM   1309  CA  VAL B 173      21.870 -22.298 -11.002  1.00 98.81           C  
ATOM   1310  C   VAL B 173      22.601 -22.219 -12.341  1.00 98.81           C  
ATOM   1311  O   VAL B 173      22.409 -21.270 -13.105  1.00 98.81           O  
ATOM   1312  CB  VAL B 173      22.806 -21.851  -9.857  1.00 98.81           C  
ATOM   1313  CG1 VAL B 173      23.545 -20.568 -10.233  1.00 98.81           C  
ATOM   1314  CG2 VAL B 173      22.014 -21.657  -8.566  1.00 98.81           C  
ATOM   1315  N   ASP B 174      23.409 -23.233 -12.628  1.00 98.68           N  
ATOM   1316  CA  ASP B 174      24.163 -23.267 -13.877  1.00 98.68           C  
ATOM   1317  C   ASP B 174      23.228 -23.355 -15.081  1.00 98.68           C  
ATOM   1318  O   ASP B 174      23.493 -22.756 -16.125  1.00 98.68           O  
ATOM   1319  CB  ASP B 174      25.140 -24.444 -13.883  1.00 98.68           C  
ATOM   1320  CG  ASP B 174      26.235 -24.311 -12.839  1.00 98.68           C  
ATOM   1321  OD1 ASP B 174      26.468 -23.190 -12.339  1.00 98.68           O  
ATOM   1322  OD2 ASP B 174      26.872 -25.337 -12.515  1.00 98.68           O1-
ATOM   1323  N   MET B 175      22.155 -24.033 -14.892  1.00 98.17           N  
ATOM   1324  CA  MET B 175      21.187 -24.212 -15.969  1.00 98.17           C  
ATOM   1325  C   MET B 175      20.337 -22.960 -16.151  1.00 98.17           C  
ATOM   1326  O   MET B 175      19.898 -22.658 -17.263  1.00 98.17           O  
ATOM   1327  CB  MET B 175      20.288 -25.418 -15.689  1.00 98.17           C  
ATOM   1328  CG  MET B 175      20.966 -26.757 -15.930  1.00 98.17           C  
ATOM   1329  SD  MET B 175      19.824 -28.175 -15.700  1.00 98.17           S  
ATOM   1330  CE  MET B 175      19.527 -28.060 -13.914  1.00 98.17           C  
ATOM   1331  N   ALA B 176      20.094 -22.249 -15.149  1.00 97.58           N  
ATOM   1332  CA  ALA B 176      19.170 -21.118 -15.150  1.00 97.58           C  
ATOM   1333  C   ALA B 176      19.762 -19.927 -15.900  1.00 97.58           C  
ATOM   1334  O   ALA B 176      20.940 -19.604 -15.733  1.00 97.58           O  
ATOM   1335  CB  ALA B 176      18.816 -20.720 -13.720  1.00 97.58           C  
ATOM   1336  N   ASP B 177      18.948 -19.231 -16.721  1.00 95.80           N  
ATOM   1337  CA  ASP B 177      19.295 -17.903 -17.218  1.00 95.80           C  
ATOM   1338  C   ASP B 177      18.748 -16.812 -16.301  1.00 95.80           C  
ATOM   1339  O   ASP B 177      18.341 -17.091 -15.171  1.00 95.80           O  
ATOM   1340  CB  ASP B 177      18.766 -17.708 -18.641  1.00 95.80           C  
ATOM   1341  CG  ASP B 177      17.251 -17.757 -18.722  1.00 95.80           C  
ATOM   1342  OD1 ASP B 177      16.579 -17.600 -17.680  1.00 95.80           O  
ATOM   1343  OD2 ASP B 177      16.724 -17.958 -19.838  1.00 95.80           O1-
ATOM   1344  N   GLU B 178      18.762 -15.593 -16.807  1.00 93.93           N  
ATOM   1345  CA  GLU B 178      18.388 -14.451 -15.977  1.00 93.93           C  
ATOM   1346  C   GLU B 178      16.877 -14.392 -15.768  1.00 93.93           C  
ATOM   1347  O   GLU B 178      16.393 -13.654 -14.908  1.00 93.93           O  
ATOM   1348  CB  GLU B 178      18.883 -13.145 -16.604  1.00 93.93           C  
ATOM   1349  CG  GLU B 178      20.400 -13.035 -16.678  1.00 93.93           C  
ATOM   1350  CD  GLU B 178      20.906 -11.610 -16.527  1.00 93.93           C  
ATOM   1351  OE1 GLU B 178      21.667 -11.334 -15.572  1.00 93.93           O  
ATOM   1352  OE2 GLU B 178      20.537 -10.761 -17.369  1.00 93.93           O1-
ATOM   1353  N   LEU B 179      16.125 -15.147 -16.435  1.00 96.19           N  
ATOM   1354  CA  LEU B 179      14.668 -15.087 -16.417  1.00 96.19           C  
ATOM   1355  C   LEU B 179      14.079 -16.345 -15.788  1.00 96.19           C  
ATOM   1356  O   LEU B 179      12.858 -16.507 -15.739  1.00 96.19           O  
ATOM   1357  CB  LEU B 179      14.121 -14.907 -17.835  1.00 96.19           C  
ATOM   1358  CG  LEU B 179      14.646 -13.701 -18.616  1.00 96.19           C  
ATOM   1359  CD1 LEU B 179      14.200 -13.778 -20.073  1.00 96.19           C  
ATOM   1360  CD2 LEU B 179      14.172 -12.401 -17.975  1.00 96.19           C  
ATOM   1361  N   THR B 180      14.867 -17.299 -15.288  1.00 97.90           N  
ATOM   1362  CA  THR B 180      14.424 -18.612 -14.833  1.00 97.90           C  
ATOM   1363  C   THR B 180      14.366 -18.665 -13.309  1.00 97.90           C  
ATOM   1364  O   THR B 180      15.257 -18.149 -12.631  1.00 97.90           O  
ATOM   1365  CB  THR B 180      15.351 -19.726 -15.353  1.00 97.90           C  
ATOM   1366  CG2 THR B 180      14.855 -21.101 -14.921  1.00 97.90           C  
ATOM   1367  OG1 THR B 180      15.395 -19.673 -16.785  1.00 97.90           O  
ATOM   1368  N   THR B 181      13.330 -19.207 -12.776  1.00 98.47           N  
ATOM   1369  CA  THR B 181      13.127 -19.355 -11.340  1.00 98.47           C  
ATOM   1370  C   THR B 181      13.452 -20.777 -10.891  1.00 98.47           C  
ATOM   1371  O   THR B 181      13.030 -21.746 -11.526  1.00 98.47           O  
ATOM   1372  CB  THR B 181      11.681 -19.006 -10.941  1.00 98.47           C  
ATOM   1373  CG2 THR B 181      11.467 -19.179  -9.441  1.00 98.47           C  
ATOM   1374  OG1 THR B 181      11.409 -17.645 -11.297  1.00 98.47           O  
ATOM   1375  N   ILE B 182      14.232 -20.920  -9.869  1.00 98.88           N  
ATOM   1376  CA  ILE B 182      14.467 -22.223  -9.256  1.00 98.88           C  
ATOM   1377  C   ILE B 182      13.409 -22.489  -8.188  1.00 98.88           C  
ATOM   1378  O   ILE B 182      13.152 -21.638  -7.334  1.00 98.88           O  
ATOM   1379  CB  ILE B 182      15.882 -22.311  -8.641  1.00 98.88           C  
ATOM   1380  CG1 ILE B 182      16.949 -22.191  -9.736  1.00 98.88           C  
ATOM   1381  CG2 ILE B 182      16.049 -23.614  -7.854  1.00 98.88           C  
ATOM   1382  CD1 ILE B 182      18.376 -22.156  -9.209  1.00 98.88           C  
ATOM   1383  N   VAL B 183      12.799 -23.663  -8.217  1.00 98.81           N  
ATOM   1384  CA  VAL B 183      11.663 -24.003  -7.367  1.00 98.81           C  
ATOM   1385  C   VAL B 183      12.080 -25.056  -6.343  1.00 98.81           C  
ATOM   1386  O   VAL B 183      12.474 -26.166  -6.710  1.00 98.81           O  
ATOM   1387  CB  VAL B 183      10.465 -24.514  -8.199  1.00 98.81           C  
ATOM   1388  CG1 VAL B 183       9.250 -24.756  -7.304  1.00 98.81           C  
ATOM   1389  CG2 VAL B 183      10.125 -23.521  -9.309  1.00 98.81           C  
ATOM   1390  N   PHE B 184      12.062 -24.680  -5.133  1.00 98.81           N  
ATOM   1391  CA  PHE B 184      12.087 -25.659  -4.052  1.00 98.81           C  
ATOM   1392  C   PHE B 184      10.714 -26.291  -3.861  1.00 98.81           C  
ATOM   1393  O   PHE B 184       9.836 -25.702  -3.226  1.00 98.81           O  
ATOM   1394  CB  PHE B 184      12.551 -25.006  -2.745  1.00 98.81           C  
ATOM   1395  CG  PHE B 184      13.920 -24.387  -2.828  1.00 98.81           C  
ATOM   1396  CD1 PHE B 184      15.048 -25.110  -2.462  1.00 98.81           C  
ATOM   1397  CD2 PHE B 184      14.078 -23.081  -3.273  1.00 98.81           C  
ATOM   1398  CE1 PHE B 184      16.317 -24.540  -2.538  1.00 98.81           C  
ATOM   1399  CE2 PHE B 184      15.342 -22.504  -3.351  1.00 98.81           C  
ATOM   1400  CZ  PHE B 184      16.460 -23.235  -2.982  1.00 98.81           C  
ATOM   1401  N   ASP B 185      10.605 -27.483  -4.327  1.00 96.79           N  
ATOM   1402  CA  ASP B 185       9.254 -28.014  -4.481  1.00 96.79           C  
ATOM   1403  C   ASP B 185       8.893 -28.942  -3.323  1.00 96.79           C  
ATOM   1404  O   ASP B 185       7.783 -29.476  -3.271  1.00 96.79           O  
ATOM   1405  CB  ASP B 185       9.117 -28.756  -5.812  1.00 96.79           C  
ATOM   1406  CG  ASP B 185      10.282 -29.688  -6.094  1.00 96.79           C  
ATOM   1407  OD1 ASP B 185      11.379 -29.203  -6.446  1.00 96.79           O  
ATOM   1408  OD2 ASP B 185      10.102 -30.918  -5.965  1.00 96.79           O1-
ATOM   1409  N   LYS B 186       9.768 -29.138  -2.360  1.00 97.86           N  
ATOM   1410  CA  LYS B 186       9.510 -29.809  -1.089  1.00 97.86           C  
ATOM   1411  C   LYS B 186      10.319 -29.178   0.040  1.00 97.86           C  
ATOM   1412  O   LYS B 186      11.303 -28.479  -0.209  1.00 97.86           O  
ATOM   1413  CB  LYS B 186       9.833 -31.301  -1.195  1.00 97.86           C  
ATOM   1414  CG  LYS B 186       8.985 -32.047  -2.215  1.00 97.86           C  
ATOM   1415  CD  LYS B 186       9.370 -33.518  -2.292  1.00 97.86           C  
ATOM   1416  CE  LYS B 186       8.680 -34.217  -3.456  1.00 97.86           C  
ATOM   1417  NZ  LYS B 186       9.175 -35.615  -3.635  1.00 97.86           N1+
ATOM   1418  N   THR B 187       9.825 -29.383   1.258  1.00 97.80           N  
ATOM   1419  CA  THR B 187      10.557 -28.924   2.434  1.00 97.80           C  
ATOM   1420  C   THR B 187      11.731 -29.851   2.736  1.00 97.80           C  
ATOM   1421  O   THR B 187      11.731 -31.015   2.329  1.00 97.80           O  
ATOM   1422  CB  THR B 187       9.637 -28.839   3.666  1.00 97.80           C  
ATOM   1423  CG2 THR B 187       9.344 -30.225   4.230  1.00 97.80           C  
ATOM   1424  OG1 THR B 187      10.274 -28.048   4.677  1.00 97.80           O  
ATOM   1425  N   GLY B 188      12.747 -29.261   3.345  1.00 98.02           N  
ATOM   1426  CA  GLY B 188      13.842 -30.085   3.830  1.00 98.02           C  
ATOM   1427  C   GLY B 188      15.099 -29.963   2.989  1.00 98.02           C  
ATOM   1428  O   GLY B 188      16.105 -30.619   3.268  1.00 98.02           O  
ATOM   1429  N   PHE B 189      15.032 -29.181   1.929  1.00 98.78           N  
ATOM   1430  CA  PHE B 189      16.232 -28.972   1.128  1.00 98.78           C  
ATOM   1431  C   PHE B 189      17.325 -28.304   1.954  1.00 98.78           C  
ATOM   1432  O   PHE B 189      17.054 -27.372   2.713  1.00 98.78           O  
ATOM   1433  CB  PHE B 189      15.914 -28.124  -0.107  1.00 98.78           C  
ATOM   1434  CG  PHE B 189      16.984 -28.167  -1.165  1.00 98.78           C  
ATOM   1435  CD1 PHE B 189      18.058 -27.286  -1.123  1.00 98.78           C  
ATOM   1436  CD2 PHE B 189      16.915 -29.089  -2.201  1.00 98.78           C  
ATOM   1437  CE1 PHE B 189      19.050 -27.324  -2.101  1.00 98.78           C  
ATOM   1438  CE2 PHE B 189      17.903 -29.132  -3.182  1.00 98.78           C  
ATOM   1439  CZ  PHE B 189      18.968 -28.249  -3.130  1.00 98.78           C  
ATOM   1440  N   LYS B 190      18.543 -28.787   1.784  1.00 98.86           N  
ATOM   1441  CA  LYS B 190      19.665 -28.254   2.550  1.00 98.86           C  
ATOM   1442  C   LYS B 190      20.878 -28.014   1.655  1.00 98.86           C  
ATOM   1443  O   LYS B 190      21.243 -28.874   0.852  1.00 98.86           O  
ATOM   1444  CB  LYS B 190      20.036 -29.203   3.691  1.00 98.86           C  
ATOM   1445  CG  LYS B 190      21.123 -28.669   4.612  1.00 98.86           C  
ATOM   1446  CD  LYS B 190      21.312 -29.563   5.831  1.00 98.86           C  
ATOM   1447  CE  LYS B 190      21.919 -30.906   5.451  1.00 98.86           C  
ATOM   1448  NZ  LYS B 190      22.063 -31.804   6.636  1.00 98.86           N1+
ATOM   1449  N   PHE B 191      21.463 -26.824   1.737  1.00 98.78           N  
ATOM   1450  CA  PHE B 191      22.672 -26.522   0.981  1.00 98.78           C  
ATOM   1451  C   PHE B 191      23.584 -25.588   1.768  1.00 98.78           C  
ATOM   1452  O   PHE B 191      23.158 -24.981   2.753  1.00 98.78           O  
ATOM   1453  CB  PHE B 191      22.320 -25.895  -0.372  1.00 98.78           C  
ATOM   1454  CG  PHE B 191      21.846 -24.470  -0.275  1.00 98.78           C  
ATOM   1455  CD1 PHE B 191      20.549 -24.180   0.130  1.00 98.78           C  
ATOM   1456  CD2 PHE B 191      22.699 -23.420  -0.591  1.00 98.78           C  
ATOM   1457  CE1 PHE B 191      20.108 -22.862   0.220  1.00 98.78           C  
ATOM   1458  CE2 PHE B 191      22.265 -22.100  -0.503  1.00 98.78           C  
ATOM   1459  CZ  PHE B 191      20.969 -21.823  -0.099  1.00 98.78           C  
ATOM   1460  N   SER B 192      24.874 -25.519   1.304  1.00 98.65           N  
ATOM   1461  CA  SER B 192      25.859 -24.655   1.945  1.00 98.65           C  
ATOM   1462  C   SER B 192      25.944 -23.301   1.248  1.00 98.65           C  
ATOM   1463  O   SER B 192      25.602 -22.272   1.835  1.00 98.65           O  
ATOM   1464  CB  SER B 192      27.235 -25.322   1.951  1.00 98.65           C  
ATOM   1465  OG  SER B 192      28.207 -24.463   2.522  1.00 98.65           O  
ATOM   1466  N   SER B 193      26.391 -23.398  -0.019  1.00 98.71           N  
ATOM   1467  CA  SER B 193      26.525 -22.172  -0.798  1.00 98.71           C  
ATOM   1468  C   SER B 193      26.409 -22.451  -2.293  1.00 98.71           C  
ATOM   1469  O   SER B 193      26.925 -23.457  -2.784  1.00 98.71           O  
ATOM   1470  CB  SER B 193      27.862 -21.491  -0.501  1.00 98.71           C  
ATOM   1471  OG  SER B 193      28.003 -20.305  -1.264  1.00 98.71           O  
ATOM   1472  N   VAL B 194      25.751 -21.575  -2.987  1.00 98.68           N  
ATOM   1473  CA  VAL B 194      25.710 -21.618  -4.445  1.00 98.68           C  
ATOM   1474  C   VAL B 194      26.161 -20.275  -5.014  1.00 98.68           C  
ATOM   1475  O   VAL B 194      26.024 -19.239  -4.360  1.00 98.68           O  
ATOM   1476  CB  VAL B 194      24.298 -21.970  -4.963  1.00 98.68           C  
ATOM   1477  CG1 VAL B 194      23.910 -23.389  -4.551  1.00 98.68           C  
ATOM   1478  CG2 VAL B 194      23.274 -20.961  -4.447  1.00 98.68           C  
ATOM   1479  N   ASN B 195      26.685 -20.303  -6.238  1.00 98.59           N  
ATOM   1480  CA  ASN B 195      27.210 -19.101  -6.877  1.00 98.59           C  
ATOM   1481  C   ASN B 195      26.470 -18.786  -8.174  1.00 98.59           C  
ATOM   1482  O   ASN B 195      26.579 -19.529  -9.152  1.00 98.59           O  
ATOM   1483  CB  ASN B 195      28.710 -19.246  -7.143  1.00 98.59           C  
ATOM   1484  CG  ASN B 195      29.361 -17.938  -7.547  1.00 98.59           C  
ATOM   1485  ND2 ASN B 195      30.683 -17.878  -7.449  1.00 98.59           N  
ATOM   1486  OD1 ASN B 195      28.680 -16.988  -7.944  1.00 98.59           O  
ATOM   1487  N   TYR B 196      25.811 -17.692  -8.222  1.00 98.38           N  
ATOM   1488  CA  TYR B 196      25.050 -17.250  -9.385  1.00 98.38           C  
ATOM   1489  C   TYR B 196      25.920 -16.425 -10.325  1.00 98.38           C  
ATOM   1490  O   TYR B 196      25.482 -16.045 -11.414  1.00 98.38           O  
ATOM   1491  CB  TYR B 196      23.829 -16.433  -8.951  1.00 98.38           C  
ATOM   1492  CG  TYR B 196      22.580 -17.259  -8.766  1.00 98.38           C  
ATOM   1493  CD1 TYR B 196      21.586 -17.281  -9.742  1.00 98.38           C  
ATOM   1494  CD2 TYR B 196      22.390 -18.018  -7.616  1.00 98.38           C  
ATOM   1495  CE1 TYR B 196      20.431 -18.040  -9.575  1.00 98.38           C  
ATOM   1496  CE2 TYR B 196      21.239 -18.779  -7.439  1.00 98.38           C  
ATOM   1497  CZ  TYR B 196      20.268 -18.784  -8.423  1.00 98.38           C  
ATOM   1498  OH  TYR B 196      19.127 -19.537  -8.253  1.00 98.38           O  
ATOM   1499  N   GLY B 197      27.110 -16.067  -9.990  1.00 98.11           N  
ATOM   1500  CA  GLY B 197      27.880 -15.133 -10.796  1.00 98.11           C  
ATOM   1501  C   GLY B 197      27.244 -13.759 -10.888  1.00 98.11           C  
ATOM   1502  O   GLY B 197      26.954 -13.134  -9.866  1.00 98.11           O  
ATOM   1503  N   THR B 198      26.961 -13.344 -12.082  1.00 97.63           N  
ATOM   1504  CA  THR B 198      26.365 -12.024 -12.260  1.00 97.63           C  
ATOM   1505  C   THR B 198      24.884 -12.141 -12.606  1.00 97.63           C  
ATOM   1506  O   THR B 198      24.229 -11.140 -12.905  1.00 97.63           O  
ATOM   1507  CB  THR B 198      27.091 -11.228 -13.361  1.00 97.63           C  
ATOM   1508  CG2 THR B 198      28.556 -11.003 -13.002  1.00 97.63           C  
ATOM   1509  OG1 THR B 198      27.018 -11.953 -14.594  1.00 97.63           O  
ATOM   1510  N   LYS B 199      24.390 -13.398 -12.568  1.00 97.33           N  
ATOM   1511  CA  LYS B 199      23.000 -13.616 -12.960  1.00 97.33           C  
ATOM   1512  C   LYS B 199      22.041 -13.122 -11.881  1.00 97.33           C  
ATOM   1513  O   LYS B 199      22.383 -13.112 -10.696  1.00 97.33           O  
ATOM   1514  CB  LYS B 199      22.749 -15.097 -13.246  1.00 97.33           C  
ATOM   1515  CG  LYS B 199      23.481 -15.623 -14.472  1.00 97.33           C  
ATOM   1516  CD  LYS B 199      23.145 -17.084 -14.740  1.00 97.33           C  
ATOM   1517  CE  LYS B 199      23.824 -18.008 -13.738  1.00 97.33           C  
ATOM   1518  NZ  LYS B 199      23.775 -19.435 -14.178  1.00 97.33           N1+
ATOM   1519  N   SER B 200      20.886 -12.846 -12.375  1.00 96.67           N  
ATOM   1520  CA  SER B 200      19.797 -12.589 -11.438  1.00 96.67           C  
ATOM   1521  C   SER B 200      19.448 -13.841 -10.640  1.00 96.67           C  
ATOM   1522  O   SER B 200      19.609 -14.961 -11.129  1.00 96.67           O  
ATOM   1523  CB  SER B 200      18.559 -12.086 -12.181  1.00 96.67           C  
ATOM   1524  OG  SER B 200      18.826 -10.854 -12.828  1.00 96.67           O  
ATOM   1525  N   VAL B 201      19.012 -13.580  -9.415  1.00 98.25           N  
ATOM   1526  CA  VAL B 201      18.569 -14.673  -8.555  1.00 98.25           C  
ATOM   1527  C   VAL B 201      17.043 -14.720  -8.524  1.00 98.25           C  
ATOM   1528  O   VAL B 201      16.390 -13.712  -8.246  1.00 98.25           O  
ATOM   1529  CB  VAL B 201      19.127 -14.528  -7.121  1.00 98.25           C  
ATOM   1530  CG1 VAL B 201      18.603 -15.646  -6.222  1.00 98.25           C  
ATOM   1531  CG2 VAL B 201      20.655 -14.526  -7.141  1.00 98.25           C  
ATOM   1532  N   SER B 202      16.471 -15.812  -8.827  1.00 98.30           N  
ATOM   1533  CA  SER B 202      15.037 -16.039  -8.683  1.00 98.30           C  
ATOM   1534  C   SER B 202      14.752 -17.406  -8.069  1.00 98.30           C  
ATOM   1535  O   SER B 202      15.116 -18.436  -8.639  1.00 98.30           O  
ATOM   1536  CB  SER B 202      14.336 -15.924 -10.037  1.00 98.30           C  
ATOM   1537  OG  SER B 202      12.931 -16.028  -9.887  1.00 98.30           O  
ATOM   1538  N   MET B 203      14.092 -17.400  -6.896  1.00 98.77           N  
ATOM   1539  CA  MET B 203      13.751 -18.619  -6.168  1.00 98.77           C  
ATOM   1540  C   MET B 203      12.341 -18.533  -5.593  1.00 98.77           C  
ATOM   1541  O   MET B 203      11.920 -17.472  -5.129  1.00 98.77           O  
ATOM   1542  CB  MET B 203      14.759 -18.877  -5.047  1.00 98.77           C  
ATOM   1543  CG  MET B 203      16.179 -19.102  -5.540  1.00 98.77           C  
ATOM   1544  SD  MET B 203      17.360 -19.403  -4.168  1.00 98.77           S  
ATOM   1545  CE  MET B 203      18.836 -19.874  -5.113  1.00 98.77           C  
ATOM   1546  N   ARG B 204      11.656 -19.633  -5.623  1.00 98.57           N  
ATOM   1547  CA  ARG B 204      10.355 -19.682  -4.965  1.00 98.57           C  
ATOM   1548  C   ARG B 204      10.084 -21.067  -4.389  1.00 98.57           C  
ATOM   1549  O   ARG B 204      10.736 -22.042  -4.769  1.00 98.57           O  
ATOM   1550  CB  ARG B 204       9.243 -19.294  -5.942  1.00 98.57           C  
ATOM   1551  CG  ARG B 204       9.041 -20.291  -7.072  1.00 98.57           C  
ATOM   1552  CD  ARG B 204       7.800 -19.968  -7.893  1.00 98.57           C  
ATOM   1553  NE  ARG B 204       7.595 -20.939  -8.964  1.00 98.57           N  
ATOM   1554  CZ  ARG B 204       6.924 -22.080  -8.836  1.00 98.57           C  
ATOM   1555  NH1 ARG B 204       6.377 -22.418  -7.673  1.00 98.57           N1+
ATOM   1556  NH2 ARG B 204       6.799 -22.891  -9.876  1.00 98.57           N  
ATOM   1557  N   GLY B 205       9.171 -21.158  -3.389  1.00 98.54           N  
ATOM   1558  CA  GLY B 205       8.582 -22.395  -2.902  1.00 98.54           C  
ATOM   1559  C   GLY B 205       7.195 -22.654  -3.459  1.00 98.54           C  
ATOM   1560  O   GLY B 205       6.935 -22.397  -4.636  1.00 98.54           O  
ATOM   1561  N   VAL B 206       6.365 -23.294  -2.632  1.00 97.57           N  
ATOM   1562  CA  VAL B 206       4.938 -23.429  -2.908  1.00 97.57           C  
ATOM   1563  C   VAL B 206       4.205 -22.165  -2.465  1.00 97.57           C  
ATOM   1564  O   VAL B 206       4.465 -21.637  -1.381  1.00 97.57           O  
ATOM   1565  CB  VAL B 206       4.339 -24.668  -2.207  1.00 97.57           C  
ATOM   1566  CG1 VAL B 206       2.830 -24.741  -2.436  1.00 97.57           C  
ATOM   1567  CG2 VAL B 206       5.020 -25.942  -2.701  1.00 97.57           C  
ATOM   1568  N   PHE B 207       3.389 -21.703  -3.300  1.00 95.54           N  
ATOM   1569  CA  PHE B 207       2.750 -20.402  -3.138  1.00 95.54           C  
ATOM   1570  C   PHE B 207       2.064 -20.301  -1.781  1.00 95.54           C  
ATOM   1571  O   PHE B 207       1.409 -21.247  -1.338  1.00 95.54           O  
ATOM   1572  CB  PHE B 207       1.734 -20.158  -4.259  1.00 95.54           C  
ATOM   1573  CG  PHE B 207       0.894 -18.925  -4.059  1.00 95.54           C  
ATOM   1574  CD1 PHE B 207      -0.387 -19.019  -3.530  1.00 95.54           C  
ATOM   1575  CD2 PHE B 207       1.387 -17.672  -4.400  1.00 95.54           C  
ATOM   1576  CE1 PHE B 207      -1.167 -17.880  -3.344  1.00 95.54           C  
ATOM   1577  CE2 PHE B 207       0.613 -16.529  -4.216  1.00 95.54           C  
ATOM   1578  CZ  PHE B 207      -0.663 -16.635  -3.689  1.00 95.54           C  
ATOM   1579  N   THR B 208       2.205 -19.111  -1.084  1.00 97.09           N  
ATOM   1580  CA  THR B 208       1.447 -18.689   0.089  1.00 97.09           C  
ATOM   1581  C   THR B 208       1.188 -17.186   0.054  1.00 97.09           C  
ATOM   1582  O   THR B 208       1.982 -16.426  -0.505  1.00 97.09           O  
ATOM   1583  CB  THR B 208       2.184 -19.055   1.391  1.00 97.09           C  
ATOM   1584  CG2 THR B 208       3.545 -18.370   1.464  1.00 97.09           C  
ATOM   1585  OG1 THR B 208       1.393 -18.642   2.513  1.00 97.09           O  
ATOM   1586  N   ASN B 209       0.067 -16.718   0.653  1.00 96.32           N  
ATOM   1587  CA  ASN B 209      -0.223 -15.289   0.716  1.00 96.32           C  
ATOM   1588  C   ASN B 209      -0.001 -14.734   2.120  1.00 96.32           C  
ATOM   1589  O   ASN B 209      -0.530 -13.676   2.465  1.00 96.32           O  
ATOM   1590  CB  ASN B 209      -1.655 -15.011   0.255  1.00 96.32           C  
ATOM   1591  CG  ASN B 209      -2.691 -15.700   1.122  1.00 96.32           C  
ATOM   1592  ND2 ASN B 209      -3.957 -15.352   0.921  1.00 96.32           N  
ATOM   1593  OD1 ASN B 209      -2.357 -16.536   1.964  1.00 96.32           O  
ATOM   1594  N   ASN B 210       0.745 -15.517   2.909  1.00 92.19           N  
ATOM   1595  CA  ASN B 210       1.092 -15.132   4.273  1.00 92.19           C  
ATOM   1596  C   ASN B 210       2.486 -15.620   4.655  1.00 92.19           C  
ATOM   1597  O   ASN B 210       2.871 -16.740   4.316  1.00 92.19           O  
ATOM   1598  CB  ASN B 210       0.052 -15.664   5.261  1.00 92.19           C  
ATOM   1599  CG  ASN B 210       0.257 -15.132   6.666  1.00 92.19           C  
ATOM   1600  ND2 ASN B 210      -0.702 -14.350   7.149  1.00 92.19           N  
ATOM   1601  OD1 ASN B 210       1.268 -15.421   7.312  1.00 92.19           O  
ATOM   1602  N   PRO B 211       3.189 -14.795   5.426  1.00 95.64           N  
ATOM   1603  CA  PRO B 211       4.543 -15.225   5.784  1.00 95.64           C  
ATOM   1604  C   PRO B 211       4.572 -16.105   7.032  1.00 95.64           C  
ATOM   1605  O   PRO B 211       5.643 -16.358   7.589  1.00 95.64           O  
ATOM   1606  CB  PRO B 211       5.279 -13.906   6.029  1.00 95.64           C  
ATOM   1607  CG  PRO B 211       4.236 -12.980   6.567  1.00 95.64           C  
ATOM   1608  CD  PRO B 211       2.933 -13.282   5.883  1.00 95.64           C  
ATOM   1609  N   ARG B 212       3.345 -16.489   7.446  1.00 93.86           N  
ATOM   1610  CA  ARG B 212       3.244 -17.495   8.499  1.00 93.86           C  
ATOM   1611  C   ARG B 212       2.869 -18.856   7.923  1.00 93.86           C  
ATOM   1612  O   ARG B 212       2.193 -18.936   6.895  1.00 93.86           O  
ATOM   1613  CB  ARG B 212       2.217 -17.071   9.551  1.00 93.86           C  
ATOM   1614  CG  ARG B 212       2.461 -15.684  10.126  1.00 93.86           C  
ATOM   1615  CD  ARG B 212       3.560 -15.695  11.179  1.00 93.86           C  
ATOM   1616  NE  ARG B 212       3.715 -14.387  11.809  1.00 93.86           N  
ATOM   1617  CZ  ARG B 212       4.663 -14.077  12.690  1.00 93.86           C  
ATOM   1618  NH1 ARG B 212       5.563 -14.980  13.062  1.00 93.86           N1+
ATOM   1619  NH2 ARG B 212       4.711 -12.856  13.201  1.00 93.86           N  
ATOM   1620  N   ARG B 213       3.387 -19.896   8.583  1.00 94.24           N  
ATOM   1621  CA  ARG B 213       3.113 -21.257   8.134  1.00 94.24           C  
ATOM   1622  C   ARG B 213       3.456 -21.428   6.658  1.00 94.24           C  
ATOM   1623  O   ARG B 213       2.652 -21.953   5.885  1.00 94.24           O  
ATOM   1624  CB  ARG B 213       1.645 -21.618   8.376  1.00 94.24           C  
ATOM   1625  CG  ARG B 213       1.248 -21.634   9.843  1.00 94.24           C  
ATOM   1626  CD  ARG B 213       1.948 -22.751  10.604  1.00 94.24           C  
ATOM   1627  NE  ARG B 213       1.479 -22.839  11.985  1.00 94.24           N  
ATOM   1628  CZ  ARG B 213       2.178 -22.451  13.048  1.00 94.24           C  
ATOM   1629  NH1 ARG B 213       3.396 -21.939  12.910  1.00 94.24           N1+
ATOM   1630  NH2 ARG B 213       1.656 -22.575  14.259  1.00 94.24           N  
ATOM   1631  N   ILE B 214       4.596 -21.055   6.262  1.00 97.71           N  
ATOM   1632  CA  ILE B 214       5.092 -21.214   4.899  1.00 97.71           C  
ATOM   1633  C   ILE B 214       5.327 -22.694   4.605  1.00 97.71           C  
ATOM   1634  O   ILE B 214       6.033 -23.377   5.350  1.00 97.71           O  
ATOM   1635  CB  ILE B 214       6.391 -20.410   4.673  1.00 97.71           C  
ATOM   1636  CG1 ILE B 214       6.140 -18.915   4.901  1.00 97.71           C  
ATOM   1637  CG2 ILE B 214       6.946 -20.663   3.268  1.00 97.71           C  
ATOM   1638  CD1 ILE B 214       7.408 -18.073   4.942  1.00 97.71           C  
ATOM   1639  N   PRO B 215       4.905 -23.185   3.487  1.00 98.00           N  
ATOM   1640  CA  PRO B 215       4.959 -24.625   3.224  1.00 98.00           C  
ATOM   1641  C   PRO B 215       6.384 -25.137   3.028  1.00 98.00           C  
ATOM   1642  O   PRO B 215       6.671 -26.301   3.319  1.00 98.00           O  
ATOM   1643  CB  PRO B 215       4.142 -24.779   1.938  1.00 98.00           C  
ATOM   1644  CG  PRO B 215       3.194 -23.624   1.948  1.00 98.00           C  
ATOM   1645  CD  PRO B 215       3.889 -22.441   2.559  1.00 98.00           C  
ATOM   1646  N   ILE B 216       7.206 -24.316   2.532  1.00 98.62           N  
ATOM   1647  CA  ILE B 216       8.523 -24.801   2.133  1.00 98.62           C  
ATOM   1648  C   ILE B 216       9.595 -24.170   3.018  1.00 98.62           C  
ATOM   1649  O   ILE B 216       9.756 -22.947   3.034  1.00 98.62           O  
ATOM   1650  CB  ILE B 216       8.809 -24.498   0.645  1.00 98.62           C  
ATOM   1651  CG1 ILE B 216       7.745 -25.148  -0.247  1.00 98.62           C  
ATOM   1652  CG2 ILE B 216      10.213 -24.972   0.258  1.00 98.62           C  
ATOM   1653  CD1 ILE B 216       7.650 -26.660  -0.095  1.00 98.62           C  
ATOM   1654  N   VAL B 217      10.373 -25.027   3.655  1.00 98.58           N  
ATOM   1655  CA  VAL B 217      11.521 -24.625   4.462  1.00 98.58           C  
ATOM   1656  C   VAL B 217      12.813 -25.067   3.779  1.00 98.58           C  
ATOM   1657  O   VAL B 217      12.930 -26.214   3.341  1.00 98.58           O  
ATOM   1658  CB  VAL B 217      11.444 -25.213   5.889  1.00 98.58           C  
ATOM   1659  CG1 VAL B 217      12.648 -24.771   6.720  1.00 98.58           C  
ATOM   1660  CG2 VAL B 217      10.141 -24.796   6.568  1.00 98.58           C  
ATOM   1661  N   VAL B 218      13.730 -24.216   3.665  1.00 98.81           N  
ATOM   1662  CA  VAL B 218      15.049 -24.472   3.095  1.00 98.81           C  
ATOM   1663  C   VAL B 218      16.125 -24.218   4.149  1.00 98.81           C  
ATOM   1664  O   VAL B 218      16.113 -23.185   4.821  1.00 98.81           O  
ATOM   1665  CB  VAL B 218      15.307 -23.598   1.848  1.00 98.81           C  
ATOM   1666  CG1 VAL B 218      16.681 -23.899   1.253  1.00 98.81           C  
ATOM   1667  CG2 VAL B 218      14.211 -23.816   0.807  1.00 98.81           C  
ATOM   1668  N   TYR B 219      17.086 -25.109   4.265  1.00 98.86           N  
ATOM   1669  CA  TYR B 219      18.130 -25.006   5.279  1.00 98.86           C  
ATOM   1670  C   TYR B 219      19.461 -24.607   4.653  1.00 98.86           C  
ATOM   1671  O   TYR B 219      19.839 -25.125   3.600  1.00 98.86           O  
ATOM   1672  CB  TYR B 219      18.284 -26.333   6.029  1.00 98.86           C  
ATOM   1673  CG  TYR B 219      17.054 -26.737   6.805  1.00 98.86           C  
ATOM   1674  CD1 TYR B 219      16.841 -26.274   8.102  1.00 98.86           C  
ATOM   1675  CD2 TYR B 219      16.103 -27.583   6.244  1.00 98.86           C  
ATOM   1676  CE1 TYR B 219      15.711 -26.645   8.822  1.00 98.86           C  
ATOM   1677  CE2 TYR B 219      14.968 -27.961   6.955  1.00 98.86           C  
ATOM   1678  CZ  TYR B 219      14.781 -27.487   8.241  1.00 98.86           C  
ATOM   1679  OH  TYR B 219      13.660 -27.858   8.949  1.00 98.86           O  
ATOM   1680  N   ILE B 220      20.115 -23.716   5.274  1.00 98.88           N  
ATOM   1681  CA  ILE B 220      21.401 -23.208   4.806  1.00 98.88           C  
ATOM   1682  C   ILE B 220      22.464 -23.430   5.879  1.00 98.88           C  
ATOM   1683  O   ILE B 220      22.226 -23.172   7.061  1.00 98.88           O  
ATOM   1684  CB  ILE B 220      21.316 -21.711   4.436  1.00 98.88           C  
ATOM   1685  CG1 ILE B 220      20.333 -21.501   3.279  1.00 98.88           C  
ATOM   1686  CG2 ILE B 220      22.702 -21.163   4.083  1.00 98.88           C  
ATOM   1687  CD1 ILE B 220      20.019 -20.039   2.990  1.00 98.88           C  
ATOM   1688  N   THR B 221      23.673 -23.835   5.491  1.00 98.52           N  
ATOM   1689  CA  THR B 221      24.698 -24.220   6.455  1.00 98.52           C  
ATOM   1690  C   THR B 221      25.938 -23.343   6.304  1.00 98.52           C  
ATOM   1691  O   THR B 221      26.832 -23.373   7.153  1.00 98.52           O  
ATOM   1692  CB  THR B 221      25.090 -25.700   6.293  1.00 98.52           C  
ATOM   1693  CG2 THR B 221      23.889 -26.614   6.515  1.00 98.52           C  
ATOM   1694  OG1 THR B 221      25.599 -25.912   4.971  1.00 98.52           O  
ATOM   1695  N   GLY B 222      26.037 -22.562   5.219  1.00 98.34           N  
ATOM   1696  CA  GLY B 222      27.251 -21.804   4.959  1.00 98.34           C  
ATOM   1697  C   GLY B 222      26.981 -20.414   4.415  1.00 98.34           C  
ATOM   1698  O   GLY B 222      26.207 -19.653   4.999  1.00 98.34           O  
ATOM   1699  N   ALA B 223      27.625 -20.103   3.212  1.00 98.48           N  
ATOM   1700  CA  ALA B 223      27.663 -18.734   2.702  1.00 98.48           C  
ATOM   1701  C   ALA B 223      26.373 -18.388   1.964  1.00 98.48           C  
ATOM   1702  O   ALA B 223      26.184 -17.248   1.533  1.00 98.48           O  
ATOM   1703  CB  ALA B 223      28.867 -18.542   1.783  1.00 98.48           C  
ATOM   1704  N   GLY B 224      25.425 -19.359   1.798  1.00 98.65           N  
ATOM   1705  CA  GLY B 224      24.122 -19.094   1.208  1.00 98.65           C  
ATOM   1706  C   GLY B 224      24.192 -18.774  -0.273  1.00 98.65           C  
ATOM   1707  O   GLY B 224      24.810 -19.511  -1.044  1.00 98.65           O  
ATOM   1708  N   ILE B 225      23.549 -17.807  -0.749  1.00 98.76           N  
ATOM   1709  CA  ILE B 225      23.467 -17.417  -2.152  1.00 98.76           C  
ATOM   1710  C   ILE B 225      24.508 -16.340  -2.450  1.00 98.76           C  
ATOM   1711  O   ILE B 225      24.384 -15.203  -1.989  1.00 98.76           O  
ATOM   1712  CB  ILE B 225      22.054 -16.911  -2.517  1.00 98.76           C  
ATOM   1713  CG1 ILE B 225      20.998 -17.956  -2.137  1.00 98.76           C  
ATOM   1714  CG2 ILE B 225      21.971 -16.566  -4.007  1.00 98.76           C  
ATOM   1715  CD1 ILE B 225      19.596 -17.387  -1.970  1.00 98.76           C  
ATOM   1716  N   VAL B 226      25.420 -16.695  -3.204  1.00 98.29           N  
ATOM   1717  CA  VAL B 226      26.520 -15.786  -3.510  1.00 98.29           C  
ATOM   1718  C   VAL B 226      26.449 -15.364  -4.976  1.00 98.29           C  
ATOM   1719  O   VAL B 226      25.874 -16.072  -5.806  1.00 98.29           O  
ATOM   1720  CB  VAL B 226      27.891 -16.432  -3.207  1.00 98.29           C  
ATOM   1721  CG1 VAL B 226      28.929 -15.363  -2.872  1.00 98.29           C  
ATOM   1722  CG2 VAL B 226      27.765 -17.436  -2.063  1.00 98.29           C  
ATOM   1723  N   GLY B 227      26.972 -14.200  -5.284  1.00 97.40           N  
ATOM   1724  CA  GLY B 227      26.975 -13.607  -6.612  1.00 97.40           C  
ATOM   1725  C   GLY B 227      26.766 -12.105  -6.595  1.00 97.40           C  
ATOM   1726  O   GLY B 227      26.679 -11.496  -5.527  1.00 97.40           O  
ATOM   1727  N   SER B 228      26.742 -11.539  -7.794  1.00 98.02           N  
ATOM   1728  CA  SER B 228      26.557 -10.100  -7.953  1.00 98.02           C  
ATOM   1729  C   SER B 228      25.429  -9.792  -8.932  1.00 98.02           C  
ATOM   1730  O   SER B 228      25.603  -8.997  -9.858  1.00 98.02           O  
ATOM   1731  CB  SER B 228      27.852  -9.442  -8.431  1.00 98.02           C  
ATOM   1732  OG  SER B 228      27.742  -8.030  -8.397  1.00 98.02           O  
ATOM   1733  N   GLY B 229      24.281 -10.468  -8.729  1.00 97.72           N  
ATOM   1734  CA  GLY B 229      23.144 -10.257  -9.609  1.00 97.72           C  
ATOM   1735  C   GLY B 229      22.447  -8.929  -9.376  1.00 97.72           C  
ATOM   1736  O   GLY B 229      22.368  -8.455  -8.241  1.00 97.72           O  
ATOM   1737  N   GLN B 230      21.881  -8.308 -10.397  1.00 97.78           N  
ATOM   1738  CA  GLN B 230      21.206  -7.018 -10.308  1.00 97.78           C  
ATOM   1739  C   GLN B 230      19.794  -7.173  -9.752  1.00 97.78           C  
ATOM   1740  O   GLN B 230      19.309  -6.305  -9.023  1.00 97.78           O  
ATOM   1741  CB  GLN B 230      21.159  -6.341 -11.679  1.00 97.78           C  
ATOM   1742  CG  GLN B 230      20.575  -4.935 -11.651  1.00 97.78           C  
ATOM   1743  CD  GLN B 230      20.451  -4.323 -13.033  1.00 97.78           C  
ATOM   1744  NE2 GLN B 230      20.929  -3.092 -13.182  1.00 97.78           N  
ATOM   1745  OE1 GLN B 230      19.931  -4.951 -13.961  1.00 97.78           O  
ATOM   1746  N   VAL B 231      19.087  -8.227 -10.192  1.00 98.44           N  
ATOM   1747  CA  VAL B 231      17.696  -8.437  -9.804  1.00 98.44           C  
ATOM   1748  C   VAL B 231      17.586  -9.682  -8.927  1.00 98.44           C  
ATOM   1749  O   VAL B 231      18.057 -10.758  -9.303  1.00 98.44           O  
ATOM   1750  CB  VAL B 231      16.776  -8.573 -11.039  1.00 98.44           C  
ATOM   1751  CG1 VAL B 231      15.324  -8.773 -10.611  1.00 98.44           C  
ATOM   1752  CG2 VAL B 231      16.908  -7.345 -11.938  1.00 98.44           C  
ATOM   1753  N   ILE B 232      16.973  -9.547  -7.711  1.00 98.63           N  
ATOM   1754  CA  ILE B 232      16.756 -10.648  -6.780  1.00 98.63           C  
ATOM   1755  C   ILE B 232      15.262 -10.803  -6.502  1.00 98.63           C  
ATOM   1756  O   ILE B 232      14.596  -9.845  -6.102  1.00 98.63           O  
ATOM   1757  CB  ILE B 232      17.527 -10.431  -5.458  1.00 98.63           C  
ATOM   1758  CG1 ILE B 232      19.036 -10.380  -5.722  1.00 98.63           C  
ATOM   1759  CG2 ILE B 232      17.185 -11.529  -4.447  1.00 98.63           C  
ATOM   1760  CD1 ILE B 232      19.520  -9.054  -6.293  1.00 98.63           C  
ATOM   1761  N   ARG B 233      14.749 -12.027  -6.733  1.00 98.25           N  
ATOM   1762  CA  ARG B 233      13.346 -12.353  -6.497  1.00 98.25           C  
ATOM   1763  C   ARG B 233      13.211 -13.587  -5.611  1.00 98.25           C  
ATOM   1764  O   ARG B 233      13.645 -14.678  -5.987  1.00 98.25           O  
ATOM   1765  CB  ARG B 233      12.616 -12.578  -7.823  1.00 98.25           C  
ATOM   1766  CG  ARG B 233      12.617 -11.365  -8.741  1.00 98.25           C  
ATOM   1767  CD  ARG B 233      11.917 -11.656 -10.061  1.00 98.25           C  
ATOM   1768  NE  ARG B 233      12.707 -12.549 -10.904  1.00 98.25           N  
ATOM   1769  CZ  ARG B 233      12.280 -13.093 -12.040  1.00 98.25           C  
ATOM   1770  NH1 ARG B 233      11.056 -12.845 -12.493  1.00 98.25           N1+
ATOM   1771  NH2 ARG B 233      13.081 -13.892 -12.729  1.00 98.25           N  
ATOM   1772  N   LEU B 234      12.593 -13.419  -4.471  1.00 98.78           N  
ATOM   1773  CA  LEU B 234      12.313 -14.503  -3.536  1.00 98.78           C  
ATOM   1774  C   LEU B 234      10.832 -14.539  -3.173  1.00 98.78           C  
ATOM   1775  O   LEU B 234      10.238 -13.501  -2.872  1.00 98.78           O  
ATOM   1776  CB  LEU B 234      13.158 -14.351  -2.269  1.00 98.78           C  
ATOM   1777  CG  LEU B 234      14.663 -14.167  -2.476  1.00 98.78           C  
ATOM   1778  CD1 LEU B 234      15.349 -13.881  -1.145  1.00 98.78           C  
ATOM   1779  CD2 LEU B 234      15.266 -15.400  -3.140  1.00 98.78           C  
ATOM   1780  N   ASP B 235      10.263 -15.775  -3.166  1.00 98.63           N  
ATOM   1781  CA  ASP B 235       8.823 -15.873  -2.946  1.00 98.63           C  
ATOM   1782  C   ASP B 235       8.462 -17.181  -2.247  1.00 98.63           C  
ATOM   1783  O   ASP B 235       8.895 -18.256  -2.668  1.00 98.63           O  
ATOM   1784  CB  ASP B 235       8.069 -15.759  -4.272  1.00 98.63           C  
ATOM   1785  CG  ASP B 235       6.562 -15.702  -4.095  1.00 98.63           C  
ATOM   1786  OD1 ASP B 235       5.882 -16.727  -4.317  1.00 98.63           O  
ATOM   1787  OD2 ASP B 235       6.049 -14.621  -3.732  1.00 98.63           O1-
ATOM   1788  N   SER B 236       7.749 -17.068  -1.147  1.00 98.68           N  
ATOM   1789  CA  SER B 236       7.113 -18.200  -0.480  1.00 98.68           C  
ATOM   1790  C   SER B 236       8.150 -19.197   0.026  1.00 98.68           C  
ATOM   1791  O   SER B 236       8.021 -20.402  -0.198  1.00 98.68           O  
ATOM   1792  CB  SER B 236       6.138 -18.901  -1.426  1.00 98.68           C  
ATOM   1793  OG  SER B 236       5.097 -18.023  -1.816  1.00 98.68           O  
ATOM   1794  N   LEU B 237       9.146 -18.680   0.673  1.00 98.84           N  
ATOM   1795  CA  LEU B 237      10.205 -19.524   1.217  1.00 98.84           C  
ATOM   1796  C   LEU B 237      10.494 -19.164   2.670  1.00 98.84           C  
ATOM   1797  O   LEU B 237      10.545 -17.984   3.024  1.00 98.84           O  
ATOM   1798  CB  LEU B 237      11.480 -19.388   0.381  1.00 98.84           C  
ATOM   1799  CG  LEU B 237      11.467 -20.065  -0.990  1.00 98.84           C  
ATOM   1800  CD1 LEU B 237      12.599 -19.524  -1.858  1.00 98.84           C  
ATOM   1801  CD2 LEU B 237      11.577 -21.578  -0.841  1.00 98.84           C  
ATOM   1802  N   ASP B 238      10.631 -20.092   3.536  1.00 98.79           N  
ATOM   1803  CA  ASP B 238      11.159 -19.975   4.892  1.00 98.79           C  
ATOM   1804  C   ASP B 238      12.614 -20.433   4.956  1.00 98.79           C  
ATOM   1805  O   ASP B 238      12.893 -21.634   4.940  1.00 98.79           O  
ATOM   1806  CB  ASP B 238      10.308 -20.786   5.871  1.00 98.79           C  
ATOM   1807  CG  ASP B 238      10.736 -20.607   7.318  1.00 98.79           C  
ATOM   1808  OD1 ASP B 238      11.760 -19.936   7.572  1.00 98.79           O  
ATOM   1809  OD2 ASP B 238      10.045 -21.144   8.210  1.00 98.79           O1-
ATOM   1810  N   PHE B 239      13.517 -19.533   4.951  1.00 98.91           N  
ATOM   1811  CA  PHE B 239      14.943 -19.826   5.025  1.00 98.91           C  
ATOM   1812  C   PHE B 239      15.389 -19.985   6.473  1.00 98.91           C  
ATOM   1813  O   PHE B 239      15.148 -19.106   7.303  1.00 98.91           O  
ATOM   1814  CB  PHE B 239      15.756 -18.722   4.343  1.00 98.91           C  
ATOM   1815  CG  PHE B 239      15.394 -18.504   2.899  1.00 98.91           C  
ATOM   1816  CD1 PHE B 239      15.916 -19.324   1.905  1.00 98.91           C  
ATOM   1817  CD2 PHE B 239      14.530 -17.480   2.534  1.00 98.91           C  
ATOM   1818  CE1 PHE B 239      15.582 -19.125   0.568  1.00 98.91           C  
ATOM   1819  CE2 PHE B 239      14.192 -17.275   1.199  1.00 98.91           C  
ATOM   1820  CZ  PHE B 239      14.720 -18.098   0.218  1.00 98.91           C  
ATOM   1821  N   ARG B 240      16.124 -21.061   6.714  1.00 98.82           N  
ATOM   1822  CA  ARG B 240      16.598 -21.287   8.076  1.00 98.82           C  
ATOM   1823  C   ARG B 240      18.072 -21.678   8.084  1.00 98.82           C  
ATOM   1824  O   ARG B 240      18.480 -22.598   7.373  1.00 98.82           O  
ATOM   1825  CB  ARG B 240      15.764 -22.371   8.762  1.00 98.82           C  
ATOM   1826  CG  ARG B 240      14.275 -22.068   8.806  1.00 98.82           C  
ATOM   1827  CD  ARG B 240      13.532 -23.022   9.731  1.00 98.82           C  
ATOM   1828  NE  ARG B 240      12.087 -22.829   9.656  1.00 98.82           N  
ATOM   1829  CZ  ARG B 240      11.193 -23.510  10.369  1.00 98.82           C  
ATOM   1830  NH1 ARG B 240      11.582 -24.445  11.228  1.00 98.82           N1+
ATOM   1831  NH2 ARG B 240       9.902 -23.253  10.222  1.00 98.82           N  
ATOM   1832  N   SER B 241      18.790 -20.952   8.890  1.00 98.63           N  
ATOM   1833  CA  SER B 241      20.139 -21.416   9.197  1.00 98.63           C  
ATOM   1834  C   SER B 241      20.109 -22.663  10.074  1.00 98.63           C  
ATOM   1835  O   SER B 241      19.219 -22.817  10.913  1.00 98.63           O  
ATOM   1836  CB  SER B 241      20.941 -20.314   9.891  1.00 98.63           C  
ATOM   1837  OG  SER B 241      22.052 -20.859  10.582  1.00 98.63           O  
ATOM   1838  N   THR B 242      21.130 -23.492   9.845  1.00 98.09           N  
ATOM   1839  CA  THR B 242      21.269 -24.655  10.715  1.00 98.09           C  
ATOM   1840  C   THR B 242      21.940 -24.271  12.030  1.00 98.09           C  
ATOM   1841  O   THR B 242      22.009 -25.079  12.958  1.00 98.09           O  
ATOM   1842  CB  THR B 242      22.079 -25.771  10.029  1.00 98.09           C  
ATOM   1843  CG2 THR B 242      21.338 -26.323   8.816  1.00 98.09           C  
ATOM   1844  OG1 THR B 242      23.343 -25.245   9.604  1.00 98.09           O  
ATOM   1845  N   GLY B 243      22.402 -23.077  12.126  1.00 98.44           N  
ATOM   1846  CA  GLY B 243      22.972 -22.545  13.353  1.00 98.44           C  
ATOM   1847  C   GLY B 243      22.003 -21.677  14.134  1.00 98.44           C  
ATOM   1848  O   GLY B 243      20.801 -21.946  14.157  1.00 98.44           O  
ATOM   1849  N   ASN B 244      22.570 -20.825  14.820  1.00 98.39           N  
ATOM   1850  CA  ASN B 244      21.816 -19.788  15.516  1.00 98.39           C  
ATOM   1851  C   ASN B 244      22.494 -18.426  15.397  1.00 98.39           C  
ATOM   1852  O   ASN B 244      23.639 -18.335  14.950  1.00 98.39           O  
ATOM   1853  CB  ASN B 244      21.627 -20.159  16.989  1.00 98.39           C  
ATOM   1854  CG  ASN B 244      22.940 -20.270  17.737  1.00 98.39           C  
ATOM   1855  ND2 ASN B 244      23.260 -21.473  18.198  1.00 98.39           N  
ATOM   1856  OD1 ASN B 244      23.661 -19.282  17.901  1.00 98.39           O  
ATOM   1857  N   LYS B 245      21.822 -17.349  15.825  1.00 98.00           N  
ATOM   1858  CA  LYS B 245      22.250 -15.984  15.534  1.00 98.00           C  
ATOM   1859  C   LYS B 245      23.542 -15.644  16.272  1.00 98.00           C  
ATOM   1860  O   LYS B 245      24.241 -14.696  15.907  1.00 98.00           O  
ATOM   1861  CB  LYS B 245      21.154 -14.986  15.909  1.00 98.00           C  
ATOM   1862  CG  LYS B 245      20.844 -14.937  17.398  1.00 98.00           C  
ATOM   1863  CD  LYS B 245      19.793 -13.881  17.716  1.00 98.00           C  
ATOM   1864  CE  LYS B 245      19.508 -13.807  19.210  1.00 98.00           C  
ATOM   1865  NZ  LYS B 245      18.513 -12.740  19.532  1.00 98.00           N1+
ATOM   1866  N   ASN B 246      24.002 -16.522  17.324  1.00 97.77           N  
ATOM   1867  CA  ASN B 246      25.144 -16.226  18.183  1.00 97.77           C  
ATOM   1868  C   ASN B 246      26.279 -17.222  17.969  1.00 97.77           C  
ATOM   1869  O   ASN B 246      27.256 -17.228  18.721  1.00 97.77           O  
ATOM   1870  CB  ASN B 246      24.720 -16.211  19.653  1.00 97.77           C  
ATOM   1871  CG  ASN B 246      23.733 -15.104  19.966  1.00 97.77           C  
ATOM   1872  ND2 ASN B 246      22.728 -15.416  20.775  1.00 97.77           N  
ATOM   1873  OD1 ASN B 246      23.873 -13.977  19.483  1.00 97.77           O  
ATOM   1874  N   ASP B 247      26.289 -18.040  16.983  1.00 97.77           N  
ATOM   1875  CA  ASP B 247      27.219 -19.162  16.900  1.00 97.77           C  
ATOM   1876  C   ASP B 247      28.548 -18.729  16.286  1.00 97.77           C  
ATOM   1877  O   ASP B 247      29.518 -19.491  16.291  1.00 97.77           O  
ATOM   1878  CB  ASP B 247      26.610 -20.305  16.084  1.00 97.77           C  
ATOM   1879  CG  ASP B 247      26.274 -19.902  14.659  1.00 97.77           C  
ATOM   1880  OD1 ASP B 247      26.766 -18.854  14.189  1.00 97.77           O  
ATOM   1881  OD2 ASP B 247      25.508 -20.639  14.001  1.00 97.77           O1-
ATOM   1882  N   GLY B 248      28.634 -17.534  15.762  1.00 96.47           N  
ATOM   1883  CA  GLY B 248      29.870 -17.020  15.194  1.00 96.47           C  
ATOM   1884  C   GLY B 248      30.244 -17.683  13.881  1.00 96.47           C  
ATOM   1885  O   GLY B 248      31.336 -17.460  13.356  1.00 96.47           O  
ATOM   1886  N   ALA B 249      29.352 -18.504  13.262  1.00 97.94           N  
ATOM   1887  CA  ALA B 249      29.643 -19.268  12.052  1.00 97.94           C  
ATOM   1888  C   ALA B 249      29.433 -18.418  10.803  1.00 97.94           C  
ATOM   1889  O   ALA B 249      29.804 -18.824   9.699  1.00 97.94           O  
ATOM   1890  CB  ALA B 249      28.773 -20.522  11.992  1.00 97.94           C  
ATOM   1891  N   ASN B 250      28.864 -17.273  10.950  1.00 98.29           N  
ATOM   1892  CA  ASN B 250      28.588 -16.331   9.870  1.00 98.29           C  
ATOM   1893  C   ASN B 250      27.767 -16.978   8.758  1.00 98.29           C  
ATOM   1894  O   ASN B 250      28.079 -16.817   7.577  1.00 98.29           O  
ATOM   1895  CB  ASN B 250      29.893 -15.765   9.305  1.00 98.29           C  
ATOM   1896  CG  ASN B 250      29.672 -14.544   8.434  1.00 98.29           C  
ATOM   1897  ND2 ASN B 250      30.474 -14.411   7.385  1.00 98.29           N  
ATOM   1898  OD1 ASN B 250      28.787 -13.727   8.703  1.00 98.29           O  
ATOM   1899  N   ILE B 251      26.845 -17.856   9.101  1.00 98.76           N  
ATOM   1900  CA  ILE B 251      25.917 -18.412   8.123  1.00 98.76           C  
ATOM   1901  C   ILE B 251      25.029 -17.302   7.565  1.00 98.76           C  
ATOM   1902  O   ILE B 251      24.320 -16.629   8.316  1.00 98.76           O  
ATOM   1903  CB  ILE B 251      25.050 -19.533   8.740  1.00 98.76           C  
ATOM   1904  CG1 ILE B 251      25.939 -20.652   9.295  1.00 98.76           C  
ATOM   1905  CG2 ILE B 251      24.060 -20.081   7.707  1.00 98.76           C  
ATOM   1906  CD1 ILE B 251      25.176 -21.733  10.047  1.00 98.76           C  
ATOM   1907  N   THR B 252      25.117 -17.131   6.269  1.00 98.69           N  
ATOM   1908  CA  THR B 252      24.517 -15.989   5.586  1.00 98.69           C  
ATOM   1909  C   THR B 252      23.472 -16.452   4.575  1.00 98.69           C  
ATOM   1910  O   THR B 252      23.644 -17.485   3.926  1.00 98.69           O  
ATOM   1911  CB  THR B 252      25.585 -15.140   4.873  1.00 98.69           C  
ATOM   1912  CG2 THR B 252      24.942 -14.075   3.991  1.00 98.69           C  
ATOM   1913  OG1 THR B 252      26.410 -14.498   5.854  1.00 98.69           O  
ATOM   1914  N   LEU B 253      22.357 -15.749   4.475  1.00 98.78           N  
ATOM   1915  CA  LEU B 253      21.424 -15.999   3.382  1.00 98.78           C  
ATOM   1916  C   LEU B 253      21.945 -15.410   2.076  1.00 98.78           C  
ATOM   1917  O   LEU B 253      22.214 -16.144   1.122  1.00 98.78           O  
ATOM   1918  CB  LEU B 253      20.048 -15.412   3.707  1.00 98.78           C  
ATOM   1919  CG  LEU B 253      18.993 -15.506   2.603  1.00 98.78           C  
ATOM   1920  CD1 LEU B 253      18.837 -16.951   2.141  1.00 98.78           C  
ATOM   1921  CD2 LEU B 253      17.660 -14.947   3.088  1.00 98.78           C  
ATOM   1922  N   MET B 254      22.100 -14.049   2.104  1.00 98.56           N  
ATOM   1923  CA  MET B 254      22.636 -13.378   0.924  1.00 98.56           C  
ATOM   1924  C   MET B 254      23.326 -12.073   1.306  1.00 98.56           C  
ATOM   1925  O   MET B 254      22.784 -11.283   2.080  1.00 98.56           O  
ATOM   1926  CB  MET B 254      21.525 -13.104  -0.091  1.00 98.56           C  
ATOM   1927  CG  MET B 254      22.033 -12.643  -1.447  1.00 98.56           C  
ATOM   1928  SD  MET B 254      20.697 -12.539  -2.701  1.00 98.56           S  
ATOM   1929  CE  MET B 254      21.667 -12.082  -4.165  1.00 98.56           C  
ATOM   1930  N   ASP B 255      24.472 -11.777   0.819  1.00 98.12           N  
ATOM   1931  CA  ASP B 255      25.229 -10.532   0.902  1.00 98.12           C  
ATOM   1932  C   ASP B 255      25.781 -10.132  -0.464  1.00 98.12           C  
ATOM   1933  O   ASP B 255      26.927 -10.444  -0.792  1.00 98.12           O  
ATOM   1934  CB  ASP B 255      26.370 -10.664   1.913  1.00 98.12           C  
ATOM   1935  CG  ASP B 255      26.943  -9.323   2.338  1.00 98.12           C  
ATOM   1936  OD1 ASP B 255      26.423  -8.272   1.906  1.00 98.12           O  
ATOM   1937  OD2 ASP B 255      27.926  -9.318   3.111  1.00 98.12           O1-
ATOM   1938  N   ASN B 256      24.956  -9.567  -1.309  1.00 98.02           N  
ATOM   1939  CA  ASN B 256      25.165  -9.281  -2.724  1.00 98.02           C  
ATOM   1940  C   ASN B 256      25.886  -7.952  -2.928  1.00 98.02           C  
ATOM   1941  O   ASN B 256      25.347  -6.892  -2.603  1.00 98.02           O  
ATOM   1942  CB  ASN B 256      23.831  -9.282  -3.474  1.00 98.02           C  
ATOM   1943  CG  ASN B 256      24.000  -9.077  -4.967  1.00 98.02           C  
ATOM   1944  ND2 ASN B 256      22.918  -9.253  -5.716  1.00 98.02           N  
ATOM   1945  OD1 ASN B 256      25.095  -8.765  -5.443  1.00 98.02           O  
ATOM   1946  N   PRO B 257      27.064  -7.955  -3.462  1.00 97.73           N  
ATOM   1947  CA  PRO B 257      27.870  -6.736  -3.564  1.00 97.73           C  
ATOM   1948  C   PRO B 257      27.548  -5.919  -4.813  1.00 97.73           C  
ATOM   1949  O   PRO B 257      28.235  -4.938  -5.108  1.00 97.73           O  
ATOM   1950  CB  PRO B 257      29.305  -7.266  -3.612  1.00 97.73           C  
ATOM   1951  CG  PRO B 257      29.209  -8.562  -4.350  1.00 97.73           C  
ATOM   1952  CD  PRO B 257      27.924  -9.236  -3.965  1.00 97.73           C  
ATOM   1953  N   HIS B 258      26.532  -6.254  -5.620  1.00 98.10           N  
ATOM   1954  CA  HIS B 258      26.201  -5.511  -6.831  1.00 98.10           C  
ATOM   1955  C   HIS B 258      26.009  -4.028  -6.533  1.00 98.10           C  
ATOM   1956  O   HIS B 258      25.409  -3.667  -5.518  1.00 98.10           O  
ATOM   1957  CB  HIS B 258      24.940  -6.083  -7.482  1.00 98.10           C  
ATOM   1958  CG  HIS B 258      24.624  -5.477  -8.812  1.00 98.10           C  
ATOM   1959  CD2 HIS B 258      24.837  -5.931 -10.070  1.00 98.10           C  
ATOM   1960  ND1 HIS B 258      24.014  -4.248  -8.943  1.00 98.10           N  
ATOM   1961  CE1 HIS B 258      23.865  -3.973 -10.228  1.00 98.10           C  
ATOM   1962  NE2 HIS B 258      24.356  -4.978 -10.933  1.00 98.10           N  
ATOM   1963  N   THR B 259      26.524  -3.203  -7.419  1.00 98.12           N  
ATOM   1964  CA  THR B 259      26.397  -1.759  -7.258  1.00 98.12           C  
ATOM   1965  C   THR B 259      25.659  -1.145  -8.445  1.00 98.12           C  
ATOM   1966  O   THR B 259      25.319  -1.846  -9.401  1.00 98.12           O  
ATOM   1967  CB  THR B 259      27.776  -1.090  -7.106  1.00 98.12           C  
ATOM   1968  CG2 THR B 259      28.587  -1.749  -5.995  1.00 98.12           C  
ATOM   1969  OG1 THR B 259      28.495  -1.205  -8.340  1.00 98.12           O  
ATOM   1970  N   ASP B 260      25.377   0.085  -8.447  1.00 97.39           N  
ATOM   1971  CA  ASP B 260      24.808   0.877  -9.533  1.00 97.39           C  
ATOM   1972  C   ASP B 260      23.405   0.392  -9.890  1.00 97.39           C  
ATOM   1973  O   ASP B 260      23.108   0.141 -11.059  1.00 97.39           O  
ATOM   1974  CB  ASP B 260      25.712   0.826 -10.766  1.00 97.39           C  
ATOM   1975  CG  ASP B 260      25.447   1.958 -11.743  1.00 97.39           C  
ATOM   1976  OD1 ASP B 260      24.873   2.992 -11.337  1.00 97.39           O  
ATOM   1977  OD2 ASP B 260      25.815   1.815 -12.929  1.00 97.39           O1-
ATOM   1978  N   GLY B 261      22.639   0.117  -8.861  1.00 97.69           N  
ATOM   1979  CA  GLY B 261      21.237  -0.230  -9.030  1.00 97.69           C  
ATOM   1980  C   GLY B 261      20.959  -1.708  -8.830  1.00 97.69           C  
ATOM   1981  O   GLY B 261      21.343  -2.535  -9.660  1.00 97.69           O  
ATOM   1982  N   THR B 262      20.394  -2.041  -7.690  1.00 98.32           N  
ATOM   1983  CA  THR B 262      19.938  -3.390  -7.374  1.00 98.32           C  
ATOM   1984  C   THR B 262      18.439  -3.401  -7.086  1.00 98.32           C  
ATOM   1985  O   THR B 262      17.933  -2.532  -6.373  1.00 98.32           O  
ATOM   1986  CB  THR B 262      20.700  -3.969  -6.168  1.00 98.32           C  
ATOM   1987  CG2 THR B 262      20.308  -5.421  -5.915  1.00 98.32           C  
ATOM   1988  OG1 THR B 262      22.108  -3.903  -6.423  1.00 98.32           O  
ATOM   1989  N   PHE B 263      17.740  -4.365  -7.664  1.00 98.55           N  
ATOM   1990  CA  PHE B 263      16.303  -4.525  -7.473  1.00 98.55           C  
ATOM   1991  C   PHE B 263      16.003  -5.750  -6.618  1.00 98.55           C  
ATOM   1992  O   PHE B 263      16.310  -6.878  -7.011  1.00 98.55           O  
ATOM   1993  CB  PHE B 263      15.590  -4.640  -8.824  1.00 98.55           C  
ATOM   1994  CG  PHE B 263      15.828  -3.468  -9.738  1.00 98.55           C  
ATOM   1995  CD1 PHE B 263      14.981  -2.367  -9.714  1.00 98.55           C  
ATOM   1996  CD2 PHE B 263      16.900  -3.468 -10.622  1.00 98.55           C  
ATOM   1997  CE1 PHE B 263      15.199  -1.281 -10.559  1.00 98.55           C  
ATOM   1998  CE2 PHE B 263      17.124  -2.387 -11.469  1.00 98.55           C  
ATOM   1999  CZ  PHE B 263      16.272  -1.294 -11.436  1.00 98.55           C  
ATOM   2000  N   LEU B 264      15.391  -5.529  -5.463  1.00 98.56           N  
ATOM   2001  CA  LEU B 264      15.074  -6.606  -4.532  1.00 98.56           C  
ATOM   2002  C   LEU B 264      13.566  -6.745  -4.356  1.00 98.56           C  
ATOM   2003  O   LEU B 264      12.883  -5.774  -4.022  1.00 98.56           O  
ATOM   2004  CB  LEU B 264      15.737  -6.354  -3.175  1.00 98.56           C  
ATOM   2005  CG  LEU B 264      15.348  -7.306  -2.043  1.00 98.56           C  
ATOM   2006  CD1 LEU B 264      15.841  -8.718  -2.345  1.00 98.56           C  
ATOM   2007  CD2 LEU B 264      15.906  -6.813  -0.713  1.00 98.56           C  
ATOM   2008  N   SER B 265      13.042  -8.004  -4.606  1.00 98.57           N  
ATOM   2009  CA  SER B 265      11.645  -8.329  -4.343  1.00 98.57           C  
ATOM   2010  C   SER B 265      11.522  -9.575  -3.471  1.00 98.57           C  
ATOM   2011  O   SER B 265      11.929 -10.665  -3.877  1.00 98.57           O  
ATOM   2012  CB  SER B 265      10.886  -8.538  -5.654  1.00 98.57           C  
ATOM   2013  OG  SER B 265      10.805  -7.327  -6.386  1.00 98.57           O  
ATOM   2014  N   VAL B 266      10.976  -9.385  -2.325  1.00 98.78           N  
ATOM   2015  CA  VAL B 266      10.706 -10.467  -1.384  1.00 98.78           C  
ATOM   2016  C   VAL B 266       9.218 -10.495  -1.041  1.00 98.78           C  
ATOM   2017  O   VAL B 266       8.662  -9.493  -0.585  1.00 98.78           O  
ATOM   2018  CB  VAL B 266      11.547 -10.323  -0.096  1.00 98.78           C  
ATOM   2019  CG1 VAL B 266      11.258 -11.471   0.869  1.00 98.78           C  
ATOM   2020  CG2 VAL B 266      13.036 -10.269  -0.435  1.00 98.78           C  
ATOM   2021  N   THR B 267       8.590 -11.645  -1.262  1.00 98.49           N  
ATOM   2022  CA  THR B 267       7.156 -11.761  -1.021  1.00 98.49           C  
ATOM   2023  C   THR B 267       6.847 -12.998  -0.182  1.00 98.49           C  
ATOM   2024  O   THR B 267       7.155 -14.121  -0.586  1.00 98.49           O  
ATOM   2025  CB  THR B 267       6.370 -11.825  -2.344  1.00 98.49           C  
ATOM   2026  CG2 THR B 267       4.867 -11.784  -2.093  1.00 98.49           C  
ATOM   2027  OG1 THR B 267       6.737 -10.709  -3.165  1.00 98.49           O  
ATOM   2028  N   ASN B 268       6.325 -12.799   1.033  1.00 98.64           N  
ATOM   2029  CA  ASN B 268       5.866 -13.843   1.944  1.00 98.64           C  
ATOM   2030  C   ASN B 268       6.966 -14.862   2.228  1.00 98.64           C  
ATOM   2031  O   ASN B 268       6.786 -16.058   1.994  1.00 98.64           O  
ATOM   2032  CB  ASN B 268       4.628 -14.543   1.378  1.00 98.64           C  
ATOM   2033  CG  ASN B 268       3.428 -13.621   1.285  1.00 98.64           C  
ATOM   2034  ND2 ASN B 268       2.789 -13.595   0.122  1.00 98.64           N  
ATOM   2035  OD1 ASN B 268       3.079 -12.937   2.251  1.00 98.64           O  
ATOM   2036  N   CYS B 269       8.041 -14.388   2.783  1.00 98.85           N  
ATOM   2037  CA  CYS B 269       9.186 -15.199   3.182  1.00 98.85           C  
ATOM   2038  C   CYS B 269       9.461 -15.058   4.674  1.00 98.85           C  
ATOM   2039  O   CYS B 269       8.879 -14.199   5.338  1.00 98.85           O  
ATOM   2040  CB  CYS B 269      10.429 -14.801   2.385  1.00 98.85           C  
ATOM   2041  SG  CYS B 269      10.326 -15.203   0.627  1.00 98.85           S  
ATOM   2042  N   ALA B 270      10.316 -15.896   5.147  1.00 98.89           N  
ATOM   2043  CA  ALA B 270      10.850 -15.810   6.504  1.00 98.89           C  
ATOM   2044  C   ALA B 270      12.332 -16.171   6.535  1.00 98.89           C  
ATOM   2045  O   ALA B 270      12.839 -16.816   5.614  1.00 98.89           O  
ATOM   2046  CB  ALA B 270      10.064 -16.721   7.444  1.00 98.89           C  
ATOM   2047  N   ALA B 271      13.036 -15.709   7.478  1.00 98.93           N  
ATOM   2048  CA  ALA B 271      14.444 -16.019   7.712  1.00 98.93           C  
ATOM   2049  C   ALA B 271      14.730 -16.180   9.202  1.00 98.93           C  
ATOM   2050  O   ALA B 271      14.400 -15.302  10.002  1.00 98.93           O  
ATOM   2051  CB  ALA B 271      15.334 -14.930   7.117  1.00 98.93           C  
ATOM   2052  N   ARG B 272      15.397 -17.264   9.537  1.00 98.84           N  
ATOM   2053  CA  ARG B 272      15.562 -17.557  10.957  1.00 98.84           C  
ATOM   2054  C   ARG B 272      16.974 -18.052  11.253  1.00 98.84           C  
ATOM   2055  O   ARG B 272      17.538 -18.832  10.483  1.00 98.84           O  
ATOM   2056  CB  ARG B 272      14.536 -18.595  11.414  1.00 98.84           C  
ATOM   2057  CG  ARG B 272      13.092 -18.144  11.260  1.00 98.84           C  
ATOM   2058  CD  ARG B 272      12.113 -19.262  11.591  1.00 98.84           C  
ATOM   2059  NE  ARG B 272      10.728 -18.810  11.502  1.00 98.84           N  
ATOM   2060  CZ  ARG B 272       9.976 -18.880  10.407  1.00 98.84           C  
ATOM   2061  NH1 ARG B 272      10.464 -19.388   9.281  1.00 98.84           N1+
ATOM   2062  NH2 ARG B 272       8.727 -18.439  10.437  1.00 98.84           N  
ATOM   2063  N   ASN B 273      17.590 -17.501  12.318  1.00 98.86           N  
ATOM   2064  CA  ASN B 273      18.739 -18.075  13.010  1.00 98.86           C  
ATOM   2065  C   ASN B 273      20.039 -17.805  12.259  1.00 98.86           C  
ATOM   2066  O   ASN B 273      21.046 -18.478  12.490  1.00 98.86           O  
ATOM   2067  CB  ASN B 273      18.546 -19.580  13.213  1.00 98.86           C  
ATOM   2068  CG  ASN B 273      17.310 -19.905  14.028  1.00 98.86           C  
ATOM   2069  ND2 ASN B 273      16.617 -20.974  13.654  1.00 98.86           N  
ATOM   2070  OD1 ASN B 273      16.980 -19.201  14.986  1.00 98.86           O  
ATOM   2071  N   PHE B 274      20.089 -16.892  11.421  1.00 98.89           N  
ATOM   2072  CA  PHE B 274      21.315 -16.604  10.687  1.00 98.89           C  
ATOM   2073  C   PHE B 274      22.310 -15.857  11.567  1.00 98.89           C  
ATOM   2074  O   PHE B 274      21.967 -14.844  12.180  1.00 98.89           O  
ATOM   2075  CB  PHE B 274      21.010 -15.785   9.428  1.00 98.89           C  
ATOM   2076  CG  PHE B 274      20.346 -16.578   8.335  1.00 98.89           C  
ATOM   2077  CD1 PHE B 274      21.105 -17.303   7.424  1.00 98.89           C  
ATOM   2078  CD2 PHE B 274      18.963 -16.598   8.218  1.00 98.89           C  
ATOM   2079  CE1 PHE B 274      20.493 -18.038   6.411  1.00 98.89           C  
ATOM   2080  CE2 PHE B 274      18.344 -17.330   7.208  1.00 98.89           C  
ATOM   2081  CZ  PHE B 274      19.111 -18.048   6.305  1.00 98.89           C  
ATOM   2082  N   SER B 275      23.525 -16.358  11.603  1.00 98.80           N  
ATOM   2083  CA  SER B 275      24.591 -15.714  12.364  1.00 98.80           C  
ATOM   2084  C   SER B 275      25.306 -14.658  11.528  1.00 98.80           C  
ATOM   2085  O   SER B 275      26.048 -13.832  12.064  1.00 98.80           O  
ATOM   2086  CB  SER B 275      25.598 -16.752  12.860  1.00 98.80           C  
ATOM   2087  OG  SER B 275      26.075 -17.543  11.786  1.00 98.80           O  
ATOM   2088  N   GLY B 276      25.080 -14.664  10.178  1.00 98.63           N  
ATOM   2089  CA  GLY B 276      25.544 -13.618   9.281  1.00 98.63           C  
ATOM   2090  C   GLY B 276      24.450 -12.647   8.880  1.00 98.63           C  
ATOM   2091  O   GLY B 276      23.706 -12.155   9.732  1.00 98.63           O  
ATOM   2092  N   VAL B 277      24.499 -12.352   7.584  1.00 98.60           N  
ATOM   2093  CA  VAL B 277      23.571 -11.372   7.029  1.00 98.60           C  
ATOM   2094  C   VAL B 277      22.401 -12.090   6.360  1.00 98.60           C  
ATOM   2095  O   VAL B 277      22.593 -13.093   5.669  1.00 98.60           O  
ATOM   2096  CB  VAL B 277      24.270 -10.436   6.019  1.00 98.60           C  
ATOM   2097  CG1 VAL B 277      23.265  -9.472   5.391  1.00 98.60           C  
ATOM   2098  CG2 VAL B 277      25.400  -9.666   6.699  1.00 98.60           C  
ATOM   2099  N   VAL B 278      21.166 -11.583   6.577  1.00 98.83           N  
ATOM   2100  CA  VAL B 278      20.008 -12.137   5.884  1.00 98.83           C  
ATOM   2101  C   VAL B 278      19.894 -11.518   4.493  1.00 98.83           C  
ATOM   2102  O   VAL B 278      20.029 -12.214   3.483  1.00 98.83           O  
ATOM   2103  CB  VAL B 278      18.704 -11.903   6.680  1.00 98.83           C  
ATOM   2104  CG1 VAL B 278      17.487 -12.319   5.856  1.00 98.83           C  
ATOM   2105  CG2 VAL B 278      18.744 -12.666   8.003  1.00 98.83           C  
ATOM   2106  N   PHE B 279      19.730 -10.144   4.481  1.00 98.81           N  
ATOM   2107  CA  PHE B 279      19.663  -9.408   3.224  1.00 98.81           C  
ATOM   2108  C   PHE B 279      20.708  -8.300   3.190  1.00 98.81           C  
ATOM   2109  O   PHE B 279      20.506  -7.231   3.769  1.00 98.81           O  
ATOM   2110  CB  PHE B 279      18.264  -8.818   3.020  1.00 98.81           C  
ATOM   2111  CG  PHE B 279      17.215  -9.844   2.687  1.00 98.81           C  
ATOM   2112  CD1 PHE B 279      17.483 -10.864   1.782  1.00 98.81           C  
ATOM   2113  CD2 PHE B 279      15.960  -9.788   3.279  1.00 98.81           C  
ATOM   2114  CE1 PHE B 279      16.513 -11.815   1.472  1.00 98.81           C  
ATOM   2115  CE2 PHE B 279      14.986 -10.735   2.974  1.00 98.81           C  
ATOM   2116  CZ  PHE B 279      15.265 -11.747   2.070  1.00 98.81           C  
ATOM   2117  N   GLY B 280      21.819  -8.555   2.508  1.00 98.81           N  
ATOM   2118  CA  GLY B 280      22.844  -7.558   2.247  1.00 98.81           C  
ATOM   2119  C   GLY B 280      22.867  -7.088   0.805  1.00 98.81           C  
ATOM   2120  O   GLY B 280      23.057  -7.890  -0.112  1.00 98.81           O  
ATOM   2121  N   PHE B 281      22.629  -5.803   0.577  1.00 98.75           N  
ATOM   2122  CA  PHE B 281      22.596  -5.265  -0.778  1.00 98.75           C  
ATOM   2123  C   PHE B 281      23.209  -3.870  -0.822  1.00 98.75           C  
ATOM   2124  O   PHE B 281      23.306  -3.197   0.206  1.00 98.75           O  
ATOM   2125  CB  PHE B 281      21.159  -5.224  -1.307  1.00 98.75           C  
ATOM   2126  CG  PHE B 281      20.528  -6.582  -1.454  1.00 98.75           C  
ATOM   2127  CD1 PHE B 281      20.730  -7.337  -2.602  1.00 98.75           C  
ATOM   2128  CD2 PHE B 281      19.731  -7.103  -0.443  1.00 98.75           C  
ATOM   2129  CE1 PHE B 281      20.147  -8.595  -2.741  1.00 98.75           C  
ATOM   2130  CE2 PHE B 281      19.144  -8.359  -0.575  1.00 98.75           C  
ATOM   2131  CZ  PHE B 281      19.353  -9.103  -1.725  1.00 98.75           C  
ATOM   2132  N   LYS B 282      23.594  -3.490  -1.985  1.00 98.54           N  
ATOM   2133  CA  LYS B 282      24.098  -2.142  -2.234  1.00 98.54           C  
ATOM   2134  C   LYS B 282      23.266  -1.432  -3.298  1.00 98.54           C  
ATOM   2135  O   LYS B 282      22.816  -2.057  -4.261  1.00 98.54           O  
ATOM   2136  CB  LYS B 282      25.566  -2.188  -2.661  1.00 98.54           C  
ATOM   2137  CG  LYS B 282      26.473  -2.916  -1.680  1.00 98.54           C  
ATOM   2138  CD  LYS B 282      27.935  -2.826  -2.099  1.00 98.54           C  
ATOM   2139  CE  LYS B 282      28.855  -3.454  -1.060  1.00 98.54           C  
ATOM   2140  NZ  LYS B 282      30.292  -3.160  -1.343  1.00 98.54           N1+
ATOM   2141  N   ASP B 283      23.091  -0.134  -3.146  1.00 98.33           N  
ATOM   2142  CA  ASP B 283      22.495   0.739  -4.153  1.00 98.33           C  
ATOM   2143  C   ASP B 283      21.111   0.239  -4.563  1.00 98.33           C  
ATOM   2144  O   ASP B 283      20.822   0.106  -5.754  1.00 98.33           O  
ATOM   2145  CB  ASP B 283      23.403   0.840  -5.380  1.00 98.33           C  
ATOM   2146  CG  ASP B 283      24.728   1.519  -5.083  1.00 98.33           C  
ATOM   2147  OD1 ASP B 283      24.854   2.175  -4.027  1.00 98.33           O  
ATOM   2148  OD2 ASP B 283      25.655   1.398  -5.914  1.00 98.33           O1-
ATOM   2149  N   LEU B 284      20.306  -0.062  -3.587  1.00 98.47           N  
ATOM   2150  CA  LEU B 284      18.950  -0.514  -3.879  1.00 98.47           C  
ATOM   2151  C   LEU B 284      18.146   0.585  -4.564  1.00 98.47           C  
ATOM   2152  O   LEU B 284      18.304   1.766  -4.246  1.00 98.47           O  
ATOM   2153  CB  LEU B 284      18.243  -0.953  -2.593  1.00 98.47           C  
ATOM   2154  CG  LEU B 284      18.659  -2.309  -2.020  1.00 98.47           C  
ATOM   2155  CD1 LEU B 284      18.024  -2.523  -0.650  1.00 98.47           C  
ATOM   2156  CD2 LEU B 284      18.276  -3.434  -2.975  1.00 98.47           C  
ATOM   2157  N   ILE B 285      17.319   0.210  -5.429  1.00 97.89           N  
ATOM   2158  CA  ILE B 285      16.362   1.110  -6.064  1.00 97.89           C  
ATOM   2159  C   ILE B 285      15.051   0.371  -6.322  1.00 97.89           C  
ATOM   2160  O   ILE B 285      15.055  -0.821  -6.638  1.00 97.89           O  
ATOM   2161  CB  ILE B 285      16.920   1.687  -7.384  1.00 97.89           C  
ATOM   2162  CG1 ILE B 285      15.979   2.765  -7.935  1.00 97.89           C  
ATOM   2163  CG2 ILE B 285      17.138   0.573  -8.412  1.00 97.89           C  
ATOM   2164  CD1 ILE B 285      16.608   3.647  -9.005  1.00 97.89           C  
ATOM   2165  N   ASP B 286      13.942   1.008  -6.150  1.00 97.70           N  
ATOM   2166  CA  ASP B 286      12.611   0.502  -6.470  1.00 97.70           C  
ATOM   2167  C   ASP B 286      12.416  -0.912  -5.928  1.00 97.70           C  
ATOM   2168  O   ASP B 286      11.949  -1.798  -6.646  1.00 97.70           O  
ATOM   2169  CB  ASP B 286      12.378   0.523  -7.982  1.00 97.70           C  
ATOM   2170  CG  ASP B 286      10.918   0.343  -8.360  1.00 97.70           C  
ATOM   2171  OD1 ASP B 286      10.036   0.883  -7.659  1.00 97.70           O  
ATOM   2172  OD2 ASP B 286      10.649  -0.349  -9.365  1.00 97.70           O1-
ATOM   2173  N   SER B 287      12.820  -1.151  -4.693  1.00 98.66           N  
ATOM   2174  CA  SER B 287      12.800  -2.472  -4.073  1.00 98.66           C  
ATOM   2175  C   SER B 287      11.633  -2.609  -3.100  1.00 98.66           C  
ATOM   2176  O   SER B 287      11.206  -1.625  -2.494  1.00 98.66           O  
ATOM   2177  CB  SER B 287      14.116  -2.744  -3.345  1.00 98.66           C  
ATOM   2178  OG  SER B 287      15.192  -2.828  -4.264  1.00 98.66           O  
ATOM   2179  N   LYS B 288      11.092  -3.859  -2.965  1.00 98.55           N  
ATOM   2180  CA  LYS B 288       9.929  -4.067  -2.107  1.00 98.55           C  
ATOM   2181  C   LYS B 288      10.026  -5.396  -1.363  1.00 98.55           C  
ATOM   2182  O   LYS B 288      10.222  -6.445  -1.979  1.00 98.55           O  
ATOM   2183  CB  LYS B 288       8.640  -4.019  -2.929  1.00 98.55           C  
ATOM   2184  CG  LYS B 288       7.371  -4.116  -2.095  1.00 98.55           C  
ATOM   2185  CD  LYS B 288       6.123  -4.040  -2.966  1.00 98.55           C  
ATOM   2186  CE  LYS B 288       4.852  -4.082  -2.128  1.00 98.55           C  
ATOM   2187  NZ  LYS B 288       3.626  -4.028  -2.979  1.00 98.55           N1+
ATOM   2188  N   ILE B 289       9.981  -5.349  -0.108  1.00 98.77           N  
ATOM   2189  CA  ILE B 289       9.798  -6.497   0.773  1.00 98.77           C  
ATOM   2190  C   ILE B 289       8.400  -6.459   1.386  1.00 98.77           C  
ATOM   2191  O   ILE B 289       8.059  -5.521   2.111  1.00 98.77           O  
ATOM   2192  CB  ILE B 289      10.870  -6.533   1.885  1.00 98.77           C  
ATOM   2193  CG1 ILE B 289      12.275  -6.541   1.271  1.00 98.77           C  
ATOM   2194  CG2 ILE B 289      10.663  -7.746   2.796  1.00 98.77           C  
ATOM   2195  CD1 ILE B 289      13.398  -6.426   2.293  1.00 98.77           C  
ATOM   2196  N   SER B 290       7.548  -7.490   1.085  1.00 98.29           N  
ATOM   2197  CA  SER B 290       6.166  -7.533   1.551  1.00 98.29           C  
ATOM   2198  C   SER B 290       5.818  -8.902   2.124  1.00 98.29           C  
ATOM   2199  O   SER B 290       5.941  -9.918   1.437  1.00 98.29           O  
ATOM   2200  CB  SER B 290       5.205  -7.189   0.412  1.00 98.29           C  
ATOM   2201  OG  SER B 290       3.861  -7.233   0.857  1.00 98.29           O  
ATOM   2202  N   GLY B 291       5.398  -8.908   3.349  1.00 98.55           N  
ATOM   2203  CA  GLY B 291       5.222 -10.177   4.037  1.00 98.55           C  
ATOM   2204  C   GLY B 291       6.532 -10.873   4.351  1.00 98.55           C  
ATOM   2205  O   GLY B 291       6.949 -11.779   3.626  1.00 98.55           O  
ATOM   2206  N   PHE B 292       7.139 -10.416   5.473  1.00 98.83           N  
ATOM   2207  CA  PHE B 292       8.443 -10.973   5.814  1.00 98.83           C  
ATOM   2208  C   PHE B 292       8.600 -11.099   7.324  1.00 98.83           C  
ATOM   2209  O   PHE B 292       8.258 -10.177   8.068  1.00 98.83           O  
ATOM   2210  CB  PHE B 292       9.567 -10.105   5.240  1.00 98.83           C  
ATOM   2211  CG  PHE B 292      10.948 -10.606   5.566  1.00 98.83           C  
ATOM   2212  CD1 PHE B 292      11.862  -9.788   6.220  1.00 98.83           C  
ATOM   2213  CD2 PHE B 292      11.332 -11.894   5.219  1.00 98.83           C  
ATOM   2214  CE1 PHE B 292      13.141 -10.249   6.524  1.00 98.83           C  
ATOM   2215  CE2 PHE B 292      12.609 -12.361   5.519  1.00 98.83           C  
ATOM   2216  CZ  PHE B 292      13.512 -11.537   6.171  1.00 98.83           C  
ATOM   2217  N   VAL B 293       9.043 -12.216   7.775  1.00 98.84           N  
ATOM   2218  CA  VAL B 293       9.233 -12.462   9.201  1.00 98.84           C  
ATOM   2219  C   VAL B 293      10.688 -12.836   9.472  1.00 98.84           C  
ATOM   2220  O   VAL B 293      11.062 -14.008   9.382  1.00 98.84           O  
ATOM   2221  CB  VAL B 293       8.292 -13.575   9.714  1.00 98.84           C  
ATOM   2222  CG1 VAL B 293       8.512 -13.822  11.206  1.00 98.84           C  
ATOM   2223  CG2 VAL B 293       6.834 -13.209   9.439  1.00 98.84           C  
ATOM   2224  N   PRO B 294      11.541 -11.918   9.763  1.00 98.87           N  
ATOM   2225  CA  PRO B 294      12.872 -12.227  10.290  1.00 98.87           C  
ATOM   2226  C   PRO B 294      12.867 -12.477  11.797  1.00 98.87           C  
ATOM   2227  O   PRO B 294      12.450 -11.609  12.568  1.00 98.87           O  
ATOM   2228  CB  PRO B 294      13.687 -10.977   9.947  1.00 98.87           C  
ATOM   2229  CG  PRO B 294      12.703  -9.853  10.002  1.00 98.87           C  
ATOM   2230  CD  PRO B 294      11.360 -10.373   9.575  1.00 98.87           C  
ATOM   2231  N   GLU B 295      13.395 -13.584  12.162  1.00 98.75           N  
ATOM   2232  CA  GLU B 295      13.319 -13.980  13.565  1.00 98.75           C  
ATOM   2233  C   GLU B 295      14.628 -14.610  14.032  1.00 98.75           C  
ATOM   2234  O   GLU B 295      15.133 -15.543  13.404  1.00 98.75           O  
ATOM   2235  CB  GLU B 295      12.158 -14.952  13.787  1.00 98.75           C  
ATOM   2236  CG  GLU B 295      11.926 -15.309  15.248  1.00 98.75           C  
ATOM   2237  CD  GLU B 295      10.834 -16.348  15.446  1.00 98.75           C  
ATOM   2238  OE1 GLU B 295      10.622 -16.794  16.597  1.00 98.75           O  
ATOM   2239  OE2 GLU B 295      10.186 -16.720  14.442  1.00 98.75           O1-
ATOM   2240  N   ARG B 296      15.209 -14.045  15.092  1.00 98.80           N  
ATOM   2241  CA  ARG B 296      16.398 -14.593  15.735  1.00 98.80           C  
ATOM   2242  C   ARG B 296      17.588 -14.588  14.781  1.00 98.80           C  
ATOM   2243  O   ARG B 296      18.296 -15.590  14.658  1.00 98.80           O  
ATOM   2244  CB  ARG B 296      16.133 -16.015  16.234  1.00 98.80           C  
ATOM   2245  CG  ARG B 296      15.150 -16.088  17.392  1.00 98.80           C  
ATOM   2246  CD  ARG B 296      14.882 -17.526  17.814  1.00 98.80           C  
ATOM   2247  NE  ARG B 296      14.172 -18.269  16.777  1.00 98.80           N  
ATOM   2248  CZ  ARG B 296      12.852 -18.270  16.615  1.00 98.80           C  
ATOM   2249  NH1 ARG B 296      12.068 -17.565  17.423  1.00 98.80           N1+
ATOM   2250  NH2 ARG B 296      12.310 -18.982  15.637  1.00 98.80           N  
ATOM   2251  N   ASN B 297      17.771 -13.517  14.052  1.00 98.88           N  
ATOM   2252  CA  ASN B 297      18.922 -13.351  13.170  1.00 98.88           C  
ATOM   2253  C   ASN B 297      19.931 -12.361  13.745  1.00 98.88           C  
ATOM   2254  O   ASN B 297      19.608 -11.601  14.660  1.00 98.88           O  
ATOM   2255  CB  ASN B 297      18.472 -12.903  11.778  1.00 98.88           C  
ATOM   2256  CG  ASN B 297      17.440 -13.832  11.171  1.00 98.88           C  
ATOM   2257  ND2 ASN B 297      16.203 -13.361  11.071  1.00 98.88           N  
ATOM   2258  OD1 ASN B 297      17.751 -14.965  10.795  1.00 98.88           O  
ATOM   2259  N   ASN B 298      21.174 -12.446  13.260  1.00 98.73           N  
ATOM   2260  CA  ASN B 298      22.192 -11.477  13.651  1.00 98.73           C  
ATOM   2261  C   ASN B 298      21.940 -10.112  13.017  1.00 98.73           C  
ATOM   2262  O   ASN B 298      21.623  -9.148  13.715  1.00 98.73           O  
ATOM   2263  CB  ASN B 298      23.587 -11.985  13.281  1.00 98.73           C  
ATOM   2264  CG  ASN B 298      24.690 -11.058  13.750  1.00 98.73           C  
ATOM   2265  ND2 ASN B 298      25.742 -10.933  12.949  1.00 98.73           N  
ATOM   2266  OD1 ASN B 298      24.599 -10.458  14.825  1.00 98.73           O  
ATOM   2267  N   LEU B 299      21.950 -10.005  11.683  1.00 98.78           N  
ATOM   2268  CA  LEU B 299      21.694  -8.769  10.951  1.00 98.78           C  
ATOM   2269  C   LEU B 299      20.692  -9.001   9.826  1.00 98.78           C  
ATOM   2270  O   LEU B 299      20.956  -9.776   8.904  1.00 98.78           O  
ATOM   2271  CB  LEU B 299      22.998  -8.204  10.381  1.00 98.78           C  
ATOM   2272  CG  LEU B 299      22.877  -6.927   9.548  1.00 98.78           C  
ATOM   2273  CD1 LEU B 299      22.227  -5.819  10.369  1.00 98.78           C  
ATOM   2274  CD2 LEU B 299      24.245  -6.490   9.038  1.00 98.78           C  
ATOM   2275  N   VAL B 300      19.582  -8.288   9.897  1.00 98.89           N  
ATOM   2276  CA  VAL B 300      18.485  -8.569   8.976  1.00 98.89           C  
ATOM   2277  C   VAL B 300      18.679  -7.779   7.684  1.00 98.89           C  
ATOM   2278  O   VAL B 300      18.809  -8.363   6.606  1.00 98.89           O  
ATOM   2279  CB  VAL B 300      17.115  -8.232   9.606  1.00 98.89           C  
ATOM   2280  CG1 VAL B 300      15.992  -8.412   8.586  1.00 98.89           C  
ATOM   2281  CG2 VAL B 300      16.866  -9.101  10.838  1.00 98.89           C  
ATOM   2282  N   PHE B 301      18.748  -6.413   7.750  1.00 98.88           N  
ATOM   2283  CA  PHE B 301      18.882  -5.549   6.584  1.00 98.88           C  
ATOM   2284  C   PHE B 301      20.220  -4.819   6.602  1.00 98.88           C  
ATOM   2285  O   PHE B 301      20.423  -3.903   7.400  1.00 98.88           O  
ATOM   2286  CB  PHE B 301      17.733  -4.537   6.528  1.00 98.88           C  
ATOM   2287  CG  PHE B 301      16.370  -5.169   6.450  1.00 98.88           C  
ATOM   2288  CD1 PHE B 301      16.048  -6.034   5.411  1.00 98.88           C  
ATOM   2289  CD2 PHE B 301      15.410  -4.899   7.417  1.00 98.88           C  
ATOM   2290  CE1 PHE B 301      14.787  -6.622   5.337  1.00 98.88           C  
ATOM   2291  CE2 PHE B 301      14.148  -5.482   7.349  1.00 98.88           C  
ATOM   2292  CZ  PHE B 301      13.838  -6.342   6.308  1.00 98.88           C  
ATOM   2293  N   LYS B 302      21.090  -5.155   5.763  1.00 98.76           N  
ATOM   2294  CA  LYS B 302      22.334  -4.439   5.494  1.00 98.76           C  
ATOM   2295  C   LYS B 302      22.281  -3.736   4.140  1.00 98.76           C  
ATOM   2296  O   LYS B 302      22.659  -4.315   3.119  1.00 98.76           O  
ATOM   2297  CB  LYS B 302      23.526  -5.395   5.541  1.00 98.76           C  
ATOM   2298  CG  LYS B 302      24.877  -4.708   5.407  1.00 98.76           C  
ATOM   2299  CD  LYS B 302      26.013  -5.720   5.324  1.00 98.76           C  
ATOM   2300  CE  LYS B 302      27.345  -5.043   5.031  1.00 98.76           C  
ATOM   2301  NZ  LYS B 302      28.418  -6.038   4.734  1.00 98.76           N1+
ATOM   2302  N   PHE B 303      21.745  -2.554   4.057  1.00 98.66           N  
ATOM   2303  CA  PHE B 303      21.635  -1.750   2.846  1.00 98.66           C  
ATOM   2304  C   PHE B 303      22.707  -0.667   2.816  1.00 98.66           C  
ATOM   2305  O   PHE B 303      22.538   0.398   3.413  1.00 98.66           O  
ATOM   2306  CB  PHE B 303      20.245  -1.115   2.744  1.00 98.66           C  
ATOM   2307  CG  PHE B 303      19.117  -2.110   2.802  1.00 98.66           C  
ATOM   2308  CD1 PHE B 303      19.328  -3.441   2.464  1.00 98.66           C  
ATOM   2309  CD2 PHE B 303      17.846  -1.714   3.196  1.00 98.66           C  
ATOM   2310  CE1 PHE B 303      18.287  -4.365   2.517  1.00 98.66           C  
ATOM   2311  CE2 PHE B 303      16.800  -2.631   3.251  1.00 98.66           C  
ATOM   2312  CZ  PHE B 303      17.022  -3.956   2.910  1.00 98.66           C  
ATOM   2313  N   THR B 304      23.673  -0.930   2.156  1.00 97.79           N  
ATOM   2314  CA  THR B 304      24.817  -0.026   2.116  1.00 97.79           C  
ATOM   2315  C   THR B 304      25.000   0.553   0.715  1.00 97.79           C  
ATOM   2316  O   THR B 304      24.191   0.295  -0.179  1.00 97.79           O  
ATOM   2317  CB  THR B 304      26.110  -0.740   2.552  1.00 97.79           C  
ATOM   2318  CG2 THR B 304      26.022  -1.199   4.003  1.00 97.79           C  
ATOM   2319  OG1 THR B 304      26.324  -1.882   1.713  1.00 97.79           O  
ATOM   2320  N   LEU B 305      26.070   1.440   0.566  1.00 97.27           N  
ATOM   2321  CA  LEU B 305      26.291   2.105  -0.713  1.00 97.27           C  
ATOM   2322  C   LEU B 305      27.461   1.472  -1.460  1.00 97.27           C  
ATOM   2323  O   LEU B 305      28.380   0.933  -0.839  1.00 97.27           O  
ATOM   2324  CB  LEU B 305      26.553   3.598  -0.503  1.00 97.27           C  
ATOM   2325  CG  LEU B 305      25.469   4.379   0.242  1.00 97.27           C  
ATOM   2326  CD1 LEU B 305      25.880   5.839   0.397  1.00 97.27           C  
ATOM   2327  CD2 LEU B 305      24.134   4.267  -0.485  1.00 97.27           C  
ATOM   2328  N   GLY B 306      27.296   1.462  -2.674  1.00 96.93           N  
ATOM   2329  CA  GLY B 306      28.374   1.171  -3.605  1.00 96.93           C  
ATOM   2330  C   GLY B 306      28.858   2.396  -4.359  1.00 96.93           C  
ATOM   2331  O   GLY B 306      29.621   3.201  -3.820  1.00 96.93           O  
ATOM   2332  N   THR B 307      28.144   2.637  -5.504  1.00 96.16           N  
ATOM   2333  CA  THR B 307      28.492   3.765  -6.361  1.00 96.16           C  
ATOM   2334  C   THR B 307      27.612   4.972  -6.050  1.00 96.16           C  
ATOM   2335  O   THR B 307      28.063   6.116  -6.142  1.00 96.16           O  
ATOM   2336  CB  THR B 307      28.356   3.398  -7.850  1.00 96.16           C  
ATOM   2337  CG2 THR B 307      28.768   4.563  -8.744  1.00 96.16           C  
ATOM   2338  OG1 THR B 307      29.193   2.271  -8.137  1.00 96.16           O  
ATOM   2339  N   TRP B 308      26.495   4.738  -5.575  1.00 96.04           N  
ATOM   2340  CA  TRP B 308      25.508   5.800  -5.411  1.00 96.04           C  
ATOM   2341  C   TRP B 308      25.653   6.472  -4.050  1.00 96.04           C  
ATOM   2342  O   TRP B 308      26.335   5.953  -3.163  1.00 96.04           O  
ATOM   2343  CB  TRP B 308      24.089   5.246  -5.571  1.00 96.04           C  
ATOM   2344  CG  TRP B 308      23.751   4.834  -6.973  1.00 96.04           C  
ATOM   2345  CD1 TRP B 308      24.560   4.913  -8.072  1.00 96.04           C  
ATOM   2346  CD2 TRP B 308      22.511   4.282  -7.425  1.00 96.04           C  
ATOM   2347  CE2 TRP B 308      22.639   4.049  -8.812  1.00 96.04           C  
ATOM   2348  CE3 TRP B 308      21.304   3.960  -6.791  1.00 96.04           C  
ATOM   2349  NE1 TRP B 308      23.897   4.443  -9.182  1.00 96.04           N  
ATOM   2350  CZ2 TRP B 308      21.602   3.509  -9.577  1.00 96.04           C  
ATOM   2351  CZ3 TRP B 308      20.273   3.423  -7.554  1.00 96.04           C  
ATOM   2352  CH2 TRP B 308      20.431   3.204  -8.932  1.00 96.04           C  
ATOM   2353  N   VAL B 309      25.011   7.607  -3.935  1.00 95.22           N  
ATOM   2354  CA  VAL B 309      25.086   8.376  -2.696  1.00 95.22           C  
ATOM   2355  C   VAL B 309      23.916   8.005  -1.787  1.00 95.22           C  
ATOM   2356  O   VAL B 309      23.911   8.345  -0.602  1.00 95.22           O  
ATOM   2357  CB  VAL B 309      25.087   9.896  -2.971  1.00 95.22           C  
ATOM   2358  CG1 VAL B 309      26.386  10.321  -3.651  1.00 95.22           C  
ATOM   2359  CG2 VAL B 309      23.881  10.284  -3.825  1.00 95.22           C  
ATOM   2360  N   ALA B 310      23.028   7.253  -2.322  1.00 96.02           N  
ATOM   2361  CA  ALA B 310      21.897   6.782  -1.526  1.00 96.02           C  
ATOM   2362  C   ALA B 310      21.165   5.645  -2.233  1.00 96.02           C  
ATOM   2363  O   ALA B 310      21.153   5.577  -3.464  1.00 96.02           O  
ATOM   2364  CB  ALA B 310      20.935   7.931  -1.236  1.00 96.02           C  
ATOM   2365  N   SER B 311      20.626   4.671  -1.511  1.00 97.76           N  
ATOM   2366  CA  SER B 311      19.567   3.808  -2.023  1.00 97.76           C  
ATOM   2367  C   SER B 311      18.248   4.563  -2.145  1.00 97.76           C  
ATOM   2368  O   SER B 311      18.033   5.564  -1.457  1.00 97.76           O  
ATOM   2369  CB  SER B 311      19.384   2.589  -1.117  1.00 97.76           C  
ATOM   2370  OG  SER B 311      20.553   1.788  -1.108  1.00 97.76           O  
ATOM   2371  N   THR B 312      17.347   4.069  -3.029  1.00 96.36           N  
ATOM   2372  CA  THR B 312      16.197   4.904  -3.358  1.00 96.36           C  
ATOM   2373  C   THR B 312      14.929   4.062  -3.461  1.00 96.36           C  
ATOM   2374  O   THR B 312      14.912   3.037  -4.145  1.00 96.36           O  
ATOM   2375  CB  THR B 312      16.420   5.666  -4.678  1.00 96.36           C  
ATOM   2376  CG2 THR B 312      15.253   6.601  -4.976  1.00 96.36           C  
ATOM   2377  OG1 THR B 312      17.623   6.437  -4.581  1.00 96.36           O  
ATOM   2378  N   THR B 313      13.844   4.452  -2.783  1.00 97.19           N  
ATOM   2379  CA  THR B 313      12.487   3.937  -2.921  1.00 97.19           C  
ATOM   2380  C   THR B 313      12.415   2.478  -2.482  1.00 97.19           C  
ATOM   2381  O   THR B 313      12.010   1.609  -3.257  1.00 97.19           O  
ATOM   2382  CB  THR B 313      11.986   4.064  -4.372  1.00 97.19           C  
ATOM   2383  CG2 THR B 313      10.575   3.503  -4.518  1.00 97.19           C  
ATOM   2384  OG1 THR B 313      11.980   5.447  -4.750  1.00 97.19           O  
ATOM   2385  N   ILE B 314      12.743   2.233  -1.272  1.00 98.37           N  
ATOM   2386  CA  ILE B 314      12.589   0.935  -0.625  1.00 98.37           C  
ATOM   2387  C   ILE B 314      11.253   0.882   0.113  1.00 98.37           C  
ATOM   2388  O   ILE B 314      10.906   1.808   0.850  1.00 98.37           O  
ATOM   2389  CB  ILE B 314      13.752   0.648   0.351  1.00 98.37           C  
ATOM   2390  CG1 ILE B 314      15.098   0.778  -0.370  1.00 98.37           C  
ATOM   2391  CG2 ILE B 314      13.599  -0.740   0.980  1.00 98.37           C  
ATOM   2392  CD1 ILE B 314      16.290   0.928   0.566  1.00 98.37           C  
ATOM   2393  N   THR B 315      10.504  -0.155  -0.128  1.00 98.47           N  
ATOM   2394  CA  THR B 315       9.235  -0.354   0.564  1.00 98.47           C  
ATOM   2395  C   THR B 315       9.302  -1.576   1.474  1.00 98.47           C  
ATOM   2396  O   THR B 315       9.566  -2.688   1.011  1.00 98.47           O  
ATOM   2397  CB  THR B 315       8.074  -0.516  -0.434  1.00 98.47           C  
ATOM   2398  CG2 THR B 315       6.736  -0.616   0.291  1.00 98.47           C  
ATOM   2399  OG1 THR B 315       8.045   0.616  -1.313  1.00 98.47           O  
ATOM   2400  N   LEU B 316       9.121  -1.373   2.738  1.00 98.60           N  
ATOM   2401  CA  LEU B 316       8.892  -2.438   3.708  1.00 98.60           C  
ATOM   2402  C   LEU B 316       7.428  -2.482   4.132  1.00 98.60           C  
ATOM   2403  O   LEU B 316       6.940  -1.559   4.789  1.00 98.60           O  
ATOM   2404  CB  LEU B 316       9.786  -2.246   4.936  1.00 98.60           C  
ATOM   2405  CG  LEU B 316      11.275  -2.028   4.664  1.00 98.60           C  
ATOM   2406  CD1 LEU B 316      12.030  -1.825   5.974  1.00 98.60           C  
ATOM   2407  CD2 LEU B 316      11.854  -3.204   3.884  1.00 98.60           C  
ATOM   2408  N   GLU B 317       6.732  -3.461   3.756  1.00 98.25           N  
ATOM   2409  CA  GLU B 317       5.321  -3.640   4.086  1.00 98.25           C  
ATOM   2410  C   GLU B 317       5.096  -4.934   4.863  1.00 98.25           C  
ATOM   2411  O   GLU B 317       5.495  -6.011   4.415  1.00 98.25           O  
ATOM   2412  CB  GLU B 317       4.467  -3.634   2.815  1.00 98.25           C  
ATOM   2413  CG  GLU B 317       2.983  -3.854   3.071  1.00 98.25           C  
ATOM   2414  CD  GLU B 317       2.185  -4.095   1.800  1.00 98.25           C  
ATOM   2415  OE1 GLU B 317       0.984  -3.741   1.761  1.00 98.25           O  
ATOM   2416  OE2 GLU B 317       2.764  -4.643   0.835  1.00 98.25           O1-
ATOM   2417  N   LYS B 318       4.495  -4.865   6.031  1.00 98.35           N  
ATOM   2418  CA  LYS B 318       4.169  -6.039   6.835  1.00 98.35           C  
ATOM   2419  C   LYS B 318       5.421  -6.852   7.155  1.00 98.35           C  
ATOM   2420  O   LYS B 318       5.443  -8.069   6.961  1.00 98.35           O  
ATOM   2421  CB  LYS B 318       3.145  -6.917   6.114  1.00 98.35           C  
ATOM   2422  CG  LYS B 318       1.763  -6.290   6.003  1.00 98.35           C  
ATOM   2423  CD  LYS B 318       1.001  -6.378   7.319  1.00 98.35           C  
ATOM   2424  CE  LYS B 318      -0.410  -5.822   7.188  1.00 98.35           C  
ATOM   2425  NZ  LYS B 318      -1.155  -5.890   8.481  1.00 98.35           N1+
ATOM   2426  N   VAL B 319       6.429  -6.141   7.600  1.00 98.73           N  
ATOM   2427  CA  VAL B 319       7.629  -6.786   8.123  1.00 98.73           C  
ATOM   2428  C   VAL B 319       7.508  -6.954   9.636  1.00 98.73           C  
ATOM   2429  O   VAL B 319       7.371  -5.970  10.367  1.00 98.73           O  
ATOM   2430  CB  VAL B 319       8.903  -5.981   7.777  1.00 98.73           C  
ATOM   2431  CG1 VAL B 319      10.137  -6.629   8.402  1.00 98.73           C  
ATOM   2432  CG2 VAL B 319       9.065  -5.866   6.263  1.00 98.73           C  
ATOM   2433  N   TYR B 320       7.455  -8.132  10.102  1.00 98.45           N  
ATOM   2434  CA  TYR B 320       7.309  -8.483  11.510  1.00 98.45           C  
ATOM   2435  C   TYR B 320       8.607  -9.053  12.068  1.00 98.45           C  
ATOM   2436  O   TYR B 320       8.807 -10.270  12.074  1.00 98.45           O  
ATOM   2437  CB  TYR B 320       6.173  -9.494  11.698  1.00 98.45           C  
ATOM   2438  CG  TYR B 320       5.709  -9.628  13.128  1.00 98.45           C  
ATOM   2439  CD1 TYR B 320       4.501 -10.249  13.434  1.00 98.45           C  
ATOM   2440  CD2 TYR B 320       6.478  -9.132  14.176  1.00 98.45           C  
ATOM   2441  CE1 TYR B 320       4.069 -10.374  14.750  1.00 98.45           C  
ATOM   2442  CE2 TYR B 320       6.056  -9.251  15.496  1.00 98.45           C  
ATOM   2443  CZ  TYR B 320       4.852  -9.873  15.773  1.00 98.45           C  
ATOM   2444  OH  TYR B 320       4.429  -9.993  17.078  1.00 98.45           O  
ATOM   2445  N   ALA B 321       9.513  -8.191  12.609  1.00 98.70           N  
ATOM   2446  CA  ALA B 321      10.851  -8.563  13.062  1.00 98.70           C  
ATOM   2447  C   ALA B 321      10.859  -8.864  14.558  1.00 98.70           C  
ATOM   2448  O   ALA B 321      10.478  -8.018  15.371  1.00 98.70           O  
ATOM   2449  CB  ALA B 321      11.849  -7.453  12.741  1.00 98.70           C  
ATOM   2450  N   GLN B 322      11.387 -10.061  14.867  1.00 98.29           N  
ATOM   2451  CA  GLN B 322      11.363 -10.468  16.268  1.00 98.29           C  
ATOM   2452  C   GLN B 322      12.701 -11.072  16.687  1.00 98.29           C  
ATOM   2453  O   GLN B 322      13.296 -11.853  15.943  1.00 98.29           O  
ATOM   2454  CB  GLN B 322      10.234 -11.469  16.517  1.00 98.29           C  
ATOM   2455  CG  GLN B 322       8.842 -10.895  16.292  1.00 98.29           C  
ATOM   2456  CD  GLN B 322       7.739 -11.893  16.590  1.00 98.29           C  
ATOM   2457  NE2 GLN B 322       7.074 -11.720  17.727  1.00 98.29           N  
ATOM   2458  OE1 GLN B 322       7.487 -12.812  15.804  1.00 98.29           O  
ATOM   2459  N   MET B 323      13.201 -10.623  17.810  1.00 98.57           N  
ATOM   2460  CA  MET B 323      14.289 -11.278  18.530  1.00 98.57           C  
ATOM   2461  C   MET B 323      15.564 -11.290  17.695  1.00 98.57           C  
ATOM   2462  O   MET B 323      16.319 -12.264  17.720  1.00 98.57           O  
ATOM   2463  CB  MET B 323      13.899 -12.708  18.910  1.00 98.57           C  
ATOM   2464  CG  MET B 323      12.731 -12.787  19.880  1.00 98.57           C  
ATOM   2465  SD  MET B 323      12.206 -14.515  20.208  1.00 98.57           S  
ATOM   2466  CE  MET B 323      10.834 -14.661  19.030  1.00 98.57           C  
ATOM   2467  N   ASN B 324      15.763 -10.371  16.827  1.00 98.82           N  
ATOM   2468  CA  ASN B 324      17.019 -10.247  16.094  1.00 98.82           C  
ATOM   2469  C   ASN B 324      18.062  -9.476  16.897  1.00 98.82           C  
ATOM   2470  O   ASN B 324      17.720  -8.744  17.827  1.00 98.82           O  
ATOM   2471  CB  ASN B 324      16.785  -9.572  14.740  1.00 98.82           C  
ATOM   2472  CG  ASN B 324      15.738 -10.283  13.906  1.00 98.82           C  
ATOM   2473  ND2 ASN B 324      14.534  -9.725  13.864  1.00 98.82           N  
ATOM   2474  OD1 ASN B 324      16.009 -11.326  13.305  1.00 98.82           O  
ATOM   2475  N   THR B 325      19.368  -9.718  16.541  1.00 98.74           N  
ATOM   2476  CA  THR B 325      20.426  -8.916  17.145  1.00 98.74           C  
ATOM   2477  C   THR B 325      20.352  -7.470  16.661  1.00 98.74           C  
ATOM   2478  O   THR B 325      20.351  -6.539  17.469  1.00 98.74           O  
ATOM   2479  CB  THR B 325      21.817  -9.495  16.828  1.00 98.74           C  
ATOM   2480  CG2 THR B 325      22.921  -8.644  17.445  1.00 98.74           C  
ATOM   2481  OG1 THR B 325      21.904 -10.826  17.353  1.00 98.74           O  
ATOM   2482  N   GLN B 326      20.251  -7.283  15.457  1.00 98.67           N  
ATOM   2483  CA  GLN B 326      20.081  -5.975  14.834  1.00 98.67           C  
ATOM   2484  C   GLN B 326      19.197  -6.066  13.594  1.00 98.67           C  
ATOM   2485  O   GLN B 326      19.411  -6.923  12.734  1.00 98.67           O  
ATOM   2486  CB  GLN B 326      21.439  -5.374  14.467  1.00 98.67           C  
ATOM   2487  CG  GLN B 326      21.357  -3.954  13.925  1.00 98.67           C  
ATOM   2488  CD  GLN B 326      22.721  -3.312  13.752  1.00 98.67           C  
ATOM   2489  NE2 GLN B 326      22.817  -2.364  12.826  1.00 98.67           N  
ATOM   2490  OE1 GLN B 326      23.681  -3.665  14.444  1.00 98.67           O  
ATOM   2491  N   VAL B 327      18.242  -5.209  13.484  1.00 98.79           N  
ATOM   2492  CA  VAL B 327      17.326  -5.257  12.349  1.00 98.79           C  
ATOM   2493  C   VAL B 327      17.901  -4.450  11.187  1.00 98.79           C  
ATOM   2494  O   VAL B 327      18.007  -4.953  10.066  1.00 98.79           O  
ATOM   2495  CB  VAL B 327      15.925  -4.725  12.726  1.00 98.79           C  
ATOM   2496  CG1 VAL B 327      14.995  -4.749  11.515  1.00 98.79           C  
ATOM   2497  CG2 VAL B 327      15.336  -5.544  13.873  1.00 98.79           C  
ATOM   2498  N   PHE B 328      18.449  -3.216  11.458  1.00 98.79           N  
ATOM   2499  CA  PHE B 328      18.822  -2.331  10.360  1.00 98.79           C  
ATOM   2500  C   PHE B 328      20.287  -1.924  10.467  1.00 98.79           C  
ATOM   2501  O   PHE B 328      20.728  -1.443  11.513  1.00 98.79           O  
ATOM   2502  CB  PHE B 328      17.931  -1.085  10.345  1.00 98.79           C  
ATOM   2503  CG  PHE B 328      16.494  -1.371  10.000  1.00 98.79           C  
ATOM   2504  CD1 PHE B 328      16.088  -1.463   8.675  1.00 98.79           C  
ATOM   2505  CD2 PHE B 328      15.549  -1.549  11.002  1.00 98.79           C  
ATOM   2506  CE1 PHE B 328      14.759  -1.727   8.352  1.00 98.79           C  
ATOM   2507  CE2 PHE B 328      14.219  -1.814  10.688  1.00 98.79           C  
ATOM   2508  CZ  PHE B 328      13.826  -1.901   9.363  1.00 98.79           C  
ATOM   2509  N   ASP B 329      21.053  -2.013   9.527  1.00 98.76           N  
ATOM   2510  CA  ASP B 329      22.230  -1.290   9.055  1.00 98.76           C  
ATOM   2511  C   ASP B 329      21.974  -0.658   7.688  1.00 98.76           C  
ATOM   2512  O   ASP B 329      22.416  -1.183   6.663  1.00 98.76           O  
ATOM   2513  CB  ASP B 329      23.441  -2.222   8.985  1.00 98.76           C  
ATOM   2514  CG  ASP B 329      24.736  -1.490   8.681  1.00 98.76           C  
ATOM   2515  OD1 ASP B 329      24.702  -0.263   8.447  1.00 98.76           O  
ATOM   2516  OD2 ASP B 329      25.800  -2.147   8.672  1.00 98.76           O1-
ATOM   2517  N   ALA B 330      21.198   0.379   7.680  1.00 98.69           N  
ATOM   2518  CA  ALA B 330      20.586   0.854   6.441  1.00 98.69           C  
ATOM   2519  C   ALA B 330      20.600   2.378   6.372  1.00 98.69           C  
ATOM   2520  O   ALA B 330      19.560   3.006   6.156  1.00 98.69           O  
ATOM   2521  CB  ALA B 330      19.157   0.332   6.319  1.00 98.69           C  
ATOM   2522  N   ASP B 331      21.671   3.019   6.496  1.00 98.53           N  
ATOM   2523  CA  ASP B 331      21.825   4.463   6.357  1.00 98.53           C  
ATOM   2524  C   ASP B 331      21.663   4.896   4.901  1.00 98.53           C  
ATOM   2525  O   ASP B 331      21.819   4.085   3.986  1.00 98.53           O  
ATOM   2526  CB  ASP B 331      23.187   4.912   6.890  1.00 98.53           C  
ATOM   2527  CG  ASP B 331      23.321   4.741   8.393  1.00 98.53           C  
ATOM   2528  OD1 ASP B 331      22.295   4.538   9.078  1.00 98.53           O  
ATOM   2529  OD2 ASP B 331      24.463   4.813   8.898  1.00 98.53           O1-
ATOM   2530  N   ARG B 332      21.264   6.156   4.683  1.00 97.71           N  
ATOM   2531  CA  ARG B 332      21.206   6.814   3.381  1.00 97.71           C  
ATOM   2532  C   ARG B 332      20.246   6.089   2.444  1.00 97.71           C  
ATOM   2533  O   ARG B 332      20.569   5.852   1.278  1.00 97.71           O  
ATOM   2534  CB  ARG B 332      22.600   6.884   2.752  1.00 97.71           C  
ATOM   2535  CG  ARG B 332      23.578   7.760   3.519  1.00 97.71           C  
ATOM   2536  CD  ARG B 332      24.896   7.918   2.775  1.00 97.71           C  
ATOM   2537  NE  ARG B 332      25.705   6.705   2.846  1.00 97.71           N  
ATOM   2538  CZ  ARG B 332      26.892   6.550   2.266  1.00 97.71           C  
ATOM   2539  NH1 ARG B 332      27.434   7.533   1.556  1.00 97.71           N1+
ATOM   2540  NH2 ARG B 332      27.542   5.403   2.396  1.00 97.71           N  
ATOM   2541  N   CYS B 333      19.227   5.573   3.001  1.00 97.51           N  
ATOM   2542  CA  CYS B 333      18.076   5.140   2.218  1.00 97.51           C  
ATOM   2543  C   CYS B 333      17.062   6.268   2.068  1.00 97.51           C  
ATOM   2544  O   CYS B 333      16.505   6.743   3.059  1.00 97.51           O  
ATOM   2545  CB  CYS B 333      17.410   3.927   2.868  1.00 97.51           C  
ATOM   2546  SG  CYS B 333      18.450   2.451   2.891  1.00 97.51           S  
ATOM   2547  N   GLY B 334      16.898   6.711   0.855  1.00 94.96           N  
ATOM   2548  CA  GLY B 334      16.053   7.866   0.599  1.00 94.96           C  
ATOM   2549  C   GLY B 334      14.712   7.501  -0.008  1.00 94.96           C  
ATOM   2550  O   GLY B 334      14.598   6.501  -0.720  1.00 94.96           O  
ATOM   2551  N   ASN B 335      13.691   8.280   0.287  1.00 94.57           N  
ATOM   2552  CA  ASN B 335      12.357   8.149  -0.290  1.00 94.57           C  
ATOM   2553  C   ASN B 335      11.789   6.749  -0.075  1.00 94.57           C  
ATOM   2554  O   ASN B 335      11.280   6.131  -1.012  1.00 94.57           O  
ATOM   2555  CB  ASN B 335      12.381   8.490  -1.781  1.00 94.57           C  
ATOM   2556  CG  ASN B 335      11.084   9.112  -2.259  1.00 94.57           C  
ATOM   2557  ND2 ASN B 335      10.541   8.586  -3.351  1.00 94.57           N  
ATOM   2558  OD1 ASN B 335      10.575  10.058  -1.653  1.00 94.57           O  
ATOM   2559  N   SER B 336      11.978   6.231   1.174  1.00 97.51           N  
ATOM   2560  CA  SER B 336      11.593   4.860   1.490  1.00 97.51           C  
ATOM   2561  C   SER B 336      10.352   4.824   2.375  1.00 97.51           C  
ATOM   2562  O   SER B 336       9.974   5.838   2.965  1.00 97.51           O  
ATOM   2563  CB  SER B 336      12.742   4.124   2.179  1.00 97.51           C  
ATOM   2564  OG  SER B 336      13.843   3.974   1.299  1.00 97.51           O  
ATOM   2565  N   THR B 337       9.674   3.660   2.442  1.00 97.16           N  
ATOM   2566  CA  THR B 337       8.395   3.545   3.134  1.00 97.16           C  
ATOM   2567  C   THR B 337       8.391   2.336   4.065  1.00 97.16           C  
ATOM   2568  O   THR B 337       8.882   1.265   3.702  1.00 97.16           O  
ATOM   2569  CB  THR B 337       7.228   3.432   2.136  1.00 97.16           C  
ATOM   2570  CG2 THR B 337       5.892   3.315   2.863  1.00 97.16           C  
ATOM   2571  OG1 THR B 337       7.205   4.598   1.303  1.00 97.16           O  
ATOM   2572  N   MET B 338       7.950   2.486   5.292  1.00 97.30           N  
ATOM   2573  CA  MET B 338       7.493   1.407   6.163  1.00 97.30           C  
ATOM   2574  C   MET B 338       5.977   1.441   6.321  1.00 97.30           C  
ATOM   2575  O   MET B 338       5.411   2.465   6.710  1.00 97.30           O  
ATOM   2576  CB  MET B 338       8.164   1.502   7.534  1.00 97.30           C  
ATOM   2577  CG  MET B 338       9.677   1.356   7.488  1.00 97.30           C  
ATOM   2578  SD  MET B 338      10.453   1.553   9.139  1.00 97.30           S  
ATOM   2579  CE  MET B 338      12.194   1.724   8.656  1.00 97.30           C  
ATOM   2580  N   LEU B 339       5.294   0.388   6.002  1.00 97.12           N  
ATOM   2581  CA  LEU B 339       3.839   0.314   6.074  1.00 97.12           C  
ATOM   2582  C   LEU B 339       3.396  -0.891   6.898  1.00 97.12           C  
ATOM   2583  O   LEU B 339       3.650  -2.036   6.517  1.00 97.12           O  
ATOM   2584  CB  LEU B 339       3.236   0.234   4.668  1.00 97.12           C  
ATOM   2585  CG  LEU B 339       1.718   0.068   4.590  1.00 97.12           C  
ATOM   2586  CD1 LEU B 339       1.020   1.260   5.238  1.00 97.12           C  
ATOM   2587  CD2 LEU B 339       1.272  -0.097   3.141  1.00 97.12           C  
ATOM   2588  N   ASP B 340       2.793  -0.590   8.091  1.00 97.87           N  
ATOM   2589  CA  ASP B 340       2.213  -1.617   8.951  1.00 97.87           C  
ATOM   2590  C   ASP B 340       3.275  -2.613   9.412  1.00 97.87           C  
ATOM   2591  O   ASP B 340       3.064  -3.826   9.353  1.00 97.87           O  
ATOM   2592  CB  ASP B 340       1.084  -2.352   8.224  1.00 97.87           C  
ATOM   2593  CG  ASP B 340      -0.165  -1.505   8.060  1.00 97.87           C  
ATOM   2594  OD1 ASP B 340      -0.420  -0.623   8.908  1.00 97.87           O  
ATOM   2595  OD2 ASP B 340      -0.904  -1.723   7.075  1.00 97.87           O1-
ATOM   2596  N   CYS B 341       4.371  -2.139   9.849  1.00 98.22           N  
ATOM   2597  CA  CYS B 341       5.461  -2.985  10.323  1.00 98.22           C  
ATOM   2598  C   CYS B 341       5.400  -3.156  11.836  1.00 98.22           C  
ATOM   2599  O   CYS B 341       4.925  -2.268  12.547  1.00 98.22           O  
ATOM   2600  CB  CYS B 341       6.812  -2.394   9.921  1.00 98.22           C  
ATOM   2601  SG  CYS B 341       7.097  -2.374   8.138  1.00 98.22           S  
ATOM   2602  N   ILE B 342       5.854  -4.319  12.304  1.00 97.64           N  
ATOM   2603  CA  ILE B 342       5.910  -4.642  13.726  1.00 97.64           C  
ATOM   2604  C   ILE B 342       7.329  -5.059  14.105  1.00 97.64           C  
ATOM   2605  O   ILE B 342       7.884  -5.994  13.524  1.00 97.64           O  
ATOM   2606  CB  ILE B 342       4.907  -5.758  14.092  1.00 97.64           C  
ATOM   2607  CG1 ILE B 342       3.474  -5.314  13.776  1.00 97.64           C  
ATOM   2608  CG2 ILE B 342       5.047  -6.148  15.567  1.00 97.64           C  
ATOM   2609  CD1 ILE B 342       2.441  -6.427  13.892  1.00 97.64           C  
ATOM   2610  N   TYR B 343       7.977  -4.459  15.080  1.00 97.69           N  
ATOM   2611  CA  TYR B 343       9.286  -4.829  15.608  1.00 97.69           C  
ATOM   2612  C   TYR B 343       9.214  -5.095  17.107  1.00 97.69           C  
ATOM   2613  O   TYR B 343       8.920  -4.190  17.891  1.00 97.69           O  
ATOM   2614  CB  TYR B 343      10.312  -3.728  15.322  1.00 97.69           C  
ATOM   2615  CG  TYR B 343      10.371  -3.315  13.871  1.00 97.69           C  
ATOM   2616  CD1 TYR B 343       9.974  -4.189  12.861  1.00 97.69           C  
ATOM   2617  CD2 TYR B 343      10.824  -2.052  13.507  1.00 97.69           C  
ATOM   2618  CE1 TYR B 343      10.028  -3.814  11.523  1.00 97.69           C  
ATOM   2619  CE2 TYR B 343      10.882  -1.666  12.172  1.00 97.69           C  
ATOM   2620  CZ  TYR B 343      10.482  -2.552  11.189  1.00 97.69           C  
ATOM   2621  OH  TYR B 343      10.538  -2.175   9.865  1.00 97.69           O  
ATOM   2622  N   GLU B 344       9.539  -6.316  17.425  1.00 95.92           N  
ATOM   2623  CA  GLU B 344       9.326  -6.741  18.805  1.00 95.92           C  
ATOM   2624  C   GLU B 344      10.527  -7.518  19.335  1.00 95.92           C  
ATOM   2625  O   GLU B 344      11.086  -8.363  18.631  1.00 95.92           O  
ATOM   2626  CB  GLU B 344       8.058  -7.592  18.916  1.00 95.92           C  
ATOM   2627  CG  GLU B 344       6.781  -6.842  18.565  1.00 95.92           C  
ATOM   2628  CD  GLU B 344       5.531  -7.698  18.685  1.00 95.92           C  
ATOM   2629  OE1 GLU B 344       4.411  -7.139  18.695  1.00 95.92           O  
ATOM   2630  OE2 GLU B 344       5.672  -8.939  18.770  1.00 95.92           O1-
ATOM   2631  N   PHE B 345      10.955  -7.187  20.541  1.00 97.39           N  
ATOM   2632  CA  PHE B 345      11.906  -7.952  21.338  1.00 97.39           C  
ATOM   2633  C   PHE B 345      13.233  -8.100  20.603  1.00 97.39           C  
ATOM   2634  O   PHE B 345      13.891  -9.138  20.701  1.00 97.39           O  
ATOM   2635  CB  PHE B 345      11.338  -9.333  21.678  1.00 97.39           C  
ATOM   2636  CG  PHE B 345      10.013  -9.286  22.389  1.00 97.39           C  
ATOM   2637  CD1 PHE B 345       9.901  -8.692  23.641  1.00 97.39           C  
ATOM   2638  CD2 PHE B 345       8.878  -9.835  21.806  1.00 97.39           C  
ATOM   2639  CE1 PHE B 345       8.675  -8.647  24.302  1.00 97.39           C  
ATOM   2640  CE2 PHE B 345       7.650  -9.794  22.461  1.00 97.39           C  
ATOM   2641  CZ  PHE B 345       7.551  -9.200  23.709  1.00 97.39           C  
ATOM   2642  N   ASN B 346      13.542  -7.194  19.747  1.00 98.26           N  
ATOM   2643  CA  ASN B 346      14.876  -7.186  19.155  1.00 98.26           C  
ATOM   2644  C   ASN B 346      15.911  -6.608  20.116  1.00 98.26           C  
ATOM   2645  O   ASN B 346      15.589  -5.751  20.941  1.00 98.26           O  
ATOM   2646  CB  ASN B 346      14.875  -6.402  17.841  1.00 98.26           C  
ATOM   2647  CG  ASN B 346      13.880  -6.949  16.836  1.00 98.26           C  
ATOM   2648  ND2 ASN B 346      12.729  -6.297  16.726  1.00 98.26           N  
ATOM   2649  OD1 ASN B 346      14.144  -7.950  16.164  1.00 98.26           O  
ATOM   2650  N   ASP B 347      17.217  -7.129  20.007  1.00 98.05           N  
ATOM   2651  CA  ASP B 347      18.282  -6.567  20.831  1.00 98.05           C  
ATOM   2652  C   ASP B 347      18.559  -5.113  20.456  1.00 98.05           C  
ATOM   2653  O   ASP B 347      18.851  -4.287  21.323  1.00 98.05           O  
ATOM   2654  CB  ASP B 347      19.561  -7.397  20.697  1.00 98.05           C  
ATOM   2655  CG  ASP B 347      19.418  -8.800  21.259  1.00 98.05           C  
ATOM   2656  OD1 ASP B 347      18.429  -9.074  21.973  1.00 98.05           O  
ATOM   2657  OD2 ASP B 347      20.305  -9.639  20.990  1.00 98.05           O1-
ATOM   2658  N   SER B 348      18.496  -4.856  19.205  1.00 96.99           N  
ATOM   2659  CA  SER B 348      18.640  -3.506  18.670  1.00 96.99           C  
ATOM   2660  C   SER B 348      17.877  -3.348  17.359  1.00 96.99           C  
ATOM   2661  O   SER B 348      17.869  -4.256  16.525  1.00 96.99           O  
ATOM   2662  CB  SER B 348      20.116  -3.169  18.455  1.00 96.99           C  
ATOM   2663  OG  SER B 348      20.257  -1.904  17.831  1.00 96.99           O  
ATOM   2664  N   LEU B 349      17.235  -2.254  17.181  1.00 97.66           N  
ATOM   2665  CA  LEU B 349      16.643  -1.966  15.879  1.00 97.66           C  
ATOM   2666  C   LEU B 349      17.692  -1.427  14.913  1.00 97.66           C  
ATOM   2667  O   LEU B 349      17.459  -1.374  13.703  1.00 97.66           O  
ATOM   2668  CB  LEU B 349      15.498  -0.959  16.022  1.00 97.66           C  
ATOM   2669  CG  LEU B 349      14.279  -1.427  16.817  1.00 97.66           C  
ATOM   2670  CD1 LEU B 349      13.253  -0.303  16.925  1.00 97.66           C  
ATOM   2671  CD2 LEU B 349      13.660  -2.661  16.171  1.00 97.66           C  
ATOM   2672  N   GLY B 350      18.805  -1.045  15.378  1.00 98.56           N  
ATOM   2673  CA  GLY B 350      19.888  -0.571  14.532  1.00 98.56           C  
ATOM   2674  C   GLY B 350      19.729   0.878  14.113  1.00 98.56           C  
ATOM   2675  O   GLY B 350      19.448   1.743  14.946  1.00 98.56           O  
ATOM   2676  N   HIS B 351      20.014   1.243  12.798  1.00 98.60           N  
ATOM   2677  CA  HIS B 351      20.041   2.648  12.409  1.00 98.60           C  
ATOM   2678  C   HIS B 351      19.658   2.821  10.943  1.00 98.60           C  
ATOM   2679  O   HIS B 351      19.914   1.939  10.121  1.00 98.60           O  
ATOM   2680  CB  HIS B 351      21.425   3.248  12.664  1.00 98.60           C  
ATOM   2681  CG  HIS B 351      22.540   2.475  12.035  1.00 98.60           C  
ATOM   2682  CD2 HIS B 351      23.331   1.494  12.529  1.00 98.60           C  
ATOM   2683  ND1 HIS B 351      22.950   2.684  10.736  1.00 98.60           N  
ATOM   2684  CE1 HIS B 351      23.948   1.862  10.458  1.00 98.60           C  
ATOM   2685  NE2 HIS B 351      24.199   1.129  11.530  1.00 98.60           N  
ATOM   2686  N   ILE B 352      19.084   3.867  10.661  1.00 98.39           N  
ATOM   2687  CA  ILE B 352      18.706   4.313   9.324  1.00 98.39           C  
ATOM   2688  C   ILE B 352      19.141   5.762   9.121  1.00 98.39           C  
ATOM   2689  O   ILE B 352      18.407   6.561   8.535  1.00 98.39           O  
ATOM   2690  CB  ILE B 352      17.185   4.172   9.090  1.00 98.39           C  
ATOM   2691  CG1 ILE B 352      16.406   4.867  10.212  1.00 98.39           C  
ATOM   2692  CG2 ILE B 352      16.790   2.696   8.982  1.00 98.39           C  
ATOM   2693  CD1 ILE B 352      14.910   4.978   9.950  1.00 98.39           C  
ATOM   2694  N   ASN B 353      20.237   6.212   9.521  1.00 98.43           N  
ATOM   2695  CA  ASN B 353      20.738   7.583   9.536  1.00 98.43           C  
ATOM   2696  C   ASN B 353      20.799   8.172   8.130  1.00 98.43           C  
ATOM   2697  O   ASN B 353      20.929   7.437   7.149  1.00 98.43           O  
ATOM   2698  CB  ASN B 353      22.116   7.643  10.197  1.00 98.43           C  
ATOM   2699  CG  ASN B 353      22.115   7.073  11.602  1.00 98.43           C  
ATOM   2700  ND2 ASN B 353      23.095   6.228  11.900  1.00 98.43           N  
ATOM   2701  OD1 ASN B 353      21.241   7.389  12.413  1.00 98.43           O  
ATOM   2702  N   ASP B 354      20.661   9.522   8.007  1.00 97.27           N  
ATOM   2703  CA  ASP B 354      20.858  10.327   6.805  1.00 97.27           C  
ATOM   2704  C   ASP B 354      19.918   9.883   5.687  1.00 97.27           C  
ATOM   2705  O   ASP B 354      20.286   9.912   4.510  1.00 97.27           O  
ATOM   2706  CB  ASP B 354      22.312  10.242   6.334  1.00 97.27           C  
ATOM   2707  CG  ASP B 354      23.288  10.882   7.305  1.00 97.27           C  
ATOM   2708  OD1 ASP B 354      23.219  12.112   7.518  1.00 97.27           O  
ATOM   2709  OD2 ASP B 354      24.136  10.150   7.861  1.00 97.27           O1-
ATOM   2710  N   GLY B 355      18.847   9.289   6.080  1.00 95.88           N  
ATOM   2711  CA  GLY B 355      17.867   8.843   5.102  1.00 95.88           C  
ATOM   2712  C   GLY B 355      16.627   9.716   5.059  1.00 95.88           C  
ATOM   2713  O   GLY B 355      16.631  10.834   5.578  1.00 95.88           O  
ATOM   2714  N   SER B 356      15.609   9.279   4.393  1.00 95.10           N  
ATOM   2715  CA  SER B 356      14.259   9.833   4.360  1.00 95.10           C  
ATOM   2716  C   SER B 356      13.210   8.728   4.306  1.00 95.10           C  
ATOM   2717  O   SER B 356      13.202   7.916   3.378  1.00 95.10           O  
ATOM   2718  CB  SER B 356      14.091  10.765   3.159  1.00 95.10           C  
ATOM   2719  OG  SER B 356      14.032  10.025   1.952  1.00 95.10           O  
ATOM   2720  N   TRP B 357      12.387   8.620   5.307  1.00 96.62           N  
ATOM   2721  CA  TRP B 357      11.424   7.532   5.446  1.00 96.62           C  
ATOM   2722  C   TRP B 357      10.028   8.073   5.736  1.00 96.62           C  
ATOM   2723  O   TRP B 357       9.870   9.012   6.520  1.00 96.62           O  
ATOM   2724  CB  TRP B 357      11.854   6.572   6.560  1.00 96.62           C  
ATOM   2725  CG  TRP B 357      13.079   5.771   6.234  1.00 96.62           C  
ATOM   2726  CD1 TRP B 357      14.381   6.171   6.354  1.00 96.62           C  
ATOM   2727  CD2 TRP B 357      13.115   4.433   5.730  1.00 96.62           C  
ATOM   2728  CE2 TRP B 357      14.474   4.084   5.568  1.00 96.62           C  
ATOM   2729  CE3 TRP B 357      12.129   3.493   5.401  1.00 96.62           C  
ATOM   2730  NE1 TRP B 357      15.225   5.161   5.955  1.00 96.62           N  
ATOM   2731  CZ2 TRP B 357      14.871   2.833   5.090  1.00 96.62           C  
ATOM   2732  CZ3 TRP B 357      12.527   2.249   4.925  1.00 96.62           C  
ATOM   2733  CH2 TRP B 357      13.887   1.932   4.775  1.00 96.62           C  
ATOM   2734  N   THR B 358       9.039   7.563   5.072  1.00 96.21           N  
ATOM   2735  CA  THR B 358       7.631   7.704   5.426  1.00 96.21           C  
ATOM   2736  C   THR B 358       7.139   6.475   6.186  1.00 96.21           C  
ATOM   2737  O   THR B 358       7.172   5.360   5.661  1.00 96.21           O  
ATOM   2738  CB  THR B 358       6.760   7.921   4.176  1.00 96.21           C  
ATOM   2739  CG2 THR B 358       5.293   8.103   4.552  1.00 96.21           C  
ATOM   2740  OG1 THR B 358       7.212   9.091   3.482  1.00 96.21           O  
ATOM   2741  N   ILE B 359       6.757   6.699   7.380  1.00 96.11           N  
ATOM   2742  CA  ILE B 359       6.319   5.621   8.261  1.00 96.11           C  
ATOM   2743  C   ILE B 359       4.802   5.669   8.421  1.00 96.11           C  
ATOM   2744  O   ILE B 359       4.248   6.684   8.851  1.00 96.11           O  
ATOM   2745  CB  ILE B 359       7.007   5.704   9.642  1.00 96.11           C  
ATOM   2746  CG1 ILE B 359       8.517   5.912   9.475  1.00 96.11           C  
ATOM   2747  CG2 ILE B 359       6.715   4.448  10.467  1.00 96.11           C  
ATOM   2748  CD1 ILE B 359       9.233   4.743   8.814  1.00 96.11           C  
ATOM   2749  N   ILE B 360       4.112   4.611   8.072  1.00 94.91           N  
ATOM   2750  CA  ILE B 360       2.665   4.518   8.226  1.00 94.91           C  
ATOM   2751  C   ILE B 360       2.316   3.332   9.122  1.00 94.91           C  
ATOM   2752  O   ILE B 360       2.486   2.176   8.727  1.00 94.91           O  
ATOM   2753  CB  ILE B 360       1.958   4.382   6.859  1.00 94.91           C  
ATOM   2754  CG1 ILE B 360       2.326   5.560   5.948  1.00 94.91           C  
ATOM   2755  CG2 ILE B 360       0.441   4.285   7.042  1.00 94.91           C  
ATOM   2756  CD1 ILE B 360       1.841   5.408   4.513  1.00 94.91           C  
ATOM   2757  N   ASN B 361       1.940   3.615  10.339  1.00 94.17           N  
ATOM   2758  CA  ASN B 361       1.460   2.638  11.311  1.00 94.17           C  
ATOM   2759  C   ASN B 361       2.576   1.697  11.758  1.00 94.17           C  
ATOM   2760  O   ASN B 361       2.447   0.477  11.646  1.00 94.17           O  
ATOM   2761  CB  ASN B 361       0.291   1.837  10.734  1.00 94.17           C  
ATOM   2762  CG  ASN B 361      -1.043   2.531  10.928  1.00 94.17           C  
ATOM   2763  ND2 ASN B 361      -2.056   2.085  10.193  1.00 94.17           N  
ATOM   2764  OD1 ASN B 361      -1.163   3.460  11.730  1.00 94.17           O  
ATOM   2765  N   TYR B 362       3.530   2.189  12.347  1.00 94.98           N  
ATOM   2766  CA  TYR B 362       4.606   1.415  12.955  1.00 94.98           C  
ATOM   2767  C   TYR B 362       4.231   0.972  14.364  1.00 94.98           C  
ATOM   2768  O   TYR B 362       3.685   1.756  15.144  1.00 94.98           O  
ATOM   2769  CB  TYR B 362       5.901   2.233  12.993  1.00 94.98           C  
ATOM   2770  CG  TYR B 362       6.965   1.644  13.888  1.00 94.98           C  
ATOM   2771  CD1 TYR B 362       7.249   2.208  15.130  1.00 94.98           C  
ATOM   2772  CD2 TYR B 362       7.689   0.524  13.493  1.00 94.98           C  
ATOM   2773  CE1 TYR B 362       8.229   1.670  15.956  1.00 94.98           C  
ATOM   2774  CE2 TYR B 362       8.672  -0.022  14.311  1.00 94.98           C  
ATOM   2775  CZ  TYR B 362       8.934   0.556  15.539  1.00 94.98           C  
ATOM   2776  OH  TYR B 362       9.906   0.019  16.354  1.00 94.98           O  
ATOM   2777  N   TYR B 363       4.406  -0.304  14.720  1.00 95.17           N  
ATOM   2778  CA  TYR B 363       4.201  -0.859  16.054  1.00 95.17           C  
ATOM   2779  C   TYR B 363       5.513  -1.365  16.642  1.00 95.17           C  
ATOM   2780  O   TYR B 363       6.164  -2.237  16.062  1.00 95.17           O  
ATOM   2781  CB  TYR B 363       3.174  -1.994  16.012  1.00 95.17           C  
ATOM   2782  CG  TYR B 363       2.889  -2.605  17.363  1.00 95.17           C  
ATOM   2783  CD1 TYR B 363       3.703  -3.610  17.880  1.00 95.17           C  
ATOM   2784  CD2 TYR B 363       1.806  -2.179  18.123  1.00 95.17           C  
ATOM   2785  CE1 TYR B 363       3.443  -4.177  19.123  1.00 95.17           C  
ATOM   2786  CE2 TYR B 363       1.536  -2.739  19.368  1.00 95.17           C  
ATOM   2787  CZ  TYR B 363       2.360  -3.736  19.859  1.00 95.17           C  
ATOM   2788  OH  TYR B 363       2.098  -4.294  21.090  1.00 95.17           O  
ATOM   2789  N   GLY B 364       5.985  -0.838  17.737  1.00 95.47           N  
ATOM   2790  CA  GLY B 364       7.161  -1.296  18.459  1.00 95.47           C  
ATOM   2791  C   GLY B 364       6.847  -1.788  19.859  1.00 95.47           C  
ATOM   2792  O   GLY B 364       6.039  -1.185  20.568  1.00 95.47           O  
ATOM   2793  N   GLU B 365       7.499  -2.859  20.186  1.00 94.83           N  
ATOM   2794  CA  GLU B 365       7.253  -3.417  21.513  1.00 94.83           C  
ATOM   2795  C   GLU B 365       8.473  -4.175  22.028  1.00 94.83           C  
ATOM   2796  O   GLU B 365       8.953  -5.104  21.377  1.00 94.83           O  
ATOM   2797  CB  GLU B 365       6.031  -4.339  21.491  1.00 94.83           C  
ATOM   2798  CG  GLU B 365       5.700  -4.954  22.843  1.00 94.83           C  
ATOM   2799  CD  GLU B 365       4.480  -5.860  22.807  1.00 94.83           C  
ATOM   2800  OE1 GLU B 365       4.221  -6.569  23.806  1.00 94.83           O  
ATOM   2801  OE2 GLU B 365       3.777  -5.862  21.772  1.00 94.83           O1-
ATOM   2802  N   GLY B 366       8.955  -3.793  23.189  1.00 95.55           N  
ATOM   2803  CA  GLY B 366       9.926  -4.573  23.940  1.00 95.55           C  
ATOM   2804  C   GLY B 366      11.292  -4.618  23.281  1.00 95.55           C  
ATOM   2805  O   GLY B 366      12.065  -5.551  23.507  1.00 95.55           O  
ATOM   2806  N   ASN B 367      11.576  -3.742  22.410  1.00 96.92           N  
ATOM   2807  CA  ASN B 367      12.930  -3.659  21.871  1.00 96.92           C  
ATOM   2808  C   ASN B 367      13.908  -3.094  22.897  1.00 96.92           C  
ATOM   2809  O   ASN B 367      13.515  -2.330  23.780  1.00 96.92           O  
ATOM   2810  CB  ASN B 367      12.949  -2.812  20.597  1.00 96.92           C  
ATOM   2811  CG  ASN B 367      12.014  -3.343  19.529  1.00 96.92           C  
ATOM   2812  ND2 ASN B 367      10.908  -2.641  19.307  1.00 96.92           N  
ATOM   2813  OD1 ASN B 367      12.281  -4.375  18.908  1.00 96.92           O  
ATOM   2814  N   SER B 368      15.157  -3.460  22.792  1.00 96.64           N  
ATOM   2815  CA  SER B 368      16.127  -3.081  23.814  1.00 96.64           C  
ATOM   2816  C   SER B 368      16.789  -1.748  23.482  1.00 96.64           C  
ATOM   2817  O   SER B 368      17.401  -1.120  24.348  1.00 96.64           O  
ATOM   2818  CB  SER B 368      17.194  -4.165  23.969  1.00 96.64           C  
ATOM   2819  OG  SER B 368      16.614  -5.386  24.396  1.00 96.64           O  
ATOM   2820  N   ALA B 369      16.712  -1.337  22.252  1.00 96.43           N  
ATOM   2821  CA  ALA B 369      17.244  -0.043  21.835  1.00 96.43           C  
ATOM   2822  C   ALA B 369      16.399   0.564  20.719  1.00 96.43           C  
ATOM   2823  O   ALA B 369      15.811  -0.162  19.912  1.00 96.43           O  
ATOM   2824  CB  ALA B 369      18.695  -0.185  21.382  1.00 96.43           C  
ATOM   2825  N   PRO B 370      16.290   1.871  20.643  1.00 95.22           N  
ATOM   2826  CA  PRO B 370      15.485   2.517  19.604  1.00 95.22           C  
ATOM   2827  C   PRO B 370      16.109   2.401  18.216  1.00 95.22           C  
ATOM   2828  O   PRO B 370      17.283   2.040  18.091  1.00 95.22           O  
ATOM   2829  CB  PRO B 370      15.431   3.978  20.058  1.00 95.22           C  
ATOM   2830  CG  PRO B 370      16.719   4.201  20.783  1.00 95.22           C  
ATOM   2831  CD  PRO B 370      17.082   2.938  21.509  1.00 95.22           C  
ATOM   2832  N   LEU B 371      15.348   2.576  17.212  1.00 97.22           N  
ATOM   2833  CA  LEU B 371      15.878   2.742  15.863  1.00 97.22           C  
ATOM   2834  C   LEU B 371      16.528   4.112  15.698  1.00 97.22           C  
ATOM   2835  O   LEU B 371      15.842   5.137  15.728  1.00 97.22           O  
ATOM   2836  CB  LEU B 371      14.768   2.563  14.824  1.00 97.22           C  
ATOM   2837  CG  LEU B 371      15.194   2.634  13.357  1.00 97.22           C  
ATOM   2838  CD1 LEU B 371      16.349   1.673  13.093  1.00 97.22           C  
ATOM   2839  CD2 LEU B 371      14.014   2.324  12.442  1.00 97.22           C  
ATOM   2840  N   VAL B 372      17.768   4.209  15.553  1.00 98.16           N  
ATOM   2841  CA  VAL B 372      18.526   5.452  15.460  1.00 98.16           C  
ATOM   2842  C   VAL B 372      18.377   6.045  14.060  1.00 98.16           C  
ATOM   2843  O   VAL B 372      18.647   5.373  13.062  1.00 98.16           O  
ATOM   2844  CB  VAL B 372      20.020   5.232  15.788  1.00 98.16           C  
ATOM   2845  CG1 VAL B 372      20.791   6.548  15.706  1.00 98.16           C  
ATOM   2846  CG2 VAL B 372      20.175   4.604  17.172  1.00 98.16           C  
ATOM   2847  N   ALA B 373      17.949   7.243  14.029  1.00 97.45           N  
ATOM   2848  CA  ALA B 373      17.650   7.914  12.767  1.00 97.45           C  
ATOM   2849  C   ALA B 373      18.303   9.291  12.709  1.00 97.45           C  
ATOM   2850  O   ALA B 373      17.666  10.272  12.318  1.00 97.45           O  
ATOM   2851  CB  ALA B 373      16.140   8.036  12.574  1.00 97.45           C  
ATOM   2852  N   THR B 374      19.507   9.398  13.036  1.00 98.08           N  
ATOM   2853  CA  THR B 374      20.229  10.666  13.045  1.00 98.08           C  
ATOM   2854  C   THR B 374      20.180  11.327  11.671  1.00 98.08           C  
ATOM   2855  O   THR B 374      20.431  10.676  10.654  1.00 98.08           O  
ATOM   2856  CB  THR B 374      21.695  10.471  13.472  1.00 98.08           C  
ATOM   2857  CG2 THR B 374      22.444  11.799  13.491  1.00 98.08           C  
ATOM   2858  OG1 THR B 374      21.733   9.894  14.783  1.00 98.08           O  
ATOM   2859  N   ASN B 375      19.824  12.620  11.579  1.00 97.22           N  
ATOM   2860  CA  ASN B 375      19.747  13.442  10.375  1.00 97.22           C  
ATOM   2861  C   ASN B 375      18.790  12.844   9.348  1.00 97.22           C  
ATOM   2862  O   ASN B 375      18.998  12.988   8.142  1.00 97.22           O  
ATOM   2863  CB  ASN B 375      21.137  13.627   9.762  1.00 97.22           C  
ATOM   2864  CG  ASN B 375      22.091  14.355  10.687  1.00 97.22           C  
ATOM   2865  ND2 ASN B 375      23.364  13.981  10.640  1.00 97.22           N  
ATOM   2866  OD1 ASN B 375      21.688  15.247  11.439  1.00 97.22           O  
ATOM   2867  N   THR B 376      17.840  12.055   9.842  1.00 95.83           N  
ATOM   2868  CA  THR B 376      16.893  11.424   8.928  1.00 95.83           C  
ATOM   2869  C   THR B 376      15.610  12.244   8.830  1.00 95.83           C  
ATOM   2870  O   THR B 376      15.066  12.680   9.846  1.00 95.83           O  
ATOM   2871  CB  THR B 376      16.557   9.990   9.375  1.00 95.83           C  
ATOM   2872  CG2 THR B 376      15.590   9.323   8.402  1.00 95.83           C  
ATOM   2873  OG1 THR B 376      17.763   9.219   9.436  1.00 95.83           O  
ATOM   2874  N   ASN B 377      15.135  12.512   7.587  1.00 92.74           N  
ATOM   2875  CA  ASN B 377      13.831  13.127   7.363  1.00 92.74           C  
ATOM   2876  C   ASN B 377      12.696  12.131   7.585  1.00 92.74           C  
ATOM   2877  O   ASN B 377      12.327  11.390   6.673  1.00 92.74           O  
ATOM   2878  CB  ASN B 377      13.751  13.717   5.954  1.00 92.74           C  
ATOM   2879  CG  ASN B 377      12.568  14.649   5.777  1.00 92.74           C  
ATOM   2880  ND2 ASN B 377      12.778  15.743   5.055  1.00 92.74           N  
ATOM   2881  OD1 ASN B 377      11.475  14.388   6.286  1.00 92.74           O  
ATOM   2882  N   LEU B 378      12.094  12.128   8.759  1.00 94.94           N  
ATOM   2883  CA  LEU B 378      11.038  11.187   9.116  1.00 94.94           C  
ATOM   2884  C   LEU B 378       9.664  11.836   8.984  1.00 94.94           C  
ATOM   2885  O   LEU B 378       9.419  12.902   9.553  1.00 94.94           O  
ATOM   2886  CB  LEU B 378      11.238  10.673  10.544  1.00 94.94           C  
ATOM   2887  CG  LEU B 378      12.461   9.786  10.780  1.00 94.94           C  
ATOM   2888  CD1 LEU B 378      12.548   9.382  12.248  1.00 94.94           C  
ATOM   2889  CD2 LEU B 378      12.409   8.553   9.884  1.00 94.94           C  
ATOM   2890  N   THR B 379       8.831  11.297   8.215  1.00 95.11           N  
ATOM   2891  CA  THR B 379       7.400  11.577   8.184  1.00 95.11           C  
ATOM   2892  C   THR B 379       6.607  10.403   8.752  1.00 95.11           C  
ATOM   2893  O   THR B 379       6.474   9.365   8.101  1.00 95.11           O  
ATOM   2894  CB  THR B 379       6.921  11.879   6.752  1.00 95.11           C  
ATOM   2895  CG2 THR B 379       5.492  12.410   6.750  1.00 95.11           C  
ATOM   2896  OG1 THR B 379       7.784  12.859   6.162  1.00 95.11           O  
ATOM   2897  N   ILE B 380       6.099  10.563   9.922  1.00 93.73           N  
ATOM   2898  CA  ILE B 380       5.471   9.450  10.624  1.00 93.73           C  
ATOM   2899  C   ILE B 380       3.962   9.674  10.702  1.00 93.73           C  
ATOM   2900  O   ILE B 380       3.505  10.663  11.279  1.00 93.73           O  
ATOM   2901  CB  ILE B 380       6.060   9.271  12.041  1.00 93.73           C  
ATOM   2902  CG1 ILE B 380       7.581   9.091  11.968  1.00 93.73           C  
ATOM   2903  CG2 ILE B 380       5.402   8.086  12.754  1.00 93.73           C  
ATOM   2904  CD1 ILE B 380       8.276   9.143  13.322  1.00 93.73           C  
ATOM   2905  N   LEU B 381       3.212   8.828  10.116  1.00 89.50           N  
ATOM   2906  CA  LEU B 381       1.765   8.741  10.283  1.00 89.50           C  
ATOM   2907  C   LEU B 381       1.395   7.609  11.235  1.00 89.50           C  
ATOM   2908  O   LEU B 381       1.156   6.480  10.801  1.00 89.50           O  
ATOM   2909  CB  LEU B 381       1.081   8.530   8.930  1.00 89.50           C  
ATOM   2910  CG  LEU B 381       0.434   9.763   8.297  1.00 89.50           C  
ATOM   2911  CD1 LEU B 381       1.504  10.695   7.738  1.00 89.50           C  
ATOM   2912  CD2 LEU B 381      -0.548   9.351   7.205  1.00 89.50           C  
ATOM   2913  N   ARG B 382       1.381   7.876  12.452  1.00 74.88           N  
ATOM   2914  CA  ARG B 382       1.058   7.018  13.588  1.00 74.88           C  
ATOM   2915  C   ARG B 382       2.193   6.041  13.876  1.00 74.88           C  
ATOM   2916  O   ARG B 382       2.730   5.416  12.959  1.00 74.88           O  
ATOM   2917  CB  ARG B 382      -0.241   6.251  13.330  1.00 74.88           C  
ATOM   2918  CG  ARG B 382      -0.701   5.407  14.507  1.00 74.88           C  
ATOM   2919  CD  ARG B 382      -2.021   4.705  14.216  1.00 74.88           C  
ATOM   2920  NE  ARG B 382      -2.396   3.794  15.294  1.00 74.88           N  
ATOM   2921  CZ  ARG B 382      -3.646   3.475  15.617  1.00 74.88           C  
ATOM   2922  NH1 ARG B 382      -4.672   3.991  14.948  1.00 74.88           N1+
ATOM   2923  NH2 ARG B 382      -3.874   2.635  16.615  1.00 74.88           N  
ATOM   2924  N   GLN B 383       2.480   6.025  15.047  1.00 74.20           N  
ATOM   2925  CA  GLN B 383       3.339   5.022  15.668  1.00 74.20           C  
ATOM   2926  C   GLN B 383       2.812   4.623  17.044  1.00 74.20           C  
ATOM   2927  O   GLN B 383       2.219   5.441  17.749  1.00 74.20           O  
ATOM   2928  CB  GLN B 383       4.773   5.541  15.785  1.00 74.20           C  
ATOM   2929  CG  GLN B 383       4.925   6.719  16.739  1.00 74.20           C  
ATOM   2930  CD  GLN B 383       6.368   7.155  16.906  1.00 74.20           C  
ATOM   2931  NE2 GLN B 383       6.573   8.447  17.143  1.00 74.20           N  
ATOM   2932  OE1 GLN B 383       7.292   6.339  16.825  1.00 74.20           O  
ATOM   2933  N   TYR B 384       2.642   3.452  17.207  1.00 75.62           N  
ATOM   2934  CA  TYR B 384       2.341   2.971  18.551  1.00 75.62           C  
ATOM   2935  C   TYR B 384       3.586   2.398  19.217  1.00 75.62           C  
ATOM   2936  O   TYR B 384       4.188   1.449  18.710  1.00 75.62           O  
ATOM   2937  CB  TYR B 384       1.237   1.911  18.508  1.00 75.62           C  
ATOM   2938  CG  TYR B 384       0.751   1.484  19.872  1.00 75.62           C  
ATOM   2939  CD1 TYR B 384       1.161   0.277  20.433  1.00 75.62           C  
ATOM   2940  CD2 TYR B 384      -0.118   2.287  20.603  1.00 75.62           C  
ATOM   2941  CE1 TYR B 384       0.715  -0.121  21.689  1.00 75.62           C  
ATOM   2942  CE2 TYR B 384      -0.571   1.899  21.859  1.00 75.62           C  
ATOM   2943  CZ  TYR B 384      -0.149   0.695  22.393  1.00 75.62           C  
ATOM   2944  OH  TYR B 384      -0.594   0.306  23.637  1.00 75.62           O  
ATOM   2945  N   VAL B 385       4.072   3.094  20.236  1.00 69.60           N  
ATOM   2946  CA  VAL B 385       5.231   2.698  21.030  1.00 69.60           C  
ATOM   2947  C   VAL B 385       4.778   2.245  22.416  1.00 69.60           C  
ATOM   2948  O   VAL B 385       4.294   3.053  23.212  1.00 69.60           O  
ATOM   2949  CB  VAL B 385       6.255   3.849  21.153  1.00 69.60           C  
ATOM   2950  CG1 VAL B 385       7.649   3.302  21.454  1.00 69.60           C  
ATOM   2951  CG2 VAL B 385       6.270   4.688  19.876  1.00 69.60           C  
ATOM   2952  N   LEU B 386       4.722   0.981  22.683  1.00 58.80           N  
ATOM   2953  CA  LEU B 386       4.091   0.426  23.875  1.00 58.80           C  
ATOM   2954  C   LEU B 386       4.978   0.619  25.100  1.00 58.80           C  
ATOM   2955  O   LEU B 386       4.492   0.986  26.172  1.00 58.80           O  
ATOM   2956  CB  LEU B 386       3.789  -1.062  23.679  1.00 58.80           C  
ATOM   2957  CG  LEU B 386       2.609  -1.625  24.472  1.00 58.80           C  
ATOM   2958  CD1 LEU B 386       1.374  -1.727  23.583  1.00 58.80           C  
ATOM   2959  CD2 LEU B 386       2.962  -2.986  25.064  1.00 58.80           C  
ATOM   2960  N   ARG B 387       6.421   0.164  25.025  1.00 56.27           N  
ATOM   2961  CA  ARG B 387       7.224   0.092  26.242  1.00 56.27           C  
ATOM   2962  C   ARG B 387       8.217   1.248  26.312  1.00 56.27           C  
ATOM   2963  O   ARG B 387       9.265   1.135  26.950  1.00 56.27           O  
ATOM   2964  CB  ARG B 387       7.968  -1.243  26.318  1.00 56.27           C  
ATOM   2965  CG  ARG B 387       7.054  -2.450  26.457  1.00 56.27           C  
ATOM   2966  CD  ARG B 387       7.808  -3.673  26.961  1.00 56.27           C  
ATOM   2967  NE  ARG B 387       6.981  -4.875  26.910  1.00 56.27           N  
ATOM   2968  CZ  ARG B 387       7.257  -6.012  27.542  1.00 56.27           C  
ATOM   2969  NH1 ARG B 387       8.350  -6.125  28.289  1.00 56.27           N1+
ATOM   2970  NH2 ARG B 387       6.435  -7.045  27.427  1.00 56.27           N  
ATOM   2971  N   GLY B 388       7.964   2.317  25.623  1.00 75.76           N  
ATOM   2972  CA  GLY B 388       8.784   3.497  25.846  1.00 75.76           C  
ATOM   2973  C   GLY B 388       9.650   3.856  24.653  1.00 75.76           C  
ATOM   2974  O   GLY B 388       9.368   3.442  23.527  1.00 75.76           O  
ATOM   2975  N   ALA B 389      10.698   4.573  24.831  1.00 80.39           N  
ATOM   2976  CA  ALA B 389      11.505   5.233  23.808  1.00 80.39           C  
ATOM   2977  C   ALA B 389      12.242   4.211  22.947  1.00 80.39           C  
ATOM   2978  O   ALA B 389      12.504   4.458  21.767  1.00 80.39           O  
ATOM   2979  CB  ALA B 389      12.498   6.197  24.452  1.00 80.39           C  
ATOM   2980  N   ASN B 390      12.541   2.974  23.500  1.00 90.14           N  
ATOM   2981  CA  ASN B 390      13.275   1.954  22.758  1.00 90.14           C  
ATOM   2982  C   ASN B 390      12.429   1.360  21.636  1.00 90.14           C  
ATOM   2983  O   ASN B 390      12.960   0.727  20.721  1.00 90.14           O  
ATOM   2984  CB  ASN B 390      13.759   0.850  23.700  1.00 90.14           C  
ATOM   2985  CG  ASN B 390      14.905   1.299  24.586  1.00 90.14           C  
ATOM   2986  ND2 ASN B 390      15.191   0.522  25.624  1.00 90.14           N  
ATOM   2987  OD1 ASN B 390      15.526   2.336  24.341  1.00 90.14           O  
ATOM   2988  N   ASP B 391      11.144   1.556  21.692  1.00 90.90           N  
ATOM   2989  CA  ASP B 391      10.236   0.974  20.709  1.00 90.90           C  
ATOM   2990  C   ASP B 391       9.991   1.937  19.549  1.00 90.90           C  
ATOM   2991  O   ASP B 391       9.222   1.635  18.635  1.00 90.90           O  
ATOM   2992  CB  ASP B 391       8.907   0.593  21.365  1.00 90.90           C  
ATOM   2993  CG  ASP B 391       9.016  -0.629  22.260  1.00 90.90           C  
ATOM   2994  OD1 ASP B 391       9.845  -1.520  21.977  1.00 90.90           O  
ATOM   2995  OD2 ASP B 391       8.264  -0.702  23.256  1.00 90.90           O1-
ATOM   2996  N   GLY B 392      10.648   3.097  19.638  1.00 92.06           N  
ATOM   2997  CA  GLY B 392      10.432   4.102  18.611  1.00 92.06           C  
ATOM   2998  C   GLY B 392      11.712   4.537  17.923  1.00 92.06           C  
ATOM   2999  O   GLY B 392      12.623   3.730  17.726  1.00 92.06           O  
ATOM   3000  N   PHE B 393      11.702   5.723  17.430  1.00 94.21           N  
ATOM   3001  CA  PHE B 393      12.820   6.307  16.697  1.00 94.21           C  
ATOM   3002  C   PHE B 393      13.587   7.289  17.574  1.00 94.21           C  
ATOM   3003  O   PHE B 393      12.989   8.030  18.357  1.00 94.21           O  
ATOM   3004  CB  PHE B 393      12.325   7.010  15.430  1.00 94.21           C  
ATOM   3005  CG  PHE B 393      11.575   6.108  14.488  1.00 94.21           C  
ATOM   3006  CD1 PHE B 393      12.238   5.449  13.459  1.00 94.21           C  
ATOM   3007  CD2 PHE B 393      10.207   5.917  14.631  1.00 94.21           C  
ATOM   3008  CE1 PHE B 393      11.546   4.613  12.585  1.00 94.21           C  
ATOM   3009  CE2 PHE B 393       9.509   5.083  13.762  1.00 94.21           C  
ATOM   3010  CZ  PHE B 393      10.181   4.433  12.739  1.00 94.21           C  
ATOM   3011  N   LEU B 394      14.826   7.270  17.464  1.00 94.89           N  
ATOM   3012  CA  LEU B 394      15.692   8.296  18.036  1.00 94.89           C  
ATOM   3013  C   LEU B 394      16.303   9.163  16.940  1.00 94.89           C  
ATOM   3014  O   LEU B 394      17.242   8.743  16.261  1.00 94.89           O  
ATOM   3015  CB  LEU B 394      16.802   7.654  18.873  1.00 94.89           C  
ATOM   3016  CG  LEU B 394      17.797   8.613  19.528  1.00 94.89           C  
ATOM   3017  CD1 LEU B 394      17.083   9.519  20.526  1.00 94.89           C  
ATOM   3018  CD2 LEU B 394      18.918   7.837  20.210  1.00 94.89           C  
ATOM   3019  N   ASN B 395      15.757  10.274  16.735  1.00 94.13           N  
ATOM   3020  CA  ASN B 395      16.184  11.177  15.672  1.00 94.13           C  
ATOM   3021  C   ASN B 395      16.855  12.427  16.233  1.00 94.13           C  
ATOM   3022  O   ASN B 395      16.195  13.274  16.837  1.00 94.13           O  
ATOM   3023  CB  ASN B 395      14.997  11.564  14.787  1.00 94.13           C  
ATOM   3024  CG  ASN B 395      15.426  12.104  13.437  1.00 94.13           C  
ATOM   3025  ND2 ASN B 395      14.457  12.371  12.570  1.00 94.13           N  
ATOM   3026  OD1 ASN B 395      16.619  12.280  13.176  1.00 94.13           O  
ATOM   3027  N   THR B 396      18.046  12.524  16.070  1.00 95.56           N  
ATOM   3028  CA  THR B 396      18.827  13.702  16.431  1.00 95.56           C  
ATOM   3029  C   THR B 396      19.371  14.393  15.184  1.00 95.56           C  
ATOM   3030  O   THR B 396      19.675  13.736  14.186  1.00 95.56           O  
ATOM   3031  CB  THR B 396      19.992  13.335  17.368  1.00 95.56           C  
ATOM   3032  CG2 THR B 396      19.483  12.929  18.746  1.00 95.56           C  
ATOM   3033  OG1 THR B 396      20.727  12.243  16.801  1.00 95.56           O  
ATOM   3034  N   PHE B 397      19.501  15.644  15.244  1.00 96.00           N  
ATOM   3035  CA  PHE B 397      19.998  16.383  14.090  1.00 96.00           C  
ATOM   3036  C   PHE B 397      21.349  17.018  14.395  1.00 96.00           C  
ATOM   3037  O   PHE B 397      21.421  18.032  15.094  1.00 96.00           O  
ATOM   3038  CB  PHE B 397      18.995  17.461  13.668  1.00 96.00           C  
ATOM   3039  CG  PHE B 397      17.692  16.909  13.153  1.00 96.00           C  
ATOM   3040  CD1 PHE B 397      17.574  16.481  11.837  1.00 96.00           C  
ATOM   3041  CD2 PHE B 397      16.586  16.819  13.987  1.00 96.00           C  
ATOM   3042  CE1 PHE B 397      16.370  15.970  11.358  1.00 96.00           C  
ATOM   3043  CE2 PHE B 397      15.379  16.309  13.516  1.00 96.00           C  
ATOM   3044  CZ  PHE B 397      15.273  15.887  12.201  1.00 96.00           C  
ATOM   3045  N   THR B 398      22.365  16.472  13.851  1.00 95.88           N  
ATOM   3046  CA  THR B 398      23.733  16.935  14.051  1.00 95.88           C  
ATOM   3047  C   THR B 398      24.237  17.683  12.820  1.00 95.88           C  
ATOM   3048  O   THR B 398      25.329  18.256  12.839  1.00 95.88           O  
ATOM   3049  CB  THR B 398      24.680  15.761  14.365  1.00 95.88           C  
ATOM   3050  CG2 THR B 398      24.248  15.030  15.631  1.00 95.88           C  
ATOM   3051  OG1 THR B 398      24.669  14.840  13.267  1.00 95.88           O  
ATOM   3052  N   THR B 399      23.540  17.653  11.755  1.00 94.87           N  
ATOM   3053  CA  THR B 399      23.925  18.300  10.506  1.00 94.87           C  
ATOM   3054  C   THR B 399      23.890  19.819  10.650  1.00 94.87           C  
ATOM   3055  O   THR B 399      23.083  20.357  11.411  1.00 94.87           O  
ATOM   3056  CB  THR B 399      23.006  17.871   9.347  1.00 94.87           C  
ATOM   3057  CG2 THR B 399      21.564  18.299   9.602  1.00 94.87           C  
ATOM   3058  OG1 THR B 399      23.464  18.475   8.132  1.00 94.87           O  
ATOM   3059  N   THR B 400      24.714  20.531   9.888  1.00 93.96           N  
ATOM   3060  CA  THR B 400      24.715  21.989   9.842  1.00 93.96           C  
ATOM   3061  C   THR B 400      23.844  22.495   8.696  1.00 93.96           C  
ATOM   3062  O   THR B 400      23.565  23.692   8.603  1.00 93.96           O  
ATOM   3063  CB  THR B 400      26.144  22.542   9.687  1.00 93.96           C  
ATOM   3064  CG2 THR B 400      27.015  22.156  10.878  1.00 93.96           C  
ATOM   3065  OG1 THR B 400      26.728  22.011   8.491  1.00 93.96           O  
ATOM   3066  N   ASP B 401      23.435  21.571   7.845  1.00 93.57           N  
ATOM   3067  CA  ASP B 401      22.506  21.942   6.782  1.00 93.57           C  
ATOM   3068  C   ASP B 401      21.103  22.179   7.337  1.00 93.57           C  
ATOM   3069  O   ASP B 401      20.429  21.237   7.759  1.00 93.57           O  
ATOM   3070  CB  ASP B 401      22.467  20.860   5.701  1.00 93.57           C  
ATOM   3071  CG  ASP B 401      21.608  21.243   4.508  1.00 93.57           C  
ATOM   3072  OD1 ASP B 401      20.924  22.288   4.561  1.00 93.57           O  
ATOM   3073  OD2 ASP B 401      21.614  20.493   3.509  1.00 93.57           O1-
ATOM   3074  N   PRO B 402      20.702  23.389   7.329  1.00 93.28           N  
ATOM   3075  CA  PRO B 402      19.412  23.674   7.960  1.00 93.28           C  
ATOM   3076  C   PRO B 402      18.246  22.981   7.258  1.00 93.28           C  
ATOM   3077  O   PRO B 402      17.208  22.731   7.877  1.00 93.28           O  
ATOM   3078  CB  PRO B 402      19.292  25.196   7.846  1.00 93.28           C  
ATOM   3079  CG  PRO B 402      20.134  25.558   6.666  1.00 93.28           C  
ATOM   3080  CD  PRO B 402      21.308  24.624   6.613  1.00 93.28           C  
ATOM   3081  N   TYR B 403      18.420  22.561   6.022  1.00 91.01           N  
ATOM   3082  CA  TYR B 403      17.314  22.032   5.232  1.00 91.01           C  
ATOM   3083  C   TYR B 403      17.153  20.533   5.452  1.00 91.01           C  
ATOM   3084  O   TYR B 403      16.213  19.921   4.939  1.00 91.01           O  
ATOM   3085  CB  TYR B 403      17.531  22.321   3.743  1.00 91.01           C  
ATOM   3086  CG  TYR B 403      17.665  23.789   3.422  1.00 91.01           C  
ATOM   3087  CD1 TYR B 403      16.568  24.644   3.504  1.00 91.01           C  
ATOM   3088  CD2 TYR B 403      18.889  24.326   3.037  1.00 91.01           C  
ATOM   3089  CE1 TYR B 403      16.687  25.997   3.207  1.00 91.01           C  
ATOM   3090  CE2 TYR B 403      19.020  25.678   2.738  1.00 91.01           C  
ATOM   3091  CZ  TYR B 403      17.915  26.505   2.826  1.00 91.01           C  
ATOM   3092  OH  TYR B 403      18.038  27.844   2.532  1.00 91.01           O  
ATOM   3093  N   ARG B 404      17.986  19.951   6.211  1.00 92.10           N  
ATOM   3094  CA  ARG B 404      17.928  18.529   6.533  1.00 92.10           C  
ATOM   3095  C   ARG B 404      17.443  18.310   7.962  1.00 92.10           C  
ATOM   3096  O   ARG B 404      17.397  17.175   8.440  1.00 92.10           O  
ATOM   3097  CB  ARG B 404      19.298  17.877   6.338  1.00 92.10           C  
ATOM   3098  CG  ARG B 404      19.743  17.798   4.886  1.00 92.10           C  
ATOM   3099  CD  ARG B 404      20.954  16.893   4.716  1.00 92.10           C  
ATOM   3100  NE  ARG B 404      20.698  15.548   5.224  1.00 92.10           N  
ATOM   3101  CZ  ARG B 404      21.609  14.583   5.307  1.00 92.10           C  
ATOM   3102  NH1 ARG B 404      22.860  14.796   4.915  1.00 92.10           N1+
ATOM   3103  NH2 ARG B 404      21.268  13.395   5.785  1.00 92.10           N  
ATOM   3104  N   ILE B 405      17.078  19.341   8.613  1.00 93.16           N  
ATOM   3105  CA  ILE B 405      16.651  19.271  10.007  1.00 93.16           C  
ATOM   3106  C   ILE B 405      15.126  19.232  10.078  1.00 93.16           C  
ATOM   3107  O   ILE B 405      14.446  19.962   9.354  1.00 93.16           O  
ATOM   3108  CB  ILE B 405      17.196  20.463  10.825  1.00 93.16           C  
ATOM   3109  CG1 ILE B 405      18.728  20.433  10.858  1.00 93.16           C  
ATOM   3110  CG2 ILE B 405      16.617  20.454  12.243  1.00 93.16           C  
ATOM   3111  CD1 ILE B 405      19.358  21.668  11.487  1.00 93.16           C  
ATOM   3112  N   GLY B 406      14.693  18.337  11.008  1.00 94.51           N  
ATOM   3113  CA  GLY B 406      13.269  18.355  11.299  1.00 94.51           C  
ATOM   3114  C   GLY B 406      12.586  17.029  11.019  1.00 94.51           C  
ATOM   3115  O   GLY B 406      12.995  16.292  10.119  1.00 94.51           O  
ATOM   3116  N   SER B 407      11.548  16.705  11.758  1.00 94.09           N  
ATOM   3117  CA  SER B 407      10.653  15.564  11.589  1.00 94.09           C  
ATOM   3118  C   SER B 407       9.195  15.975  11.756  1.00 94.09           C  
ATOM   3119  O   SER B 407       8.904  17.044  12.298  1.00 94.09           O  
ATOM   3120  CB  SER B 407      10.998  14.459  12.588  1.00 94.09           C  
ATOM   3121  OG  SER B 407      12.290  13.935  12.334  1.00 94.09           O  
ATOM   3122  N   THR B 408       8.341  15.200  11.210  1.00 95.84           N  
ATOM   3123  CA  THR B 408       6.904  15.406  11.351  1.00 95.84           C  
ATOM   3124  C   THR B 408       6.222  14.139  11.859  1.00 95.84           C  
ATOM   3125  O   THR B 408       6.496  13.042  11.368  1.00 95.84           O  
ATOM   3126  CB  THR B 408       6.266  15.835  10.017  1.00 95.84           C  
ATOM   3127  CG2 THR B 408       4.747  15.899  10.128  1.00 95.84           C  
ATOM   3128  OG1 THR B 408       6.762  17.129   9.651  1.00 95.84           O  
ATOM   3129  N   LEU B 409       5.444  14.271  12.849  1.00 95.40           N  
ATOM   3130  CA  LEU B 409       4.612  13.205  13.395  1.00 95.40           C  
ATOM   3131  C   LEU B 409       3.133  13.561  13.289  1.00 95.40           C  
ATOM   3132  O   LEU B 409       2.720  14.645  13.707  1.00 95.40           O  
ATOM   3133  CB  LEU B 409       4.981  12.932  14.856  1.00 95.40           C  
ATOM   3134  CG  LEU B 409       4.099  11.930  15.602  1.00 95.40           C  
ATOM   3135  CD1 LEU B 409       4.354  10.516  15.091  1.00 95.40           C  
ATOM   3136  CD2 LEU B 409       4.346  12.014  17.104  1.00 95.40           C  
ATOM   3137  N   ILE B 410       2.352  12.692  12.774  1.00 94.44           N  
ATOM   3138  CA  ILE B 410       0.911  12.863  12.621  1.00 94.44           C  
ATOM   3139  C   ILE B 410       0.182  11.676  13.246  1.00 94.44           C  
ATOM   3140  O   ILE B 410       0.468  10.522  12.920  1.00 94.44           O  
ATOM   3141  CB  ILE B 410       0.515  13.014  11.136  1.00 94.44           C  
ATOM   3142  CG1 ILE B 410       1.291  14.168  10.490  1.00 94.44           C  
ATOM   3143  CG2 ILE B 410      -0.996  13.227  10.999  1.00 94.44           C  
ATOM   3144  CD1 ILE B 410       1.172  14.222   8.973  1.00 94.44           C  
ATOM   3145  N   SER B 411      -0.690  11.951  14.124  1.00 93.45           N  
ATOM   3146  CA  SER B 411      -1.609  10.981  14.711  1.00 93.45           C  
ATOM   3147  C   SER B 411      -3.032  11.526  14.760  1.00 93.45           C  
ATOM   3148  O   SER B 411      -3.288  12.649  14.320  1.00 93.45           O  
ATOM   3149  CB  SER B 411      -1.153  10.593  16.118  1.00 93.45           C  
ATOM   3150  OG  SER B 411      -1.357  11.663  17.025  1.00 93.45           O  
ATOM   3151  N   GLY B 412      -3.991  10.751  15.271  1.00 93.30           N  
ATOM   3152  CA  GLY B 412      -5.353  11.229  15.450  1.00 93.30           C  
ATOM   3153  C   GLY B 412      -5.445  12.441  16.357  1.00 93.30           C  
ATOM   3154  O   GLY B 412      -6.064  13.445  15.999  1.00 93.30           O  
ATOM   3155  N   ARG B 413      -4.704  12.389  17.381  1.00 94.74           N  
ATOM   3156  CA  ARG B 413      -4.804  13.446  18.382  1.00 94.74           C  
ATOM   3157  C   ARG B 413      -3.986  14.666  17.972  1.00 94.74           C  
ATOM   3158  O   ARG B 413      -4.377  15.803  18.248  1.00 94.74           O  
ATOM   3159  CB  ARG B 413      -4.338  12.938  19.748  1.00 94.74           C  
ATOM   3160  CG  ARG B 413      -4.324  14.006  20.830  1.00 94.74           C  
ATOM   3161  CD  ARG B 413      -3.886  13.442  22.174  1.00 94.74           C  
ATOM   3162  NE  ARG B 413      -3.704  14.496  23.168  1.00 94.74           N  
ATOM   3163  CZ  ARG B 413      -4.685  15.039  23.884  1.00 94.74           C  
ATOM   3164  NH1 ARG B 413      -5.941  14.636  23.730  1.00 94.74           N1+
ATOM   3165  NH2 ARG B 413      -4.407  15.992  24.762  1.00 94.74           N  
ATOM   3166  N   GLU B 414      -2.850  14.421  17.293  1.00 95.67           N  
ATOM   3167  CA  GLU B 414      -1.850  15.484  17.268  1.00 95.67           C  
ATOM   3168  C   GLU B 414      -1.131  15.533  15.923  1.00 95.67           C  
ATOM   3169  O   GLU B 414      -0.860  14.493  15.319  1.00 95.67           O  
ATOM   3170  CB  GLU B 414      -0.837  15.296  18.400  1.00 95.67           C  
ATOM   3171  CG  GLU B 414       0.271  16.340  18.414  1.00 95.67           C  
ATOM   3172  CD  GLU B 414       1.234  16.177  19.579  1.00 95.67           C  
ATOM   3173  OE1 GLU B 414       2.406  16.600  19.460  1.00 95.67           O  
ATOM   3174  OE2 GLU B 414       0.813  15.620  20.617  1.00 95.67           O1-
ATOM   3175  N   ILE B 415      -0.844  16.762  15.454  1.00 96.68           N  
ATOM   3176  CA  ILE B 415       0.215  17.013  14.482  1.00 96.68           C  
ATOM   3177  C   ILE B 415       1.372  17.746  15.157  1.00 96.68           C  
ATOM   3178  O   ILE B 415       1.168  18.768  15.816  1.00 96.68           O  
ATOM   3179  CB  ILE B 415      -0.305  17.828  13.277  1.00 96.68           C  
ATOM   3180  CG1 ILE B 415      -1.302  16.997  12.461  1.00 96.68           C  
ATOM   3181  CG2 ILE B 415       0.859  18.301  12.402  1.00 96.68           C  
ATOM   3182  CD1 ILE B 415      -1.919  17.747  11.288  1.00 96.68           C  
ATOM   3183  N   SER B 416       2.613  17.298  15.062  1.00 97.01           N  
ATOM   3184  CA  SER B 416       3.857  17.935  15.481  1.00 97.01           C  
ATOM   3185  C   SER B 416       4.830  18.066  14.315  1.00 97.01           C  
ATOM   3186  O   SER B 416       5.208  17.068  13.698  1.00 97.01           O  
ATOM   3187  CB  SER B 416       4.510  17.143  16.614  1.00 97.01           C  
ATOM   3188  OG  SER B 416       5.716  17.761  17.031  1.00 97.01           O  
ATOM   3189  N   THR B 417       5.192  19.231  13.975  1.00 97.22           N  
ATOM   3190  CA  THR B 417       6.042  19.450  12.810  1.00 97.22           C  
ATOM   3191  C   THR B 417       7.160  20.436  13.134  1.00 97.22           C  
ATOM   3192  O   THR B 417       7.039  21.237  14.063  1.00 97.22           O  
ATOM   3193  CB  THR B 417       5.225  19.970  11.613  1.00 97.22           C  
ATOM   3194  CG2 THR B 417       4.693  21.375  11.879  1.00 97.22           C  
ATOM   3195  OG1 THR B 417       6.060  20.000  10.449  1.00 97.22           O  
ATOM   3196  N   PHE B 418       8.272  20.332  12.397  1.00 97.60           N  
ATOM   3197  CA  PHE B 418       9.409  21.221  12.601  1.00 97.60           C  
ATOM   3198  C   PHE B 418       9.138  22.594  11.998  1.00 97.60           C  
ATOM   3199  O   PHE B 418       9.082  23.593  12.717  1.00 97.60           O  
ATOM   3200  CB  PHE B 418      10.679  20.620  11.989  1.00 97.60           C  
ATOM   3201  CG  PHE B 418      11.913  21.451  12.214  1.00 97.60           C  
ATOM   3202  CD1 PHE B 418      12.528  22.108  11.155  1.00 97.60           C  
ATOM   3203  CD2 PHE B 418      12.459  21.576  13.485  1.00 97.60           C  
ATOM   3204  CE1 PHE B 418      13.670  22.878  11.360  1.00 97.60           C  
ATOM   3205  CE2 PHE B 418      13.600  22.344  13.697  1.00 97.60           C  
ATOM   3206  CZ  PHE B 418      14.205  22.994  12.633  1.00 97.60           C  
ATOM   3207  N   LYS B 419       8.907  22.696  10.741  1.00 97.89           N  
ATOM   3208  CA  LYS B 419       8.562  23.921  10.026  1.00 97.89           C  
ATOM   3209  C   LYS B 419       7.115  23.887   9.544  1.00 97.89           C  
ATOM   3210  O   LYS B 419       6.702  22.943   8.868  1.00 97.89           O  
ATOM   3211  CB  LYS B 419       9.505  24.134   8.841  1.00 97.89           C  
ATOM   3212  CG  LYS B 419       9.170  25.354   7.995  1.00 97.89           C  
ATOM   3213  CD  LYS B 419      10.144  25.515   6.835  1.00 97.89           C  
ATOM   3214  CE  LYS B 419       9.764  26.689   5.944  1.00 97.89           C  
ATOM   3215  NZ  LYS B 419      10.698  26.831   4.787  1.00 97.89           N1+
ATOM   3216  N   PHE B 420       6.355  24.832   9.925  1.00 98.25           N  
ATOM   3217  CA  PHE B 420       4.956  24.923   9.525  1.00 98.25           C  
ATOM   3218  C   PHE B 420       4.730  26.123   8.614  1.00 98.25           C  
ATOM   3219  O   PHE B 420       5.224  27.219   8.888  1.00 98.25           O  
ATOM   3220  CB  PHE B 420       4.049  25.020  10.756  1.00 98.25           C  
ATOM   3221  CG  PHE B 420       2.581  25.052  10.427  1.00 98.25           C  
ATOM   3222  CD1 PHE B 420       1.798  26.143  10.785  1.00 98.25           C  
ATOM   3223  CD2 PHE B 420       1.984  23.991   9.760  1.00 98.25           C  
ATOM   3224  CE1 PHE B 420       0.438  26.175  10.482  1.00 98.25           C  
ATOM   3225  CE2 PHE B 420       0.626  24.016   9.453  1.00 98.25           C  
ATOM   3226  CZ  PHE B 420      -0.145  25.108   9.816  1.00 98.25           C  
ATOM   3227  N   VAL B 421       4.048  25.985   7.499  1.00 97.93           N  
ATOM   3228  CA  VAL B 421       3.630  27.015   6.555  1.00 97.93           C  
ATOM   3229  C   VAL B 421       2.141  26.866   6.252  1.00 97.93           C  
ATOM   3230  O   VAL B 421       1.658  25.757   6.014  1.00 97.93           O  
ATOM   3231  CB  VAL B 421       4.449  26.951   5.246  1.00 97.93           C  
ATOM   3232  CG1 VAL B 421       4.093  28.120   4.328  1.00 97.93           C  
ATOM   3233  CG2 VAL B 421       5.945  26.946   5.553  1.00 97.93           C  
ATOM   3234  N   LYS B 422       1.424  27.902   6.249  1.00 97.36           N  
ATOM   3235  CA  LYS B 422       0.015  27.912   5.866  1.00 97.36           C  
ATOM   3236  C   LYS B 422      -0.308  29.120   4.991  1.00 97.36           C  
ATOM   3237  O   LYS B 422       0.364  30.150   5.073  1.00 97.36           O  
ATOM   3238  CB  LYS B 422      -0.878  27.910   7.108  1.00 97.36           C  
ATOM   3239  CG  LYS B 422      -0.755  29.164   7.961  1.00 97.36           C  
ATOM   3240  CD  LYS B 422      -1.575  29.052   9.240  1.00 97.36           C  
ATOM   3241  CE  LYS B 422      -1.445  30.301  10.100  1.00 97.36           C  
ATOM   3242  NZ  LYS B 422      -2.037  30.105  11.457  1.00 97.36           N1+
ATOM   3243  N   GLU B 423      -1.369  29.056   4.169  1.00 97.82           N  
ATOM   3244  CA  GLU B 423      -1.901  30.263   3.542  1.00 97.82           C  
ATOM   3245  C   GLU B 423      -2.768  31.055   4.516  1.00 97.82           C  
ATOM   3246  O   GLU B 423      -2.637  32.276   4.620  1.00 97.82           O  
ATOM   3247  CB  GLU B 423      -2.707  29.907   2.290  1.00 97.82           C  
ATOM   3248  CG  GLU B 423      -1.878  29.267   1.186  1.00 97.82           C  
ATOM   3249  CD  GLU B 423      -1.011  30.263   0.433  1.00 97.82           C  
ATOM   3250  OE1 GLU B 423      -0.037  29.840  -0.231  1.00 97.82           O  
ATOM   3251  OE2 GLU B 423      -1.306  31.477   0.508  1.00 97.82           O1-
ATOM   3252  N   TYR B 424      -3.628  30.274   5.147  1.00 98.44           N  
ATOM   3253  CA  TYR B 424      -4.385  30.955   6.191  1.00 98.44           C  
ATOM   3254  C   TYR B 424      -4.911  29.960   7.220  1.00 98.44           C  
ATOM   3255  O   TYR B 424      -4.949  28.755   6.964  1.00 98.44           O  
ATOM   3256  CB  TYR B 424      -5.549  31.743   5.585  1.00 98.44           C  
ATOM   3257  CG  TYR B 424      -6.592  30.875   4.924  1.00 98.44           C  
ATOM   3258  CD1 TYR B 424      -6.424  30.422   3.618  1.00 98.44           C  
ATOM   3259  CD2 TYR B 424      -7.748  30.506   5.605  1.00 98.44           C  
ATOM   3260  CE1 TYR B 424      -7.383  29.623   3.004  1.00 98.44           C  
ATOM   3261  CE2 TYR B 424      -8.714  29.708   5.001  1.00 98.44           C  
ATOM   3262  CZ  TYR B 424      -8.523  29.271   3.703  1.00 98.44           C  
ATOM   3263  OH  TYR B 424      -9.476  28.480   3.101  1.00 98.44           O  
ATOM   3264  N   GLU B 425      -5.176  30.380   8.392  1.00 98.56           N  
ATOM   3265  CA  GLU B 425      -5.834  29.625   9.454  1.00 98.56           C  
ATOM   3266  C   GLU B 425      -7.286  30.062   9.624  1.00 98.56           C  
ATOM   3267  O   GLU B 425      -7.594  31.254   9.549  1.00 98.56           O  
ATOM   3268  CB  GLU B 425      -5.079  29.785  10.776  1.00 98.56           C  
ATOM   3269  CG  GLU B 425      -5.721  29.052  11.945  1.00 98.56           C  
ATOM   3270  CD  GLU B 425      -4.919  29.156  13.232  1.00 98.56           C  
ATOM   3271  OE1 GLU B 425      -5.435  28.761  14.302  1.00 98.56           O  
ATOM   3272  OE2 GLU B 425      -3.765  29.636  13.170  1.00 98.56           O1-
ATOM   3273  N   THR B 426      -8.222  29.170   9.829  1.00 98.52           N  
ATOM   3274  CA  THR B 426      -9.617  29.466  10.137  1.00 98.52           C  
ATOM   3275  C   THR B 426      -9.915  29.196  11.609  1.00 98.52           C  
ATOM   3276  O   THR B 426      -9.772  28.066  12.080  1.00 98.52           O  
ATOM   3277  CB  THR B 426     -10.571  28.637   9.257  1.00 98.52           C  
ATOM   3278  CG2 THR B 426     -12.029  28.930   9.599  1.00 98.52           C  
ATOM   3279  OG1 THR B 426     -10.342  28.958   7.880  1.00 98.52           O  
ATOM   3280  N   TYR B 427     -10.378  30.209  12.269  1.00 98.55           N  
ATOM   3281  CA  TYR B 427     -10.779  30.090  13.666  1.00 98.55           C  
ATOM   3282  C   TYR B 427     -12.124  29.382  13.789  1.00 98.55           C  
ATOM   3283  O   TYR B 427     -12.898  29.336  12.830  1.00 98.55           O  
ATOM   3284  CB  TYR B 427     -10.854  31.471  14.325  1.00 98.55           C  
ATOM   3285  CG  TYR B 427      -9.504  32.087  14.598  1.00 98.55           C  
ATOM   3286  CD1 TYR B 427      -8.338  31.507  14.102  1.00 98.55           C  
ATOM   3287  CD2 TYR B 427      -9.390  33.248  15.354  1.00 98.55           C  
ATOM   3288  CE1 TYR B 427      -7.091  32.070  14.353  1.00 98.55           C  
ATOM   3289  CE2 TYR B 427      -8.148  33.820  15.611  1.00 98.55           C  
ATOM   3290  CZ  TYR B 427      -7.007  33.225  15.107  1.00 98.55           C  
ATOM   3291  OH  TYR B 427      -5.775  33.786  15.359  1.00 98.55           O  
ATOM   3292  N   ARG B 428     -12.339  28.760  14.969  1.00 98.35           N  
ATOM   3293  CA  ARG B 428     -13.613  28.104  15.246  1.00 98.35           C  
ATOM   3294  C   ARG B 428     -14.749  29.120  15.311  1.00 98.35           C  
ATOM   3295  O   ARG B 428     -14.727  30.033  16.139  1.00 98.35           O  
ATOM   3296  CB  ARG B 428     -13.540  27.317  16.556  1.00 98.35           C  
ATOM   3297  CG  ARG B 428     -14.784  26.495  16.852  1.00 98.35           C  
ATOM   3298  CD  ARG B 428     -14.880  25.272  15.951  1.00 98.35           C  
ATOM   3299  NE  ARG B 428     -15.913  24.346  16.406  1.00 98.35           N  
ATOM   3300  CZ  ARG B 428     -16.037  23.087  15.997  1.00 98.35           C  
ATOM   3301  NH1 ARG B 428     -15.189  22.575  15.112  1.00 98.35           N1+
ATOM   3302  NH2 ARG B 428     -17.014  22.332  16.477  1.00 98.35           N  
ATOM   3303  N   GLN B 429     -15.743  28.998  14.498  1.00 98.27           N  
ATOM   3304  CA  GLN B 429     -16.872  29.921  14.437  1.00 98.27           C  
ATOM   3305  C   GLN B 429     -17.904  29.599  15.514  1.00 98.27           C  
ATOM   3306  O   GLN B 429     -18.248  28.434  15.723  1.00 98.27           O  
ATOM   3307  CB  GLN B 429     -17.524  29.880  13.054  1.00 98.27           C  
ATOM   3308  CG  GLN B 429     -18.734  30.795  12.918  1.00 98.27           C  
ATOM   3309  CD  GLN B 429     -19.344  30.758  11.530  1.00 98.27           C  
ATOM   3310  NE2 GLN B 429     -20.639  31.044  11.443  1.00 98.27           N  
ATOM   3311  OE1 GLN B 429     -18.658  30.475  10.543  1.00 98.27           O  
ATOM   3312  N   ILE B 430     -18.442  30.557  16.143  1.00 98.13           N  
ATOM   3313  CA  ILE B 430     -19.562  30.442  17.071  1.00 98.13           C  
ATOM   3314  C   ILE B 430     -20.654  31.438  16.689  1.00 98.13           C  
ATOM   3315  O   ILE B 430     -20.420  32.649  16.669  1.00 98.13           O  
ATOM   3316  CB  ILE B 430     -19.111  30.675  18.531  1.00 98.13           C  
ATOM   3317  CG1 ILE B 430     -17.959  29.730  18.891  1.00 98.13           C  
ATOM   3318  CG2 ILE B 430     -20.288  30.495  19.494  1.00 98.13           C  
ATOM   3319  CD1 ILE B 430     -17.426  29.915  20.306  1.00 98.13           C  
ATOM   3320  N   ASN B 431     -21.774  31.040  16.463  1.00 97.30           N  
ATOM   3321  CA  ASN B 431     -22.904  31.864  16.045  1.00 97.30           C  
ATOM   3322  C   ASN B 431     -23.572  32.545  17.236  1.00 97.30           C  
ATOM   3323  O   ASN B 431     -23.621  31.982  18.331  1.00 97.30           O  
ATOM   3324  CB  ASN B 431     -23.923  31.025  15.272  1.00 97.30           C  
ATOM   3325  CG  ASN B 431     -23.394  30.551  13.933  1.00 97.30           C  
ATOM   3326  ND2 ASN B 431     -24.157  29.695  13.263  1.00 97.30           N  
ATOM   3327  OD1 ASN B 431     -22.308  30.949  13.504  1.00 97.30           O  
ATOM   3328  N   PRO B 432     -24.094  33.725  16.979  1.00 95.78           N  
ATOM   3329  CA  PRO B 432     -24.760  34.452  18.063  1.00 95.78           C  
ATOM   3330  C   PRO B 432     -26.249  34.126  18.164  1.00 95.78           C  
ATOM   3331  O   PRO B 432     -26.780  33.387  17.331  1.00 95.78           O  
ATOM   3332  CB  PRO B 432     -24.547  35.920  17.687  1.00 95.78           C  
ATOM   3333  CG  PRO B 432     -24.600  35.943  16.193  1.00 95.78           C  
ATOM   3334  CD  PRO B 432     -23.993  34.672  15.674  1.00 95.78           C  
ATOM   3335  N   SER B 433     -26.812  34.555  19.251  1.00 92.31           N  
ATOM   3336  CA  SER B 433     -28.260  34.734  19.298  1.00 92.31           C  
ATOM   3337  C   SER B 433     -28.687  35.984  18.537  1.00 92.31           C  
ATOM   3338  O   SER B 433     -27.873  36.878  18.293  1.00 92.31           O  
ATOM   3339  CB  SER B 433     -28.743  34.819  20.747  1.00 92.31           C  
ATOM   3340  OG  SER B 433     -28.598  36.136  21.249  1.00 92.31           O  
ATOM   3341  N   PHE B 434     -30.018  36.031  18.129  1.00 93.09           N  
ATOM   3342  CA  PHE B 434     -30.505  37.161  17.347  1.00 93.09           C  
ATOM   3343  C   PHE B 434     -31.589  37.917  18.105  1.00 93.09           C  
ATOM   3344  O   PHE B 434     -32.174  38.867  17.580  1.00 93.09           O  
ATOM   3345  CB  PHE B 434     -31.044  36.688  15.993  1.00 93.09           C  
ATOM   3346  CG  PHE B 434     -29.998  36.065  15.108  1.00 93.09           C  
ATOM   3347  CD1 PHE B 434     -29.070  36.856  14.442  1.00 93.09           C  
ATOM   3348  CD2 PHE B 434     -29.944  34.687  14.941  1.00 93.09           C  
ATOM   3349  CE1 PHE B 434     -28.101  36.283  13.622  1.00 93.09           C  
ATOM   3350  CE2 PHE B 434     -28.979  34.107  14.123  1.00 93.09           C  
ATOM   3351  CZ  PHE B 434     -28.059  34.906  13.464  1.00 93.09           C  
ATOM   3352  N   GLY B 435     -31.765  37.607  19.315  1.00 92.60           N  
ATOM   3353  CA  GLY B 435     -32.750  38.290  20.137  1.00 92.60           C  
ATOM   3354  C   GLY B 435     -32.130  39.142  21.228  1.00 92.60           C  
ATOM   3355  O   GLY B 435     -32.472  40.317  21.376  1.00 92.60           O  
ATOM   3356  N   SER B 436     -31.314  38.678  22.084  1.00 94.77           N  
ATOM   3357  CA  SER B 436     -30.622  39.358  23.175  1.00 94.77           C  
ATOM   3358  C   SER B 436     -29.215  38.802  23.369  1.00 94.77           C  
ATOM   3359  O   SER B 436     -28.841  37.812  22.736  1.00 94.77           O  
ATOM   3360  CB  SER B 436     -31.414  39.228  24.476  1.00 94.77           C  
ATOM   3361  OG  SER B 436     -31.543  37.868  24.853  1.00 94.77           O  
ATOM   3362  N   ASP B 437     -28.420  39.517  24.103  1.00 97.48           N  
ATOM   3363  CA  ASP B 437     -27.141  38.963  24.536  1.00 97.48           C  
ATOM   3364  C   ASP B 437     -27.340  37.668  25.320  1.00 97.48           C  
ATOM   3365  O   ASP B 437     -28.277  37.554  26.113  1.00 97.48           O  
ATOM   3366  CB  ASP B 437     -26.376  39.980  25.387  1.00 97.48           C  
ATOM   3367  CG  ASP B 437     -26.023  41.245  24.625  1.00 97.48           C  
ATOM   3368  OD1 ASP B 437     -26.310  41.326  23.411  1.00 97.48           O  
ATOM   3369  OD2 ASP B 437     -25.450  42.168  25.243  1.00 97.48           O1-
ATOM   3370  N   THR B 438     -26.505  36.678  25.071  1.00 97.44           N  
ATOM   3371  CA  THR B 438     -26.627  35.396  25.756  1.00 97.44           C  
ATOM   3372  C   THR B 438     -25.263  34.904  26.230  1.00 97.44           C  
ATOM   3373  O   THR B 438     -24.233  35.267  25.657  1.00 97.44           O  
ATOM   3374  CB  THR B 438     -27.271  34.335  24.845  1.00 97.44           C  
ATOM   3375  CG2 THR B 438     -28.688  34.735  24.451  1.00 97.44           C  
ATOM   3376  OG1 THR B 438     -26.480  34.189  23.659  1.00 97.44           O  
ATOM   3377  N   TRP B 439     -25.340  34.100  27.335  1.00 98.12           N  
ATOM   3378  CA  TRP B 439     -24.132  33.405  27.769  1.00 98.12           C  
ATOM   3379  C   TRP B 439     -23.831  32.218  26.860  1.00 98.12           C  
ATOM   3380  O   TRP B 439     -24.713  31.403  26.579  1.00 98.12           O  
ATOM   3381  CB  TRP B 439     -24.275  32.931  29.218  1.00 98.12           C  
ATOM   3382  CG  TRP B 439     -24.228  34.038  30.228  1.00 98.12           C  
ATOM   3383  CD1 TRP B 439     -25.292  34.665  30.814  1.00 98.12           C  
ATOM   3384  CD2 TRP B 439     -23.053  34.652  30.767  1.00 98.12           C  
ATOM   3385  CE2 TRP B 439     -23.480  35.645  31.676  1.00 98.12           C  
ATOM   3386  CE3 TRP B 439     -21.679  34.458  30.570  1.00 98.12           C  
ATOM   3387  NE1 TRP B 439     -24.849  35.632  31.686  1.00 98.12           N  
ATOM   3388  CZ2 TRP B 439     -22.581  36.442  32.388  1.00 98.12           C  
ATOM   3389  CZ3 TRP B 439     -20.786  35.252  31.279  1.00 98.12           C  
ATOM   3390  CH2 TRP B 439     -21.242  36.232  32.177  1.00 98.12           C  
ATOM   3391  N   THR B 440     -22.640  32.179  26.348  1.00 98.52           N  
ATOM   3392  CA  THR B 440     -22.164  31.114  25.474  1.00 98.52           C  
ATOM   3393  C   THR B 440     -20.984  30.381  26.107  1.00 98.52           C  
ATOM   3394  O   THR B 440     -20.002  31.008  26.511  1.00 98.52           O  
ATOM   3395  CB  THR B 440     -21.750  31.664  24.096  1.00 98.52           C  
ATOM   3396  CG2 THR B 440     -21.161  30.565  23.219  1.00 98.52           C  
ATOM   3397  OG1 THR B 440     -22.901  32.216  23.444  1.00 98.52           O  
ATOM   3398  N   LYS B 441     -21.039  29.013  26.258  1.00 98.35           N  
ATOM   3399  CA  LYS B 441     -19.885  28.189  26.606  1.00 98.35           C  
ATOM   3400  C   LYS B 441     -18.981  27.970  25.396  1.00 98.35           C  
ATOM   3401  O   LYS B 441     -19.442  27.530  24.341  1.00 98.35           O  
ATOM   3402  CB  LYS B 441     -20.338  26.842  27.172  1.00 98.35           C  
ATOM   3403  CG  LYS B 441     -19.206  25.994  27.734  1.00 98.35           C  
ATOM   3404  CD  LYS B 441     -19.709  24.640  28.218  1.00 98.35           C  
ATOM   3405  CE  LYS B 441     -18.586  23.809  28.823  1.00 98.35           C  
ATOM   3406  NZ  LYS B 441     -19.049  22.439  29.195  1.00 98.35           N1+
ATOM   3407  N   ILE B 442     -17.750  28.297  25.561  1.00 98.41           N  
ATOM   3408  CA  ILE B 442     -16.789  28.083  24.485  1.00 98.41           C  
ATOM   3409  C   ILE B 442     -16.254  26.654  24.548  1.00 98.41           C  
ATOM   3410  O   ILE B 442     -16.257  25.939  23.543  1.00 98.41           O  
ATOM   3411  CB  ILE B 442     -15.624  29.095  24.559  1.00 98.41           C  
ATOM   3412  CG1 ILE B 442     -16.130  30.514  24.277  1.00 98.41           C  
ATOM   3413  CG2 ILE B 442     -14.509  28.708  23.583  1.00 98.41           C  
ATOM   3414  CD1 ILE B 442     -15.045  31.581  24.329  1.00 98.41           C  
ATOM   3415  N   GLY B 443     -15.761  26.312  25.703  1.00 98.18           N  
ATOM   3416  CA  GLY B 443     -15.199  24.980  25.857  1.00 98.18           C  
ATOM   3417  C   GLY B 443     -14.617  24.734  27.236  1.00 98.18           C  
ATOM   3418  O   GLY B 443     -14.951  25.438  28.191  1.00 98.18           O  
ATOM   3419  N   ASN B 444     -13.799  23.645  27.379  1.00 97.87           N  
ATOM   3420  CA  ASN B 444     -13.168  23.207  28.619  1.00 97.87           C  
ATOM   3421  C   ASN B 444     -11.647  23.183  28.496  1.00 97.87           C  
ATOM   3422  O   ASN B 444     -11.106  22.620  27.542  1.00 97.87           O  
ATOM   3423  CB  ASN B 444     -13.689  21.828  29.030  1.00 97.87           C  
ATOM   3424  CG  ASN B 444     -15.194  21.803  29.211  1.00 97.87           C  
ATOM   3425  ND2 ASN B 444     -15.641  21.489  30.421  1.00 97.87           N  
ATOM   3426  OD1 ASN B 444     -15.950  22.064  28.271  1.00 97.87           O  
ATOM   3427  N   MET B 445     -11.019  23.823  29.408  1.00 97.47           N  
ATOM   3428  CA  MET B 445      -9.564  23.714  29.482  1.00 97.47           C  
ATOM   3429  C   MET B 445      -9.143  22.871  30.681  1.00 97.47           C  
ATOM   3430  O   MET B 445      -9.673  23.039  31.781  1.00 97.47           O  
ATOM   3431  CB  MET B 445      -8.924  25.100  29.567  1.00 97.47           C  
ATOM   3432  CG  MET B 445      -9.399  25.923  30.753  1.00 97.47           C  
ATOM   3433  SD  MET B 445      -8.823  27.664  30.677  1.00 97.47           S  
ATOM   3434  CE  MET B 445      -9.682  28.349  32.121  1.00 97.47           C  
ATOM   3435  N   ARG B 446      -8.243  21.959  30.430  1.00 97.88           N  
ATOM   3436  CA  ARG B 446      -7.579  21.192  31.479  1.00 97.88           C  
ATOM   3437  C   ARG B 446      -6.097  21.543  31.559  1.00 97.88           C  
ATOM   3438  O   ARG B 446      -5.259  20.861  30.965  1.00 97.88           O  
ATOM   3439  CB  ARG B 446      -7.750  19.691  31.239  1.00 97.88           C  
ATOM   3440  CG  ARG B 446      -9.176  19.197  31.421  1.00 97.88           C  
ATOM   3441  CD  ARG B 446      -9.307  17.718  31.084  1.00 97.88           C  
ATOM   3442  NE  ARG B 446      -8.492  16.889  31.968  1.00 97.88           N  
ATOM   3443  CZ  ARG B 446      -8.529  15.560  32.008  1.00 97.88           C  
ATOM   3444  NH1 ARG B 446      -9.346  14.880  31.212  1.00 97.88           N1+
ATOM   3445  NH2 ARG B 446      -7.743  14.906  32.851  1.00 97.88           N  
ATOM   3446  N   LEU B 447      -5.823  22.498  32.340  1.00 97.29           N  
ATOM   3447  CA  LEU B 447      -4.457  22.959  32.564  1.00 97.29           C  
ATOM   3448  C   LEU B 447      -3.835  22.251  33.762  1.00 97.29           C  
ATOM   3449  O   LEU B 447      -4.521  21.967  34.747  1.00 97.29           O  
ATOM   3450  CB  LEU B 447      -4.431  24.474  32.782  1.00 97.29           C  
ATOM   3451  CG  LEU B 447      -5.055  25.329  31.677  1.00 97.29           C  
ATOM   3452  CD1 LEU B 447      -5.072  26.797  32.088  1.00 97.29           C  
ATOM   3453  CD2 LEU B 447      -4.298  25.144  30.366  1.00 97.29           C  
ATOM   3454  N   GLU B 448      -2.600  21.973  33.691  1.00 96.17           N  
ATOM   3455  CA  GLU B 448      -1.831  21.619  34.880  1.00 96.17           C  
ATOM   3456  C   GLU B 448      -1.454  22.860  35.684  1.00 96.17           C  
ATOM   3457  O   GLU B 448      -1.511  23.980  35.170  1.00 96.17           O  
ATOM   3458  CB  GLU B 448      -0.571  20.840  34.494  1.00 96.17           C  
ATOM   3459  CG  GLU B 448      -0.855  19.529  33.775  1.00 96.17           C  
ATOM   3460  CD  GLU B 448       0.402  18.835  33.275  1.00 96.17           C  
ATOM   3461  OE1 GLU B 448       0.325  18.086  32.275  1.00 96.17           O  
ATOM   3462  OE2 GLU B 448       1.473  19.041  33.889  1.00 96.17           O1-
ATOM   3463  N   THR B 449      -1.101  22.637  36.898  1.00 95.44           N  
ATOM   3464  CA  THR B 449      -0.657  23.772  37.699  1.00 95.44           C  
ATOM   3465  C   THR B 449       0.507  24.490  37.021  1.00 95.44           C  
ATOM   3466  O   THR B 449       1.421  23.847  36.501  1.00 95.44           O  
ATOM   3467  CB  THR B 449      -0.235  23.327  39.112  1.00 95.44           C  
ATOM   3468  CG2 THR B 449       0.252  24.513  39.939  1.00 95.44           C  
ATOM   3469  OG1 THR B 449      -1.357  22.728  39.773  1.00 95.44           O  
ATOM   3470  N   ALA B 450       0.422  25.822  36.981  1.00 96.89           N  
ATOM   3471  CA  ALA B 450       1.416  26.697  36.365  1.00 96.89           C  
ATOM   3472  C   ALA B 450       1.248  26.737  34.849  1.00 96.89           C  
ATOM   3473  O   ALA B 450       2.053  27.351  34.145  1.00 96.89           O  
ATOM   3474  CB  ALA B 450       2.826  26.240  36.730  1.00 96.89           C  
ATOM   3475  N   GLY B 451       0.234  26.043  34.292  1.00 97.89           N  
ATOM   3476  CA  GLY B 451      -0.054  26.118  32.869  1.00 97.89           C  
ATOM   3477  C   GLY B 451      -0.840  27.357  32.484  1.00 97.89           C  
ATOM   3478  O   GLY B 451      -1.480  27.981  33.333  1.00 97.89           O  
ATOM   3479  N   SER B 452      -0.782  27.759  31.216  1.00 98.44           N  
ATOM   3480  CA  SER B 452      -1.509  28.924  30.723  1.00 98.44           C  
ATOM   3481  C   SER B 452      -2.368  28.569  29.514  1.00 98.44           C  
ATOM   3482  O   SER B 452      -2.112  27.574  28.834  1.00 98.44           O  
ATOM   3483  CB  SER B 452      -0.537  30.046  30.356  1.00 98.44           C  
ATOM   3484  OG  SER B 452       0.117  30.543  31.510  1.00 98.44           O  
ATOM   3485  N   CYS B 453      -3.333  29.305  29.261  1.00 98.13           N  
ATOM   3486  CA  CYS B 453      -4.239  29.261  28.119  1.00 98.13           C  
ATOM   3487  C   CYS B 453      -4.562  30.666  27.624  1.00 98.13           C  
ATOM   3488  O   CYS B 453      -4.924  31.540  28.415  1.00 98.13           O  
ATOM   3489  CB  CYS B 453      -5.531  28.532  28.488  1.00 98.13           C  
ATOM   3490  SG  CYS B 453      -6.757  28.507  27.162  1.00 98.13           S  
ATOM   3491  N   ILE B 454      -4.353  30.935  26.408  1.00 98.66           N  
ATOM   3492  CA  ILE B 454      -4.738  32.175  25.743  1.00 98.66           C  
ATOM   3493  C   ILE B 454      -5.889  31.907  24.777  1.00 98.66           C  
ATOM   3494  O   ILE B 454      -5.785  31.044  23.902  1.00 98.66           O  
ATOM   3495  CB  ILE B 454      -3.544  32.808  24.993  1.00 98.66           C  
ATOM   3496  CG1 ILE B 454      -2.331  32.926  25.922  1.00 98.66           C  
ATOM   3497  CG2 ILE B 454      -3.931  34.174  24.419  1.00 98.66           C  
ATOM   3498  CD1 ILE B 454      -2.511  33.932  27.050  1.00 98.66           C  
ATOM   3499  N   ILE B 455      -7.010  32.543  24.972  1.00 98.75           N  
ATOM   3500  CA  ILE B 455      -8.151  32.448  24.068  1.00 98.75           C  
ATOM   3501  C   ILE B 455      -8.311  33.758  23.299  1.00 98.75           C  
ATOM   3502  O   ILE B 455      -8.468  34.823  23.900  1.00 98.75           O  
ATOM   3503  CB  ILE B 455      -9.451  32.114  24.833  1.00 98.75           C  
ATOM   3504  CG1 ILE B 455      -9.280  30.821  25.638  1.00 98.75           C  
ATOM   3505  CG2 ILE B 455     -10.634  32.005  23.866  1.00 98.75           C  
ATOM   3506  CD1 ILE B 455     -10.413  30.546  26.617  1.00 98.75           C  
ATOM   3507  N   THR B 456      -8.219  33.721  21.992  1.00 98.75           N  
ATOM   3508  CA  THR B 456      -8.396  34.867  21.107  1.00 98.75           C  
ATOM   3509  C   THR B 456      -9.767  34.827  20.437  1.00 98.75           C  
ATOM   3510  O   THR B 456     -10.166  33.797  19.890  1.00 98.75           O  
ATOM   3511  CB  THR B 456      -7.297  34.917  20.031  1.00 98.75           C  
ATOM   3512  CG2 THR B 456      -7.485  36.116  19.107  1.00 98.75           C  
ATOM   3513  OG1 THR B 456      -6.016  35.014  20.667  1.00 98.75           O  
ATOM   3514  N   ILE B 457     -10.494  35.890  20.478  1.00 98.72           N  
ATOM   3515  CA  ILE B 457     -11.825  36.009  19.894  1.00 98.72           C  
ATOM   3516  C   ILE B 457     -11.857  37.181  18.916  1.00 98.72           C  
ATOM   3517  O   ILE B 457     -11.609  38.326  19.301  1.00 98.72           O  
ATOM   3518  CB  ILE B 457     -12.906  36.190  20.983  1.00 98.72           C  
ATOM   3519  CG1 ILE B 457     -12.849  35.036  21.989  1.00 98.72           C  
ATOM   3520  CG2 ILE B 457     -14.297  36.297  20.350  1.00 98.72           C  
ATOM   3521  CD1 ILE B 457     -13.699  35.256  23.233  1.00 98.72           C  
ATOM   3522  N   ILE B 458     -12.149  36.935  17.687  1.00 98.37           N  
ATOM   3523  CA  ILE B 458     -12.255  38.003  16.698  1.00 98.37           C  
ATOM   3524  C   ILE B 458     -13.706  38.145  16.244  1.00 98.37           C  
ATOM   3525  O   ILE B 458     -14.460  37.169  16.240  1.00 98.37           O  
ATOM   3526  CB  ILE B 458     -11.337  37.740  15.483  1.00 98.37           C  
ATOM   3527  CG1 ILE B 458     -11.763  36.458  14.759  1.00 98.37           C  
ATOM   3528  CG2 ILE B 458      -9.871  37.661  15.920  1.00 98.37           C  
ATOM   3529  CD1 ILE B 458     -10.977  36.176  13.486  1.00 98.37           C  
ATOM   3530  N   GLY B 459     -14.127  39.305  15.930  1.00 98.08           N  
ATOM   3531  CA  GLY B 459     -15.489  39.617  15.525  1.00 98.08           C  
ATOM   3532  C   GLY B 459     -15.908  41.031  15.881  1.00 98.08           C  
ATOM   3533  O   GLY B 459     -15.061  41.886  16.148  1.00 98.08           O  
ATOM   3534  N   ALA B 460     -17.187  41.265  15.785  1.00 97.36           N  
ATOM   3535  CA  ALA B 460     -17.753  42.573  16.105  1.00 97.36           C  
ATOM   3536  C   ALA B 460     -19.182  42.441  16.622  1.00 97.36           C  
ATOM   3537  O   ALA B 460     -19.819  41.400  16.446  1.00 97.36           O  
ATOM   3538  CB  ALA B 460     -17.716  43.482  14.879  1.00 97.36           C  
ATOM   3539  N   ASN B 461     -19.542  43.493  17.309  1.00 95.39           N  
ATOM   3540  CA  ASN B 461     -20.944  43.627  17.688  1.00 95.39           C  
ATOM   3541  C   ASN B 461     -21.797  44.112  16.519  1.00 95.39           C  
ATOM   3542  O   ASN B 461     -21.908  45.316  16.284  1.00 95.39           O  
ATOM   3543  CB  ASN B 461     -21.090  44.574  18.881  1.00 95.39           C  
ATOM   3544  CG  ASN B 461     -22.523  44.696  19.358  1.00 95.39           C  
ATOM   3545  ND2 ASN B 461     -22.750  45.564  20.338  1.00 95.39           N  
ATOM   3546  OD1 ASN B 461     -23.419  44.016  18.852  1.00 95.39           O  
ATOM   3547  N   GLY B 462     -22.275  43.174  15.812  1.00 91.65           N  
ATOM   3548  CA  GLY B 462     -23.145  43.462  14.684  1.00 91.65           C  
ATOM   3549  C   GLY B 462     -22.404  43.537  13.362  1.00 91.65           C  
ATOM   3550  O   GLY B 462     -21.173  43.471  13.330  1.00 91.65           O  
ATOM   3551  N   TYR B 463     -23.134  43.639  12.281  1.00 94.37           N  
ATOM   3552  CA  TYR B 463     -22.595  43.659  10.926  1.00 94.37           C  
ATOM   3553  C   TYR B 463     -23.493  44.464   9.994  1.00 94.37           C  
ATOM   3554  O   TYR B 463     -23.656  44.113   8.823  1.00 94.37           O  
ATOM   3555  CB  TYR B 463     -22.432  42.233  10.391  1.00 94.37           C  
ATOM   3556  CG  TYR B 463     -23.643  41.360  10.612  1.00 94.37           C  
ATOM   3557  CD1 TYR B 463     -23.776  40.602  11.774  1.00 94.37           C  
ATOM   3558  CD2 TYR B 463     -24.654  41.289   9.661  1.00 94.37           C  
ATOM   3559  CE1 TYR B 463     -24.889  39.794  11.982  1.00 94.37           C  
ATOM   3560  CE2 TYR B 463     -25.772  40.484   9.858  1.00 94.37           C  
ATOM   3561  CZ  TYR B 463     -25.880  39.742  11.020  1.00 94.37           C  
ATOM   3562  OH  TYR B 463     -26.984  38.944  11.220  1.00 94.37           O  
ATOM   3563  N   GLY B 464     -24.055  45.495  10.510  1.00 93.36           N  
ATOM   3564  CA  GLY B 464     -24.886  46.362   9.690  1.00 93.36           C  
ATOM   3565  C   GLY B 464     -24.092  47.171   8.682  1.00 93.36           C  
ATOM   3566  O   GLY B 464     -22.900  46.929   8.485  1.00 93.36           O  
ATOM   3567  N   THR B 465     -24.797  48.145   8.101  1.00 93.52           N  
ATOM   3568  CA  THR B 465     -24.194  48.975   7.065  1.00 93.52           C  
ATOM   3569  C   THR B 465     -22.985  49.730   7.613  1.00 93.52           C  
ATOM   3570  O   THR B 465     -23.021  50.240   8.734  1.00 93.52           O  
ATOM   3571  CB  THR B 465     -25.211  49.978   6.491  1.00 93.52           C  
ATOM   3572  CG2 THR B 465     -24.602  50.787   5.350  1.00 93.52           C  
ATOM   3573  OG1 THR B 465     -26.352  49.264   6.000  1.00 93.52           O  
ATOM   3574  N   THR B 466     -21.944  49.871   6.832  1.00 93.04           N  
ATOM   3575  CA  THR B 466     -20.726  50.524   7.301  1.00 93.04           C  
ATOM   3576  C   THR B 466     -20.597  51.921   6.701  1.00 93.04           C  
ATOM   3577  O   THR B 466     -20.983  52.148   5.553  1.00 93.04           O  
ATOM   3578  CB  THR B 466     -19.477  49.694   6.950  1.00 93.04           C  
ATOM   3579  CG2 THR B 466     -19.317  49.552   5.440  1.00 93.04           C  
ATOM   3580  OG1 THR B 466     -18.315  50.342   7.484  1.00 93.04           O  
ATOM   3581  N   THR B 467     -19.993  52.785   7.427  1.00 91.31           N  
ATOM   3582  CA  THR B 467     -19.607  54.114   6.964  1.00 91.31           C  
ATOM   3583  C   THR B 467     -18.101  54.190   6.733  1.00 91.31           C  
ATOM   3584  O   THR B 467     -17.599  55.182   6.199  1.00 91.31           O  
ATOM   3585  CB  THR B 467     -20.031  55.200   7.970  1.00 91.31           C  
ATOM   3586  CG2 THR B 467     -21.527  55.131   8.257  1.00 91.31           C  
ATOM   3587  OG1 THR B 467     -19.312  55.015   9.195  1.00 91.31           O  
ATOM   3588  N   GLY B 468     -17.494  53.130   7.115  1.00 90.88           N  
ATOM   3589  CA  GLY B 468     -16.045  53.117   6.987  1.00 90.88           C  
ATOM   3590  C   GLY B 468     -15.339  53.821   8.130  1.00 90.88           C  
ATOM   3591  O   GLY B 468     -14.114  53.964   8.116  1.00 90.88           O  
ATOM   3592  N   ALA B 469     -16.037  54.217   9.183  1.00 91.86           N  
ATOM   3593  CA  ALA B 469     -15.437  54.914  10.318  1.00 91.86           C  
ATOM   3594  C   ALA B 469     -14.510  53.989  11.101  1.00 91.86           C  
ATOM   3595  O   ALA B 469     -14.814  52.808  11.287  1.00 91.86           O  
ATOM   3596  CB  ALA B 469     -16.523  55.474  11.233  1.00 91.86           C  
ATOM   3597  N   ALA B 470     -13.398  54.516  11.625  1.00 92.32           N  
ATOM   3598  CA  ALA B 470     -12.392  53.751  12.356  1.00 92.32           C  
ATOM   3599  C   ALA B 470     -12.979  53.148  13.629  1.00 92.32           C  
ATOM   3600  O   ALA B 470     -12.461  52.157  14.150  1.00 92.32           O  
ATOM   3601  CB  ALA B 470     -11.193  54.635  12.693  1.00 92.32           C  
ATOM   3602  N   THR B 471     -14.045  53.733  14.133  1.00 91.06           N  
ATOM   3603  CA  THR B 471     -14.622  53.319  15.408  1.00 91.06           C  
ATOM   3604  C   THR B 471     -15.661  52.221  15.200  1.00 91.06           C  
ATOM   3605  O   THR B 471     -16.237  51.713  16.164  1.00 91.06           O  
ATOM   3606  CB  THR B 471     -15.267  54.508  16.142  1.00 91.06           C  
ATOM   3607  CG2 THR B 471     -14.217  55.537  16.551  1.00 91.06           C  
ATOM   3608  OG1 THR B 471     -16.223  55.135  15.278  1.00 91.06           O  
ATOM   3609  N   GLU B 472     -15.851  51.898  13.886  1.00 89.38           N  
ATOM   3610  CA  GLU B 472     -16.794  50.815  13.626  1.00 89.38           C  
ATOM   3611  C   GLU B 472     -16.218  49.467  14.052  1.00 89.38           C  
ATOM   3612  O   GLU B 472     -14.998  49.293  14.092  1.00 89.38           O  
ATOM   3613  CB  GLU B 472     -17.177  50.778  12.145  1.00 89.38           C  
ATOM   3614  CG  GLU B 472     -18.193  51.838  11.746  1.00 89.38           C  
ATOM   3615  CD  GLU B 472     -18.502  51.843  10.257  1.00 89.38           C  
ATOM   3616  OE1 GLU B 472     -19.443  52.553   9.835  1.00 89.38           O  
ATOM   3617  OE2 GLU B 472     -17.798  51.131   9.507  1.00 89.38           O1-
ATOM   3618  N   GLY B 473     -17.103  48.606  14.373  1.00 81.01           N  
ATOM   3619  CA  GLY B 473     -16.800  47.361  15.061  1.00 81.01           C  
ATOM   3620  C   GLY B 473     -15.876  46.454  14.271  1.00 81.01           C  
ATOM   3621  O   GLY B 473     -16.246  45.959  13.204  1.00 81.01           O  
ATOM   3622  N   THR B 474     -14.653  46.222  14.596  1.00 87.42           N  
ATOM   3623  CA  THR B 474     -13.614  45.234  14.330  1.00 87.42           C  
ATOM   3624  C   THR B 474     -12.747  45.014  15.567  1.00 87.42           C  
ATOM   3625  O   THR B 474     -12.274  45.974  16.179  1.00 87.42           O  
ATOM   3626  CB  THR B 474     -12.725  45.663  13.147  1.00 87.42           C  
ATOM   3627  CG2 THR B 474     -13.561  45.926  11.899  1.00 87.42           C  
ATOM   3628  OG1 THR B 474     -12.019  46.860  13.497  1.00 87.42           O  
ATOM   3629  N   SER B 475     -12.742  43.799  15.917  1.00 94.56           N  
ATOM   3630  CA  SER B 475     -12.024  43.671  17.181  1.00 94.56           C  
ATOM   3631  C   SER B 475     -11.350  42.308  17.298  1.00 94.56           C  
ATOM   3632  O   SER B 475     -11.658  41.389  16.535  1.00 94.56           O  
ATOM   3633  CB  SER B 475     -12.973  43.883  18.361  1.00 94.56           C  
ATOM   3634  OG  SER B 475     -13.865  42.789  18.491  1.00 94.56           O  
ATOM   3635  N   ARG B 476     -10.395  42.276  18.195  1.00 97.64           N  
ATOM   3636  CA  ARG B 476      -9.704  41.098  18.708  1.00 97.64           C  
ATOM   3637  C   ARG B 476      -9.641  41.119  20.231  1.00 97.64           C  
ATOM   3638  O   ARG B 476      -8.890  41.904  20.816  1.00 97.64           O  
ATOM   3639  CB  ARG B 476      -8.292  41.007  18.126  1.00 97.64           C  
ATOM   3640  CG  ARG B 476      -7.548  39.738  18.511  1.00 97.64           C  
ATOM   3641  CD  ARG B 476      -6.163  39.683  17.881  1.00 97.64           C  
ATOM   3642  NE  ARG B 476      -5.264  40.672  18.470  1.00 97.64           N  
ATOM   3643  CZ  ARG B 476      -3.978  40.809  18.158  1.00 97.64           C  
ATOM   3644  NH1 ARG B 476      -3.413  40.019  17.252  1.00 97.64           N1+
ATOM   3645  NH2 ARG B 476      -3.252  41.742  18.756  1.00 97.64           N  
ATOM   3646  N   SER B 477     -10.477  40.292  20.843  1.00 98.39           N  
ATOM   3647  CA  SER B 477     -10.428  40.146  22.295  1.00 98.39           C  
ATOM   3648  C   SER B 477      -9.521  38.991  22.704  1.00 98.39           C  
ATOM   3649  O   SER B 477      -9.439  37.980  22.003  1.00 98.39           O  
ATOM   3650  CB  SER B 477     -11.833  39.928  22.860  1.00 98.39           C  
ATOM   3651  OG  SER B 477     -12.680  41.017  22.536  1.00 98.39           O  
ATOM   3652  N   VAL B 478      -8.813  39.171  23.826  1.00 98.42           N  
ATOM   3653  CA  VAL B 478      -7.867  38.163  24.292  1.00 98.42           C  
ATOM   3654  C   VAL B 478      -8.113  37.867  25.770  1.00 98.42           C  
ATOM   3655  O   VAL B 478      -8.171  38.785  26.592  1.00 98.42           O  
ATOM   3656  CB  VAL B 478      -6.405  38.613  24.075  1.00 98.42           C  
ATOM   3657  CG1 VAL B 478      -5.433  37.516  24.505  1.00 98.42           C  
ATOM   3658  CG2 VAL B 478      -6.176  38.992  22.613  1.00 98.42           C  
ATOM   3659  N   ILE B 479      -8.295  36.598  26.129  1.00 98.58           N  
ATOM   3660  CA  ILE B 479      -8.346  36.119  27.506  1.00 98.58           C  
ATOM   3661  C   ILE B 479      -7.028  35.435  27.863  1.00 98.58           C  
ATOM   3662  O   ILE B 479      -6.612  34.487  27.193  1.00 98.58           O  
ATOM   3663  CB  ILE B 479      -9.530  35.150  27.723  1.00 98.58           C  
ATOM   3664  CG1 ILE B 479     -10.826  35.760  27.179  1.00 98.58           C  
ATOM   3665  CG2 ILE B 479      -9.671  34.795  29.206  1.00 98.58           C  
ATOM   3666  CD1 ILE B 479     -11.955  34.755  26.997  1.00 98.58           C  
ATOM   3667  N   ILE B 480      -6.345  35.896  28.812  1.00 98.33           N  
ATOM   3668  CA  ILE B 480      -5.079  35.333  29.267  1.00 98.33           C  
ATOM   3669  C   ILE B 480      -5.275  34.644  30.616  1.00 98.33           C  
ATOM   3670  O   ILE B 480      -5.609  35.295  31.609  1.00 98.33           O  
ATOM   3671  CB  ILE B 480      -3.984  36.418  29.374  1.00 98.33           C  
ATOM   3672  CG1 ILE B 480      -3.914  37.236  28.080  1.00 98.33           C  
ATOM   3673  CG2 ILE B 480      -2.626  35.786  29.696  1.00 98.33           C  
ATOM   3674  CD1 ILE B 480      -2.944  38.408  28.139  1.00 98.33           C  
ATOM   3675  N   CYS B 481      -5.076  33.337  30.663  1.00 97.44           N  
ATOM   3676  CA  CYS B 481      -5.303  32.523  31.852  1.00 97.44           C  
ATOM   3677  C   CYS B 481      -4.001  31.900  32.342  1.00 97.44           C  
ATOM   3678  O   CYS B 481      -3.125  31.571  31.541  1.00 97.44           O  
ATOM   3679  CB  CYS B 481      -6.327  31.426  31.563  1.00 97.44           C  
ATOM   3680  SG  CYS B 481      -7.828  32.026  30.757  1.00 97.44           S  
ATOM   3681  N   HIS B 482      -3.833  31.706  33.618  1.00 97.82           N  
ATOM   3682  CA  HIS B 482      -2.732  30.991  34.254  1.00 97.82           C  
ATOM   3683  C   HIS B 482      -3.211  30.217  35.477  1.00 97.82           C  
ATOM   3684  O   HIS B 482      -3.722  30.809  36.431  1.00 97.82           O  
ATOM   3685  CB  HIS B 482      -1.620  31.964  34.650  1.00 97.82           C  
ATOM   3686  CG  HIS B 482      -0.393  31.290  35.175  1.00 97.82           C  
ATOM   3687  CD2 HIS B 482       0.140  31.258  36.419  1.00 97.82           C  
ATOM   3688  ND1 HIS B 482       0.444  30.540  34.377  1.00 97.82           N  
ATOM   3689  CE1 HIS B 482       1.440  30.073  35.110  1.00 97.82           C  
ATOM   3690  NE2 HIS B 482       1.280  30.494  36.353  1.00 97.82           N  
ATOM   3691  N   LYS B 483      -3.110  28.925  35.414  1.00 97.52           N  
ATOM   3692  CA  LYS B 483      -3.586  28.076  36.502  1.00 97.52           C  
ATOM   3693  C   LYS B 483      -2.699  28.215  37.736  1.00 97.52           C  
ATOM   3694  O   LYS B 483      -1.471  28.198  37.629  1.00 97.52           O  
ATOM   3695  CB  LYS B 483      -3.641  26.614  36.058  1.00 97.52           C  
ATOM   3696  CG  LYS B 483      -4.292  25.683  37.071  1.00 97.52           C  
ATOM   3697  CD  LYS B 483      -4.631  24.333  36.452  1.00 97.52           C  
ATOM   3698  CE  LYS B 483      -5.323  23.417  37.452  1.00 97.52           C  
ATOM   3699  NZ  LYS B 483      -5.760  22.136  36.820  1.00 97.52           N1+
ATOM   3700  N   ARG B 484      -3.343  28.343  38.873  1.00 95.64           N  
ATOM   3701  CA  ARG B 484      -2.693  28.560  40.161  1.00 95.64           C  
ATOM   3702  C   ARG B 484      -3.281  27.647  41.232  1.00 95.64           C  
ATOM   3703  O   ARG B 484      -4.119  26.793  40.934  1.00 95.64           O  
ATOM   3704  CB  ARG B 484      -2.826  30.023  40.591  1.00 95.64           C  
ATOM   3705  CG  ARG B 484      -2.213  31.011  39.611  1.00 95.64           C  
ATOM   3706  CD  ARG B 484      -2.118  32.409  40.205  1.00 95.64           C  
ATOM   3707  NE  ARG B 484      -0.857  33.058  39.858  1.00 95.64           N  
ATOM   3708  CZ  ARG B 484      -0.484  34.264  40.276  1.00 95.64           C  
ATOM   3709  NH1 ARG B 484      -1.273  34.980  41.070  1.00 95.64           N1+
ATOM   3710  NH2 ARG B 484       0.686  34.759  39.899  1.00 95.64           N  
ATOM   3711  N   SER B 485      -2.646  27.762  42.403  1.00 91.56           N  
ATOM   3712  CA  SER B 485      -3.259  27.071  43.533  1.00 91.56           C  
ATOM   3713  C   SER B 485      -4.545  27.764  43.972  1.00 91.56           C  
ATOM   3714  O   SER B 485      -4.648  28.991  43.910  1.00 91.56           O  
ATOM   3715  CB  SER B 485      -2.284  26.995  44.708  1.00 91.56           C  
ATOM   3716  OG  SER B 485      -1.133  26.246  44.359  1.00 91.56           O  
ATOM   3717  N   ALA B 486      -5.497  26.899  44.263  1.00 83.15           N  
ATOM   3718  CA  ALA B 486      -6.805  27.429  44.640  1.00 83.15           C  
ATOM   3719  C   ALA B 486      -6.712  28.263  45.915  1.00 83.15           C  
ATOM   3720  O   ALA B 486      -6.010  27.890  46.858  1.00 83.15           O  
ATOM   3721  CB  ALA B 486      -7.807  26.291  44.824  1.00 83.15           C  
ATOM   3722  N   GLY B 487      -7.198  29.472  45.848  1.00 78.23           N  
ATOM   3723  CA  GLY B 487      -7.430  30.267  47.043  1.00 78.23           C  
ATOM   3724  C   GLY B 487      -8.835  30.120  47.595  1.00 78.23           C  
ATOM   3725  O   GLY B 487      -9.701  29.525  46.951  1.00 78.23           O  
ATOM   3726  N   ASN B 488      -9.122  30.710  48.817  1.00 80.96           N  
ATOM   3727  CA  ASN B 488     -10.455  30.670  49.409  1.00 80.96           C  
ATOM   3728  C   ASN B 488     -11.439  31.540  48.632  1.00 80.96           C  
ATOM   3729  O   ASN B 488     -11.169  32.715  48.378  1.00 80.96           O  
ATOM   3730  CB  ASN B 488     -10.405  31.105  50.875  1.00 80.96           C  
ATOM   3731  CG  ASN B 488     -11.258  30.230  51.773  1.00 80.96           C  
ATOM   3732  ND2 ASN B 488     -11.251  30.524  53.067  1.00 80.96           N  
ATOM   3733  OD1 ASN B 488     -11.916  29.297  51.306  1.00 80.96           O  
ATOM   3734  N   GLY B 489     -12.530  30.941  48.101  1.00 88.71           N  
ATOM   3735  CA  GLY B 489     -13.634  31.663  47.487  1.00 88.71           C  
ATOM   3736  C   GLY B 489     -13.404  31.969  46.019  1.00 88.71           C  
ATOM   3737  O   GLY B 489     -14.151  32.742  45.417  1.00 88.71           O  
ATOM   3738  N   ILE B 490     -12.326  31.417  45.448  1.00 90.68           N  
ATOM   3739  CA  ILE B 490     -12.013  31.665  44.045  1.00 90.68           C  
ATOM   3740  C   ILE B 490     -11.502  30.381  43.395  1.00 90.68           C  
ATOM   3741  O   ILE B 490     -10.795  29.595  44.031  1.00 90.68           O  
ATOM   3742  CB  ILE B 490     -10.971  32.796  43.890  1.00 90.68           C  
ATOM   3743  CG1 ILE B 490     -10.869  33.232  42.424  1.00 90.68           C  
ATOM   3744  CG2 ILE B 490      -9.607  32.349  44.425  1.00 90.68           C  
ATOM   3745  CD1 ILE B 490     -11.948  34.217  41.995  1.00 90.68           C  
ATOM   3746  N   PRO B 491     -11.890  30.011  42.167  1.00 94.06           N  
ATOM   3747  CA  PRO B 491     -11.271  28.886  41.462  1.00 94.06           C  
ATOM   3748  C   PRO B 491      -9.759  29.041  41.317  1.00 94.06           C  
ATOM   3749  O   PRO B 491      -9.236  30.154  41.415  1.00 94.06           O  
ATOM   3750  CB  PRO B 491     -11.956  28.909  40.094  1.00 94.06           C  
ATOM   3751  CG  PRO B 491     -13.233  29.652  40.317  1.00 94.06           C  
ATOM   3752  CD  PRO B 491     -13.009  30.671  41.397  1.00 94.06           C  
ATOM   3753  N   PRO B 492      -9.034  27.977  41.109  1.00 94.96           N  
ATOM   3754  CA  PRO B 492      -7.571  28.028  41.047  1.00 94.96           C  
ATOM   3755  C   PRO B 492      -7.055  28.550  39.708  1.00 94.96           C  
ATOM   3756  O   PRO B 492      -6.201  27.917  39.083  1.00 94.96           O  
ATOM   3757  CB  PRO B 492      -7.158  26.570  41.261  1.00 94.96           C  
ATOM   3758  CG  PRO B 492      -8.258  25.767  40.645  1.00 94.96           C  
ATOM   3759  CD  PRO B 492      -9.558  26.484  40.873  1.00 94.96           C  
ATOM   3760  N   ILE B 493      -7.468  29.630  39.307  1.00 96.55           N  
ATOM   3761  CA  ILE B 493      -7.062  30.214  38.034  1.00 96.55           C  
ATOM   3762  C   ILE B 493      -7.034  31.736  38.150  1.00 96.55           C  
ATOM   3763  O   ILE B 493      -7.908  32.333  38.782  1.00 96.55           O  
ATOM   3764  CB  ILE B 493      -8.003  29.781  36.887  1.00 96.55           C  
ATOM   3765  CG1 ILE B 493      -7.410  30.179  35.531  1.00 96.55           C  
ATOM   3766  CG2 ILE B 493      -9.397  30.388  37.075  1.00 96.55           C  
ATOM   3767  CD1 ILE B 493      -7.503  29.089  34.471  1.00 96.55           C  
ATOM   3768  N   ALA B 494      -6.004  32.371  37.646  1.00 96.47           N  
ATOM   3769  CA  ALA B 494      -5.938  33.808  37.394  1.00 96.47           C  
ATOM   3770  C   ALA B 494      -6.147  34.115  35.914  1.00 96.47           C  
ATOM   3771  O   ALA B 494      -5.669  33.379  35.047  1.00 96.47           O  
ATOM   3772  CB  ALA B 494      -4.600  34.371  37.867  1.00 96.47           C  
ATOM   3773  N   ALA B 495      -6.838  35.201  35.677  1.00 97.58           N  
ATOM   3774  CA  ALA B 495      -7.080  35.561  34.282  1.00 97.58           C  
ATOM   3775  C   ALA B 495      -7.426  37.042  34.150  1.00 97.58           C  
ATOM   3776  O   ALA B 495      -7.816  37.684  35.128  1.00 97.58           O  
ATOM   3777  CB  ALA B 495      -8.198  34.702  33.697  1.00 97.58           C  
ATOM   3778  N   THR B 496      -7.226  37.623  33.029  1.00 98.18           N  
ATOM   3779  CA  THR B 496      -7.697  38.930  32.583  1.00 98.18           C  
ATOM   3780  C   THR B 496      -8.136  38.876  31.122  1.00 98.18           C  
ATOM   3781  O   THR B 496      -7.830  37.916  30.412  1.00 98.18           O  
ATOM   3782  CB  THR B 496      -6.609  40.005  32.756  1.00 98.18           C  
ATOM   3783  CG2 THR B 496      -6.187  40.132  34.216  1.00 98.18           C  
ATOM   3784  OG1 THR B 496      -5.465  39.649  31.969  1.00 98.18           O  
ATOM   3785  N   TRP B 497      -8.891  39.761  30.718  1.00 98.47           N  
ATOM   3786  CA  TRP B 497      -9.166  39.862  29.289  1.00 98.47           C  
ATOM   3787  C   TRP B 497      -9.267  41.321  28.856  1.00 98.47           C  
ATOM   3788  O   TRP B 497      -9.490  42.207  29.684  1.00 98.47           O  
ATOM   3789  CB  TRP B 497     -10.459  39.121  28.936  1.00 98.47           C  
ATOM   3790  CG  TRP B 497     -11.700  39.776  29.464  1.00 98.47           C  
ATOM   3791  CD1 TRP B 497     -12.159  39.754  30.752  1.00 98.47           C  
ATOM   3792  CD2 TRP B 497     -12.644  40.547  28.715  1.00 98.47           C  
ATOM   3793  CE2 TRP B 497     -13.652  40.963  29.613  1.00 98.47           C  
ATOM   3794  CE3 TRP B 497     -12.735  40.928  27.369  1.00 98.47           C  
ATOM   3795  NE1 TRP B 497     -13.332  40.466  30.848  1.00 98.47           N  
ATOM   3796  CZ2 TRP B 497     -14.738  41.741  29.208  1.00 98.47           C  
ATOM   3797  CZ3 TRP B 497     -13.818  41.703  26.968  1.00 98.47           C  
ATOM   3798  CH2 TRP B 497     -14.804  42.100  27.886  1.00 98.47           C  
ATOM   3799  N   HIS B 498      -8.979  41.617  27.641  1.00 98.46           N  
ATOM   3800  CA  HIS B 498      -8.991  42.942  27.030  1.00 98.46           C  
ATOM   3801  C   HIS B 498      -9.316  42.859  25.542  1.00 98.46           C  
ATOM   3802  O   HIS B 498      -9.426  41.764  24.986  1.00 98.46           O  
ATOM   3803  CB  HIS B 498      -7.645  43.639  27.236  1.00 98.46           C  
ATOM   3804  CG  HIS B 498      -6.514  42.987  26.506  1.00 98.46           C  
ATOM   3805  CD2 HIS B 498      -5.917  43.297  25.331  1.00 98.46           C  
ATOM   3806  ND1 HIS B 498      -5.867  41.868  26.984  1.00 98.46           N  
ATOM   3807  CE1 HIS B 498      -4.918  41.517  26.132  1.00 98.46           C  
ATOM   3808  NE2 HIS B 498      -4.928  42.368  25.120  1.00 98.46           N  
ATOM   3809  N   THR B 499      -9.552  44.038  24.921  1.00 98.24           N  
ATOM   3810  CA  THR B 499      -9.919  44.096  23.511  1.00 98.24           C  
ATOM   3811  C   THR B 499      -9.037  45.093  22.763  1.00 98.24           C  
ATOM   3812  O   THR B 499      -8.745  46.176  23.274  1.00 98.24           O  
ATOM   3813  CB  THR B 499     -11.399  44.483  23.334  1.00 98.24           C  
ATOM   3814  CG2 THR B 499     -11.754  44.638  21.859  1.00 98.24           C  
ATOM   3815  OG1 THR B 499     -12.225  43.463  23.908  1.00 98.24           O  
ATOM   3816  N   VAL B 500      -8.545  44.684  21.631  1.00 97.95           N  
ATOM   3817  CA  VAL B 500      -7.974  45.592  20.642  1.00 97.95           C  
ATOM   3818  C   VAL B 500      -9.000  45.878  19.549  1.00 97.95           C  
ATOM   3819  O   VAL B 500      -9.563  44.953  18.959  1.00 97.95           O  
ATOM   3820  CB  VAL B 500      -6.681  45.017  20.022  1.00 97.95           C  
ATOM   3821  CG1 VAL B 500      -6.055  46.017  19.052  1.00 97.95           C  
ATOM   3822  CG2 VAL B 500      -5.687  44.638  21.119  1.00 97.95           C  
ATOM   3823  N   GLY B 501      -9.185  47.111  19.243  1.00 96.39           N  
ATOM   3824  CA  GLY B 501     -10.219  47.507  18.300  1.00 96.39           C  
ATOM   3825  C   GLY B 501     -11.484  48.002  18.975  1.00 96.39           C  
ATOM   3826  O   GLY B 501     -11.437  48.515  20.095  1.00 96.39           O  
ATOM   3827  N   ASN B 502     -12.627  47.928  18.220  1.00 94.47           N  
ATOM   3828  CA  ASN B 502     -13.875  48.508  18.705  1.00 94.47           C  
ATOM   3829  C   ASN B 502     -15.017  47.497  18.659  1.00 94.47           C  
ATOM   3830  O   ASN B 502     -15.015  46.588  17.827  1.00 94.47           O  
ATOM   3831  CB  ASN B 502     -14.238  49.755  17.897  1.00 94.47           C  
ATOM   3832  CG  ASN B 502     -13.223  50.870  18.057  1.00 94.47           C  
ATOM   3833  ND2 ASN B 502     -12.419  51.092  17.024  1.00 94.47           N  
ATOM   3834  OD1 ASN B 502     -13.161  51.525  19.101  1.00 94.47           O  
ATOM   3835  N   ALA B 503     -15.919  47.587  19.550  1.00 95.04           N  
ATOM   3836  CA  ALA B 503     -17.209  46.903  19.584  1.00 95.04           C  
ATOM   3837  C   ALA B 503     -17.030  45.390  19.496  1.00 95.04           C  
ATOM   3838  O   ALA B 503     -17.528  44.753  18.565  1.00 95.04           O  
ATOM   3839  CB  ALA B 503     -18.103  47.397  18.449  1.00 95.04           C  
ATOM   3840  N   PRO B 504     -16.391  44.886  20.484  1.00 96.57           N  
ATOM   3841  CA  PRO B 504     -16.192  43.435  20.475  1.00 96.57           C  
ATOM   3842  C   PRO B 504     -17.503  42.659  20.572  1.00 96.57           C  
ATOM   3843  O   PRO B 504     -18.528  43.218  20.971  1.00 96.57           O  
ATOM   3844  CB  PRO B 504     -15.320  43.191  21.710  1.00 96.57           C  
ATOM   3845  CG  PRO B 504     -15.740  44.241  22.687  1.00 96.57           C  
ATOM   3846  CD  PRO B 504     -16.038  45.505  21.931  1.00 96.57           C  
ATOM   3847  N   PRO B 505     -17.476  41.386  20.163  1.00 97.98           N  
ATOM   3848  CA  PRO B 505     -18.685  40.560  20.202  1.00 97.98           C  
ATOM   3849  C   PRO B 505     -18.955  39.975  21.587  1.00 97.98           C  
ATOM   3850  O   PRO B 505     -19.838  39.128  21.742  1.00 97.98           O  
ATOM   3851  CB  PRO B 505     -18.387  39.450  19.190  1.00 97.98           C  
ATOM   3852  CG  PRO B 505     -16.907  39.255  19.262  1.00 97.98           C  
ATOM   3853  CD  PRO B 505     -16.260  40.592  19.488  1.00 97.98           C  
ATOM   3854  N   ILE B 506     -18.221  40.316  22.554  1.00 98.39           N  
ATOM   3855  CA  ILE B 506     -18.437  39.834  23.913  1.00 98.39           C  
ATOM   3856  C   ILE B 506     -18.392  41.007  24.890  1.00 98.39           C  
ATOM   3857  O   ILE B 506     -17.815  42.053  24.587  1.00 98.39           O  
ATOM   3858  CB  ILE B 506     -17.391  38.767  24.307  1.00 98.39           C  
ATOM   3859  CG1 ILE B 506     -15.981  39.370  24.290  1.00 98.39           C  
ATOM   3860  CG2 ILE B 506     -17.479  37.554  23.376  1.00 98.39           C  
ATOM   3861  CD1 ILE B 506     -14.929  38.501  24.965  1.00 98.39           C  
ATOM   3862  N   SER B 507     -18.947  40.776  26.146  1.00 98.04           N  
ATOM   3863  CA  SER B 507     -18.935  41.865  27.118  1.00 98.04           C  
ATOM   3864  C   SER B 507     -18.579  41.358  28.512  1.00 98.04           C  
ATOM   3865  O   SER B 507     -18.418  42.149  29.443  1.00 98.04           O  
ATOM   3866  CB  SER B 507     -20.293  42.567  27.154  1.00 98.04           C  
ATOM   3867  OG  SER B 507     -21.332  41.640  27.412  1.00 98.04           O  
ATOM   3868  N   ASP B 508     -18.451  40.056  28.653  1.00 98.25           N  
ATOM   3869  CA  ASP B 508     -18.114  39.463  29.943  1.00 98.25           C  
ATOM   3870  C   ASP B 508     -17.510  38.072  29.767  1.00 98.25           C  
ATOM   3871  O   ASP B 508     -17.706  37.431  28.733  1.00 98.25           O  
ATOM   3872  CB  ASP B 508     -19.352  39.390  30.840  1.00 98.25           C  
ATOM   3873  CG  ASP B 508     -19.014  39.423  32.320  1.00 98.25           C  
ATOM   3874  OD1 ASP B 508     -17.985  38.840  32.725  1.00 98.25           O  
ATOM   3875  OD2 ASP B 508     -19.786  40.034  33.090  1.00 98.25           O1-
ATOM   3876  N   VAL B 509     -16.699  37.628  30.711  1.00 98.59           N  
ATOM   3877  CA  VAL B 509     -16.072  36.310  30.697  1.00 98.59           C  
ATOM   3878  C   VAL B 509     -16.190  35.667  32.076  1.00 98.59           C  
ATOM   3879  O   VAL B 509     -15.937  36.315  33.095  1.00 98.59           O  
ATOM   3880  CB  VAL B 509     -14.589  36.392  30.272  1.00 98.59           C  
ATOM   3881  CG1 VAL B 509     -13.942  35.009  30.302  1.00 98.59           C  
ATOM   3882  CG2 VAL B 509     -14.465  37.013  28.882  1.00 98.59           C  
ATOM   3883  N   ARG B 510     -16.618  34.458  32.163  1.00 98.51           N  
ATOM   3884  CA  ARG B 510     -16.653  33.666  33.388  1.00 98.51           C  
ATOM   3885  C   ARG B 510     -15.901  32.351  33.211  1.00 98.51           C  
ATOM   3886  O   ARG B 510     -15.954  31.738  32.142  1.00 98.51           O  
ATOM   3887  CB  ARG B 510     -18.098  33.390  33.809  1.00 98.51           C  
ATOM   3888  CG  ARG B 510     -18.982  34.627  33.825  1.00 98.51           C  
ATOM   3889  CD  ARG B 510     -18.610  35.571  34.960  1.00 98.51           C  
ATOM   3890  NE  ARG B 510     -19.454  36.762  34.969  1.00 98.51           N  
ATOM   3891  CZ  ARG B 510     -20.698  36.806  35.438  1.00 98.51           C  
ATOM   3892  NH1 ARG B 510     -21.270  35.721  35.948  1.00 98.51           N1+
ATOM   3893  NH2 ARG B 510     -21.377  37.944  35.397  1.00 98.51           N  
ATOM   3894  N   ILE B 511     -15.167  31.910  34.166  1.00 97.92           N  
ATOM   3895  CA  ILE B 511     -14.552  30.588  34.217  1.00 97.92           C  
ATOM   3896  C   ILE B 511     -15.137  29.791  35.381  1.00 97.92           C  
ATOM   3897  O   ILE B 511     -15.160  30.268  36.518  1.00 97.92           O  
ATOM   3898  CB  ILE B 511     -13.016  30.684  34.350  1.00 97.92           C  
ATOM   3899  CG1 ILE B 511     -12.422  31.436  33.154  1.00 97.92           C  
ATOM   3900  CG2 ILE B 511     -12.397  29.289  34.482  1.00 97.92           C  
ATOM   3901  CD1 ILE B 511     -10.940  31.754  33.297  1.00 97.92           C  
ATOM   3902  N   VAL B 512     -15.607  28.588  35.079  1.00 97.59           N  
ATOM   3903  CA  VAL B 512     -16.271  27.746  36.069  1.00 97.59           C  
ATOM   3904  C   VAL B 512     -15.460  26.472  36.292  1.00 97.59           C  
ATOM   3905  O   VAL B 512     -15.133  25.762  35.337  1.00 97.59           O  
ATOM   3906  CB  VAL B 512     -17.712  27.392  35.638  1.00 97.59           C  
ATOM   3907  CG1 VAL B 512     -18.356  26.436  36.641  1.00 97.59           C  
ATOM   3908  CG2 VAL B 512     -18.551  28.660  35.490  1.00 97.59           C  
ATOM   3909  N   ASP B 513     -15.065  26.254  37.478  1.00 96.46           N  
ATOM   3910  CA  ASP B 513     -14.439  24.995  37.870  1.00 96.46           C  
ATOM   3911  C   ASP B 513     -15.486  23.905  38.088  1.00 96.46           C  
ATOM   3912  O   ASP B 513     -16.249  23.954  39.055  1.00 96.46           O  
ATOM   3913  CB  ASP B 513     -13.605  25.184  39.139  1.00 96.46           C  
ATOM   3914  CG  ASP B 513     -12.752  23.972  39.474  1.00 96.46           C  
ATOM   3915  OD1 ASP B 513     -12.875  22.933  38.791  1.00 96.46           O  
ATOM   3916  OD2 ASP B 513     -11.952  24.057  40.431  1.00 96.46           O1-
ATOM   3917  N   THR B 514     -15.471  22.932  37.240  1.00 95.44           N  
ATOM   3918  CA  THR B 514     -16.463  21.867  37.339  1.00 95.44           C  
ATOM   3919  C   THR B 514     -16.150  20.944  38.513  1.00 95.44           C  
ATOM   3920  O   THR B 514     -17.017  20.196  38.970  1.00 95.44           O  
ATOM   3921  CB  THR B 514     -16.531  21.044  36.040  1.00 95.44           C  
ATOM   3922  CG2 THR B 514     -16.795  21.941  34.834  1.00 95.44           C  
ATOM   3923  OG1 THR B 514     -15.287  20.359  35.849  1.00 95.44           O  
ATOM   3924  N   GLN B 515     -14.894  20.929  38.888  1.00 93.91           N  
ATOM   3925  CA  GLN B 515     -14.394  20.025  39.919  1.00 93.91           C  
ATOM   3926  C   GLN B 515     -14.539  18.568  39.490  1.00 93.91           C  
ATOM   3927  O   GLN B 515     -14.761  17.689  40.325  1.00 93.91           O  
ATOM   3928  CB  GLN B 515     -15.128  20.259  41.240  1.00 93.91           C  
ATOM   3929  CG  GLN B 515     -14.961  21.667  41.795  1.00 93.91           C  
ATOM   3930  CD  GLN B 515     -15.527  21.817  43.195  1.00 93.91           C  
ATOM   3931  NE2 GLN B 515     -14.723  22.359  44.104  1.00 93.91           N  
ATOM   3932  OE1 GLN B 515     -16.676  21.450  43.457  1.00 93.91           O  
ATOM   3933  N   THR B 516     -14.569  18.386  38.188  1.00 94.05           N  
ATOM   3934  CA  THR B 516     -14.564  17.074  37.550  1.00 94.05           C  
ATOM   3935  C   THR B 516     -13.458  16.987  36.502  1.00 94.05           C  
ATOM   3936  O   THR B 516     -12.675  17.925  36.338  1.00 94.05           O  
ATOM   3937  CB  THR B 516     -15.922  16.766  36.895  1.00 94.05           C  
ATOM   3938  CG2 THR B 516     -17.075  17.099  37.836  1.00 94.05           C  
ATOM   3939  OG1 THR B 516     -16.057  17.543  35.699  1.00 94.05           O  
ATOM   3940  N   SER B 517     -13.400  15.859  35.864  1.00 92.08           N  
ATOM   3941  CA  SER B 517     -12.398  15.622  34.830  1.00 92.08           C  
ATOM   3942  C   SER B 517     -12.634  16.515  33.617  1.00 92.08           C  
ATOM   3943  O   SER B 517     -11.785  16.599  32.727  1.00 92.08           O  
ATOM   3944  CB  SER B 517     -12.406  14.153  34.402  1.00 92.08           C  
ATOM   3945  OG  SER B 517     -13.684  13.779  33.915  1.00 92.08           O  
ATOM   3946  N   ALA B 518     -13.764  17.226  33.572  1.00 92.23           N  
ATOM   3947  CA  ALA B 518     -14.025  18.148  32.469  1.00 92.23           C  
ATOM   3948  C   ALA B 518     -13.116  19.371  32.551  1.00 92.23           C  
ATOM   3949  O   ALA B 518     -12.898  20.058  31.550  1.00 92.23           O  
ATOM   3950  CB  ALA B 518     -15.490  18.576  32.468  1.00 92.23           C  
ATOM   3951  N   GLY B 519     -12.612  19.757  33.787  1.00 95.95           N  
ATOM   3952  CA  GLY B 519     -11.708  20.881  33.967  1.00 95.95           C  
ATOM   3953  C   GLY B 519     -12.428  22.207  34.123  1.00 95.95           C  
ATOM   3954  O   GLY B 519     -13.451  22.288  34.807  1.00 95.95           O  
ATOM   3955  N   LEU B 520     -11.845  23.246  33.669  1.00 97.48           N  
ATOM   3956  CA  LEU B 520     -12.381  24.599  33.767  1.00 97.48           C  
ATOM   3957  C   LEU B 520     -13.186  24.957  32.522  1.00 97.48           C  
ATOM   3958  O   LEU B 520     -12.678  24.867  31.402  1.00 97.48           O  
ATOM   3959  CB  LEU B 520     -11.250  25.611  33.965  1.00 97.48           C  
ATOM   3960  CG  LEU B 520     -10.311  25.356  35.146  1.00 97.48           C  
ATOM   3961  CD1 LEU B 520      -9.068  26.232  35.033  1.00 97.48           C  
ATOM   3962  CD2 LEU B 520     -11.032  25.609  36.466  1.00 97.48           C  
ATOM   3963  N   GLU B 521     -14.447  25.314  32.671  1.00 97.98           N  
ATOM   3964  CA  GLU B 521     -15.309  25.766  31.583  1.00 97.98           C  
ATOM   3965  C   GLU B 521     -15.159  27.267  31.348  1.00 97.98           C  
ATOM   3966  O   GLU B 521     -15.042  28.041  32.300  1.00 97.98           O  
ATOM   3967  CB  GLU B 521     -16.771  25.423  31.877  1.00 97.98           C  
ATOM   3968  CG  GLU B 521     -17.033  23.933  32.041  1.00 97.98           C  
ATOM   3969  CD  GLU B 521     -18.459  23.617  32.460  1.00 97.98           C  
ATOM   3970  OE1 GLU B 521     -18.901  22.459  32.283  1.00 97.98           O  
ATOM   3971  OE2 GLU B 521     -19.141  24.534  32.969  1.00 97.98           O1-
ATOM   3972  N   VAL B 522     -15.151  27.673  30.143  1.00 98.59           N  
ATOM   3973  CA  VAL B 522     -15.048  29.087  29.799  1.00 98.59           C  
ATOM   3974  C   VAL B 522     -16.355  29.562  29.168  1.00 98.59           C  
ATOM   3975  O   VAL B 522     -16.815  28.992  28.175  1.00 98.59           O  
ATOM   3976  CB  VAL B 522     -13.865  29.354  28.841  1.00 98.59           C  
ATOM   3977  CG1 VAL B 522     -13.697  30.852  28.596  1.00 98.59           C  
ATOM   3978  CG2 VAL B 522     -12.578  28.753  29.403  1.00 98.59           C  
ATOM   3979  N   TYR B 523     -16.940  30.602  29.721  1.00 98.62           N  
ATOM   3980  CA  TYR B 523     -18.157  31.236  29.226  1.00 98.62           C  
ATOM   3981  C   TYR B 523     -17.904  32.695  28.867  1.00 98.62           C  
ATOM   3982  O   TYR B 523     -17.110  33.374  29.521  1.00 98.62           O  
ATOM   3983  CB  TYR B 523     -19.275  31.141  30.269  1.00 98.62           C  
ATOM   3984  CG  TYR B 523     -19.719  29.727  30.556  1.00 98.62           C  
ATOM   3985  CD1 TYR B 523     -20.857  29.198  29.953  1.00 98.62           C  
ATOM   3986  CD2 TYR B 523     -19.002  28.919  31.432  1.00 98.62           C  
ATOM   3987  CE1 TYR B 523     -21.271  27.896  30.216  1.00 98.62           C  
ATOM   3988  CE2 TYR B 523     -19.406  27.616  31.702  1.00 98.62           C  
ATOM   3989  CZ  TYR B 523     -20.540  27.114  31.090  1.00 98.62           C  
ATOM   3990  OH  TYR B 523     -20.945  25.825  31.355  1.00 98.62           O  
ATOM   3991  N   VAL B 524     -18.589  33.170  27.863  1.00 98.65           N  
ATOM   3992  CA  VAL B 524     -18.602  34.593  27.542  1.00 98.65           C  
ATOM   3993  C   VAL B 524     -20.043  35.076  27.391  1.00 98.65           C  
ATOM   3994  O   VAL B 524     -20.928  34.302  27.019  1.00 98.65           O  
ATOM   3995  CB  VAL B 524     -17.803  34.893  26.254  1.00 98.65           C  
ATOM   3996  CG1 VAL B 524     -16.333  34.514  26.431  1.00 98.65           C  
ATOM   3997  CG2 VAL B 524     -18.409  34.150  25.065  1.00 98.65           C  
ATOM   3998  N   LEU B 525     -20.270  36.318  27.761  1.00 98.53           N  
ATOM   3999  CA  LEU B 525     -21.527  36.957  27.385  1.00 98.53           C  
ATOM   4000  C   LEU B 525     -21.459  37.496  25.961  1.00 98.53           C  
ATOM   4001  O   LEU B 525     -20.851  38.542  25.716  1.00 98.53           O  
ATOM   4002  CB  LEU B 525     -21.863  38.091  28.357  1.00 98.53           C  
ATOM   4003  CG  LEU B 525     -23.226  38.760  28.174  1.00 98.53           C  
ATOM   4004  CD1 LEU B 525     -24.342  37.726  28.285  1.00 98.53           C  
ATOM   4005  CD2 LEU B 525     -23.418  39.874  29.197  1.00 98.53           C  
ATOM   4006  N   GLN B 526     -21.998  36.770  25.020  1.00 98.29           N  
ATOM   4007  CA  GLN B 526     -21.941  37.057  23.591  1.00 98.29           C  
ATOM   4008  C   GLN B 526     -23.038  38.038  23.183  1.00 98.29           C  
ATOM   4009  O   GLN B 526     -24.192  37.889  23.588  1.00 98.29           O  
ATOM   4010  CB  GLN B 526     -22.062  35.767  22.778  1.00 98.29           C  
ATOM   4011  CG  GLN B 526     -21.858  35.962  21.282  1.00 98.29           C  
ATOM   4012  CD  GLN B 526     -21.871  34.654  20.513  1.00 98.29           C  
ATOM   4013  NE2 GLN B 526     -21.609  34.728  19.212  1.00 98.29           N  
ATOM   4014  OE1 GLN B 526     -22.114  33.586  21.083  1.00 98.29           O  
ATOM   4015  N   LYS B 527     -22.648  39.038  22.428  1.00 97.92           N  
ATOM   4016  CA  LYS B 527     -23.583  40.057  21.961  1.00 97.92           C  
ATOM   4017  C   LYS B 527     -24.576  39.473  20.960  1.00 97.92           C  
ATOM   4018  O   LYS B 527     -24.227  38.591  20.173  1.00 97.92           O  
ATOM   4019  CB  LYS B 527     -22.830  41.228  21.329  1.00 97.92           C  
ATOM   4020  CG  LYS B 527     -21.963  42.007  22.307  1.00 97.92           C  
ATOM   4021  CD  LYS B 527     -22.807  42.719  23.357  1.00 97.92           C  
ATOM   4022  CE  LYS B 527     -21.955  43.614  24.247  1.00 97.92           C  
ATOM   4023  NZ  LYS B 527     -22.780  44.327  25.267  1.00 97.92           N1+
ATOM   4024  N   ALA B 528     -25.751  40.017  20.997  1.00 96.38           N  
ATOM   4025  CA  ALA B 528     -26.692  39.701  19.925  1.00 96.38           C  
ATOM   4026  C   ALA B 528     -26.126  40.097  18.564  1.00 96.38           C  
ATOM   4027  O   ALA B 528     -25.513  41.158  18.425  1.00 96.38           O  
ATOM   4028  CB  ALA B 528     -28.028  40.399  20.167  1.00 96.38           C  
ATOM   4029  N   TYR B 529     -26.229  39.202  17.542  1.00 94.54           N  
ATOM   4030  CA  TYR B 529     -25.742  39.418  16.184  1.00 94.54           C  
ATOM   4031  C   TYR B 529     -24.219  39.466  16.151  1.00 94.54           C  
ATOM   4032  O   TYR B 529     -23.626  39.878  15.151  1.00 94.54           O  
ATOM   4033  CB  TYR B 529     -26.318  40.715  15.606  1.00 94.54           C  
ATOM   4034  CG  TYR B 529     -27.817  40.688  15.430  1.00 94.54           C  
ATOM   4035  CD1 TYR B 529     -28.392  40.175  14.269  1.00 94.54           C  
ATOM   4036  CD2 TYR B 529     -28.660  41.176  16.422  1.00 94.54           C  
ATOM   4037  CE1 TYR B 529     -29.773  40.150  14.102  1.00 94.54           C  
ATOM   4038  CE2 TYR B 529     -30.042  41.156  16.265  1.00 94.54           C  
ATOM   4039  CZ  TYR B 529     -30.588  40.642  15.103  1.00 94.54           C  
ATOM   4040  OH  TYR B 529     -31.955  40.620  14.943  1.00 94.54           O  
ATOM   4041  N   GLY B 530     -23.566  39.120  17.291  1.00 97.02           N  
ATOM   4042  CA  GLY B 530     -22.113  39.151  17.353  1.00 97.02           C  
ATOM   4043  C   GLY B 530     -21.472  37.821  17.007  1.00 97.02           C  
ATOM   4044  O   GLY B 530     -21.016  37.096  17.894  1.00 97.02           O  
ATOM   4045  N   TYR B 531     -21.301  37.474  15.710  1.00 97.31           N  
ATOM   4046  CA  TYR B 531     -20.531  36.298  15.322  1.00 97.31           C  
ATOM   4047  C   TYR B 531     -19.107  36.376  15.859  1.00 97.31           C  
ATOM   4048  O   TYR B 531     -18.507  37.454  15.892  1.00 97.31           O  
ATOM   4049  CB  TYR B 531     -20.506  36.151  13.797  1.00 97.31           C  
ATOM   4050  CG  TYR B 531     -21.827  35.721  13.207  1.00 97.31           C  
ATOM   4051  CD1 TYR B 531     -22.063  34.389  12.876  1.00 97.31           C  
ATOM   4052  CD2 TYR B 531     -22.840  36.645  12.978  1.00 97.31           C  
ATOM   4053  CE1 TYR B 531     -23.278  33.988  12.330  1.00 97.31           C  
ATOM   4054  CE2 TYR B 531     -24.059  36.256  12.433  1.00 97.31           C  
ATOM   4055  CZ  TYR B 531     -24.269  34.927  12.113  1.00 97.31           C  
ATOM   4056  OH  TYR B 531     -25.473  34.536  11.573  1.00 97.31           O  
ATOM   4057  N   MET B 532     -18.605  35.266  16.340  1.00 97.05           N  
ATOM   4058  CA  MET B 532     -17.219  35.332  16.794  1.00 97.05           C  
ATOM   4059  C   MET B 532     -16.420  34.139  16.279  1.00 97.05           C  
ATOM   4060  O   MET B 532     -16.961  33.041  16.131  1.00 97.05           O  
ATOM   4061  CB  MET B 532     -17.154  35.384  18.321  1.00 97.05           C  
ATOM   4062  CG  MET B 532     -17.925  34.267  19.006  1.00 97.05           C  
ATOM   4063  SD  MET B 532     -18.019  34.490  20.825  1.00 97.05           S  
ATOM   4064  CE  MET B 532     -18.751  32.901  21.305  1.00 97.05           C  
ATOM   4065  N   GLY B 533     -15.135  34.343  15.916  1.00 98.53           N  
ATOM   4066  CA  GLY B 533     -14.109  33.340  15.677  1.00 98.53           C  
ATOM   4067  C   GLY B 533     -13.166  33.161  16.852  1.00 98.53           C  
ATOM   4068  O   GLY B 533     -12.691  34.141  17.429  1.00 98.53           O  
ATOM   4069  N   VAL B 534     -12.914  31.894  17.233  1.00 98.79           N  
ATOM   4070  CA  VAL B 534     -12.148  31.634  18.447  1.00 98.79           C  
ATOM   4071  C   VAL B 534     -10.918  30.792  18.112  1.00 98.79           C  
ATOM   4072  O   VAL B 534     -11.008  29.827  17.349  1.00 98.79           O  
ATOM   4073  CB  VAL B 534     -13.005  30.922  19.518  1.00 98.79           C  
ATOM   4074  CG1 VAL B 534     -12.203  30.714  20.801  1.00 98.79           C  
ATOM   4075  CG2 VAL B 534     -14.275  31.721  19.801  1.00 98.79           C  
ATOM   4076  N   ALA B 535      -9.757  31.094  18.602  1.00 98.65           N  
ATOM   4077  CA  ALA B 535      -8.522  30.313  18.576  1.00 98.65           C  
ATOM   4078  C   ALA B 535      -7.949  30.145  19.981  1.00 98.65           C  
ATOM   4079  O   ALA B 535      -8.077  31.039  20.821  1.00 98.65           O  
ATOM   4080  CB  ALA B 535      -7.494  30.974  17.661  1.00 98.65           C  
ATOM   4081  N   VAL B 536      -7.315  29.006  20.241  1.00 98.76           N  
ATOM   4082  CA  VAL B 536      -6.829  28.709  21.585  1.00 98.76           C  
ATOM   4083  C   VAL B 536      -5.378  28.237  21.518  1.00 98.76           C  
ATOM   4084  O   VAL B 536      -5.035  27.382  20.699  1.00 98.76           O  
ATOM   4085  CB  VAL B 536      -7.704  27.644  22.282  1.00 98.76           C  
ATOM   4086  CG1 VAL B 536      -7.153  27.316  23.669  1.00 98.76           C  
ATOM   4087  CG2 VAL B 536      -9.151  28.123  22.379  1.00 98.76           C  
ATOM   4088  N   ASP B 537      -4.526  28.751  22.345  1.00 98.65           N  
ATOM   4089  CA  ASP B 537      -3.141  28.343  22.558  1.00 98.65           C  
ATOM   4090  C   ASP B 537      -2.884  28.020  24.028  1.00 98.65           C  
ATOM   4091  O   ASP B 537      -3.354  28.733  24.918  1.00 98.65           O  
ATOM   4092  CB  ASP B 537      -2.181  29.437  22.084  1.00 98.65           C  
ATOM   4093  CG  ASP B 537      -2.456  29.891  20.662  1.00 98.65           C  
ATOM   4094  OD1 ASP B 537      -2.348  29.069  19.727  1.00 98.65           O  
ATOM   4095  OD2 ASP B 537      -2.781  31.084  20.474  1.00 98.65           O1-
ATOM   4096  N   VAL B 538      -2.147  26.985  24.254  1.00 98.63           N  
ATOM   4097  CA  VAL B 538      -1.900  26.588  25.636  1.00 98.63           C  
ATOM   4098  C   VAL B 538      -0.439  26.175  25.801  1.00 98.63           C  
ATOM   4099  O   VAL B 538       0.274  25.983  24.814  1.00 98.63           O  
ATOM   4100  CB  VAL B 538      -2.833  25.436  26.071  1.00 98.63           C  
ATOM   4101  CG1 VAL B 538      -4.298  25.843  25.928  1.00 98.63           C  
ATOM   4102  CG2 VAL B 538      -2.543  24.178  25.254  1.00 98.63           C  
ATOM   4103  N   PHE B 539       0.074  26.097  26.904  1.00 97.38           N  
ATOM   4104  CA  PHE B 539       1.210  25.278  27.308  1.00 97.38           C  
ATOM   4105  C   PHE B 539       0.968  24.653  28.677  1.00 97.38           C  
ATOM   4106  O   PHE B 539       0.137  25.138  29.448  1.00 97.38           O  
ATOM   4107  CB  PHE B 539       2.495  26.112  27.331  1.00 97.38           C  
ATOM   4108  CG  PHE B 539       2.701  26.873  28.613  1.00 97.38           C  
ATOM   4109  CD1 PHE B 539       2.186  28.154  28.767  1.00 97.38           C  
ATOM   4110  CD2 PHE B 539       3.410  26.306  29.664  1.00 97.38           C  
ATOM   4111  CE1 PHE B 539       2.376  28.861  29.953  1.00 97.38           C  
ATOM   4112  CE2 PHE B 539       3.604  27.006  30.852  1.00 97.38           C  
ATOM   4113  CZ  PHE B 539       3.086  28.284  30.993  1.00 97.38           C  
ATOM   4114  N   LYS B 540       1.631  23.479  28.977  1.00 97.70           N  
ATOM   4115  CA  LYS B 540       1.453  22.721  30.212  1.00 97.70           C  
ATOM   4116  C   LYS B 540      -0.022  22.425  30.467  1.00 97.70           C  
ATOM   4117  O   LYS B 540      -0.548  22.740  31.537  1.00 97.70           O  
ATOM   4118  CB  LYS B 540       2.048  23.480  31.399  1.00 97.70           C  
ATOM   4119  CG  LYS B 540       2.306  22.612  32.622  1.00 97.70           C  
ATOM   4120  CD  LYS B 540       3.097  23.365  33.684  1.00 97.70           C  
ATOM   4121  CE  LYS B 540       3.223  22.555  34.967  1.00 97.70           C  
ATOM   4122  NZ  LYS B 540       3.149  21.086  34.705  1.00 97.70           N1+
ATOM   4123  N   ALA B 541      -0.750  21.952  29.429  1.00 97.89           N  
ATOM   4124  CA  ALA B 541      -2.162  21.579  29.443  1.00 97.89           C  
ATOM   4125  C   ALA B 541      -2.360  20.160  28.915  1.00 97.89           C  
ATOM   4126  O   ALA B 541      -1.657  19.729  27.998  1.00 97.89           O  
ATOM   4127  CB  ALA B 541      -2.983  22.569  28.620  1.00 97.89           C  
ATOM   4128  N   GLU B 542      -3.269  19.442  29.474  1.00 96.91           N  
ATOM   4129  CA  GLU B 542      -3.686  18.163  28.906  1.00 96.91           C  
ATOM   4130  C   GLU B 542      -4.460  18.362  27.606  1.00 96.91           C  
ATOM   4131  O   GLU B 542      -4.275  17.611  26.646  1.00 96.91           O  
ATOM   4132  CB  GLU B 542      -4.536  17.380  29.910  1.00 96.91           C  
ATOM   4133  CG  GLU B 542      -3.788  16.988  31.176  1.00 96.91           C  
ATOM   4134  CD  GLU B 542      -4.653  16.237  32.175  1.00 96.91           C  
ATOM   4135  OE1 GLU B 542      -4.197  15.205  32.718  1.00 96.91           O  
ATOM   4136  OE2 GLU B 542      -5.797  16.684  32.418  1.00 96.91           O1-
ATOM   4137  N   LEU B 543      -5.333  19.342  27.672  1.00 96.83           N  
ATOM   4138  CA  LEU B 543      -6.083  19.639  26.457  1.00 96.83           C  
ATOM   4139  C   LEU B 543      -6.920  20.901  26.629  1.00 96.83           C  
ATOM   4140  O   LEU B 543      -7.073  21.402  27.746  1.00 96.83           O  
ATOM   4141  CB  LEU B 543      -6.986  18.460  26.084  1.00 96.83           C  
ATOM   4142  CG  LEU B 543      -8.148  18.169  27.035  1.00 96.83           C  
ATOM   4143  CD1 LEU B 543      -9.334  19.074  26.716  1.00 96.83           C  
ATOM   4144  CD2 LEU B 543      -8.552  16.701  26.952  1.00 96.83           C  
ATOM   4145  N   PHE B 544      -7.334  21.496  25.521  1.00 98.15           N  
ATOM   4146  CA  PHE B 544      -8.530  22.318  25.374  1.00 98.15           C  
ATOM   4147  C   PHE B 544      -9.530  21.656  24.435  1.00 98.15           C  
ATOM   4148  O   PHE B 544      -9.169  21.227  23.337  1.00 98.15           O  
ATOM   4149  CB  PHE B 544      -8.165  23.712  24.854  1.00 98.15           C  
ATOM   4150  CG  PHE B 544      -9.323  24.672  24.826  1.00 98.15           C  
ATOM   4151  CD1 PHE B 544     -10.196  24.699  23.745  1.00 98.15           C  
ATOM   4152  CD2 PHE B 544      -9.540  25.548  25.882  1.00 98.15           C  
ATOM   4153  CE1 PHE B 544     -11.269  25.587  23.717  1.00 98.15           C  
ATOM   4154  CE2 PHE B 544     -10.610  26.438  25.861  1.00 98.15           C  
ATOM   4155  CZ  PHE B 544     -11.473  26.456  24.777  1.00 98.15           C  
ATOM   4156  N   LYS B 545     -10.693  21.488  24.859  1.00 97.14           N  
ATOM   4157  CA  LYS B 545     -11.753  20.860  24.075  1.00 97.14           C  
ATOM   4158  C   LYS B 545     -12.928  21.812  23.878  1.00 97.14           C  
ATOM   4159  O   LYS B 545     -13.580  22.212  24.845  1.00 97.14           O  
ATOM   4160  CB  LYS B 545     -12.229  19.572  24.750  1.00 97.14           C  
ATOM   4161  CG  LYS B 545     -13.230  18.776  23.926  1.00 97.14           C  
ATOM   4162  CD  LYS B 545     -13.676  17.515  24.655  1.00 97.14           C  
ATOM   4163  CE  LYS B 545     -14.705  16.736  23.848  1.00 97.14           C  
ATOM   4164  NZ  LYS B 545     -15.365  15.675  24.667  1.00 97.14           N1+
ATOM   4165  N   TYR B 546     -13.305  22.251  22.648  1.00 97.28           N  
ATOM   4166  CA  TYR B 546     -14.506  23.033  22.376  1.00 97.28           C  
ATOM   4167  C   TYR B 546     -15.756  22.282  22.819  1.00 97.28           C  
ATOM   4168  O   TYR B 546     -15.852  21.065  22.643  1.00 97.28           O  
ATOM   4169  CB  TYR B 546     -14.601  23.372  20.886  1.00 97.28           C  
ATOM   4170  CG  TYR B 546     -13.612  24.421  20.438  1.00 97.28           C  
ATOM   4171  CD1 TYR B 546     -13.809  25.766  20.739  1.00 97.28           C  
ATOM   4172  CD2 TYR B 546     -12.479  24.069  19.712  1.00 97.28           C  
ATOM   4173  CE1 TYR B 546     -12.902  26.736  20.327  1.00 97.28           C  
ATOM   4174  CE2 TYR B 546     -11.565  25.031  19.294  1.00 97.28           C  
ATOM   4175  CZ  TYR B 546     -11.784  26.359  19.607  1.00 97.28           C  
ATOM   4176  OH  TYR B 546     -10.883  27.316  19.196  1.00 97.28           O  
ATOM   4177  N   ASP B 547     -16.600  22.836  23.457  1.00 96.64           N  
ATOM   4178  CA  ASP B 547     -17.938  22.425  23.870  1.00 96.64           C  
ATOM   4179  C   ASP B 547     -18.924  23.587  23.774  1.00 96.64           C  
ATOM   4180  O   ASP B 547     -19.398  24.091  24.794  1.00 96.64           O  
ATOM   4181  CB  ASP B 547     -17.913  21.872  25.297  1.00 96.64           C  
ATOM   4182  CG  ASP B 547     -19.249  21.298  25.733  1.00 96.64           C  
ATOM   4183  OD1 ASP B 547     -20.099  21.002  24.866  1.00 96.64           O  
ATOM   4184  OD2 ASP B 547     -19.455  21.141  26.956  1.00 96.64           O1-
ATOM   4185  N   ILE B 548     -19.234  24.001  22.575  1.00 97.98           N  
ATOM   4186  CA  ILE B 548     -19.945  25.239  22.273  1.00 97.98           C  
ATOM   4187  C   ILE B 548     -21.436  25.058  22.547  1.00 97.98           C  
ATOM   4188  O   ILE B 548     -22.089  24.213  21.931  1.00 97.98           O  
ATOM   4189  CB  ILE B 548     -19.719  25.677  20.809  1.00 97.98           C  
ATOM   4190  CG1 ILE B 548     -18.229  25.933  20.552  1.00 97.98           C  
ATOM   4191  CG2 ILE B 548     -20.552  26.920  20.483  1.00 97.98           C  
ATOM   4192  CD1 ILE B 548     -17.861  26.017  19.077  1.00 97.98           C  
ATOM   4193  N   LYS B 549     -21.906  25.770  23.415  1.00 97.44           N  
ATOM   4194  CA  LYS B 549     -23.323  25.853  23.756  1.00 97.44           C  
ATOM   4195  C   LYS B 549     -23.768  27.304  23.913  1.00 97.44           C  
ATOM   4196  O   LYS B 549     -23.298  28.010  24.808  1.00 97.44           O  
ATOM   4197  CB  LYS B 549     -23.612  25.075  25.041  1.00 97.44           C  
ATOM   4198  CG  LYS B 549     -23.300  23.589  24.948  1.00 97.44           C  
ATOM   4199  CD  LYS B 549     -23.560  22.880  26.271  1.00 97.44           C  
ATOM   4200  CE  LYS B 549     -23.223  21.397  26.187  1.00 97.44           C  
ATOM   4201  NZ  LYS B 549     -22.922  20.820  27.532  1.00 97.44           N1+
ATOM   4202  N   THR B 550     -24.613  27.759  23.140  1.00 95.76           N  
ATOM   4203  CA  THR B 550     -25.106  29.131  23.185  1.00 95.76           C  
ATOM   4204  C   THR B 550     -26.368  29.225  24.038  1.00 95.76           C  
ATOM   4205  O   THR B 550     -26.952  28.204  24.406  1.00 95.76           O  
ATOM   4206  CB  THR B 550     -25.398  29.666  21.771  1.00 95.76           C  
ATOM   4207  CG2 THR B 550     -24.135  29.679  20.916  1.00 95.76           C  
ATOM   4208  OG1 THR B 550     -26.378  28.830  21.143  1.00 95.76           O  
ATOM   4209  N   SER B 551     -26.735  30.400  24.422  1.00 95.50           N  
ATOM   4210  CA  SER B 551     -27.949  30.673  25.184  1.00 95.50           C  
ATOM   4211  C   SER B 551     -27.943  29.931  26.517  1.00 95.50           C  
ATOM   4212  O   SER B 551     -28.947  29.329  26.903  1.00 95.50           O  
ATOM   4213  CB  SER B 551     -29.188  30.280  24.378  1.00 95.50           C  
ATOM   4214  OG  SER B 551     -29.238  30.990  23.153  1.00 95.50           O  
ATOM   4215  N   GLN B 552     -26.909  29.888  27.114  1.00 96.27           N  
ATOM   4216  CA  GLN B 552     -26.772  29.251  28.420  1.00 96.27           C  
ATOM   4217  C   GLN B 552     -27.215  30.190  29.538  1.00 96.27           C  
ATOM   4218  O   GLN B 552     -27.232  31.410  29.362  1.00 96.27           O  
ATOM   4219  CB  GLN B 552     -25.328  28.804  28.651  1.00 96.27           C  
ATOM   4220  CG  GLN B 552     -24.831  27.783  27.637  1.00 96.27           C  
ATOM   4221  CD  GLN B 552     -25.614  26.484  27.679  1.00 96.27           C  
ATOM   4222  NE2 GLN B 552     -26.302  26.171  26.586  1.00 96.27           N  
ATOM   4223  OE1 GLN B 552     -25.600  25.767  28.685  1.00 96.27           O  
ATOM   4224  N   PRO B 553     -27.646  29.579  30.690  1.00 95.58           N  
ATOM   4225  CA  PRO B 553     -27.867  30.442  31.853  1.00 95.58           C  
ATOM   4226  C   PRO B 553     -26.587  31.123  32.334  1.00 95.58           C  
ATOM   4227  O   PRO B 553     -25.487  30.628  32.078  1.00 95.58           O  
ATOM   4228  CB  PRO B 553     -28.403  29.476  32.912  1.00 95.58           C  
ATOM   4229  CG  PRO B 553     -28.768  28.241  32.153  1.00 95.58           C  
ATOM   4230  CD  PRO B 553     -27.960  28.203  30.888  1.00 95.58           C  
ATOM   4231  N   LYS B 554     -26.735  32.290  32.952  1.00 96.92           N  
ATOM   4232  CA  LYS B 554     -25.595  32.961  33.571  1.00 96.92           C  
ATOM   4233  C   LYS B 554     -24.866  32.029  34.534  1.00 96.92           C  
ATOM   4234  O   LYS B 554     -25.487  31.422  35.409  1.00 96.92           O  
ATOM   4235  CB  LYS B 554     -26.049  34.223  34.305  1.00 96.92           C  
ATOM   4236  CG  LYS B 554     -24.914  35.009  34.945  1.00 96.92           C  
ATOM   4237  CD  LYS B 554     -25.425  36.262  35.643  1.00 96.92           C  
ATOM   4238  CE  LYS B 554     -24.293  37.037  36.304  1.00 96.92           C  
ATOM   4239  NZ  LYS B 554     -24.786  38.283  36.964  1.00 96.92           N1+
ATOM   4240  N   PRO B 555     -23.595  31.879  34.366  1.00 96.17           N  
ATOM   4241  CA  PRO B 555     -22.858  31.089  35.356  1.00 96.17           C  
ATOM   4242  C   PRO B 555     -22.879  31.720  36.747  1.00 96.17           C  
ATOM   4243  O   PRO B 555     -22.536  32.895  36.901  1.00 96.17           O  
ATOM   4244  CB  PRO B 555     -21.436  31.056  34.793  1.00 96.17           C  
ATOM   4245  CG  PRO B 555     -21.588  31.412  33.349  1.00 96.17           C  
ATOM   4246  CD  PRO B 555     -22.757  32.344  33.209  1.00 96.17           C  
ATOM   4247  N   THR B 556     -23.226  30.906  37.740  1.00 91.53           N  
ATOM   4248  CA  THR B 556     -23.393  31.483  39.069  1.00 91.53           C  
ATOM   4249  C   THR B 556     -22.391  30.881  40.050  1.00 91.53           C  
ATOM   4250  O   THR B 556     -22.124  31.459  41.106  1.00 91.53           O  
ATOM   4251  CB  THR B 556     -24.824  31.268  39.596  1.00 91.53           C  
ATOM   4252  CG2 THR B 556     -25.853  31.900  38.665  1.00 91.53           C  
ATOM   4253  OG1 THR B 556     -25.084  29.863  39.695  1.00 91.53           O  
ATOM   4254  N   GLY B 557     -21.922  29.670  39.635  1.00 89.26           N  
ATOM   4255  CA  GLY B 557     -21.078  28.950  40.575  1.00 89.26           C  
ATOM   4256  C   GLY B 557     -21.755  28.695  41.909  1.00 89.26           C  
ATOM   4257  O   GLY B 557     -21.123  28.805  42.962  1.00 89.26           O  
ATOM   4258  N   GLY B 558     -23.042  28.592  41.953  1.00 88.52           N  
ATOM   4259  CA  GLY B 558     -23.801  28.341  43.167  1.00 88.52           C  
ATOM   4260  C   GLY B 558     -24.243  29.612  43.868  1.00 88.52           C  
ATOM   4261  O   GLY B 558     -24.958  29.558  44.871  1.00 88.52           O  
ATOM   4262  N   GLY B 559     -23.839  30.838  43.374  1.00 91.46           N  
ATOM   4263  CA  GLY B 559     -24.226  32.116  43.949  1.00 91.46           C  
ATOM   4264  C   GLY B 559     -25.103  32.944  43.028  1.00 91.46           C  
ATOM   4265  O   GLY B 559     -25.964  32.403  42.331  1.00 91.46           O  
ATOM   4266  N   SER B 560     -24.944  34.258  43.123  1.00 90.85           N  
ATOM   4267  CA  SER B 560     -25.741  35.181  42.323  1.00 90.85           C  
ATOM   4268  C   SER B 560     -25.179  35.316  40.912  1.00 90.85           C  
ATOM   4269  O   SER B 560     -25.875  35.772  40.002  1.00 90.85           O  
ATOM   4270  CB  SER B 560     -25.802  36.555  42.990  1.00 90.85           C  
ATOM   4271  OG  SER B 560     -24.512  37.137  43.062  1.00 90.85           O  
ATOM   4272  N   GLY B 561     -23.911  34.996  40.854  1.00 92.51           N  
ATOM   4273  CA  GLY B 561     -23.223  35.235  39.596  1.00 92.51           C  
ATOM   4274  C   GLY B 561     -22.582  36.608  39.518  1.00 92.51           C  
ATOM   4275  O   GLY B 561     -21.958  36.951  38.511  1.00 92.51           O  
ATOM   4276  N   ASP B 562     -22.686  37.392  40.596  1.00 94.68           N  
ATOM   4277  CA  ASP B 562     -22.181  38.761  40.549  1.00 94.68           C  
ATOM   4278  C   ASP B 562     -20.929  38.913  41.411  1.00 94.68           C  
ATOM   4279  O   ASP B 562     -20.359  40.003  41.500  1.00 94.68           O  
ATOM   4280  CB  ASP B 562     -23.257  39.747  41.007  1.00 94.68           C  
ATOM   4281  CG  ASP B 562     -24.483  39.745  40.110  1.00 94.68           C  
ATOM   4282  OD1 ASP B 562     -24.333  39.643  38.874  1.00 94.68           O  
ATOM   4283  OD2 ASP B 562     -25.608  39.849  40.645  1.00 94.68           O1-
ATOM   4284  N   VAL B 563     -20.590  37.845  42.081  1.00 94.75           N  
ATOM   4285  CA  VAL B 563     -19.355  37.791  42.854  1.00 94.75           C  
ATOM   4286  C   VAL B 563     -18.652  36.457  42.614  1.00 94.75           C  
ATOM   4287  O   VAL B 563     -19.288  35.475  42.223  1.00 94.75           O  
ATOM   4288  CB  VAL B 563     -19.621  37.989  44.364  1.00 94.75           C  
ATOM   4289  CG1 VAL B 563     -20.149  39.395  44.639  1.00 94.75           C  
ATOM   4290  CG2 VAL B 563     -20.603  36.936  44.874  1.00 94.75           C  
ATOM   4291  N   ASN B 564     -17.421  36.441  42.843  1.00 95.25           N  
ATOM   4292  CA  ASN B 564     -16.667  35.195  42.750  1.00 95.25           C  
ATOM   4293  C   ASN B 564     -17.154  34.168  43.768  1.00 95.25           C  
ATOM   4294  O   ASN B 564     -17.646  34.532  44.837  1.00 95.25           O  
ATOM   4295  CB  ASN B 564     -15.171  35.458  42.935  1.00 95.25           C  
ATOM   4296  CG  ASN B 564     -14.576  36.271  41.802  1.00 95.25           C  
ATOM   4297  ND2 ASN B 564     -13.702  37.212  42.141  1.00 95.25           N  
ATOM   4298  OD1 ASN B 564     -14.900  36.056  40.631  1.00 95.25           O  
ATOM   4299  N   THR B 565     -17.101  32.906  43.459  1.00 95.71           N  
ATOM   4300  CA  THR B 565     -17.278  31.762  44.347  1.00 95.71           C  
ATOM   4301  C   THR B 565     -16.112  30.787  44.213  1.00 95.71           C  
ATOM   4302  O   THR B 565     -15.262  30.944  43.333  1.00 95.71           O  
ATOM   4303  CB  THR B 565     -18.600  31.028  44.055  1.00 95.71           C  
ATOM   4304  CG2 THR B 565     -19.763  32.010  43.950  1.00 95.71           C  
ATOM   4305  OG1 THR B 565     -18.481  30.313  42.820  1.00 95.71           O  
ATOM   4306  N   PRO B 566     -16.072  29.835  45.073  1.00 94.34           N  
ATOM   4307  CA  PRO B 566     -14.989  28.856  44.958  1.00 94.34           C  
ATOM   4308  C   PRO B 566     -15.008  28.109  43.626  1.00 94.34           C  
ATOM   4309  O   PRO B 566     -13.998  27.522  43.229  1.00 94.34           O  
ATOM   4310  CB  PRO B 566     -15.252  27.900  46.124  1.00 94.34           C  
ATOM   4311  CG  PRO B 566     -15.926  28.739  47.161  1.00 94.34           C  
ATOM   4312  CD  PRO B 566     -16.858  29.693  46.471  1.00 94.34           C  
ATOM   4313  N   THR B 567     -16.141  28.250  42.879  1.00 95.81           N  
ATOM   4314  CA  THR B 567     -16.227  27.458  41.657  1.00 95.81           C  
ATOM   4315  C   THR B 567     -16.483  28.354  40.448  1.00 95.81           C  
ATOM   4316  O   THR B 567     -16.588  27.868  39.320  1.00 95.81           O  
ATOM   4317  CB  THR B 567     -17.339  26.396  41.757  1.00 95.81           C  
ATOM   4318  CG2 THR B 567     -17.036  25.385  42.857  1.00 95.81           C  
ATOM   4319  OG1 THR B 567     -18.584  27.043  42.047  1.00 95.81           O  
ATOM   4320  N   MET B 568     -16.685  29.575  40.662  1.00 96.99           N  
ATOM   4321  CA  MET B 568     -16.946  30.470  39.538  1.00 96.99           C  
ATOM   4322  C   MET B 568     -16.141  31.758  39.670  1.00 96.99           C  
ATOM   4323  O   MET B 568     -16.170  32.409  40.716  1.00 96.99           O  
ATOM   4324  CB  MET B 568     -18.438  30.793  39.442  1.00 96.99           C  
ATOM   4325  CG  MET B 568     -18.812  31.599  38.208  1.00 96.99           C  
ATOM   4326  SD  MET B 568     -18.626  33.406  38.467  1.00 96.99           S  
ATOM   4327  CE  MET B 568     -19.949  33.695  39.674  1.00 96.99           C  
ATOM   4328  N   TYR B 569     -15.357  32.081  38.649  1.00 96.86           N  
ATOM   4329  CA  TYR B 569     -14.468  33.236  38.590  1.00 96.86           C  
ATOM   4330  C   TYR B 569     -14.974  34.263  37.583  1.00 96.86           C  
ATOM   4331  O   TYR B 569     -15.220  33.932  36.421  1.00 96.86           O  
ATOM   4332  CB  TYR B 569     -13.046  32.803  38.223  1.00 96.86           C  
ATOM   4333  CG  TYR B 569     -12.055  33.941  38.185  1.00 96.86           C  
ATOM   4334  CD1 TYR B 569     -11.073  34.002  37.199  1.00 96.86           C  
ATOM   4335  CD2 TYR B 569     -12.099  34.956  39.134  1.00 96.86           C  
ATOM   4336  CE1 TYR B 569     -10.156  35.048  37.161  1.00 96.86           C  
ATOM   4337  CE2 TYR B 569     -11.187  36.007  39.106  1.00 96.86           C  
ATOM   4338  CZ  TYR B 569     -10.222  36.044  38.117  1.00 96.86           C  
ATOM   4339  OH  TYR B 569      -9.317  37.082  38.084  1.00 96.86           O  
ATOM   4340  N   ILE B 570     -15.266  35.490  37.997  1.00 97.63           N  
ATOM   4341  CA  ILE B 570     -15.540  36.620  37.115  1.00 97.63           C  
ATOM   4342  C   ILE B 570     -14.225  37.228  36.631  1.00 97.63           C  
ATOM   4343  O   ILE B 570     -13.541  37.924  37.385  1.00 97.63           O  
ATOM   4344  CB  ILE B 570     -16.398  37.693  37.822  1.00 97.63           C  
ATOM   4345  CG1 ILE B 570     -17.667  37.063  38.406  1.00 97.63           C  
ATOM   4346  CG2 ILE B 570     -16.745  38.829  36.856  1.00 97.63           C  
ATOM   4347  CD1 ILE B 570     -18.484  38.008  39.277  1.00 97.63           C  
ATOM   4348  N   VAL B 571     -13.868  36.984  35.475  1.00 97.87           N  
ATOM   4349  CA  VAL B 571     -12.573  37.404  34.950  1.00 97.87           C  
ATOM   4350  C   VAL B 571     -12.529  38.926  34.839  1.00 97.87           C  
ATOM   4351  O   VAL B 571     -13.373  39.531  34.174  1.00 97.87           O  
ATOM   4352  CB  VAL B 571     -12.282  36.761  33.576  1.00 97.87           C  
ATOM   4353  CG1 VAL B 571     -10.933  37.231  33.034  1.00 97.87           C  
ATOM   4354  CG2 VAL B 571     -12.316  35.237  33.682  1.00 97.87           C  
ATOM   4355  N   PRO B 572     -11.581  39.538  35.416  1.00 97.54           N  
ATOM   4356  CA  PRO B 572     -11.517  41.001  35.362  1.00 97.54           C  
ATOM   4357  C   PRO B 572     -11.127  41.523  33.982  1.00 97.54           C  
ATOM   4358  O   PRO B 572     -10.331  40.893  33.281  1.00 97.54           O  
ATOM   4359  CB  PRO B 572     -10.446  41.346  36.400  1.00 97.54           C  
ATOM   4360  CG  PRO B 572      -9.636  40.097  36.542  1.00 97.54           C  
ATOM   4361  CD  PRO B 572     -10.492  38.926  36.152  1.00 97.54           C  
ATOM   4362  N   GLN B 573     -11.718  42.655  33.589  1.00 97.88           N  
ATOM   4363  CA  GLN B 573     -11.243  43.429  32.447  1.00 97.88           C  
ATOM   4364  C   GLN B 573     -10.040  44.287  32.827  1.00 97.88           C  
ATOM   4365  O   GLN B 573     -10.157  45.203  33.644  1.00 97.88           O  
ATOM   4366  CB  GLN B 573     -12.363  44.311  31.893  1.00 97.88           C  
ATOM   4367  CG  GLN B 573     -13.519  43.527  31.285  1.00 97.88           C  
ATOM   4368  CD  GLN B 573     -14.621  44.424  30.754  1.00 97.88           C  
ATOM   4369  NE2 GLN B 573     -15.868  44.001  30.932  1.00 97.88           N  
ATOM   4370  OE1 GLN B 573     -14.354  45.489  30.188  1.00 97.88           O  
ATOM   4371  N   TYR B 574      -8.917  43.908  32.303  1.00 97.80           N  
ATOM   4372  CA  TYR B 574      -7.654  44.545  32.656  1.00 97.80           C  
ATOM   4373  C   TYR B 574      -6.615  44.344  31.560  1.00 97.80           C  
ATOM   4374  O   TYR B 574      -6.538  43.269  30.959  1.00 97.80           O  
ATOM   4375  CB  TYR B 574      -7.126  43.992  33.984  1.00 97.80           C  
ATOM   4376  CG  TYR B 574      -5.825  44.616  34.426  1.00 97.80           C  
ATOM   4377  CD1 TYR B 574      -4.602  44.097  34.005  1.00 97.80           C  
ATOM   4378  CD2 TYR B 574      -5.814  45.724  35.267  1.00 97.80           C  
ATOM   4379  CE1 TYR B 574      -3.400  44.667  34.412  1.00 97.80           C  
ATOM   4380  CE2 TYR B 574      -4.619  46.302  35.680  1.00 97.80           C  
ATOM   4381  CZ  TYR B 574      -3.419  45.768  35.248  1.00 97.80           C  
ATOM   4382  OH  TYR B 574      -2.232  46.337  35.654  1.00 97.80           O  
ATOM   4383  N   VAL B 575      -5.821  45.349  31.278  1.00 97.87           N  
ATOM   4384  CA  VAL B 575      -4.701  45.198  30.354  1.00 97.87           C  
ATOM   4385  C   VAL B 575      -3.578  46.156  30.743  1.00 97.87           C  
ATOM   4386  O   VAL B 575      -3.820  47.342  30.983  1.00 97.87           O  
ATOM   4387  CB  VAL B 575      -5.134  45.449  28.892  1.00 97.87           C  
ATOM   4388  CG1 VAL B 575      -5.643  46.878  28.717  1.00 97.87           C  
ATOM   4389  CG2 VAL B 575      -3.974  45.171  27.938  1.00 97.87           C  
ATOM   4390  N   LYS B 576      -2.423  45.620  30.937  1.00 98.01           N  
ATOM   4391  CA  LYS B 576      -1.180  46.358  31.146  1.00 98.01           C  
ATOM   4392  C   LYS B 576      -0.144  46.000  30.084  1.00 98.01           C  
ATOM   4393  O   LYS B 576       0.172  44.824  29.889  1.00 98.01           O  
ATOM   4394  CB  LYS B 576      -0.619  46.081  32.541  1.00 98.01           C  
ATOM   4395  CG  LYS B 576       0.606  46.913  32.892  1.00 98.01           C  
ATOM   4396  CD  LYS B 576       1.063  46.659  34.323  1.00 98.01           C  
ATOM   4397  CE  LYS B 576       1.873  45.374  34.432  1.00 98.01           C  
ATOM   4398  NZ  LYS B 576       2.565  45.265  35.751  1.00 98.01           N1+
ATOM   4399  N   ILE B 577       0.311  46.961  29.309  1.00 98.21           N  
ATOM   4400  CA  ILE B 577       1.386  46.793  28.338  1.00 98.21           C  
ATOM   4401  C   ILE B 577       2.653  47.477  28.846  1.00 98.21           C  
ATOM   4402  O   ILE B 577       2.710  48.706  28.935  1.00 98.21           O  
ATOM   4403  CB  ILE B 577       0.991  47.357  26.954  1.00 98.21           C  
ATOM   4404  CG1 ILE B 577      -0.338  46.749  26.489  1.00 98.21           C  
ATOM   4405  CG2 ILE B 577       2.099  47.099  25.930  1.00 98.21           C  
ATOM   4406  CD1 ILE B 577      -0.936  47.431  25.267  1.00 98.21           C  
ATOM   4407  N   SER B 578       3.661  46.679  29.134  1.00 97.85           N  
ATOM   4408  CA  SER B 578       4.807  47.229  29.851  1.00 97.85           C  
ATOM   4409  C   SER B 578       6.117  46.870  29.157  1.00 97.85           C  
ATOM   4410  O   SER B 578       6.206  45.844  28.480  1.00 97.85           O  
ATOM   4411  CB  SER B 578       4.830  46.724  31.294  1.00 97.85           C  
ATOM   4412  OG  SER B 578       4.873  45.308  31.331  1.00 97.85           O  
ATOM   4413  N   ALA B 579       7.033  47.653  29.261  1.00 97.62           N  
ATOM   4414  CA  ALA B 579       8.462  47.461  29.030  1.00 97.62           C  
ATOM   4415  C   ALA B 579       9.290  48.145  30.114  1.00 97.62           C  
ATOM   4416  O   ALA B 579       9.154  49.350  30.340  1.00 97.62           O  
ATOM   4417  CB  ALA B 579       8.854  47.988  27.652  1.00 97.62           C  
ATOM   4418  N   GLY B 580      10.075  47.377  30.775  1.00 96.44           N  
ATOM   4419  CA  GLY B 580      10.768  47.909  31.938  1.00 96.44           C  
ATOM   4420  C   GLY B 580       9.830  48.299  33.065  1.00 96.44           C  
ATOM   4421  O   GLY B 580       8.963  47.516  33.457  1.00 96.44           O  
ATOM   4422  N   THR B 581      10.091  49.473  33.563  1.00 95.93           N  
ATOM   4423  CA  THR B 581       9.324  49.899  34.728  1.00 95.93           C  
ATOM   4424  C   THR B 581       8.104  50.711  34.305  1.00 95.93           C  
ATOM   4425  O   THR B 581       7.227  50.996  35.123  1.00 95.93           O  
ATOM   4426  CB  THR B 581      10.189  50.731  35.693  1.00 95.93           C  
ATOM   4427  CG2 THR B 581      11.323  49.894  36.276  1.00 95.93           C  
ATOM   4428  OG1 THR B 581      10.748  51.845  34.984  1.00 95.93           O  
ATOM   4429  N   ALA B 582       8.016  51.106  33.059  1.00 97.62           N  
ATOM   4430  CA  ALA B 582       6.908  51.940  32.603  1.00 97.62           C  
ATOM   4431  C   ALA B 582       5.833  51.100  31.920  1.00 97.62           C  
ATOM   4432  O   ALA B 582       6.090  49.966  31.509  1.00 97.62           O  
ATOM   4433  CB  ALA B 582       7.413  53.025  31.655  1.00 97.62           C  
ATOM   4434  N   TYR B 583       4.652  51.570  31.857  1.00 98.14           N  
ATOM   4435  CA  TYR B 583       3.550  50.838  31.243  1.00 98.14           C  
ATOM   4436  C   TYR B 583       2.385  51.769  30.930  1.00 98.14           C  
ATOM   4437  O   TYR B 583       2.321  52.889  31.443  1.00 98.14           O  
ATOM   4438  CB  TYR B 583       3.082  49.703  32.158  1.00 98.14           C  
ATOM   4439  CG  TYR B 583       2.740  50.154  33.558  1.00 98.14           C  
ATOM   4440  CD1 TYR B 583       3.662  50.032  34.594  1.00 98.14           C  
ATOM   4441  CD2 TYR B 583       1.495  50.703  33.846  1.00 98.14           C  
ATOM   4442  CE1 TYR B 583       3.351  50.444  35.886  1.00 98.14           C  
ATOM   4443  CE2 TYR B 583       1.173  51.118  35.134  1.00 98.14           C  
ATOM   4444  CZ  TYR B 583       2.106  50.986  36.145  1.00 98.14           C  
ATOM   4445  OH  TYR B 583       1.793  51.395  37.422  1.00 98.14           O  
ATOM   4446  N   VAL B 584       1.493  51.441  30.063  1.00 98.24           N  
ATOM   4447  CA  VAL B 584       0.178  52.003  29.775  1.00 98.24           C  
ATOM   4448  C   VAL B 584      -0.870  50.892  29.776  1.00 98.24           C  
ATOM   4449  O   VAL B 584      -0.529  49.708  29.821  1.00 98.24           O  
ATOM   4450  CB  VAL B 584       0.163  52.747  28.421  1.00 98.24           C  
ATOM   4451  CG1 VAL B 584       1.133  53.927  28.443  1.00 98.24           C  
ATOM   4452  CG2 VAL B 584       0.508  51.789  27.282  1.00 98.24           C  
ATOM   4453  N   GLY B 585      -2.160  51.244  29.737  1.00 98.17           N  
ATOM   4454  CA  GLY B 585      -3.208  50.237  29.683  1.00 98.17           C  
ATOM   4455  C   GLY B 585      -4.522  50.712  30.273  1.00 98.17           C  
ATOM   4456  O   GLY B 585      -4.903  51.872  30.099  1.00 98.17           O  
ATOM   4457  N   SER B 586      -5.284  49.766  30.841  1.00 98.03           N  
ATOM   4458  CA  SER B 586      -6.574  50.015  31.478  1.00 98.03           C  
ATOM   4459  C   SER B 586      -6.767  49.125  32.701  1.00 98.03           C  
ATOM   4460  O   SER B 586      -6.520  47.918  32.643  1.00 98.03           O  
ATOM   4461  CB  SER B 586      -7.715  49.787  30.486  1.00 98.03           C  
ATOM   4462  OG  SER B 586      -8.967  49.787  31.151  1.00 98.03           O  
ATOM   4463  N   ASP B 587      -7.219  49.689  33.819  1.00 96.35           N  
ATOM   4464  CA  ASP B 587      -7.534  48.889  34.999  1.00 96.35           C  
ATOM   4465  C   ASP B 587      -9.020  48.540  35.046  1.00 96.35           C  
ATOM   4466  O   ASP B 587      -9.532  48.123  36.087  1.00 96.35           O  
ATOM   4467  CB  ASP B 587      -7.127  49.631  36.274  1.00 96.35           C  
ATOM   4468  CG  ASP B 587      -7.894  50.926  36.477  1.00 96.35           C  
ATOM   4469  OD1 ASP B 587      -8.895  51.160  35.765  1.00 96.35           O  
ATOM   4470  OD2 ASP B 587      -7.493  51.721  37.354  1.00 96.35           O1-
ATOM   4471  N   GLY B 588      -9.682  48.742  33.904  1.00 96.01           N  
ATOM   4472  CA  GLY B 588     -11.109  48.478  33.820  1.00 96.01           C  
ATOM   4473  C   GLY B 588     -11.956  49.730  33.947  1.00 96.01           C  
ATOM   4474  O   GLY B 588     -13.036  49.818  33.358  1.00 96.01           O  
ATOM   4475  N   THR B 589     -11.415  50.704  34.708  1.00 95.37           N  
ATOM   4476  CA  THR B 589     -12.148  51.932  34.996  1.00 95.37           C  
ATOM   4477  C   THR B 589     -11.368  53.153  34.518  1.00 95.37           C  
ATOM   4478  O   THR B 589     -11.946  54.085  33.956  1.00 95.37           O  
ATOM   4479  CB  THR B 589     -12.444  52.066  36.501  1.00 95.37           C  
ATOM   4480  CG2 THR B 589     -13.294  53.300  36.787  1.00 95.37           C  
ATOM   4481  OG1 THR B 589     -13.147  50.901  36.950  1.00 95.37           O  
ATOM   4482  N   ASN B 590     -10.054  53.103  34.741  1.00 96.22           N  
ATOM   4483  CA  ASN B 590      -9.186  54.222  34.388  1.00 96.22           C  
ATOM   4484  C   ASN B 590      -8.044  53.779  33.477  1.00 96.22           C  
ATOM   4485  O   ASN B 590      -7.554  52.654  33.591  1.00 96.22           O  
ATOM   4486  CB  ASN B 590      -8.632  54.890  35.648  1.00 96.22           C  
ATOM   4487  CG  ASN B 590      -9.719  55.269  36.634  1.00 96.22           C  
ATOM   4488  ND2 ASN B 590      -9.587  54.803  37.870  1.00 96.22           N  
ATOM   4489  OD1 ASN B 590     -10.669  55.975  36.288  1.00 96.22           O  
ATOM   4490  N   PRO B 591      -7.627  54.714  32.512  1.00 96.96           N  
ATOM   4491  CA  PRO B 591      -6.381  54.403  31.808  1.00 96.96           C  
ATOM   4492  C   PRO B 591      -5.177  54.326  32.744  1.00 96.96           C  
ATOM   4493  O   PRO B 591      -5.163  54.977  33.792  1.00 96.96           O  
ATOM   4494  CB  PRO B 591      -6.233  55.564  30.822  1.00 96.96           C  
ATOM   4495  CG  PRO B 591      -6.923  56.715  31.481  1.00 96.96           C  
ATOM   4496  CD  PRO B 591      -8.085  56.184  32.271  1.00 96.96           C  
ATOM   4497  N   LEU B 592      -4.219  53.452  32.408  1.00 96.34           N  
ATOM   4498  CA  LEU B 592      -2.998  53.270  33.185  1.00 96.34           C  
ATOM   4499  C   LEU B 592      -1.852  54.084  32.595  1.00 96.34           C  
ATOM   4500  O   LEU B 592      -1.631  54.066  31.382  1.00 96.34           O  
ATOM   4501  CB  LEU B 592      -2.614  51.789  33.239  1.00 96.34           C  
ATOM   4502  CG  LEU B 592      -3.640  50.844  33.864  1.00 96.34           C  
ATOM   4503  CD1 LEU B 592      -3.199  49.394  33.695  1.00 96.34           C  
ATOM   4504  CD2 LEU B 592      -3.846  51.177  35.338  1.00 96.34           C  
ATOM   4505  N   LEU B 593      -1.114  54.809  33.437  1.00 96.01           N  
ATOM   4506  CA  LEU B 593       0.215  55.344  33.159  1.00 96.01           C  
ATOM   4507  C   LEU B 593       1.186  55.001  34.284  1.00 96.01           C  
ATOM   4508  O   LEU B 593       0.964  55.379  35.437  1.00 96.01           O  
ATOM   4509  CB  LEU B 593       0.152  56.861  32.967  1.00 96.01           C  
ATOM   4510  CG  LEU B 593      -0.655  57.360  31.767  1.00 96.01           C  
ATOM   4511  CD1 LEU B 593      -0.714  58.884  31.765  1.00 96.01           C  
ATOM   4512  CD2 LEU B 593      -0.053  56.842  30.465  1.00 96.01           C  
ATOM   4513  N   GLY B 594       2.186  54.217  33.962  1.00 94.94           N  
ATOM   4514  CA  GLY B 594       3.237  53.883  34.910  1.00 94.94           C  
ATOM   4515  C   GLY B 594       4.590  54.449  34.524  1.00 94.94           C  
ATOM   4516  O   GLY B 594       5.008  54.339  33.370  1.00 94.94           O  
ATOM   4517  N   GLY B 595       5.284  55.099  35.467  1.00 91.19           N  
ATOM   4518  CA  GLY B 595       6.599  55.683  35.253  1.00 91.19           C  
ATOM   4519  C   GLY B 595       7.153  56.372  36.486  1.00 91.19           C  
ATOM   4520  O   GLY B 595       6.609  56.227  37.582  1.00 91.19           O  
ATOM   4521  N   SER B 596       8.217  57.037  36.256  1.00 88.40           N  
ATOM   4522  CA  SER B 596       8.815  57.776  37.363  1.00 88.40           C  
ATOM   4523  C   SER B 596       7.940  58.953  37.779  1.00 88.40           C  
ATOM   4524  O   SER B 596       7.353  59.627  36.931  1.00 88.40           O  
ATOM   4525  CB  SER B 596      10.210  58.276  36.983  1.00 88.40           C  
ATOM   4526  OG  SER B 596      10.844  58.889  38.092  1.00 88.40           O  
ATOM   4527  N   THR B 597       7.807  59.101  39.058  1.00 85.32           N  
ATOM   4528  CA  THR B 597       7.052  60.228  39.595  1.00 85.32           C  
ATOM   4529  C   THR B 597       7.953  61.135  40.427  1.00 85.32           C  
ATOM   4530  O   THR B 597       9.008  60.707  40.899  1.00 85.32           O  
ATOM   4531  CB  THR B 597       5.867  59.748  40.454  1.00 85.32           C  
ATOM   4532  CG2 THR B 597       4.867  58.956  39.619  1.00 85.32           C  
ATOM   4533  OG1 THR B 597       6.358  58.913  41.510  1.00 85.32           O  
ATOM   4534  N   ALA B 598       7.520  62.389  40.468  1.00 82.36           N  
ATOM   4535  CA  ALA B 598       8.252  63.404  41.221  1.00 82.36           C  
ATOM   4536  C   ALA B 598       7.295  64.359  41.929  1.00 82.36           C  
ATOM   4537  O   ALA B 598       6.093  64.362  41.650  1.00 82.36           O  
ATOM   4538  CB  ALA B 598       9.188  64.180  40.298  1.00 82.36           C  
ATOM   4539  N   THR B 599       7.811  65.119  42.952  1.00 79.15           N  
ATOM   4540  CA  THR B 599       6.997  66.087  43.679  1.00 79.15           C  
ATOM   4541  C   THR B 599       7.417  67.513  43.335  1.00 79.15           C  
ATOM   4542  O   THR B 599       6.779  68.475  43.769  1.00 79.15           O  
ATOM   4543  CB  THR B 599       7.099  65.872  45.201  1.00 79.15           C  
ATOM   4544  CG2 THR B 599       6.504  64.528  45.607  1.00 79.15           C  
ATOM   4545  OG1 THR B 599       8.478  65.910  45.591  1.00 79.15           O  
ATOM   4546  N   THR B 600       8.512  67.643  42.712  1.00 74.10           N  
ATOM   4547  CA  THR B 600       8.969  68.971  42.319  1.00 74.10           C  
ATOM   4548  C   THR B 600       9.218  69.035  40.815  1.00 74.10           C  
ATOM   4549  O   THR B 600       9.392  68.003  40.165  1.00 74.10           O  
ATOM   4550  CB  THR B 600      10.254  69.364  43.072  1.00 74.10           C  
ATOM   4551  CG2 THR B 600       9.994  69.507  44.568  1.00 74.10           C  
ATOM   4552  OG1 THR B 600      11.250  68.355  42.865  1.00 74.10           O  
ATOM   4553  N   ILE B 601       8.932  70.068  40.371  1.00 66.78           N  
ATOM   4554  CA  ILE B 601       9.400  70.345  39.017  1.00 66.78           C  
ATOM   4555  C   ILE B 601      10.796  70.961  39.069  1.00 66.78           C  
ATOM   4556  O   ILE B 601      11.104  71.740  39.975  1.00 66.78           O  
ATOM   4557  CB  ILE B 601       8.428  71.281  38.264  1.00 66.78           C  
ATOM   4558  CG1 ILE B 601       6.990  70.762  38.377  1.00 66.78           C  
ATOM   4559  CG2 ILE B 601       8.845  71.425  36.797  1.00 66.78           C  
ATOM   4560  CD1 ILE B 601       5.951  71.674  37.741  1.00 66.78           C  
ATOM   4561  N   GLY B 602      11.744  70.428  38.249  1.00 56.52           N  
ATOM   4562  CA  GLY B 602      13.140  70.830  38.316  1.00 56.52           C  
ATOM   4563  C   GLY B 602      13.853  70.310  39.550  1.00 56.52           C  
ATOM   4564  O   GLY B 602      13.450  69.297  40.125  1.00 56.52           O  
ATOM   4565  N   ALA B 603      14.809  70.896  39.878  1.00 49.78           N  
ATOM   4566  CA  ALA B 603      15.628  70.487  41.016  1.00 49.78           C  
ATOM   4567  C   ALA B 603      14.914  70.770  42.335  1.00 49.78           C  
ATOM   4568  O   ALA B 603      15.471  70.539  43.411  1.00 49.78           O  
ATOM   4569  CB  ALA B 603      16.979  71.197  40.982  1.00 49.78           C  
ATOM   4570  N   ALA B 604      13.635  71.390  42.336  1.00 49.08           N  
ATOM   4571  CA  ALA B 604      13.121  71.824  43.633  1.00 49.08           C  
ATOM   4572  C   ALA B 604      12.400  70.683  44.346  1.00 49.08           C  
ATOM   4573  O   ALA B 604      11.788  69.828  43.702  1.00 49.08           O  
ATOM   4574  CB  ALA B 604      12.183  73.017  43.461  1.00 49.08           C  
ATOM   4575  N   GLY B 605      12.759  69.901  45.449  1.00 48.38           N  
ATOM   4576  CA  GLY B 605      12.290  68.838  46.324  1.00 48.38           C  
ATOM   4577  C   GLY B 605      10.788  68.856  46.533  1.00 48.38           C  
ATOM   4578  O   GLY B 605      10.210  67.875  47.007  1.00 48.38           O  
ATOM   4579  N   SER B 606      10.061  69.925  47.079  1.00 50.18           N  
ATOM   4580  CA  SER B 606       8.628  69.963  47.352  1.00 50.18           C  
ATOM   4581  C   SER B 606       7.837  70.340  46.103  1.00 50.18           C  
ATOM   4582  O   SER B 606       8.373  70.971  45.189  1.00 50.18           O  
ATOM   4583  CB  SER B 606       8.323  70.954  48.476  1.00 50.18           C  
ATOM   4584  OG  SER B 606       8.879  70.510  49.702  1.00 50.18           O  
ATOM   4585  N   ALA B 607       6.702  69.734  45.903  1.00 56.55           N  
ATOM   4586  CA  ALA B 607       5.886  70.103  44.748  1.00 56.55           C  
ATOM   4587  C   ALA B 607       5.875  71.616  44.546  1.00 56.55           C  
ATOM   4588  O   ALA B 607       5.434  72.362  45.424  1.00 56.55           O  
ATOM   4589  CB  ALA B 607       4.461  69.581  44.915  1.00 56.55           C  
ATOM   4590  N   ALA B 608       6.817  72.196  44.063  1.00 63.33           N  
ATOM   4591  CA  ALA B 608       6.882  73.627  43.778  1.00 63.33           C  
ATOM   4592  C   ALA B 608       5.694  74.072  42.930  1.00 63.33           C  
ATOM   4593  O   ALA B 608       5.059  73.254  42.261  1.00 63.33           O  
ATOM   4594  CB  ALA B 608       8.192  73.970  43.074  1.00 63.33           C  
ATOM   4595  N   ALA B 609       5.199  75.262  43.234  1.00 72.83           N  
ATOM   4596  CA  ALA B 609       4.136  75.873  42.440  1.00 72.83           C  
ATOM   4597  C   ALA B 609       4.396  75.696  40.947  1.00 72.83           C  
ATOM   4598  O   ALA B 609       5.540  75.787  40.494  1.00 72.83           O  
ATOM   4599  CB  ALA B 609       4.001  77.354  42.782  1.00 72.83           C  
ATOM   4600  N   LEU B 610       3.457  75.234  40.168  1.00 78.67           N  
ATOM   4601  CA  LEU B 610       3.554  75.125  38.716  1.00 78.67           C  
ATOM   4602  C   LEU B 610       3.908  76.471  38.093  1.00 78.67           C  
ATOM   4603  O   LEU B 610       3.379  77.508  38.501  1.00 78.67           O  
ATOM   4604  CB  LEU B 610       2.238  74.608  38.128  1.00 78.67           C  
ATOM   4605  CG  LEU B 610       2.015  73.096  38.191  1.00 78.67           C  
ATOM   4606  CD1 LEU B 610       0.539  72.770  37.995  1.00 78.67           C  
ATOM   4607  CD2 LEU B 610       2.869  72.386  37.146  1.00 78.67           C  
ATOM   4608  N   PRO B 611       4.929  76.411  37.286  1.00 77.70           N  
ATOM   4609  CA  PRO B 611       5.082  77.648  36.517  1.00 77.70           C  
ATOM   4610  C   PRO B 611       3.776  78.109  35.875  1.00 77.70           C  
ATOM   4611  O   PRO B 611       2.973  77.281  35.438  1.00 77.70           O  
ATOM   4612  CB  PRO B 611       6.114  77.275  35.449  1.00 77.70           C  
ATOM   4613  CG  PRO B 611       6.782  76.047  35.977  1.00 77.70           C  
ATOM   4614  CD  PRO B 611       5.800  75.298  36.830  1.00 77.70           C  
ATOM   4615  N   ALA B 612       3.622  79.465  36.028  1.00 76.12           N  
ATOM   4616  CA  ALA B 612       2.407  80.042  35.459  1.00 76.12           C  
ATOM   4617  C   ALA B 612       2.230  79.622  34.003  1.00 76.12           C  
ATOM   4618  O   ALA B 612       1.108  79.386  33.550  1.00 76.12           O  
ATOM   4619  CB  ALA B 612       2.439  81.565  35.570  1.00 76.12           C  
ATOM   4620  N   ASN B 613       3.317  79.475  33.291  1.00 81.50           N  
ATOM   4621  CA  ASN B 613       3.298  79.039  31.899  1.00 81.50           C  
ATOM   4622  C   ASN B 613       3.893  77.643  31.740  1.00 81.50           C  
ATOM   4623  O   ASN B 613       5.072  77.429  32.030  1.00 81.50           O  
ATOM   4624  CB  ASN B 613       4.044  80.038  31.013  1.00 81.50           C  
ATOM   4625  CG  ASN B 613       3.430  81.424  31.051  1.00 81.50           C  
ATOM   4626  ND2 ASN B 613       3.700  82.221  30.024  1.00 81.50           N  
ATOM   4627  OD1 ASN B 613       2.720  81.776  31.997  1.00 81.50           O  
ATOM   4628  N   PRO B 614       3.031  76.625  31.272  1.00 85.67           N  
ATOM   4629  CA  PRO B 614       3.632  75.330  30.948  1.00 85.67           C  
ATOM   4630  C   PRO B 614       4.648  75.418  29.811  1.00 85.67           C  
ATOM   4631  O   PRO B 614       4.656  76.397  29.061  1.00 85.67           O  
ATOM   4632  CB  PRO B 614       2.429  74.475  30.540  1.00 85.67           C  
ATOM   4633  CG  PRO B 614       1.244  75.361  30.746  1.00 85.67           C  
ATOM   4634  CD  PRO B 614       1.732  76.742  31.078  1.00 85.67           C  
ATOM   4635  N   LEU B 615       5.578  74.489  29.659  1.00 86.19           N  
ATOM   4636  CA  LEU B 615       6.504  74.411  28.535  1.00 86.19           C  
ATOM   4637  C   LEU B 615       5.752  74.213  27.223  1.00 86.19           C  
ATOM   4638  O   LEU B 615       6.129  74.781  26.195  1.00 86.19           O  
ATOM   4639  CB  LEU B 615       7.503  73.269  28.741  1.00 86.19           C  
ATOM   4640  CG  LEU B 615       8.556  73.084  27.648  1.00 86.19           C  
ATOM   4641  CD1 LEU B 615       9.537  74.251  27.653  1.00 86.19           C  
ATOM   4642  CD2 LEU B 615       9.291  71.760  27.833  1.00 86.19           C  
ATOM   4643  N   GLY B 616       4.654  73.420  27.241  1.00 89.33           N  
ATOM   4644  CA  GLY B 616       3.793  73.121  26.108  1.00 89.33           C  
ATOM   4645  C   GLY B 616       2.602  72.256  26.475  1.00 89.33           C  
ATOM   4646  O   GLY B 616       2.326  72.040  27.656  1.00 89.33           O  
ATOM   4647  N   TYR B 617       1.864  71.932  25.530  1.00 91.55           N  
ATOM   4648  CA  TYR B 617       0.696  71.067  25.660  1.00 91.55           C  
ATOM   4649  C   TYR B 617       0.747  69.927  24.651  1.00 91.55           C  
ATOM   4650  O   TYR B 617       1.164  70.120  23.506  1.00 91.55           O  
ATOM   4651  CB  TYR B 617      -0.593  71.873  25.474  1.00 91.55           C  
ATOM   4652  CG  TYR B 617      -0.639  73.143  26.289  1.00 91.55           C  
ATOM   4653  CD1 TYR B 617      -1.254  73.170  27.538  1.00 91.55           C  
ATOM   4654  CD2 TYR B 617      -0.068  74.317  25.811  1.00 91.55           C  
ATOM   4655  CE1 TYR B 617      -1.300  74.339  28.292  1.00 91.55           C  
ATOM   4656  CE2 TYR B 617      -0.108  75.491  26.555  1.00 91.55           C  
ATOM   4657  CZ  TYR B 617      -0.725  75.492  27.793  1.00 91.55           C  
ATOM   4658  OH  TYR B 617      -0.768  76.652  28.534  1.00 91.55           O  
ATOM   4659  N   ILE B 618       0.382  68.794  25.029  1.00 93.09           N  
ATOM   4660  CA  ILE B 618       0.138  67.696  24.101  1.00 93.09           C  
ATOM   4661  C   ILE B 618      -1.363  67.547  23.860  1.00 93.09           C  
ATOM   4662  O   ILE B 618      -2.161  67.662  24.793  1.00 93.09           O  
ATOM   4663  CB  ILE B 618       0.731  66.369  24.626  1.00 93.09           C  
ATOM   4664  CG1 ILE B 618       0.545  65.254  23.590  1.00 93.09           C  
ATOM   4665  CG2 ILE B 618       0.095  65.986  25.964  1.00 93.09           C  
ATOM   4666  CD1 ILE B 618       1.313  63.979  23.909  1.00 93.09           C  
ATOM   4667  N   VAL B 619      -1.790  67.369  22.571  1.00 94.47           N  
ATOM   4668  CA  VAL B 619      -3.189  67.123  22.237  1.00 94.47           C  
ATOM   4669  C   VAL B 619      -3.509  65.640  22.411  1.00 94.47           C  
ATOM   4670  O   VAL B 619      -2.879  64.785  21.784  1.00 94.47           O  
ATOM   4671  CB  VAL B 619      -3.516  67.572  20.795  1.00 94.47           C  
ATOM   4672  CG1 VAL B 619      -5.008  67.417  20.506  1.00 94.47           C  
ATOM   4673  CG2 VAL B 619      -3.073  69.018  20.574  1.00 94.47           C  
ATOM   4674  N   VAL B 620      -4.313  65.279  23.348  1.00 95.68           N  
ATOM   4675  CA  VAL B 620      -4.769  63.929  23.661  1.00 95.68           C  
ATOM   4676  C   VAL B 620      -6.274  63.823  23.420  1.00 95.68           C  
ATOM   4677  O   VAL B 620      -7.036  64.709  23.815  1.00 95.68           O  
ATOM   4678  CB  VAL B 620      -4.434  63.540  25.118  1.00 95.68           C  
ATOM   4679  CG1 VAL B 620      -4.882  62.110  25.412  1.00 95.68           C  
ATOM   4680  CG2 VAL B 620      -2.938  63.699  25.381  1.00 95.68           C  
ATOM   4681  N   SER B 621      -6.749  62.827  22.615  1.00 96.14           N  
ATOM   4682  CA  SER B 621      -8.177  62.546  22.506  1.00 96.14           C  
ATOM   4683  C   SER B 621      -8.720  61.934  23.793  1.00 96.14           C  
ATOM   4684  O   SER B 621      -8.528  60.743  24.048  1.00 96.14           O  
ATOM   4685  CB  SER B 621      -8.452  61.609  21.330  1.00 96.14           C  
ATOM   4686  OG  SER B 621      -9.845  61.420  21.151  1.00 96.14           O  
ATOM   4687  N   ILE B 622      -9.330  62.687  24.621  1.00 96.44           N  
ATOM   4688  CA  ILE B 622      -9.931  62.237  25.871  1.00 96.44           C  
ATOM   4689  C   ILE B 622     -11.401  61.892  25.643  1.00 96.44           C  
ATOM   4690  O   ILE B 622     -12.225  62.780  25.414  1.00 96.44           O  
ATOM   4691  CB  ILE B 622      -9.797  63.305  26.979  1.00 96.44           C  
ATOM   4692  CG1 ILE B 622      -8.320  63.625  27.237  1.00 96.44           C  
ATOM   4693  CG2 ILE B 622     -10.490  62.841  28.264  1.00 96.44           C  
ATOM   4694  CD1 ILE B 622      -8.094  64.690  28.302  1.00 96.44           C  
ATOM   4695  N   ASN B 623     -11.700  60.641  25.745  1.00 94.99           N  
ATOM   4696  CA  ASN B 623     -13.040  60.119  25.500  1.00 94.99           C  
ATOM   4697  C   ASN B 623     -13.570  60.552  24.136  1.00 94.99           C  
ATOM   4698  O   ASN B 623     -14.721  60.977  24.019  1.00 94.99           O  
ATOM   4699  CB  ASN B 623     -13.999  60.562  26.608  1.00 94.99           C  
ATOM   4700  CG  ASN B 623     -13.660  59.952  27.953  1.00 94.99           C  
ATOM   4701  ND2 ASN B 623     -13.706  60.764  29.002  1.00 94.99           N  
ATOM   4702  OD1 ASN B 623     -13.357  58.759  28.049  1.00 94.99           O  
ATOM   4703  N   GLY B 624     -12.640  60.556  23.133  1.00 91.98           N  
ATOM   4704  CA  GLY B 624     -13.036  60.799  21.754  1.00 91.98           C  
ATOM   4705  C   GLY B 624     -12.942  62.260  21.355  1.00 91.98           C  
ATOM   4706  O   GLY B 624     -13.196  62.611  20.201  1.00 91.98           O  
ATOM   4707  N   THR B 625     -12.586  63.180  22.315  1.00 94.32           N  
ATOM   4708  CA  THR B 625     -12.494  64.609  22.034  1.00 94.32           C  
ATOM   4709  C   THR B 625     -11.070  65.112  22.254  1.00 94.32           C  
ATOM   4710  O   THR B 625     -10.489  64.901  23.320  1.00 94.32           O  
ATOM   4711  CB  THR B 625     -13.468  65.414  22.914  1.00 94.32           C  
ATOM   4712  CG2 THR B 625     -13.464  66.890  22.528  1.00 94.32           C  
ATOM   4713  OG1 THR B 625     -14.792  64.893  22.752  1.00 94.32           O  
ATOM   4714  N   PRO B 626     -10.478  65.788  21.245  1.00 94.24           N  
ATOM   4715  CA  PRO B 626      -9.132  66.335  21.428  1.00 94.24           C  
ATOM   4716  C   PRO B 626      -9.070  67.395  22.525  1.00 94.24           C  
ATOM   4717  O   PRO B 626      -9.898  68.310  22.552  1.00 94.24           O  
ATOM   4718  CB  PRO B 626      -8.810  66.944  20.061  1.00 94.24           C  
ATOM   4719  CG  PRO B 626      -9.699  66.221  19.102  1.00 94.24           C  
ATOM   4720  CD  PRO B 626     -10.988  65.895  19.799  1.00 94.24           C  
ATOM   4721  N   ARG B 627      -8.243  67.237  23.446  1.00 93.18           N  
ATOM   4722  CA  ARG B 627      -7.966  68.147  24.552  1.00 93.18           C  
ATOM   4723  C   ARG B 627      -6.467  68.387  24.703  1.00 93.18           C  
ATOM   4724  O   ARG B 627      -5.656  67.650  24.139  1.00 93.18           O  
ATOM   4725  CB  ARG B 627      -8.543  67.597  25.859  1.00 93.18           C  
ATOM   4726  CG  ARG B 627     -10.024  67.264  25.786  1.00 93.18           C  
ATOM   4727  CD  ARG B 627     -10.873  68.510  25.572  1.00 93.18           C  
ATOM   4728  NE  ARG B 627     -12.300  68.202  25.600  1.00 93.18           N  
ATOM   4729  CZ  ARG B 627     -13.269  69.078  25.352  1.00 93.18           C  
ATOM   4730  NH1 ARG B 627     -12.983  70.340  25.052  1.00 93.18           N1+
ATOM   4731  NH2 ARG B 627     -14.535  68.690  25.405  1.00 93.18           N  
ATOM   4732  N   LYS B 628      -6.095  69.494  25.400  1.00 92.29           N  
ATOM   4733  CA  LYS B 628      -4.690  69.804  25.649  1.00 92.29           C  
ATOM   4734  C   LYS B 628      -4.301  69.477  27.088  1.00 92.29           C  
ATOM   4735  O   LYS B 628      -5.002  69.857  28.028  1.00 92.29           O  
ATOM   4736  CB  LYS B 628      -4.404  71.277  25.352  1.00 92.29           C  
ATOM   4737  CG  LYS B 628      -4.291  71.599  23.869  1.00 92.29           C  
ATOM   4738  CD  LYS B 628      -4.022  73.080  23.637  1.00 92.29           C  
ATOM   4739  CE  LYS B 628      -3.778  73.381  22.164  1.00 92.29           C  
ATOM   4740  NZ  LYS B 628      -3.589  74.842  21.921  1.00 92.29           N1+
ATOM   4741  N   ILE B 629      -3.273  68.716  27.279  1.00 92.86           N  
ATOM   4742  CA  ILE B 629      -2.663  68.445  28.576  1.00 92.86           C  
ATOM   4743  C   ILE B 629      -1.325  69.173  28.680  1.00 92.86           C  
ATOM   4744  O   ILE B 629      -0.446  68.993  27.833  1.00 92.86           O  
ATOM   4745  CB  ILE B 629      -2.468  66.929  28.804  1.00 92.86           C  
ATOM   4746  CG1 ILE B 629      -3.825  66.218  28.855  1.00 92.86           C  
ATOM   4747  CG2 ILE B 629      -1.668  66.674  30.084  1.00 92.86           C  
ATOM   4748  CD1 ILE B 629      -3.729  64.716  29.085  1.00 92.86           C  
ATOM   4749  N   PRO B 630      -1.169  70.086  29.687  1.00 90.42           N  
ATOM   4750  CA  PRO B 630       0.100  70.805  29.822  1.00 90.42           C  
ATOM   4751  C   PRO B 630       1.240  69.907  30.298  1.00 90.42           C  
ATOM   4752  O   PRO B 630       1.007  68.948  31.039  1.00 90.42           O  
ATOM   4753  CB  PRO B 630      -0.214  71.884  30.862  1.00 90.42           C  
ATOM   4754  CG  PRO B 630      -1.290  71.291  31.714  1.00 90.42           C  
ATOM   4755  CD  PRO B 630      -2.148  70.409  30.853  1.00 90.42           C  
ATOM   4756  N   TYR B 631       2.463  70.149  29.868  1.00 91.39           N  
ATOM   4757  CA  TYR B 631       3.662  69.484  30.365  1.00 91.39           C  
ATOM   4758  C   TYR B 631       4.774  70.492  30.633  1.00 91.39           C  
ATOM   4759  O   TYR B 631       4.736  71.616  30.128  1.00 91.39           O  
ATOM   4760  CB  TYR B 631       4.145  68.429  29.365  1.00 91.39           C  
ATOM   4761  CG  TYR B 631       4.514  68.995  28.016  1.00 91.39           C  
ATOM   4762  CD1 TYR B 631       3.672  68.834  26.917  1.00 91.39           C  
ATOM   4763  CD2 TYR B 631       5.704  69.691  27.835  1.00 91.39           C  
ATOM   4764  CE1 TYR B 631       4.008  69.352  25.671  1.00 91.39           C  
ATOM   4765  CE2 TYR B 631       6.051  70.214  26.594  1.00 91.39           C  
ATOM   4766  CZ  TYR B 631       5.198  70.040  25.519  1.00 91.39           C  
ATOM   4767  OH  TYR B 631       5.536  70.555  24.288  1.00 91.39           O  
ATOM   4768  N   TYR B 632       5.676  70.068  31.431  1.00 88.11           N  
ATOM   4769  CA  TYR B 632       6.742  70.929  31.932  1.00 88.11           C  
ATOM   4770  C   TYR B 632       8.100  70.250  31.796  1.00 88.11           C  
ATOM   4771  O   TYR B 632       8.177  69.047  31.538  1.00 88.11           O  
ATOM   4772  CB  TYR B 632       6.489  71.301  33.396  1.00 88.11           C  
ATOM   4773  CG  TYR B 632       5.158  71.974  33.630  1.00 88.11           C  
ATOM   4774  CD1 TYR B 632       5.067  73.359  33.747  1.00 88.11           C  
ATOM   4775  CD2 TYR B 632       3.990  71.227  33.734  1.00 88.11           C  
ATOM   4776  CE1 TYR B 632       3.843  73.984  33.964  1.00 88.11           C  
ATOM   4777  CE2 TYR B 632       2.760  71.841  33.952  1.00 88.11           C  
ATOM   4778  CZ  TYR B 632       2.697  73.218  34.065  1.00 88.11           C  
ATOM   4779  OH  TYR B 632       1.483  73.831  34.280  1.00 88.11           O  
ATOM   4780  N   ASN B 633       9.167  71.077  31.904  1.00 86.52           N  
ATOM   4781  CA  ASN B 633      10.516  70.523  31.854  1.00 86.52           C  
ATOM   4782  C   ASN B 633      10.809  69.650  33.071  1.00 86.52           C  
ATOM   4783  O   ASN B 633      10.150  69.778  34.105  1.00 86.52           O  
ATOM   4784  CB  ASN B 633      11.553  71.643  31.742  1.00 86.52           C  
ATOM   4785  CG  ASN B 633      11.831  72.039  30.305  1.00 86.52           C  
ATOM   4786  ND2 ASN B 633      12.153  73.309  30.092  1.00 86.52           N  
ATOM   4787  OD1 ASN B 633      11.757  71.210  29.394  1.00 86.52           O  
ATOM   4788  N   ILE B 634      11.646  68.702  32.906  1.00 82.92           N  
ATOM   4789  CA  ILE B 634      12.088  67.827  33.986  1.00 82.92           C  
ATOM   4790  C   ILE B 634      12.762  68.654  35.078  1.00 82.92           C  
ATOM   4791  O   ILE B 634      13.678  69.433  34.799  1.00 82.92           O  
ATOM   4792  CB  ILE B 634      13.052  66.735  33.469  1.00 82.92           C  
ATOM   4793  CG1 ILE B 634      12.311  65.765  32.541  1.00 82.92           C  
ATOM   4794  CG2 ILE B 634      13.699  65.988  34.639  1.00 82.92           C  
ATOM   4795  CD1 ILE B 634      12.793  64.324  32.641  1.00 82.92           C  
TER   
ATOM   4796  N   MET C   1      18.005 -65.436 -21.263  1.00 69.67           N  
ATOM   4797  CA  MET C   1      16.989 -65.084 -22.251  1.00 69.67           C  
ATOM   4798  C   MET C   1      15.853 -66.101 -22.250  1.00 69.67           C  
ATOM   4799  O   MET C   1      16.085 -67.297 -22.064  1.00 69.67           O  
ATOM   4800  CB  MET C   1      17.605 -64.990 -23.648  1.00 69.67           C  
ATOM   4801  CG  MET C   1      17.905 -63.567 -24.091  1.00 69.67           C  
ATOM   4802  SD  MET C   1      18.319 -63.459 -25.875  1.00 69.67           S  
ATOM   4803  CE  MET C   1      20.126 -63.594 -25.794  1.00 69.67           C  
ATOM   4804  N   THR C   2      14.652 -65.515 -22.287  1.00 87.41           N  
ATOM   4805  CA  THR C   2      13.498 -66.401 -22.189  1.00 87.41           C  
ATOM   4806  C   THR C   2      12.967 -66.754 -23.576  1.00 87.41           C  
ATOM   4807  O   THR C   2      12.026 -67.540 -23.704  1.00 87.41           O  
ATOM   4808  CB  THR C   2      12.373 -65.761 -21.354  1.00 87.41           C  
ATOM   4809  CG2 THR C   2      12.855 -65.429 -19.945  1.00 87.41           C  
ATOM   4810  OG1 THR C   2      11.936 -64.556 -21.994  1.00 87.41           O  
ATOM   4811  N   ASN C   3      13.596 -66.264 -24.650  1.00 93.93           N  
ATOM   4812  CA  ASN C   3      13.102 -66.537 -25.995  1.00 93.93           C  
ATOM   4813  C   ASN C   3      13.191 -68.022 -26.334  1.00 93.93           C  
ATOM   4814  O   ASN C   3      14.176 -68.682 -25.997  1.00 93.93           O  
ATOM   4815  CB  ASN C   3      13.871 -65.709 -27.027  1.00 93.93           C  
ATOM   4816  CG  ASN C   3      13.477 -64.245 -27.013  1.00 93.93           C  
ATOM   4817  ND2 ASN C   3      14.238 -63.419 -27.722  1.00 93.93           N  
ATOM   4818  OD1 ASN C   3      12.497 -63.860 -26.370  1.00 93.93           O  
ATOM   4819  N   PRO C   4      12.210 -68.516 -27.093  1.00 96.19           N  
ATOM   4820  CA  PRO C   4      12.429 -69.797 -27.768  1.00 96.19           C  
ATOM   4821  C   PRO C   4      13.438 -69.697 -28.910  1.00 96.19           C  
ATOM   4822  O   PRO C   4      13.956 -68.612 -29.188  1.00 96.19           O  
ATOM   4823  CB  PRO C   4      11.039 -70.158 -28.299  1.00 96.19           C  
ATOM   4824  CG  PRO C   4      10.114 -69.190 -27.635  1.00 96.19           C  
ATOM   4825  CD  PRO C   4      10.902 -67.978 -27.230  1.00 96.19           C  
ATOM   4826  N   THR C   5      13.685 -70.953 -29.459  1.00 95.98           N  
ATOM   4827  CA  THR C   5      14.568 -70.901 -30.619  1.00 95.98           C  
ATOM   4828  C   THR C   5      13.936 -70.085 -31.743  1.00 95.98           C  
ATOM   4829  O   THR C   5      12.874 -70.444 -32.257  1.00 95.98           O  
ATOM   4830  CB  THR C   5      14.901 -72.315 -31.132  1.00 95.98           C  
ATOM   4831  CG2 THR C   5      15.814 -72.256 -32.352  1.00 95.98           C  
ATOM   4832  OG1 THR C   5      15.557 -73.051 -30.092  1.00 95.98           O  
ATOM   4833  N   LEU C   6      14.584 -68.907 -32.022  1.00 97.27           N  
ATOM   4834  CA  LEU C   6      14.051 -68.005 -33.037  1.00 97.27           C  
ATOM   4835  C   LEU C   6      14.328 -68.540 -34.438  1.00 97.27           C  
ATOM   4836  O   LEU C   6      15.368 -69.158 -34.676  1.00 97.27           O  
ATOM   4837  CB  LEU C   6      14.655 -66.607 -32.883  1.00 97.27           C  
ATOM   4838  CG  LEU C   6      14.449 -65.924 -31.530  1.00 97.27           C  
ATOM   4839  CD1 LEU C   6      15.247 -64.627 -31.463  1.00 97.27           C  
ATOM   4840  CD2 LEU C   6      12.967 -65.660 -31.285  1.00 97.27           C  
ATOM   4841  N   ILE C   7      13.414 -68.321 -35.339  1.00 96.48           N  
ATOM   4842  CA  ILE C   7      13.591 -68.778 -36.713  1.00 96.48           C  
ATOM   4843  C   ILE C   7      13.440 -67.599 -37.673  1.00 96.48           C  
ATOM   4844  O   ILE C   7      12.650 -66.685 -37.424  1.00 96.48           O  
ATOM   4845  CB  ILE C   7      12.584 -69.893 -37.072  1.00 96.48           C  
ATOM   4846  CG1 ILE C   7      11.147 -69.409 -36.844  1.00 96.48           C  
ATOM   4847  CG2 ILE C   7      12.870 -71.160 -36.260  1.00 96.48           C  
ATOM   4848  CD1 ILE C   7      10.082 -70.415 -37.259  1.00 96.48           C  
ATOM   4849  N   THR C   8      14.236 -67.622 -38.796  1.00 95.70           N  
ATOM   4850  CA  THR C   8      14.233 -66.547 -39.782  1.00 95.70           C  
ATOM   4851  C   THR C   8      13.435 -66.950 -41.018  1.00 95.70           C  
ATOM   4852  O   THR C   8      13.045 -66.096 -41.817  1.00 95.70           O  
ATOM   4853  CB  THR C   8      15.666 -66.163 -40.194  1.00 95.70           C  
ATOM   4854  CG2 THR C   8      16.489 -65.728 -38.986  1.00 95.70           C  
ATOM   4855  OG1 THR C   8      16.299 -67.293 -40.807  1.00 95.70           O  
ATOM   4856  N   THR C   9      13.190 -68.328 -41.050  1.00 95.41           N  
ATOM   4857  CA  THR C   9      12.590 -68.866 -42.266  1.00 95.41           C  
ATOM   4858  C   THR C   9      11.405 -69.767 -41.932  1.00 95.41           C  
ATOM   4859  O   THR C   9      11.519 -70.668 -41.099  1.00 95.41           O  
ATOM   4860  CB  THR C   9      13.621 -69.655 -43.095  1.00 95.41           C  
ATOM   4861  CG2 THR C   9      13.095 -69.942 -44.497  1.00 95.41           C  
ATOM   4862  OG1 THR C   9      14.829 -68.891 -43.197  1.00 95.41           O  
ATOM   4863  N   PRO C  10      10.229 -69.410 -42.625  1.00 97.47           N  
ATOM   4864  CA  PRO C  10       9.134 -70.365 -42.437  1.00 97.47           C  
ATOM   4865  C   PRO C  10       9.453 -71.747 -43.004  1.00 97.47           C  
ATOM   4866  O   PRO C  10      10.213 -71.863 -43.968  1.00 97.47           O  
ATOM   4867  CB  PRO C  10       7.971 -69.720 -43.195  1.00 97.47           C  
ATOM   4868  CG  PRO C  10       8.363 -68.286 -43.347  1.00 97.47           C  
ATOM   4869  CD  PRO C  10       9.862 -68.204 -43.404  1.00 97.47           C  
ATOM   4870  N   PHE C  11       8.924 -72.793 -42.473  1.00 97.92           N  
ATOM   4871  CA  PHE C  11       9.107 -74.169 -42.919  1.00 97.92           C  
ATOM   4872  C   PHE C  11       8.709 -74.321 -44.383  1.00 97.92           C  
ATOM   4873  O   PHE C  11       7.670 -73.811 -44.805  1.00 97.92           O  
ATOM   4874  CB  PHE C  11       8.289 -75.131 -42.051  1.00 97.92           C  
ATOM   4875  CG  PHE C  11       8.530 -76.583 -42.362  1.00 97.92           C  
ATOM   4876  CD1 PHE C  11       7.641 -77.295 -43.159  1.00 97.92           C  
ATOM   4877  CD2 PHE C  11       9.645 -77.238 -41.857  1.00 97.92           C  
ATOM   4878  CE1 PHE C  11       7.861 -78.639 -43.449  1.00 97.92           C  
ATOM   4879  CE2 PHE C  11       9.872 -78.582 -42.143  1.00 97.92           C  
ATOM   4880  CZ  PHE C  11       8.978 -79.281 -42.937  1.00 97.92           C  
ATOM   4881  N   ALA C  12       9.618 -75.026 -45.172  1.00 97.70           N  
ATOM   4882  CA  ALA C  12       9.397 -75.292 -46.591  1.00 97.70           C  
ATOM   4883  C   ALA C  12       9.354 -73.993 -47.392  1.00 97.70           C  
ATOM   4884  O   ALA C  12       8.585 -73.872 -48.348  1.00 97.70           O  
ATOM   4885  CB  ALA C  12       8.104 -76.078 -46.790  1.00 97.70           C  
ATOM   4886  N   GLU C  13      10.056 -72.988 -46.974  1.00 96.52           N  
ATOM   4887  CA  GLU C  13      10.024 -71.671 -47.604  1.00 96.52           C  
ATOM   4888  C   GLU C  13      10.204 -71.779 -49.116  1.00 96.52           C  
ATOM   4889  O   GLU C  13       9.441 -71.185 -49.881  1.00 96.52           O  
ATOM   4890  CB  GLU C  13      11.104 -70.764 -47.009  1.00 96.52           C  
ATOM   4891  CG  GLU C  13      11.158 -69.379 -47.637  1.00 96.52           C  
ATOM   4892  CD  GLU C  13       9.903 -68.557 -47.386  1.00 96.52           C  
ATOM   4893  OE1 GLU C  13       9.725 -67.505 -48.042  1.00 96.52           O  
ATOM   4894  OE2 GLU C  13       9.092 -68.968 -46.527  1.00 96.52           O1-
ATOM   4895  N   ASN C  14      11.135 -72.701 -49.599  1.00 95.96           N  
ATOM   4896  CA  ASN C  14      11.404 -72.859 -51.024  1.00 95.96           C  
ATOM   4897  C   ASN C  14      11.008 -74.247 -51.519  1.00 95.96           C  
ATOM   4898  O   ASN C  14      11.397 -74.655 -52.615  1.00 95.96           O  
ATOM   4899  CB  ASN C  14      12.880 -72.590 -51.324  1.00 95.96           C  
ATOM   4900  CG  ASN C  14      13.278 -71.152 -51.057  1.00 95.96           C  
ATOM   4901  ND2 ASN C  14      14.455 -70.961 -50.472  1.00 95.96           N  
ATOM   4902  OD1 ASN C  14      12.533 -70.220 -51.372  1.00 95.96           O  
ATOM   4903  N   GLY C  15      10.373 -74.971 -50.732  1.00 96.06           N  
ATOM   4904  CA  GLY C  15       9.947 -76.309 -51.110  1.00 96.06           C  
ATOM   4905  C   GLY C  15       8.577 -76.337 -51.761  1.00 96.06           C  
ATOM   4906  O   GLY C  15       7.839 -75.351 -51.710  1.00 96.06           O  
ATOM   4907  N   ASP C  16       8.316 -77.447 -52.468  1.00 96.38           N  
ATOM   4908  CA  ASP C  16       6.970 -77.633 -53.000  1.00 96.38           C  
ATOM   4909  C   ASP C  16       5.937 -77.680 -51.876  1.00 96.38           C  
ATOM   4910  O   ASP C  16       6.163 -78.314 -50.843  1.00 96.38           O  
ATOM   4911  CB  ASP C  16       6.896 -78.913 -53.836  1.00 96.38           C  
ATOM   4912  CG  ASP C  16       7.858 -78.910 -55.010  1.00 96.38           C  
ATOM   4913  OD1 ASP C  16       8.066 -77.843 -55.626  1.00 96.38           O  
ATOM   4914  OD2 ASP C  16       8.410 -79.987 -55.325  1.00 96.38           O1-
ATOM   4915  N   LYS C  17       4.918 -76.884 -51.945  1.00 97.29           N  
ATOM   4916  CA  LYS C  17       3.869 -76.841 -50.931  1.00 97.29           C  
ATOM   4917  C   LYS C  17       2.529 -76.443 -51.544  1.00 97.29           C  
ATOM   4918  O   LYS C  17       2.488 -75.783 -52.585  1.00 97.29           O  
ATOM   4919  CB  LYS C  17       4.243 -75.868 -49.812  1.00 97.29           C  
ATOM   4920  CG  LYS C  17       4.502 -74.446 -50.289  1.00 97.29           C  
ATOM   4921  CD  LYS C  17       5.273 -73.641 -49.251  1.00 97.29           C  
ATOM   4922  CE  LYS C  17       6.420 -72.865 -49.884  1.00 97.29           C  
ATOM   4923  NZ  LYS C  17       7.654 -72.916 -49.044  1.00 97.29           N1+
ATOM   4924  N   ASN C  18       1.449 -76.822 -51.038  1.00 95.94           N  
ATOM   4925  CA  ASN C  18       0.102 -76.424 -51.433  1.00 95.94           C  
ATOM   4926  C   ASN C  18      -0.434 -75.304 -50.546  1.00 95.94           C  
ATOM   4927  O   ASN C  18      -0.086 -75.219 -49.367  1.00 95.94           O  
ATOM   4928  CB  ASN C  18      -0.844 -77.626 -51.401  1.00 95.94           C  
ATOM   4929  CG  ASN C  18      -0.612 -78.583 -52.553  1.00 95.94           C  
ATOM   4930  ND2 ASN C  18      -0.947 -79.851 -52.347  1.00 95.94           N  
ATOM   4931  OD1 ASN C  18      -0.134 -78.186 -53.619  1.00 95.94           O  
ATOM   4932  N   VAL C  19      -1.197 -74.296 -51.076  1.00 95.34           N  
ATOM   4933  CA  VAL C  19      -2.053 -73.440 -50.261  1.00 95.34           C  
ATOM   4934  C   VAL C  19      -3.250 -74.239 -49.753  1.00 95.34           C  
ATOM   4935  O   VAL C  19      -3.954 -74.881 -50.536  1.00 95.34           O  
ATOM   4936  CB  VAL C  19      -2.535 -72.203 -51.052  1.00 95.34           C  
ATOM   4937  CG1 VAL C  19      -3.459 -71.340 -50.194  1.00 95.34           C  
ATOM   4938  CG2 VAL C  19      -1.341 -71.386 -51.544  1.00 95.34           C
[truncated: 765,226 more chars]
