# Supplementary material for: Functional domains of Acinetobacter bacteriophage tail fibers
Source: Front Microbiol. 2024 Apr 16;15:1230997. doi: 10.3389/fmicb.2024.1230997 (PMC11058221; doi:10.3389/fmicb.2024.1230997)
Supplement: Supplementary Table 1 — Abbreviations used throughout the article. [file Data_Sheet_1.ZIP › Supplementary Data/Models/MF033350.pdb]

ATOM      1  N   MET B   1     -19.284 144.477  63.486  1.00 76.32           N  
ATOM      2  CA  MET B   1     -18.240 144.532  64.506  1.00 76.32           C  
ATOM      3  C   MET B   1     -16.961 143.867  64.011  1.00 76.32           C  
ATOM      4  O   MET B   1     -17.012 142.840  63.331  1.00 76.32           O  
ATOM      5  CB  MET B   1     -18.713 143.862  65.797  1.00 76.32           C  
ATOM      6  CG  MET B   1     -17.879 144.223  67.016  1.00 76.32           C  
ATOM      7  SD  MET B   1     -18.402 143.312  68.520  1.00 76.32           S  
ATOM      8  CE  MET B   1     -19.836 144.308  69.015  1.00 76.32           C  
ATOM      9  N   ASN B   2     -15.758 144.642  64.333  1.00 82.80           N  
ATOM     10  CA  ASN B   2     -14.423 144.173  63.978  1.00 82.80           C  
ATOM     11  C   ASN B   2     -14.294 143.933  62.476  1.00 82.80           C  
ATOM     12  O   ASN B   2     -13.853 142.864  62.050  1.00 82.80           O  
ATOM     13  CB  ASN B   2     -14.077 142.899  64.751  1.00 82.80           C  
ATOM     14  CG  ASN B   2     -13.681 143.177  66.188  1.00 82.80           C  
ATOM     15  ND2 ASN B   2     -14.019 142.258  67.085  1.00 82.80           N  
ATOM     16  OD1 ASN B   2     -13.078 144.210  66.490  1.00 82.80           O  
ATOM     17  N   ILE B   3     -14.611 144.772  61.653  1.00 88.24           N  
ATOM     18  CA  ILE B   3     -14.575 144.697  60.197  1.00 88.24           C  
ATOM     19  C   ILE B   3     -13.236 145.224  59.686  1.00 88.24           C  
ATOM     20  O   ILE B   3     -12.836 144.931  58.557  1.00 88.24           O  
ATOM     21  CB  ILE B   3     -15.740 145.489  59.561  1.00 88.24           C  
ATOM     22  CG1 ILE B   3     -15.869 146.868  60.217  1.00 88.24           C  
ATOM     23  CG2 ILE B   3     -17.050 144.704  59.672  1.00 88.24           C  
ATOM     24  CD1 ILE B   3     -16.809 147.816  59.485  1.00 88.24           C  
ATOM     25  N   LEU B   4     -12.511 146.013  60.454  1.00 88.81           N  
ATOM     26  CA  LEU B   4     -11.204 146.515  60.045  1.00 88.81           C  
ATOM     27  C   LEU B   4     -10.153 145.412  60.110  1.00 88.81           C  
ATOM     28  O   LEU B   4      -9.962 144.791  61.159  1.00 88.81           O  
ATOM     29  CB  LEU B   4     -10.781 147.691  60.929  1.00 88.81           C  
ATOM     30  CG  LEU B   4     -11.681 148.928  60.889  1.00 88.81           C  
ATOM     31  CD1 LEU B   4     -11.226 149.949  61.926  1.00 88.81           C  
ATOM     32  CD2 LEU B   4     -11.685 149.541  59.493  1.00 88.81           C  
ATOM     33  N   ARG B   5      -9.527 145.268  59.077  1.00 91.15           N  
ATOM     34  CA  ARG B   5      -8.518 144.220  58.965  1.00 91.15           C  
ATOM     35  C   ARG B   5      -7.117 144.816  58.883  1.00 91.15           C  
ATOM     36  O   ARG B   5      -6.958 146.006  58.603  1.00 91.15           O  
ATOM     37  CB  ARG B   5      -8.787 143.344  57.740  1.00 91.15           C  
ATOM     38  CG  ARG B   5     -10.164 142.699  57.734  1.00 91.15           C  
ATOM     39  CD  ARG B   5     -10.304 141.659  58.836  1.00 91.15           C  
ATOM     40  NE  ARG B   5     -11.608 141.003  58.796  1.00 91.15           N  
ATOM     41  CZ  ARG B   5     -12.059 140.154  59.716  1.00 91.15           C  
ATOM     42  NH1 ARG B   5     -11.316 139.840  60.771  1.00 91.15           N1+
ATOM     43  NH2 ARG B   5     -13.262 139.615  59.580  1.00 91.15           N  
ATOM     44  N   SER B   6      -6.154 143.946  59.197  1.00 91.36           N  
ATOM     45  CA  SER B   6      -4.745 144.317  59.116  1.00 91.36           C  
ATOM     46  C   SER B   6      -4.111 143.803  57.828  1.00 91.36           C  
ATOM     47  O   SER B   6      -2.886 143.817  57.684  1.00 91.36           O  
ATOM     48  CB  SER B   6      -3.978 143.776  60.323  1.00 91.36           C  
ATOM     49  OG  SER B   6      -4.003 142.359  60.341  1.00 91.36           O  
ATOM     50  N   PHE B   7      -4.898 143.302  56.965  1.00 91.88           N  
ATOM     51  CA  PHE B   7      -4.379 142.749  55.719  1.00 91.88           C  
ATOM     52  C   PHE B   7      -5.320 143.053  54.559  1.00 91.88           C  
ATOM     53  O   PHE B   7      -6.466 143.455  54.771  1.00 91.88           O  
ATOM     54  CB  PHE B   7      -4.174 141.236  55.845  1.00 91.88           C  
ATOM     55  CG  PHE B   7      -5.457 140.454  55.923  1.00 91.88           C  
ATOM     56  CD1 PHE B   7      -6.102 140.269  57.140  1.00 91.88           C  
ATOM     57  CD2 PHE B   7      -6.018 139.902  54.778  1.00 91.88           C  
ATOM     58  CE1 PHE B   7      -7.290 139.545  57.215  1.00 91.88           C  
ATOM     59  CE2 PHE B   7      -7.205 139.178  54.845  1.00 91.88           C  
ATOM     60  CZ  PHE B   7      -7.839 139.000  56.065  1.00 91.88           C  
ATOM     61  N   THR B   8      -4.796 142.916  53.225  1.00 90.84           N  
ATOM     62  CA  THR B   8      -5.544 142.944  51.973  1.00 90.84           C  
ATOM     63  C   THR B   8      -5.165 141.758  51.091  1.00 90.84           C  
ATOM     64  O   THR B   8      -3.982 141.460  50.917  1.00 90.84           O  
ATOM     65  CB  THR B   8      -5.301 144.257  51.206  1.00 90.84           C  
ATOM     66  CG2 THR B   8      -6.271 144.398  50.037  1.00 90.84           C  
ATOM     67  OG1 THR B   8      -5.480 145.364  52.097  1.00 90.84           O  
ATOM     68  N   GLU B   9      -6.219 141.097  50.767  1.00 90.93           N  
ATOM     69  CA  GLU B   9      -5.997 139.949  49.893  1.00 90.93           C  
ATOM     70  C   GLU B   9      -6.582 140.191  48.504  1.00 90.93           C  
ATOM     71  O   GLU B   9      -7.700 140.694  48.375  1.00 90.93           O  
ATOM     72  CB  GLU B   9      -6.601 138.683  50.505  1.00 90.93           C  
ATOM     73  CG  GLU B   9      -5.611 137.860  51.318  1.00 90.93           C  
ATOM     74  CD  GLU B   9      -6.232 136.622  51.944  1.00 90.93           C  
ATOM     75  OE1 GLU B   9      -5.482 135.760  52.456  1.00 90.93           O  
ATOM     76  OE2 GLU B   9      -7.478 136.512  51.922  1.00 90.93           O1-
ATOM     77  N   THR B  10      -5.761 139.887  47.424  1.00 89.60           N  
ATOM     78  CA  THR B  10      -6.182 140.007  46.032  1.00 89.60           C  
ATOM     79  C   THR B  10      -5.923 138.707  45.275  1.00 89.60           C  
ATOM     80  O   THR B  10      -4.803 138.192  45.281  1.00 89.60           O  
ATOM     81  CB  THR B  10      -5.457 141.168  45.327  1.00 89.60           C  
ATOM     82  CG2 THR B  10      -6.089 141.469  43.972  1.00 89.60           C  
ATOM     83  OG1 THR B  10      -5.533 142.340  46.148  1.00 89.60           O  
ATOM     84  N   VAL B  11      -6.980 138.179  44.741  1.00 90.01           N  
ATOM     85  CA  VAL B  11      -6.848 137.018  43.867  1.00 90.01           C  
ATOM     86  C   VAL B  11      -6.507 137.475  42.450  1.00 90.01           C  
ATOM     87  O   VAL B  11      -7.276 138.208  41.825  1.00 90.01           O  
ATOM     88  CB  VAL B  11      -8.137 136.167  43.856  1.00 90.01           C  
ATOM     89  CG1 VAL B  11      -7.988 134.973  42.915  1.00 90.01           C  
ATOM     90  CG2 VAL B  11      -8.478 135.697  45.269  1.00 90.01           C  
ATOM     91  N   VAL B  12      -5.399 137.127  42.028  1.00 87.64           N  
ATOM     92  CA  VAL B  12      -4.891 137.526  40.719  1.00 87.64           C  
ATOM     93  C   VAL B  12      -5.209 136.444  39.690  1.00 87.64           C  
ATOM     94  O   VAL B  12      -4.808 135.289  39.850  1.00 87.64           O  
ATOM     95  CB  VAL B  12      -3.370 137.793  40.758  1.00 87.64           C  
ATOM     96  CG1 VAL B  12      -2.865 138.242  39.388  1.00 87.64           C  
ATOM     97  CG2 VAL B  12      -3.039 138.839  41.821  1.00 87.64           C  
ATOM     98  N   THR B  13      -5.975 136.724  38.758  1.00 88.66           N  
ATOM     99  CA  THR B  13      -6.311 135.808  37.673  1.00 88.66           C  
ATOM    100  C   THR B  13      -5.727 136.297  36.351  1.00 88.66           C  
ATOM    101  O   THR B  13      -5.699 135.556  35.367  1.00 88.66           O  
ATOM    102  CB  THR B  13      -7.836 135.643  37.534  1.00 88.66           C  
ATOM    103  CG2 THR B  13      -8.437 135.004  38.781  1.00 88.66           C  
ATOM    104  OG1 THR B  13      -8.434 136.930  37.335  1.00 88.66           O  
ATOM    105  N   THR B  14      -5.373 137.543  36.221  1.00 87.88           N  
ATOM    106  CA  THR B  14      -4.660 138.162  35.109  1.00 87.88           C  
ATOM    107  C   THR B  14      -3.441 138.932  35.609  1.00 87.88           C  
ATOM    108  O   THR B  14      -3.387 139.329  36.775  1.00 87.88           O  
ATOM    109  CB  THR B  14      -5.578 139.108  34.314  1.00 87.88           C  
ATOM    110  CG2 THR B  14      -6.798 138.368  33.776  1.00 87.88           C  
ATOM    111  OG1 THR B  14      -6.017 140.170  35.171  1.00 87.88           O  
ATOM    112  N   PRO B  15      -2.379 138.941  34.732  1.00 88.58           N  
ATOM    113  CA  PRO B  15      -1.169 139.624  35.196  1.00 88.58           C  
ATOM    114  C   PRO B  15      -1.462 140.991  35.811  1.00 88.58           C  
ATOM    115  O   PRO B  15      -2.108 141.830  35.179  1.00 88.58           O  
ATOM    116  CB  PRO B  15      -0.334 139.766  33.921  1.00 88.58           C  
ATOM    117  CG  PRO B  15      -0.873 138.725  32.994  1.00 88.58           C  
ATOM    118  CD  PRO B  15      -2.314 138.479  33.338  1.00 88.58           C  
ATOM    119  N   THR B  16      -1.152 141.226  37.060  1.00 88.37           N  
ATOM    120  CA  THR B  16      -1.433 142.418  37.853  1.00 88.37           C  
ATOM    121  C   THR B  16      -0.181 142.885  38.590  1.00 88.37           C  
ATOM    122  O   THR B  16       0.564 142.069  39.137  1.00 88.37           O  
ATOM    123  CB  THR B  16      -2.563 142.161  38.867  1.00 88.37           C  
ATOM    124  CG2 THR B  16      -2.975 143.451  39.569  1.00 88.37           C  
ATOM    125  OG1 THR B  16      -3.699 141.620  38.180  1.00 88.37           O  
ATOM    126  N   ASP B  17       0.199 144.184  38.565  1.00 88.96           N  
ATOM    127  CA  ASP B  17       1.409 144.660  39.228  1.00 88.96           C  
ATOM    128  C   ASP B  17       1.075 145.679  40.315  1.00 88.96           C  
ATOM    129  O   ASP B  17       1.961 146.129  41.045  1.00 88.96           O  
ATOM    130  CB  ASP B  17       2.372 145.274  38.210  1.00 88.96           C  
ATOM    131  CG  ASP B  17       1.737 146.380  37.384  1.00 88.96           C  
ATOM    132  OD1 ASP B  17       0.569 146.741  37.645  1.00 88.96           O  
ATOM    133  OD2 ASP B  17       2.410 146.892  36.463  1.00 88.96           O1-
ATOM    134  N   THR B  18      -0.111 146.184  40.312  1.00 89.72           N  
ATOM    135  CA  THR B  18      -0.478 147.168  41.324  1.00 89.72           C  
ATOM    136  C   THR B  18      -1.521 146.597  42.281  1.00 89.72           C  
ATOM    137  O   THR B  18      -2.521 146.023  41.846  1.00 89.72           O  
ATOM    138  CB  THR B  18      -1.020 148.457  40.679  1.00 89.72           C  
ATOM    139  CG2 THR B  18       0.006 149.583  40.754  1.00 89.72           C  
ATOM    140  OG1 THR B  18      -1.333 148.202  39.304  1.00 89.72           O  
ATOM    141  N   PHE B  19      -1.255 146.898  43.546  1.00 92.36           N  
ATOM    142  CA  PHE B  19      -2.136 146.331  44.559  1.00 92.36           C  
ATOM    143  C   PHE B  19      -2.522 147.384  45.591  1.00 92.36           C  
ATOM    144  O   PHE B  19      -1.679 148.168  46.032  1.00 92.36           O  
ATOM    145  CB  PHE B  19      -1.466 145.140  45.251  1.00 92.36           C  
ATOM    146  CG  PHE B  19      -1.154 143.997  44.323  1.00 92.36           C  
ATOM    147  CD1 PHE B  19      -2.099 143.010  44.071  1.00 92.36           C  
ATOM    148  CD2 PHE B  19       0.086 143.909  43.703  1.00 92.36           C  
ATOM    149  CE1 PHE B  19      -1.813 141.951  43.212  1.00 92.36           C  
ATOM    150  CE2 PHE B  19       0.379 142.854  42.844  1.00 92.36           C  
ATOM    151  CZ  PHE B  19      -0.571 141.875  42.601  1.00 92.36           C  
ATOM    152  N   PRO B  20      -3.693 147.471  46.034  1.00 89.87           N  
ATOM    153  CA  PRO B  20      -4.152 148.433  47.039  1.00 89.87           C  
ATOM    154  C   PRO B  20      -3.854 147.982  48.467  1.00 89.87           C  
ATOM    155  O   PRO B  20      -3.707 146.784  48.722  1.00 89.87           O  
ATOM    156  CB  PRO B  20      -5.661 148.508  46.793  1.00 89.87           C  
ATOM    157  CG  PRO B  20      -6.022 147.173  46.226  1.00 89.87           C  
ATOM    158  CD  PRO B  20      -4.827 146.624  45.501  1.00 89.87           C  
ATOM    159  N   ILE B  21      -3.686 148.977  49.341  1.00 89.38           N  
ATOM    160  CA  ILE B  21      -3.624 148.769  50.783  1.00 89.38           C  
ATOM    161  C   ILE B  21      -4.890 149.317  51.438  1.00 89.38           C  
ATOM    162  O   ILE B  21      -5.187 150.509  51.331  1.00 89.38           O  
ATOM    163  CB  ILE B  21      -2.372 149.436  51.397  1.00 89.38           C  
ATOM    164  CG1 ILE B  21      -1.108 148.971  50.666  1.00 89.38           C  
ATOM    165  CG2 ILE B  21      -2.281 149.136  52.896  1.00 89.38           C  
ATOM    166  CD1 ILE B  21       0.154 149.716  51.077  1.00 89.38           C  
ATOM    167  N   SER B  22      -5.664 148.562  52.146  1.00 89.35           N  
ATOM    168  CA  SER B  22      -6.957 148.963  52.690  1.00 89.35           C  
ATOM    169  C   SER B  22      -6.898 149.106  54.208  1.00 89.35           C  
ATOM    170  O   SER B  22      -7.923 149.326  54.856  1.00 89.35           O  
ATOM    171  CB  SER B  22      -8.037 147.950  52.308  1.00 89.35           C  
ATOM    172  OG  SER B  22      -7.719 146.663  52.806  1.00 89.35           O  
ATOM    173  N   PHE B  23      -5.813 149.030  54.787  1.00 90.76           N  
ATOM    174  CA  PHE B  23      -5.711 149.131  56.238  1.00 90.76           C  
ATOM    175  C   PHE B  23      -4.848 150.321  56.639  1.00 90.76           C  
ATOM    176  O   PHE B  23      -4.050 150.813  55.838  1.00 90.76           O  
ATOM    177  CB  PHE B  23      -5.134 147.841  56.830  1.00 90.76           C  
ATOM    178  CG  PHE B  23      -3.813 147.437  56.233  1.00 90.76           C  
ATOM    179  CD1 PHE B  23      -3.756 146.511  55.199  1.00 90.76           C  
ATOM    180  CD2 PHE B  23      -2.628 147.985  56.706  1.00 90.76           C  
ATOM    181  CE1 PHE B  23      -2.535 146.135  54.645  1.00 90.76           C  
ATOM    182  CE2 PHE B  23      -1.404 147.615  56.157  1.00 90.76           C  
ATOM    183  CZ  PHE B  23      -1.359 146.689  55.127  1.00 90.76           C  
ATOM    184  N   GLU B  24      -5.027 150.769  57.893  1.00 88.55           N  
ATOM    185  CA  GLU B  24      -4.240 151.876  58.427  1.00 88.55           C  
ATOM    186  C   GLU B  24      -2.856 151.408  58.866  1.00 88.55           C  
ATOM    187  O   GLU B  24      -2.710 150.313  59.414  1.00 88.55           O  
ATOM    188  CB  GLU B  24      -4.968 152.538  59.600  1.00 88.55           C  
ATOM    189  CG  GLU B  24      -5.288 154.008  59.375  1.00 88.55           C  
ATOM    190  CD  GLU B  24      -5.940 154.671  60.577  1.00 88.55           C  
ATOM    191  OE1 GLU B  24      -6.196 155.896  60.530  1.00 88.55           O  
ATOM    192  OE2 GLU B  24      -6.197 153.961  61.574  1.00 88.55           O1-
ATOM    193  N   TYR B  25      -1.805 152.104  58.540  1.00 90.37           N  
ATOM    194  CA  TYR B  25      -0.460 151.811  59.021  1.00 90.37           C  
ATOM    195  C   TYR B  25       0.340 153.093  59.220  1.00 90.37           C  
ATOM    196  O   TYR B  25      -0.008 154.140  58.668  1.00 90.37           O  
ATOM    197  CB  TYR B  25       0.272 150.886  58.044  1.00 90.37           C  
ATOM    198  CG  TYR B  25       0.628 151.546  56.734  1.00 90.37           C  
ATOM    199  CD1 TYR B  25      -0.330 151.723  55.738  1.00 90.37           C  
ATOM    200  CD2 TYR B  25       1.922 151.992  56.490  1.00 90.37           C  
ATOM    201  CE1 TYR B  25      -0.006 152.329  54.529  1.00 90.37           C  
ATOM    202  CE2 TYR B  25       2.257 152.600  55.284  1.00 90.37           C  
ATOM    203  CZ  TYR B  25       1.288 152.763  54.312  1.00 90.37           C  
ATOM    204  OH  TYR B  25       1.615 153.364  53.116  1.00 90.37           O  
ATOM    205  N   ASP B  26       1.209 153.128  60.108  1.00 86.15           N  
ATOM    206  CA  ASP B  26       2.167 154.195  60.379  1.00 86.15           C  
ATOM    207  C   ASP B  26       3.540 153.861  59.798  1.00 86.15           C  
ATOM    208  O   ASP B  26       4.204 152.931  60.258  1.00 86.15           O  
ATOM    209  CB  ASP B  26       2.280 154.447  61.884  1.00 86.15           C  
ATOM    210  CG  ASP B  26       3.047 155.714  62.218  1.00 86.15           C  
ATOM    211  OD1 ASP B  26       3.968 156.087  61.459  1.00 86.15           O  
ATOM    212  OD2 ASP B  26       2.731 156.343  63.250  1.00 86.15           O1-
ATOM    213  N   GLY B  27       4.038 154.556  58.857  1.00 84.32           N  
ATOM    214  CA  GLY B  27       5.274 154.300  58.134  1.00 84.32           C  
ATOM    215  C   GLY B  27       6.491 154.237  59.038  1.00 84.32           C  
ATOM    216  O   GLY B  27       7.480 153.579  58.711  1.00 84.32           O  
ATOM    217  N   LYS B  28       6.386 154.866  60.180  1.00 84.81           N  
ATOM    218  CA  LYS B  28       7.534 154.869  61.082  1.00 84.81           C  
ATOM    219  C   LYS B  28       7.516 153.650  62.000  1.00 84.81           C  
ATOM    220  O   LYS B  28       8.571 153.118  62.354  1.00 84.81           O  
ATOM    221  CB  LYS B  28       7.558 156.152  61.916  1.00 84.81           C  
ATOM    222  CG  LYS B  28       8.932 156.510  62.462  1.00 84.81           C  
ATOM    223  CD  LYS B  28       8.910 157.842  63.201  1.00 84.81           C  
ATOM    224  CE  LYS B  28      10.267 158.166  63.811  1.00 84.81           C  
ATOM    225  NZ  LYS B  28      10.252 159.474  64.532  1.00 84.81           N1+
ATOM    226  N   TYR B  29       6.383 153.064  62.297  1.00 88.28           N  
ATOM    227  CA  TYR B  29       6.290 152.011  63.302  1.00 88.28           C  
ATOM    228  C   TYR B  29       5.690 150.742  62.709  1.00 88.28           C  
ATOM    229  O   TYR B  29       5.606 149.713  63.384  1.00 88.28           O  
ATOM    230  CB  TYR B  29       5.449 152.478  64.494  1.00 88.28           C  
ATOM    231  CG  TYR B  29       6.078 153.606  65.276  1.00 88.28           C  
ATOM    232  CD1 TYR B  29       7.036 153.351  66.255  1.00 88.28           C  
ATOM    233  CD2 TYR B  29       5.716 154.927  65.038  1.00 88.28           C  
ATOM    234  CE1 TYR B  29       7.617 154.387  66.980  1.00 88.28           C  
ATOM    235  CE2 TYR B  29       6.290 155.971  65.757  1.00 88.28           C  
ATOM    236  CZ  TYR B  29       7.238 155.691  66.723  1.00 88.28           C  
ATOM    237  OH  TYR B  29       7.810 156.720  67.437  1.00 88.28           O  
ATOM    238  N   ASP B  30       5.248 150.732  61.578  1.00 88.93           N  
ATOM    239  CA  ASP B  30       4.641 149.558  60.957  1.00 88.93           C  
ATOM    240  C   ASP B  30       5.420 149.129  59.716  1.00 88.93           C  
ATOM    241  O   ASP B  30       5.972 149.968  59.002  1.00 88.93           O  
ATOM    242  CB  ASP B  30       3.182 149.839  60.592  1.00 88.93           C  
ATOM    243  CG  ASP B  30       2.333 150.223  61.791  1.00 88.93           C  
ATOM    244  OD1 ASP B  30       2.655 149.806  62.924  1.00 88.93           O  
ATOM    245  OD2 ASP B  30       1.333 150.948  61.600  1.00 88.93           O1-
ATOM    246  N   ALA B  31       5.534 147.811  59.520  1.00 90.17           N  
ATOM    247  CA  ALA B  31       6.043 147.234  58.279  1.00 90.17           C  
ATOM    248  C   ALA B  31       4.912 146.638  57.446  1.00 90.17           C  
ATOM    249  O   ALA B  31       3.886 146.223  57.990  1.00 90.17           O  
ATOM    250  CB  ALA B  31       7.096 146.170  58.579  1.00 90.17           C  
ATOM    251  N   VAL B  32       5.033 146.715  56.164  1.00 90.14           N  
ATOM    252  CA  VAL B  32       4.092 146.111  55.227  1.00 90.14           C  
ATOM    253  C   VAL B  32       4.771 144.966  54.478  1.00 90.14           C  
ATOM    254  O   VAL B  32       5.800 145.166  53.828  1.00 90.14           O  
ATOM    255  CB  VAL B  32       3.542 147.151  54.225  1.00 90.14           C  
ATOM    256  CG1 VAL B  32       2.523 146.510  53.285  1.00 90.14           C  
ATOM    257  CG2 VAL B  32       2.918 148.330  54.970  1.00 90.14           C  
ATOM    258  N   HIS B  33       4.189 143.825  54.707  1.00 91.04           N  
ATOM    259  CA  HIS B  33       4.703 142.625  54.056  1.00 91.04           C  
ATOM    260  C   HIS B  33       3.779 142.170  52.931  1.00 91.04           C  
ATOM    261  O   HIS B  33       2.557 142.297  53.036  1.00 91.04           O  
ATOM    262  CB  HIS B  33       4.884 141.499  55.075  1.00 91.04           C  
ATOM    263  CG  HIS B  33       5.798 141.852  56.204  1.00 91.04           C  
ATOM    264  CD2 HIS B  33       5.535 142.188  57.489  1.00 91.04           C  
ATOM    265  ND1 HIS B  33       7.169 141.889  56.069  1.00 91.04           N  
ATOM    266  CE1 HIS B  33       7.711 142.232  57.225  1.00 91.04           C  
ATOM    267  NE2 HIS B  33       6.741 142.419  58.104  1.00 91.04           N  
ATOM    268  N   VAL B  34       4.367 141.579  51.737  1.00 91.36           N  
ATOM    269  CA  VAL B  34       3.619 141.078  50.588  1.00 91.36           C  
ATOM    270  C   VAL B  34       3.920 139.595  50.383  1.00 91.36           C  
ATOM    271  O   VAL B  34       5.085 139.196  50.310  1.00 91.36           O  
ATOM    272  CB  VAL B  34       3.950 141.872  49.305  1.00 91.36           C  
ATOM    273  CG1 VAL B  34       2.987 141.503  48.178  1.00 91.36           C  
ATOM    274  CG2 VAL B  34       3.903 143.374  49.581  1.00 91.36           C  
ATOM    275  N   PHE B  35       2.864 138.848  50.328  1.00 91.08           N  
ATOM    276  CA  PHE B  35       2.973 137.406  50.143  1.00 91.08           C  
ATOM    277  C   PHE B  35       2.211 136.960  48.901  1.00 91.08           C  
ATOM    278  O   PHE B  35       1.158 137.515  48.580  1.00 91.08           O  
ATOM    279  CB  PHE B  35       2.449 136.662  51.375  1.00 91.08           C  
ATOM    280  CG  PHE B  35       3.189 136.992  52.643  1.00 91.08           C  
ATOM    281  CD1 PHE B  35       4.316 136.268  53.015  1.00 91.08           C  
ATOM    282  CD2 PHE B  35       2.758 138.025  53.464  1.00 91.08           C  
ATOM    283  CE1 PHE B  35       5.003 136.570  54.188  1.00 91.08           C  
ATOM    284  CE2 PHE B  35       3.440 138.334  54.638  1.00 91.08           C  
ATOM    285  CZ  PHE B  35       4.561 137.604  54.999  1.00 91.08           C  
ATOM    286  N   LEU B  36       2.775 136.052  48.022  1.00 90.08           N  
ATOM    287  CA  LEU B  36       2.115 135.332  46.938  1.00 90.08           C  
ATOM    288  C   LEU B  36       1.951 133.857  47.287  1.00 90.08           C  
ATOM    289  O   LEU B  36       2.941 133.144  47.472  1.00 90.08           O  
ATOM    290  CB  LEU B  36       2.910 135.475  45.637  1.00 90.08           C  
ATOM    291  CG  LEU B  36       2.365 134.721  44.424  1.00 90.08           C  
ATOM    292  CD1 LEU B  36       0.986 135.250  44.046  1.00 90.08           C  
ATOM    293  CD2 LEU B  36       3.328 134.834  43.247  1.00 90.08           C  
ATOM    294  N   ASN B  37       0.737 133.497  47.425  1.00 86.15           N  
ATOM    295  CA  ASN B  37       0.413 132.133  47.830  1.00 86.15           C  
ATOM    296  C   ASN B  37       1.176 131.725  49.088  1.00 86.15           C  
ATOM    297  O   ASN B  37       1.772 130.648  49.135  1.00 86.15           O  
ATOM    298  CB  ASN B  37       0.702 131.152  46.692  1.00 86.15           C  
ATOM    299  CG  ASN B  37      -0.127 131.432  45.455  1.00 86.15           C  
ATOM    300  ND2 ASN B  37       0.466 131.224  44.285  1.00 86.15           N  
ATOM    301  OD1 ASN B  37      -1.289 131.834  45.549  1.00 86.15           O  
ATOM    302  N   ASP B  38       1.320 132.601  49.978  1.00 81.07           N  
ATOM    303  CA  ASP B  38       1.847 132.428  51.328  1.00 81.07           C  
ATOM    304  C   ASP B  38       3.373 132.387  51.322  1.00 81.07           C  
ATOM    305  O   ASP B  38       3.991 131.936  52.288  1.00 81.07           O  
ATOM    306  CB  ASP B  38       1.289 131.151  51.962  1.00 81.07           C  
ATOM    307  CG  ASP B  38      -0.172 131.274  52.356  1.00 81.07           C  
ATOM    308  OD1 ASP B  38      -0.600 132.370  52.778  1.00 81.07           O  
ATOM    309  OD2 ASP B  38      -0.901 130.265  52.246  1.00 81.07           O1-
ATOM    310  N   VAL B  39       3.892 132.830  50.286  1.00 87.62           N  
ATOM    311  CA  VAL B  39       5.339 132.991  50.186  1.00 87.62           C  
ATOM    312  C   VAL B  39       5.680 134.458  49.936  1.00 87.62           C  
ATOM    313  O   VAL B  39       5.038 135.120  49.117  1.00 87.62           O  
ATOM    314  CB  VAL B  39       5.933 132.107  49.067  1.00 87.62           C  
ATOM    315  CG1 VAL B  39       7.454 132.238  49.024  1.00 87.62           C  
ATOM    316  CG2 VAL B  39       5.524 130.649  49.266  1.00 87.62           C  
ATOM    317  N   ALA B  40       6.664 134.905  50.671  1.00 88.05           N  
ATOM    318  CA  ALA B  40       7.100 136.285  50.472  1.00 88.05           C  
ATOM    319  C   ALA B  40       7.522 136.523  49.025  1.00 88.05           C  
ATOM    320  O   ALA B  40       8.288 135.741  48.458  1.00 88.05           O  
ATOM    321  CB  ALA B  40       8.248 136.623  51.420  1.00 88.05           C  
ATOM    322  N   VAL B  41       6.981 137.458  48.400  1.00 87.00           N  
ATOM    323  CA  VAL B  41       7.212 137.726  46.984  1.00 87.00           C  
ATOM    324  C   VAL B  41       8.695 138.004  46.747  1.00 87.00           C  
ATOM    325  O   VAL B  41       9.224 137.710  45.672  1.00 87.00           O  
ATOM    326  CB  VAL B  41       6.361 138.915  46.485  1.00 87.00           C  
ATOM    327  CG1 VAL B  41       4.878 138.548  46.470  1.00 87.00           C  
ATOM    328  CG2 VAL B  41       6.602 140.146  47.356  1.00 87.00           C  
ATOM    329  N   GLU B  42       9.323 138.587  47.782  1.00 86.97           N  
ATOM    330  CA  GLU B  42      10.754 138.837  47.637  1.00 86.97           C  
ATOM    331  C   GLU B  42      11.532 137.530  47.512  1.00 86.97           C  
ATOM    332  O   GLU B  42      12.539 137.467  46.804  1.00 86.97           O  
ATOM    333  CB  GLU B  42      11.280 139.652  48.821  1.00 86.97           C  
ATOM    334  CG  GLU B  42      10.763 141.083  48.861  1.00 86.97           C  
ATOM    335  CD  GLU B  42      10.574 141.613  50.273  1.00 86.97           C  
ATOM    336  OE1 GLU B  42      10.329 142.829  50.438  1.00 86.97           O  
ATOM    337  OE2 GLU B  42      10.673 140.805  51.224  1.00 86.97           O1-
ATOM    338  N   ASP B  43      11.091 136.551  48.075  1.00 85.25           N  
ATOM    339  CA  ASP B  43      11.736 135.244  47.992  1.00 85.25           C  
ATOM    340  C   ASP B  43      11.448 134.574  46.650  1.00 85.25           C  
ATOM    341  O   ASP B  43      12.126 133.618  46.270  1.00 85.25           O  
ATOM    342  CB  ASP B  43      11.274 134.344  49.139  1.00 85.25           C  
ATOM    343  CG  ASP B  43      11.739 134.831  50.500  1.00 85.25           C  
ATOM    344  OD1 ASP B  43      12.700 135.628  50.566  1.00 85.25           O  
ATOM    345  OD2 ASP B  43      11.142 134.413  51.515  1.00 85.25           O1-
ATOM    346  N   LEU B  44      10.509 135.044  45.955  1.00 85.68           N  
ATOM    347  CA  LEU B  44      10.118 134.497  44.660  1.00 85.68           C  
ATOM    348  C   LEU B  44      10.680 135.340  43.521  1.00 85.68           C  
ATOM    349  O   LEU B  44      10.347 135.117  42.355  1.00 85.68           O  
ATOM    350  CB  LEU B  44       8.593 134.419  44.549  1.00 85.68           C  
ATOM    351  CG  LEU B  44       7.889 133.477  45.526  1.00 85.68           C  
ATOM    352  CD1 LEU B  44       6.379 133.685  45.470  1.00 85.68           C  
ATOM    353  CD2 LEU B  44       8.245 132.026  45.220  1.00 85.68           C  
ATOM    354  N   GLY B  45      11.505 136.407  43.889  1.00 87.46           N  
ATOM    355  CA  GLY B  45      12.183 137.217  42.890  1.00 87.46           C  
ATOM    356  C   GLY B  45      11.422 138.478  42.528  1.00 87.46           C  
ATOM    357  O   GLY B  45      11.802 139.194  41.599  1.00 87.46           O  
ATOM    358  N   TYR B  46      10.399 138.762  43.136  1.00 88.24           N  
ATOM    359  CA  TYR B  46       9.648 139.983  42.866  1.00 88.24           C  
ATOM    360  C   TYR B  46      10.225 141.161  43.642  1.00 88.24           C  
ATOM    361  O   TYR B  46      10.895 140.973  44.660  1.00 88.24           O  
ATOM    362  CB  TYR B  46       8.170 139.796  43.223  1.00 88.24           C  
ATOM    363  CG  TYR B  46       7.467 138.763  42.376  1.00 88.24           C  
ATOM    364  CD1 TYR B  46       6.843 139.120  41.183  1.00 88.24           C  
ATOM    365  CD2 TYR B  46       7.425 137.429  42.767  1.00 88.24           C  
ATOM    366  CE1 TYR B  46       6.192 138.172  40.400  1.00 88.24           C  
ATOM    367  CE2 TYR B  46       6.777 136.473  41.993  1.00 88.24           C  
ATOM    368  CZ  TYR B  46       6.165 136.853  40.813  1.00 88.24           C  
ATOM    369  OH  TYR B  46       5.522 135.910  40.042  1.00 88.24           O  
ATOM    370  N   THR B  47      10.099 142.312  43.079  1.00 90.60           N  
ATOM    371  CA  THR B  47      10.463 143.557  43.748  1.00 90.60           C  
ATOM    372  C   THR B  47       9.216 144.331  44.165  1.00 90.60           C  
ATOM    373  O   THR B  47       8.257 144.433  43.397  1.00 90.60           O  
ATOM    374  CB  THR B  47      11.341 144.441  42.843  1.00 90.60           C  
ATOM    375  CG2 THR B  47      12.685 144.736  43.500  1.00 90.60           C  
ATOM    376  OG1 THR B  47      11.568 143.766  41.600  1.00 90.60           O  
ATOM    377  N   VAL B  48       9.162 144.844  45.418  1.00 89.75           N  
ATOM    378  CA  VAL B  48       8.019 145.568  45.964  1.00 89.75           C  
ATOM    379  C   VAL B  48       8.372 147.045  46.124  1.00 89.75           C  
ATOM    380  O   VAL B  48       9.417 147.383  46.685  1.00 89.75           O  
ATOM    381  CB  VAL B  48       7.567 144.978  47.318  1.00 89.75           C  
ATOM    382  CG1 VAL B  48       6.354 145.733  47.859  1.00 89.75           C  
ATOM    383  CG2 VAL B  48       7.254 143.490  47.173  1.00 89.75           C  
ATOM    384  N   SER B  49       7.623 147.946  45.485  1.00 88.15           N  
ATOM    385  CA  SER B  49       7.798 149.385  45.652  1.00 88.15           C  
ATOM    386  C   SER B  49       6.485 150.062  46.031  1.00 88.15           C  
ATOM    387  O   SER B  49       5.413 149.631  45.603  1.00 88.15           O  
ATOM    388  CB  SER B  49       8.352 150.010  44.371  1.00 88.15           C  
ATOM    389  OG  SER B  49       7.670 149.513  43.233  1.00 88.15           O  
ATOM    390  N   GLN B  50       6.527 151.005  46.937  1.00 85.73           N  
ATOM    391  CA  GLN B  50       5.352 151.762  47.358  1.00 85.73           C  
ATOM    392  C   GLN B  50       5.108 152.955  46.438  1.00 85.73           C  
ATOM    393  O   GLN B  50       5.973 153.821  46.294  1.00 85.73           O  
ATOM    394  CB  GLN B  50       5.508 152.236  48.804  1.00 85.73           C  
ATOM    395  CG  GLN B  50       4.197 152.304  49.574  1.00 85.73           C  
ATOM    396  CD  GLN B  50       4.398 152.570  51.054  1.00 85.73           C  
ATOM    397  NE2 GLN B  50       3.300 152.632  51.800  1.00 85.73           N  
ATOM    398  OE1 GLN B  50       5.531 152.718  51.523  1.00 85.73           O  
ATOM    399  N   VAL B  51       3.997 153.098  45.650  1.00 85.57           N  
ATOM    400  CA  VAL B  51       3.616 154.200  44.773  1.00 85.57           C  
ATOM    401  C   VAL B  51       3.069 155.357  45.605  1.00 85.57           C  
ATOM    402  O   VAL B  51       3.469 156.509  45.418  1.00 85.57           O  
ATOM    403  CB  VAL B  51       2.572 153.756  43.724  1.00 85.57           C  
ATOM    404  CG1 VAL B  51       2.233 154.908  42.779  1.00 85.57           C  
ATOM    405  CG2 VAL B  51       3.084 152.550  42.939  1.00 85.57           C  
ATOM    406  N   ASN B  52       2.122 155.102  46.534  1.00 85.55           N  
ATOM    407  CA  ASN B  52       1.592 156.029  47.527  1.00 85.55           C  
ATOM    408  C   ASN B  52       1.150 155.301  48.794  1.00 85.55           C  
ATOM    409  O   ASN B  52       1.481 154.130  48.989  1.00 85.55           O  
ATOM    410  CB  ASN B  52       0.428 156.833  46.944  1.00 85.55           C  
ATOM    411  CG  ASN B  52      -0.693 155.950  46.433  1.00 85.55           C  
ATOM    412  ND2 ASN B  52      -1.296 156.344  45.317  1.00 85.55           N  
ATOM    413  OD1 ASN B  52      -1.016 154.924  47.036  1.00 85.55           O  
ATOM    414  N   ALA B  53       0.381 155.992  49.651  1.00 82.38           N  
ATOM    415  CA  ALA B  53       0.037 155.444  50.960  1.00 82.38           C  
ATOM    416  C   ALA B  53      -0.942 154.281  50.829  1.00 82.38           C  
ATOM    417  O   ALA B  53      -1.018 153.423  51.712  1.00 82.38           O  
ATOM    418  CB  ALA B  53      -0.552 156.533  51.854  1.00 82.38           C  
ATOM    419  N   VAL B  54      -1.563 154.114  49.735  1.00 88.05           N  
ATOM    420  CA  VAL B  54      -2.628 153.118  49.671  1.00 88.05           C  
ATOM    421  C   VAL B  54      -2.396 152.190  48.481  1.00 88.05           C  
ATOM    422  O   VAL B  54      -3.276 151.405  48.118  1.00 88.05           O  
ATOM    423  CB  VAL B  54      -4.020 153.781  49.567  1.00 88.05           C  
ATOM    424  CG1 VAL B  54      -4.405 154.440  50.890  1.00 88.05           C  
ATOM    425  CG2 VAL B  54      -4.039 154.804  48.432  1.00 88.05           C  
ATOM    426  N   THR B  55      -1.297 152.313  47.853  1.00 89.94           N  
ATOM    427  CA  THR B  55      -1.049 151.494  46.671  1.00 89.94           C  
ATOM    428  C   THR B  55       0.387 150.979  46.661  1.00 89.94           C  
ATOM    429  O   THR B  55       1.325 151.736  46.920  1.00 89.94           O  
ATOM    430  CB  THR B  55      -1.324 152.282  45.377  1.00 89.94           C  
ATOM    431  CG2 THR B  55      -1.516 151.343  44.191  1.00 89.94           C  
ATOM    432  OG1 THR B  55      -2.510 153.069  45.547  1.00 89.94           O  
ATOM    433  N   LEU B  56       0.582 149.713  46.411  1.00 90.58           N  
ATOM    434  CA  LEU B  56       1.879 149.064  46.257  1.00 90.58           C  
ATOM    435  C   LEU B  56       2.059 148.539  44.836  1.00 90.58           C  
ATOM    436  O   LEU B  56       1.081 148.189  44.171  1.00 90.58           O  
ATOM    437  CB  LEU B  56       2.028 147.917  47.260  1.00 90.58           C  
ATOM    438  CG  LEU B  56       2.526 148.298  48.655  1.00 90.58           C  
ATOM    439  CD1 LEU B  56       1.881 147.404  49.709  1.00 90.58           C  
ATOM    440  CD2 LEU B  56       4.046 148.204  48.725  1.00 90.58           C  
ATOM    441  N   LYS B  57       3.308 148.533  44.302  1.00 89.15           N  
ATOM    442  CA  LYS B  57       3.685 147.968  43.010  1.00 89.15           C  
ATOM    443  C   LYS B  57       4.624 146.778  43.182  1.00 89.15           C  
ATOM    444  O   LYS B  57       5.593 146.850  43.940  1.00 89.15           O  
ATOM    445  CB  LYS B  57       4.344 149.032  42.131  1.00 89.15           C  
ATOM    446  CG  LYS B  57       4.463 148.639  40.666  1.00 89.15           C  
ATOM    447  CD  LYS B  57       5.022 149.779  39.824  1.00 89.15           C  
ATOM    448  CE  LYS B  57       5.064 149.415  38.346  1.00 89.15           C  
ATOM    449  NZ  LYS B  57       5.608 150.531  37.516  1.00 89.15           N1+
ATOM    450  N   VAL B  58       4.224 145.677  42.669  1.00 91.45           N  
ATOM    451  CA  VAL B  58       5.046 144.471  42.638  1.00 91.45           C  
ATOM    452  C   VAL B  58       5.461 144.165  41.200  1.00 91.45           C  
ATOM    453  O   VAL B  58       4.613 144.074  40.309  1.00 91.45           O  
ATOM    454  CB  VAL B  58       4.302 143.262  43.247  1.00 91.45           C  
ATOM    455  CG1 VAL B  58       5.212 142.036  43.294  1.00 91.45           C  
ATOM    456  CG2 VAL B  58       3.785 143.602  44.643  1.00 91.45           C  
ATOM    457  N   GLU B  59       6.817 144.023  40.936  1.00 88.35           N  
ATOM    458  CA  GLU B  59       7.337 143.765  39.597  1.00 88.35           C  
ATOM    459  C   GLU B  59       8.212 142.515  39.576  1.00 88.35           C  
ATOM    460  O   GLU B  59       9.023 142.303  40.480  1.00 88.35           O  
ATOM    461  CB  GLU B  59       8.129 144.970  39.085  1.00 88.35           C  
ATOM    462  CG  GLU B  59       7.258 146.142  38.655  1.00 88.35           C  
ATOM    463  CD  GLU B  59       8.059 147.327  38.138  1.00 88.35           C  
ATOM    464  OE1 GLU B  59       7.656 147.933  37.119  1.00 88.35           O  
ATOM    465  OE2 GLU B  59       9.097 147.651  38.757  1.00 88.35           O1-
ATOM    466  N   PRO B  60       8.170 141.728  38.494  1.00 85.65           N  
ATOM    467  CA  PRO B  60       7.216 141.780  37.383  1.00 85.65           C  
ATOM    468  C   PRO B  60       5.790 141.443  37.814  1.00 85.65           C  
ATOM    469  O   PRO B  60       5.564 141.050  38.961  1.00 85.65           O  
ATOM    470  CB  PRO B  60       7.754 140.731  36.407  1.00 85.65           C  
ATOM    471  CG  PRO B  60       8.655 139.869  37.231  1.00 85.65           C  
ATOM    472  CD  PRO B  60       8.969 140.592  38.509  1.00 85.65           C  
ATOM    473  N   ALA B  61       4.881 141.596  36.927  1.00 88.04           N  
ATOM    474  CA  ALA B  61       3.467 141.364  37.213  1.00 88.04           C  
ATOM    475  C   ALA B  61       3.224 139.918  37.637  1.00 88.04           C  
ATOM    476  O   ALA B  61       3.813 138.992  37.074  1.00 88.04           O  
ATOM    477  CB  ALA B  61       2.614 141.709  35.995  1.00 88.04           C  
ATOM    478  N   ILE B  62       2.449 139.815  38.705  1.00 89.47           N  
ATOM    479  CA  ILE B  62       2.083 138.493  39.201  1.00 89.47           C  
ATOM    480  C   ILE B  62       1.055 137.858  38.267  1.00 89.47           C  
ATOM    481  O   ILE B  62      -0.020 138.419  38.043  1.00 89.47           O  
ATOM    482  CB  ILE B  62       1.528 138.564  40.641  1.00 89.47           C  
ATOM    483  CG1 ILE B  62       2.587 139.128  41.595  1.00 89.47           C  
ATOM    484  CG2 ILE B  62       1.053 137.184  41.105  1.00 89.47           C  
ATOM    485  CD1 ILE B  62       2.133 139.209  43.046  1.00 89.47           C  
ATOM    486  N   PRO B  63       1.385 136.857  37.620  1.00 89.03           N  
ATOM    487  CA  PRO B  63       0.474 136.243  36.651  1.00 89.03           C  
ATOM    488  C   PRO B  63      -0.764 135.635  37.306  1.00 89.03           C  
ATOM    489  O   PRO B  63      -1.875 135.786  36.793  1.00 89.03           O  
ATOM    490  CB  PRO B  63       1.334 135.158  35.997  1.00 89.03           C  
ATOM    491  CG  PRO B  63       2.570 135.094  36.836  1.00 89.03           C  
ATOM    492  CD  PRO B  63       2.548 136.240  37.806  1.00 89.03           C  
ATOM    493  N   GLU B  64      -0.644 134.903  38.233  1.00 86.90           N  
ATOM    494  CA  GLU B  64      -1.750 134.249  38.924  1.00 86.90           C  
ATOM    495  C   GLU B  64      -1.405 133.978  40.386  1.00 86.90           C  
ATOM    496  O   GLU B  64      -0.230 133.959  40.758  1.00 86.90           O  
ATOM    497  CB  GLU B  64      -2.127 132.942  38.222  1.00 86.90           C  
ATOM    498  CG  GLU B  64      -1.060 131.861  38.321  1.00 86.90           C  
ATOM    499  CD  GLU B  64      -1.498 130.530  37.732  1.00 86.90           C  
ATOM    500  OE1 GLU B  64      -0.745 129.536  37.851  1.00 86.90           O  
ATOM    501  OE2 GLU B  64      -2.602 130.480  37.146  1.00 86.90           O1-
ATOM    502  N   GLY B  65      -2.486 133.841  41.150  1.00 87.57           N  
ATOM    503  CA  GLY B  65      -2.330 133.519  42.560  1.00 87.57           C  
ATOM    504  C   GLY B  65      -2.998 134.524  43.479  1.00 87.57           C  
ATOM    505  O   GLY B  65      -3.720 135.410  43.018  1.00 87.57           O  
ATOM    506  N   THR B  66      -2.817 134.233  44.801  1.00 89.80           N  
ATOM    507  CA  THR B  66      -3.384 135.140  45.794  1.00 89.80           C  
ATOM    508  C   THR B  66      -2.295 136.009  46.416  1.00 89.80           C  
ATOM    509  O   THR B  66      -1.336 135.493  46.994  1.00 89.80           O  
ATOM    510  CB  THR B  66      -4.122 134.365  46.901  1.00 89.80           C  
ATOM    511  CG2 THR B  66      -4.796 135.317  47.883  1.00 89.80           C  
ATOM    512  OG1 THR B  66      -5.118 133.525  46.306  1.00 89.80           O  
ATOM    513  N   VAL B  67      -2.345 137.320  46.152  1.00 90.51           N  
ATOM    514  CA  VAL B  67      -1.422 138.278  46.752  1.00 90.51           C  
ATOM    515  C   VAL B  67      -1.999 138.796  48.068  1.00 90.51           C  
ATOM    516  O   VAL B  67      -3.130 139.287  48.107  1.00 90.51           O  
ATOM    517  CB  VAL B  67      -1.128 139.457  45.798  1.00 90.51           C  
ATOM    518  CG1 VAL B  67      -0.257 140.505  46.488  1.00 90.51           C  
ATOM    519  CG2 VAL B  67      -0.456 138.955  44.521  1.00 90.51           C  
ATOM    520  N   ARG B  68      -1.252 138.709  49.205  1.00 91.11           N  
ATOM    521  CA  ARG B  68      -1.657 139.178  50.526  1.00 91.11           C  
ATOM    522  C   ARG B  68      -0.687 140.229  51.055  1.00 91.11           C  
ATOM    523  O   ARG B  68       0.520 139.989  51.122  1.00 91.11           O  
ATOM    524  CB  ARG B  68      -1.750 138.008  51.508  1.00 91.11           C  
ATOM    525  CG  ARG B  68      -2.284 138.394  52.878  1.00 91.11           C  
ATOM    526  CD  ARG B  68      -2.490 137.176  53.767  1.00 91.11           C  
ATOM    527  NE  ARG B  68      -2.988 137.550  55.087  1.00 91.11           N  
ATOM    528  CZ  ARG B  68      -4.137 137.131  55.610  1.00 91.11           C  
ATOM    529  NH1 ARG B  68      -4.932 136.311  54.932  1.00 91.11           N1+
ATOM    530  NH2 ARG B  68      -4.495 137.534  56.821  1.00 91.11           N  
ATOM    531  N   ILE B  69      -1.173 141.456  51.324  1.00 90.60           N  
ATOM    532  CA  ILE B  69      -0.409 142.543  51.926  1.00 90.60           C  
ATOM    533  C   ILE B  69      -0.773 142.673  53.403  1.00 90.60           C  
ATOM    534  O   ILE B  69      -1.947 142.824  53.749  1.00 90.60           O  
ATOM    535  CB  ILE B  69      -0.656 143.881  51.194  1.00 90.60           C  
ATOM    536  CG1 ILE B  69      -0.433 143.714  49.686  1.00 90.60           C  
ATOM    537  CG2 ILE B  69       0.243 144.982  51.763  1.00 90.60           C  
ATOM    538  CD1 ILE B  69      -0.904 144.900  48.856  1.00 90.60           C  
ATOM    539  N   GLU B  70       0.216 142.616  54.307  1.00 92.11           N  
ATOM    540  CA  GLU B  70      -0.058 142.591  55.740  1.00 92.11           C  
ATOM    541  C   GLU B  70       0.721 143.682  56.470  1.00 92.11           C  
ATOM    542  O   GLU B  70       1.833 144.032  56.069  1.00 92.11           O  
ATOM    543  CB  GLU B  70       0.280 141.220  56.329  1.00 92.11           C  
ATOM    544  CG  GLU B  70      -0.502 140.073  55.705  1.00 92.11           C  
ATOM    545  CD  GLU B  70      -0.106 138.710  56.251  1.00 92.11           C  
ATOM    546  OE1 GLU B  70      -0.619 137.683  55.751  1.00 92.11           O  
ATOM    547  OE2 GLU B  70       0.724 138.668  57.186  1.00 92.11           O1-
ATOM    548  N   ARG B  71       0.082 144.219  57.564  1.00 90.75           N  
ATOM    549  CA  ARG B  71       0.718 145.164  58.476  1.00 90.75           C  
ATOM    550  C   ARG B  71       1.441 144.435  59.604  1.00 90.75           C  
ATOM    551  O   ARG B  71       0.943 143.434  60.123  1.00 90.75           O  
ATOM    552  CB  ARG B  71      -0.317 146.131  59.057  1.00 90.75           C  
ATOM    553  CG  ARG B  71       0.282 147.223  59.928  1.00 90.75           C  
ATOM    554  CD  ARG B  71      -0.783 148.186  60.436  1.00 90.75           C  
ATOM    555  NE  ARG B  71      -1.791 147.500  61.239  1.00 90.75           N  
ATOM    556  CZ  ARG B  71      -3.044 147.916  61.400  1.00 90.75           C  
ATOM    557  NH1 ARG B  71      -3.470 149.028  60.812  1.00 90.75           N1+
ATOM    558  NH2 ARG B  71      -3.878 147.215  62.153  1.00 90.75           N  
ATOM    559  N   GLU B  72       2.634 144.777  59.906  1.00 91.29           N  
ATOM    560  CA  GLU B  72       3.351 144.376  61.112  1.00 91.29           C  
ATOM    561  C   GLU B  72       3.702 145.585  61.974  1.00 91.29           C  
ATOM    562  O   GLU B  72       4.496 146.435  61.567  1.00 91.29           O  
ATOM    563  CB  GLU B  72       4.622 143.602  60.750  1.00 91.29           C  
ATOM    564  CG  GLU B  72       5.371 143.052  61.955  1.00 91.29           C  
ATOM    565  CD  GLU B  72       6.661 142.338  61.584  1.00 91.29           C  
ATOM    566  OE1 GLU B  72       7.305 141.744  62.479  1.00 91.29           O  
ATOM    567  OE2 GLU B  72       7.032 142.373  60.390  1.00 91.29           O1-
ATOM    568  N   THR B  73       3.089 145.685  63.093  1.00 91.17           N  
ATOM    569  CA  THR B  73       3.300 146.788  64.024  1.00 91.17           C  
ATOM    570  C   THR B  73       4.411 146.455  65.015  1.00 91.17           C  
ATOM    571  O   THR B  73       4.440 145.358  65.577  1.00 91.17           O  
ATOM    572  CB  THR B  73       2.008 147.127  64.791  1.00 91.17           C  
ATOM    573  CG2 THR B  73       2.190 148.373  65.651  1.00 91.17           C  
ATOM    574  OG1 THR B  73       0.950 147.358  63.853  1.00 91.17           O  
ATOM    575  N   ASP B  74       5.352 147.383  65.211  1.00 89.51           N  
ATOM    576  CA  ASP B  74       6.457 147.207  66.148  1.00 89.51           C  
ATOM    577  C   ASP B  74       5.991 147.395  67.590  1.00 89.51           C  
ATOM    578  O   ASP B  74       5.605 148.497  67.984  1.00 89.51           O  
ATOM    579  CB  ASP B  74       7.591 148.185  65.830  1.00 89.51           C  
ATOM    580  CG  ASP B  74       8.867 147.882  66.596  1.00 89.51           C  
ATOM    581  OD1 ASP B  74       8.907 146.880  67.342  1.00 89.51           O  
ATOM    582  OD2 ASP B  74       9.840 148.653  66.453  1.00 89.51           O1-
ATOM    583  N   ILE B  75       5.975 146.398  68.315  1.00 87.97           N  
ATOM    584  CA  ILE B  75       5.557 146.508  69.709  1.00 87.97           C  
ATOM    585  C   ILE B  75       6.763 146.315  70.626  1.00 87.97           C  
ATOM    586  O   ILE B  75       6.616 146.238  71.848  1.00 87.97           O  
ATOM    587  CB  ILE B  75       4.454 145.481  70.051  1.00 87.97           C  
ATOM    588  CG1 ILE B  75       4.907 144.066  69.673  1.00 87.97           C  
ATOM    589  CG2 ILE B  75       3.143 145.843  69.348  1.00 87.97           C  
ATOM    590  CD1 ILE B  75       4.031 142.961  70.248  1.00 87.97           C  
ATOM    591  N   ASP B  76       7.957 146.279  70.106  1.00 86.58           N  
ATOM    592  CA  ASP B  76       9.171 146.222  70.914  1.00 86.58           C  
ATOM    593  C   ASP B  76       9.412 147.544  71.638  1.00 86.58           C  
ATOM    594  O   ASP B  76       9.937 147.560  72.754  1.00 86.58           O  
ATOM    595  CB  ASP B  76      10.380 145.872  70.043  1.00 86.58           C  
ATOM    596  CG  ASP B  76      10.444 144.398  69.683  1.00 86.58           C  
ATOM    597  OD1 ASP B  76       9.603 143.613  70.171  1.00 86.58           O  
ATOM    598  OD2 ASP B  76      11.347 144.017  68.906  1.00 86.58           O1-
ATOM    599  N   LYS B  77       9.005 148.530  70.932  1.00 84.99           N  
ATOM    600  CA  LYS B  77       9.105 149.865  71.515  1.00 84.99           C  
ATOM    601  C   LYS B  77       7.774 150.607  71.423  1.00 84.99           C  
ATOM    602  O   LYS B  77       7.273 150.859  70.325  1.00 84.99           O  
ATOM    603  CB  LYS B  77      10.204 150.673  70.821  1.00 84.99           C  
ATOM    604  CG  LYS B  77      10.722 151.844  71.641  1.00 84.99           C  
ATOM    605  CD  LYS B  77      11.825 152.596  70.906  1.00 84.99           C  
ATOM    606  CE  LYS B  77      12.324 153.787  71.713  1.00 84.99           C  
ATOM    607  NZ  LYS B  77      13.414 154.520  71.003  1.00 84.99           N1+
ATOM    608  N   MET B  78       7.174 150.964  72.574  1.00 88.04           N  
ATOM    609  CA  MET B  78       5.962 151.779  72.572  1.00 88.04           C  
ATOM    610  C   MET B  78       6.239 153.165  72.000  1.00 88.04           C  
ATOM    611  O   MET B  78       7.324 153.715  72.193  1.00 88.04           O  
ATOM    612  CB  MET B  78       5.393 151.901  73.987  1.00 88.04           C  
ATOM    613  CG  MET B  78       4.631 150.670  74.449  1.00 88.04           C  
ATOM    614  SD  MET B  78       3.188 150.294  73.380  1.00 88.04           S  
ATOM    615  CE  MET B  78       2.123 151.710  73.769  1.00 88.04           C  
ATOM    616  N   LYS B  79       5.444 153.879  71.345  1.00 87.62           N  
ATOM    617  CA  LYS B  79       5.607 155.194  70.732  1.00 87.62           C  
ATOM    618  C   LYS B  79       5.985 156.243  71.774  1.00 87.62           C  
ATOM    619  O   LYS B  79       6.946 156.992  71.587  1.00 87.62           O  
ATOM    620  CB  LYS B  79       4.326 155.612  70.009  1.00 87.62           C  
ATOM    621  CG  LYS B  79       4.269 155.178  68.551  1.00 87.62           C  
ATOM    622  CD  LYS B  79       2.995 155.665  67.873  1.00 87.62           C  
ATOM    623  CE  LYS B  79       2.886 155.144  66.446  1.00 87.62           C  
ATOM    624  NZ  LYS B  79       1.608 155.566  65.798  1.00 87.62           N1+
ATOM    625  N   TYR B  80       5.181 156.194  72.810  1.00 89.02           N  
ATOM    626  CA  TYR B  80       5.429 157.167  73.867  1.00 89.02           C  
ATOM    627  C   TYR B  80       5.628 156.476  75.210  1.00 89.02           C  
ATOM    628  O   TYR B  80       4.700 155.863  75.743  1.00 89.02           O  
ATOM    629  CB  TYR B  80       4.272 158.167  73.960  1.00 89.02           C  
ATOM    630  CG  TYR B  80       4.014 158.917  72.676  1.00 89.02           C  
ATOM    631  CD1 TYR B  80       4.841 159.966  72.281  1.00 89.02           C  
ATOM    632  CD2 TYR B  80       2.941 158.581  71.857  1.00 89.02           C  
ATOM    633  CE1 TYR B  80       4.605 160.662  71.099  1.00 89.02           C  
ATOM    634  CE2 TYR B  80       2.696 159.269  70.674  1.00 89.02           C  
ATOM    635  CZ  TYR B  80       3.532 160.306  70.304  1.00 89.02           C  
ATOM    636  OH  TYR B  80       3.294 160.992  69.134  1.00 89.02           O  
ATOM    637  N   ILE B  81       6.840 156.479  75.727  1.00 90.73           N  
ATOM    638  CA  ILE B  81       7.180 156.037  77.075  1.00 90.73           C  
ATOM    639  C   ILE B  81       7.243 157.241  78.012  1.00 90.73           C  
ATOM    640  O   ILE B  81       8.185 158.034  77.950  1.00 90.73           O  
ATOM    641  CB  ILE B  81       8.521 155.269  77.096  1.00 90.73           C  
ATOM    642  CG1 ILE B  81       8.488 154.109  76.095  1.00 90.73           C  
ATOM    643  CG2 ILE B  81       8.832 154.765  78.509  1.00 90.73           C  
ATOM    644  CD1 ILE B  81       9.832 153.420  75.902  1.00 90.73           C  
ATOM    645  N   PHE B  82       6.330 157.402  78.819  1.00 86.86           N  
ATOM    646  CA  PHE B  82       6.123 158.611  79.608  1.00 86.86           C  
ATOM    647  C   PHE B  82       7.190 158.741  80.689  1.00 86.86           C  
ATOM    648  O   PHE B  82       7.690 159.838  80.946  1.00 86.86           O  
ATOM    649  CB  PHE B  82       4.729 158.607  80.244  1.00 86.86           C  
ATOM    650  CG  PHE B  82       3.611 158.434  79.252  1.00 86.86           C  
ATOM    651  CD1 PHE B  82       3.353 159.409  78.296  1.00 86.86           C  
ATOM    652  CD2 PHE B  82       2.817 157.295  79.275  1.00 86.86           C  
ATOM    653  CE1 PHE B  82       2.318 159.252  77.377  1.00 86.86           C  
ATOM    654  CE2 PHE B  82       1.781 157.130  78.360  1.00 86.86           C  
ATOM    655  CZ  PHE B  82       1.533 158.110  77.413  1.00 86.86           C  
ATOM    656  N   ASP B  83       7.590 157.785  81.268  1.00 82.76           N  
ATOM    657  CA  ASP B  83       8.650 157.784  82.271  1.00 82.76           C  
ATOM    658  C   ASP B  83      10.001 158.117  81.643  1.00 82.76           C  
ATOM    659  O   ASP B  83      10.939 158.504  82.343  1.00 82.76           O  
ATOM    660  CB  ASP B  83       8.718 156.430  82.979  1.00 82.76           C  
ATOM    661  CG  ASP B  83       9.413 156.500  84.328  1.00 82.76           C  
ATOM    662  OD1 ASP B  83       9.394 157.572  84.969  1.00 82.76           O  
ATOM    663  OD2 ASP B  83       9.987 155.473  84.752  1.00 82.76           O1-
ATOM    664  N   ALA B  84      10.195 158.032  80.345  1.00 84.68           N  
ATOM    665  CA  ALA B  84      11.430 158.331  79.624  1.00 84.68           C  
ATOM    666  C   ALA B  84      11.382 159.728  79.011  1.00 84.68           C  
ATOM    667  O   ALA B  84      12.223 160.076  78.178  1.00 84.68           O  
ATOM    668  CB  ALA B  84      11.680 157.286  78.540  1.00 84.68           C  
ATOM    669  N   GLY B  85      10.361 160.576  79.324  1.00 83.57           N  
ATOM    670  CA  GLY B  85      10.348 161.980  78.944  1.00 83.57           C  
ATOM    671  C   GLY B  85       9.227 162.328  77.983  1.00 83.57           C  
ATOM    672  O   GLY B  85       9.024 163.499  77.656  1.00 83.57           O  
ATOM    673  N   ALA B  86       8.532 161.385  77.422  1.00 85.73           N  
ATOM    674  CA  ALA B  86       7.384 161.704  76.577  1.00 85.73           C  
ATOM    675  C   ALA B  86       6.299 162.422  77.374  1.00 85.73           C  
ATOM    676  O   ALA B  86       6.140 162.183  78.573  1.00 85.73           O  
ATOM    677  CB  ALA B  86       6.822 160.434  75.941  1.00 85.73           C  
ATOM    678  N   LEU B  87       5.599 163.362  76.702  1.00 86.97           N  
ATOM    679  CA  LEU B  87       4.563 164.133  77.382  1.00 86.97           C  
ATOM    680  C   LEU B  87       3.377 163.246  77.747  1.00 86.97           C  
ATOM    681  O   LEU B  87       2.864 162.510  76.902  1.00 86.97           O  
ATOM    682  CB  LEU B  87       4.095 165.295  76.503  1.00 86.97           C  
ATOM    683  CG  LEU B  87       4.992 166.534  76.482  1.00 86.97           C  
ATOM    684  CD1 LEU B  87       4.787 167.315  75.189  1.00 86.97           C  
ATOM    685  CD2 LEU B  87       4.715 167.415  77.695  1.00 86.97           C  
ATOM    686  N   PHE B  88       2.943 163.167  79.079  1.00 86.90           N  
ATOM    687  CA  PHE B  88       1.794 162.413  79.567  1.00 86.90           C  
ATOM    688  C   PHE B  88       0.499 163.175  79.316  1.00 86.90           C  
ATOM    689  O   PHE B  88      -0.064 163.772  80.236  1.00 86.90           O  
ATOM    690  CB  PHE B  88       1.945 162.111  81.062  1.00 86.90           C  
ATOM    691  CG  PHE B  88       0.922 161.142  81.591  1.00 86.90           C  
ATOM    692  CD1 PHE B  88       0.051 161.516  82.607  1.00 86.90           C  
ATOM    693  CD2 PHE B  88       0.831 159.857  81.072  1.00 86.90           C  
ATOM    694  CE1 PHE B  88      -0.897 160.621  83.099  1.00 86.90           C  
ATOM    695  CE2 PHE B  88      -0.113 158.958  81.559  1.00 86.90           C  
ATOM    696  CZ  PHE B  88      -0.976 159.342  82.573  1.00 86.90           C  
ATOM    697  N   ILE B  89       0.123 163.283  77.959  1.00 86.19           N  
ATOM    698  CA  ILE B  89      -1.072 163.985  77.503  1.00 86.19           C  
ATOM    699  C   ILE B  89      -2.017 163.002  76.816  1.00 86.19           C  
ATOM    700  O   ILE B  89      -1.636 161.866  76.523  1.00 86.19           O  
ATOM    701  CB  ILE B  89      -0.716 165.144  76.546  1.00 86.19           C  
ATOM    702  CG1 ILE B  89       0.076 164.619  75.343  1.00 86.19           C  
ATOM    703  CG2 ILE B  89       0.068 166.233  77.285  1.00 86.19           C  
ATOM    704  CD1 ILE B  89       0.345 165.669  74.273  1.00 86.19           C  
ATOM    705  N   ASP B  90      -3.221 163.358  76.566  1.00 83.86           N  
ATOM    706  CA  ASP B  90      -4.297 162.530  76.030  1.00 83.86           C  
ATOM    707  C   ASP B  90      -3.933 161.978  74.654  1.00 83.86           C  
ATOM    708  O   ASP B  90      -4.106 160.786  74.391  1.00 83.86           O  
ATOM    709  CB  ASP B  90      -5.599 163.329  75.949  1.00 83.86           C  
ATOM    710  CG  ASP B  90      -5.405 164.723  75.379  1.00 83.86           C  
ATOM    711  OD1 ASP B  90      -4.251 165.111  75.095  1.00 83.86           O  
ATOM    712  OD2 ASP B  90      -6.415 165.442  75.216  1.00 83.86           O1-
ATOM    713  N   GLN B  91      -3.222 162.737  73.872  1.00 87.41           N  
ATOM    714  CA  GLN B  91      -2.898 162.333  72.508  1.00 87.41           C  
ATOM    715  C   GLN B  91      -1.892 161.186  72.498  1.00 87.41           C  
ATOM    716  O   GLN B  91      -2.018 160.250  71.706  1.00 87.41           O  
ATOM    717  CB  GLN B  91      -2.349 163.519  71.712  1.00 87.41           C  
ATOM    718  CG  GLN B  91      -3.394 164.578  71.388  1.00 87.41           C  
ATOM    719  CD  GLN B  91      -2.781 165.927  71.065  1.00 87.41           C  
ATOM    720  NE2 GLN B  91      -3.620 166.884  70.683  1.00 87.41           N  
ATOM    721  OE1 GLN B  91      -1.563 166.109  71.158  1.00 87.41           O  
ATOM    722  N   ASN B  92      -1.010 161.256  73.404  1.00 88.93           N  
ATOM    723  CA  ASN B  92       0.033 160.235  73.428  1.00 88.93           C  
ATOM    724  C   ASN B  92      -0.487 158.917  73.995  1.00 88.93           C  
ATOM    725  O   ASN B  92      -0.117 157.843  73.517  1.00 88.93           O  
ATOM    726  CB  ASN B  92       1.240 160.720  74.234  1.00 88.93           C  
ATOM    727  CG  ASN B  92       1.990 161.842  73.543  1.00 88.93           C  
ATOM    728  ND2 ASN B  92       2.908 162.474  74.265  1.00 88.93           N  
ATOM    729  OD1 ASN B  92       1.746 162.139  72.371  1.00 88.93           O  
ATOM    730  N   VAL B  93      -1.452 158.886  74.866  1.00 87.94           N  
ATOM    731  CA  VAL B  93      -2.051 157.672  75.411  1.00 87.94           C  
ATOM    732  C   VAL B  93      -2.924 157.005  74.351  1.00 87.94           C  
ATOM    733  O   VAL B  93      -2.867 155.787  74.167  1.00 87.94           O  
ATOM    734  CB  VAL B  93      -2.884 157.969  76.678  1.00 87.94           C  
ATOM    735  CG1 VAL B  93      -3.658 156.729  77.119  1.00 87.94           C  
ATOM    736  CG2 VAL B  93      -1.981 158.468  77.805  1.00 87.94           C  
ATOM    737  N   ASP B  94      -3.553 157.820  73.622  1.00 88.53           N  
ATOM    738  CA  ASP B  94      -4.365 157.283  72.535  1.00 88.53           C  
ATOM    739  C   ASP B  94      -3.493 156.608  71.479  1.00 88.53           C  
ATOM    740  O   ASP B  94      -3.848 155.549  70.957  1.00 88.53           O  
ATOM    741  CB  ASP B  94      -5.204 158.391  71.894  1.00 88.53           C  
ATOM    742  CG  ASP B  94      -6.464 158.710  72.678  1.00 88.53           C  
ATOM    743  OD1 ASP B  94      -6.865 157.902  73.543  1.00 88.53           O  
ATOM    744  OD2 ASP B  94      -7.064 159.778  72.427  1.00 88.53           O1-
ATOM    745  N   ALA B  95      -2.372 157.200  71.277  1.00 89.26           N  
ATOM    746  CA  ALA B  95      -1.466 156.638  70.278  1.00 89.26           C  
ATOM    747  C   ALA B  95      -0.924 155.284  70.729  1.00 89.26           C  
ATOM    748  O   ALA B  95      -0.812 154.355  69.927  1.00 89.26           O  
ATOM    749  CB  ALA B  95      -0.315 157.602  70.001  1.00 89.26           C  
ATOM    750  N   ASP B  96      -0.716 155.151  71.976  1.00 90.42           N  
ATOM    751  CA  ASP B  96      -0.232 153.879  72.505  1.00 90.42           C  
ATOM    752  C   ASP B  96      -1.320 152.809  72.443  1.00 90.42           C  
ATOM    753  O   ASP B  96      -1.053 151.665  72.071  1.00 90.42           O  
ATOM    754  CB  ASP B  96       0.258 154.048  73.945  1.00 90.42           C  
ATOM    755  CG  ASP B  96       1.641 154.670  74.031  1.00 90.42           C  
ATOM    756  OD1 ASP B  96       2.304 154.830  72.984  1.00 90.42           O  
ATOM    757  OD2 ASP B  96       2.072 155.001  75.157  1.00 90.42           O1-
ATOM    758  N   PHE B  97      -2.509 153.138  72.661  1.00 91.14           N  
ATOM    759  CA  PHE B  97      -3.612 152.195  72.522  1.00 91.14           C  
ATOM    760  C   PHE B  97      -3.780 151.769  71.068  1.00 91.14           C  
ATOM    761  O   PHE B  97      -3.998 150.590  70.782  1.00 91.14           O  
ATOM    762  CB  PHE B  97      -4.915 152.808  73.044  1.00 91.14           C  
ATOM    763  CG  PHE B  97      -5.117 152.636  74.525  1.00 91.14           C  
ATOM    764  CD1 PHE B  97      -5.297 151.372  75.074  1.00 91.14           C  
ATOM    765  CD2 PHE B  97      -5.126 153.738  75.369  1.00 91.14           C  
ATOM    766  CE1 PHE B  97      -5.484 151.209  76.444  1.00 91.14           C  
ATOM    767  CE2 PHE B  97      -5.312 153.584  76.740  1.00 91.14           C  
ATOM    768  CZ  PHE B  97      -5.492 152.319  77.275  1.00 91.14           C  
ATOM    769  N   ARG B  98      -3.556 152.720  70.229  1.00 89.80           N  
ATOM    770  CA  ARG B  98      -3.682 152.401  68.811  1.00 89.80           C  
ATOM    771  C   ARG B  98      -2.600 151.419  68.372  1.00 89.80           C  
ATOM    772  O   ARG B  98      -2.868 150.498  67.597  1.00 89.80           O  
ATOM    773  CB  ARG B  98      -3.608 153.674  67.964  1.00 89.80           C  
ATOM    774  CG  ARG B  98      -4.227 153.531  66.583  1.00 89.80           C  
ATOM    775  CD  ARG B  98      -4.167 154.836  65.801  1.00 89.80           C  
ATOM    776  NE  ARG B  98      -5.039 155.853  66.383  1.00 89.80           N  
ATOM    777  CZ  ARG B  98      -4.721 157.138  66.514  1.00 89.80           C  
ATOM    778  NH1 ARG B  98      -3.541 157.590  66.106  1.00 89.80           N1+
ATOM    779  NH2 ARG B  98      -5.590 157.978  67.058  1.00 89.80           N  
ATOM    780  N   GLN B  99      -1.423 151.620  68.854  1.00 91.38           N  
ATOM    781  CA  GLN B  99      -0.331 150.697  68.562  1.00 91.38           C  
ATOM    782  C   GLN B  99      -0.669 149.282  69.023  1.00 91.38           C  
ATOM    783  O   GLN B  99      -0.497 148.321  68.272  1.00 91.38           O  
ATOM    784  CB  GLN B  99       0.964 151.170  69.224  1.00 91.38           C  
ATOM    785  CG  GLN B  99       2.190 150.360  68.824  1.00 91.38           C  
ATOM    786  CD  GLN B  99       3.473 150.901  69.426  1.00 91.38           C  
ATOM    787  NE2 GLN B  99       4.596 150.276  69.089  1.00 91.38           N  
ATOM    788  OE1 GLN B  99       3.455 151.874  70.187  1.00 91.38           O  
ATOM    789  N   ILE B 100      -1.281 149.092  70.124  1.00 90.35           N  
ATOM    790  CA  ILE B 100      -1.657 147.794  70.673  1.00 90.35           C  
ATOM    791  C   ILE B 100      -2.788 147.190  69.843  1.00 90.35           C  
ATOM    792  O   ILE B 100      -2.752 146.006  69.501  1.00 90.35           O  
ATOM    793  CB  ILE B 100      -2.081 147.907  72.154  1.00 90.35           C  
ATOM    794  CG1 ILE B 100      -0.880 148.295  73.025  1.00 90.35           C  
ATOM    795  CG2 ILE B 100      -2.708 146.596  72.638  1.00 90.35           C  
ATOM    796  CD1 ILE B 100       0.156 147.190  73.178  1.00 90.35           C  
ATOM    797  N   VAL B 101      -3.680 148.044  69.481  1.00 90.85           N  
ATOM    798  CA  VAL B 101      -4.819 147.582  68.694  1.00 90.85           C  
ATOM    799  C   VAL B 101      -4.337 147.066  67.340  1.00 90.85           C  
ATOM    800  O   VAL B 101      -4.773 146.008  66.881  1.00 90.85           O  
ATOM    801  CB  VAL B 101      -5.865 148.702  68.497  1.00 90.85           C  
ATOM    802  CG1 VAL B 101      -6.837 148.341  67.375  1.00 90.85           C  
ATOM    803  CG2 VAL B 101      -6.620 148.962  69.800  1.00 90.85           C  
ATOM    804  N   HIS B 102      -3.425 147.748  66.703  1.00 91.36           N  
ATOM    805  CA  HIS B 102      -2.891 147.291  65.425  1.00 91.36           C  
ATOM    806  C   HIS B 102      -2.252 145.913  65.556  1.00 91.36           C  
ATOM    807  O   HIS B 102      -2.518 145.021  64.747  1.00 91.36           O  
ATOM    808  CB  HIS B 102      -1.870 148.293  64.882  1.00 91.36           C  
ATOM    809  CG  HIS B 102      -2.491 149.505  64.263  1.00 91.36           C  
ATOM    810  CD2 HIS B 102      -3.786 149.886  64.158  1.00 91.36           C  
ATOM    811  ND1 HIS B 102      -1.747 150.493  63.655  1.00 91.36           N  
ATOM    812  CE1 HIS B 102      -2.561 151.432  63.201  1.00 91.36           C  
ATOM    813  NE2 HIS B 102      -3.803 151.088  63.494  1.00 91.36           N  
ATOM    814  N   SER B 103      -1.537 145.759  66.595  1.00 89.76           N  
ATOM    815  CA  SER B 103      -0.908 144.462  66.817  1.00 89.76           C  
ATOM    816  C   SER B 103      -1.948 143.385  67.109  1.00 89.76           C  
ATOM    817  O   SER B 103      -1.843 142.262  66.612  1.00 89.76           O  
ATOM    818  CB  SER B 103       0.093 144.542  67.971  1.00 89.76           C  
ATOM    819  OG  SER B 103       0.626 143.262  68.264  1.00 89.76           O  
ATOM    820  N   GLN B 104      -2.943 143.696  67.804  1.00 88.24           N  
ATOM    821  CA  GLN B 104      -4.005 142.744  68.112  1.00 88.24           C  
ATOM    822  C   GLN B 104      -4.773 142.352  66.854  1.00 88.24           C  
ATOM    823  O   GLN B 104      -5.154 141.191  66.689  1.00 88.24           O  
ATOM    824  CB  GLN B 104      -4.963 143.326  69.152  1.00 88.24           C  
ATOM    825  CG  GLN B 104      -4.592 142.985  70.589  1.00 88.24           C  
ATOM    826  CD  GLN B 104      -5.562 143.567  71.600  1.00 88.24           C  
ATOM    827  NE2 GLN B 104      -5.497 143.077  72.834  1.00 88.24           N  
ATOM    828  OE1 GLN B 104      -6.362 144.450  71.276  1.00 88.24           O  
ATOM    829  N   GLN B 105      -5.023 143.295  66.002  1.00 89.84           N  
ATOM    830  CA  GLN B 105      -5.660 142.997  64.723  1.00 89.84           C  
ATOM    831  C   GLN B 105      -4.832 142.003  63.914  1.00 89.84           C  
ATOM    832  O   GLN B 105      -5.376 141.060  63.336  1.00 89.84           O  
ATOM    833  CB  GLN B 105      -5.873 144.280  63.918  1.00 89.84           C  
ATOM    834  CG  GLN B 105      -6.968 145.180  64.474  1.00 89.84           C  
ATOM    835  CD  GLN B 105      -7.006 146.541  63.804  1.00 89.84           C  
ATOM    836  NE2 GLN B 105      -8.123 147.245  63.955  1.00 89.84           N  
ATOM    837  OE1 GLN B 105      -6.039 146.957  63.158  1.00 89.84           O  
ATOM    838  N   GLU B 106      -3.572 142.202  63.997  1.00 89.73           N  
ATOM    839  CA  GLU B 106      -2.669 141.333  63.249  1.00 89.73           C  
ATOM    840  C   GLU B 106      -2.715 139.902  63.778  1.00 89.73           C  
ATOM    841  O   GLU B 106      -2.799 138.950  63.000  1.00 89.73           O  
ATOM    842  CB  GLU B 106      -1.236 141.869  63.306  1.00 89.73           C  
ATOM    843  CG  GLU B 106      -1.045 143.191  62.577  1.00 89.73           C  
ATOM    844  CD  GLU B 106       0.186 143.956  63.036  1.00 89.73           C  
ATOM    845  OE1 GLU B 106       0.319 145.153  62.694  1.00 89.73           O  
ATOM    846  OE2 GLU B 106       1.025 143.354  63.742  1.00 89.73           O1-
ATOM    847  N   VAL B 107      -2.681 139.744  65.013  1.00 86.29           N  
ATOM    848  CA  VAL B 107      -2.699 138.418  65.620  1.00 86.29           C  
ATOM    849  C   VAL B 107      -4.047 137.749  65.363  1.00 86.29           C  
ATOM    850  O   VAL B 107      -4.105 136.571  65.004  1.00 86.29           O  
ATOM    851  CB  VAL B 107      -2.418 138.484  67.138  1.00 86.29           C  
ATOM    852  CG1 VAL B 107      -2.647 137.122  67.790  1.00 86.29           C  
ATOM    853  CG2 VAL B 107      -0.993 138.971  67.396  1.00 86.29           C  
ATOM    854  N   ARG B 108      -5.109 138.566  65.555  1.00 87.21           N  
ATOM    855  CA  ARG B 108      -6.444 138.055  65.262  1.00 87.21           C  
ATOM    856  C   ARG B 108      -6.541 137.574  63.818  1.00 87.21           C  
ATOM    857  O   ARG B 108      -6.983 136.452  63.560  1.00 87.21           O  
ATOM    858  CB  ARG B 108      -7.501 139.128  65.530  1.00 87.21           C  
ATOM    859  CG  ARG B 108      -8.921 138.687  65.208  1.00 87.21           C  
ATOM    860  CD  ARG B 108      -9.858 139.877  65.049  1.00 87.21           C  
ATOM    861  NE  ARG B 108      -9.528 140.669  63.868  1.00 87.21           N  
ATOM    862  CZ  ARG B 108      -9.927 141.921  63.660  1.00 87.21           C  
ATOM    863  NH1 ARG B 108     -10.681 142.550  64.554  1.00 87.21           N1+
ATOM    864  NH2 ARG B 108      -9.569 142.549  62.549  1.00 87.21           N  
ATOM    865  N   ASP B 109      -6.142 138.316  62.831  1.00 87.80           N  
ATOM    866  CA  ASP B 109      -6.223 137.981  61.413  1.00 87.80           C  
ATOM    867  C   ASP B 109      -5.342 136.779  61.081  1.00 87.80           C  
ATOM    868  O   ASP B 109      -5.727 135.922  60.283  1.00 87.80           O  
ATOM    869  CB  ASP B 109      -5.819 139.182  60.555  1.00 87.80           C  
ATOM    870  CG  ASP B 109      -6.802 140.335  60.648  1.00 87.80           C  
ATOM    871  OD1 ASP B 109      -7.943 140.128  61.115  1.00 87.80           O  
ATOM    872  OD2 ASP B 109      -6.434 141.461  60.249  1.00 87.80           O1-
ATOM    873  N   GLY B 110      -4.181 136.699  61.649  1.00 85.05           N  
ATOM    874  CA  GLY B 110      -3.334 135.528  61.488  1.00 85.05           C  
ATOM    875  C   GLY B 110      -3.988 134.247  61.971  1.00 85.05           C  
ATOM    876  O   GLY B 110      -3.888 133.208  61.316  1.00 85.05           O  
ATOM    877  N   PHE B 111      -4.691 134.376  63.077  1.00 82.28           N  
ATOM    878  CA  PHE B 111      -5.402 133.233  63.636  1.00 82.28           C  
ATOM    879  C   PHE B 111      -6.503 132.766  62.691  1.00 82.28           C  
ATOM    880  O   PHE B 111      -6.656 131.566  62.452  1.00 82.28           O  
ATOM    881  CB  PHE B 111      -5.997 133.585  65.003  1.00 82.28           C  
ATOM    882  CG  PHE B 111      -6.569 132.403  65.738  1.00 82.28           C  
ATOM    883  CD1 PHE B 111      -7.931 132.133  65.695  1.00 82.28           C  
ATOM    884  CD2 PHE B 111      -5.744 131.562  66.473  1.00 82.28           C  
ATOM    885  CE1 PHE B 111      -8.464 131.039  66.375  1.00 82.28           C  
ATOM    886  CE2 PHE B 111      -6.268 130.467  67.154  1.00 82.28           C  
ATOM    887  CZ  PHE B 111      -7.628 130.208  67.105  1.00 82.28           C  
ATOM    888  N   ILE B 112      -7.284 133.610  62.134  1.00 82.67           N  
ATOM    889  CA  ILE B 112      -8.361 133.289  61.204  1.00 82.67           C  
ATOM    890  C   ILE B 112      -7.791 132.577  59.979  1.00 82.67           C  
ATOM    891  O   ILE B 112      -8.333 131.563  59.534  1.00 82.67           O  
ATOM    892  CB  ILE B 112      -9.135 134.556  60.776  1.00 82.67           C  
ATOM    893  CG1 ILE B 112      -9.894 135.147  61.969  1.00 82.67           C  
ATOM    894  CG2 ILE B 112     -10.090 134.241  59.620  1.00 82.67           C  
ATOM    895  CD1 ILE B 112     -10.511 136.511  61.696  1.00 82.67           C  
ATOM    896  N   LYS B 113      -6.708 132.999  59.489  1.00 83.48           N  
ATOM    897  CA  LYS B 113      -6.077 132.379  58.328  1.00 83.48           C  
ATOM    898  C   LYS B 113      -5.592 130.970  58.653  1.00 83.48           C  
ATOM    899  O   LYS B 113      -5.830 130.033  57.887  1.00 83.48           O  
ATOM    900  CB  LYS B 113      -4.910 133.234  57.831  1.00 83.48           C  
ATOM    901  CG  LYS B 113      -4.230 132.689  56.583  1.00 83.48           C  
ATOM    902  CD  LYS B 113      -3.130 133.621  56.094  1.00 83.48           C  
ATOM    903  CE  LYS B 113      -2.424 133.058  54.867  1.00 83.48           C  
ATOM    904  NZ  LYS B 113      -2.614 131.582  54.747  1.00 83.48           N1+
ATOM    905  N   LEU B 114      -4.895 130.780  59.770  1.00 80.61           N  
ATOM    906  CA  LEU B 114      -4.347 129.482  60.150  1.00 80.61           C  
ATOM    907  C   LEU B 114      -5.461 128.462  60.360  1.00 80.61           C  
ATOM    908  O   LEU B 114      -5.337 127.307  59.945  1.00 80.61           O  
ATOM    909  CB  LEU B 114      -3.505 129.607  61.423  1.00 80.61           C  
ATOM    910  CG  LEU B 114      -2.756 128.349  61.866  1.00 80.61           C  
ATOM    911  CD1 LEU B 114      -1.738 127.938  60.808  1.00 80.61           C  
ATOM    912  CD2 LEU B 114      -2.075 128.579  63.211  1.00 80.61           C  
ATOM    913  N   ARG B 115      -6.584 128.868  60.968  1.00 76.69           N  
ATOM    914  CA  ARG B 115      -7.734 127.991  61.162  1.00 76.69           C  
ATOM    915  C   ARG B 115      -8.307 127.536  59.823  1.00 76.69           C  
ATOM    916  O   ARG B 115      -8.650 126.364  59.655  1.00 76.69           O  
ATOM    917  CB  ARG B 115      -8.816 128.695  61.982  1.00 76.69           C  
ATOM    918  CG  ARG B 115      -9.962 127.787  62.400  1.00 76.69           C  
ATOM    919  CD  ARG B 115     -11.005 128.535  63.218  1.00 76.69           C  
ATOM    920  NE  ARG B 115     -12.363 128.186  62.810  1.00 76.69           N  
ATOM    921  CZ  ARG B 115     -13.469 128.700  63.339  1.00 76.69           C  
ATOM    922  NH1 ARG B 115     -13.400 129.599  64.314  1.00 76.69           N1+
ATOM    923  NH2 ARG B 115     -14.655 128.312  62.892  1.00 76.69           N  
ATOM    924  N   GLY B 116      -8.411 128.220  58.735  1.00 77.77           N  
ATOM    925  CA  GLY B 116      -8.884 127.886  57.401  1.00 77.77           C  
ATOM    926  C   GLY B 116      -7.984 126.900  56.679  1.00 77.77           C  
ATOM    927  O   GLY B 116      -8.465 126.046  55.931  1.00 77.77           O  
ATOM    928  N   ASP B 117      -6.750 126.842  56.903  1.00 75.26           N  
ATOM    929  CA  ASP B 117      -5.785 125.971  56.239  1.00 75.26           C  
ATOM    930  C   ASP B 117      -5.804 124.569  56.844  1.00 75.26           C  
ATOM    931  O   ASP B 117      -5.473 123.591  56.169  1.00 75.26           O  
ATOM    932  CB  ASP B 117      -4.378 126.563  56.326  1.00 75.26           C  
ATOM    933  CG  ASP B 117      -4.223 127.846  55.528  1.00 75.26           C  
ATOM    934  OD1 ASP B 117      -5.044 128.102  54.620  1.00 75.26           O  
ATOM    935  OD2 ASP B 117      -3.271 128.606  55.807  1.00 75.26           O1-
ATOM    936  N   VAL B 118      -6.092 124.401  58.102  1.00 75.06           N  
ATOM    937  CA  VAL B 118      -5.993 123.141  58.832  1.00 75.06           C  
ATOM    938  C   VAL B 118      -7.204 122.266  58.519  1.00 75.06           C  
ATOM    939  O   VAL B 118      -7.079 121.046  58.386  1.00 75.06           O  
ATOM    940  CB  VAL B 118      -5.883 123.375  60.355  1.00 75.06           C  
ATOM    941  CG1 VAL B 118      -5.994 122.053  61.113  1.00 75.06           C  
ATOM    942  CG2 VAL B 118      -4.570 124.079  60.693  1.00 75.06           C  
ATOM    943  N   LEU B 119      -8.454 122.717  58.201  1.00 70.91           N  
ATOM    944  CA  LEU B 119      -9.686 121.953  58.039  1.00 70.91           C  
ATOM    945  C   LEU B 119      -9.605 121.042  56.819  1.00 70.91           C  
ATOM    946  O   LEU B 119      -9.964 119.864  56.893  1.00 70.91           O  
ATOM    947  CB  LEU B 119     -10.887 122.893  57.910  1.00 70.91           C  
ATOM    948  CG  LEU B 119     -11.946 122.796  59.009  1.00 70.91           C  
ATOM    949  CD1 LEU B 119     -11.983 124.083  59.825  1.00 70.91           C  
ATOM    950  CD2 LEU B 119     -13.316 122.499  58.407  1.00 70.91           C  
ATOM    951  N   PRO B 120      -9.004 121.280  55.680  1.00 73.15           N  
ATOM    952  CA  PRO B 120      -8.923 120.390  54.519  1.00 73.15           C  
ATOM    953  C   PRO B 120      -7.997 119.199  54.753  1.00 73.15           C  
ATOM    954  O   PRO B 120      -8.154 118.155  54.115  1.00 73.15           O  
ATOM    955  CB  PRO B 120      -8.375 121.299  53.416  1.00 73.15           C  
ATOM    956  CG  PRO B 120      -8.395 122.672  54.007  1.00 73.15           C  
ATOM    957  CD  PRO B 120      -8.581 122.549  55.492  1.00 73.15           C  
ATOM    958  N   LEU B 121      -7.114 119.213  55.615  1.00 75.14           N  
ATOM    959  CA  LEU B 121      -6.188 118.124  55.907  1.00 75.14           C  
ATOM    960  C   LEU B 121      -6.916 116.949  56.551  1.00 75.14           C  
ATOM    961  O   LEU B 121      -6.556 115.791  56.325  1.00 75.14           O  
ATOM    962  CB  LEU B 121      -5.064 118.608  56.827  1.00 75.14           C  
ATOM    963  CG  LEU B 121      -3.938 119.401  56.162  1.00 75.14           C  
ATOM    964  CD1 LEU B 121      -3.466 120.524  57.080  1.00 75.14           C  
ATOM    965  CD2 LEU B 121      -2.779 118.480  55.795  1.00 75.14           C  
ATOM    966  N   VAL B 122      -7.978 117.244  57.320  1.00 73.24           N  
ATOM    967  CA  VAL B 122      -8.765 116.198  57.966  1.00 73.24           C  
ATOM    968  C   VAL B 122      -9.479 115.361  56.907  1.00 73.24           C  
ATOM    969  O   VAL B 122      -9.462 114.129  56.965  1.00 73.24           O  
ATOM    970  CB  VAL B 122      -9.791 116.790  58.958  1.00 73.24           C  
ATOM    971  CG1 VAL B 122     -10.696 115.693  59.517  1.00 73.24           C  
ATOM    972  CG2 VAL B 122      -9.075 117.525  60.090  1.00 73.24           C  
ATOM    973  N   GLN B 123     -10.009 115.937  55.854  1.00 75.29           N  
ATOM    974  CA  GLN B 123     -10.720 115.230  54.794  1.00 75.29           C  
ATOM    975  C   GLN B 123      -9.760 114.400  53.947  1.00 75.29           C  
ATOM    976  O   GLN B 123     -10.071 113.265  53.580  1.00 75.29           O  
ATOM    977  CB  GLN B 123     -11.483 116.217  53.908  1.00 75.29           C  
ATOM    978  CG  GLN B 123     -12.830 116.640  54.478  1.00 75.29           C  
ATOM    979  CD  GLN B 123     -13.558 117.631  53.589  1.00 75.29           C  
ATOM    980  NE2 GLN B 123     -14.812 117.915  53.921  1.00 75.29           N  
ATOM    981  OE1 GLN B 123     -12.996 118.139  52.613  1.00 75.29           O  
ATOM    982  N   GLY B 124      -8.591 114.797  53.616  1.00 74.07           N  
ATOM    983  CA  GLY B 124      -7.596 114.073  52.842  1.00 74.07           C  
ATOM    984  C   GLY B 124      -7.114 112.807  53.525  1.00 74.07           C  
ATOM    985  O   GLY B 124      -6.919 111.779  52.873  1.00 74.07           O  
ATOM    986  N   LEU B 125      -6.983 112.865  54.798  1.00 75.90           N  
ATOM    987  CA  LEU B 125      -6.558 111.700  55.566  1.00 75.90           C  
ATOM    988  C   LEU B 125      -7.605 110.593  55.500  1.00 75.90           C  
ATOM    989  O   LEU B 125      -7.263 109.417  55.355  1.00 75.90           O  
ATOM    990  CB  LEU B 125      -6.297 112.086  57.025  1.00 75.90           C  
ATOM    991  CG  LEU B 125      -5.485 111.090  57.855  1.00 75.90           C  
ATOM    992  CD1 LEU B 125      -3.999 111.223  57.538  1.00 75.90           C  
ATOM    993  CD2 LEU B 125      -5.740 111.301  59.343  1.00 75.90           C  
ATOM    994  N   GLN B 126      -8.913 110.887  55.529  1.00 76.89           N  
ATOM    995  CA  GLN B 126      -9.986 109.900  55.454  1.00 76.89           C  
ATOM    996  C   GLN B 126      -9.983 109.187  54.105  1.00 76.89           C  
ATOM    997  O   GLN B 126     -10.167 107.969  54.041  1.00 76.89           O  
ATOM    998  CB  GLN B 126     -11.343 110.564  55.694  1.00 76.89           C  
ATOM    999  CG  GLN B 126     -11.693 110.732  57.167  1.00 76.89           C  
ATOM   1000  CD  GLN B 126     -13.028 111.420  57.378  1.00 76.89           C  
ATOM   1001  NE2 GLN B 126     -13.530 111.376  58.607  1.00 76.89           N  
ATOM   1002  OE1 GLN B 126     -13.605 111.986  56.443  1.00 76.89           O  
ATOM   1003  N   GLU B 127      -9.665 109.865  53.138  1.00 78.72           N  
ATOM   1004  CA  GLU B 127      -9.620 109.288  51.797  1.00 78.72           C  
ATOM   1005  C   GLU B 127      -8.446 108.325  51.649  1.00 78.72           C  
ATOM   1006  O   GLU B 127      -8.587 107.253  51.057  1.00 78.72           O  
ATOM   1007  CB  GLU B 127      -9.531 110.392  50.740  1.00 78.72           C  
ATOM   1008  CG  GLU B 127     -10.859 110.709  50.069  1.00 78.72           C  
ATOM   1009  CD  GLU B 127     -10.772 111.862  49.081  1.00 78.72           C  
ATOM   1010  OE1 GLU B 127     -11.819 112.263  48.523  1.00 78.72           O  
ATOM   1011  OE2 GLU B 127      -9.648 112.367  48.863  1.00 78.72           O1-
ATOM   1012  N   ALA B 128      -7.343 108.626  52.114  1.00 76.74           N  
ATOM   1013  CA  ALA B 128      -6.160 107.773  52.029  1.00 76.74           C  
ATOM   1014  C   ALA B 128      -6.384 106.450  52.756  1.00 76.74           C  
ATOM   1015  O   ALA B 128      -6.007 105.388  52.256  1.00 76.74           O  
ATOM   1016  CB  ALA B 128      -4.943 108.493  52.604  1.00 76.74           C  
ATOM   1017  N   LEU B 129      -7.014 106.505  53.884  1.00 78.73           N  
ATOM   1018  CA  LEU B 129      -7.289 105.298  54.655  1.00 78.73           C  
ATOM   1019  C   LEU B 129      -8.274 104.395  53.920  1.00 78.73           C  
ATOM   1020  O   LEU B 129      -8.121 103.171  53.921  1.00 78.73           O  
ATOM   1021  CB  LEU B 129      -7.842 105.658  56.036  1.00 78.73           C  
ATOM   1022  CG  LEU B 129      -6.829 105.704  57.181  1.00 78.73           C  
ATOM   1023  CD1 LEU B 129      -7.174 106.831  58.149  1.00 78.73           C  
ATOM   1024  CD2 LEU B 129      -6.781 104.364  57.908  1.00 78.73           C  
ATOM   1025  N   GLN B 130      -9.226 104.900  53.257  1.00 79.51           N  
ATOM   1026  CA  GLN B 130     -10.199 104.124  52.495  1.00 79.51           C  
ATOM   1027  C   GLN B 130      -9.538 103.423  51.312  1.00 79.51           C  
ATOM   1028  O   GLN B 130      -9.791 102.242  51.063  1.00 79.51           O  
ATOM   1029  CB  GLN B 130     -11.336 105.021  52.005  1.00 79.51           C  
ATOM   1030  CG  GLN B 130     -12.510 104.256  51.410  1.00 79.51           C  
ATOM   1031  CD  GLN B 130     -13.632 105.167  50.949  1.00 79.51           C  
ATOM   1032  NE2 GLN B 130     -14.695 104.575  50.415  1.00 79.51           N  
ATOM   1033  OE1 GLN B 130     -13.544 106.393  51.072  1.00 79.51           O  
ATOM   1034  N   GLN B 131      -8.682 104.001  50.628  1.00 76.95           N  
ATOM   1035  CA  GLN B 131      -8.003 103.422  49.473  1.00 76.95           C  
ATOM   1036  C   GLN B 131      -7.064 102.296  49.895  1.00 76.95           C  
ATOM   1037  O   GLN B 131      -6.969 101.272  49.215  1.00 76.95           O  
ATOM   1038  CB  GLN B 131      -7.226 104.497  48.713  1.00 76.95           C  
ATOM   1039  CG  GLN B 131      -8.085 105.326  47.768  1.00 76.95           C  
ATOM   1040  CD  GLN B 131      -7.282 106.349  46.988  1.00 76.95           C  
ATOM   1041  NE2 GLN B 131      -7.957 107.103  46.127  1.00 76.95           N  
ATOM   1042  OE1 GLN B 131      -6.063 106.462  47.158  1.00 76.95           O  
ATOM   1043  N   ALA B 132      -6.400 102.439  50.917  1.00 76.09           N  
ATOM   1044  CA  ALA B 132      -5.510 101.400  51.431  1.00 76.09           C  
ATOM   1045  C   ALA B 132      -6.293 100.148  51.815  1.00 76.09           C  
ATOM   1046  O   ALA B 132      -5.855  99.027  51.544  1.00 76.09           O  
ATOM   1047  CB  ALA B 132      -4.722 101.920  52.631  1.00 76.09           C  
ATOM   1048  N   GLN B 133      -7.472 100.245  52.332  1.00 77.45           N  
ATOM   1049  CA  GLN B 133      -8.312  99.113  52.707  1.00 77.45           C  
ATOM   1050  C   GLN B 133      -8.808  98.363  51.474  1.00 77.45           C  
ATOM   1051  O   GLN B 133      -8.858  97.131  51.468  1.00 77.45           O  
ATOM   1052  CB  GLN B 133      -9.500  99.580  53.550  1.00 77.45           C  
ATOM   1053  CG  GLN B 133      -9.279  99.448  55.051  1.00 77.45           C  
ATOM   1054  CD  GLN B 133     -10.475  99.909  55.863  1.00 77.45           C  
ATOM   1055  NE2 GLN B 133     -10.495  99.554  57.143  1.00 77.45           N  
ATOM   1056  OE1 GLN B 133     -11.373 100.580  55.344  1.00 77.45           O  
ATOM   1057  N   GLU B 134      -9.085  98.989  50.506  1.00 78.57           N  
ATOM   1058  CA  GLU B 134      -9.532  98.367  49.264  1.00 78.57           C  
ATOM   1059  C   GLU B 134      -8.404  97.580  48.603  1.00 78.57           C  
ATOM   1060  O   GLU B 134      -8.625  96.481  48.089  1.00 78.57           O  
ATOM   1061  CB  GLU B 134     -10.072  99.424  48.297  1.00 78.57           C  
ATOM   1062  CG  GLU B 134     -11.509  99.838  48.579  1.00 78.57           C  
ATOM   1063  CD  GLU B 134     -11.997 100.962  47.679  1.00 78.57           C  
ATOM   1064  OE1 GLU B 134     -13.144 101.431  47.860  1.00 78.57           O  
ATOM   1065  OE2 GLU B 134     -11.227 101.377  46.784  1.00 78.57           O1-
ATOM   1066  N   ALA B 135      -7.272  98.019  48.538  1.00 76.65           N  
ATOM   1067  CA  ALA B 135      -6.114  97.328  47.976  1.00 76.65           C  
ATOM   1068  C   ALA B 135      -5.824  96.038  48.737  1.00 76.65           C  
ATOM   1069  O   ALA B 135      -5.504  95.012  48.132  1.00 76.65           O  
ATOM   1070  CB  ALA B 135      -4.889  98.240  47.995  1.00 76.65           C  
ATOM   1071  N   LEU B 136      -5.995  96.051  49.987  1.00 75.65           N  
ATOM   1072  CA  LEU B 136      -5.779  94.867  50.812  1.00 75.65           C  
ATOM   1073  C   LEU B 136      -6.801  93.783  50.486  1.00 75.65           C  
ATOM   1074  O   LEU B 136      -6.454  92.603  50.402  1.00 75.65           O  
ATOM   1075  CB  LEU B 136      -5.858  95.228  52.298  1.00 75.65           C  
ATOM   1076  CG  LEU B 136      -4.889  94.494  53.227  1.00 75.65           C  
ATOM   1077  CD1 LEU B 136      -3.684  95.375  53.539  1.00 75.65           C  
ATOM   1078  CD2 LEU B 136      -5.596  94.071  54.510  1.00 75.65           C  
ATOM   1079  N   GLN B 137      -8.009  94.118  50.290  1.00 78.19           N  
ATOM   1080  CA  GLN B 137      -9.059  93.159  49.961  1.00 78.19           C  
ATOM   1081  C   GLN B 137      -8.813  92.520  48.598  1.00 78.19           C  
ATOM   1082  O   GLN B 137      -8.943  91.303  48.444  1.00 78.19           O  
ATOM   1083  CB  GLN B 137     -10.431  93.835  49.984  1.00 78.19           C  
ATOM   1084  CG  GLN B 137     -11.596  92.865  49.845  1.00 78.19           C  
ATOM   1085  CD  GLN B 137     -12.946  93.549  49.959  1.00 78.19           C  
ATOM   1086  NE2 GLN B 137     -14.016  92.764  49.893  1.00 78.19           N  
ATOM   1087  OE1 GLN B 137     -13.026  94.773  50.105  1.00 78.19           O  
ATOM   1088  N   GLN B 138      -8.408  93.215  47.656  1.00 74.75           N  
ATOM   1089  CA  GLN B 138      -8.158  92.699  46.314  1.00 74.75           C  
ATOM   1090  C   GLN B 138      -6.939  91.782  46.295  1.00 74.75           C  
ATOM   1091  O   GLN B 138      -6.927  90.770  45.592  1.00 74.75           O  
ATOM   1092  CB  GLN B 138      -7.966  93.849  45.323  1.00 74.75           C  
ATOM   1093  CG  GLN B 138      -9.226  94.211  44.549  1.00 74.75           C  
ATOM   1094  CD  GLN B 138      -8.998  95.324  43.544  1.00 74.75           C  
ATOM   1095  NE2 GLN B 138     -10.036  95.661  42.786  1.00 74.75           N  
ATOM   1096  OE1 GLN B 138      -7.898  95.877  43.449  1.00 74.75           O  
ATOM   1097  N   ALA B 139      -5.930  92.080  47.002  1.00 75.12           N  
ATOM   1098  CA  ALA B 139      -4.745  91.233  47.104  1.00 75.12           C  
ATOM   1099  C   ALA B 139      -5.086  89.884  47.731  1.00 75.12           C  
ATOM   1100  O   ALA B 139      -4.579  88.846  47.301  1.00 75.12           O  
ATOM   1101  CB  ALA B 139      -3.658  91.934  47.916  1.00 75.12           C  
ATOM   1102  N   GLN B 140      -5.969  89.857  48.686  1.00 74.33           N  
ATOM   1103  CA  GLN B 140      -6.393  88.611  49.314  1.00 74.33           C  
ATOM   1104  C   GLN B 140      -7.153  87.728  48.328  1.00 74.33           C  
ATOM   1105  O   GLN B 140      -6.938  86.515  48.280  1.00 74.33           O  
ATOM   1106  CB  GLN B 140      -7.262  88.896  50.540  1.00 74.33           C  
ATOM   1107  CG  GLN B 140      -6.819  88.154  51.794  1.00 74.33           C  
ATOM   1108  CD  GLN B 140      -7.521  88.645  53.046  1.00 74.33           C  
ATOM   1109  NE2 GLN B 140      -7.274  87.974  54.166  1.00 74.33           N  
ATOM   1110  OE1 GLN B 140      -8.279  89.620  53.007  1.00 74.33           O  
ATOM   1111  N   GLU B 141      -7.952  88.231  47.600  1.00 76.22           N  
ATOM   1112  CA  GLU B 141      -8.723  87.481  46.613  1.00 76.22           C  
ATOM   1113  C   GLU B 141      -7.818  86.894  45.534  1.00 76.22           C  
ATOM   1114  O   GLU B 141      -8.018  85.758  45.098  1.00 76.22           O  
ATOM   1115  CB  GLU B 141      -9.792  88.372  45.976  1.00 76.22           C  
ATOM   1116  CG  GLU B 141     -10.954  88.698  46.903  1.00 76.22           C  
ATOM   1117  CD  GLU B 141     -11.923  89.712  46.317  1.00 76.22           C  
ATOM   1118  OE1 GLU B 141     -12.893  90.096  47.009  1.00 76.22           O  
ATOM   1119  OE2 GLU B 141     -11.711  90.127  45.155  1.00 76.22           O1-
ATOM   1120  N   ALA B 142      -6.881  87.617  45.070  1.00 74.11           N  
ATOM   1121  CA  ALA B 142      -5.930  87.131  44.074  1.00 74.11           C  
ATOM   1122  C   ALA B 142      -5.115  85.962  44.620  1.00 74.11           C  
ATOM   1123  O   ALA B 142      -4.847  84.995  43.902  1.00 74.11           O  
ATOM   1124  CB  ALA B 142      -5.003  88.259  43.627  1.00 74.11           C  
ATOM   1125  N   SER B 143      -4.690  85.941  45.846  1.00 73.86           N  
ATOM   1126  CA  SER B 143      -3.955  84.854  46.484  1.00 73.86           C  
ATOM   1127  C   SER B 143      -4.792  83.581  46.542  1.00 73.86           C  
ATOM   1128  O   SER B 143      -4.290  82.489  46.264  1.00 73.86           O  
ATOM   1129  CB  SER B 143      -3.524  85.255  47.895  1.00 73.86           C  
ATOM   1130  OG  SER B 143      -2.843  84.189  48.535  1.00 73.86           O  
ATOM   1131  N   GLU B 144      -6.019  83.692  46.839  1.00 75.83           N  
ATOM   1132  CA  GLU B 144      -6.910  82.537  46.900  1.00 75.83           C  
ATOM   1133  C   GLU B 144      -7.093  81.909  45.521  1.00 75.83           C  
ATOM   1134  O   GLU B 144      -7.078  80.684  45.385  1.00 75.83           O  
ATOM   1135  CB  GLU B 144      -8.269  82.935  47.481  1.00 75.83           C  
ATOM   1136  CG  GLU B 144      -8.257  83.136  48.990  1.00 75.83           C  
ATOM   1137  CD  GLU B 144      -9.568  83.682  49.532  1.00 75.83           C  
ATOM   1138  OE1 GLU B 144      -9.652  83.962  50.750  1.00 75.83           O  
ATOM   1139  OE2 GLU B 144     -10.520  83.829  48.734  1.00 75.83           O1-
ATOM   1140  N   ALA B 145      -7.224  82.698  44.581  1.00 72.81           N  
ATOM   1141  CA  ALA B 145      -7.377  82.204  43.215  1.00 72.81           C  
ATOM   1142  C   ALA B 145      -6.116  81.484  42.748  1.00 72.81           C  
ATOM   1143  O   ALA B 145      -6.195  80.459  42.066  1.00 72.81           O  
ATOM   1144  CB  ALA B 145      -7.711  83.354  42.268  1.00 72.81           C  
ATOM   1145  N   ALA B 146      -4.979  81.992  43.052  1.00 71.88           N  
ATOM   1146  CA  ALA B 146      -3.710  81.362  42.697  1.00 71.88           C  
ATOM   1147  C   ALA B 146      -3.565  80.002  43.373  1.00 71.88           C  
ATOM   1148  O   ALA B 146      -3.082  79.046  42.762  1.00 71.88           O  
ATOM   1149  CB  ALA B 146      -2.542  82.269  43.076  1.00 71.88           C  
ATOM   1150  N   GLN B 147      -4.001  79.893  44.650  1.00 72.57           N  
ATOM   1151  CA  GLN B 147      -3.943  78.627  45.373  1.00 72.57           C  
ATOM   1152  C   GLN B 147      -4.860  77.587  44.735  1.00 72.57           C  
ATOM   1153  O   GLN B 147      -4.493  76.416  44.620  1.00 72.57           O  
ATOM   1154  CB  GLN B 147      -4.320  78.829  46.841  1.00 72.57           C  
ATOM   1155  CG  GLN B 147      -4.055  77.613  47.717  1.00 72.57           C  
ATOM   1156  CD  GLN B 147      -2.577  77.300  47.856  1.00 72.57           C  
ATOM   1157  NE2 GLN B 147      -2.260  76.032  48.098  1.00 72.57           N  
ATOM   1158  OE1 GLN B 147      -1.728  78.189  47.745  1.00 72.57           O  
ATOM   1159  N   GLU B 148      -5.951  77.925  44.319  1.00 73.63           N  
ATOM   1160  CA  GLU B 148      -6.894  77.022  43.665  1.00 73.63           C  
ATOM   1161  C   GLU B 148      -6.346  76.523  42.331  1.00 73.63           C  
ATOM   1162  O   GLU B 148      -6.508  75.351  41.987  1.00 73.63           O  
ATOM   1163  CB  GLU B 148      -8.243  77.715  43.453  1.00 73.63           C  
ATOM   1164  CG  GLU B 148      -9.387  77.087  44.235  1.00 73.63           C  
ATOM   1165  CD  GLU B 148     -10.688  77.866  44.126  1.00 73.63           C  
ATOM   1166  OE1 GLU B 148     -11.693  77.459  44.751  1.00 73.63           O  
ATOM   1167  OE2 GLU B 148     -10.702  78.891  43.409  1.00 73.63           O1-
ATOM   1168  N   ALA B 149      -5.764  77.348  41.568  1.00 70.90           N  
ATOM   1169  CA  ALA B 149      -5.160  76.970  40.294  1.00 70.90           C  
ATOM   1170  C   ALA B 149      -4.001  75.998  40.503  1.00 70.90           C  
ATOM   1171  O   ALA B 149      -3.841  75.040  39.743  1.00 70.90           O  
ATOM   1172  CB  ALA B 149      -4.681  78.210  39.543  1.00 70.90           C  
ATOM   1173  N   ALA B 150      -3.172  76.201  41.525  1.00 69.19           N  
ATOM   1174  CA  ALA B 150      -2.075  75.297  41.861  1.00 69.19           C  
ATOM   1175  C   ALA B 150      -2.599  73.913  42.231  1.00 69.19           C  
ATOM   1176  O   ALA B 150      -2.039  72.897  41.811  1.00 69.19           O  
ATOM   1177  CB  ALA B 150      -1.243  75.871  43.005  1.00 69.19           C  
ATOM   1178  N   ASN B 151      -3.637  73.906  43.018  1.00 69.35           N  
ATOM   1179  CA  ASN B 151      -4.251  72.639  43.401  1.00 69.35           C  
ATOM   1180  C   ASN B 151      -4.774  71.879  42.184  1.00 69.35           C  
ATOM   1181  O   ASN B 151      -4.599  70.664  42.084  1.00 69.35           O  
ATOM   1182  CB  ASN B 151      -5.381  72.871  44.407  1.00 69.35           C  
ATOM   1183  CG  ASN B 151      -4.873  73.043  45.825  1.00 69.35           C  
ATOM   1184  ND2 ASN B 151      -5.759  73.451  46.726  1.00 69.35           N  
ATOM   1185  OD1 ASN B 151      -3.695  72.811  46.108  1.00 69.35           O  
ATOM   1186  N   ALA B 152      -5.381  72.538  41.261  1.00 66.31           N  
ATOM   1187  CA  ALA B 152      -5.909  71.931  40.042  1.00 66.31           C  
ATOM   1188  C   ALA B 152      -4.783  71.372  39.176  1.00 66.31           C  
ATOM   1189  O   ALA B 152      -4.922  70.299  38.584  1.00 66.31           O  
ATOM   1190  CB  ALA B 152      -6.728  72.949  39.252  1.00 66.31           C  
ATOM   1191  N   ALA B 153      -3.728  72.034  39.023  1.00 65.22           N  
ATOM   1192  CA  ALA B 153      -2.566  71.580  38.263  1.00 65.22           C  
ATOM   1193  C   ALA B 153      -1.961  70.324  38.883  1.00 65.22           C  
ATOM   1194  O   ALA B 153      -1.536  69.414  38.168  1.00 65.22           O  
ATOM   1195  CB  ALA B 153      -1.518  72.688  38.181  1.00 65.22           C  
ATOM   1196  N   GLU B 154      -1.959  70.256  40.217  1.00 65.28           N  
ATOM   1197  CA  GLU B 154      -1.437  69.086  40.917  1.00 65.28           C  
ATOM   1198  C   GLU B 154      -2.300  67.856  40.655  1.00 65.28           C  
ATOM   1199  O   GLU B 154      -1.779  66.756  40.460  1.00 65.28           O  
ATOM   1200  CB  GLU B 154      -1.346  69.356  42.421  1.00 65.28           C  
ATOM   1201  CG  GLU B 154      -0.254  68.562  43.123  1.00 65.28           C  
ATOM   1202  CD  GLU B 154      -0.152  68.867  44.609  1.00 65.28           C  
ATOM   1203  OE1 GLU B 154       0.671  68.229  45.305  1.00 65.28           O  
ATOM   1204  OE2 GLU B 154      -0.903  69.749  45.082  1.00 65.28           O1-
ATOM   1205  N   VAL B 155      -3.527  68.042  40.670  1.00 63.53           N  
ATOM   1206  CA  VAL B 155      -4.455  66.947  40.407  1.00 63.53           C  
ATOM   1207  C   VAL B 155      -4.286  66.460  38.970  1.00 63.53           C  
ATOM   1208  O   VAL B 155      -4.253  65.254  38.716  1.00 63.53           O  
ATOM   1209  CB  VAL B 155      -5.919  67.371  40.658  1.00 63.53           C  
ATOM   1210  CG1 VAL B 155      -6.885  66.289  40.178  1.00 63.53           C  
ATOM   1211  CG2 VAL B 155      -6.142  67.671  42.139  1.00 63.53           C  
ATOM   1212  N   ALA B 156      -4.145  67.313  38.044  1.00 62.39           N  
ATOM   1213  CA  ALA B 156      -3.943  66.956  36.642  1.00 62.39           C  
ATOM   1214  C   ALA B 156      -2.642  66.180  36.456  1.00 62.39           C  
ATOM   1215  O   ALA B 156      -2.599  65.200  35.709  1.00 62.39           O  
ATOM   1216  CB  ALA B 156      -3.941  68.209  35.770  1.00 62.39           C  
ATOM   1217  N   ALA B 157      -1.617  66.546  37.122  1.00 62.15           N  
ATOM   1218  CA  ALA B 157      -0.312  65.895  37.032  1.00 62.15           C  
ATOM   1219  C   ALA B 157      -0.355  64.495  37.637  1.00 62.15           C  
ATOM   1220  O   ALA B 157       0.269  63.568  37.117  1.00 62.15           O  
ATOM   1221  CB  ALA B 157       0.752  66.740  37.727  1.00 62.15           C  
ATOM   1222  N   SER B 158      -1.097  64.340  38.759  1.00 60.58           N  
ATOM   1223  CA  SER B 158      -1.163  63.055  39.448  1.00 60.58           C  
ATOM   1224  C   SER B 158      -1.873  62.008  38.597  1.00 60.58           C  
ATOM   1225  O   SER B 158      -1.623  60.809  38.742  1.00 60.58           O  
ATOM   1226  CB  SER B 158      -1.878  63.203  40.792  1.00 60.58           C  
ATOM   1227  OG  SER B 158      -3.280  63.289  40.608  1.00 60.58           O  
ATOM   1228  N   GLN B 159      -2.702  62.348  37.715  1.00 59.33           N  
ATOM   1229  CA  GLN B 159      -3.482  61.421  36.902  1.00 59.33           C  
ATOM   1230  C   GLN B 159      -2.692  60.963  35.680  1.00 59.33           C  
ATOM   1231  O   GLN B 159      -3.167  60.131  34.903  1.00 59.33           O  
ATOM   1232  CB  GLN B 159      -4.798  62.067  36.465  1.00 59.33           C  
ATOM   1233  CG  GLN B 159      -5.754  62.353  37.614  1.00 59.33           C  
ATOM   1234  CD  GLN B 159      -7.126  62.795  37.140  1.00 59.33           C  
ATOM   1235  NE2 GLN B 159      -8.104  62.759  38.039  1.00 59.33           N  
ATOM   1236  OE1 GLN B 159      -7.306  63.165  35.976  1.00 59.33           O  
ATOM   1237  N   THR B 160      -1.552  61.274  35.486  1.00 66.44           N  
ATOM   1238  CA  THR B 160      -0.802  60.984  34.269  1.00 66.44           C  
ATOM   1239  C   THR B 160       0.279  59.941  34.535  1.00 66.44           C  
ATOM   1240  O   THR B 160       1.089  59.640  33.655  1.00 66.44           O  
ATOM   1241  CB  THR B 160      -0.159  62.259  33.692  1.00 66.44           C  
ATOM   1242  CG2 THR B 160       0.778  62.909  34.705  1.00 66.44           C  
ATOM   1243  OG1 THR B 160       0.588  61.920  32.516  1.00 66.44           O  
ATOM   1244  N   GLN B 161       0.280  59.279  35.731  1.00 68.23           N  
ATOM   1245  CA  GLN B 161       1.384  58.397  36.093  1.00 68.23           C  
ATOM   1246  C   GLN B 161       1.189  57.002  35.505  1.00 68.23           C  
ATOM   1247  O   GLN B 161       2.129  56.206  35.458  1.00 68.23           O  
ATOM   1248  CB  GLN B 161       1.528  58.311  37.613  1.00 68.23           C  
ATOM   1249  CG  GLN B 161       1.803  59.651  38.281  1.00 68.23           C  
ATOM   1250  CD  GLN B 161       3.076  60.307  37.781  1.00 68.23           C  
ATOM   1251  NE2 GLN B 161       3.043  61.626  37.626  1.00 68.23           N  
ATOM   1252  OE1 GLN B 161       4.082  59.633  37.535  1.00 68.23           O  
ATOM   1253  N   TYR B 162       0.046  56.528  35.148  1.00 70.57           N  
ATOM   1254  CA  TYR B 162      -0.311  55.299  34.449  1.00 70.57           C  
ATOM   1255  C   TYR B 162      -1.449  55.542  33.465  1.00 70.57           C  
ATOM   1256  O   TYR B 162      -2.035  56.627  33.440  1.00 70.57           O  
ATOM   1257  CB  TYR B 162      -0.710  54.209  35.449  1.00 70.57           C  
ATOM   1258  CG  TYR B 162      -1.797  54.631  36.407  1.00 70.57           C  
ATOM   1259  CD1 TYR B 162      -1.486  55.096  37.683  1.00 70.57           C  
ATOM   1260  CD2 TYR B 162      -3.136  54.566  36.038  1.00 70.57           C  
ATOM   1261  CE1 TYR B 162      -2.485  55.485  38.570  1.00 70.57           C  
ATOM   1262  CE2 TYR B 162      -4.143  54.952  36.917  1.00 70.57           C  
ATOM   1263  CZ  TYR B 162      -3.808  55.410  38.178  1.00 70.57           C  
ATOM   1264  OH  TYR B 162      -4.801  55.793  39.052  1.00 70.57           O  
ATOM   1265  N   TYR B 163      -1.637  54.613  32.522  1.00 77.96           N  
ATOM   1266  CA  TYR B 163      -2.687  54.763  31.520  1.00 77.96           C  
ATOM   1267  C   TYR B 163      -3.904  53.918  31.876  1.00 77.96           C  
ATOM   1268  O   TYR B 163      -3.826  52.688  31.907  1.00 77.96           O  
ATOM   1269  CB  TYR B 163      -2.167  54.373  30.134  1.00 77.96           C  
ATOM   1270  CG  TYR B 163      -0.895  55.084  29.739  1.00 77.96           C  
ATOM   1271  CD1 TYR B 163      -0.870  56.467  29.576  1.00 77.96           C  
ATOM   1272  CD2 TYR B 163       0.282  54.375  29.529  1.00 77.96           C  
ATOM   1273  CE1 TYR B 163       0.299  57.127  29.211  1.00 77.96           C  
ATOM   1274  CE2 TYR B 163       1.457  55.024  29.164  1.00 77.96           C  
ATOM   1275  CZ  TYR B 163       1.456  56.398  29.008  1.00 77.96           C  
ATOM   1276  OH  TYR B 163       2.616  57.046  28.646  1.00 77.96           O  
ATOM   1277  N   LEU B 164      -4.982  54.538  32.253  1.00 78.97           N  
ATOM   1278  CA  LEU B 164      -6.225  53.882  32.642  1.00 78.97           C  
ATOM   1279  C   LEU B 164      -7.411  54.829  32.489  1.00 78.97           C  
ATOM   1280  O   LEU B 164      -7.606  55.723  33.315  1.00 78.97           O  
ATOM   1281  CB  LEU B 164      -6.139  53.382  34.086  1.00 78.97           C  
ATOM   1282  CG  LEU B 164      -7.361  52.632  34.618  1.00 78.97           C  
ATOM   1283  CD1 LEU B 164      -7.610  51.372  33.795  1.00 78.97           C  
ATOM   1284  CD2 LEU B 164      -7.176  52.286  36.092  1.00 78.97           C  
ATOM   1285  N   LYS B 165      -8.106  54.650  31.354  1.00 80.80           N  
ATOM   1286  CA  LYS B 165      -9.335  55.410  31.144  1.00 80.80           C  
ATOM   1287  C   LYS B 165     -10.495  54.490  30.775  1.00 80.80           C  
ATOM   1288  O   LYS B 165     -10.482  53.859  29.716  1.00 80.80           O  
ATOM   1289  CB  LYS B 165      -9.135  56.464  30.053  1.00 80.80           C  
ATOM   1290  CG  LYS B 165      -8.172  57.577  30.438  1.00 80.80           C  
ATOM   1291  CD  LYS B 165      -8.757  58.473  31.522  1.00 80.80           C  
ATOM   1292  CE  LYS B 165      -7.794  59.588  31.907  1.00 80.80           C  
ATOM   1293  NZ  LYS B 165      -8.288  60.364  33.084  1.00 80.80           N1+
ATOM   1294  N   TYR B 166     -11.536  54.433  31.709  1.00 83.99           N  
ATOM   1295  CA  TYR B 166     -12.744  53.666  31.429  1.00 83.99           C  
ATOM   1296  C   TYR B 166     -13.747  54.498  30.639  1.00 83.99           C  
ATOM   1297  O   TYR B 166     -13.549  55.700  30.442  1.00 83.99           O  
ATOM   1298  CB  TYR B 166     -13.384  53.176  32.732  1.00 83.99           C  
ATOM   1299  CG  TYR B 166     -12.543  52.171  33.480  1.00 83.99           C  
ATOM   1300  CD1 TYR B 166     -12.293  50.908  32.947  1.00 83.99           C  
ATOM   1301  CD2 TYR B 166     -11.998  52.480  34.721  1.00 83.99           C  
ATOM   1302  CE1 TYR B 166     -11.520  49.978  33.634  1.00 83.99           C  
ATOM   1303  CE2 TYR B 166     -11.224  51.558  35.417  1.00 83.99           C  
ATOM   1304  CZ  TYR B 166     -10.990  50.311  34.866  1.00 83.99           C  
ATOM   1305  OH  TYR B 166     -10.225  49.394  35.550  1.00 83.99           O  
ATOM   1306  N   PHE B 167     -14.791  53.929  30.104  1.00 84.62           N  
ATOM   1307  CA  PHE B 167     -15.847  54.615  29.369  1.00 84.62           C  
ATOM   1308  C   PHE B 167     -16.520  55.666  30.243  1.00 84.62           C  
ATOM   1309  O   PHE B 167     -16.792  55.420  31.420  1.00 84.62           O  
ATOM   1310  CB  PHE B 167     -16.886  53.613  28.858  1.00 84.62           C  
ATOM   1311  CG  PHE B 167     -18.072  54.256  28.190  1.00 84.62           C  
ATOM   1312  CD1 PHE B 167     -19.280  54.388  28.864  1.00 84.62           C  
ATOM   1313  CD2 PHE B 167     -17.978  54.728  26.887  1.00 84.62           C  
ATOM   1314  CE1 PHE B 167     -20.379  54.983  28.248  1.00 84.62           C  
ATOM   1315  CE2 PHE B 167     -19.072  55.324  26.265  1.00 84.62           C  
ATOM   1316  CZ  PHE B 167     -20.272  55.449  26.947  1.00 84.62           C  
ATOM   1317  N   ASN B 168     -16.688  56.767  29.771  1.00 84.86           N  
ATOM   1318  CA  ASN B 168     -17.420  57.887  30.353  1.00 84.86           C  
ATOM   1319  C   ASN B 168     -18.522  58.382  29.420  1.00 84.86           C  
ATOM   1320  O   ASN B 168     -18.245  58.817  28.301  1.00 84.86           O  
ATOM   1321  CB  ASN B 168     -16.465  59.031  30.700  1.00 84.86           C  
ATOM   1322  CG  ASN B 168     -17.151  60.161  31.440  1.00 84.86           C  
ATOM   1323  ND2 ASN B 168     -16.373  60.948  32.174  1.00 84.86           N  
ATOM   1324  OD1 ASN B 168     -18.371  60.325  31.355  1.00 84.86           O  
ATOM   1325  N   PRO B 169     -19.816  58.263  29.841  1.00 85.02           N  
ATOM   1326  CA  PRO B 169     -20.936  58.619  28.966  1.00 85.02           C  
ATOM   1327  C   PRO B 169     -20.937  60.097  28.581  1.00 85.02           C  
ATOM   1328  O   PRO B 169     -21.629  60.493  27.640  1.00 85.02           O  
ATOM   1329  CB  PRO B 169     -22.165  58.274  29.810  1.00 85.02           C  
ATOM   1330  CG  PRO B 169     -21.682  58.315  31.224  1.00 85.02           C  
ATOM   1331  CD  PRO B 169     -20.238  57.906  31.247  1.00 85.02           C  
ATOM   1332  N   GLU B 170     -20.197  60.865  29.192  1.00 79.67           N  
ATOM   1333  CA  GLU B 170     -20.181  62.299  28.923  1.00 79.67           C  
ATOM   1334  C   GLU B 170     -19.180  62.643  27.823  1.00 79.67           C  
ATOM   1335  O   GLU B 170     -19.132  63.783  27.355  1.00 79.67           O  
ATOM   1336  CB  GLU B 170     -19.853  63.082  30.197  1.00 79.67           C  
ATOM   1337  CG  GLU B 170     -20.874  62.900  31.310  1.00 79.67           C  
ATOM   1338  CD  GLU B 170     -20.723  63.914  32.433  1.00 79.67           C  
ATOM   1339  OE1 GLU B 170     -21.601  63.967  33.325  1.00 79.67           O  
ATOM   1340  OE2 GLU B 170     -19.721  64.663  32.421  1.00 79.67           O1-
ATOM   1341  N   ILE B 171     -18.473  61.653  27.447  1.00 85.13           N  
ATOM   1342  CA  ILE B 171     -17.405  61.907  26.485  1.00 85.13           C  
ATOM   1343  C   ILE B 171     -17.806  61.369  25.114  1.00 85.13           C  
ATOM   1344  O   ILE B 171     -18.358  60.271  25.008  1.00 85.13           O  
ATOM   1345  CB  ILE B 171     -16.072  61.274  26.941  1.00 85.13           C  
ATOM   1346  CG1 ILE B 171     -15.709  61.749  28.353  1.00 85.13           C  
ATOM   1347  CG2 ILE B 171     -14.952  61.600  25.949  1.00 85.13           C  
ATOM   1348  CD1 ILE B 171     -15.452  63.246  28.455  1.00 85.13           C  
ATOM   1349  N   GLU B 172     -17.757  62.183  24.018  1.00 86.89           N  
ATOM   1350  CA  GLU B 172     -17.821  61.743  22.628  1.00 86.89           C  
ATOM   1351  C   GLU B 172     -16.445  61.328  22.115  1.00 86.89           C  
ATOM   1352  O   GLU B 172     -15.580  62.176  21.887  1.00 86.89           O  
ATOM   1353  CB  GLU B 172     -18.402  62.847  21.740  1.00 86.89           C  
ATOM   1354  CG  GLU B 172     -18.854  62.361  20.371  1.00 86.89           C  
ATOM   1355  CD  GLU B 172     -19.440  63.466  19.506  1.00 86.89           C  
ATOM   1356  OE1 GLU B 172     -19.697  63.224  18.305  1.00 86.89           O  
ATOM   1357  OE2 GLU B 172     -19.641  64.582  20.033  1.00 86.89           O1-
ATOM   1358  N   TYR B 173     -16.217  60.078  21.958  1.00 86.38           N  
ATOM   1359  CA  TYR B 173     -14.906  59.550  21.597  1.00 86.38           C  
ATOM   1360  C   TYR B 173     -14.660  59.677  20.099  1.00 86.38           C  
ATOM   1361  O   TYR B 173     -15.481  59.238  19.289  1.00 86.38           O  
ATOM   1362  CB  TYR B 173     -14.780  58.085  22.025  1.00 86.38           C  
ATOM   1363  CG  TYR B 173     -14.958  57.867  23.508  1.00 86.38           C  
ATOM   1364  CD1 TYR B 173     -13.892  58.034  24.389  1.00 86.38           C  
ATOM   1365  CD2 TYR B 173     -16.192  57.495  24.030  1.00 86.38           C  
ATOM   1366  CE1 TYR B 173     -14.051  57.833  25.756  1.00 86.38           C  
ATOM   1367  CE2 TYR B 173     -16.363  57.291  25.396  1.00 86.38           C  
ATOM   1368  CZ  TYR B 173     -15.288  57.462  26.249  1.00 86.38           C  
ATOM   1369  OH  TYR B 173     -15.451  57.262  27.602  1.00 86.38           O  
ATOM   1370  N   PRO B 174     -13.604  60.311  19.643  1.00 84.99           N  
ATOM   1371  CA  PRO B 174     -13.280  60.392  18.217  1.00 84.99           C  
ATOM   1372  C   PRO B 174     -12.836  59.052  17.636  1.00 84.99           C  
ATOM   1373  O   PRO B 174     -12.639  58.087  18.379  1.00 84.99           O  
ATOM   1374  CB  PRO B 174     -12.138  61.411  18.172  1.00 84.99           C  
ATOM   1375  CG  PRO B 174     -11.489  61.317  19.515  1.00 84.99           C  
ATOM   1376  CD  PRO B 174     -12.527  60.901  20.518  1.00 84.99           C  
ATOM   1377  N   LYS B 175     -12.790  59.006  16.359  1.00 86.76           N  
ATOM   1378  CA  LYS B 175     -12.224  57.839  15.688  1.00 86.76           C  
ATOM   1379  C   LYS B 175     -10.794  57.579  16.151  1.00 86.76           C  
ATOM   1380  O   LYS B 175     -10.006  58.514  16.307  1.00 86.76           O  
ATOM   1381  CB  LYS B 175     -12.258  58.023  14.170  1.00 86.76           C  
ATOM   1382  CG  LYS B 175     -11.874  56.776  13.387  1.00 86.76           C  
ATOM   1383  CD  LYS B 175     -11.956  57.013  11.884  1.00 86.76           C  
ATOM   1384  CE  LYS B 175     -11.545  55.774  11.099  1.00 86.76           C  
ATOM   1385  NZ  LYS B 175     -11.567  56.019   9.626  1.00 86.76           N1+
ATOM   1386  N   ASN B 176     -10.470  56.364  16.526  1.00 84.86           N  
ATOM   1387  CA  ASN B 176      -9.162  55.845  16.912  1.00 84.86           C  
ATOM   1388  C   ASN B 176      -8.888  56.066  18.397  1.00 84.86           C  
ATOM   1389  O   ASN B 176      -7.831  55.681  18.901  1.00 84.86           O  
ATOM   1390  CB  ASN B 176      -8.060  56.487  16.067  1.00 84.86           C  
ATOM   1391  CG  ASN B 176      -8.187  56.157  14.593  1.00 84.86           C  
ATOM   1392  ND2 ASN B 176      -7.893  57.131  13.740  1.00 84.86           N  
ATOM   1393  OD1 ASN B 176      -8.547  55.036  14.224  1.00 84.86           O  
ATOM   1394  N   ALA B 177      -9.811  56.667  19.100  1.00 83.94           N  
ATOM   1395  CA  ALA B 177      -9.665  56.791  20.548  1.00 83.94           C  
ATOM   1396  C   ALA B 177      -9.624  55.420  21.216  1.00 83.94           C  
ATOM   1397  O   ALA B 177     -10.323  54.496  20.793  1.00 83.94           O  
ATOM   1398  CB  ALA B 177     -10.804  57.627  21.128  1.00 83.94           C  
ATOM   1399  N   ARG B 178      -8.770  55.313  22.251  1.00 86.12           N  
ATOM   1400  CA  ARG B 178      -8.680  54.066  23.004  1.00 86.12           C  
ATOM   1401  C   ARG B 178      -9.073  54.277  24.462  1.00 86.12           C  
ATOM   1402  O   ARG B 178      -8.702  55.283  25.071  1.00 86.12           O  
ATOM   1403  CB  ARG B 178      -7.265  53.489  22.921  1.00 86.12           C  
ATOM   1404  CG  ARG B 178      -6.884  52.990  21.536  1.00 86.12           C  
ATOM   1405  CD  ARG B 178      -5.467  52.433  21.507  1.00 86.12           C  
ATOM   1406  NE  ARG B 178      -5.044  52.107  20.149  1.00 86.12           N  
ATOM   1407  CZ  ARG B 178      -4.329  51.036  19.814  1.00 86.12           C  
ATOM   1408  NH1 ARG B 178      -3.943  50.163  20.737  1.00 86.12           N1+
ATOM   1409  NH2 ARG B 178      -3.999  50.836  18.547  1.00 86.12           N  
ATOM   1410  N   ILE B 179      -9.869  53.465  24.935  1.00 84.99           N  
ATOM   1411  CA  ILE B 179     -10.253  53.397  26.341  1.00 84.99           C  
ATOM   1412  C   ILE B 179     -10.273  51.941  26.801  1.00 84.99           C  
ATOM   1413  O   ILE B 179      -9.950  51.035  26.029  1.00 84.99           O  
ATOM   1414  CB  ILE B 179     -11.630  54.055  26.583  1.00 84.99           C  
ATOM   1415  CG1 ILE B 179     -12.706  53.369  25.733  1.00 84.99           C  
ATOM   1416  CG2 ILE B 179     -11.571  55.556  26.286  1.00 84.99           C  
ATOM   1417  CD1 ILE B 179     -14.122  53.844  26.027  1.00 84.99           C  
ATOM   1418  N   MET B 180     -10.585  51.784  28.011  1.00 84.34           N  
ATOM   1419  CA  MET B 180     -10.632  50.427  28.549  1.00 84.34           C  
ATOM   1420  C   MET B 180     -12.061  50.031  28.903  1.00 84.34           C  
ATOM   1421  O   MET B 180     -12.847  50.864  29.358  1.00 84.34           O  
ATOM   1422  CB  MET B 180      -9.735  50.307  29.783  1.00 84.34           C  
ATOM   1423  CG  MET B 180      -8.255  50.189  29.455  1.00 84.34           C  
ATOM   1424  SD  MET B 180      -7.499  51.806  29.027  1.00 84.34           S  
ATOM   1425  CE  MET B 180      -5.773  51.300  28.792  1.00 84.34           C  
ATOM   1426  N   LEU B 181     -12.366  48.830  28.602  1.00 82.54           N  
ATOM   1427  CA  LEU B 181     -13.586  48.242  29.142  1.00 82.54           C  
ATOM   1428  C   LEU B 181     -13.492  48.087  30.656  1.00 82.54           C  
ATOM   1429  O   LEU B 181     -12.426  48.294  31.240  1.00 82.54           O  
ATOM   1430  CB  LEU B 181     -13.858  46.881  28.494  1.00 82.54           C  
ATOM   1431  CG  LEU B 181     -14.114  46.888  26.986  1.00 82.54           C  
ATOM   1432  CD1 LEU B 181     -14.227  45.460  26.462  1.00 82.54           C  
ATOM   1433  CD2 LEU B 181     -15.373  47.684  26.660  1.00 82.54           C  
ATOM   1434  N   ALA B 182     -14.712  47.664  31.276  1.00 74.94           N  
ATOM   1435  CA  ALA B 182     -14.750  47.453  32.720  1.00 74.94           C  
ATOM   1436  C   ALA B 182     -13.830  46.308  33.132  1.00 74.94           C  
ATOM   1437  O   ALA B 182     -13.255  46.327  34.223  1.00 74.94           O  
ATOM   1438  CB  ALA B 182     -16.179  47.174  33.180  1.00 74.94           C  
ATOM   1439  N   ASN B 183     -13.612  45.513  32.157  1.00 73.60           N  
ATOM   1440  CA  ASN B 183     -12.771  44.359  32.459  1.00 73.60           C  
ATOM   1441  C   ASN B 183     -11.300  44.647  32.172  1.00 73.60           C  
ATOM   1442  O   ASN B 183     -10.452  43.765  32.315  1.00 73.60           O  
ATOM   1443  CB  ASN B 183     -13.237  43.134  31.669  1.00 73.60           C  
ATOM   1444  CG  ASN B 183     -13.108  43.323  30.170  1.00 73.60           C  
ATOM   1445  ND2 ASN B 183     -13.765  42.459  29.405  1.00 73.60           N  
ATOM   1446  OD1 ASN B 183     -12.423  44.237  29.703  1.00 73.60           O  
ATOM   1447  N   GLY B 184     -11.004  45.817  31.657  1.00 73.97           N  
ATOM   1448  CA  GLY B 184      -9.627  46.252  31.489  1.00 73.97           C  
ATOM   1449  C   GLY B 184      -9.132  46.131  30.060  1.00 73.97           C  
ATOM   1450  O   GLY B 184      -8.051  46.620  29.728  1.00 73.97           O  
ATOM   1451  N   ASP B 185      -9.790  45.559  29.144  1.00 79.04           N  
ATOM   1452  CA  ASP B 185      -9.365  45.432  27.753  1.00 79.04           C  
ATOM   1453  C   ASP B 185      -9.419  46.780  27.037  1.00 79.04           C  
ATOM   1454  O   ASP B 185     -10.345  47.565  27.249  1.00 79.04           O  
ATOM   1455  CB  ASP B 185     -10.236  44.411  27.017  1.00 79.04           C  
ATOM   1456  CG  ASP B 185      -9.931  42.977  27.413  1.00 79.04           C  
ATOM   1457  OD1 ASP B 185      -8.969  42.746  28.176  1.00 79.04           O  
ATOM   1458  OD2 ASP B 185     -10.659  42.069  26.956  1.00 79.04           O1-
ATOM   1459  N   VAL B 186      -8.394  46.989  26.233  1.00 80.50           N  
ATOM   1460  CA  VAL B 186      -8.390  48.211  25.436  1.00 80.50           C  
ATOM   1461  C   VAL B 186      -9.270  48.026  24.202  1.00 80.50           C  
ATOM   1462  O   VAL B 186      -9.232  46.976  23.556  1.00 80.50           O  
ATOM   1463  CB  VAL B 186      -6.957  48.608  25.013  1.00 80.50           C  
ATOM   1464  CG1 VAL B 186      -6.984  49.833  24.101  1.00 80.50           C  
ATOM   1465  CG2 VAL B 186      -6.093  48.873  26.244  1.00 80.50           C  
ATOM   1466  N   VAL B 187     -10.103  49.004  24.002  1.00 81.88           N  
ATOM   1467  CA  VAL B 187     -10.895  49.051  22.777  1.00 81.88           C  
ATOM   1468  C   VAL B 187     -10.603  50.346  22.022  1.00 81.88           C  
ATOM   1469  O   VAL B 187     -10.219  51.351  22.625  1.00 81.88           O  
ATOM   1470  CB  VAL B 187     -12.407  48.937  23.074  1.00 81.88           C  
ATOM   1471  CG1 VAL B 187     -12.745  47.555  23.631  1.00 81.88           C  
ATOM   1472  CG2 VAL B 187     -12.843  50.030  24.048  1.00 81.88           C  
ATOM   1473  N   GLN B 188     -10.723  50.243  20.790  1.00 82.37           N  
ATOM   1474  CA  GLN B 188     -10.482  51.371  19.896  1.00 82.37           C  
ATOM   1475  C   GLN B 188     -11.762  51.785  19.176  1.00 82.37           C  
ATOM   1476  O   GLN B 188     -12.459  50.944  18.604  1.00 82.37           O  
ATOM   1477  CB  GLN B 188      -9.394  51.026  18.877  1.00 82.37           C  
ATOM   1478  CG  GLN B 188      -9.156  52.115  17.840  1.00 82.37           C  
ATOM   1479  CD  GLN B 188      -8.261  51.658  16.704  1.00 82.37           C  
ATOM   1480  NE2 GLN B 188      -8.121  52.498  15.684  1.00 82.37           N  
ATOM   1481  OE1 GLN B 188      -7.698  50.559  16.743  1.00 82.37           O  
ATOM   1482  N   SER B 189     -12.091  53.081  19.217  1.00 84.48           N  
ATOM   1483  CA  SER B 189     -13.217  53.578  18.433  1.00 84.48           C  
ATOM   1484  C   SER B 189     -12.926  53.502  16.938  1.00 84.48           C  
ATOM   1485  O   SER B 189     -11.871  53.948  16.482  1.00 84.48           O  
ATOM   1486  CB  SER B 189     -13.547  55.020  18.823  1.00 84.48           C  
ATOM   1487  OG  SER B 189     -14.572  55.542  17.996  1.00 84.48           O  
ATOM   1488  N   THR B 190     -13.783  52.944  16.236  1.00 84.69           N  
ATOM   1489  CA  THR B 190     -13.600  52.808  14.796  1.00 84.69           C  
ATOM   1490  C   THR B 190     -14.447  53.830  14.043  1.00 84.69           C  
ATOM   1491  O   THR B 190     -14.416  53.885  12.812  1.00 84.69           O  
ATOM   1492  CB  THR B 190     -13.959  51.389  14.319  1.00 84.69           C  
ATOM   1493  CG2 THR B 190     -13.059  50.345  14.971  1.00 84.69           C  
ATOM   1494  OG1 THR B 190     -15.323  51.108  14.659  1.00 84.69           O  
ATOM   1495  N   ILE B 191     -15.236  54.563  14.731  1.00 84.11           N  
ATOM   1496  CA  ILE B 191     -16.099  55.571  14.127  1.00 84.11           C  
ATOM   1497  C   ILE B 191     -15.882  56.916  14.816  1.00 84.11           C  
ATOM   1498  O   ILE B 191     -15.283  56.980  15.893  1.00 84.11           O  
ATOM   1499  CB  ILE B 191     -17.587  55.162  14.206  1.00 84.11           C  
ATOM   1500  CG1 ILE B 191     -18.009  54.963  15.667  1.00 84.11           C  
ATOM   1501  CG2 ILE B 191     -17.844  53.896  13.384  1.00 84.11           C  
ATOM   1502  CD1 ILE B 191     -19.495  54.683  15.849  1.00 84.11           C  
ATOM   1503  N   ALA B 192     -16.320  57.926  14.175  1.00 86.83           N  
ATOM   1504  CA  ALA B 192     -16.272  59.263  14.761  1.00 86.83           C  
ATOM   1505  C   ALA B 192     -17.455  59.496  15.695  1.00 86.83           C  
ATOM   1506  O   ALA B 192     -18.506  58.867  15.545  1.00 86.83           O  
ATOM   1507  CB  ALA B 192     -16.247  60.324  13.663  1.00 86.83           C  
ATOM   1508  N   ASN B 193     -17.253  60.305  16.660  1.00 86.65           N  
ATOM   1509  CA  ASN B 193     -18.308  60.710  17.583  1.00 86.65           C  
ATOM   1510  C   ASN B 193     -18.984  59.503  18.227  1.00 86.65           C  
ATOM   1511  O   ASN B 193     -20.213  59.413  18.251  1.00 86.65           O  
ATOM   1512  CB  ASN B 193     -19.344  61.578  16.866  1.00 86.65           C  
ATOM   1513  CG  ASN B 193     -18.720  62.759  16.148  1.00 86.65           C  
ATOM   1514  ND2 ASN B 193     -18.635  63.893  16.835  1.00 86.65           N  
ATOM   1515  OD1 ASN B 193     -18.320  62.654  14.986  1.00 86.65           O  
ATOM   1516  N   ASN B 194     -18.140  58.619  18.644  1.00 88.24           N  
ATOM   1517  CA  ASN B 194     -18.639  57.380  19.230  1.00 88.24           C  
ATOM   1518  C   ASN B 194     -19.154  57.599  20.650  1.00 88.24           C  
ATOM   1519  O   ASN B 194     -18.386  57.956  21.545  1.00 88.24           O  
ATOM   1520  CB  ASN B 194     -17.550  56.305  19.220  1.00 88.24           C  
ATOM   1521  CG  ASN B 194     -18.113  54.903  19.343  1.00 88.24           C  
ATOM   1522  ND2 ASN B 194     -17.309  53.908  18.986  1.00 88.24           N  
ATOM   1523  OD1 ASN B 194     -19.261  54.715  19.755  1.00 88.24           O  
ATOM   1524  N   VAL B 195     -20.322  57.343  20.942  1.00 87.48           N  
ATOM   1525  CA  VAL B 195     -20.912  57.526  22.264  1.00 87.48           C  
ATOM   1526  C   VAL B 195     -21.418  56.187  22.795  1.00 87.48           C  
ATOM   1527  O   VAL B 195     -22.014  56.125  23.873  1.00 87.48           O  
ATOM   1528  CB  VAL B 195     -22.063  58.557  22.233  1.00 87.48           C  
ATOM   1529  CG1 VAL B 195     -21.525  59.959  21.957  1.00 87.48           C  
ATOM   1530  CG2 VAL B 195     -23.103  58.164  21.185  1.00 87.48           C  
ATOM   1531  N   ASN B 196     -21.206  55.174  21.980  1.00 88.57           N  
ATOM   1532  CA  ASN B 196     -21.637  53.848  22.408  1.00 88.57           C  
ATOM   1533  C   ASN B 196     -20.804  53.339  23.581  1.00 88.57           C  
ATOM   1534  O   ASN B 196     -19.584  53.511  23.603  1.00 88.57           O  
ATOM   1535  CB  ASN B 196     -21.571  52.860  21.242  1.00 88.57           C  
ATOM   1536  CG  ASN B 196     -22.526  53.216  20.119  1.00 88.57           C  
ATOM   1537  ND2 ASN B 196     -22.222  52.752  18.913  1.00 88.57           N  
ATOM   1538  OD1 ASN B 196     -23.528  53.902  20.335  1.00 88.57           O  
ATOM   1539  N   ASN B 197     -21.401  52.784  24.586  1.00 87.42           N  
ATOM   1540  CA  ASN B 197     -20.702  52.114  25.678  1.00 87.42           C  
ATOM   1541  C   ASN B 197     -20.196  50.737  25.257  1.00 87.42           C  
ATOM   1542  O   ASN B 197     -20.984  49.804  25.096  1.00 87.42           O  
ATOM   1543  CB  ASN B 197     -21.609  51.995  26.904  1.00 87.42           C  
ATOM   1544  CG  ASN B 197     -20.899  51.392  28.100  1.00 87.42           C  
ATOM   1545  ND2 ASN B 197     -21.555  51.417  29.254  1.00 87.42           N  
ATOM   1546  OD1 ASN B 197     -19.769  50.910  27.988  1.00 87.42           O  
ATOM   1547  N   PRO B 198     -18.908  50.651  25.014  1.00 84.41           N  
ATOM   1548  CA  PRO B 198     -18.367  49.386  24.512  1.00 84.41           C  
ATOM   1549  C   PRO B 198     -18.553  48.232  25.495  1.00 84.41           C  
ATOM   1550  O   PRO B 198     -18.412  47.066  25.118  1.00 84.41           O  
ATOM   1551  CB  PRO B 198     -16.882  49.694  24.305  1.00 84.41           C  
ATOM   1552  CG  PRO B 198     -16.585  50.801  25.264  1.00 84.41           C  
ATOM   1553  CD  PRO B 198     -17.796  51.684  25.363  1.00 84.41           C  
ATOM   1554  N   ASN B 199     -18.891  48.446  26.766  1.00 83.32           N  
ATOM   1555  CA  ASN B 199     -19.175  47.387  27.728  1.00 83.32           C  
ATOM   1556  C   ASN B 199     -20.499  46.693  27.424  1.00 83.32           C  
ATOM   1557  O   ASN B 199     -20.724  45.560  27.852  1.00 83.32           O  
ATOM   1558  CB  ASN B 199     -19.183  47.945  29.153  1.00 83.32           C  
ATOM   1559  CG  ASN B 199     -17.817  48.430  29.598  1.00 83.32           C  
ATOM   1560  ND2 ASN B 199     -17.683  49.738  29.784  1.00 83.32           N  
ATOM   1561  OD1 ASN B 199     -16.889  47.635  29.773  1.00 83.32           O  
ATOM   1562  N   LEU B 200     -21.435  47.419  26.730  1.00 80.56           N  
ATOM   1563  CA  LEU B 200     -22.771  46.921  26.424  1.00 80.56           C  
ATOM   1564  C   LEU B 200     -22.920  46.645  24.932  1.00 80.56           C  
ATOM   1565  O   LEU B 200     -23.656  45.738  24.534  1.00 80.56           O  
ATOM   1566  CB  LEU B 200     -23.835  47.925  26.877  1.00 80.56           C  
ATOM   1567  CG  LEU B 200     -23.851  48.269  28.368  1.00 80.56           C  
ATOM   1568  CD1 LEU B 200     -24.863  49.375  28.645  1.00 80.56           C  
ATOM   1569  CD2 LEU B 200     -24.164  47.029  29.199  1.00 80.56           C  
ATOM   1570  N   ASP B 201     -22.316  47.466  24.110  1.00 81.01           N  
ATOM   1571  CA  ASP B 201     -22.446  47.451  22.656  1.00 81.01           C  
ATOM   1572  C   ASP B 201     -21.099  47.698  21.981  1.00 81.01           C  
ATOM   1573  O   ASP B 201     -20.586  48.819  21.999  1.00 81.01           O  
ATOM   1574  CB  ASP B 201     -23.464  48.497  22.198  1.00 81.01           C  
ATOM   1575  CG  ASP B 201     -23.638  48.534  20.689  1.00 81.01           C  
ATOM   1576  OD1 ASP B 201     -23.125  47.632  19.994  1.00 81.01           O  
ATOM   1577  OD2 ASP B 201     -24.292  49.477  20.192  1.00 81.01           O1-
ATOM   1578  N   MET B 202     -20.513  46.800  21.324  1.00 80.93           N  
ATOM   1579  CA  MET B 202     -19.196  46.913  20.703  1.00 80.93           C  
ATOM   1580  C   MET B 202     -19.303  47.518  19.307  1.00 80.93           C  
ATOM   1581  O   MET B 202     -18.332  47.515  18.548  1.00 80.93           O  
ATOM   1582  CB  MET B 202     -18.517  45.544  20.628  1.00 80.93           C  
ATOM   1583  CG  MET B 202     -17.816  45.137  21.915  1.00 80.93           C  
ATOM   1584  SD  MET B 202     -16.418  46.248  22.336  1.00 80.93           S  
ATOM   1585  CE  MET B 202     -15.180  45.670  21.142  1.00 80.93           C  
ATOM   1586  N   SER B 203     -20.489  47.860  18.950  1.00 83.41           N  
ATOM   1587  CA  SER B 203     -20.628  48.537  17.665  1.00 83.41           C  
ATOM   1588  C   SER B 203     -19.747  49.780  17.597  1.00 83.41           C  
ATOM   1589  O   SER B 203     -19.815  50.645  18.473  1.00 83.41           O  
ATOM   1590  CB  SER B 203     -22.087  48.922  17.417  1.00 83.41           C  
ATOM   1591  OG  SER B 203     -22.904  47.768  17.329  1.00 83.41           O  
ATOM   1592  N   GLY B 204     -18.942  49.823  16.664  1.00 85.03           N  
ATOM   1593  CA  GLY B 204     -18.039  50.948  16.483  1.00 85.03           C  
ATOM   1594  C   GLY B 204     -16.755  50.818  17.281  1.00 85.03           C  
ATOM   1595  O   GLY B 204     -15.960  51.757  17.345  1.00 85.03           O  
ATOM   1596  N   TRP B 205     -16.620  49.748  17.978  1.00 85.11           N  
ATOM   1597  CA  TRP B 205     -15.414  49.487  18.757  1.00 85.11           C  
ATOM   1598  C   TRP B 205     -14.706  48.231  18.259  1.00 85.11           C  
ATOM   1599  O   TRP B 205     -15.350  47.298  17.774  1.00 85.11           O  
ATOM   1600  CB  TRP B 205     -15.755  49.341  20.243  1.00 85.11           C  
ATOM   1601  CG  TRP B 205     -16.352  50.572  20.855  1.00 85.11           C  
ATOM   1602  CD1 TRP B 205     -17.681  50.861  20.997  1.00 85.11           C  
ATOM   1603  CD2 TRP B 205     -15.639  51.685  21.403  1.00 85.11           C  
ATOM   1604  CE2 TRP B 205     -16.600  52.613  21.861  1.00 85.11           C  
ATOM   1605  CE3 TRP B 205     -14.279  51.987  21.553  1.00 85.11           C  
ATOM   1606  NE1 TRP B 205     -17.837  52.086  21.602  1.00 85.11           N  
ATOM   1607  CZ2 TRP B 205     -16.244  53.824  22.459  1.00 85.11           C  
ATOM   1608  CZ3 TRP B 205     -13.926  53.193  22.148  1.00 85.11           C  
ATOM   1609  CH2 TRP B 205     -14.907  54.095  22.593  1.00 85.11           C  
ATOM   1610  N   LEU B 206     -13.289  48.168  18.307  1.00 84.26           N  
ATOM   1611  CA  LEU B 206     -12.457  47.016  17.977  1.00 84.26           C  
ATOM   1612  C   LEU B 206     -11.737  46.493  19.216  1.00 84.26           C  
ATOM   1613  O   LEU B 206     -11.173  47.272  19.987  1.00 84.26           O  
ATOM   1614  CB  LEU B 206     -11.436  47.384  16.897  1.00 84.26           C  
ATOM   1615  CG  LEU B 206     -10.549  46.248  16.387  1.00 84.26           C  
ATOM   1616  CD1 LEU B 206     -11.364  45.282  15.534  1.00 84.26           C  
ATOM   1617  CD2 LEU B 206      -9.370  46.803  15.595  1.00 84.26           C  
ATOM   1618  N   MET B 207     -11.852  45.157  19.317  1.00 81.72           N  
ATOM   1619  CA  MET B 207     -11.184  44.521  20.449  1.00 81.72           C  
ATOM   1620  C   MET B 207      -9.699  44.324  20.163  1.00 81.72           C  
ATOM   1621  O   MET B 207      -9.318  43.981  19.043  1.00 81.72           O  
ATOM   1622  CB  MET B 207     -11.837  43.177  20.775  1.00 81.72           C  
ATOM   1623  CG  MET B 207     -11.266  42.501  22.010  1.00 81.72           C  
ATOM   1624  SD  MET B 207     -11.874  43.254  23.569  1.00 81.72           S  
ATOM   1625  CE  MET B 207     -13.628  42.798  23.482  1.00 81.72           C  
ATOM   1626  N   ASN B 208      -8.835  44.413  21.184  1.00 85.54           N  
ATOM   1627  CA  ASN B 208      -7.403  44.149  21.085  1.00 85.54           C  
ATOM   1628  C   ASN B 208      -7.032  42.820  21.736  1.00 85.54           C  
ATOM   1629  O   ASN B 208      -7.837  42.234  22.463  1.00 85.54           O  
ATOM   1630  CB  ASN B 208      -6.602  45.291  21.714  1.00 85.54           C  
ATOM   1631  CG  ASN B 208      -6.661  46.565  20.896  1.00 85.54           C  
ATOM   1632  ND2 ASN B 208      -6.548  47.706  21.566  1.00 85.54           N  
ATOM   1633  OD1 ASN B 208      -6.807  46.525  19.671  1.00 85.54           O  
ATOM   1634  N   LEU B 209      -5.852  42.318  21.345  1.00 88.69           N  
ATOM   1635  CA  LEU B 209      -5.315  41.136  22.011  1.00 88.69           C  
ATOM   1636  C   LEU B 209      -5.054  41.415  23.487  1.00 88.69           C  
ATOM   1637  O   LEU B 209      -4.431  42.422  23.832  1.00 88.69           O  
ATOM   1638  CB  LEU B 209      -4.023  40.677  21.329  1.00 88.69           C  
ATOM   1639  CG  LEU B 209      -3.435  39.351  21.813  1.00 88.69           C  
ATOM   1640  CD1 LEU B 209      -4.314  38.187  21.367  1.00 88.69           C  
ATOM   1641  CD2 LEU B 209      -2.010  39.179  21.300  1.00 88.69           C  
ATOM   1642  N   LYS B 210      -5.608  40.553  24.343  1.00 84.45           N  
ATOM   1643  CA  LYS B 210      -5.486  40.795  25.778  1.00 84.45           C  
ATOM   1644  C   LYS B 210      -4.024  40.786  26.215  1.00 84.45           C  
ATOM   1645  O   LYS B 210      -3.580  41.686  26.931  1.00 84.45           O  
ATOM   1646  CB  LYS B 210      -6.276  39.750  26.568  1.00 84.45           C  
ATOM   1647  CG  LYS B 210      -6.122  39.869  28.077  1.00 84.45           C  
ATOM   1648  CD  LYS B 210      -6.997  38.859  28.809  1.00 84.45           C  
ATOM   1649  CE  LYS B 210      -6.763  38.902  30.313  1.00 84.45           C  
ATOM   1650  NZ  LYS B 210      -7.251  40.180  30.913  1.00 84.45           N1+
ATOM   1651  N   GLY B 211      -3.317  39.707  25.822  1.00 89.63           N  
ATOM   1652  CA  GLY B 211      -1.920  39.566  26.202  1.00 89.63           C  
ATOM   1653  C   GLY B 211      -1.327  38.227  25.805  1.00 89.63           C  
ATOM   1654  O   GLY B 211      -1.863  37.538  24.935  1.00 89.63           O  
ATOM   1655  N   VAL B 212      -0.159  37.997  26.334  1.00 92.64           N  
ATOM   1656  CA  VAL B 212       0.577  36.761  26.089  1.00 92.64           C  
ATOM   1657  C   VAL B 212       0.930  36.098  27.419  1.00 92.64           C  
ATOM   1658  O   VAL B 212       1.264  36.780  28.390  1.00 92.64           O  
ATOM   1659  CB  VAL B 212       1.858  37.016  25.264  1.00 92.64           C  
ATOM   1660  CG1 VAL B 212       1.513  37.617  23.903  1.00 92.64           C  
ATOM   1661  CG2 VAL B 212       2.811  37.932  26.030  1.00 92.64           C  
ATOM   1662  N   VAL B 213       0.697  34.764  27.527  1.00 92.23           N  
ATOM   1663  CA  VAL B 213       1.141  33.975  28.672  1.00 92.23           C  
ATOM   1664  C   VAL B 213       2.076  32.863  28.201  1.00 92.23           C  
ATOM   1665  O   VAL B 213       2.098  32.522  27.016  1.00 92.23           O  
ATOM   1666  CB  VAL B 213      -0.054  33.375  29.446  1.00 92.23           C  
ATOM   1667  CG1 VAL B 213      -0.950  34.482  29.998  1.00 92.23           C  
ATOM   1668  CG2 VAL B 213      -0.854  32.435  28.546  1.00 92.23           C  
ATOM   1669  N   ASN B 214       2.885  32.328  29.143  1.00 94.56           N  
ATOM   1670  CA  ASN B 214       3.928  31.409  28.699  1.00 94.56           C  
ATOM   1671  C   ASN B 214       3.686  29.994  29.217  1.00 94.56           C  
ATOM   1672  O   ASN B 214       4.543  29.120  29.073  1.00 94.56           O  
ATOM   1673  CB  ASN B 214       5.306  31.907  29.139  1.00 94.56           C  
ATOM   1674  CG  ASN B 214       5.453  31.960  30.647  1.00 94.56           C  
ATOM   1675  ND2 ASN B 214       6.650  32.294  31.115  1.00 94.56           N  
ATOM   1676  OD1 ASN B 214       4.499  31.703  31.386  1.00 94.56           O  
ATOM   1677  N   SER B 215       2.547  29.741  29.861  1.00 96.41           N  
ATOM   1678  CA  SER B 215       2.292  28.407  30.395  1.00 96.41           C  
ATOM   1679  C   SER B 215       0.819  28.222  30.741  1.00 96.41           C  
ATOM   1680  O   SER B 215       0.076  29.199  30.858  1.00 96.41           O  
ATOM   1681  CB  SER B 215       3.151  28.152  31.635  1.00 96.41           C  
ATOM   1682  OG  SER B 215       2.743  28.983  32.708  1.00 96.41           O  
ATOM   1683  N   LYS B 216       0.435  26.977  30.963  1.00 97.61           N  
ATOM   1684  CA  LYS B 216      -0.915  26.615  31.386  1.00 97.61           C  
ATOM   1685  C   LYS B 216      -1.201  27.115  32.799  1.00 97.61           C  
ATOM   1686  O   LYS B 216      -2.289  27.625  33.074  1.00 97.61           O  
ATOM   1687  CB  LYS B 216      -1.111  25.100  31.316  1.00 97.61           C  
ATOM   1688  CG  LYS B 216      -2.503  24.637  31.722  1.00 97.61           C  
ATOM   1689  CD  LYS B 216      -2.540  24.189  33.178  1.00 97.61           C  
ATOM   1690  CE  LYS B 216      -3.940  23.760  33.596  1.00 97.61           C  
ATOM   1691  NZ  LYS B 216      -3.987  23.344  35.030  1.00 97.61           N1+
ATOM   1692  N   VAL B 217      -0.225  26.978  33.630  1.00 95.11           N  
ATOM   1693  CA  VAL B 217      -0.402  27.409  35.013  1.00 95.11           C  
ATOM   1694  C   VAL B 217      -0.704  28.905  35.054  1.00 95.11           C  
ATOM   1695  O   VAL B 217      -1.605  29.343  35.772  1.00 95.11           O  
ATOM   1696  CB  VAL B 217       0.845  27.093  35.870  1.00 95.11           C  
ATOM   1697  CG1 VAL B 217       0.768  27.807  37.218  1.00 95.11           C  
ATOM   1698  CG2 VAL B 217       0.988  25.585  36.067  1.00 95.11           C  
ATOM   1699  N   GLU B 218       0.008  29.693  34.220  1.00 92.69           N  
ATOM   1700  CA  GLU B 218      -0.264  31.125  34.142  1.00 92.69           C  
ATOM   1701  C   GLU B 218      -1.650  31.393  33.562  1.00 92.69           C  
ATOM   1702  O   GLU B 218      -2.370  32.272  34.041  1.00 92.69           O  
ATOM   1703  CB  GLU B 218       0.803  31.831  33.302  1.00 92.69           C  
ATOM   1704  CG  GLU B 218       0.731  33.350  33.366  1.00 92.69           C  
ATOM   1705  CD  GLU B 218       1.850  34.036  32.598  1.00 92.69           C  
ATOM   1706  OE1 GLU B 218       1.790  35.273  32.416  1.00 92.69           O  
ATOM   1707  OE2 GLU B 218       2.793  33.331  32.175  1.00 92.69           O1-
ATOM   1708  N   LEU B 219      -2.039  30.726  32.616  1.00 93.99           N  
ATOM   1709  CA  LEU B 219      -3.354  30.875  32.000  1.00 93.99           C  
ATOM   1710  C   LEU B 219      -4.462  30.602  33.012  1.00 93.99           C  
ATOM   1711  O   LEU B 219      -5.442  31.346  33.081  1.00 93.99           O  
ATOM   1712  CB  LEU B 219      -3.496  29.931  30.803  1.00 93.99           C  
ATOM   1713  CG  LEU B 219      -4.787  30.052  29.993  1.00 93.99           C  
ATOM   1714  CD1 LEU B 219      -4.831  31.390  29.263  1.00 93.99           C  
ATOM   1715  CD2 LEU B 219      -4.912  28.895  29.008  1.00 93.99           C  
ATOM   1716  N   GLU B 220      -4.306  29.514  33.834  1.00 93.63           N  
ATOM   1717  CA  GLU B 220      -5.295  29.112  34.829  1.00 93.63           C  
ATOM   1718  C   GLU B 220      -5.539  30.224  35.846  1.00 93.63           C  
ATOM   1719  O   GLU B 220      -6.648  30.364  36.367  1.00 93.63           O  
ATOM   1720  CB  GLU B 220      -4.849  27.834  35.545  1.00 93.63           C  
ATOM   1721  CG  GLU B 220      -4.802  26.609  34.643  1.00 93.63           C  
ATOM   1722  CD  GLU B 220      -4.204  25.387  35.322  1.00 93.63           C  
ATOM   1723  OE1 GLU B 220      -4.120  24.316  34.679  1.00 93.63           O  
ATOM   1724  OE2 GLU B 220      -3.817  25.501  36.506  1.00 93.63           O1-
ATOM   1725  N   GLY B 221      -4.545  30.931  36.086  1.00 90.25           N  
ATOM   1726  CA  GLY B 221      -4.654  31.980  37.087  1.00 90.25           C  
ATOM   1727  C   GLY B 221      -5.049  33.323  36.503  1.00 90.25           C  
ATOM   1728  O   GLY B 221      -5.319  34.272  37.242  1.00 90.25           O  
ATOM   1729  N   LEU B 222      -5.107  33.392  35.229  1.00 87.29           N  
ATOM   1730  CA  LEU B 222      -5.429  34.644  34.553  1.00 87.29           C  
ATOM   1731  C   LEU B 222      -6.939  34.825  34.434  1.00 87.29           C  
ATOM   1732  O   LEU B 222      -7.632  33.958  33.897  1.00 87.29           O  
ATOM   1733  CB  LEU B 222      -4.788  34.684  33.164  1.00 87.29           C  
ATOM   1734  CG  LEU B 222      -4.992  35.969  32.359  1.00 87.29           C  
ATOM   1735  CD1 LEU B 222      -4.179  37.108  32.964  1.00 87.29           C  
ATOM   1736  CD2 LEU B 222      -4.611  35.751  30.898  1.00 87.29           C  
ATOM   1737  N   SER B 223      -7.487  35.872  34.935  1.00 85.30           N  
ATOM   1738  CA  SER B 223      -8.910  36.173  34.811  1.00 85.30           C  
ATOM   1739  C   SER B 223      -9.223  36.817  33.465  1.00 85.30           C  
ATOM   1740  O   SER B 223      -8.326  37.324  32.789  1.00 85.30           O  
ATOM   1741  CB  SER B 223      -9.364  37.093  35.944  1.00 85.30           C  
ATOM   1742  OG  SER B 223     -10.757  37.343  35.861  1.00 85.30           O  
ATOM   1743  N   GLY B 224     -10.468  36.643  33.025  1.00 84.06           N  
ATOM   1744  CA  GLY B 224     -10.881  37.218  31.755  1.00 84.06           C  
ATOM   1745  C   GLY B 224     -12.368  37.511  31.688  1.00 84.06           C  
ATOM   1746  O   GLY B 224     -13.099  37.263  32.649  1.00 84.06           O  
ATOM   1747  N   SER B 225     -12.815  38.144  30.482  1.00 82.53           N  
ATOM   1748  CA  SER B 225     -14.205  38.388  30.111  1.00 82.53           C  
ATOM   1749  C   SER B 225     -14.519  37.814  28.733  1.00 82.53           C  
ATOM   1750  O   SER B 225     -13.610  37.425  27.996  1.00 82.53           O  
ATOM   1751  CB  SER B 225     -14.510  39.887  30.130  1.00 82.53           C  
ATOM   1752  OG  SER B 225     -14.229  40.441  31.403  1.00 82.53           O  
ATOM   1753  N   ASP B 226     -15.772  37.761  28.486  1.00 87.95           N  
ATOM   1754  CA  ASP B 226     -16.241  37.085  27.280  1.00 87.95           C  
ATOM   1755  C   ASP B 226     -15.610  37.693  26.029  1.00 87.95           C  
ATOM   1756  O   ASP B 226     -15.566  38.916  25.882  1.00 87.95           O  
ATOM   1757  CB  ASP B 226     -17.767  37.152  27.186  1.00 87.95           C  
ATOM   1758  CG  ASP B 226     -18.462  36.174  28.116  1.00 87.95           C  
ATOM   1759  OD1 ASP B 226     -17.931  35.065  28.343  1.00 87.95           O  
ATOM   1760  OD2 ASP B 226     -19.552  36.514  28.625  1.00 87.95           O1-
ATOM   1761  N   GLY B 227     -15.011  36.848  25.185  1.00 88.92           N  
ATOM   1762  CA  GLY B 227     -14.504  37.252  23.884  1.00 88.92           C  
ATOM   1763  C   GLY B 227     -13.036  37.636  23.909  1.00 88.92           C  
ATOM   1764  O   GLY B 227     -12.399  37.743  22.859  1.00 88.92           O  
ATOM   1765  N   GLN B 228     -12.410  37.871  25.067  1.00 88.14           N  
ATOM   1766  CA  GLN B 228     -10.984  38.168  25.164  1.00 88.14           C  
ATOM   1767  C   GLN B 228     -10.143  36.986  24.688  1.00 88.14           C  
ATOM   1768  O   GLN B 228     -10.482  35.831  24.951  1.00 88.14           O  
ATOM   1769  CB  GLN B 228     -10.608  38.535  26.600  1.00 88.14           C  
ATOM   1770  CG  GLN B 228     -11.249  39.826  27.093  1.00 88.14           C  
ATOM   1771  CD  GLN B 228     -10.772  40.228  28.476  1.00 88.14           C  
ATOM   1772  NE2 GLN B 228     -10.671  41.531  28.713  1.00 88.14           N  
ATOM   1773  OE1 GLN B 228     -10.496  39.373  29.324  1.00 88.14           O  
ATOM   1774  N   VAL B 229      -9.127  37.356  23.911  1.00 94.08           N  
ATOM   1775  CA  VAL B 229      -8.230  36.344  23.362  1.00 94.08           C  
ATOM   1776  C   VAL B 229      -6.818  36.556  23.903  1.00 94.08           C  
ATOM   1777  O   VAL B 229      -6.317  37.683  23.924  1.00 94.08           O  
ATOM   1778  CB  VAL B 229      -8.219  36.373  21.817  1.00 94.08           C  
ATOM   1779  CG1 VAL B 229      -7.229  35.348  21.265  1.00 94.08           C  
ATOM   1780  CG2 VAL B 229      -9.621  36.115  21.269  1.00 94.08           C  
ATOM   1781  N   VAL B 230      -6.229  35.496  24.405  1.00 92.89           N  
ATOM   1782  CA  VAL B 230      -4.852  35.517  24.887  1.00 92.89           C  
ATOM   1783  C   VAL B 230      -4.012  34.517  24.096  1.00 92.89           C  
ATOM   1784  O   VAL B 230      -4.528  33.504  23.617  1.00 92.89           O  
ATOM   1785  CB  VAL B 230      -4.776  35.200  26.398  1.00 92.89           C  
ATOM   1786  CG1 VAL B 230      -5.219  33.764  26.672  1.00 92.89           C  
ATOM   1787  CG2 VAL B 230      -3.359  35.434  26.920  1.00 92.89           C  
ATOM   1788  N   LEU B 231      -2.696  34.829  23.838  1.00 95.64           N  
ATOM   1789  CA  LEU B 231      -1.731  33.920  23.228  1.00 95.64           C  
ATOM   1790  C   LEU B 231      -0.926  33.187  24.296  1.00 95.64           C  
ATOM   1791  O   LEU B 231      -0.231  33.816  25.096  1.00 95.64           O  
ATOM   1792  CB  LEU B 231      -0.788  34.686  22.297  1.00 95.64           C  
ATOM   1793  CG  LEU B 231       0.432  33.918  21.787  1.00 95.64           C  
ATOM   1794  CD1 LEU B 231      -0.005  32.746  20.915  1.00 95.64           C  
ATOM   1795  CD2 LEU B 231       1.365  34.846  21.016  1.00 95.64           C  
ATOM   1796  N   MET B 232      -1.050  31.889  24.383  1.00 96.54           N  
ATOM   1797  CA  MET B 232      -0.153  31.053  25.175  1.00 96.54           C  
ATOM   1798  C   MET B 232       0.934  30.440  24.299  1.00 96.54           C  
ATOM   1799  O   MET B 232       0.637  29.704  23.356  1.00 96.54           O  
ATOM   1800  CB  MET B 232      -0.936  29.948  25.887  1.00 96.54           C  
ATOM   1801  CG  MET B 232      -0.104  29.146  26.874  1.00 96.54           C  
ATOM   1802  SD  MET B 232      -1.105  27.921  27.804  1.00 96.54           S  
ATOM   1803  CE  MET B 232      -1.388  26.686  26.505  1.00 96.54           C  
ATOM   1804  N   THR B 233       2.178  30.644  24.643  1.00 95.76           N  
ATOM   1805  CA  THR B 233       3.263  30.256  23.749  1.00 95.76           C  
ATOM   1806  C   THR B 233       3.652  28.798  23.972  1.00 95.76           C  
ATOM   1807  O   THR B 233       4.229  28.161  23.088  1.00 95.76           O  
ATOM   1808  CB  THR B 233       4.497  31.156  23.945  1.00 95.76           C  
ATOM   1809  CG2 THR B 233       4.194  32.598  23.553  1.00 95.76           C  
ATOM   1810  OG1 THR B 233       4.894  31.120  25.321  1.00 95.76           O  
ATOM   1811  N   GLY B 234       3.408  28.182  25.030  1.00 97.96           N  
ATOM   1812  CA  GLY B 234       3.699  26.801  25.379  1.00 97.96           C  
ATOM   1813  C   GLY B 234       2.914  26.312  26.582  1.00 97.96           C  
ATOM   1814  O   GLY B 234       2.541  27.104  27.451  1.00 97.96           O  
ATOM   1815  N   TYR B 235       2.695  24.971  26.623  1.00 98.19           N  
ATOM   1816  CA  TYR B 235       1.931  24.414  27.734  1.00 98.19           C  
ATOM   1817  C   TYR B 235       2.677  24.588  29.051  1.00 98.19           C  
ATOM   1818  O   TYR B 235       2.062  24.824  30.094  1.00 98.19           O  
ATOM   1819  CB  TYR B 235       1.636  22.930  27.493  1.00 98.19           C  
ATOM   1820  CG  TYR B 235       0.525  22.385  28.357  1.00 98.19           C  
ATOM   1821  CD1 TYR B 235       0.777  21.945  29.654  1.00 98.19           C  
ATOM   1822  CD2 TYR B 235      -0.778  22.306  27.877  1.00 98.19           C  
ATOM   1823  CE1 TYR B 235      -0.243  21.439  30.453  1.00 98.19           C  
ATOM   1824  CE2 TYR B 235      -1.806  21.802  28.667  1.00 98.19           C  
ATOM   1825  CZ  TYR B 235      -1.530  21.373  29.952  1.00 98.19           C  
ATOM   1826  OH  TYR B 235      -2.543  20.873  30.738  1.00 98.19           O  
ATOM   1827  N   TYR B 236       3.983  24.439  29.030  1.00 97.32           N  
ATOM   1828  CA  TYR B 236       4.832  24.667  30.194  1.00 97.32           C  
ATOM   1829  C   TYR B 236       5.782  25.834  29.957  1.00 97.32           C  
ATOM   1830  O   TYR B 236       6.110  26.153  28.812  1.00 97.32           O  
ATOM   1831  CB  TYR B 236       5.630  23.404  30.533  1.00 97.32           C  
ATOM   1832  CG  TYR B 236       4.778  22.263  31.033  1.00 97.32           C  
ATOM   1833  CD1 TYR B 236       4.456  22.149  32.384  1.00 97.32           C  
ATOM   1834  CD2 TYR B 236       4.295  21.297  30.158  1.00 97.32           C  
ATOM   1835  CE1 TYR B 236       3.673  21.098  32.850  1.00 97.32           C  
ATOM   1836  CE2 TYR B 236       3.511  20.242  30.613  1.00 97.32           C  
ATOM   1837  CZ  TYR B 236       3.205  20.151  31.959  1.00 97.32           C  
ATOM   1838  OH  TYR B 236       2.430  19.109  32.415  1.00 97.32           O  
ATOM   1839  N   ALA B 237       6.177  26.514  31.068  1.00 95.35           N  
ATOM   1840  CA  ALA B 237       7.120  27.627  31.001  1.00 95.35           C  
ATOM   1841  C   ALA B 237       8.447  27.187  30.389  1.00 95.35           C  
ATOM   1842  O   ALA B 237       8.947  26.102  30.692  1.00 95.35           O  
ATOM   1843  CB  ALA B 237       7.348  28.216  32.391  1.00 95.35           C  
ATOM   1844  N   GLY B 238       8.911  27.985  29.439  1.00 94.37           N  
ATOM   1845  CA  GLY B 238      10.203  27.701  28.833  1.00 94.37           C  
ATOM   1846  C   GLY B 238      10.107  26.798  27.619  1.00 94.37           C  
ATOM   1847  O   GLY B 238      11.112  26.531  26.956  1.00 94.37           O  
ATOM   1848  N   GLN B 239       8.909  26.302  27.341  1.00 94.20           N  
ATOM   1849  CA  GLN B 239       8.690  25.462  26.168  1.00 94.20           C  
ATOM   1850  C   GLN B 239       7.880  26.200  25.106  1.00 94.20           C  
ATOM   1851  O   GLN B 239       7.196  27.180  25.410  1.00 94.20           O  
ATOM   1852  CB  GLN B 239       7.981  24.164  26.561  1.00 94.20           C  
ATOM   1853  CG  GLN B 239       8.724  23.353  27.614  1.00 94.20           C  
ATOM   1854  CD  GLN B 239      10.049  22.811  27.111  1.00 94.20           C  
ATOM   1855  NE2 GLN B 239      11.000  22.632  28.021  1.00 94.20           N  
ATOM   1856  OE1 GLN B 239      10.216  22.555  25.914  1.00 94.20           O  
ATOM   1857  N   TYR B 240       7.949  25.832  23.820  1.00 96.41           N  
ATOM   1858  CA  TYR B 240       7.172  26.445  22.749  1.00 96.41           C  
ATOM   1859  C   TYR B 240       6.082  25.501  22.256  1.00 96.41           C  
ATOM   1860  O   TYR B 240       5.207  25.901  21.484  1.00 96.41           O  
ATOM   1861  CB  TYR B 240       8.083  26.844  21.584  1.00 96.41           C  
ATOM   1862  CG  TYR B 240       8.865  25.691  21.003  1.00 96.41           C  
ATOM   1863  CD1 TYR B 240      10.177  25.444  21.400  1.00 96.41           C  
ATOM   1864  CD2 TYR B 240       8.294  24.848  20.055  1.00 96.41           C  
ATOM   1865  CE1 TYR B 240      10.902  24.384  20.866  1.00 96.41           C  
ATOM   1866  CE2 TYR B 240       9.010  23.785  19.514  1.00 96.41           C  
ATOM   1867  CZ  TYR B 240      10.311  23.561  19.925  1.00 96.41           C  
ATOM   1868  OH  TYR B 240      11.024  22.510  19.393  1.00 96.41           O  
ATOM   1869  N   MET B 241       6.076  24.191  22.664  1.00 97.69           N  
ATOM   1870  CA  MET B 241       5.101  23.202  22.213  1.00 97.69           C  
ATOM   1871  C   MET B 241       3.868  23.206  23.111  1.00 97.69           C  
ATOM   1872  O   MET B 241       3.978  23.398  24.323  1.00 97.69           O  
ATOM   1873  CB  MET B 241       5.724  21.805  22.186  1.00 97.69           C  
ATOM   1874  CG  MET B 241       6.846  21.655  21.171  1.00 97.69           C  
ATOM   1875  SD  MET B 241       7.629  19.996  21.231  1.00 97.69           S  
ATOM   1876  CE  MET B 241       8.916  20.205  19.969  1.00 97.69           C  
ATOM   1877  N   GLY B 242       2.666  22.965  22.501  1.00 98.05           N  
ATOM   1878  CA  GLY B 242       1.409  22.924  23.232  1.00 98.05           C  
ATOM   1879  C   GLY B 242       0.755  24.286  23.370  1.00 98.05           C  
ATOM   1880  O   GLY B 242      -0.351  24.398  23.903  1.00 98.05           O  
ATOM   1881  N   GLY B 243       1.394  25.343  22.883  1.00 97.51           N  
ATOM   1882  CA  GLY B 243       0.801  26.671  22.885  1.00 97.51           C  
ATOM   1883  C   GLY B 243      -0.362  26.807  21.920  1.00 97.51           C  
ATOM   1884  O   GLY B 243      -0.524  25.985  21.015  1.00 97.51           O  
ATOM   1885  N   ASP B 244      -1.139  27.765  22.129  1.00 97.75           N  
ATOM   1886  CA  ASP B 244      -2.297  28.067  21.293  1.00 97.75           C  
ATOM   1887  C   ASP B 244      -2.907  29.416  21.667  1.00 97.75           C  
ATOM   1888  O   ASP B 244      -2.468  30.058  22.624  1.00 97.75           O  
ATOM   1889  CB  ASP B 244      -3.350  26.963  21.415  1.00 97.75           C  
ATOM   1890  CG  ASP B 244      -4.153  26.767  20.141  1.00 97.75           C  
ATOM   1891  OD1 ASP B 244      -4.195  27.690  19.298  1.00 97.75           O  
ATOM   1892  OD2 ASP B 244      -4.753  25.683  19.980  1.00 97.75           O1-
ATOM   1893  N   HIS B 245      -3.808  29.885  20.838  1.00 96.94           N  
ATOM   1894  CA  HIS B 245      -4.690  30.961  21.274  1.00 96.94           C  
ATOM   1895  C   HIS B 245      -5.843  30.422  22.114  1.00 96.94           C  
ATOM   1896  O   HIS B 245      -6.270  29.280  21.930  1.00 96.94           O  
ATOM   1897  CB  HIS B 245      -5.234  31.729  20.068  1.00 96.94           C  
ATOM   1898  CG  HIS B 245      -4.206  32.566  19.376  1.00 96.94           C  
ATOM   1899  CD2 HIS B 245      -3.135  33.239  19.860  1.00 96.94           C  
ATOM   1900  ND1 HIS B 245      -4.218  32.786  18.016  1.00 96.94           N  
ATOM   1901  CE1 HIS B 245      -3.195  33.559  17.692  1.00 96.94           C  
ATOM   1902  NE2 HIS B 245      -2.522  33.848  18.792  1.00 96.94           N  
ATOM   1903  N   PHE B 246      -6.238  31.155  23.086  1.00 97.65           N  
ATOM   1904  CA  PHE B 246      -7.372  30.812  23.936  1.00 97.65           C  
ATOM   1905  C   PHE B 246      -8.359  31.971  24.016  1.00 97.65           C  
ATOM   1906  O   PHE B 246      -7.955  33.131  24.120  1.00 97.65           O  
ATOM   1907  CB  PHE B 246      -6.895  30.431  25.342  1.00 97.65           C  
ATOM   1908  CG  PHE B 246      -6.243  29.077  25.415  1.00 97.65           C  
ATOM   1909  CD1 PHE B 246      -6.961  27.967  25.844  1.00 97.65           C  
ATOM   1910  CD2 PHE B 246      -4.912  28.914  25.055  1.00 97.65           C  
ATOM   1911  CE1 PHE B 246      -6.360  26.712  25.913  1.00 97.65           C  
ATOM   1912  CE2 PHE B 246      -4.305  27.663  25.121  1.00 97.65           C  
ATOM   1913  CZ  PHE B 246      -5.030  26.564  25.551  1.00 97.65           C  
ATOM   1914  N   LYS B 247      -9.647  31.708  23.934  1.00 96.53           N  
ATOM   1915  CA  LYS B 247     -10.719  32.692  24.057  1.00 96.53           C  
ATOM   1916  C   LYS B 247     -11.563  32.432  25.302  1.00 96.53           C  
ATOM   1917  O   LYS B 247     -11.956  31.294  25.565  1.00 96.53           O  
ATOM   1918  CB  LYS B 247     -11.606  32.679  22.811  1.00 96.53           C  
ATOM   1919  CG  LYS B 247     -12.694  33.742  22.815  1.00 96.53           C  
ATOM   1920  CD  LYS B 247     -13.630  33.589  21.623  1.00 96.53           C  
ATOM   1921  CE  LYS B 247     -12.921  33.899  20.311  1.00 96.53           C  
ATOM   1922  NZ  LYS B 247     -13.806  33.656  19.132  1.00 96.53           N1+
ATOM   1923  N   TYR B 248     -11.915  33.495  26.038  1.00 93.40           N  
ATOM   1924  CA  TYR B 248     -12.592  33.346  27.321  1.00 93.40           C  
ATOM   1925  C   TYR B 248     -14.090  33.150  27.127  1.00 93.40           C  
ATOM   1926  O   TYR B 248     -14.709  33.822  26.298  1.00 93.40           O  
ATOM   1927  CB  TYR B 248     -12.335  34.567  28.209  1.00 93.40           C  
ATOM   1928  CG  TYR B 248     -12.702  34.352  29.658  1.00 93.40           C  
ATOM   1929  CD1 TYR B 248     -13.915  34.810  30.165  1.00 93.40           C  
ATOM   1930  CD2 TYR B 248     -11.835  33.691  30.521  1.00 93.40           C  
ATOM   1931  CE1 TYR B 248     -14.256  34.616  31.499  1.00 93.40           C  
ATOM   1932  CE2 TYR B 248     -12.166  33.491  31.858  1.00 93.40           C  
ATOM   1933  CZ  TYR B 248     -13.377  33.956  32.337  1.00 93.40           C  
ATOM   1934  OH  TYR B 248     -13.709  33.761  33.658  1.00 93.40           O  
ATOM   1935  N   ASP B 249     -14.684  32.287  27.807  1.00 94.82           N  
ATOM   1936  CA  ASP B 249     -16.111  31.992  27.896  1.00 94.82           C  
ATOM   1937  C   ASP B 249     -16.573  31.945  29.350  1.00 94.82           C  
ATOM   1938  O   ASP B 249     -16.284  30.985  30.068  1.00 94.82           O  
ATOM   1939  CB  ASP B 249     -16.429  30.667  27.199  1.00 94.82           C  
ATOM   1940  CG  ASP B 249     -17.919  30.384  27.117  1.00 94.82           C  
ATOM   1941  OD1 ASP B 249     -18.703  31.020  27.853  1.00 94.82           O  
ATOM   1942  OD2 ASP B 249     -18.312  29.514  26.309  1.00 94.82           O1-
ATOM   1943  N   SER B 250     -17.340  32.920  29.767  1.00 90.53           N  
ATOM   1944  CA  SER B 250     -17.750  33.037  31.163  1.00 90.53           C  
ATOM   1945  C   SER B 250     -18.679  31.896  31.563  1.00 90.53           C  
ATOM   1946  O   SER B 250     -18.742  31.523  32.737  1.00 90.53           O  
ATOM   1947  CB  SER B 250     -18.441  34.378  31.408  1.00 90.53           C  
ATOM   1948  OG  SER B 250     -19.593  34.507  30.593  1.00 90.53           O  
ATOM   1949  N   THR B 251     -19.357  31.241  30.593  1.00 95.39           N  
ATOM   1950  CA  THR B 251     -20.273  30.149  30.898  1.00 95.39           C  
ATOM   1951  C   THR B 251     -19.504  28.894  31.303  1.00 95.39           C  
ATOM   1952  O   THR B 251     -20.073  27.974  31.894  1.00 95.39           O  
ATOM   1953  CB  THR B 251     -21.183  29.831  29.697  1.00 95.39           C  
ATOM   1954  CG2 THR B 251     -21.906  31.082  29.209  1.00 95.39           C  
ATOM   1955  OG1 THR B 251     -20.388  29.304  28.629  1.00 95.39           O  
ATOM   1956  N   GLN B 252     -18.256  28.872  31.049  1.00 96.71           N  
ATOM   1957  CA  GLN B 252     -17.407  27.737  31.395  1.00 96.71           C  
ATOM   1958  C   GLN B 252     -16.260  28.165  32.307  1.00 96.71           C  
ATOM   1959  O   GLN B 252     -15.178  27.575  32.271  1.00 96.71           O  
ATOM   1960  CB  GLN B 252     -16.854  27.074  30.132  1.00 96.71           C  
ATOM   1961  CG  GLN B 252     -17.931  26.548  29.192  1.00 96.71           C  
ATOM   1962  CD  GLN B 252     -17.357  25.805  28.000  1.00 96.71           C  
ATOM   1963  NE2 GLN B 252     -17.544  26.362  26.809  1.00 96.71           N  
ATOM   1964  OE1 GLN B 252     -16.750  24.740  28.149  1.00 96.71           O  
ATOM   1965  N   ALA B 253     -16.415  29.200  33.019  1.00 92.99           N  
ATOM   1966  CA  ALA B 253     -15.358  29.806  33.824  1.00 92.99           C  
ATOM   1967  C   ALA B 253     -14.843  28.831  34.878  1.00 92.99           C  
ATOM   1968  O   ALA B 253     -13.684  28.910  35.293  1.00 92.99           O  
ATOM   1969  CB  ALA B 253     -15.862  31.085  34.488  1.00 92.99           C  
ATOM   1970  N   LEU B 254     -15.685  27.795  35.263  1.00 95.02           N  
ATOM   1971  CA  LEU B 254     -15.300  26.859  36.313  1.00 95.02           C  
ATOM   1972  C   LEU B 254     -14.859  25.526  35.718  1.00 95.02           C  
ATOM   1973  O   LEU B 254     -14.483  24.607  36.450  1.00 95.02           O  
ATOM   1974  CB  LEU B 254     -16.461  26.637  37.287  1.00 95.02           C  
ATOM   1975  CG  LEU B 254     -16.900  27.852  38.106  1.00 95.02           C  
ATOM   1976  CD1 LEU B 254     -18.096  27.496  38.982  1.00 95.02           C  
ATOM   1977  CD2 LEU B 254     -15.744  28.371  38.955  1.00 95.02           C  
ATOM   1978  N   ILE B 255     -14.982  25.387  34.373  1.00 97.12           N  
ATOM   1979  CA  ILE B 255     -14.554  24.163  33.705  1.00 97.12           C  
ATOM   1980  C   ILE B 255     -13.057  24.233  33.409  1.00 97.12           C  
ATOM   1981  O   ILE B 255     -12.564  25.246  32.907  1.00 97.12           O  
ATOM   1982  CB  ILE B 255     -15.347  23.925  32.400  1.00 97.12           C  
ATOM   1983  CG1 ILE B 255     -16.847  23.823  32.698  1.00 97.12           C  
ATOM   1984  CG2 ILE B 255     -14.844  22.668  31.684  1.00 97.12           C  
ATOM   1985  CD1 ILE B 255     -17.229  22.621  33.550  1.00 97.12           C  
ATOM   1986  N   ASN B 256     -12.253  23.306  33.798  1.00 97.87           N  
ATOM   1987  CA  ASN B 256     -10.826  23.140  33.543  1.00 97.87           C  
ATOM   1988  C   ASN B 256     -10.464  21.675  33.317  1.00 97.87           C  
ATOM   1989  O   ASN B 256     -10.121  20.963  34.262  1.00 97.87           O  
ATOM   1990  CB  ASN B 256     -10.004  23.719  34.697  1.00 97.87           C  
ATOM   1991  CG  ASN B 256      -8.511  23.631  34.451  1.00 97.87           C  
ATOM   1992  ND2 ASN B 256      -7.723  24.082  35.420  1.00 97.87           N  
ATOM   1993  OD1 ASN B 256      -8.069  23.161  33.399  1.00 97.87           O  
ATOM   1994  N   ASN B 257     -10.480  21.243  32.009  1.00 97.62           N  
ATOM   1995  CA  ASN B 257     -10.166  19.846  31.728  1.00 97.62           C  
ATOM   1996  C   ASN B 257      -8.698  19.667  31.350  1.00 97.62           C  
ATOM   1997  O   ASN B 257      -8.270  18.561  31.015  1.00 97.62           O  
ATOM   1998  CB  ASN B 257     -11.070  19.305  30.619  1.00 97.62           C  
ATOM   1999  CG  ASN B 257     -10.973  20.113  29.340  1.00 97.62           C  
ATOM   2000  ND2 ASN B 257     -12.073  20.183  28.599  1.00 97.62           N  
ATOM   2001  OD1 ASN B 257      -9.919  20.668  29.020  1.00 97.62           O  
ATOM   2002  N   GLY B 258      -7.965  20.866  31.350  1.00 98.13           N  
ATOM   2003  CA  GLY B 258      -6.522  20.824  31.174  1.00 98.13           C  
ATOM   2004  C   GLY B 258      -6.099  20.807  29.717  1.00 98.13           C  
ATOM   2005  O   GLY B 258      -4.905  20.827  29.412  1.00 98.13           O  
ATOM   2006  N   VAL B 259      -7.105  20.793  28.801  1.00 98.44           N  
ATOM   2007  CA  VAL B 259      -6.744  20.679  27.391  1.00 98.44           C  
ATOM   2008  C   VAL B 259      -7.529  21.700  26.572  1.00 98.44           C  
ATOM   2009  O   VAL B 259      -6.982  22.723  26.153  1.00 98.44           O  
ATOM   2010  CB  VAL B 259      -7.000  19.253  26.853  1.00 98.44           C  
ATOM   2011  CG1 VAL B 259      -6.638  19.163  25.372  1.00 98.44           C  
ATOM   2012  CG2 VAL B 259      -6.210  18.228  27.663  1.00 98.44           C  
ATOM   2013  N   THR B 260      -8.905  21.582  26.520  1.00 98.33           N  
ATOM   2014  CA  THR B 260      -9.717  22.404  25.630  1.00 98.33           C  
ATOM   2015  C   THR B 260     -10.277  23.614  26.373  1.00 98.33           C  
ATOM   2016  O   THR B 260     -10.534  24.656  25.767  1.00 98.33           O  
ATOM   2017  CB  THR B 260     -10.874  21.592  25.019  1.00 98.33           C  
ATOM   2018  CG2 THR B 260     -10.351  20.514  24.075  1.00 98.33           C  
ATOM   2019  OG1 THR B 260     -11.620  20.969  26.072  1.00 98.33           O  
ATOM   2020  N   VAL B 261     -10.529  23.435  27.650  1.00 98.38           N  
ATOM   2021  CA  VAL B 261     -10.983  24.538  28.490  1.00 98.38           C  
ATOM   2022  C   VAL B 261     -10.131  24.609  29.756  1.00 98.38           C  
ATOM   2023  O   VAL B 261      -9.966  23.608  30.457  1.00 98.38           O  
ATOM   2024  CB  VAL B 261     -12.476  24.393  28.860  1.00 98.38           C  
ATOM   2025  CG1 VAL B 261     -12.990  25.662  29.539  1.00 98.38           C  
ATOM   2026  CG2 VAL B 261     -13.305  24.075  27.617  1.00 98.38           C  
ATOM   2027  N   ILE B 262      -9.589  25.681  29.936  1.00 98.16           N  
ATOM   2028  CA  ILE B 262      -8.773  25.951  31.115  1.00 98.16           C  
ATOM   2029  C   ILE B 262      -9.316  27.176  31.848  1.00 98.16           C  
ATOM   2030  O   ILE B 262      -9.007  28.313  31.484  1.00 98.16           O  
ATOM   2031  CB  ILE B 262      -7.290  26.166  30.738  1.00 98.16           C  
ATOM   2032  CG1 ILE B 262      -6.732  24.923  30.035  1.00 98.16           C  
ATOM   2033  CG2 ILE B 262      -6.462  26.510  31.980  1.00 98.16           C  
ATOM   2034  CD1 ILE B 262      -5.365  25.132  29.400  1.00 98.16           C  
ATOM   2035  N   ASN B 263     -10.208  26.915  32.895  1.00 96.28           N  
ATOM   2036  CA  ASN B 263     -10.853  27.958  33.687  1.00 96.28           C  
ATOM   2037  C   ASN B 263     -11.504  29.015  32.799  1.00 96.28           C  
ATOM   2038  O   ASN B 263     -11.262  30.211  32.971  1.00 96.28           O  
ATOM   2039  CB  ASN B 263      -9.846  28.610  34.637  1.00 96.28           C  
ATOM   2040  CG  ASN B 263      -9.497  27.722  35.816  1.00 96.28           C  
ATOM   2041  ND2 ASN B 263      -8.389  28.028  36.480  1.00 96.28           N  
ATOM   2042  OD1 ASN B 263     -10.216  26.769  36.126  1.00 96.28           O  
ATOM   2043  N   GLY B 264     -12.262  28.600  31.920  1.00 95.82           N  
ATOM   2044  CA  GLY B 264     -13.043  29.483  31.067  1.00 95.82           C  
ATOM   2045  C   GLY B 264     -12.337  29.838  29.772  1.00 95.82           C  
ATOM   2046  O   GLY B 264     -12.965  30.330  28.832  1.00 95.82           O  
ATOM   2047  N   TRP B 265     -10.988  29.590  29.659  1.00 96.39           N  
ATOM   2048  CA  TRP B 265     -10.232  29.814  28.431  1.00 96.39           C  
ATOM   2049  C   TRP B 265     -10.328  28.606  27.506  1.00 96.39           C  
ATOM   2050  O   TRP B 265      -9.790  27.538  27.810  1.00 96.39           O  
ATOM   2051  CB  TRP B 265      -8.765  30.114  28.749  1.00 96.39           C  
ATOM   2052  CG  TRP B 265      -8.555  31.389  29.510  1.00 96.39           C  
ATOM   2053  CD1 TRP B 265      -8.335  31.521  30.853  1.00 96.39           C  
ATOM   2054  CD2 TRP B 265      -8.551  32.715  28.971  1.00 96.39           C  
ATOM   2055  CE2 TRP B 265      -8.322  33.602  30.045  1.00 96.39           C  
ATOM   2056  CE3 TRP B 265      -8.719  33.238  27.682  1.00 96.39           C  
ATOM   2057  NE1 TRP B 265      -8.194  32.849  31.181  1.00 96.39           N  
ATOM   2058  CZ2 TRP B 265      -8.256  34.986  29.869  1.00 96.39           C  
ATOM   2059  CZ3 TRP B 265      -8.653  34.616  27.509  1.00 96.39           C  
ATOM   2060  CH2 TRP B 265      -8.423  35.472  28.598  1.00 96.39           C  
ATOM   2061  N   VAL B 266     -10.984  28.820  26.338  1.00 97.39           N  
ATOM   2062  CA  VAL B 266     -11.272  27.727  25.415  1.00 97.39           C  
ATOM   2063  C   VAL B 266     -10.208  27.681  24.320  1.00 97.39           C  
ATOM   2064  O   VAL B 266      -9.939  28.690  23.666  1.00 97.39           O  
ATOM   2065  CB  VAL B 266     -12.677  27.868  24.788  1.00 97.39           C  
ATOM   2066  CG1 VAL B 266     -12.995  26.666  23.900  1.00 97.39           C  
ATOM   2067  CG2 VAL B 266     -13.734  28.025  25.880  1.00 97.39           C  
ATOM   2068  N   LYS B 267      -9.576  26.532  24.118  1.00 98.43           N  
ATOM   2069  CA  LYS B 267      -8.576  26.326  23.074  1.00 98.43           C  
ATOM   2070  C   LYS B 267      -9.146  26.648  21.696  1.00 98.43           C  
ATOM   2071  O   LYS B 267     -10.268  26.252  21.374  1.00 98.43           O  
ATOM   2072  CB  LYS B 267      -8.057  24.888  23.104  1.00 98.43           C  
ATOM   2073  CG  LYS B 267      -6.867  24.640  22.190  1.00 98.43           C  
ATOM   2074  CD  LYS B 267      -6.310  23.233  22.366  1.00 98.43           C  
ATOM   2075  CE  LYS B 267      -5.068  23.011  21.514  1.00 98.43           C  
ATOM   2076  NZ  LYS B 267      -3.910  23.821  22.000  1.00 98.43           N1+
ATOM   2077  N   GLN B 268      -8.347  27.362  20.874  1.00 97.37           N  
ATOM   2078  CA  GLN B 268      -8.840  27.808  19.576  1.00 97.37           C  
ATOM   2079  C   GLN B 268      -8.272  26.951  18.448  1.00 97.37           C  
ATOM   2080  O   GLN B 268      -8.628  27.135  17.282  1.00 97.37           O  
ATOM   2081  CB  GLN B 268      -8.490  29.279  19.345  1.00 97.37           C  
ATOM   2082  CG  GLN B 268      -9.172  30.233  20.317  1.00 97.37           C  
ATOM   2083  CD  GLN B 268     -10.685  30.193  20.214  1.00 97.37           C  
ATOM   2084  NE2 GLN B 268     -11.335  29.663  21.245  1.00 97.37           N  
ATOM   2085  OE1 GLN B 268     -11.265  30.635  19.218  1.00 97.37           O  
ATOM   2086  N   PHE B 269      -7.437  26.091  18.662  1.00 97.31           N  
ATOM   2087  CA  PHE B 269      -6.833  25.182  17.695  1.00 97.31           C  
ATOM   2088  C   PHE B 269      -6.298  25.949  16.492  1.00 97.31           C  
ATOM   2089  O   PHE B 269      -6.611  25.615  15.347  1.00 97.31           O  
ATOM   2090  CB  PHE B 269      -7.847  24.129  17.238  1.00 97.31           C  
ATOM   2091  CG  PHE B 269      -8.091  23.042  18.250  1.00 97.31           C  
ATOM   2092  CD1 PHE B 269      -7.280  21.915  18.290  1.00 97.31           C  
ATOM   2093  CD2 PHE B 269      -9.133  23.148  19.162  1.00 97.31           C  
ATOM   2094  CE1 PHE B 269      -7.503  20.908  19.225  1.00 97.31           C  
ATOM   2095  CE2 PHE B 269      -9.363  22.146  20.100  1.00 97.31           C  
ATOM   2096  CZ  PHE B 269      -8.548  21.026  20.129  1.00 97.31           C  
ATOM   2097  N   SER B 270      -5.356  26.878  16.759  1.00 96.14           N  
ATOM   2098  CA  SER B 270      -4.806  27.730  15.710  1.00 96.14           C  
ATOM   2099  C   SER B 270      -4.036  26.911  14.680  1.00 96.14           C  
ATOM   2100  O   SER B 270      -4.046  27.232  13.490  1.00 96.14           O  
ATOM   2101  CB  SER B 270      -3.892  28.799  16.311  1.00 96.14           C  
ATOM   2102  OG  SER B 270      -4.628  29.682  17.140  1.00 96.14           O  
ATOM   2103  N   ALA B 271      -3.466  25.818  15.127  1.00 95.21           N  
ATOM   2104  CA  ALA B 271      -2.730  24.945  14.216  1.00 95.21           C  
ATOM   2105  C   ALA B 271      -3.657  23.920  13.569  1.00 95.21           C  
ATOM   2106  O   ALA B 271      -3.251  23.195  12.658  1.00 95.21           O  
ATOM   2107  CB  ALA B 271      -1.595  24.240  14.956  1.00 95.21           C  
ATOM   2108  N   GLY B 272      -4.869  23.773  14.101  1.00 96.44           N  
ATOM   2109  CA  GLY B 272      -5.833  22.814  13.587  1.00 96.44           C  
ATOM   2110  C   GLY B 272      -5.507  21.381  13.964  1.00 96.44           C  
ATOM   2111  O   GLY B 272      -6.088  20.442  13.415  1.00 96.44           O  
ATOM   2112  N   VAL B 273      -4.565  21.196  14.881  1.00 96.99           N  
ATOM   2113  CA  VAL B 273      -4.086  19.866  15.243  1.00 96.99           C  
ATOM   2114  C   VAL B 273      -4.040  19.728  16.763  1.00 96.99           C  
ATOM   2115  O   VAL B 273      -3.696  20.680  17.468  1.00 96.99           O  
ATOM   2116  CB  VAL B 273      -2.692  19.580  14.639  1.00 96.99           C  
ATOM   2117  CG1 VAL B 273      -2.122  18.274  15.190  1.00 96.99           C  
ATOM   2118  CG2 VAL B 273      -2.772  19.531  13.115  1.00 96.99           C  
ATOM   2119  N   LEU B 274      -4.500  18.554  17.262  1.00 98.25           N  
ATOM   2120  CA  LEU B 274      -4.307  18.227  18.670  1.00 98.25           C  
ATOM   2121  C   LEU B 274      -2.970  17.527  18.888  1.00 98.25           C  
ATOM   2122  O   LEU B 274      -2.708  16.480  18.291  1.00 98.25           O  
ATOM   2123  CB  LEU B 274      -5.449  17.340  19.175  1.00 98.25           C  
ATOM   2124  CG  LEU B 274      -5.375  16.909  20.641  1.00 98.25           C  
ATOM   2125  CD1 LEU B 274      -5.479  18.125  21.557  1.00 98.25           C  
ATOM   2126  CD2 LEU B 274      -6.472  15.899  20.958  1.00 98.25           C  
ATOM   2127  N   THR B 275      -2.107  18.096  19.779  1.00 98.61           N  
ATOM   2128  CA  THR B 275      -0.797  17.528  20.079  1.00 98.61           C  
ATOM   2129  C   THR B 275      -0.762  16.965  21.497  1.00 98.61           C  
ATOM   2130  O   THR B 275      -1.554  17.370  22.350  1.00 98.61           O  
ATOM   2131  CB  THR B 275       0.318  18.577  19.912  1.00 98.61           C  
ATOM   2132  CG2 THR B 275       0.279  19.206  18.523  1.00 98.61           C  
ATOM   2133  OG1 THR B 275       0.149  19.605  20.896  1.00 98.61           O  
ATOM   2134  N   VAL B 276       0.179  16.066  21.779  1.00 98.72           N  
ATOM   2135  CA  VAL B 276       0.355  15.516  23.119  1.00 98.72           C  
ATOM   2136  C   VAL B 276       0.853  16.608  24.064  1.00 98.72           C  
ATOM   2137  O   VAL B 276       0.529  16.604  25.253  1.00 98.72           O  
ATOM   2138  CB  VAL B 276       1.337  14.323  23.119  1.00 98.72           C  
ATOM   2139  CG1 VAL B 276       0.785  13.171  22.281  1.00 98.72           C  
ATOM   2140  CG2 VAL B 276       2.705  14.759  22.599  1.00 98.72           C  
ATOM   2141  N   SER B 277       1.582  17.590  23.599  1.00 98.76           N  
ATOM   2142  CA  SER B 277       2.043  18.706  24.419  1.00 98.76           C  
ATOM   2143  C   SER B 277       0.870  19.522  24.952  1.00 98.76           C  
ATOM   2144  O   SER B 277       0.888  19.966  26.102  1.00 98.76           O  
ATOM   2145  CB  SER B 277       2.980  19.609  23.616  1.00 98.76           C  
ATOM   2146  OG  SER B 277       4.168  18.919  23.267  1.00 98.76           O  
ATOM   2147  N   ALA B 278      -0.094  19.676  24.167  1.00 98.76           N  
ATOM   2148  CA  ALA B 278      -1.277  20.430  24.575  1.00 98.76           C  
ATOM   2149  C   ALA B 278      -2.076  19.670  25.629  1.00 98.76           C  
ATOM   2150  O   ALA B 278      -3.016  20.212  26.215  1.00 98.76           O  
ATOM   2151  CB  ALA B 278      -2.155  20.737  23.364  1.00 98.76           C  
ATOM   2152  N   CYS B 279      -1.739  18.400  25.898  1.00 98.69           N  
ATOM   2153  CA  CYS B 279      -2.412  17.558  26.880  1.00 98.69           C  
ATOM   2154  C   CYS B 279      -1.534  17.339  28.106  1.00 98.69           C  
ATOM   2155  O   CYS B 279      -1.718  16.368  28.842  1.00 98.69           O  
ATOM   2156  CB  CYS B 279      -2.788  16.211  26.263  1.00 98.69           C  
ATOM   2157  SG  CYS B 279      -3.830  16.348  24.794  1.00 98.69           S  
ATOM   2158  N   GLY B 280      -0.504  18.085  28.238  1.00 98.55           N  
ATOM   2159  CA  GLY B 280       0.256  18.061  29.478  1.00 98.55           C  
ATOM   2160  C   GLY B 280       1.587  17.346  29.347  1.00 98.55           C  
ATOM   2161  O   GLY B 280       2.240  17.049  30.350  1.00 98.55           O  
ATOM   2162  N   ALA B 281       2.015  16.949  28.195  1.00 98.65           N  
ATOM   2163  CA  ALA B 281       3.336  16.350  28.024  1.00 98.65           C  
ATOM   2164  C   ALA B 281       4.436  17.396  28.181  1.00 98.65           C  
ATOM   2165  O   ALA B 281       4.549  18.315  27.366  1.00 98.65           O  
ATOM   2166  CB  ALA B 281       3.441  15.673  26.660  1.00 98.65           C  
ATOM   2167  N   ASP B 282       5.326  17.274  29.198  1.00 98.33           N  
ATOM   2168  CA  ASP B 282       6.419  18.192  29.504  1.00 98.33           C  
ATOM   2169  C   ASP B 282       7.748  17.660  28.972  1.00 98.33           C  
ATOM   2170  O   ASP B 282       8.274  16.668  29.481  1.00 98.33           O  
ATOM   2171  CB  ASP B 282       6.514  18.431  31.012  1.00 98.33           C  
ATOM   2172  CG  ASP B 282       7.587  19.437  31.387  1.00 98.33           C  
ATOM   2173  OD1 ASP B 282       8.243  19.995  30.481  1.00 98.33           O  
ATOM   2174  OD2 ASP B 282       7.781  19.672  32.599  1.00 98.33           O1-
ATOM   2175  N   PRO B 283       8.250  18.352  27.972  1.00 97.89           N  
ATOM   2176  CA  PRO B 283       9.513  17.867  27.410  1.00 97.89           C  
ATOM   2177  C   PRO B 283      10.629  17.790  28.450  1.00 97.89           C  
ATOM   2178  O   PRO B 283      11.584  17.027  28.280  1.00 97.89           O  
ATOM   2179  CB  PRO B 283       9.841  18.905  26.333  1.00 97.89           C  
ATOM   2180  CG  PRO B 283       8.518  19.472  25.934  1.00 97.89           C  
ATOM   2181  CD  PRO B 283       7.646  19.554  27.154  1.00 97.89           C  
ATOM   2182  N   SER B 284      10.531  18.557  29.533  1.00 97.66           N  
ATOM   2183  CA  SER B 284      11.576  18.563  30.551  1.00 97.66           C  
ATOM   2184  C   SER B 284      11.343  17.470  31.589  1.00 97.66           C  
ATOM   2185  O   SER B 284      12.222  17.183  32.404  1.00 97.66           O  
ATOM   2186  CB  SER B 284      11.643  19.926  31.242  1.00 97.66           C  
ATOM   2187  OG  SER B 284      10.426  20.213  31.908  1.00 97.66           O  
ATOM   2188  N   ALA B 285      10.217  16.861  31.528  1.00 98.09           N  
ATOM   2189  CA  ALA B 285       9.896  15.811  32.492  1.00 98.09           C  
ATOM   2190  C   ALA B 285      10.396  14.453  32.009  1.00 98.09           C  
ATOM   2191  O   ALA B 285      10.618  14.255  30.812  1.00 98.09           O  
ATOM   2192  CB  ALA B 285       8.391  15.762  32.744  1.00 98.09           C  
ATOM   2193  N   SER B 286      10.602  13.528  33.016  1.00 98.07           N  
ATOM   2194  CA  SER B 286      11.132  12.204  32.708  1.00 98.07           C  
ATOM   2195  C   SER B 286      10.015  11.234  32.338  1.00 98.07           C  
ATOM   2196  O   SER B 286      10.277  10.141  31.832  1.00 98.07           O  
ATOM   2197  CB  SER B 286      11.925  11.654  33.894  1.00 98.07           C  
ATOM   2198  OG  SER B 286      13.024  12.496  34.199  1.00 98.07           O  
ATOM   2199  N   ASP B 287       8.800  11.592  32.603  1.00 98.63           N  
ATOM   2200  CA  ASP B 287       7.663  10.715  32.342  1.00 98.63           C  
ATOM   2201  C   ASP B 287       6.506  11.488  31.714  1.00 98.63           C  
ATOM   2202  O   ASP B 287       6.244  12.634  32.085  1.00 98.63           O  
ATOM   2203  CB  ASP B 287       7.203  10.034  33.632  1.00 98.63           C  
ATOM   2204  CG  ASP B 287       5.998   9.133  33.430  1.00 98.63           C  
ATOM   2205  OD1 ASP B 287       4.873   9.523  33.811  1.00 98.63           O  
ATOM   2206  OD2 ASP B 287       6.175   8.021  32.887  1.00 98.63           O1-
ATOM   2207  N   HIS B 288       5.801  10.778  30.757  1.00 98.75           N  
ATOM   2208  CA  HIS B 288       4.685  11.399  30.051  1.00 98.75           C  
ATOM   2209  C   HIS B 288       3.466  10.484  30.035  1.00 98.75           C  
ATOM   2210  O   HIS B 288       2.585  10.630  29.184  1.00 98.75           O  
ATOM   2211  CB  HIS B 288       5.090  11.760  28.621  1.00 98.75           C  
ATOM   2212  CG  HIS B 288       6.370  12.528  28.535  1.00 98.75           C  
ATOM   2213  CD2 HIS B 288       6.620  13.855  28.634  1.00 98.75           C  
ATOM   2214  ND1 HIS B 288       7.589  11.921  28.319  1.00 98.75           N  
ATOM   2215  CE1 HIS B 288       8.535  12.845  28.289  1.00 98.75           C  
ATOM   2216  NE2 HIS B 288       7.973  14.027  28.478  1.00 98.75           N  
ATOM   2217  N   SER B 289       3.380   9.507  30.897  1.00 98.75           N  
ATOM   2218  CA  SER B 289       2.333   8.491  30.910  1.00 98.75           C  
ATOM   2219  C   SER B 289       0.952   9.123  31.051  1.00 98.75           C  
ATOM   2220  O   SER B 289       0.065   8.879  30.231  1.00 98.75           O  
ATOM   2221  CB  SER B 289       2.565   7.496  32.048  1.00 98.75           C  
ATOM   2222  OG  SER B 289       3.874   6.954  31.983  1.00 98.75           O  
ATOM   2223  N   ALA B 290       0.746   9.996  32.087  1.00 98.69           N  
ATOM   2224  CA  ALA B 290      -0.559  10.601  32.339  1.00 98.69           C  
ATOM   2225  C   ALA B 290      -0.956  11.540  31.203  1.00 98.69           C  
ATOM   2226  O   ALA B 290      -2.131  11.623  30.840  1.00 98.69           O  
ATOM   2227  CB  ALA B 290      -0.549  11.353  33.668  1.00 98.69           C  
ATOM   2228  N   ALA B 291       0.043  12.223  30.677  1.00 98.77           N  
ATOM   2229  CA  ALA B 291      -0.234  13.096  29.539  1.00 98.77           C  
ATOM   2230  C   ALA B 291      -0.715  12.291  28.335  1.00 98.77           C  
ATOM   2231  O   ALA B 291      -1.674  12.680  27.664  1.00 98.77           O  
ATOM   2232  CB  ALA B 291       1.010  13.903  29.173  1.00 98.77           C  
ATOM   2233  N   LEU B 292      -0.097  11.170  28.002  1.00 98.64           N  
ATOM   2234  CA  LEU B 292      -0.492  10.328  26.879  1.00 98.64           C  
ATOM   2235  C   LEU B 292      -1.880   9.737  27.104  1.00 98.64           C  
ATOM   2236  O   LEU B 292      -2.690   9.671  26.176  1.00 98.64           O  
ATOM   2237  CB  LEU B 292       0.525   9.203  26.667  1.00 98.64           C  
ATOM   2238  CG  LEU B 292       0.229   8.226  25.528  1.00 98.64           C  
ATOM   2239  CD1 LEU B 292       0.107   8.976  24.206  1.00 98.64           C  
ATOM   2240  CD2 LEU B 292       1.313   7.157  25.445  1.00 98.64           C  
ATOM   2241  N   ASP B 293      -2.131   9.281  28.319  1.00 98.65           N  
ATOM   2242  CA  ASP B 293      -3.457   8.764  28.640  1.00 98.65           C  
ATOM   2243  C   ASP B 293      -4.535   9.813  28.376  1.00 98.65           C  
ATOM   2244  O   ASP B 293      -5.528   9.534  27.700  1.00 98.65           O  
ATOM   2245  CB  ASP B 293      -3.516   8.305  30.099  1.00 98.65           C  
ATOM   2246  CG  ASP B 293      -4.844   7.667  30.467  1.00 98.65           C  
ATOM   2247  OD1 ASP B 293      -5.122   6.535  30.018  1.00 98.65           O  
ATOM   2248  OD2 ASP B 293      -5.620   8.304  31.212  1.00 98.65           O1-
ATOM   2249  N   LEU B 294      -4.363  11.065  28.861  1.00 98.59           N  
ATOM   2250  CA  LEU B 294      -5.305  12.153  28.626  1.00 98.59           C  
ATOM   2251  C   LEU B 294      -5.412  12.467  27.137  1.00 98.59           C  
ATOM   2252  O   LEU B 294      -6.505  12.738  26.632  1.00 98.59           O  
ATOM   2253  CB  LEU B 294      -4.879  13.407  29.394  1.00 98.59           C  
ATOM   2254  CG  LEU B 294      -5.760  14.644  29.213  1.00 98.59           C  
ATOM   2255  CD1 LEU B 294      -7.194  14.341  29.636  1.00 98.59           C  
ATOM   2256  CD2 LEU B 294      -5.201  15.820  30.008  1.00 98.59           C  
ATOM   2257  N   ALA B 295      -4.296  12.404  26.443  1.00 98.80           N  
ATOM   2258  CA  ALA B 295      -4.277  12.680  25.009  1.00 98.80           C  
ATOM   2259  C   ALA B 295      -5.120  11.663  24.244  1.00 98.80           C  
ATOM   2260  O   ALA B 295      -5.941  12.036  23.401  1.00 98.80           O  
ATOM   2261  CB  ALA B 295      -2.843  12.678  24.485  1.00 98.80           C  
ATOM   2262  N   VAL B 296      -4.920  10.381  24.480  1.00 98.63           N  
ATOM   2263  CA  VAL B 296      -5.690   9.321  23.839  1.00 98.63           C  
ATOM   2264  C   VAL B 296      -7.175   9.507  24.139  1.00 98.63           C  
ATOM   2265  O   VAL B 296      -8.008   9.475  23.229  1.00 98.63           O  
ATOM   2266  CB  VAL B 296      -5.224   7.922  24.301  1.00 98.63           C  
ATOM   2267  CG1 VAL B 296      -6.206   6.846  23.839  1.00 98.63           C  
ATOM   2268  CG2 VAL B 296      -3.819   7.628  23.778  1.00 98.63           C  
ATOM   2269  N   ASN B 297      -7.530   9.785  25.409  1.00 98.75           N  
ATOM   2270  CA  ASN B 297      -8.920  10.006  25.796  1.00 98.75           C  
ATOM   2271  C   ASN B 297      -9.514  11.217  25.083  1.00 98.75           C  
ATOM   2272  O   ASN B 297     -10.627  11.150  24.559  1.00 98.75           O  
ATOM   2273  CB  ASN B 297      -9.035  10.173  27.312  1.00 98.75           C  
ATOM   2274  CG  ASN B 297      -8.811   8.874  28.061  1.00 98.75           C  
ATOM   2275  ND2 ASN B 297      -8.012   8.929  29.120  1.00 98.75           N  
ATOM   2276  OD1 ASN B 297      -9.353   7.828  27.691  1.00 98.75           O  
ATOM   2277  N   THR B 298      -8.773  12.292  25.058  1.00 98.66           N  
ATOM   2278  CA  THR B 298      -9.259  13.529  24.457  1.00 98.66           C  
ATOM   2279  C   THR B 298      -9.442  13.364  22.951  1.00 98.66           C  
ATOM   2280  O   THR B 298     -10.496  13.702  22.408  1.00 98.66           O  
ATOM   2281  CB  THR B 298      -8.299  14.700  24.735  1.00 98.66           C  
ATOM   2282  CG2 THR B 298      -8.787  15.982  24.068  1.00 98.66           C  
ATOM   2283  OG1 THR B 298      -8.212  14.914  26.149  1.00 98.66           O  
ATOM   2284  N   ALA B 299      -8.470  12.831  22.278  1.00 98.71           N  
ATOM   2285  CA  ALA B 299      -8.533  12.669  20.828  1.00 98.71           C  
ATOM   2286  C   ALA B 299      -9.697  11.767  20.427  1.00 98.71           C  
ATOM   2287  O   ALA B 299     -10.458  12.094  19.513  1.00 98.71           O  
ATOM   2288  CB  ALA B 299      -7.218  12.102  20.298  1.00 98.71           C  
ATOM   2289  N   THR B 300      -9.849  10.634  21.089  1.00 98.63           N  
ATOM   2290  CA  THR B 300     -10.905   9.693  20.732  1.00 98.63           C  
ATOM   2291  C   THR B 300     -12.279  10.274  21.055  1.00 98.63           C  
ATOM   2292  O   THR B 300     -13.225  10.111  20.282  1.00 98.63           O  
ATOM   2293  CB  THR B 300     -10.728   8.350  21.465  1.00 98.63           C  
ATOM   2294  CG2 THR B 300      -9.507   7.598  20.947  1.00 98.63           C  
ATOM   2295  OG1 THR B 300     -10.565   8.596  22.867  1.00 98.63           O  
ATOM   2296  N   SER B 301     -12.401  10.988  22.163  1.00 98.47           N  
ATOM   2297  CA  SER B 301     -13.689  11.580  22.510  1.00 98.47           C  
ATOM   2298  C   SER B 301     -14.036  12.736  21.578  1.00 98.47           C  
ATOM   2299  O   SER B 301     -15.205  12.945  21.247  1.00 98.47           O  
ATOM   2300  CB  SER B 301     -13.683  12.067  23.959  1.00 98.47           C  
ATOM   2301  OG  SER B 301     -12.697  13.067  24.150  1.00 98.47           O  
ATOM   2302  N   LEU B 302     -13.041  13.438  21.097  1.00 98.05           N  
ATOM   2303  CA  LEU B 302     -13.267  14.557  20.188  1.00 98.05           C  
ATOM   2304  C   LEU B 302     -13.376  14.072  18.746  1.00 98.05           C  
ATOM   2305  O   LEU B 302     -13.664  14.859  17.842  1.00 98.05           O  
ATOM   2306  CB  LEU B 302     -12.137  15.583  20.309  1.00 98.05           C  
ATOM   2307  CG  LEU B 302     -12.152  16.463  21.559  1.00 98.05           C  
ATOM   2308  CD1 LEU B 302     -10.941  17.391  21.569  1.00 98.05           C  
ATOM   2309  CD2 LEU B 302     -13.447  17.265  21.634  1.00 98.05           C  
ATOM   2310  N   LYS B 303     -13.129  12.841  18.441  1.00 98.57           N  
ATOM   2311  CA  LYS B 303     -13.160  12.259  17.102  1.00 98.57           C  
ATOM   2312  C   LYS B 303     -12.228  13.009  16.155  1.00 98.57           C  
ATOM   2313  O   LYS B 303     -12.642  13.433  15.074  1.00 98.57           O  
ATOM   2314  CB  LYS B 303     -14.585  12.265  16.548  1.00 98.57           C  
ATOM   2315  CG  LYS B 303     -15.587  11.506  17.406  1.00 98.57           C  
ATOM   2316  CD  LYS B 303     -16.990  11.571  16.818  1.00 98.57           C  
ATOM   2317  CE  LYS B 303     -18.007  10.879  17.716  1.00 98.57           C  
ATOM   2318  NZ  LYS B 303     -17.900   9.392  17.631  1.00 98.57           N1+
ATOM   2319  N   ARG B 304     -10.965  13.175  16.590  1.00 98.19           N  
ATOM   2320  CA  ARG B 304      -9.929  13.812  15.784  1.00 98.19           C  
ATOM   2321  C   ARG B 304      -8.579  13.134  15.992  1.00 98.19           C  
ATOM   2322  O   ARG B 304      -8.378  12.431  16.984  1.00 98.19           O  
ATOM   2323  CB  ARG B 304      -9.826  15.301  16.120  1.00 98.19           C  
ATOM   2324  CG  ARG B 304      -9.274  15.582  17.509  1.00 98.19           C  
ATOM   2325  CD  ARG B 304      -9.221  17.075  17.803  1.00 98.19           C  
ATOM   2326  NE  ARG B 304      -8.217  17.750  16.986  1.00 98.19           N  
ATOM   2327  CZ  ARG B 304      -8.201  19.055  16.729  1.00 98.19           C  
ATOM   2328  NH1 ARG B 304      -9.139  19.855  17.224  1.00 98.19           N1+
ATOM   2329  NH2 ARG B 304      -7.240  19.565  15.973  1.00 98.19           N  
ATOM   2330  N   LYS B 305      -7.653  13.298  15.070  1.00 98.55           N  
ATOM   2331  CA  LYS B 305      -6.349  12.646  15.157  1.00 98.55           C  
ATOM   2332  C   LYS B 305      -5.474  13.306  16.219  1.00 98.55           C  
ATOM   2333  O   LYS B 305      -5.660  14.482  16.541  1.00 98.55           O  
ATOM   2334  CB  LYS B 305      -5.641  12.678  13.802  1.00 98.55           C  
ATOM   2335  CG  LYS B 305      -5.239  14.072  13.346  1.00 98.55           C  
ATOM   2336  CD  LYS B 305      -4.470  14.031  12.032  1.00 98.55           C  
ATOM   2337  CE  LYS B 305      -4.005  15.418  11.611  1.00 98.55           C  
ATOM   2338  NZ  LYS B 305      -3.191  15.374  10.359  1.00 98.55           N1+
ATOM   2339  N   LEU B 306      -4.557  12.490  16.740  1.00 98.60           N  
ATOM   2340  CA  LEU B 306      -3.558  12.907  17.718  1.00 98.60           C  
ATOM   2341  C   LEU B 306      -2.166  12.939  17.094  1.00 98.60           C  
ATOM   2342  O   LEU B 306      -1.787  12.020  16.365  1.00 98.60           O  
ATOM   2343  CB  LEU B 306      -3.566  11.969  18.927  1.00 98.60           C  
ATOM   2344  CG  LEU B 306      -2.521  12.247  20.009  1.00 98.60           C  
ATOM   2345  CD1 LEU B 306      -2.776  13.604  20.656  1.00 98.60           C  
ATOM   2346  CD2 LEU B 306      -2.527  11.139  21.057  1.00 98.60           C  
ATOM   2347  N   VAL B 307      -1.414  14.031  17.331  1.00 98.73           N  
ATOM   2348  CA  VAL B 307      -0.051  14.142  16.822  1.00 98.73           C  
ATOM   2349  C   VAL B 307       0.938  14.122  17.985  1.00 98.73           C  
ATOM   2350  O   VAL B 307       0.770  14.853  18.964  1.00 98.73           O  
ATOM   2351  CB  VAL B 307       0.139  15.425  15.983  1.00 98.73           C  
ATOM   2352  CG1 VAL B 307       1.616  15.645  15.660  1.00 98.73           C  
ATOM   2353  CG2 VAL B 307      -0.686  15.349  14.699  1.00 98.73           C  
ATOM   2354  N   VAL B 308       1.899  13.284  17.937  1.00 98.78           N  
ATOM   2355  CA  VAL B 308       3.035  13.297  18.853  1.00 98.78           C  
ATOM   2356  C   VAL B 308       4.134  14.201  18.300  1.00 98.78           C  
ATOM   2357  O   VAL B 308       4.729  13.901  17.262  1.00 98.78           O  
ATOM   2358  CB  VAL B 308       3.586  11.874  19.095  1.00 98.78           C  
ATOM   2359  CG1 VAL B 308       4.688  11.894  20.152  1.00 98.78           C  
ATOM   2360  CG2 VAL B 308       2.459  10.930  19.510  1.00 98.78           C  
ATOM   2361  N   ASP B 309       4.479  15.311  19.055  1.00 98.47           N  
ATOM   2362  CA  ASP B 309       5.300  16.367  18.472  1.00 98.47           C  
ATOM   2363  C   ASP B 309       6.697  16.381  19.090  1.00 98.47           C  
ATOM   2364  O   ASP B 309       7.549  17.178  18.693  1.00 98.47           O  
ATOM   2365  CB  ASP B 309       4.631  17.730  18.655  1.00 98.47           C  
ATOM   2366  CG  ASP B 309       4.072  17.934  20.052  1.00 98.47           C  
ATOM   2367  OD1 ASP B 309       4.028  16.964  20.839  1.00 98.47           O  
ATOM   2368  OD2 ASP B 309       3.669  19.075  20.368  1.00 98.47           O1-
ATOM   2369  N   PHE B 310       7.010  15.596  20.056  1.00 98.01           N  
ATOM   2370  CA  PHE B 310       8.340  15.280  20.564  1.00 98.01           C  
ATOM   2371  C   PHE B 310       8.382  13.864  21.126  1.00 98.01           C  
ATOM   2372  O   PHE B 310       7.339  13.238  21.324  1.00 98.01           O  
ATOM   2373  CB  PHE B 310       8.759  16.286  21.640  1.00 98.01           C  
ATOM   2374  CG  PHE B 310       8.052  16.096  22.956  1.00 98.01           C  
ATOM   2375  CD1 PHE B 310       6.789  16.636  23.166  1.00 98.01           C  
ATOM   2376  CD2 PHE B 310       8.652  15.378  23.982  1.00 98.01           C  
ATOM   2377  CE1 PHE B 310       6.133  16.462  24.382  1.00 98.01           C  
ATOM   2378  CE2 PHE B 310       8.002  15.201  25.200  1.00 98.01           C  
ATOM   2379  CZ  PHE B 310       6.743  15.744  25.399  1.00 98.01           C  
ATOM   2380  N   ASP B 311       9.572  13.296  21.274  1.00 98.72           N  
ATOM   2381  CA  ASP B 311       9.712  11.926  21.760  1.00 98.72           C  
ATOM   2382  C   ASP B 311       9.208  11.799  23.196  1.00 98.72           C  
ATOM   2383  O   ASP B 311       9.575  12.596  24.062  1.00 98.72           O  
ATOM   2384  CB  ASP B 311      11.171  11.473  21.673  1.00 98.72           C  
ATOM   2385  CG  ASP B 311      11.694  11.428  20.248  1.00 98.72           C  
ATOM   2386  OD1 ASP B 311      10.880  11.349  19.302  1.00 98.72           O  
ATOM   2387  OD2 ASP B 311      12.930  11.468  20.069  1.00 98.72           O1-
ATOM   2388  N   LEU B 312       8.339  10.764  23.441  1.00 98.82           N  
ATOM   2389  CA  LEU B 312       7.769  10.537  24.765  1.00 98.82           C  
ATOM   2390  C   LEU B 312       8.512   9.421  25.492  1.00 98.82           C  
ATOM   2391  O   LEU B 312       9.107   8.548  24.856  1.00 98.82           O  
ATOM   2392  CB  LEU B 312       6.282  10.189  24.656  1.00 98.82           C  
ATOM   2393  CG  LEU B 312       5.400  11.205  23.928  1.00 98.82           C  
ATOM   2394  CD1 LEU B 312       3.949  10.735  23.917  1.00 98.82           C  
ATOM   2395  CD2 LEU B 312       5.518  12.579  24.578  1.00 98.82           C  
ATOM   2396  N   ARG B 313       8.513   9.544  26.814  1.00 98.87           N  
ATOM   2397  CA  ARG B 313       8.902   8.471  27.724  1.00 98.87           C  
ATOM   2398  C   ARG B 313       7.770   8.132  28.687  1.00 98.87           C  
ATOM   2399  O   ARG B 313       7.158   9.027  29.274  1.00 98.87           O  
ATOM   2400  CB  ARG B 313      10.158   8.861  28.507  1.00 98.87           C  
ATOM   2401  CG  ARG B 313      11.344   9.224  27.628  1.00 98.87           C  
ATOM   2402  CD  ARG B 313      12.540   9.677  28.454  1.00 98.87           C  
ATOM   2403  NE  ARG B 313      13.099   8.581  29.241  1.00 98.87           N  
ATOM   2404  CZ  ARG B 313      13.995   7.706  28.792  1.00 98.87           C  
ATOM   2405  NH1 ARG B 313      14.453   7.782  27.548  1.00 98.87           N1+
ATOM   2406  NH2 ARG B 313      14.436   6.747  29.593  1.00 98.87           N  
ATOM   2407  N   VAL B 314       7.453   6.821  28.847  1.00 98.82           N  
ATOM   2408  CA  VAL B 314       6.323   6.430  29.683  1.00 98.82           C  
ATOM   2409  C   VAL B 314       6.729   5.274  30.595  1.00 98.82           C  
ATOM   2410  O   VAL B 314       7.490   4.393  30.188  1.00 98.82           O  
ATOM   2411  CB  VAL B 314       5.098   6.030  28.830  1.00 98.82           C  
ATOM   2412  CG1 VAL B 314       4.619   7.210  27.987  1.00 98.82           C  
ATOM   2413  CG2 VAL B 314       5.435   4.835  27.940  1.00 98.82           C  
ATOM   2414  N   ASN B 315       6.288   5.254  31.900  1.00 98.75           N  
ATOM   2415  CA  ASN B 315       6.554   4.181  32.852  1.00 98.75           C  
ATOM   2416  C   ASN B 315       5.263   3.516  33.322  1.00 98.75           C  
ATOM   2417  O   ASN B 315       5.295   2.611  34.158  1.00 98.75           O  
ATOM   2418  CB  ASN B 315       7.345   4.711  34.050  1.00 98.75           C  
ATOM   2419  CG  ASN B 315       6.616   5.814  34.790  1.00 98.75           C  
ATOM   2420  ND2 ASN B 315       7.301   6.449  35.734  1.00 98.75           N  
ATOM   2421  OD1 ASN B 315       5.445   6.094  34.517  1.00 98.75           O  
ATOM   2422  N   THR B 316       4.093   4.002  32.828  1.00 98.63           N  
ATOM   2423  CA  THR B 316       2.769   3.417  33.004  1.00 98.63           C  
ATOM   2424  C   THR B 316       2.079   3.224  31.657  1.00 98.63           C  
ATOM   2425  O   THR B 316       2.163   4.087  30.781  1.00 98.63           O  
ATOM   2426  CB  THR B 316       1.888   4.293  33.914  1.00 98.63           C  
ATOM   2427  CG2 THR B 316       0.535   3.636  34.167  1.00 98.63           C  
ATOM   2428  OG1 THR B 316       2.553   4.490  35.168  1.00 98.63           O  
ATOM   2429  N   THR B 317       1.413   2.079  31.467  1.00 98.66           N  
ATOM   2430  CA  THR B 317       0.782   1.746  30.194  1.00 98.66           C  
ATOM   2431  C   THR B 317      -0.360   2.710  29.888  1.00 98.66           C  
ATOM   2432  O   THR B 317      -0.902   3.347  30.794  1.00 98.66           O  
ATOM   2433  CB  THR B 317       0.251   0.301  30.196  1.00 98.66           C  
ATOM   2434  CG2 THR B 317      -0.930   0.149  31.149  1.00 98.66           C  
ATOM   2435  OG1 THR B 317      -0.172  -0.048  28.871  1.00 98.66           O  
ATOM   2436  N   THR B 318      -0.747   2.856  28.674  1.00 98.83           N  
ATOM   2437  CA  THR B 318      -1.916   3.578  28.186  1.00 98.83           C  
ATOM   2438  C   THR B 318      -2.880   2.631  27.477  1.00 98.83           C  
ATOM   2439  O   THR B 318      -2.502   1.960  26.514  1.00 98.83           O  
ATOM   2440  CB  THR B 318      -1.512   4.715  27.230  1.00 98.83           C  
ATOM   2441  CG2 THR B 318      -2.706   5.605  26.898  1.00 98.83           C  
ATOM   2442  OG1 THR B 318      -0.494   5.511  27.847  1.00 98.83           O  
ATOM   2443  N   GLU B 319      -4.083   2.550  27.981  1.00 98.71           N  
ATOM   2444  CA  GLU B 319      -5.068   1.713  27.305  1.00 98.71           C  
ATOM   2445  C   GLU B 319      -5.433   2.284  25.938  1.00 98.71           C  
ATOM   2446  O   GLU B 319      -5.572   3.499  25.784  1.00 98.71           O  
ATOM   2447  CB  GLU B 319      -6.326   1.562  28.164  1.00 98.71           C  
ATOM   2448  CG  GLU B 319      -6.119   0.720  29.415  1.00 98.71           C  
ATOM   2449  CD  GLU B 319      -7.419   0.356  30.115  1.00 98.71           C  
ATOM   2450  OE1 GLU B 319      -7.416  -0.572  30.956  1.00 98.71           O  
ATOM   2451  OE2 GLU B 319      -8.449   1.002  29.819  1.00 98.71           O1-
ATOM   2452  N   LEU B 320      -5.565   1.411  24.991  1.00 98.64           N  
ATOM   2453  CA  LEU B 320      -5.914   1.793  23.626  1.00 98.64           C  
ATOM   2454  C   LEU B 320      -7.419   1.994  23.486  1.00 98.64           C  
ATOM   2455  O   LEU B 320      -8.167   1.026  23.334  1.00 98.64           O  
ATOM   2456  CB  LEU B 320      -5.433   0.732  22.633  1.00 98.64           C  
ATOM   2457  CG  LEU B 320      -5.500   1.110  21.152  1.00 98.64           C  
ATOM   2458  CD1 LEU B 320      -4.570   0.219  20.336  1.00 98.64           C  
ATOM   2459  CD2 LEU B 320      -6.932   1.009  20.639  1.00 98.64           C  
ATOM   2460  N   ASP B 321      -7.877   3.259  23.511  1.00 98.60           N  
ATOM   2461  CA  ASP B 321      -9.281   3.557  23.240  1.00 98.60           C  
ATOM   2462  C   ASP B 321      -9.621   3.311  21.772  1.00 98.60           C  
ATOM   2463  O   ASP B 321      -8.784   3.523  20.892  1.00 98.60           O  
ATOM   2464  CB  ASP B 321      -9.605   5.003  23.620  1.00 98.60           C  
ATOM   2465  CG  ASP B 321      -9.476   5.268  25.110  1.00 98.60           C  
ATOM   2466  OD1 ASP B 321      -9.483   4.303  25.904  1.00 98.60           O  
ATOM   2467  OD2 ASP B 321      -9.369   6.454  25.493  1.00 98.60           O1-
ATOM   2468  N   ALA B 322     -10.851   2.903  21.529  1.00 98.57           N  
ATOM   2469  CA  ALA B 322     -11.303   2.635  20.167  1.00 98.57           C  
ATOM   2470  C   ALA B 322     -11.237   3.895  19.309  1.00 98.57           C  
ATOM   2471  O   ALA B 322     -11.355   5.010  19.822  1.00 98.57           O  
ATOM   2472  CB  ALA B 322     -12.724   2.077  20.178  1.00 98.57           C  
ATOM   2473  N   THR B 323     -10.959   3.701  17.982  1.00 98.55           N  
ATOM   2474  CA  THR B 323     -10.993   4.714  16.933  1.00 98.55           C  
ATOM   2475  C   THR B 323      -9.848   5.708  17.104  1.00 98.55           C  
ATOM   2476  O   THR B 323      -9.901   6.821  16.576  1.00 98.55           O  
ATOM   2477  CB  THR B 323     -12.335   5.469  16.929  1.00 98.55           C  
ATOM   2478  CG2 THR B 323     -13.511   4.500  16.859  1.00 98.55           C  
ATOM   2479  OG1 THR B 323     -12.443   6.247  18.127  1.00 98.55           O  
ATOM   2480  N   LEU B 324      -8.746   5.269  17.843  1.00 98.71           N  
ATOM   2481  CA  LEU B 324      -7.583   6.136  17.992  1.00 98.71           C  
ATOM   2482  C   LEU B 324      -6.810   6.239  16.682  1.00 98.71           C  
ATOM   2483  O   LEU B 324      -6.466   5.221  16.077  1.00 98.71           O  
ATOM   2484  CB  LEU B 324      -6.664   5.615  19.100  1.00 98.71           C  
ATOM   2485  CG  LEU B 324      -5.316   6.322  19.253  1.00 98.71           C  
ATOM   2486  CD1 LEU B 324      -5.521   7.753  19.739  1.00 98.71           C  
ATOM   2487  CD2 LEU B 324      -4.412   5.551  20.208  1.00 98.71           C  
ATOM   2488  N   ARG B 325      -6.613   7.429  16.182  1.00 98.86           N  
ATOM   2489  CA  ARG B 325      -5.643   7.747  15.139  1.00 98.86           C  
ATOM   2490  C   ARG B 325      -4.509   8.604  15.690  1.00 98.86           C  
ATOM   2491  O   ARG B 325      -4.715   9.771  16.032  1.00 98.86           O  
ATOM   2492  CB  ARG B 325      -6.324   8.465  13.972  1.00 98.86           C  
ATOM   2493  CG  ARG B 325      -5.371   8.877  12.862  1.00 98.86           C  
ATOM   2494  CD  ARG B 325      -6.088   9.644  11.759  1.00 98.86           C  
ATOM   2495  NE  ARG B 325      -5.145  10.243  10.819  1.00 98.86           N  
ATOM   2496  CZ  ARG B 325      -5.461  11.163   9.911  1.00 98.86           C  
ATOM   2497  NH1 ARG B 325      -6.707  11.608   9.802  1.00 98.86           N1+
ATOM   2498  NH2 ARG B 325      -4.524  11.641   9.105  1.00 98.86           N  
ATOM   2499  N   ILE B 326      -3.313   8.057  15.839  1.00 98.81           N  
ATOM   2500  CA  ILE B 326      -2.159   8.738  16.417  1.00 98.81           C  
ATOM   2501  C   ILE B 326      -0.988   8.688  15.438  1.00 98.81           C  
ATOM   2502  O   ILE B 326      -0.684   7.633  14.876  1.00 98.81           O  
ATOM   2503  CB  ILE B 326      -1.753   8.112  17.770  1.00 98.81           C  
ATOM   2504  CG1 ILE B 326      -0.549   8.854  18.361  1.00 98.81           C  
ATOM   2505  CG2 ILE B 326      -1.451   6.620  17.607  1.00 98.81           C  
ATOM   2506  CD1 ILE B 326      -0.176   8.408  19.768  1.00 98.81           C  
ATOM   2507  N   GLU B 327      -0.364   9.870  15.170  1.00 98.63           N  
ATOM   2508  CA  GLU B 327       0.699  10.018  14.180  1.00 98.63           C  
ATOM   2509  C   GLU B 327       1.889  10.780  14.758  1.00 98.63           C  
ATOM   2510  O   GLU B 327       1.737  11.548  15.710  1.00 98.63           O  
ATOM   2511  CB  GLU B 327       0.175  10.730  12.930  1.00 98.63           C  
ATOM   2512  CG  GLU B 327      -1.001  10.026  12.269  1.00 98.63           C  
ATOM   2513  CD  GLU B 327      -1.579  10.798  11.094  1.00 98.63           C  
ATOM   2514  OE1 GLU B 327      -2.219  10.177  10.215  1.00 98.63           O  
ATOM   2515  OE2 GLU B 327      -1.389  12.034  11.050  1.00 98.63           O1-
ATOM   2516  N   GLY B 328       3.148  10.502  14.232  1.00 98.85           N  
ATOM   2517  CA  GLY B 328       4.347  11.245  14.586  1.00 98.85           C  
ATOM   2518  C   GLY B 328       4.820  12.175  13.484  1.00 98.85           C  
ATOM   2519  O   GLY B 328       4.655  11.876  12.299  1.00 98.85           O  
ATOM   2520  N   ASP B 329       5.461  13.289  13.852  1.00 98.44           N  
ATOM   2521  CA  ASP B 329       5.969  14.259  12.887  1.00 98.44           C  
ATOM   2522  C   ASP B 329       7.496  14.251  12.852  1.00 98.44           C  
ATOM   2523  O   ASP B 329       8.120  15.266  12.535  1.00 98.44           O  
ATOM   2524  CB  ASP B 329       5.458  15.663  13.216  1.00 98.44           C  
ATOM   2525  CG  ASP B 329       5.813  16.108  14.624  1.00 98.44           C  
ATOM   2526  OD1 ASP B 329       6.535  15.374  15.332  1.00 98.44           O  
ATOM   2527  OD2 ASP B 329       5.363  17.202  15.030  1.00 98.44           O1-
ATOM   2528  N   GLY B 330       8.138  13.152  13.199  1.00 98.73           N  
ATOM   2529  CA  GLY B 330       9.586  13.021  13.184  1.00 98.73           C  
ATOM   2530  C   GLY B 330      10.153  12.826  11.791  1.00 98.73           C  
ATOM   2531  O   GLY B 330       9.484  13.115  10.796  1.00 98.73           O  
ATOM   2532  N   GLY B 331      11.442  12.428  11.743  1.00 98.50           N  
ATOM   2533  CA  GLY B 331      12.103  12.099  10.489  1.00 98.50           C  
ATOM   2534  C   GLY B 331      11.674  10.758   9.923  1.00 98.50           C  
ATOM   2535  O   GLY B 331      10.549  10.312  10.155  1.00 98.50           O  
ATOM   2536  N   ALA B 332      12.585  10.185   9.110  1.00 98.70           N  
ATOM   2537  CA  ALA B 332      12.291   8.903   8.476  1.00 98.70           C  
ATOM   2538  C   ALA B 332      12.940   7.752   9.240  1.00 98.70           C  
ATOM   2539  O   ALA B 332      14.023   7.909   9.809  1.00 98.70           O  
ATOM   2540  CB  ALA B 332      12.762   8.906   7.024  1.00 98.70           C  
ATOM   2541  N   VAL B 333      12.283   6.668   9.346  1.00 98.09           N  
ATOM   2542  CA  VAL B 333      12.748   5.360   9.797  1.00 98.09           C  
ATOM   2543  C   VAL B 333      13.263   5.461  11.231  1.00 98.09           C  
ATOM   2544  O   VAL B 333      12.486   5.688  12.162  1.00 98.09           O  
ATOM   2545  CB  VAL B 333      13.853   4.801   8.872  1.00 98.09           C  
ATOM   2546  CG1 VAL B 333      14.170   3.349   9.227  1.00 98.09           C  
ATOM   2547  CG2 VAL B 333      13.432   4.918   7.409  1.00 98.09           C  
ATOM   2548  N   GLN B 334      14.587   5.457  11.440  1.00 98.53           N  
ATOM   2549  CA  GLN B 334      15.118   5.346  12.794  1.00 98.53           C  
ATOM   2550  C   GLN B 334      15.105   6.698  13.502  1.00 98.53           C  
ATOM   2551  O   GLN B 334      15.326   6.773  14.713  1.00 98.53           O  
ATOM   2552  CB  GLN B 334      16.538   4.780  12.771  1.00 98.53           C  
ATOM   2553  CG  GLN B 334      17.560   5.708  12.128  1.00 98.53           C  
ATOM   2554  CD  GLN B 334      17.685   5.496  10.631  1.00 98.53           C  
ATOM   2555  NE2 GLN B 334      18.782   5.975  10.054  1.00 98.53           N  
ATOM   2556  OE1 GLN B 334      16.804   4.906   9.998  1.00 98.53           O  
ATOM   2557  N   PHE B 335      14.750   7.789  12.791  1.00 98.65           N  
ATOM   2558  CA  PHE B 335      14.599   9.085  13.442  1.00 98.65           C  
ATOM   2559  C   PHE B 335      13.143   9.535  13.422  1.00 98.65           C  
ATOM   2560  O   PHE B 335      12.852  10.719  13.603  1.00 98.65           O  
ATOM   2561  CB  PHE B 335      15.483  10.136  12.763  1.00 98.65           C  
ATOM   2562  CG  PHE B 335      16.926  10.082  13.187  1.00 98.65           C  
ATOM   2563  CD1 PHE B 335      17.351   9.162  14.138  1.00 98.65           C  
ATOM   2564  CD2 PHE B 335      17.857  10.951  12.635  1.00 98.65           C  
ATOM   2565  CE1 PHE B 335      18.686   9.109  14.533  1.00 98.65           C  
ATOM   2566  CE2 PHE B 335      19.193  10.905  13.025  1.00 98.65           C  
ATOM   2567  CZ  PHE B 335      19.605   9.984  13.974  1.00 98.65           C  
ATOM   2568  N   SER B 336      12.251   8.638  13.158  1.00 98.64           N  
ATOM   2569  CA  SER B 336      10.833   8.936  13.328  1.00 98.64           C  
ATOM   2570  C   SER B 336      10.505   9.253  14.783  1.00 98.64           C  
ATOM   2571  O   SER B 336      11.344   9.070  15.668  1.00 98.64           O  
ATOM   2572  CB  SER B 336       9.976   7.764  12.847  1.00 98.64           C  
ATOM   2573  OG  SER B 336      10.259   6.594  13.596  1.00 98.64           O  
ATOM   2574  N   ARG B 337       9.302   9.858  15.004  1.00 98.72           N  
ATOM   2575  CA  ARG B 337       8.858  10.184  16.355  1.00 98.72           C  
ATOM   2576  C   ARG B 337       8.716   8.926  17.204  1.00 98.72           C  
ATOM   2577  O   ARG B 337       8.065   7.963  16.792  1.00 98.72           O  
ATOM   2578  CB  ARG B 337       7.530  10.944  16.317  1.00 98.72           C  
ATOM   2579  CG  ARG B 337       7.075  11.458  17.673  1.00 98.72           C  
ATOM   2580  CD  ARG B 337       8.078  12.436  18.270  1.00 98.72           C  
ATOM   2581  NE  ARG B 337       8.294  13.586  17.397  1.00 98.72           N  
ATOM   2582  CZ  ARG B 337       9.471  14.174  17.196  1.00 98.72           C  
ATOM   2583  NH1 ARG B 337      10.564  13.729  17.804  1.00 98.72           N1+
ATOM   2584  NH2 ARG B 337       9.555  15.214  16.380  1.00 98.72           N  
ATOM   2585  N   SER B 338       9.338   8.979  18.483  1.00 98.81           N  
ATOM   2586  CA  SER B 338       9.436   7.731  19.233  1.00 98.81           C  
ATOM   2587  C   SER B 338       8.718   7.835  20.575  1.00 98.81           C  
ATOM   2588  O   SER B 338       8.518   8.935  21.095  1.00 98.81           O  
ATOM   2589  CB  SER B 338      10.901   7.354  19.458  1.00 98.81           C  
ATOM   2590  OG  SER B 338      11.511   8.235  20.385  1.00 98.81           O  
ATOM   2591  N   ILE B 339       8.208   6.756  21.054  1.00 98.86           N  
ATOM   2592  CA  ILE B 339       7.712   6.533  22.408  1.00 98.86           C  
ATOM   2593  C   ILE B 339       8.532   5.436  23.084  1.00 98.86           C  
ATOM   2594  O   ILE B 339       8.599   4.308  22.590  1.00 98.86           O  
ATOM   2595  CB  ILE B 339       6.213   6.158  22.406  1.00 98.86           C  
ATOM   2596  CG1 ILE B 339       5.413   7.159  21.565  1.00 98.86           C  
ATOM   2597  CG2 ILE B 339       5.672   6.089  23.837  1.00 98.86           C  
ATOM   2598  CD1 ILE B 339       3.934   6.821  21.442  1.00 98.86           C  
ATOM   2599  N   THR B 340       9.152   5.778  24.223  1.00 98.89           N  
ATOM   2600  CA  THR B 340      10.044   4.864  24.929  1.00 98.89           C  
ATOM   2601  C   THR B 340       9.419   4.407  26.244  1.00 98.89           C  
ATOM   2602  O   THR B 340       9.017   5.232  27.067  1.00 98.89           O  
ATOM   2603  CB  THR B 340      11.409   5.519  25.207  1.00 98.89           C  
ATOM   2604  CG2 THR B 340      12.361   4.539  25.885  1.00 98.89           C  
ATOM   2605  OG1 THR B 340      11.987   5.949  23.968  1.00 98.89           O  
ATOM   2606  N   ALA B 341       9.287   3.113  26.502  1.00 98.90           N  
ATOM   2607  CA  ALA B 341       8.894   2.566  27.798  1.00 98.90           C  
ATOM   2608  C   ALA B 341      10.066   2.572  28.775  1.00 98.90           C  
ATOM   2609  O   ALA B 341      11.127   2.015  28.484  1.00 98.90           O  
ATOM   2610  CB  ALA B 341       8.348   1.150  27.635  1.00 98.90           C  
ATOM   2611  N   THR B 342       9.858   3.175  29.939  1.00 98.81           N  
ATOM   2612  CA  THR B 342      10.932   3.267  30.922  1.00 98.81           C  
ATOM   2613  C   THR B 342      10.713   2.270  32.057  1.00 98.81           C  
ATOM   2614  O   THR B 342      11.301   2.407  33.132  1.00 98.81           O  
ATOM   2615  CB  THR B 342      11.040   4.691  31.500  1.00 98.81           C  
ATOM   2616  CG2 THR B 342      11.429   5.694  30.419  1.00 98.81           C  
ATOM   2617  OG1 THR B 342       9.775   5.071  32.056  1.00 98.81           O  
ATOM   2618  N   ALA B 343       9.784   1.371  31.897  1.00 98.73           N  
ATOM   2619  CA  ALA B 343       9.518   0.222  32.758  1.00 98.73           C  
ATOM   2620  C   ALA B 343       9.148  -1.007  31.934  1.00 98.73           C  
ATOM   2621  O   ALA B 343       8.979  -0.918  30.715  1.00 98.73           O  
ATOM   2622  CB  ALA B 343       8.405   0.548  33.752  1.00 98.73           C  
ATOM   2623  N   ASP B 344       9.197  -2.185  32.522  1.00 98.73           N  
ATOM   2624  CA  ASP B 344       8.795  -3.413  31.843  1.00 98.73           C  
ATOM   2625  C   ASP B 344       7.274  -3.512  31.743  1.00 98.73           C  
ATOM   2626  O   ASP B 344       6.657  -4.353  32.399  1.00 98.73           O  
ATOM   2627  CB  ASP B 344       9.355  -4.636  32.571  1.00 98.73           C  
ATOM   2628  CG  ASP B 344       9.185  -5.924  31.784  1.00 98.73           C  
ATOM   2629  OD1 ASP B 344       8.842  -5.864  30.583  1.00 98.73           O  
ATOM   2630  OD2 ASP B 344       9.393  -7.008  32.370  1.00 98.73           O1-
ATOM   2631  N   ILE B 345       6.651  -2.731  30.972  1.00 98.65           N  
ATOM   2632  CA  ILE B 345       5.217  -2.615  30.730  1.00 98.65           C  
ATOM   2633  C   ILE B 345       4.956  -2.479  29.232  1.00 98.65           C  
ATOM   2634  O   ILE B 345       5.868  -2.171  28.462  1.00 98.65           O  
ATOM   2635  CB  ILE B 345       4.611  -1.414  31.491  1.00 98.65           C  
ATOM   2636  CG1 ILE B 345       5.413  -0.140  31.204  1.00 98.65           C  
ATOM   2637  CG2 ILE B 345       4.556  -1.700  32.995  1.00 98.65           C  
ATOM   2638  CD1 ILE B 345       5.017   0.563  29.912  1.00 98.65           C  
ATOM   2639  N   PRO B 346       3.725  -2.834  28.791  1.00 98.90           N  
ATOM   2640  CA  PRO B 346       3.386  -2.424  27.426  1.00 98.90           C  
ATOM   2641  C   PRO B 346       3.143  -0.922  27.304  1.00 98.90           C  
ATOM   2642  O   PRO B 346       2.544  -0.316  28.197  1.00 98.90           O  
ATOM   2643  CB  PRO B 346       2.107  -3.211  27.129  1.00 98.90           C  
ATOM   2644  CG  PRO B 346       1.449  -3.387  28.459  1.00 98.90           C  
ATOM   2645  CD  PRO B 346       2.518  -3.523  29.506  1.00 98.90           C  
ATOM   2646  N   ILE B 347       3.598  -0.336  26.175  1.00 98.87           N  
ATOM   2647  CA  ILE B 347       3.337   1.080  25.938  1.00 98.87           C  
ATOM   2648  C   ILE B 347       1.834   1.311  25.797  1.00 98.87           C  
ATOM   2649  O   ILE B 347       1.265   2.168  26.477  1.00 98.87           O  
ATOM   2650  CB  ILE B 347       4.078   1.589  24.681  1.00 98.87           C  
ATOM   2651  CG1 ILE B 347       5.589   1.635  24.934  1.00 98.87           C  
ATOM   2652  CG2 ILE B 347       3.550   2.965  24.263  1.00 98.87           C  
ATOM   2653  CD1 ILE B 347       6.413   1.983  23.702  1.00 98.87           C  
ATOM   2654  N   PHE B 348       1.207   0.521  24.908  1.00 98.91           N  
ATOM   2655  CA  PHE B 348      -0.245   0.509  24.785  1.00 98.91           C  
ATOM   2656  C   PHE B 348      -0.820  -0.815  25.273  1.00 98.91           C  
ATOM   2657  O   PHE B 348      -0.248  -1.877  25.019  1.00 98.91           O  
ATOM   2658  CB  PHE B 348      -0.665   0.760  23.333  1.00 98.91           C  
ATOM   2659  CG  PHE B 348      -0.428   2.171  22.867  1.00 98.91           C  
ATOM   2660  CD1 PHE B 348      -1.319   3.185  23.198  1.00 98.91           C  
ATOM   2661  CD2 PHE B 348       0.686   2.484  22.099  1.00 98.91           C  
ATOM   2662  CE1 PHE B 348      -1.102   4.493  22.768  1.00 98.91           C  
ATOM   2663  CE2 PHE B 348       0.909   3.788  21.667  1.00 98.91           C  
ATOM   2664  CZ  PHE B 348       0.013   4.791  22.001  1.00 98.91           C  
ATOM   2665  N   THR B 349      -1.880  -0.757  25.994  1.00 98.89           N  
ATOM   2666  CA  THR B 349      -2.624  -1.935  26.426  1.00 98.89           C  
ATOM   2667  C   THR B 349      -3.914  -2.084  25.625  1.00 98.89           C  
ATOM   2668  O   THR B 349      -4.730  -1.160  25.574  1.00 98.89           O  
ATOM   2669  CB  THR B 349      -2.955  -1.866  27.929  1.00 98.89           C  
ATOM   2670  CG2 THR B 349      -3.962  -2.942  28.320  1.00 98.89           C  
ATOM   2671  OG1 THR B 349      -1.753  -2.053  28.686  1.00 98.89           O  
ATOM   2672  N   VAL B 350      -4.127  -3.192  24.985  1.00 98.80           N  
ATOM   2673  CA  VAL B 350      -5.325  -3.516  24.218  1.00 98.80           C  
ATOM   2674  C   VAL B 350      -6.419  -4.020  25.157  1.00 98.80           C  
ATOM   2675  O   VAL B 350      -6.203  -4.964  25.921  1.00 98.80           O  
ATOM   2676  CB  VAL B 350      -5.034  -4.569  23.126  1.00 98.80           C  
ATOM   2677  CG1 VAL B 350      -6.306  -4.912  22.352  1.00 98.80           C  
ATOM   2678  CG2 VAL B 350      -3.947  -4.067  22.178  1.00 98.80           C  
ATOM   2679  N   LYS B 351      -7.549  -3.452  25.123  1.00 98.67           N  
ATOM   2680  CA  LYS B 351      -8.666  -3.794  25.998  1.00 98.67           C  
ATOM   2681  C   LYS B 351      -9.253  -5.154  25.633  1.00 98.67           C  
ATOM   2682  O   LYS B 351      -9.013  -5.666  24.538  1.00 98.67           O  
ATOM   2683  CB  LYS B 351      -9.751  -2.719  25.930  1.00 98.67           C  
ATOM   2684  CG  LYS B 351      -9.293  -1.346  26.398  1.00 98.67           C  
ATOM   2685  CD  LYS B 351     -10.371  -0.292  26.182  1.00 98.67           C  
ATOM   2686  CE  LYS B 351      -9.891   1.094  26.592  1.00 98.67           C  
ATOM   2687  NZ  LYS B 351     -10.935   2.135  26.353  1.00 98.67           N1+
ATOM   2688  N   ALA B 352      -9.906  -5.670  26.582  1.00 98.73           N  
ATOM   2689  CA  ALA B 352     -10.545  -6.966  26.366  1.00 98.73           C  
ATOM   2690  C   ALA B 352     -11.623  -6.873  25.290  1.00 98.73           C  
ATOM   2691  O   ALA B 352     -12.199  -5.805  25.070  1.00 98.73           O  
ATOM   2692  CB  ALA B 352     -11.142  -7.489  27.670  1.00 98.73           C  
ATOM   2693  N   GLY B 353     -12.007  -8.036  24.639  1.00 98.04           N  
ATOM   2694  CA  GLY B 353     -13.023  -8.078  23.600  1.00 98.04           C  
ATOM   2695  C   GLY B 353     -12.686  -7.213  22.400  1.00 98.04           C  
ATOM   2696  O   GLY B 353     -11.581  -7.297  21.859  1.00 98.04           O  
ATOM   2697  N   PHE B 354     -13.619  -6.358  22.003  1.00 98.09           N  
ATOM   2698  CA  PHE B 354     -13.452  -5.479  20.852  1.00 98.09           C  
ATOM   2699  C   PHE B 354     -13.367  -4.022  21.290  1.00 98.09           C  
ATOM   2700  O   PHE B 354     -13.609  -3.114  20.493  1.00 98.09           O  
ATOM   2701  CB  PHE B 354     -14.607  -5.663  19.862  1.00 98.09           C  
ATOM   2702  CG  PHE B 354     -14.565  -6.970  19.117  1.00 98.09           C  
ATOM   2703  CD1 PHE B 354     -13.897  -7.073  17.903  1.00 98.09           C  
ATOM   2704  CD2 PHE B 354     -15.195  -8.096  19.630  1.00 98.09           C  
ATOM   2705  CE1 PHE B 354     -13.857  -8.281  17.211  1.00 98.09           C  
ATOM   2706  CE2 PHE B 354     -15.159  -9.307  18.944  1.00 98.09           C  
ATOM   2707  CZ  PHE B 354     -14.490  -9.397  17.734  1.00 98.09           C  
ATOM   2708  N   SER B 355     -13.001  -3.733  22.465  1.00 98.70           N  
ATOM   2709  CA  SER B 355     -13.102  -2.387  23.021  1.00 98.70           C  
ATOM   2710  C   SER B 355     -11.992  -1.485  22.491  1.00 98.70           C  
ATOM   2711  O   SER B 355     -12.056  -0.263  22.638  1.00 98.70           O  
ATOM   2712  CB  SER B 355     -13.048  -2.433  24.549  1.00 98.70           C  
ATOM   2713  OG  SER B 355     -14.166  -3.130  25.071  1.00 98.70           O  
ATOM   2714  N   SER B 356     -11.010  -2.099  21.861  1.00 98.57           N  
ATOM   2715  CA  SER B 356      -9.933  -1.343  21.230  1.00 98.57           C  
ATOM   2716  C   SER B 356     -10.018  -1.423  19.709  1.00 98.57           C  
ATOM   2717  O   SER B 356      -9.047  -1.127  19.011  1.00 98.57           O  
ATOM   2718  CB  SER B 356      -8.571  -1.856  21.700  1.00 98.57           C  
ATOM   2719  OG  SER B 356      -8.368  -1.561  23.071  1.00 98.57           O  
ATOM   2720  N   GLU B 357     -11.133  -1.846  19.163  1.00 98.36           N  
ATOM   2721  CA  GLU B 357     -11.293  -1.995  17.719  1.00 98.36           C  
ATOM   2722  C   GLU B 357     -11.217  -0.645  17.013  1.00 98.36           C  
ATOM   2723  O   GLU B 357     -11.771   0.346  17.495  1.00 98.36           O  
ATOM   2724  CB  GLU B 357     -12.621  -2.685  17.394  1.00 98.36           C  
ATOM   2725  CG  GLU B 357     -12.819  -2.971  15.913  1.00 98.36           C  
ATOM   2726  CD  GLU B 357     -14.131  -3.675  15.608  1.00 98.36           C  
ATOM   2727  OE1 GLU B 357     -14.109  -4.742  14.953  1.00 98.36           O  
ATOM   2728  OE2 GLU B 357     -15.189  -3.156  16.026  1.00 98.36           O1-
ATOM   2729  N   SER B 358     -10.490  -0.649  15.783  1.00 98.53           N  
ATOM   2730  CA  SER B 358     -10.361   0.527  14.928  1.00 98.53           C  
ATOM   2731  C   SER B 358      -9.285   1.473  15.449  1.00 98.53           C  
ATOM   2732  O   SER B 358      -9.513   2.215  16.407  1.00 98.53           O  
ATOM   2733  CB  SER B 358     -11.697   1.266  14.828  1.00 98.53           C  
ATOM   2734  OG  SER B 358     -12.696   0.425  14.277  1.00 98.53           O  
ATOM   2735  N   SER B 359      -8.141   1.450  14.781  1.00 98.78           N  
ATOM   2736  CA  SER B 359      -7.050   2.338  15.170  1.00 98.78           C  
ATOM   2737  C   SER B 359      -6.084   2.566  14.012  1.00 98.78           C  
ATOM   2738  O   SER B 359      -6.133   1.854  13.007  1.00 98.78           O  
ATOM   2739  CB  SER B 359      -6.294   1.766  16.370  1.00 98.78           C  
ATOM   2740  OG  SER B 359      -5.821   0.460  16.091  1.00 98.78           O  
ATOM   2741  N   TYR B 360      -5.308   3.579  14.040  1.00 98.70           N  
ATOM   2742  CA  TYR B 360      -4.289   3.952  13.064  1.00 98.70           C  
ATOM   2743  C   TYR B 360      -3.028   4.455  13.758  1.00 98.70           C  
ATOM   2744  O   TYR B 360      -3.091   5.360  14.593  1.00 98.70           O  
ATOM   2745  CB  TYR B 360      -4.824   5.025  12.111  1.00 98.70           C  
ATOM   2746  CG  TYR B 360      -3.886   5.349  10.974  1.00 98.70           C  
ATOM   2747  CD1 TYR B 360      -2.868   6.287  11.130  1.00 98.70           C  
ATOM   2748  CD2 TYR B 360      -4.016   4.719   9.741  1.00 98.70           C  
ATOM   2749  CE1 TYR B 360      -2.003   6.590  10.084  1.00 98.70           C  
ATOM   2750  CE2 TYR B 360      -3.157   5.014   8.688  1.00 98.70           C  
ATOM   2751  CZ  TYR B 360      -2.154   5.949   8.869  1.00 98.70           C  
ATOM   2752  OH  TYR B 360      -1.300   6.245   7.830  1.00 98.70           O  
ATOM   2753  N   PHE B 361      -1.892   3.838  13.525  1.00 98.86           N  
ATOM   2754  CA  PHE B 361      -0.573   4.246  13.993  1.00 98.86           C  
ATOM   2755  C   PHE B 361       0.323   4.628  12.821  1.00 98.86           C  
ATOM   2756  O   PHE B 361       0.712   3.771  12.024  1.00 98.86           O  
ATOM   2757  CB  PHE B 361       0.079   3.125  14.809  1.00 98.86           C  
ATOM   2758  CG  PHE B 361      -0.704   2.730  16.031  1.00 98.86           C  
ATOM   2759  CD1 PHE B 361      -0.448   3.326  17.260  1.00 98.86           C  
ATOM   2760  CD2 PHE B 361      -1.696   1.761  15.952  1.00 98.86           C  
ATOM   2761  CE1 PHE B 361      -1.172   2.962  18.394  1.00 98.86           C  
ATOM   2762  CE2 PHE B 361      -2.423   1.393  17.080  1.00 98.86           C  
ATOM   2763  CZ  PHE B 361      -2.159   1.993  18.300  1.00 98.86           C  
ATOM   2764  N   GLY B 362       0.640   5.956  12.697  1.00 98.72           N  
ATOM   2765  CA  GLY B 362       1.394   6.428  11.547  1.00 98.72           C  
ATOM   2766  C   GLY B 362       2.741   7.019  11.918  1.00 98.72           C  
ATOM   2767  O   GLY B 362       2.809   8.021  12.634  1.00 98.72           O  
ATOM   2768  N   LYS B 363       3.805   6.340  11.496  1.00 98.69           N  
ATOM   2769  CA  LYS B 363       5.173   6.849  11.529  1.00 98.69           C  
ATOM   2770  C   LYS B 363       5.621   7.130  12.961  1.00 98.69           C  
ATOM   2771  O   LYS B 363       6.121   8.217  13.258  1.00 98.69           O  
ATOM   2772  CB  LYS B 363       5.295   8.117  10.683  1.00 98.69           C  
ATOM   2773  CG  LYS B 363       4.966   7.914   9.212  1.00 98.69           C  
ATOM   2774  CD  LYS B 363       4.916   9.239   8.462  1.00 98.69           C  
ATOM   2775  CE  LYS B 363       4.479   9.048   7.016  1.00 98.69           C  
ATOM   2776  NZ  LYS B 363       4.302  10.354   6.313  1.00 98.69           N1+
ATOM   2777  N   LEU B 364       5.411   6.140  13.770  1.00 98.80           N  
ATOM   2778  CA  LEU B 364       5.875   6.120  15.153  1.00 98.80           C  
ATOM   2779  C   LEU B 364       6.928   5.035  15.357  1.00 98.80           C  
ATOM   2780  O   LEU B 364       6.921   4.019  14.659  1.00 98.80           O  
ATOM   2781  CB  LEU B 364       4.701   5.895  16.110  1.00 98.80           C  
ATOM   2782  CG  LEU B 364       3.666   7.018  16.189  1.00 98.80           C  
ATOM   2783  CD1 LEU B 364       2.437   6.552  16.963  1.00 98.80           C  
ATOM   2784  CD2 LEU B 364       4.272   8.259  16.835  1.00 98.80           C  
ATOM   2785  N   MET B 365       7.830   5.321  16.272  1.00 98.87           N  
ATOM   2786  CA  MET B 365       8.833   4.342  16.681  1.00 98.87           C  
ATOM   2787  C   MET B 365       8.645   3.948  18.143  1.00 98.87           C  
ATOM   2788  O   MET B 365       8.309   4.789  18.978  1.00 98.87           O  
ATOM   2789  CB  MET B 365      10.243   4.894  16.466  1.00 98.87           C  
ATOM   2790  CG  MET B 365      11.346   3.891  16.764  1.00 98.87           C  
ATOM   2791  SD  MET B 365      13.017   4.551  16.389  1.00 98.87           S  
ATOM   2792  CE  MET B 365      14.032   3.103  16.794  1.00 98.87           C  
ATOM   2793  N   PHE B 366       8.826   2.695  18.481  1.00 98.92           N  
ATOM   2794  CA  PHE B 366       8.674   2.168  19.832  1.00 98.92           C  
ATOM   2795  C   PHE B 366       9.997   1.616  20.349  1.00 98.92           C  
ATOM   2796  O   PHE B 366      10.638   0.800  19.684  1.00 98.92           O  
ATOM   2797  CB  PHE B 366       7.600   1.076  19.866  1.00 98.92           C  
ATOM   2798  CG  PHE B 366       6.280   1.505  19.286  1.00 98.92           C  
ATOM   2799  CD1 PHE B 366       5.364   2.212  20.054  1.00 98.92           C  
ATOM   2800  CD2 PHE B 366       5.955   1.200  17.970  1.00 98.92           C  
ATOM   2801  CE1 PHE B 366       4.141   2.610  19.520  1.00 98.92           C  
ATOM   2802  CE2 PHE B 366       4.734   1.595  17.429  1.00 98.92           C  
ATOM   2803  CZ  PHE B 366       3.828   2.299  18.206  1.00 98.92           C  
ATOM   2804  N   LYS B 367      10.420   2.145  21.561  1.00 98.81           N  
ATOM   2805  CA  LYS B 367      11.679   1.760  22.194  1.00 98.81           C  
ATOM   2806  C   LYS B 367      11.458   1.333  23.642  1.00 98.81           C  
ATOM   2807  O   LYS B 367      10.380   1.545  24.200  1.00 98.81           O  
ATOM   2808  CB  LYS B 367      12.684   2.911  22.134  1.00 98.81           C  
ATOM   2809  CG  LYS B 367      12.903   3.469  20.735  1.00 98.81           C  
ATOM   2810  CD  LYS B 367      13.851   4.662  20.752  1.00 98.81           C  
ATOM   2811  CE  LYS B 367      14.083   5.212  19.351  1.00 98.81           C  
ATOM   2812  NZ  LYS B 367      14.986   6.402  19.365  1.00 98.81           N1+
ATOM   2813  N   ALA B 368      12.492   0.676  24.242  1.00 98.87           N  
ATOM   2814  CA  ALA B 368      12.612   0.424  25.676  1.00 98.87           C  
ATOM   2815  C   ALA B 368      13.902   1.021  26.232  1.00 98.87           C  
ATOM   2816  O   ALA B 368      14.951   0.960  25.586  1.00 98.87           O  
ATOM   2817  CB  ALA B 368      12.559  -1.076  25.959  1.00 98.87           C  
ATOM   2818  N   SER B 369      13.766   1.627  27.442  1.00 98.73           N  
ATOM   2819  CA  SER B 369      14.948   2.221  28.060  1.00 98.73           C  
ATOM   2820  C   SER B 369      15.903   1.147  28.571  1.00 98.73           C  
ATOM   2821  O   SER B 369      17.104   1.390  28.703  1.00 98.73           O  
ATOM   2822  CB  SER B 369      14.545   3.145  29.209  1.00 98.73           C  
ATOM   2823  OG  SER B 369      13.999   2.402  30.285  1.00 98.73           O  
ATOM   2824  N   THR B 370      15.367  -0.013  28.886  1.00 98.63           N  
ATOM   2825  CA  THR B 370      16.136  -1.194  29.263  1.00 98.63           C  
ATOM   2826  C   THR B 370      15.907  -2.329  28.268  1.00 98.63           C  
ATOM   2827  O   THR B 370      14.774  -2.777  28.080  1.00 98.63           O  
ATOM   2828  CB  THR B 370      15.770  -1.670  30.681  1.00 98.63           C  
ATOM   2829  CG2 THR B 370      16.686  -2.801  31.135  1.00 98.63           C  
ATOM   2830  OG1 THR B 370      15.895  -0.572  31.594  1.00 98.63           O  
ATOM   2831  N   GLY B 371      17.044  -2.681  27.657  1.00 98.73           N  
ATOM   2832  CA  GLY B 371      16.944  -3.705  26.630  1.00 98.73           C  
ATOM   2833  C   GLY B 371      16.368  -5.011  27.144  1.00 98.73           C  
ATOM   2834  O   GLY B 371      16.722  -5.465  28.234  1.00 98.73           O  
ATOM   2835  N   GLY B 372      15.417  -5.595  26.318  1.00 98.80           N  
ATOM   2836  CA  GLY B 372      14.816  -6.875  26.656  1.00 98.80           C  
ATOM   2837  C   GLY B 372      13.607  -6.746  27.563  1.00 98.80           C  
ATOM   2838  O   GLY B 372      13.216  -7.708  28.227  1.00 98.80           O  
ATOM   2839  N   THR B 373      13.052  -5.562  27.678  1.00 98.67           N  
ATOM   2840  CA  THR B 373      11.862  -5.327  28.489  1.00 98.67           C  
ATOM   2841  C   THR B 373      10.752  -4.699  27.651  1.00 98.67           C  
ATOM   2842  O   THR B 373      10.981  -4.297  26.508  1.00 98.67           O  
ATOM   2843  CB  THR B 373      12.177  -4.418  29.692  1.00 98.67           C  
ATOM   2844  CG2 THR B 373      13.273  -5.022  30.565  1.00 98.67           C  
ATOM   2845  OG1 THR B 373      12.611  -3.138  29.216  1.00 98.67           O  
ATOM   2846  N   ALA B 374       9.531  -4.668  28.148  1.00 98.81           N  
ATOM   2847  CA  ALA B 374       8.383  -3.932  27.625  1.00 98.81           C  
ATOM   2848  C   ALA B 374       8.033  -4.392  26.213  1.00 98.81           C  
ATOM   2849  O   ALA B 374       8.508  -5.435  25.758  1.00 98.81           O  
ATOM   2850  CB  ALA B 374       8.663  -2.431  27.638  1.00 98.81           C  
ATOM   2851  N   THR B 375       7.037  -3.896  25.644  1.00 98.87           N  
ATOM   2852  CA  THR B 375       6.519  -4.102  24.296  1.00 98.87           C  
ATOM   2853  C   THR B 375       5.674  -2.911  23.853  1.00 98.87           C  
ATOM   2854  O   THR B 375       5.253  -2.100  24.681  1.00 98.87           O  
ATOM   2855  CB  THR B 375       5.679  -5.390  24.211  1.00 98.87           C  
ATOM   2856  CG2 THR B 375       4.476  -5.325  25.145  1.00 98.87           C  
ATOM   2857  OG1 THR B 375       5.217  -5.564  22.866  1.00 98.87           O  
ATOM   2858  N   ALA B 376       5.503  -2.703  22.584  1.00 98.91           N  
ATOM   2859  CA  ALA B 376       4.662  -1.607  22.109  1.00 98.91           C  
ATOM   2860  C   ALA B 376       3.200  -1.838  22.480  1.00 98.91           C  
ATOM   2861  O   ALA B 376       2.511  -0.915  22.921  1.00 98.91           O  
ATOM   2862  CB  ALA B 376       4.805  -1.442  20.598  1.00 98.91           C  
ATOM   2863  N   PHE B 377       2.700  -3.166  22.293  1.00 98.89           N  
ATOM   2864  CA  PHE B 377       1.301  -3.488  22.546  1.00 98.89           C  
ATOM   2865  C   PHE B 377       1.177  -4.804  23.304  1.00 98.89           C  
ATOM   2866  O   PHE B 377       1.935  -5.744  23.055  1.00 98.89           O  
ATOM   2867  CB  PHE B 377       0.518  -3.563  21.232  1.00 98.89           C  
ATOM   2868  CG  PHE B 377       0.568  -2.295  20.422  1.00 98.89           C  
ATOM   2869  CD1 PHE B 377      -0.425  -1.331  20.552  1.00 98.89           C  
ATOM   2870  CD2 PHE B 377       1.608  -2.067  19.531  1.00 98.89           C  
ATOM   2871  CE1 PHE B 377      -0.381  -0.157  19.804  1.00 98.89           C  
ATOM   2872  CE2 PHE B 377       1.659  -0.895  18.780  1.00 98.89           C  
ATOM   2873  CZ  PHE B 377       0.662   0.058  18.918  1.00 98.89           C  
ATOM   2874  N   ARG B 378       0.226  -4.936  24.182  1.00 98.87           N  
ATOM   2875  CA  ARG B 378      -0.158  -6.187  24.830  1.00 98.87           C  
ATOM   2876  C   ARG B 378      -1.665  -6.245  25.058  1.00 98.87           C  
ATOM   2877  O   ARG B 378      -2.284  -5.240  25.412  1.00 98.87           O  
ATOM   2878  CB  ARG B 378       0.580  -6.352  26.160  1.00 98.87           C  
ATOM   2879  CG  ARG B 378       0.459  -7.742  26.763  1.00 98.87           C  
ATOM   2880  CD  ARG B 378       1.338  -7.901  27.996  1.00 98.87           C  
ATOM   2881  NE  ARG B 378       2.755  -7.770  27.669  1.00 98.87           N  
ATOM   2882  CZ  ARG B 378       3.535  -8.768  27.266  1.00 98.87           C  
ATOM   2883  NH1 ARG B 378       3.049  -9.997  27.132  1.00 98.87           N1+
ATOM   2884  NH2 ARG B 378       4.811  -8.538  26.994  1.00 98.87           N  
ATOM   2885  N   SER B 379      -2.274  -7.451  24.952  1.00 98.77           N  
ATOM   2886  CA  SER B 379      -3.708  -7.647  25.139  1.00 98.77           C  
ATOM   2887  C   SER B 379      -4.027  -8.064  26.571  1.00 98.77           C  
ATOM   2888  O   SER B 379      -3.301  -8.863  27.167  1.00 98.77           O  
ATOM   2889  CB  SER B 379      -4.237  -8.699  24.164  1.00 98.77           C  
ATOM   2890  OG  SER B 379      -4.235  -8.201  22.837  1.00 98.77           O  
ATOM   2891  N   THR B 380      -5.074  -7.412  27.107  1.00 98.59           N  
ATOM   2892  CA  THR B 380      -5.706  -7.940  28.310  1.00 98.59           C  
ATOM   2893  C   THR B 380      -6.735  -9.010  27.955  1.00 98.59           C  
ATOM   2894  O   THR B 380      -7.626  -8.775  27.136  1.00 98.59           O  
ATOM   2895  CB  THR B 380      -6.385  -6.821  29.122  1.00 98.59           C  
ATOM   2896  CG2 THR B 380      -5.355  -5.845  29.680  1.00 98.59           C  
ATOM   2897  OG1 THR B 380      -7.293  -6.107  28.274  1.00 98.59           O  
ATOM   2898  N   SER B 381      -6.584 -10.203  28.501  1.00 98.18           N  
ATOM   2899  CA  SER B 381      -7.525 -11.296  28.283  1.00 98.18           C  
ATOM   2900  C   SER B 381      -7.696 -11.590  26.796  1.00 98.18           C  
ATOM   2901  O   SER B 381      -8.822 -11.712  26.307  1.00 98.18           O  
ATOM   2902  CB  SER B 381      -8.883 -10.967  28.905  1.00 98.18           C  
ATOM   2903  OG  SER B 381      -9.732 -12.102  28.889  1.00 98.18           O  
ATOM   2904  N   ASN B 382      -6.629 -11.653  26.084  1.00 98.50           N  
ATOM   2905  CA  ASN B 382      -6.597 -11.932  24.652  1.00 98.50           C  
ATOM   2906  C   ASN B 382      -7.473 -10.957  23.871  1.00 98.50           C  
ATOM   2907  O   ASN B 382      -8.141 -11.348  22.912  1.00 98.50           O  
ATOM   2908  CB  ASN B 382      -7.029 -13.374  24.376  1.00 98.50           C  
ATOM   2909  CG  ASN B 382      -6.141 -14.392  25.064  1.00 98.50           C  
ATOM   2910  ND2 ASN B 382      -4.983 -14.664  24.474  1.00 98.50           N  
ATOM   2911  OD1 ASN B 382      -6.493 -14.930  26.117  1.00 98.50           O  
ATOM   2912  N   GLY B 383      -7.636  -9.648  24.373  1.00 98.80           N  
ATOM   2913  CA  GLY B 383      -8.414  -8.645  23.663  1.00 98.80           C  
ATOM   2914  C   GLY B 383      -7.930  -8.408  22.245  1.00 98.80           C  
ATOM   2915  O   GLY B 383      -6.734  -8.518  21.965  1.00 98.80           O  
ATOM   2916  N   TYR B 384      -8.825  -8.094  21.382  1.00 98.37           N  
ATOM   2917  CA  TYR B 384      -8.530  -7.929  19.963  1.00 98.37           C  
ATOM   2918  C   TYR B 384      -7.959  -6.545  19.682  1.00 98.37           C  
ATOM   2919  O   TYR B 384      -8.576  -5.531  20.018  1.00 98.37           O  
ATOM   2920  CB  TYR B 384      -9.791  -8.154  19.122  1.00 98.37           C  
ATOM   2921  CG  TYR B 384      -9.982  -9.586  18.685  1.00 98.37           C  
ATOM   2922  CD1 TYR B 384      -8.890 -10.431  18.506  1.00 98.37           C  
ATOM   2923  CD2 TYR B 384     -11.255 -10.096  18.451  1.00 98.37           C  
ATOM   2924  CE1 TYR B 384      -9.061 -11.751  18.101  1.00 98.37           C  
ATOM   2925  CE2 TYR B 384     -11.437 -11.414  18.046  1.00 98.37           C  
ATOM   2926  CZ  TYR B 384     -10.336 -12.233  17.875  1.00 98.37           C  
ATOM   2927  OH  TYR B 384     -10.512 -13.539  17.475  1.00 98.37           O  
ATOM   2928  N   LEU B 385      -6.719  -6.447  19.140  1.00 98.73           N  
ATOM   2929  CA  LEU B 385      -6.278  -5.297  18.358  1.00 98.73           C  
ATOM   2930  C   LEU B 385      -6.746  -5.412  16.911  1.00 98.73           C  
ATOM   2931  O   LEU B 385      -6.049  -5.987  16.072  1.00 98.73           O  
ATOM   2932  CB  LEU B 385      -4.753  -5.170  18.405  1.00 98.73           C  
ATOM   2933  CG  LEU B 385      -4.176  -3.794  18.066  1.00 98.73           C  
ATOM   2934  CD1 LEU B 385      -2.714  -3.713  18.491  1.00 98.73           C  
ATOM   2935  CD2 LEU B 385      -4.323  -3.505  16.576  1.00 98.73           C  
ATOM   2936  N   SER B 386      -7.981  -4.856  16.679  1.00 98.45           N  
ATOM   2937  CA  SER B 386      -8.738  -5.144  15.465  1.00 98.45           C  
ATOM   2938  C   SER B 386      -8.855  -3.907  14.581  1.00 98.45           C  
ATOM   2939  O   SER B 386      -9.002  -2.790  15.083  1.00 98.45           O  
ATOM   2940  CB  SER B 386     -10.133  -5.665  15.814  1.00 98.45           C  
ATOM   2941  OG  SER B 386     -10.923  -5.806  14.646  1.00 98.45           O  
ATOM   2942  N   GLN B 387      -8.795  -4.221  13.243  1.00 98.10           N  
ATOM   2943  CA  GLN B 387      -8.993  -3.181  12.239  1.00 98.10           C  
ATOM   2944  C   GLN B 387      -8.050  -2.005  12.472  1.00 98.10           C  
ATOM   2945  O   GLN B 387      -8.487  -0.853  12.528  1.00 98.10           O  
ATOM   2946  CB  GLN B 387     -10.445  -2.700  12.243  1.00 98.10           C  
ATOM   2947  CG  GLN B 387     -11.436  -3.730  11.720  1.00 98.10           C  
ATOM   2948  CD  GLN B 387     -12.818  -3.149  11.485  1.00 98.10           C  
ATOM   2949  NE2 GLN B 387     -13.735  -3.978  10.999  1.00 98.10           N  
ATOM   2950  OE1 GLN B 387     -13.059  -1.964  11.738  1.00 98.10           O  
ATOM   2951  N   SER B 388      -6.731  -2.331  12.474  1.00 98.65           N  
ATOM   2952  CA  SER B 388      -5.692  -1.324  12.660  1.00 98.65           C  
ATOM   2953  C   SER B 388      -4.782  -1.237  11.438  1.00 98.65           C  
ATOM   2954  O   SER B 388      -4.760  -2.149  10.609  1.00 98.65           O  
ATOM   2955  CB  SER B 388      -4.859  -1.635  13.904  1.00 98.65           C  
ATOM   2956  OG  SER B 388      -3.948  -0.584  14.175  1.00 98.65           O  
ATOM   2957  N   THR B 389      -4.092  -0.133  11.267  1.00 98.72           N  
ATOM   2958  CA  THR B 389      -3.035   0.089  10.286  1.00 98.72           C  
ATOM   2959  C   THR B 389      -1.761   0.583  10.965  1.00 98.72           C  
ATOM   2960  O   THR B 389      -1.805   1.507  11.780  1.00 98.72           O  
ATOM   2961  CB  THR B 389      -3.474   1.101   9.212  1.00 98.72           C  
ATOM   2962  CG2 THR B 389      -2.338   1.397   8.238  1.00 98.72           C  
ATOM   2963  OG1 THR B 389      -4.585   0.565   8.483  1.00 98.72           O  
ATOM   2964  N   PHE B 390      -0.629  -0.103  10.692  1.00 98.83           N  
ATOM   2965  CA  PHE B 390       0.702   0.358  11.069  1.00 98.83           C  
ATOM   2966  C   PHE B 390       1.466   0.860   9.850  1.00 98.83           C  
ATOM   2967  O   PHE B 390       1.852   0.072   8.984  1.00 98.83           O  
ATOM   2968  CB  PHE B 390       1.487  -0.765  11.754  1.00 98.83           C  
ATOM   2969  CG  PHE B 390       0.856  -1.256  13.029  1.00 98.83           C  
ATOM   2970  CD1 PHE B 390       1.222  -0.716  14.256  1.00 98.83           C  
ATOM   2971  CD2 PHE B 390      -0.104  -2.259  13.000  1.00 98.83           C  
ATOM   2972  CE1 PHE B 390       0.639  -1.169  15.437  1.00 98.83           C  
ATOM   2973  CE2 PHE B 390      -0.691  -2.717  14.176  1.00 98.83           C  
ATOM   2974  CZ  PHE B 390      -0.317  -2.171  15.394  1.00 98.83           C  
ATOM   2975  N   ASP B 391       1.626   2.193   9.743  1.00 98.54           N  
ATOM   2976  CA  ASP B 391       2.213   2.868   8.590  1.00 98.54           C  
ATOM   2977  C   ASP B 391       3.611   3.392   8.914  1.00 98.54           C  
ATOM   2978  O   ASP B 391       3.756   4.407   9.599  1.00 98.54           O  
ATOM   2979  CB  ASP B 391       1.315   4.017   8.126  1.00 98.54           C  
ATOM   2980  CG  ASP B 391       1.900   4.791   6.958  1.00 98.54           C  
ATOM   2981  OD1 ASP B 391       2.883   4.321   6.346  1.00 98.54           O  
ATOM   2982  OD2 ASP B 391       1.374   5.882   6.649  1.00 98.54           O1-
ATOM   2983  N   HIS B 392       4.637   2.628   8.428  1.00 98.66           N  
ATOM   2984  CA  HIS B 392       6.034   3.009   8.605  1.00 98.66           C  
ATOM   2985  C   HIS B 392       6.397   3.099  10.084  1.00 98.66           C  
ATOM   2986  O   HIS B 392       7.110   4.016  10.497  1.00 98.66           O  
ATOM   2987  CB  HIS B 392       6.317   4.343   7.913  1.00 98.66           C  
ATOM   2988  CG  HIS B 392       6.429   4.236   6.426  1.00 98.66           C  
ATOM   2989  CD2 HIS B 392       7.513   4.197   5.616  1.00 98.66           C  
ATOM   2990  ND1 HIS B 392       5.328   4.158   5.600  1.00 98.66           N  
ATOM   2991  CE1 HIS B 392       5.732   4.074   4.344  1.00 98.66           C  
ATOM   2992  NE2 HIS B 392       7.053   4.096   4.326  1.00 98.66           N  
ATOM   2993  N   CYS B 393       5.861   2.231  10.884  1.00 98.79           N  
ATOM   2994  CA  CYS B 393       6.232   2.168  12.293  1.00 98.79           C  
ATOM   2995  C   CYS B 393       7.507   1.356  12.486  1.00 98.79           C  
ATOM   2996  O   CYS B 393       7.720   0.354  11.800  1.00 98.79           O  
ATOM   2997  CB  CYS B 393       5.100   1.560  13.119  1.00 98.79           C  
ATOM   2998  SG  CYS B 393       3.636   2.612  13.234  1.00 98.79           S  
ATOM   2999  N   VAL B 394       8.353   1.833  13.396  1.00 98.85           N  
ATOM   3000  CA  VAL B 394       9.617   1.162  13.681  1.00 98.85           C  
ATOM   3001  C   VAL B 394       9.582   0.567  15.086  1.00 98.85           C  
ATOM   3002  O   VAL B 394       9.192   1.241  16.043  1.00 98.85           O  
ATOM   3003  CB  VAL B 394      10.816   2.126  13.540  1.00 98.85           C  
ATOM   3004  CG1 VAL B 394      12.118   1.429  13.932  1.00 98.85           C  
ATOM   3005  CG2 VAL B 394      10.903   2.664  12.113  1.00 98.85           C  
ATOM   3006  N   PHE B 395       9.914  -0.700  15.224  1.00 98.91           N  
ATOM   3007  CA  PHE B 395      10.005  -1.402  16.499  1.00 98.91           C  
ATOM   3008  C   PHE B 395      11.458  -1.702  16.849  1.00 98.91           C  
ATOM   3009  O   PHE B 395      12.068  -2.605  16.271  1.00 98.91           O  
ATOM   3010  CB  PHE B 395       9.196  -2.702  16.457  1.00 98.91           C  
ATOM   3011  CG  PHE B 395       7.735  -2.499  16.159  1.00 98.91           C  
ATOM   3012  CD1 PHE B 395       6.805  -2.420  17.188  1.00 98.91           C  
ATOM   3013  CD2 PHE B 395       7.292  -2.386  14.847  1.00 98.91           C  
ATOM   3014  CE1 PHE B 395       5.453  -2.231  16.915  1.00 98.91           C  
ATOM   3015  CE2 PHE B 395       5.942  -2.197  14.566  1.00 98.91           C  
ATOM   3016  CZ  PHE B 395       5.024  -2.121  15.601  1.00 98.91           C  
ATOM   3017  N   ASP B 396      11.974  -0.891  17.837  1.00 98.83           N  
ATOM   3018  CA  ASP B 396      13.373  -0.954  18.249  1.00 98.83           C  
ATOM   3019  C   ASP B 396      13.699  -2.305  18.881  1.00 98.83           C  
ATOM   3020  O   ASP B 396      12.902  -2.843  19.653  1.00 98.83           O  
ATOM   3021  CB  ASP B 396      13.696   0.176  19.228  1.00 98.83           C  
ATOM   3022  CG  ASP B 396      15.186   0.349  19.464  1.00 98.83           C  
ATOM   3023  OD1 ASP B 396      15.766  -0.400  20.280  1.00 98.83           O  
ATOM   3024  OD2 ASP B 396      15.786   1.244  18.830  1.00 98.83           O1-
ATOM   3025  N   ARG B 397      14.896  -2.806  18.584  1.00 98.78           N  
ATOM   3026  CA  ARG B 397      15.304  -4.124  19.061  1.00 98.78           C  
ATOM   3027  C   ARG B 397      15.481  -4.128  20.576  1.00 98.78           C  
ATOM   3028  O   ARG B 397      15.632  -5.189  21.185  1.00 98.78           O  
ATOM   3029  CB  ARG B 397      16.601  -4.565  18.380  1.00 98.78           C  
ATOM   3030  CG  ARG B 397      16.773  -6.073  18.298  1.00 98.78           C  
ATOM   3031  CD  ARG B 397      18.117  -6.456  17.696  1.00 98.78           C  
ATOM   3032  NE  ARG B 397      18.290  -5.892  16.360  1.00 98.78           N  
ATOM   3033  CZ  ARG B 397      19.462  -5.727  15.753  1.00 98.78           C  
ATOM   3034  NH1 ARG B 397      20.593  -6.082  16.353  1.00 98.78           N1+
ATOM   3035  NH2 ARG B 397      19.504  -5.203  14.537  1.00 98.78           N  
ATOM   3036  N   SER B 398      15.464  -2.983  21.277  1.00 98.76           N  
ATOM   3037  CA  SER B 398      15.521  -2.913  22.733  1.00 98.76           C  
ATOM   3038  C   SER B 398      14.273  -3.519  23.365  1.00 98.76           C  
ATOM   3039  O   SER B 398      14.301  -3.949  24.520  1.00 98.76           O  
ATOM   3040  CB  SER B 398      15.685  -1.464  23.194  1.00 98.76           C  
ATOM   3041  OG  SER B 398      14.610  -0.665  22.731  1.00 98.76           O  
ATOM   3042  N   LEU B 399      13.210  -3.621  22.606  1.00 98.85           N  
ATOM   3043  CA  LEU B 399      11.971  -4.207  23.107  1.00 98.85           C  
ATOM   3044  C   LEU B 399      12.126  -5.709  23.318  1.00 98.85           C  
ATOM   3045  O   LEU B 399      12.900  -6.362  22.614  1.00 98.85           O  
ATOM   3046  CB  LEU B 399      10.818  -3.931  22.139  1.00 98.85           C  
ATOM   3047  CG  LEU B 399      10.379  -2.472  22.005  1.00 98.85           C  
ATOM   3048  CD1 LEU B 399       9.512  -2.292  20.763  1.00 98.85           C  
ATOM   3049  CD2 LEU B 399       9.632  -2.021  23.255  1.00 98.85           C  
ATOM   3050  N   ARG B 400      11.375  -6.222  24.343  1.00 98.76           N  
ATOM   3051  CA  ARG B 400      11.278  -7.674  24.454  1.00 98.76           C  
ATOM   3052  C   ARG B 400      10.445  -8.256  23.318  1.00 98.76           C  
ATOM   3053  O   ARG B 400      10.801  -9.288  22.745  1.00 98.76           O  
ATOM   3054  CB  ARG B 400      10.675  -8.071  25.803  1.00 98.76           C  
ATOM   3055  CG  ARG B 400      10.445  -9.565  25.959  1.00 98.76           C  
ATOM   3056  CD  ARG B 400      11.750 -10.346  25.899  1.00 98.76           C  
ATOM   3057  NE  ARG B 400      11.526 -11.782  26.038  1.00 98.76           N  
ATOM   3058  CZ  ARG B 400      11.237 -12.605  25.034  1.00 98.76           C  
ATOM   3059  NH1 ARG B 400      11.130 -12.148  23.792  1.00 98.76           N1+
ATOM   3060  NH2 ARG B 400      11.052 -13.896  25.274  1.00 98.76           N  
ATOM   3061  N   TYR B 401       9.296  -7.734  23.090  1.00 98.85           N  
ATOM   3062  CA  TYR B 401       8.396  -8.013  21.976  1.00 98.85           C  
ATOM   3063  C   TYR B 401       8.080  -6.740  21.199  1.00 98.85           C  
ATOM   3064  O   TYR B 401       7.887  -5.676  21.790  1.00 98.85           O  
ATOM   3065  CB  TYR B 401       7.099  -8.653  22.479  1.00 98.85           C  
ATOM   3066  CG  TYR B 401       7.320  -9.853  23.369  1.00 98.85           C  
ATOM   3067  CD1 TYR B 401       7.593 -11.106  22.826  1.00 98.85           C  
ATOM   3068  CD2 TYR B 401       7.255  -9.735  24.753  1.00 98.85           C  
ATOM   3069  CE1 TYR B 401       7.796 -12.215  23.641  1.00 98.85           C  
ATOM   3070  CE2 TYR B 401       7.456 -10.837  25.578  1.00 98.85           C  
ATOM   3071  CZ  TYR B 401       7.725 -12.070  25.014  1.00 98.85           C  
ATOM   3072  OH  TYR B 401       7.925 -13.165  25.826  1.00 98.85           O  
ATOM   3073  N   GLY B 402       8.135  -6.740  19.786  1.00 98.90           N  
ATOM   3074  CA  GLY B 402       7.544  -5.642  19.038  1.00 98.90           C  
ATOM   3075  C   GLY B 402       6.073  -5.435  19.346  1.00 98.90           C  
ATOM   3076  O   GLY B 402       5.697  -4.434  19.960  1.00 98.90           O  
ATOM   3077  N   ILE B 403       5.281  -6.519  19.001  1.00 98.92           N  
ATOM   3078  CA  ILE B 403       3.856  -6.532  19.312  1.00 98.92           C  
ATOM   3079  C   ILE B 403       3.495  -7.836  20.020  1.00 98.92           C  
ATOM   3080  O   ILE B 403       3.658  -8.921  19.456  1.00 98.92           O  
ATOM   3081  CB  ILE B 403       2.998  -6.358  18.039  1.00 98.92           C  
ATOM   3082  CG1 ILE B 403       3.290  -5.006  17.379  1.00 98.92           C  
ATOM   3083  CG2 ILE B 403       1.509  -6.495  18.369  1.00 98.92           C  
ATOM   3084  CD1 ILE B 403       2.558  -4.788  16.062  1.00 98.92           C  
ATOM   3085  N   ASP B 404       3.047  -7.766  21.210  1.00 98.84           N  
ATOM   3086  CA  ASP B 404       2.538  -8.878  22.008  1.00 98.84           C  
ATOM   3087  C   ASP B 404       1.039  -8.732  22.259  1.00 98.84           C  
ATOM   3088  O   ASP B 404       0.594  -8.732  23.409  1.00 98.84           O  
ATOM   3089  CB  ASP B 404       3.288  -8.971  23.338  1.00 98.84           C  
ATOM   3090  CG  ASP B 404       3.034 -10.276  24.072  1.00 98.84           C  
ATOM   3091  OD1 ASP B 404       2.407 -11.189  23.493  1.00 98.84           O  
ATOM   3092  OD2 ASP B 404       3.462 -10.391  25.241  1.00 98.84           O1-
ATOM   3093  N   ALA B 405       0.212  -8.558  21.250  1.00 98.86           N  
ATOM   3094  CA  ALA B 405      -1.237  -8.378  21.281  1.00 98.86           C  
ATOM   3095  C   ALA B 405      -1.920  -9.249  20.231  1.00 98.86           C  
ATOM   3096  O   ALA B 405      -1.283  -9.693  19.273  1.00 98.86           O  
ATOM   3097  CB  ALA B 405      -1.596  -6.910  21.067  1.00 98.86           C  
ATOM   3098  N   ASN B 406      -3.236  -9.596  20.447  1.00 98.78           N  
ATOM   3099  CA  ASN B 406      -4.034 -10.411  19.538  1.00 98.78           C  
ATOM   3100  C   ASN B 406      -4.481  -9.614  18.316  1.00 98.78           C  
ATOM   3101  O   ASN B 406      -5.528  -8.965  18.341  1.00 98.78           O  
ATOM   3102  CB  ASN B 406      -5.248 -10.994  20.264  1.00 98.78           C  
ATOM   3103  CG  ASN B 406      -6.001 -12.006  19.424  1.00 98.78           C  
ATOM   3104  ND2 ASN B 406      -7.109 -12.510  19.954  1.00 98.78           N  
ATOM   3105  OD1 ASN B 406      -5.590 -12.333  18.307  1.00 98.78           O  
ATOM   3106  N   LEU B 407      -3.691  -9.722  17.250  1.00 98.77           N  
ATOM   3107  CA  LEU B 407      -3.887  -8.945  16.030  1.00 98.77           C  
ATOM   3108  C   LEU B 407      -4.965  -9.574  15.153  1.00 98.77           C  
ATOM   3109  O   LEU B 407      -4.996 -10.794  14.980  1.00 98.77           O  
ATOM   3110  CB  LEU B 407      -2.576  -8.834  15.248  1.00 98.77           C  
ATOM   3111  CG  LEU B 407      -1.423  -8.122  15.956  1.00 98.77           C  
ATOM   3112  CD1 LEU B 407      -0.122  -8.323  15.185  1.00 98.77           C  
ATOM   3113  CD2 LEU B 407      -1.729  -6.637  16.119  1.00 98.77           C  
ATOM   3114  N   ILE B 408      -5.881  -8.796  14.583  1.00 98.72           N  
ATOM   3115  CA  ILE B 408      -6.874  -9.240  13.610  1.00 98.72           C  
ATOM   3116  C   ILE B 408      -7.250  -8.081  12.690  1.00 98.72           C  
ATOM   3117  O   ILE B 408      -7.466  -6.958  13.153  1.00 98.72           O  
ATOM   3118  CB  ILE B 408      -8.133  -9.803  14.306  1.00 98.72           C  
ATOM   3119  CG1 ILE B 408      -9.156 -10.268  13.263  1.00 98.72           C  
ATOM   3120  CG2 ILE B 408      -8.744  -8.759  15.244  1.00 98.72           C  
ATOM   3121  CD1 ILE B 408     -10.367 -10.976  13.856  1.00 98.72           C  
ATOM   3122  N   LEU B 409      -7.260  -8.276  11.377  1.00 98.22           N  
ATOM   3123  CA  LEU B 409      -7.567  -7.272  10.363  1.00 98.22           C  
ATOM   3124  C   LEU B 409      -6.599  -6.097  10.451  1.00 98.22           C  
ATOM   3125  O   LEU B 409      -7.019  -4.938  10.433  1.00 98.22           O  
ATOM   3126  CB  LEU B 409      -9.006  -6.775  10.519  1.00 98.22           C  
ATOM   3127  CG  LEU B 409     -10.104  -7.704   9.998  1.00 98.22           C  
ATOM   3128  CD1 LEU B 409     -11.461  -7.286  10.556  1.00 98.22           C  
ATOM   3129  CD2 LEU B 409     -10.125  -7.705   8.473  1.00 98.22           C  
ATOM   3130  N   CYS B 410      -5.278  -6.444  10.565  1.00 98.71           N  
ATOM   3131  CA  CYS B 410      -4.234  -5.427  10.626  1.00 98.71           C  
ATOM   3132  C   CYS B 410      -3.343  -5.484   9.390  1.00 98.71           C  
ATOM   3133  O   CYS B 410      -2.971  -6.568   8.938  1.00 98.71           O  
ATOM   3134  CB  CYS B 410      -3.386  -5.605  11.885  1.00 98.71           C  
ATOM   3135  SG  CYS B 410      -4.312  -5.397  13.422  1.00 98.71           S  
ATOM   3136  N   ASP B 411      -3.068  -4.381   8.775  1.00 98.66           N  
ATOM   3137  CA  ASP B 411      -2.097  -4.274   7.691  1.00 98.66           C  
ATOM   3138  C   ASP B 411      -0.868  -3.482   8.130  1.00 98.66           C  
ATOM   3139  O   ASP B 411      -0.981  -2.532   8.908  1.00 98.66           O  
ATOM   3140  CB  ASP B 411      -2.734  -3.620   6.463  1.00 98.66           C  
ATOM   3141  CG  ASP B 411      -3.206  -2.200   6.726  1.00 98.66           C  
ATOM   3142  OD1 ASP B 411      -3.969  -1.980   7.690  1.00 98.66           O  
ATOM   3143  OD2 ASP B 411      -2.813  -1.294   5.959  1.00 98.66           O1-
ATOM   3144  N   PHE B 412       0.327  -3.918   7.725  1.00 98.78           N  
ATOM   3145  CA  PHE B 412       1.612  -3.291   8.008  1.00 98.78           C  
ATOM   3146  C   PHE B 412       2.249  -2.760   6.729  1.00 98.78           C  
ATOM   3147  O   PHE B 412       2.572  -3.532   5.823  1.00 98.78           O  
ATOM   3148  CB  PHE B 412       2.557  -4.284   8.692  1.00 98.78           C  
ATOM   3149  CG  PHE B 412       2.082  -4.739  10.045  1.00 98.78           C  
ATOM   3150  CD1 PHE B 412       2.622  -4.197  11.205  1.00 98.78           C  
ATOM   3151  CD2 PHE B 412       1.095  -5.710  10.158  1.00 98.78           C  
ATOM   3152  CE1 PHE B 412       2.185  -4.617  12.460  1.00 98.78           C  
ATOM   3153  CE2 PHE B 412       0.653  -6.135  11.407  1.00 98.78           C  
ATOM   3154  CZ  PHE B 412       1.200  -5.587  12.557  1.00 98.78           C  
ATOM   3155  N   GLN B 413       2.367  -1.408   6.656  1.00 98.57           N  
ATOM   3156  CA  GLN B 413       2.975  -0.743   5.509  1.00 98.57           C  
ATOM   3157  C   GLN B 413       4.409  -0.320   5.813  1.00 98.57           C  
ATOM   3158  O   GLN B 413       4.635   0.641   6.552  1.00 98.57           O  
ATOM   3159  CB  GLN B 413       2.146   0.473   5.091  1.00 98.57           C  
ATOM   3160  CG  GLN B 413       0.687   0.152   4.798  1.00 98.57           C  
ATOM   3161  CD  GLN B 413       0.507  -0.649   3.523  1.00 98.57           C  
ATOM   3162  NE2 GLN B 413      -0.625  -1.337   3.408  1.00 98.57           N  
ATOM   3163  OE1 GLN B 413       1.377  -0.650   2.646  1.00 98.57           O  
ATOM   3164  N   LYS B 414       5.391  -1.111   5.353  1.00 98.54           N  
ATOM   3165  CA  LYS B 414       6.829  -0.867   5.427  1.00 98.54           C  
ATOM   3166  C   LYS B 414       7.268  -0.602   6.864  1.00 98.54           C  
ATOM   3167  O   LYS B 414       7.964   0.379   7.136  1.00 98.54           O  
ATOM   3168  CB  LYS B 414       7.220   0.312   4.534  1.00 98.54           C  
ATOM   3169  CG  LYS B 414       8.690   0.331   4.142  1.00 98.54           C  
ATOM   3170  CD  LYS B 414       8.948   1.291   2.988  1.00 98.54           C  
ATOM   3171  CE  LYS B 414      10.408   1.266   2.555  1.00 98.54           C  
ATOM   3172  NZ  LYS B 414      10.620   2.016   1.280  1.00 98.54           N1+
ATOM   3173  N   CYS B 415       6.846  -1.431   7.749  1.00 98.80           N  
ATOM   3174  CA  CYS B 415       7.308  -1.375   9.131  1.00 98.80           C  
ATOM   3175  C   CYS B 415       8.661  -2.059   9.282  1.00 98.80           C  
ATOM   3176  O   CYS B 415       9.066  -2.841   8.420  1.00 98.80           O  
ATOM   3177  CB  CYS B 415       6.289  -2.030  10.064  1.00 98.80           C  
ATOM   3178  SG  CYS B 415       4.737  -1.117  10.202  1.00 98.80           S  
ATOM   3179  N   ASP B 416       9.402  -1.720  10.341  1.00 98.83           N  
ATOM   3180  CA  ASP B 416      10.719  -2.285  10.623  1.00 98.83           C  
ATOM   3181  C   ASP B 416      10.758  -2.916  12.013  1.00 98.83           C  
ATOM   3182  O   ASP B 416      10.436  -2.263  13.007  1.00 98.83           O  
ATOM   3183  CB  ASP B 416      11.801  -1.210  10.503  1.00 98.83           C  
ATOM   3184  CG  ASP B 416      13.209  -1.777  10.565  1.00 98.83           C  
ATOM   3185  OD1 ASP B 416      13.650  -2.195  11.657  1.00 98.83           O  
ATOM   3186  OD2 ASP B 416      13.884  -1.802   9.513  1.00 98.83           O1-
ATOM   3187  N   PHE B 417      11.132  -4.137  12.037  1.00 98.85           N  
ATOM   3188  CA  PHE B 417      11.249  -4.860  13.298  1.00 98.85           C  
ATOM   3189  C   PHE B 417      12.695  -5.267  13.556  1.00 98.85           C  
ATOM   3190  O   PHE B 417      13.208  -6.193  12.925  1.00 98.85           O  
ATOM   3191  CB  PHE B 417      10.348  -6.099  13.295  1.00 98.85           C  
ATOM   3192  CG  PHE B 417       8.878  -5.780  13.280  1.00 98.85           C  
ATOM   3193  CD1 PHE B 417       8.156  -5.708  14.465  1.00 98.85           C  
ATOM   3194  CD2 PHE B 417       8.217  -5.551  12.080  1.00 98.85           C  
ATOM   3195  CE1 PHE B 417       6.795  -5.413  14.455  1.00 98.85           C  
ATOM   3196  CE2 PHE B 417       6.856  -5.255  12.062  1.00 98.85           C  
ATOM   3197  CZ  PHE B 417       6.147  -5.188  13.250  1.00 98.85           C  
ATOM   3198  N   GLY B 418      13.323  -4.536  14.412  1.00 98.80           N  
ATOM   3199  CA  GLY B 418      14.557  -5.031  15.000  1.00 98.80           C  
ATOM   3200  C   GLY B 418      15.795  -4.603  14.235  1.00 98.80           C  
ATOM   3201  O   GLY B 418      16.914  -4.970  14.599  1.00 98.80           O  
ATOM   3202  N   THR B 419      15.717  -3.749  13.212  1.00 98.72           N  
ATOM   3203  CA  THR B 419      16.906  -3.290  12.503  1.00 98.72           C  
ATOM   3204  C   THR B 419      17.767  -2.409  13.403  1.00 98.72           C  
ATOM   3205  O   THR B 419      18.991  -2.552  13.434  1.00 98.72           O  
ATOM   3206  CB  THR B 419      16.530  -2.512  11.228  1.00 98.72           C  
ATOM   3207  CG2 THR B 419      17.773  -2.000  10.509  1.00 98.72           C  
ATOM   3208  OG1 THR B 419      15.802  -3.376  10.345  1.00 98.72           O  
ATOM   3209  N   TYR B 420      17.155  -1.549  14.081  1.00 98.36           N  
ATOM   3210  CA  TYR B 420      17.844  -0.577  14.923  1.00 98.36           C  
ATOM   3211  C   TYR B 420      17.693  -0.929  16.398  1.00 98.36           C  
ATOM   3212  O   TYR B 420      16.711  -1.561  16.794  1.00 98.36           O  
ATOM   3213  CB  TYR B 420      17.307   0.834  14.665  1.00 98.36           C  
ATOM   3214  CG  TYR B 420      17.311   1.229  13.208  1.00 98.36           C  
ATOM   3215  CD1 TYR B 420      18.463   1.728  12.605  1.00 98.36           C  
ATOM   3216  CD2 TYR B 420      16.164   1.104  12.432  1.00 98.36           C  
ATOM   3217  CE1 TYR B 420      18.472   2.095  11.264  1.00 98.36           C  
ATOM   3218  CE2 TYR B 420      16.161   1.468  11.090  1.00 98.36           C  
ATOM   3219  CZ  TYR B 420      17.318   1.961  10.515  1.00 98.36           C  
ATOM   3220  OH  TYR B 420      17.320   2.323   9.187  1.00 98.36           O  
ATOM   3221  N   MET B 421      18.703  -0.571  17.206  1.00 98.64           N  
ATOM   3222  CA  MET B 421      18.781  -0.917  18.623  1.00 98.64           C  
ATOM   3223  C   MET B 421      19.342   0.244  19.437  1.00 98.64           C  
ATOM   3224  O   MET B 421      20.540   0.525  19.382  1.00 98.64           O  
ATOM   3225  CB  MET B 421      19.646  -2.163  18.826  1.00 98.64           C  
ATOM   3226  CG  MET B 421      19.545  -2.759  20.220  1.00 98.64           C  
ATOM   3227  SD  MET B 421      20.709  -4.154  20.475  1.00 98.64           S  
ATOM   3228  CE  MET B 421      19.573  -5.557  20.288  1.00 98.64           C  
ATOM   3229  N   SER B 422      18.459   0.867  20.227  1.00 98.72           N  
ATOM   3230  CA  SER B 422      18.864   2.043  20.990  1.00 98.72           C  
ATOM   3231  C   SER B 422      19.682   1.653  22.216  1.00 98.72           C  
ATOM   3232  O   SER B 422      20.549   2.410  22.658  1.00 98.72           O  
ATOM   3233  CB  SER B 422      17.639   2.851  21.420  1.00 98.72           C  
ATOM   3234  OG  SER B 422      16.834   2.105  22.318  1.00 98.72           O  
ATOM   3235  N   THR B 423      19.325   0.564  22.871  1.00 98.46           N  
ATOM   3236  CA  THR B 423      20.077  -0.007  23.983  1.00 98.46           C  
ATOM   3237  C   THR B 423      20.151  -1.526  23.862  1.00 98.46           C  
ATOM   3238  O   THR B 423      19.266  -2.152  23.274  1.00 98.46           O  
ATOM   3239  CB  THR B 423      19.449   0.373  25.336  1.00 98.46           C  
ATOM   3240  CG2 THR B 423      18.062  -0.243  25.491  1.00 98.46           C  
ATOM   3241  OG1 THR B 423      20.290  -0.098  26.396  1.00 98.46           O  
ATOM   3242  N   THR B 424      21.226  -2.154  24.330  1.00 98.59           N  
ATOM   3243  CA  THR B 424      21.499  -3.575  24.144  1.00 98.59           C  
ATOM   3244  C   THR B 424      20.397  -4.424  24.772  1.00 98.59           C  
ATOM   3245  O   THR B 424      19.970  -4.163  25.898  1.00 98.59           O  
ATOM   3246  CB  THR B 424      22.860  -3.966  24.750  1.00 98.59           C  
ATOM   3247  CG2 THR B 424      23.185  -5.430  24.472  1.00 98.59           C  
ATOM   3248  OG1 THR B 424      23.884  -3.143  24.179  1.00 98.59           O  
ATOM   3249  N   ASN B 425      19.953  -5.420  24.060  1.00 98.75           N  
ATOM   3250  CA  ASN B 425      18.954  -6.400  24.473  1.00 98.75           C  
ATOM   3251  C   ASN B 425      19.567  -7.788  24.643  1.00 98.75           C  
ATOM   3252  O   ASN B 425      19.885  -8.455  23.657  1.00 98.75           O  
ATOM   3253  CB  ASN B 425      17.802  -6.448  23.467  1.00 98.75           C  
ATOM   3254  CG  ASN B 425      16.694  -7.392  23.893  1.00 98.75           C  
ATOM   3255  ND2 ASN B 425      15.542  -7.286  23.241  1.00 98.75           N  
ATOM   3256  OD1 ASN B 425      16.872  -8.208  24.801  1.00 98.75           O  
ATOM   3257  N   SER B 426      19.766  -8.221  25.826  1.00 98.40           N  
ATOM   3258  CA  SER B 426      20.403  -9.505  26.100  1.00 98.40           C  
ATOM   3259  C   SER B 426      19.368 -10.576  26.430  1.00 98.40           C  
ATOM   3260  O   SER B 426      19.713 -11.746  26.605  1.00 98.40           O  
ATOM   3261  CB  SER B 426      21.398  -9.374  27.254  1.00 98.40           C  
ATOM   3262  OG  SER B 426      20.741  -8.969  28.442  1.00 98.40           O  
ATOM   3263  N   ILE B 427      18.085 -10.216  26.591  1.00 98.68           N  
ATOM   3264  CA  ILE B 427      17.051 -11.178  26.958  1.00 98.68           C  
ATOM   3265  C   ILE B 427      16.486 -11.833  25.700  1.00 98.68           C  
ATOM   3266  O   ILE B 427      16.384 -13.060  25.624  1.00 98.68           O  
ATOM   3267  CB  ILE B 427      15.919 -10.508  27.769  1.00 98.68           C  
ATOM   3268  CG1 ILE B 427      16.451 -10.008  29.117  1.00 98.68           C  
ATOM   3269  CG2 ILE B 427      14.750 -11.478  27.967  1.00 98.68           C  
ATOM   3270  CD1 ILE B 427      15.415  -9.274  29.957  1.00 98.68           C  
ATOM   3271  N   GLY B 428      16.203 -11.107  24.694  1.00 98.82           N  
ATOM   3272  CA  GLY B 428      15.639 -11.604  23.449  1.00 98.82           C  
ATOM   3273  C   GLY B 428      14.640 -10.649  22.824  1.00 98.82           C  
ATOM   3274  O   GLY B 428      13.899  -9.965  23.533  1.00 98.82           O  
ATOM   3275  N   PHE B 429      14.543 -10.567  21.544  1.00 98.82           N  
ATOM   3276  CA  PHE B 429      13.590  -9.772  20.777  1.00 98.82           C  
ATOM   3277  C   PHE B 429      12.765 -10.659  19.853  1.00 98.82           C  
ATOM   3278  O   PHE B 429      13.314 -11.489  19.126  1.00 98.82           O  
ATOM   3279  CB  PHE B 429      14.318  -8.698  19.963  1.00 98.82           C  
ATOM   3280  CG  PHE B 429      13.423  -7.944  19.017  1.00 98.82           C  
ATOM   3281  CD1 PHE B 429      13.446  -8.212  17.653  1.00 98.82           C  
ATOM   3282  CD2 PHE B 429      12.558  -6.966  19.491  1.00 98.82           C  
ATOM   3283  CE1 PHE B 429      12.619  -7.515  16.775  1.00 98.82           C  
ATOM   3284  CE2 PHE B 429      11.728  -6.266  18.620  1.00 98.82           C  
ATOM   3285  CZ  PHE B 429      11.761  -6.541  17.262  1.00 98.82           C  
ATOM   3286  N   LYS B 430      11.472 -10.565  19.911  1.00 98.88           N  
ATOM   3287  CA  LYS B 430      10.483 -11.169  19.023  1.00 98.88           C  
ATOM   3288  C   LYS B 430       9.606 -10.103  18.372  1.00 98.88           C  
ATOM   3289  O   LYS B 430       9.085  -9.218  19.055  1.00 98.88           O  
ATOM   3290  CB  LYS B 430       9.614 -12.168  19.787  1.00 98.88           C  
ATOM   3291  CG  LYS B 430       8.585 -12.881  18.922  1.00 98.88           C  
ATOM   3292  CD  LYS B 430       7.825 -13.938  19.714  1.00 98.88           C  
ATOM   3293  CE  LYS B 430       8.708 -15.134  20.043  1.00 98.88           C  
ATOM   3294  NZ  LYS B 430       7.935 -16.229  20.702  1.00 98.88           N1+
ATOM   3295  N   ALA B 431       9.480 -10.091  17.055  1.00 98.88           N  
ATOM   3296  CA  ALA B 431       8.718  -9.065  16.348  1.00 98.88           C  
ATOM   3297  C   ALA B 431       7.251  -9.086  16.767  1.00 98.88           C  
ATOM   3298  O   ALA B 431       6.706  -8.064  17.192  1.00 98.88           O  
ATOM   3299  CB  ALA B 431       8.840  -9.258  14.838  1.00 98.88           C  
ATOM   3300  N   ILE B 432       6.596 -10.265  16.636  1.00 98.90           N  
ATOM   3301  CA  ILE B 432       5.157 -10.348  16.863  1.00 98.90           C  
ATOM   3302  C   ILE B 432       4.828 -11.631  17.623  1.00 98.90           C  
ATOM   3303  O   ILE B 432       5.358 -12.700  17.310  1.00 98.90           O  
ATOM   3304  CB  ILE B 432       4.372 -10.297  15.533  1.00 98.90           C  
ATOM   3305  CG1 ILE B 432       4.536  -8.926  14.868  1.00 98.90           C  
ATOM   3306  CG2 ILE B 432       2.893 -10.619  15.767  1.00 98.90           C  
ATOM   3307  CD1 ILE B 432       3.934  -8.838  13.473  1.00 98.90           C  
ATOM   3308  N   ARG B 433       4.050 -11.598  18.602  1.00 98.84           N  
ATOM   3309  CA  ARG B 433       3.387 -12.693  19.303  1.00 98.84           C  
ATOM   3310  C   ARG B 433       1.896 -12.416  19.465  1.00 98.84           C  
ATOM   3311  O   ARG B 433       1.503 -11.537  20.235  1.00 98.84           O  
ATOM   3312  CB  ARG B 433       4.030 -12.924  20.672  1.00 98.84           C  
ATOM   3313  CG  ARG B 433       3.496 -14.144  21.406  1.00 98.84           C  
ATOM   3314  CD  ARG B 433       3.976 -14.188  22.850  1.00 98.84           C  
ATOM   3315  NE  ARG B 433       5.413 -14.431  22.933  1.00 98.84           N  
ATOM   3316  CZ  ARG B 433       6.130 -14.366  24.051  1.00 98.84           C  
ATOM   3317  NH1 ARG B 433       5.553 -14.064  25.209  1.00 98.84           N1+
ATOM   3318  NH2 ARG B 433       7.432 -14.605  24.013  1.00 98.84           N  
ATOM   3319  N   SER B 434       1.039 -13.089  18.709  1.00 98.81           N  
ATOM   3320  CA  SER B 434      -0.412 -12.939  18.740  1.00 98.81           C  
ATOM   3321  C   SER B 434      -1.085 -14.189  19.297  1.00 98.81           C  
ATOM   3322  O   SER B 434      -1.262 -15.177  18.581  1.00 98.81           O  
ATOM   3323  CB  SER B 434      -0.951 -12.642  17.340  1.00 98.81           C  
ATOM   3324  OG  SER B 434      -0.456 -11.402  16.863  1.00 98.81           O  
ATOM   3325  N   LEU B 435      -1.448 -14.138  20.497  1.00 98.80           N  
ATOM   3326  CA  LEU B 435      -2.071 -15.276  21.163  1.00 98.80           C  
ATOM   3327  C   LEU B 435      -3.557 -15.023  21.396  1.00 98.80           C  
ATOM   3328  O   LEU B 435      -3.935 -13.999  21.969  1.00 98.80           O  
ATOM   3329  CB  LEU B 435      -1.376 -15.563  22.497  1.00 98.80           C  
ATOM   3330  CG  LEU B 435       0.149 -15.673  22.456  1.00 98.80           C  
ATOM   3331  CD1 LEU B 435       0.694 -15.996  23.843  1.00 98.80           C  
ATOM   3332  CD2 LEU B 435       0.583 -16.730  21.446  1.00 98.80           C  
ATOM   3333  N   GLY B 436      -4.438 -15.883  20.935  1.00 98.78           N  
ATOM   3334  CA  GLY B 436      -5.882 -15.734  21.020  1.00 98.78           C  
ATOM   3335  C   GLY B 436      -6.559 -16.884  21.740  1.00 98.78           C  
ATOM   3336  O   GLY B 436      -5.959 -17.519  22.610  1.00 98.78           O  
ATOM   3337  N   VAL B 437      -7.793 -16.992  21.477  1.00 98.61           N  
ATOM   3338  CA  VAL B 437      -8.640 -18.059  21.998  1.00 98.61           C  
ATOM   3339  C   VAL B 437      -9.324 -18.788  20.844  1.00 98.61           C  
ATOM   3340  O   VAL B 437      -9.993 -18.164  20.017  1.00 98.61           O  
ATOM   3341  CB  VAL B 437      -9.697 -17.514  22.985  1.00 98.61           C  
ATOM   3342  CG1 VAL B 437     -10.558 -18.649  23.537  1.00 98.61           C  
ATOM   3343  CG2 VAL B 437      -9.021 -16.751  24.122  1.00 98.61           C  
ATOM   3344  N   VAL B 438      -9.170 -20.130  20.748  1.00 98.56           N  
ATOM   3345  CA  VAL B 438      -9.710 -20.946  19.665  1.00 98.56           C  
ATOM   3346  C   VAL B 438     -11.224 -20.760  19.583  1.00 98.56           C  
ATOM   3347  O   VAL B 438     -11.915 -20.789  20.604  1.00 98.56           O  
ATOM   3348  CB  VAL B 438      -9.366 -22.440  19.854  1.00 98.56           C  
ATOM   3349  CG1 VAL B 438     -10.084 -23.295  18.812  1.00 98.56           C  
ATOM   3350  CG2 VAL B 438      -7.855 -22.653  19.776  1.00 98.56           C  
ATOM   3351  N   GLY B 439     -11.731 -20.416  18.384  1.00 98.23           N  
ATOM   3352  CA  GLY B 439     -13.164 -20.368  18.145  1.00 98.23           C  
ATOM   3353  C   GLY B 439     -13.757 -18.986  18.345  1.00 98.23           C  
ATOM   3354  O   GLY B 439     -14.726 -18.617  17.678  1.00 98.23           O  
ATOM   3355  N   THR B 440     -13.184 -18.135  19.231  1.00 98.02           N  
ATOM   3356  CA  THR B 440     -13.855 -16.884  19.567  1.00 98.02           C  
ATOM   3357  C   THR B 440     -12.953 -15.690  19.269  1.00 98.02           C  
ATOM   3358  O   THR B 440     -13.417 -14.666  18.763  1.00 98.02           O  
ATOM   3359  CB  THR B 440     -14.277 -16.856  21.048  1.00 98.02           C  
ATOM   3360  CG2 THR B 440     -15.320 -17.929  21.343  1.00 98.02           C  
ATOM   3361  OG1 THR B 440     -13.126 -17.085  21.870  1.00 98.02           O  
ATOM   3362  N   ARG B 441     -11.637 -15.830  19.543  1.00 98.62           N  
ATOM   3363  CA  ARG B 441     -10.698 -14.728  19.354  1.00 98.62           C  
ATOM   3364  C   ARG B 441      -9.391 -15.222  18.744  1.00 98.62           C  
ATOM   3365  O   ARG B 441      -8.352 -15.226  19.408  1.00 98.62           O  
ATOM   3366  CB  ARG B 441     -10.422 -14.022  20.683  1.00 98.62           C  
ATOM   3367  CG  ARG B 441     -11.623 -13.278  21.246  1.00 98.62           C  
ATOM   3368  CD  ARG B 441     -11.406 -12.874  22.698  1.00 98.62           C  
ATOM   3369  NE  ARG B 441     -12.652 -12.452  23.332  1.00 98.62           N  
ATOM   3370  CZ  ARG B 441     -13.113 -11.205  23.340  1.00 98.62           C  
ATOM   3371  NH1 ARG B 441     -12.438 -10.228  22.746  1.00 98.62           N1+
ATOM   3372  NH2 ARG B 441     -14.259 -10.932  23.947  1.00 98.62           N  
ATOM   3373  N   GLU B 442      -9.418 -15.591  17.507  1.00 98.54           N  
ATOM   3374  CA  GLU B 442      -8.269 -16.107  16.769  1.00 98.54           C  
ATOM   3375  C   GLU B 442      -7.559 -14.994  16.006  1.00 98.54           C  
ATOM   3376  O   GLU B 442      -8.206 -14.103  15.450  1.00 98.54           O  
ATOM   3377  CB  GLU B 442      -8.702 -17.214  15.804  1.00 98.54           C  
ATOM   3378  CG  GLU B 442      -9.403 -18.382  16.483  1.00 98.54           C  
ATOM   3379  CD  GLU B 442     -10.031 -19.357  15.500  1.00 98.54           C  
ATOM   3380  OE1 GLU B 442     -10.503 -20.434  15.931  1.00 98.54           O  
ATOM   3381  OE2 GLU B 442     -10.050 -19.043  14.289  1.00 98.54           O1-
ATOM   3382  N   PRO B 443      -6.207 -14.846  15.971  1.00 98.76           N  
ATOM   3383  CA  PRO B 443      -5.466 -13.828  15.222  1.00 98.76           C  
ATOM   3384  C   PRO B 443      -5.613 -13.985  13.710  1.00 98.76           C  
ATOM   3385  O   PRO B 443      -4.914 -14.797  13.099  1.00 98.76           O  
ATOM   3386  CB  PRO B 443      -4.016 -14.056  15.656  1.00 98.76           C  
ATOM   3387  CG  PRO B 443      -4.107 -15.006  16.806  1.00 98.76           C  
ATOM   3388  CD  PRO B 443      -5.374 -15.800  16.671  1.00 98.76           C  
ATOM   3389  N   ASN B 444      -6.465 -13.246  13.085  1.00 98.66           N  
ATOM   3390  CA  ASN B 444      -6.856 -13.422  11.690  1.00 98.66           C  
ATOM   3391  C   ASN B 444      -6.525 -12.188  10.856  1.00 98.66           C  
ATOM   3392  O   ASN B 444      -6.500 -11.070  11.375  1.00 98.66           O  
ATOM   3393  CB  ASN B 444      -8.347 -13.748  11.588  1.00 98.66           C  
ATOM   3394  CG  ASN B 444      -8.730 -14.985  12.376  1.00 98.66           C  
ATOM   3395  ND2 ASN B 444      -9.976 -15.036  12.831  1.00 98.66           N  
ATOM   3396  OD1 ASN B 444      -7.912 -15.887  12.575  1.00 98.66           O  
ATOM   3397  N   ALA B 445      -6.321 -12.430   9.547  1.00 98.62           N  
ATOM   3398  CA  ALA B 445      -6.339 -11.411   8.500  1.00 98.62           C  
ATOM   3399  C   ALA B 445      -5.263 -10.356   8.743  1.00 98.62           C  
ATOM   3400  O   ALA B 445      -5.552  -9.158   8.759  1.00 98.62           O  
ATOM   3401  CB  ALA B 445      -7.715 -10.754   8.420  1.00 98.62           C  
ATOM   3402  N   ASN B 446      -3.994 -10.726   8.925  1.00 98.80           N  
ATOM   3403  CA  ASN B 446      -2.858  -9.824   9.082  1.00 98.80           C  
ATOM   3404  C   ASN B 446      -1.935  -9.867   7.867  1.00 98.80           C  
ATOM   3405  O   ASN B 446      -1.483 -10.940   7.464  1.00 98.80           O  
ATOM   3406  CB  ASN B 446      -2.077 -10.159  10.354  1.00 98.80           C  
ATOM   3407  CG  ASN B 446      -2.934 -10.082  11.603  1.00 98.80           C  
ATOM   3408  ND2 ASN B 446      -2.936 -11.152  12.388  1.00 98.80           N  
ATOM   3409  OD1 ASN B 446      -3.589  -9.068  11.859  1.00 98.80           O  
ATOM   3410  N   THR B 447      -1.688  -8.746   7.217  1.00 98.74           N  
ATOM   3411  CA  THR B 447      -0.935  -8.673   5.970  1.00 98.74           C  
ATOM   3412  C   THR B 447       0.230  -7.696   6.099  1.00 98.74           C  
ATOM   3413  O   THR B 447       0.084  -6.621   6.685  1.00 98.74           O  
ATOM   3414  CB  THR B 447      -1.837  -8.248   4.796  1.00 98.74           C  
ATOM   3415  CG2 THR B 447      -1.199  -8.602   3.457  1.00 98.74           C  
ATOM   3416  OG1 THR B 447      -3.099  -8.919   4.904  1.00 98.74           O  
ATOM   3417  N   PHE B 448       1.411  -8.076   5.542  1.00 98.80           N  
ATOM   3418  CA  PHE B 448       2.640  -7.297   5.635  1.00 98.80           C  
ATOM   3419  C   PHE B 448       3.148  -6.919   4.249  1.00 98.80           C  
ATOM   3420  O   PHE B 448       3.336  -7.786   3.393  1.00 98.80           O  
ATOM   3421  CB  PHE B 448       3.717  -8.079   6.393  1.00 98.80           C  
ATOM   3422  CG  PHE B 448       3.297  -8.511   7.772  1.00 98.80           C  
ATOM   3423  CD1 PHE B 448       3.652  -7.764   8.889  1.00 98.80           C  
ATOM   3424  CD2 PHE B 448       2.545  -9.665   7.952  1.00 98.80           C  
ATOM   3425  CE1 PHE B 448       3.264  -8.162  10.166  1.00 98.80           C  
ATOM   3426  CE2 PHE B 448       2.154 -10.069   9.225  1.00 98.80           C  
ATOM   3427  CZ  PHE B 448       2.515  -9.316  10.331  1.00 98.80           C  
ATOM   3428  N   TYR B 449       3.354  -5.563   3.969  1.00 98.56           N  
ATOM   3429  CA  TYR B 449       3.889  -5.058   2.709  1.00 98.56           C  
ATOM   3430  C   TYR B 449       5.254  -4.412   2.916  1.00 98.56           C  
ATOM   3431  O   TYR B 449       5.384  -3.451   3.677  1.00 98.56           O  
ATOM   3432  CB  TYR B 449       2.923  -4.048   2.081  1.00 98.56           C  
ATOM   3433  CG  TYR B 449       1.552  -4.612   1.800  1.00 98.56           C  
ATOM   3434  CD1 TYR B 449       1.248  -5.170   0.561  1.00 98.56           C  
ATOM   3435  CD2 TYR B 449       0.558  -4.588   2.773  1.00 98.56           C  
ATOM   3436  CE1 TYR B 449      -0.015  -5.690   0.297  1.00 98.56           C  
ATOM   3437  CE2 TYR B 449      -0.708  -5.105   2.520  1.00 98.56           C  
ATOM   3438  CZ  TYR B 449      -0.985  -5.653   1.281  1.00 98.56           C  
ATOM   3439  OH  TYR B 449      -2.237  -6.166   1.025  1.00 98.56           O  
ATOM   3440  N   ASN B 450       6.301  -4.969   2.371  1.00 98.44           N  
ATOM   3441  CA  ASN B 450       7.641  -4.390   2.373  1.00 98.44           C  
ATOM   3442  C   ASN B 450       8.191  -4.254   3.790  1.00 98.44           C  
ATOM   3443  O   ASN B 450       8.933  -3.316   4.085  1.00 98.44           O  
ATOM   3444  CB  ASN B 450       7.639  -3.031   1.671  1.00 98.44           C  
ATOM   3445  CG  ASN B 450       7.106  -3.106   0.254  1.00 98.44           C  
ATOM   3446  ND2 ASN B 450       5.804  -2.893   0.098  1.00 98.44           N  
ATOM   3447  OD1 ASN B 450       7.857  -3.354  -0.693  1.00 98.44           O  
ATOM   3448  N   CYS B 451       7.699  -5.060   4.692  1.00 98.80           N  
ATOM   3449  CA  CYS B 451       8.183  -5.005   6.066  1.00 98.80           C  
ATOM   3450  C   CYS B 451       9.532  -5.702   6.198  1.00 98.80           C  
ATOM   3451  O   CYS B 451       9.875  -6.559   5.382  1.00 98.80           O  
ATOM   3452  CB  CYS B 451       7.173  -5.648   7.017  1.00 98.80           C  
ATOM   3453  SG  CYS B 451       5.643  -4.705   7.198  1.00 98.80           S  
ATOM   3454  N   ILE B 452      10.292  -5.264   7.194  1.00 98.78           N  
ATOM   3455  CA  ILE B 452      11.636  -5.776   7.440  1.00 98.78           C  
ATOM   3456  C   ILE B 452      11.696  -6.424   8.822  1.00 98.78           C  
ATOM   3457  O   ILE B 452      11.246  -5.838   9.809  1.00 98.78           O  
ATOM   3458  CB  ILE B 452      12.696  -4.657   7.326  1.00 98.78           C  
ATOM   3459  CG1 ILE B 452      12.660  -4.028   5.928  1.00 98.78           C  
ATOM   3460  CG2 ILE B 452      14.091  -5.201   7.646  1.00 98.78           C  
ATOM   3461  CD1 ILE B 452      13.434  -2.722   5.818  1.00 98.78           C  
ATOM   3462  N   PHE B 453      12.194  -7.669   8.911  1.00 98.86           N  
ATOM   3463  CA  PHE B 453      12.409  -8.421  10.142  1.00 98.86           C  
ATOM   3464  C   PHE B 453      13.874  -8.814  10.288  1.00 98.86           C  
ATOM   3465  O   PHE B 453      14.369  -9.669   9.551  1.00 98.86           O  
ATOM   3466  CB  PHE B 453      11.524  -9.671  10.170  1.00 98.86           C  
ATOM   3467  CG  PHE B 453      10.056  -9.380  10.017  1.00 98.86           C  
ATOM   3468  CD1 PHE B 453       9.246  -9.210  11.134  1.00 98.86           C  
ATOM   3469  CD2 PHE B 453       9.484  -9.276   8.755  1.00 98.86           C  
ATOM   3470  CE1 PHE B 453       7.887  -8.940  10.995  1.00 98.86           C  
ATOM   3471  CE2 PHE B 453       8.127  -9.007   8.609  1.00 98.86           C  
ATOM   3472  CZ  PHE B 453       7.330  -8.840   9.730  1.00 98.86           C  
ATOM   3473  N   ARG B 454      14.536  -8.192  11.226  1.00 98.76           N  
ATOM   3474  CA  ARG B 454      15.971  -8.422  11.363  1.00 98.76           C  
ATOM   3475  C   ARG B 454      16.355  -8.628  12.825  1.00 98.76           C  
ATOM   3476  O   ARG B 454      15.687  -8.115  13.726  1.00 98.76           O  
ATOM   3477  CB  ARG B 454      16.762  -7.253  10.773  1.00 98.76           C  
ATOM   3478  CG  ARG B 454      16.716  -7.182   9.255  1.00 98.76           C  
ATOM   3479  CD  ARG B 454      17.717  -6.174   8.707  1.00 98.76           C  
ATOM   3480  NE  ARG B 454      17.691  -6.127   7.248  1.00 98.76           N  
ATOM   3481  CZ  ARG B 454      17.317  -5.072   6.530  1.00 98.76           C  
ATOM   3482  NH1 ARG B 454      16.929  -3.950   7.125  1.00 98.76           N1+
ATOM   3483  NH2 ARG B 454      17.332  -5.138   5.207  1.00 98.76           N  
ATOM   3484  N   LYS B 455      17.325  -9.461  13.050  1.00 98.78           N  
ATOM   3485  CA  LYS B 455      18.057  -9.610  14.305  1.00 98.78           C  
ATOM   3486  C   LYS B 455      17.152 -10.145  15.410  1.00 98.78           C  
ATOM   3487  O   LYS B 455      17.251  -9.719  16.563  1.00 98.78           O  
ATOM   3488  CB  LYS B 455      18.670  -8.275  14.730  1.00 98.78           C  
ATOM   3489  CG  LYS B 455      19.614  -7.671  13.701  1.00 98.78           C  
ATOM   3490  CD  LYS B 455      20.754  -8.623  13.361  1.00 98.78           C  
ATOM   3491  CE  LYS B 455      21.655  -8.052  12.275  1.00 98.78           C  
ATOM   3492  NZ  LYS B 455      22.657  -7.095  12.832  1.00 98.78           N1+
ATOM   3493  N   GLY B 456      16.269 -11.059  15.049  1.00 98.83           N  
ATOM   3494  CA  GLY B 456      15.508 -11.772  16.063  1.00 98.83           C  
ATOM   3495  C   GLY B 456      16.353 -12.732  16.879  1.00 98.83           C  
ATOM   3496  O   GLY B 456      17.251 -13.385  16.343  1.00 98.83           O  
ATOM   3497  N   THR B 457      16.087 -12.814  18.207  1.00 98.74           N  
ATOM   3498  CA  THR B 457      16.932 -13.622  19.080  1.00 98.74           C  
ATOM   3499  C   THR B 457      16.083 -14.503  19.992  1.00 98.74           C  
ATOM   3500  O   THR B 457      16.575 -15.024  20.995  1.00 98.74           O  
ATOM   3501  CB  THR B 457      17.859 -12.738  19.935  1.00 98.74           C  
ATOM   3502  CG2 THR B 457      18.976 -12.134  19.090  1.00 98.74           C  
ATOM   3503  OG1 THR B 457      17.093 -11.678  20.520  1.00 98.74           O  
ATOM   3504  N   ASP B 458      14.774 -14.577  19.826  1.00 98.73           N  
ATOM   3505  CA  ASP B 458      13.887 -15.479  20.554  1.00 98.73           C  
ATOM   3506  C   ASP B 458      13.739 -16.812  19.824  1.00 98.73           C  
ATOM   3507  O   ASP B 458      14.511 -17.115  18.912  1.00 98.73           O  
ATOM   3508  CB  ASP B 458      12.514 -14.835  20.757  1.00 98.73           C  
ATOM   3509  CG  ASP B 458      11.782 -15.368  21.975  1.00 98.73           C  
ATOM   3510  OD1 ASP B 458      12.266 -16.335  22.602  1.00 98.73           O  
ATOM   3511  OD2 ASP B 458      10.711 -14.819  22.310  1.00 98.73           O1-
ATOM   3512  N   ASP B 459      12.805 -17.715  20.248  1.00 98.78           N  
ATOM   3513  CA  ASP B 459      12.607 -18.992  19.570  1.00 98.78           C  
ATOM   3514  C   ASP B 459      12.108 -18.784  18.142  1.00 98.78           C  
ATOM   3515  O   ASP B 459      12.407 -19.583  17.252  1.00 98.78           O  
ATOM   3516  CB  ASP B 459      11.622 -19.866  20.349  1.00 98.78           C  
ATOM   3517  CG  ASP B 459      10.272 -19.201  20.554  1.00 98.78           C  
ATOM   3518  OD1 ASP B 459      10.221 -17.963  20.717  1.00 98.78           O  
ATOM   3519  OD2 ASP B 459       9.251 -19.922  20.556  1.00 98.78           O1-
ATOM   3520  N   CYS B 460      11.483 -17.781  18.011  1.00 98.57           N  
ATOM   3521  CA  CYS B 460      11.019 -17.421  16.676  1.00 98.57           C  
ATOM   3522  C   CYS B 460      10.865 -15.910  16.541  1.00 98.57           C  
ATOM   3523  O   CYS B 460      10.992 -15.179  17.525  1.00 98.57           O  
ATOM   3524  CB  CYS B 460       9.690 -18.108  16.367  1.00 98.57           C  
ATOM   3525  SG  CYS B 460       8.379 -17.722  17.548  1.00 98.57           S  
ATOM   3526  N   MET B 461      10.614 -15.251  15.263  1.00 98.80           N  
ATOM   3527  CA  MET B 461      10.423 -13.833  14.970  1.00 98.80           C  
ATOM   3528  C   MET B 461       8.941 -13.471  14.974  1.00 98.80           C  
ATOM   3529  O   MET B 461       8.557 -12.417  15.484  1.00 98.80           O  
ATOM   3530  CB  MET B 461      11.044 -13.474  13.619  1.00 98.80           C  
ATOM   3531  CG  MET B 461      11.178 -11.978  13.383  1.00 98.80           C  
ATOM   3532  SD  MET B 461      12.406 -11.198  14.501  1.00 98.80           S  
ATOM   3533  CE  MET B 461      12.403  -9.505  13.848  1.00 98.80           C  
ATOM   3534  N   ILE B 462       8.090 -14.284  14.390  1.00 98.92           N  
ATOM   3535  CA  ILE B 462       6.643 -14.112  14.321  1.00 98.92           C  
ATOM   3536  C   ILE B 462       5.948 -15.376  14.821  1.00 98.92           C  
ATOM   3537  O   ILE B 462       6.279 -16.484  14.391  1.00 98.92           O  
ATOM   3538  CB  ILE B 462       6.181 -13.779  12.884  1.00 98.92           C  
ATOM   3539  CG1 ILE B 462       6.939 -12.557  12.350  1.00 98.92           C  
ATOM   3540  CG2 ILE B 462       4.668 -13.546  12.844  1.00 98.92           C  
ATOM   3541  CD1 ILE B 462       6.682 -12.266  10.878  1.00 98.92           C  
ATOM   3542  N   GLU B 463       5.008 -15.212  15.747  1.00 98.87           N  
ATOM   3543  CA  GLU B 463       4.288 -16.318  16.372  1.00 98.87           C  
ATOM   3544  C   GLU B 463       2.802 -16.001  16.511  1.00 98.87           C  
ATOM   3545  O   GLU B 463       2.433 -14.908  16.946  1.00 98.87           O  
ATOM   3546  CB  GLU B 463       4.887 -16.641  17.744  1.00 98.87           C  
ATOM   3547  CG  GLU B 463       4.205 -17.801  18.454  1.00 98.87           C  
ATOM   3548  CD  GLU B 463       4.816 -18.117  19.810  1.00 98.87           C  
ATOM   3549  OE1 GLU B 463       4.573 -19.224  20.343  1.00 98.87           O  
ATOM   3550  OE2 GLU B 463       5.543 -17.250  20.345  1.00 98.87           O1-
ATOM   3551  N   TRP B 464       1.868 -16.858  16.092  1.00 98.73           N  
ATOM   3552  CA  TRP B 464       0.455 -16.775  16.447  1.00 98.73           C  
ATOM   3553  C   TRP B 464      -0.143 -18.165  16.635  1.00 98.73           C  
ATOM   3554  O   TRP B 464       0.425 -19.159  16.176  1.00 98.73           O  
ATOM   3555  CB  TRP B 464      -0.326 -16.012  15.372  1.00 98.73           C  
ATOM   3556  CG  TRP B 464      -0.500 -16.772  14.091  1.00 98.73           C  
ATOM   3557  CD1 TRP B 464      -1.572 -17.537  13.726  1.00 98.73           C  
ATOM   3558  CD2 TRP B 464       0.431 -16.843  13.007  1.00 98.73           C  
ATOM   3559  CE2 TRP B 464      -0.143 -17.669  12.016  1.00 98.73           C  
ATOM   3560  CE3 TRP B 464       1.697 -16.287  12.777  1.00 98.73           C  
ATOM   3561  NE1 TRP B 464      -1.364 -18.079  12.479  1.00 98.73           N  
ATOM   3562  CZ2 TRP B 464       0.506 -17.953  10.812  1.00 98.73           C  
ATOM   3563  CZ3 TRP B 464       2.341 -16.570  11.578  1.00 98.73           C  
ATOM   3564  CH2 TRP B 464       1.743 -17.396  10.612  1.00 98.73           C  
ATOM   3565  N   ASP B 465      -1.126 -18.317  17.427  1.00 98.67           N  
ATOM   3566  CA  ASP B 465      -1.755 -19.596  17.743  1.00 98.67           C  
ATOM   3567  C   ASP B 465      -3.255 -19.555  17.460  1.00 98.67           C  
ATOM   3568  O   ASP B 465      -3.697 -18.889  16.523  1.00 98.67           O  
ATOM   3569  CB  ASP B 465      -1.505 -19.971  19.206  1.00 98.67           C  
ATOM   3570  CG  ASP B 465      -2.146 -19.002  20.183  1.00 98.67           C  
ATOM   3571  OD1 ASP B 465      -2.868 -18.080  19.745  1.00 98.67           O  
ATOM   3572  OD2 ASP B 465      -1.926 -19.160  21.404  1.00 98.67           O1-
ATOM   3573  N   SER B 466      -3.991 -20.487  17.940  1.00 98.63           N  
ATOM   3574  CA  SER B 466      -5.445 -20.589  17.876  1.00 98.63           C  
ATOM   3575  C   SER B 466      -5.925 -20.755  16.438  1.00 98.63           C  
ATOM   3576  O   SER B 466      -6.982 -20.241  16.068  1.00 98.63           O  
ATOM   3577  CB  SER B 466      -6.097 -19.354  18.500  1.00 98.63           C  
ATOM   3578  OG  SER B 466      -5.709 -19.211  19.856  1.00 98.63           O  
ATOM   3579  N   TYR B 467      -5.054 -21.433  15.661  1.00 98.52           N  
ATOM   3580  CA  TYR B 467      -5.371 -21.721  14.266  1.00 98.52           C  
ATOM   3581  C   TYR B 467      -5.714 -20.444  13.509  1.00 98.52           C  
ATOM   3582  O   TYR B 467      -6.593 -20.445  12.644  1.00 98.52           O  
ATOM   3583  CB  TYR B 467      -6.536 -22.712  14.173  1.00 98.52           C  
ATOM   3584  CG  TYR B 467      -6.281 -24.017  14.887  1.00 98.52           C  
ATOM   3585  CD1 TYR B 467      -5.624 -25.066  14.247  1.00 98.52           C  
ATOM   3586  CD2 TYR B 467      -6.696 -24.205  16.201  1.00 98.52           C  
ATOM   3587  CE1 TYR B 467      -5.389 -26.272  14.899  1.00 98.52           C  
ATOM   3588  CE2 TYR B 467      -6.465 -25.406  16.863  1.00 98.52           C  
ATOM   3589  CZ  TYR B 467      -5.812 -26.432  16.205  1.00 98.52           C  
ATOM   3590  OH  TYR B 467      -5.581 -27.624  16.856  1.00 98.52           O  
ATOM   3591  N   GLY B 468      -5.096 -19.195  13.899  1.00 98.82           N  
ATOM   3592  CA  GLY B 468      -5.299 -17.937  13.198  1.00 98.82           C  
ATOM   3593  C   GLY B 468      -5.106 -18.052  11.698  1.00 98.82           C  
ATOM   3594  O   GLY B 468      -4.228 -18.782  11.234  1.00 98.82           O  
ATOM   3595  N   THR B 469      -5.804 -17.341  10.928  1.00 98.76           N  
ATOM   3596  CA  THR B 469      -5.902 -17.509   9.482  1.00 98.76           C  
ATOM   3597  C   THR B 469      -5.416 -16.256   8.758  1.00 98.76           C  
ATOM   3598  O   THR B 469      -5.465 -15.155   9.310  1.00 98.76           O  
ATOM   3599  CB  THR B 469      -7.347 -17.825   9.053  1.00 98.76           C  
ATOM   3600  CG2 THR B 469      -7.833 -19.129   9.676  1.00 98.76           C  
ATOM   3601  OG1 THR B 469      -8.208 -16.758   9.471  1.00 98.76           O  
ATOM   3602  N   GLN B 470      -4.856 -16.454   7.527  1.00 98.71           N  
ATOM   3603  CA  GLN B 470      -4.612 -15.437   6.511  1.00 98.71           C  
ATOM   3604  C   GLN B 470      -3.537 -14.453   6.963  1.00 98.71           C  
ATOM   3605  O   GLN B 470      -3.795 -13.253   7.080  1.00 98.71           O  
ATOM   3606  CB  GLN B 470      -5.904 -14.687   6.180  1.00 98.71           C  
ATOM   3607  CG  GLN B 470      -6.930 -15.528   5.433  1.00 98.71           C  
ATOM   3608  CD  GLN B 470      -6.529 -15.803   3.996  1.00 98.71           C  
ATOM   3609  NE2 GLN B 470      -6.525 -17.076   3.614  1.00 98.71           N  
ATOM   3610  OE1 GLN B 470      -6.225 -14.879   3.234  1.00 98.71           O  
ATOM   3611  N   TRP B 471      -2.326 -14.957   7.223  1.00 98.87           N  
ATOM   3612  CA  TRP B 471      -1.103 -14.181   7.405  1.00 98.87           C  
ATOM   3613  C   TRP B 471      -0.233 -14.235   6.154  1.00 98.87           C  
ATOM   3614  O   TRP B 471       0.286 -15.295   5.796  1.00 98.87           O  
ATOM   3615  CB  TRP B 471      -0.315 -14.695   8.613  1.00 98.87           C  
ATOM   3616  CG  TRP B 471      -0.962 -14.400   9.933  1.00 98.87           C  
ATOM   3617  CD1 TRP B 471      -2.186 -14.829  10.365  1.00 98.87           C  
ATOM   3618  CD2 TRP B 471      -0.420 -13.604  10.991  1.00 98.87           C  
ATOM   3619  CE2 TRP B 471      -1.369 -13.595  12.036  1.00 98.87           C  
ATOM   3620  CE3 TRP B 471       0.779 -12.898  11.157  1.00 98.87           C  
ATOM   3621  NE1 TRP B 471      -2.437 -14.349  11.630  1.00 98.87           N  
ATOM   3622  CZ2 TRP B 471      -1.156 -12.906  13.233  1.00 98.87           C  
ATOM   3623  CZ3 TRP B 471       0.989 -12.213  12.349  1.00 98.87           C  
ATOM   3624  CH2 TRP B 471       0.025 -12.224  13.370  1.00 98.87           C  
ATOM   3625  N   HIS B 472      -0.115 -13.097   5.381  1.00 98.85           N  
ATOM   3626  CA  HIS B 472       0.593 -13.071   4.106  1.00 98.85           C  
ATOM   3627  C   HIS B 472       1.646 -11.969   4.083  1.00 98.85           C  
ATOM   3628  O   HIS B 472       1.499 -10.950   4.762  1.00 98.85           O  
ATOM   3629  CB  HIS B 472      -0.392 -12.882   2.951  1.00 98.85           C  
ATOM   3630  CG  HIS B 472      -1.482 -13.906   2.917  1.00 98.85           C  
ATOM   3631  CD2 HIS B 472      -2.829 -13.771   2.933  1.00 98.85           C  
ATOM   3632  ND1 HIS B 472      -1.229 -15.259   2.862  1.00 98.85           N  
ATOM   3633  CE1 HIS B 472      -2.378 -15.915   2.845  1.00 98.85           C  
ATOM   3634  NE2 HIS B 472      -3.364 -15.035   2.887  1.00 98.85           N  
ATOM   3635  N   PHE B 473       2.697 -12.179   3.333  1.00 98.79           N  
ATOM   3636  CA  PHE B 473       3.859 -11.301   3.258  1.00 98.79           C  
ATOM   3637  C   PHE B 473       4.141 -10.898   1.815  1.00 98.79           C  
ATOM   3638  O   PHE B 473       4.494 -11.741   0.988  1.00 98.79           O  
ATOM   3639  CB  PHE B 473       5.090 -11.983   3.863  1.00 98.79           C  
ATOM   3640  CG  PHE B 473       4.897 -12.433   5.286  1.00 98.79           C  
ATOM   3641  CD1 PHE B 473       5.317 -11.636   6.344  1.00 98.79           C  
ATOM   3642  CD2 PHE B 473       4.296 -13.653   5.566  1.00 98.79           C  
ATOM   3643  CE1 PHE B 473       5.140 -12.049   7.662  1.00 98.79           C  
ATOM   3644  CE2 PHE B 473       4.116 -14.072   6.881  1.00 98.79           C  
ATOM   3645  CZ  PHE B 473       4.539 -13.269   7.927  1.00 98.79           C  
ATOM   3646  N   PHE B 474       3.976  -9.593   1.444  1.00 98.61           N  
ATOM   3647  CA  PHE B 474       4.222  -9.063   0.108  1.00 98.61           C  
ATOM   3648  C   PHE B 474       5.531  -8.284   0.067  1.00 98.61           C  
ATOM   3649  O   PHE B 474       5.641  -7.213   0.668  1.00 98.61           O  
ATOM   3650  CB  PHE B 474       3.063  -8.166  -0.338  1.00 98.61           C  
ATOM   3651  CG  PHE B 474       1.777  -8.910  -0.576  1.00 98.61           C  
ATOM   3652  CD1 PHE B 474       1.430  -9.338  -1.851  1.00 98.61           C  
ATOM   3653  CD2 PHE B 474       0.913  -9.182   0.478  1.00 98.61           C  
ATOM   3654  CE1 PHE B 474       0.239 -10.027  -2.074  1.00 98.61           C  
ATOM   3655  CE2 PHE B 474      -0.278  -9.869   0.263  1.00 98.61           C  
ATOM   3656  CZ  PHE B 474      -0.613 -10.290  -1.013  1.00 98.61           C  
ATOM   3657  N   ALA B 475       6.572  -8.898  -0.556  1.00 98.72           N  
ATOM   3658  CA  ALA B 475       7.874  -8.273  -0.770  1.00 98.72           C  
ATOM   3659  C   ALA B 475       8.543  -7.930   0.559  1.00 98.72           C  
ATOM   3660  O   ALA B 475       9.107  -6.845   0.715  1.00 98.72           O  
ATOM   3661  CB  ALA B 475       7.729  -7.018  -1.627  1.00 98.72           C  
ATOM   3662  N   CYS B 476       8.420  -8.794   1.523  1.00 98.77           N  
ATOM   3663  CA  CYS B 476       8.991  -8.570   2.847  1.00 98.77           C  
ATOM   3664  C   CYS B 476      10.431  -9.066   2.911  1.00 98.77           C  
ATOM   3665  O   CYS B 476      10.869  -9.826   2.046  1.00 98.77           O  
ATOM   3666  CB  CYS B 476       8.153  -9.269   3.917  1.00 98.77           C  
ATOM   3667  SG  CYS B 476       6.557  -8.480   4.223  1.00 98.77           S  
ATOM   3668  N   ASP B 477      11.221  -8.594   3.872  1.00 98.69           N  
ATOM   3669  CA  ASP B 477      12.631  -8.911   4.078  1.00 98.69           C  
ATOM   3670  C   ASP B 477      12.854  -9.560   5.442  1.00 98.69           C  
ATOM   3671  O   ASP B 477      12.802  -8.885   6.472  1.00 98.69           O  
ATOM   3672  CB  ASP B 477      13.490  -7.651   3.948  1.00 98.69           C  
ATOM   3673  CG  ASP B 477      14.976  -7.931   4.082  1.00 98.69           C  
ATOM   3674  OD1 ASP B 477      15.383  -9.111   4.022  1.00 98.69           O  
ATOM   3675  OD2 ASP B 477      15.747  -6.962   4.253  1.00 98.69           O1-
ATOM   3676  N   LEU B 478      13.069 -10.875   5.501  1.00 98.79           N  
ATOM   3677  CA  LEU B 478      13.413 -11.620   6.707  1.00 98.79           C  
ATOM   3678  C   LEU B 478      14.863 -12.088   6.662  1.00 98.79           C  
ATOM   3679  O   LEU B 478      15.153 -13.178   6.161  1.00 98.79           O  
ATOM   3680  CB  LEU B 478      12.481 -12.823   6.879  1.00 98.79           C  
ATOM   3681  CG  LEU B 478      11.041 -12.511   7.288  1.00 98.79           C  
ATOM   3682  CD1 LEU B 478      10.271 -11.920   6.111  1.00 98.79           C  
ATOM   3683  CD2 LEU B 478      10.349 -13.767   7.809  1.00 98.79           C  
ATOM   3684  N   GLU B 479      15.751 -11.299   7.184  1.00 98.75           N  
ATOM   3685  CA  GLU B 479      17.164 -11.652   7.081  1.00 98.75           C  
ATOM   3686  C   GLU B 479      17.910 -11.325   8.371  1.00 98.75           C  
ATOM   3687  O   GLU B 479      17.417 -10.560   9.202  1.00 98.75           O  
ATOM   3688  CB  GLU B 479      17.815 -10.929   5.899  1.00 98.75           C  
ATOM   3689  CG  GLU B 479      17.896  -9.419   6.071  1.00 98.75           C  
ATOM   3690  CD  GLU B 479      18.709  -8.734   4.984  1.00 98.75           C  
ATOM   3691  OE1 GLU B 479      18.228  -7.733   4.407  1.00 98.75           O  
ATOM   3692  OE2 GLU B 479      19.835  -9.203   4.706  1.00 98.75           O1-
ATOM   3693  N   GLN B 480      19.034 -11.939   8.593  1.00 98.56           N  
ATOM   3694  CA  GLN B 480      19.988 -11.675   9.665  1.00 98.56           C  
ATOM   3695  C   GLN B 480      19.380 -11.981  11.031  1.00 98.56           C  
ATOM   3696  O   GLN B 480      19.659 -11.285  12.010  1.00 98.56           O  
ATOM   3697  CB  GLN B 480      20.463 -10.222   9.615  1.00 98.56           C  
ATOM   3698  CG  GLN B 480      21.147  -9.843   8.309  1.00 98.56           C  
ATOM   3699  CD  GLN B 480      21.608  -8.397   8.285  1.00 98.56           C  
ATOM   3700  NE2 GLN B 480      22.092  -7.948   7.133  1.00 98.56           N  
ATOM   3701  OE1 GLN B 480      21.528  -7.690   9.295  1.00 98.56           O  
ATOM   3702  N   ASN B 481      18.512 -12.943  11.059  1.00 98.77           N  
ATOM   3703  CA  ASN B 481      17.938 -13.359  12.334  1.00 98.77           C  
ATOM   3704  C   ASN B 481      18.761 -14.468  12.985  1.00 98.77           C  
ATOM   3705  O   ASN B 481      19.506 -15.175  12.304  1.00 98.77           O  
ATOM   3706  CB  ASN B 481      16.489 -13.814  12.148  1.00 98.77           C  
ATOM   3707  CG  ASN B 481      15.596 -12.713  11.609  1.00 98.77           C  
ATOM   3708  ND2 ASN B 481      15.376 -12.715  10.299  1.00 98.77           N  
ATOM   3709  OD1 ASN B 481      15.109 -11.867  12.363  1.00 98.77           O  
ATOM   3710  N   LEU B 482      18.624 -14.584  14.249  1.00 98.74           N  
ATOM   3711  CA  LEU B 482      19.273 -15.600  15.069  1.00 98.74           C  
ATOM   3712  C   LEU B 482      18.248 -16.365  15.900  1.00 98.74           C  
ATOM   3713  O   LEU B 482      18.446 -16.575  17.099  1.00 98.74           O  
ATOM   3714  CB  LEU B 482      20.317 -14.960  15.989  1.00 98.74           C  
ATOM   3715  CG  LEU B 482      21.419 -14.151  15.304  1.00 98.74           C  
ATOM   3716  CD1 LEU B 482      22.299 -13.467  16.345  1.00 98.74           C  
ATOM   3717  CD2 LEU B 482      22.254 -15.046  14.395  1.00 98.74           C  
ATOM   3718  N   CYS B 483      17.139 -16.704  15.343  1.00 98.77           N  
ATOM   3719  CA  CYS B 483      16.093 -17.450  16.034  1.00 98.77           C  
ATOM   3720  C   CYS B 483      16.552 -18.869  16.348  1.00 98.77           C  
ATOM   3721  O   CYS B 483      17.233 -19.500  15.538  1.00 98.77           O  
ATOM   3722  CB  CYS B 483      14.819 -17.492  15.191  1.00 98.77           C  
ATOM   3723  SG  CYS B 483      14.111 -15.863  14.861  1.00 98.77           S  
ATOM   3724  N   THR B 484      16.046 -19.385  17.431  1.00 98.79           N  
ATOM   3725  CA  THR B 484      16.604 -20.650  17.895  1.00 98.79           C  
ATOM   3726  C   THR B 484      15.793 -21.827  17.360  1.00 98.79           C  
ATOM   3727  O   THR B 484      16.250 -22.972  17.399  1.00 98.79           O  
ATOM   3728  CB  THR B 484      16.649 -20.711  19.433  1.00 98.79           C  
ATOM   3729  CG2 THR B 484      17.596 -19.658  19.997  1.00 98.79           C  
ATOM   3730  OG1 THR B 484      15.333 -20.482  19.953  1.00 98.79           O  
ATOM   3731  N   GLU B 485      14.607 -21.623  16.887  1.00 98.73           N  
ATOM   3732  CA  GLU B 485      13.797 -22.713  16.353  1.00 98.73           C  
ATOM   3733  C   GLU B 485      13.389 -22.441  14.908  1.00 98.73           C  
ATOM   3734  O   GLU B 485      13.811 -23.152  13.993  1.00 98.73           O  
ATOM   3735  CB  GLU B 485      12.554 -22.934  17.218  1.00 98.73           C  
ATOM   3736  CG  GLU B 485      12.862 -23.428  18.624  1.00 98.73           C  
ATOM   3737  CD  GLU B 485      11.619 -23.797  19.417  1.00 98.73           C  
ATOM   3738  OE1 GLU B 485      11.631 -23.665  20.662  1.00 98.73           O  
ATOM   3739  OE2 GLU B 485      10.624 -24.223  18.788  1.00 98.73           O1-
ATOM   3740  N   ALA B 486      12.632 -21.358  14.688  1.00 98.92           N  
ATOM   3741  CA  ALA B 486      12.156 -20.983  13.359  1.00 98.92           C  
ATOM   3742  C   ALA B 486      11.989 -19.471  13.242  1.00 98.92           C  
ATOM   3743  O   ALA B 486      11.988 -18.760  14.250  1.00 98.92           O  
ATOM   3744  CB  ALA B 486      10.837 -21.686  13.049  1.00 98.92           C  
ATOM   3745  N   LEU B 487      11.927 -18.871  12.027  1.00 98.87           N  
ATOM   3746  CA  LEU B 487      11.534 -17.479  11.837  1.00 98.87           C  
ATOM   3747  C   LEU B 487      10.053 -17.286  12.147  1.00 98.87           C  
ATOM   3748  O   LEU B 487       9.676 -16.328  12.826  1.00 98.87           O  
ATOM   3749  CB  LEU B 487      11.831 -17.028  10.405  1.00 98.87           C  
ATOM   3750  CG  LEU B 487      13.283 -17.156   9.941  1.00 98.87           C  
ATOM   3751  CD1 LEU B 487      13.429 -16.646   8.511  1.00 98.87           C  
ATOM   3752  CD2 LEU B 487      14.214 -16.399  10.882  1.00 98.87           C  
ATOM   3753  N   ILE B 488       9.213 -18.192  11.650  1.00 98.92           N  
ATOM   3754  CA  ILE B 488       7.777 -18.194  11.908  1.00 98.92           C  
ATOM   3755  C   ILE B 488       7.372 -19.512  12.565  1.00 98.92           C  
ATOM   3756  O   ILE B 488       7.625 -20.588  12.019  1.00 98.92           O  
ATOM   3757  CB  ILE B 488       6.969 -17.973  10.609  1.00 98.92           C  
ATOM   3758  CG1 ILE B 488       7.345 -16.632   9.968  1.00 98.92           C  
ATOM   3759  CG2 ILE B 488       5.465 -18.044  10.890  1.00 98.92           C  
ATOM   3760  CD1 ILE B 488       6.706 -16.396   8.606  1.00 98.92           C  
ATOM   3761  N   LYS B 489       6.881 -19.528  13.722  1.00 98.90           N  
ATOM   3762  CA  LYS B 489       6.295 -20.648  14.453  1.00 98.90           C  
ATOM   3763  C   LYS B 489       4.817 -20.401  14.743  1.00 98.90           C  
ATOM   3764  O   LYS B 489       4.471 -19.509  15.520  1.00 98.90           O  
ATOM   3765  CB  LYS B 489       7.051 -20.891  15.760  1.00 98.90           C  
ATOM   3766  CG  LYS B 489       6.554 -22.093  16.549  1.00 98.90           C  
ATOM   3767  CD  LYS B 489       7.143 -22.122  17.954  1.00 98.90           C  
ATOM   3768  CE  LYS B 489       8.649 -22.347  17.924  1.00 98.90           C  
ATOM   3769  NZ  LYS B 489       9.232 -22.369  19.299  1.00 98.90           N1+
ATOM   3770  N   CYS B 490       3.878 -21.268  14.209  1.00 98.67           N  
ATOM   3771  CA  CYS B 490       2.472 -20.891  14.307  1.00 98.67           C  
ATOM   3772  C   CYS B 490       1.583 -22.124  14.407  1.00 98.67           C  
ATOM   3773  O   CYS B 490       1.882 -23.161  13.812  1.00 98.67           O  
ATOM   3774  CB  CYS B 490       2.058 -20.049  13.101  1.00 98.67           C  
ATOM   3775  SG  CYS B 490       2.306 -20.876  11.515  1.00 98.67           S  
ATOM   3776  N   THR B 491       0.608 -22.061  15.233  1.00 98.84           N  
ATOM   3777  CA  THR B 491      -0.576 -22.912  15.192  1.00 98.84           C  
ATOM   3778  C   THR B 491      -1.688 -22.254  14.380  1.00 98.84           C  
ATOM   3779  O   THR B 491      -2.455 -21.447  14.909  1.00 98.84           O  
ATOM   3780  CB  THR B 491      -1.089 -23.225  16.610  1.00 98.84           C  
ATOM   3781  CG2 THR B 491      -2.286 -24.169  16.567  1.00 98.84           C  
ATOM   3782  OG1 THR B 491      -0.038 -23.839  17.367  1.00 98.84           O  
ATOM   3783  N   ALA B 492      -1.671 -22.536  13.119  1.00 98.82           N  
ATOM   3784  CA  ALA B 492      -2.441 -21.757  12.153  1.00 98.82           C  
ATOM   3785  C   ALA B 492      -3.290 -22.665  11.268  1.00 98.82           C  
ATOM   3786  O   ALA B 492      -3.083 -23.880  11.236  1.00 98.82           O  
ATOM   3787  CB  ALA B 492      -1.509 -20.903  11.295  1.00 98.82           C  
ATOM   3788  N   SER B 493      -4.284 -22.192  10.661  1.00 98.71           N  
ATOM   3789  CA  SER B 493      -5.024 -22.730   9.524  1.00 98.71           C  
ATOM   3790  C   SER B 493      -5.156 -21.697   8.410  1.00 98.71           C  
ATOM   3791  O   SER B 493      -4.757 -20.543   8.577  1.00 98.71           O  
ATOM   3792  CB  SER B 493      -6.412 -23.200   9.962  1.00 98.71           C  
ATOM   3793  OG  SER B 493      -7.185 -22.112  10.438  1.00 98.71           O  
ATOM   3794  N   SER B 494      -5.671 -22.091   7.156  1.00 98.64           N  
ATOM   3795  CA  SER B 494      -5.672 -21.251   5.962  1.00 98.64           C  
ATOM   3796  C   SER B 494      -4.258 -21.048   5.429  1.00 98.64           C  
ATOM   3797  O   SER B 494      -3.280 -21.281   6.142  1.00 98.64           O  
ATOM   3798  CB  SER B 494      -6.312 -19.895   6.262  1.00 98.64           C  
ATOM   3799  OG  SER B 494      -7.726 -19.993   6.250  1.00 98.64           O  
ATOM   3800  N   PRO B 495      -4.053 -20.799   4.099  1.00 98.79           N  
ATOM   3801  CA  PRO B 495      -2.704 -20.756   3.531  1.00 98.79           C  
ATOM   3802  C   PRO B 495      -1.880 -19.582   4.055  1.00 98.79           C  
ATOM   3803  O   PRO B 495      -2.441 -18.606   4.560  1.00 98.79           O  
ATOM   3804  CB  PRO B 495      -2.958 -20.617   2.028  1.00 98.79           C  
ATOM   3805  CG  PRO B 495      -4.270 -19.909   1.926  1.00 98.79           C  
ATOM   3806  CD  PRO B 495      -5.151 -20.372   3.051  1.00 98.79           C  
ATOM   3807  N   ILE B 496      -0.579 -19.704   4.018  1.00 98.82           N  
ATOM   3808  CA  ILE B 496       0.413 -18.665   4.270  1.00 98.82           C  
ATOM   3809  C   ILE B 496       1.247 -18.431   3.013  1.00 98.82           C  
ATOM   3810  O   ILE B 496       1.875 -19.358   2.496  1.00 98.82           O  
ATOM   3811  CB  ILE B 496       1.328 -19.033   5.460  1.00 98.82           C  
ATOM   3812  CG1 ILE B 496       0.486 -19.361   6.699  1.00 98.82           C  
ATOM   3813  CG2 ILE B 496       2.315 -17.900   5.752  1.00 98.82           C  
ATOM   3814  CD1 ILE B 496       1.285 -19.963   7.847  1.00 98.82           C  
ATOM   3815  N   MET B 497       1.248 -17.203   2.488  1.00 98.76           N  
ATOM   3816  CA  MET B 497       1.910 -16.953   1.211  1.00 98.76           C  
ATOM   3817  C   MET B 497       2.952 -15.848   1.346  1.00 98.76           C  
ATOM   3818  O   MET B 497       2.735 -14.867   2.060  1.00 98.76           O  
ATOM   3819  CB  MET B 497       0.886 -16.577   0.138  1.00 98.76           C  
ATOM   3820  CG  MET B 497      -0.178 -17.638  -0.091  1.00 98.76           C  
ATOM   3821  SD  MET B 497      -1.341 -17.187  -1.437  1.00 98.76           S  
ATOM   3822  CE  MET B 497      -2.144 -15.739  -0.695  1.00 98.76           C  
ATOM   3823  N   PHE B 498       4.070 -16.027   0.753  1.00 98.82           N  
ATOM   3824  CA  PHE B 498       5.105 -15.033   0.493  1.00 98.82           C  
ATOM   3825  C   PHE B 498       5.128 -14.647  -0.981  1.00 98.82           C  
ATOM   3826  O   PHE B 498       5.403 -15.485  -1.843  1.00 98.82           O  
ATOM   3827  CB  PHE B 498       6.478 -15.561   0.919  1.00 98.82           C  
ATOM   3828  CG  PHE B 498       6.549 -15.972   2.365  1.00 98.82           C  
ATOM   3829  CD1 PHE B 498       7.046 -15.100   3.327  1.00 98.82           C  
ATOM   3830  CD2 PHE B 498       6.118 -17.231   2.763  1.00 98.82           C  
ATOM   3831  CE1 PHE B 498       7.112 -15.478   4.666  1.00 98.82           C  
ATOM   3832  CE2 PHE B 498       6.181 -17.616   4.099  1.00 98.82           C  
ATOM   3833  CZ  PHE B 498       6.679 -16.738   5.049  1.00 98.82           C  
ATOM   3834  N   VAL B 499       4.782 -13.422  -1.332  1.00 98.68           N  
ATOM   3835  CA  VAL B 499       4.779 -12.949  -2.713  1.00 98.68           C  
ATOM   3836  C   VAL B 499       5.898 -11.928  -2.911  1.00 98.68           C  
ATOM   3837  O   VAL B 499       5.743 -10.754  -2.567  1.00 98.68           O  
ATOM   3838  CB  VAL B 499       3.418 -12.329  -3.098  1.00 98.68           C  
ATOM   3839  CG1 VAL B 499       3.411 -11.911  -4.567  1.00 98.68           C  
ATOM   3840  CG2 VAL B 499       2.284 -13.313  -2.813  1.00 98.68           C  
ATOM   3841  N   GLY B 500       7.064 -12.392  -3.428  1.00 98.68           N  
ATOM   3842  CA  GLY B 500       8.260 -11.570  -3.530  1.00 98.68           C  
ATOM   3843  C   GLY B 500       8.936 -11.332  -2.192  1.00 98.68           C  
ATOM   3844  O   GLY B 500       8.322 -11.517  -1.139  1.00 98.68           O  
ATOM   3845  N   GLY B 501      10.190 -10.974  -2.215  1.00 98.71           N  
ATOM   3846  CA  GLY B 501      10.896 -10.618  -0.994  1.00 98.71           C  
ATOM   3847  C   GLY B 501      12.143 -11.450  -0.761  1.00 98.71           C  
ATOM   3848  O   GLY B 501      12.646 -12.095  -1.683  1.00 98.71           O  
ATOM   3849  N   TYR B 502      12.659 -11.384   0.472  1.00 98.75           N  
ATOM   3850  CA  TYR B 502      13.885 -12.052   0.894  1.00 98.75           C  
ATOM   3851  C   TYR B 502      13.639 -12.919   2.123  1.00 98.75           C  
ATOM   3852  O   TYR B 502      12.904 -12.524   3.032  1.00 98.75           O  
ATOM   3853  CB  TYR B 502      14.982 -11.026   1.190  1.00 98.75           C  
ATOM   3854  CG  TYR B 502      15.481 -10.299  -0.036  1.00 98.75           C  
ATOM   3855  CD1 TYR B 502      16.648 -10.701  -0.682  1.00 98.75           C  
ATOM   3856  CD2 TYR B 502      14.786  -9.210  -0.551  1.00 98.75           C  
ATOM   3857  CE1 TYR B 502      17.112 -10.034  -1.810  1.00 98.75           C  
ATOM   3858  CE2 TYR B 502      15.241  -8.535  -1.679  1.00 98.75           C  
ATOM   3859  CZ  TYR B 502      16.403  -8.954  -2.301  1.00 98.75           C  
ATOM   3860  OH  TYR B 502      16.857  -8.289  -3.418  1.00 98.75           O  
ATOM   3861  N   ILE B 503      14.201 -14.100   2.120  1.00 98.86           N  
ATOM   3862  CA  ILE B 503      14.457 -14.908   3.307  1.00 98.86           C  
ATOM   3863  C   ILE B 503      15.887 -15.443   3.268  1.00 98.86           C  
ATOM   3864  O   ILE B 503      16.159 -16.460   2.625  1.00 98.86           O  
ATOM   3865  CB  ILE B 503      13.451 -16.075   3.424  1.00 98.86           C  
ATOM   3866  CG1 ILE B 503      12.017 -15.564   3.246  1.00 98.86           C  
ATOM   3867  CG2 ILE B 503      13.613 -16.795   4.767  1.00 98.86           C  
ATOM   3868  CD1 ILE B 503      10.963 -16.663   3.254  1.00 98.86           C  
ATOM   3869  N   GLU B 504      16.794 -14.745   3.899  1.00 98.75           N  
ATOM   3870  CA  GLU B 504      18.205 -15.084   3.742  1.00 98.75           C  
ATOM   3871  C   GLU B 504      19.000 -14.731   4.997  1.00 98.75           C  
ATOM   3872  O   GLU B 504      18.468 -14.113   5.922  1.00 98.75           O  
ATOM   3873  CB  GLU B 504      18.798 -14.368   2.526  1.00 98.75           C  
ATOM   3874  CG  GLU B 504      18.862 -12.855   2.673  1.00 98.75           C  
ATOM   3875  CD  GLU B 504      19.483 -12.161   1.471  1.00 98.75           C  
ATOM   3876  OE1 GLU B 504      19.675 -10.924   1.517  1.00 98.75           O  
ATOM   3877  OE2 GLU B 504      19.778 -12.859   0.476  1.00 98.75           O1-
ATOM   3878  N   ALA B 505      20.137 -15.145   5.097  1.00 98.64           N  
ATOM   3879  CA  ALA B 505      21.117 -14.799   6.122  1.00 98.64           C  
ATOM   3880  C   ALA B 505      20.642 -15.236   7.505  1.00 98.64           C  
ATOM   3881  O   ALA B 505      20.851 -14.527   8.493  1.00 98.64           O  
ATOM   3882  CB  ALA B 505      21.395 -13.298   6.108  1.00 98.64           C  
ATOM   3883  N   ASN B 506      19.978 -16.368   7.522  1.00 98.75           N  
ATOM   3884  CA  ASN B 506      19.538 -16.932   8.794  1.00 98.75           C  
ATOM   3885  C   ASN B 506      20.270 -18.232   9.114  1.00 98.75           C  
ATOM   3886  O   ASN B 506      19.641 -19.278   9.282  1.00 98.75           O  
ATOM   3887  CB  ASN B 506      18.026 -17.163   8.785  1.00 98.75           C  
ATOM   3888  CG  ASN B 506      17.247 -15.917   8.409  1.00 98.75           C  
ATOM   3889  ND2 ASN B 506      16.466 -16.007   7.340  1.00 98.75           N  
ATOM   3890  OD1 ASN B 506      17.348 -14.883   9.074  1.00 98.75           O  
ATOM   3891  N   THR B 507      21.506 -18.175   9.232  1.00 98.73           N  
ATOM   3892  CA  THR B 507      22.390 -19.334   9.200  1.00 98.73           C  
ATOM   3893  C   THR B 507      22.244 -20.161  10.475  1.00 98.73           C  
ATOM   3894  O   THR B 507      22.527 -21.361  10.479  1.00 98.73           O  
ATOM   3895  CB  THR B 507      23.860 -18.911   9.026  1.00 98.73           C  
ATOM   3896  CG2 THR B 507      24.133 -18.449   7.598  1.00 98.73           C  
ATOM   3897  OG1 THR B 507      24.153 -17.837   9.928  1.00 98.73           O  
ATOM   3898  N   SER B 508      21.801 -19.509  11.557  1.00 98.60           N  
ATOM   3899  CA  SER B 508      21.719 -20.200  12.839  1.00 98.60           C  
ATOM   3900  C   SER B 508      20.294 -20.658  13.130  1.00 98.60           C  
ATOM   3901  O   SER B 508      20.030 -21.259  14.173  1.00 98.60           O  
ATOM   3902  CB  SER B 508      22.213 -19.296  13.969  1.00 98.60           C  
ATOM   3903  OG  SER B 508      23.560 -18.911  13.752  1.00 98.60           O  
ATOM   3904  N   THR B 509      19.328 -20.335  12.363  1.00 98.77           N  
ATOM   3905  CA  THR B 509      17.923 -20.679  12.551  1.00 98.77           C  
ATOM   3906  C   THR B 509      17.590 -21.994  11.853  1.00 98.77           C  
ATOM   3907  O   THR B 509      17.788 -22.129  10.644  1.00 98.77           O  
ATOM   3908  CB  THR B 509      17.000 -19.566  12.023  1.00 98.77           C  
ATOM   3909  CG2 THR B 509      15.536 -19.886  12.305  1.00 98.77           C  
ATOM   3910  OG1 THR B 509      17.339 -18.329  12.662  1.00 98.77           O  
ATOM   3911  N   PRO B 510      17.064 -23.012  12.536  1.00 98.81           N  
ATOM   3912  CA  PRO B 510      16.832 -24.325  11.931  1.00 98.81           C  
ATOM   3913  C   PRO B 510      15.797 -24.284  10.808  1.00 98.81           C  
ATOM   3914  O   PRO B 510      16.015 -24.863   9.741  1.00 98.81           O  
ATOM   3915  CB  PRO B 510      16.331 -25.171  13.104  1.00 98.81           C  
ATOM   3916  CG  PRO B 510      17.039 -24.622  14.300  1.00 98.81           C  
ATOM   3917  CD  PRO B 510      17.115 -23.128  14.166  1.00 98.81           C  
ATOM   3918  N   TYR B 511      14.680 -23.640  11.027  1.00 98.86           N  
ATOM   3919  CA  TYR B 511      13.596 -23.673  10.053  1.00 98.86           C  
ATOM   3920  C   TYR B 511      13.148 -22.263   9.687  1.00 98.86           C  
ATOM   3921  O   TYR B 511      13.261 -21.340  10.496  1.00 98.86           O  
ATOM   3922  CB  TYR B 511      12.408 -24.474  10.596  1.00 98.86           C  
ATOM   3923  CG  TYR B 511      12.799 -25.791  11.220  1.00 98.86           C  
ATOM   3924  CD1 TYR B 511      13.290 -26.836  10.440  1.00 98.86           C  
ATOM   3925  CD2 TYR B 511      12.678 -25.995  12.591  1.00 98.86           C  
ATOM   3926  CE1 TYR B 511      13.649 -28.052  11.010  1.00 98.86           C  
ATOM   3927  CE2 TYR B 511      13.034 -27.208  13.172  1.00 98.86           C  
ATOM   3928  CZ  TYR B 511      13.519 -28.228  12.375  1.00 98.86           C  
ATOM   3929  OH  TYR B 511      13.873 -29.431  12.944  1.00 98.86           O  
ATOM   3930  N   VAL B 512      12.672 -22.011   8.418  1.00 98.92           N  
ATOM   3931  CA  VAL B 512      12.030 -20.756   8.041  1.00 98.92           C  
ATOM   3932  C   VAL B 512      10.632 -20.686   8.652  1.00 98.92           C  
ATOM   3933  O   VAL B 512      10.293 -19.715   9.332  1.00 98.92           O  
ATOM   3934  CB  VAL B 512      11.949 -20.599   6.506  1.00 98.92           C  
ATOM   3935  CG1 VAL B 512      11.010 -19.455   6.129  1.00 98.92           C  
ATOM   3936  CG2 VAL B 512      13.340 -20.369   5.919  1.00 98.92           C  
ATOM   3937  N   ILE B 513       9.840 -21.695   8.517  1.00 98.93           N  
ATOM   3938  CA  ILE B 513       8.482 -21.733   9.048  1.00 98.93           C  
ATOM   3939  C   ILE B 513       8.183 -23.125   9.600  1.00 98.93           C  
ATOM   3940  O   ILE B 513       8.537 -24.133   8.985  1.00 98.93           O  
ATOM   3941  CB  ILE B 513       7.443 -21.349   7.970  1.00 98.93           C  
ATOM   3942  CG1 ILE B 513       6.035 -21.308   8.576  1.00 98.93           C  
ATOM   3943  CG2 ILE B 513       7.503 -22.325   6.791  1.00 98.93           C  
ATOM   3944  CD1 ILE B 513       4.991 -20.666   7.673  1.00 98.93           C  
ATOM   3945  N   LYS B 514       7.636 -23.224  10.732  1.00 98.88           N  
ATOM   3946  CA  LYS B 514       7.257 -24.442  11.443  1.00 98.88           C  
ATOM   3947  C   LYS B 514       5.796 -24.389  11.883  1.00 98.88           C  
ATOM   3948  O   LYS B 514       5.422 -23.561  12.715  1.00 98.88           O  
ATOM   3949  CB  LYS B 514       8.162 -24.659  12.657  1.00 98.88           C  
ATOM   3950  CG  LYS B 514       7.830 -25.907  13.461  1.00 98.88           C  
ATOM   3951  CD  LYS B 514       8.771 -26.075  14.647  1.00 98.88           C  
ATOM   3952  CE  LYS B 514       8.452 -27.333  15.442  1.00 98.88           C  
ATOM   3953  NZ  LYS B 514       9.420 -27.543  16.560  1.00 98.88           N1+
ATOM   3954  N   THR B 515       4.943 -25.239  11.304  1.00 98.86           N  
ATOM   3955  CA  THR B 515       3.526 -25.269  11.650  1.00 98.86           C  
ATOM   3956  C   THR B 515       3.260 -26.291  12.753  1.00 98.86           C  
ATOM   3957  O   THR B 515       3.883 -27.354  12.784  1.00 98.86           O  
ATOM   3958  CB  THR B 515       2.658 -25.599  10.421  1.00 98.86           C  
ATOM   3959  CG2 THR B 515       2.726 -24.482   9.385  1.00 98.86           C  
ATOM   3960  OG1 THR B 515       3.125 -26.816   9.826  1.00 98.86           O  
ATOM   3961  N   LEU B 516       2.361 -25.922  13.613  1.00 98.79           N  
ATOM   3962  CA  LEU B 516       1.998 -26.726  14.775  1.00 98.79           C  
ATOM   3963  C   LEU B 516       0.488 -26.929  14.845  1.00 98.79           C  
ATOM   3964  O   LEU B 516      -0.250 -26.434  13.990  1.00 98.79           O  
ATOM   3965  CB  LEU B 516       2.496 -26.063  16.062  1.00 98.79           C  
ATOM   3966  CG  LEU B 516       4.010 -25.893  16.195  1.00 98.79           C  
ATOM   3967  CD1 LEU B 516       4.335 -24.883  17.291  1.00 98.79           C  
ATOM   3968  CD2 LEU B 516       4.676 -27.234  16.482  1.00 98.79           C  
ATOM   3969  N   GLY B 517      -0.028 -27.665  15.852  1.00 98.71           N  
ATOM   3970  CA  GLY B 517      -1.446 -27.868  16.101  1.00 98.71           C  
ATOM   3971  C   GLY B 517      -1.896 -29.296  15.860  1.00 98.71           C  
ATOM   3972  O   GLY B 517      -1.114 -30.235  16.022  1.00 98.71           O  
ATOM   3973  N   ASN B 518      -3.142 -29.510  15.632  1.00 98.62           N  
ATOM   3974  CA  ASN B 518      -3.829 -30.756  15.305  1.00 98.62           C  
ATOM   3975  C   ASN B 518      -4.643 -30.626  14.021  1.00 98.62           C  
ATOM   3976  O   ASN B 518      -5.584 -29.834  13.954  1.00 98.62           O  
ATOM   3977  CB  ASN B 518      -4.730 -31.192  16.463  1.00 98.62           C  
ATOM   3978  CG  ASN B 518      -5.409 -32.522  16.204  1.00 98.62           C  
ATOM   3979  ND2 ASN B 518      -6.199 -32.982  17.168  1.00 98.62           N  
ATOM   3980  OD1 ASN B 518      -5.226 -33.132  15.148  1.00 98.62           O  
ATOM   3981  N   SER B 519      -4.243 -31.471  13.053  1.00 98.42           N  
ATOM   3982  CA  SER B 519      -4.870 -31.351  11.741  1.00 98.42           C  
ATOM   3983  C   SER B 519      -6.351 -31.707  11.800  1.00 98.42           C  
ATOM   3984  O   SER B 519      -7.113 -31.369  10.892  1.00 98.42           O  
ATOM   3985  CB  SER B 519      -4.161 -32.248  10.724  1.00 98.42           C  
ATOM   3986  OG  SER B 519      -4.214 -33.605  11.128  1.00 98.42           O  
ATOM   3987  N   ALA B 520      -6.826 -32.273  12.817  1.00 98.37           N  
ATOM   3988  CA  ALA B 520      -8.250 -32.544  12.989  1.00 98.37           C  
ATOM   3989  C   ALA B 520      -9.020 -31.261  13.291  1.00 98.37           C  
ATOM   3990  O   ALA B 520     -10.200 -31.143  12.952  1.00 98.37           O  
ATOM   3991  CB  ALA B 520      -8.467 -33.565  14.104  1.00 98.37           C  
ATOM   3992  N   THR B 521      -8.368 -30.365  13.902  1.00 98.29           N  
ATOM   3993  CA  THR B 521      -8.976 -29.077  14.216  1.00 98.29           C  
ATOM   3994  C   THR B 521      -8.855 -28.118  13.035  1.00 98.29           C  
ATOM   3995  O   THR B 521      -9.829 -27.465  12.657  1.00 98.29           O  
ATOM   3996  CB  THR B 521      -8.332 -28.444  15.463  1.00 98.29           C  
ATOM   3997  CG2 THR B 521      -9.020 -27.134  15.834  1.00 98.29           C  
ATOM   3998  OG1 THR B 521      -8.439 -29.355  16.564  1.00 98.29           O  
ATOM   3999  N   GLY B 522      -7.811 -28.004  12.475  1.00 98.59           N  
ATOM   4000  CA  GLY B 522      -7.451 -27.138  11.364  1.00 98.59           C  
ATOM   4001  C   GLY B 522      -5.995 -27.262  10.958  1.00 98.59           C  
ATOM   4002  O   GLY B 522      -5.175 -27.783  11.718  1.00 98.59           O  
ATOM   4003  N   PHE B 523      -5.686 -26.847   9.816  1.00 98.71           N  
ATOM   4004  CA  PHE B 523      -4.309 -26.912   9.339  1.00 98.71           C  
ATOM   4005  C   PHE B 523      -4.083 -25.926   8.200  1.00 98.71           C  
ATOM   4006  O   PHE B 523      -5.041 -25.406   7.623  1.00 98.71           O  
ATOM   4007  CB  PHE B 523      -3.965 -28.332   8.881  1.00 98.71           C  
ATOM   4008  CG  PHE B 523      -4.832 -28.835   7.758  1.00 98.71           C  
ATOM   4009  CD1 PHE B 523      -6.035 -29.477   8.025  1.00 98.71           C  
ATOM   4010  CD2 PHE B 523      -4.444 -28.665   6.436  1.00 98.71           C  
ATOM   4011  CE1 PHE B 523      -6.840 -29.943   6.988  1.00 98.71           C  
ATOM   4012  CE2 PHE B 523      -5.243 -29.128   5.394  1.00 98.71           C  
ATOM   4013  CZ  PHE B 523      -6.440 -29.768   5.673  1.00 98.71           C  
ATOM   4014  N   VAL B 524      -2.826 -25.548   7.904  1.00 98.89           N  
ATOM   4015  CA  VAL B 524      -2.397 -24.817   6.716  1.00 98.89           C  
ATOM   4016  C   VAL B 524      -2.382 -25.754   5.510  1.00 98.89           C  
ATOM   4017  O   VAL B 524      -1.619 -26.722   5.477  1.00 98.89           O  
ATOM   4018  CB  VAL B 524      -1.003 -24.181   6.914  1.00 98.89           C  
ATOM   4019  CG1 VAL B 524      -0.562 -23.444   5.651  1.00 98.89           C  
ATOM   4020  CG2 VAL B 524      -1.015 -23.234   8.113  1.00 98.89           C  
ATOM   4021  N   PRO B 525      -3.209 -25.483   4.501  1.00 98.85           N  
ATOM   4022  CA  PRO B 525      -3.209 -26.389   3.350  1.00 98.85           C  
ATOM   4023  C   PRO B 525      -1.990 -26.200   2.450  1.00 98.85           C  
ATOM   4024  O   PRO B 525      -1.499 -27.164   1.858  1.00 98.85           O  
ATOM   4025  CB  PRO B 525      -4.497 -26.019   2.610  1.00 98.85           C  
ATOM   4026  CG  PRO B 525      -4.738 -24.585   2.956  1.00 98.85           C  
ATOM   4027  CD  PRO B 525      -4.255 -24.345   4.357  1.00 98.85           C  
ATOM   4028  N   LEU B 526      -1.586 -24.928   2.421  1.00 98.84           N  
ATOM   4029  CA  LEU B 526      -0.521 -24.555   1.497  1.00 98.84           C  
ATOM   4030  C   LEU B 526       0.354 -23.457   2.091  1.00 98.84           C  
ATOM   4031  O   LEU B 526      -0.156 -22.495   2.670  1.00 98.84           O  
ATOM   4032  CB  LEU B 526      -1.108 -24.090   0.162  1.00 98.84           C  
ATOM   4033  CG  LEU B 526      -0.122 -23.484  -0.838  1.00 98.84           C  
ATOM   4034  CD1 LEU B 526       0.874 -24.540  -1.306  1.00 98.84           C  
ATOM   4035  CD2 LEU B 526      -0.867 -22.882  -2.025  1.00 98.84           C  
ATOM   4036  N   ILE B 527       1.667 -23.594   2.071  1.00 98.91           N  
ATOM   4037  CA  ILE B 527       2.644 -22.518   2.192  1.00 98.91           C  
ATOM   4038  C   ILE B 527       3.306 -22.268   0.838  1.00 98.91           C  
ATOM   4039  O   ILE B 527       3.977 -23.150   0.297  1.00 98.91           O  
ATOM   4040  CB  ILE B 527       3.712 -22.841   3.260  1.00 98.91           C  
ATOM   4041  CG1 ILE B 527       3.051 -23.076   4.623  1.00 98.91           C  
ATOM   4042  CG2 ILE B 527       4.751 -21.718   3.342  1.00 98.91           C  
ATOM   4043  CD1 ILE B 527       4.020 -23.506   5.715  1.00 98.91           C  
ATOM   4044  N   LYS B 528       3.083 -21.092   0.245  1.00 98.84           N  
ATOM   4045  CA  LYS B 528       3.605 -20.761  -1.077  1.00 98.84           C  
ATOM   4046  C   LYS B 528       4.717 -19.720  -0.985  1.00 98.84           C  
ATOM   4047  O   LYS B 528       4.527 -18.651  -0.401  1.00 98.84           O  
ATOM   4048  CB  LYS B 528       2.484 -20.251  -1.985  1.00 98.84           C  
ATOM   4049  CG  LYS B 528       2.930 -19.948  -3.408  1.00 98.84           C  
ATOM   4050  CD  LYS B 528       1.757 -19.521  -4.282  1.00 98.84           C  
ATOM   4051  CE  LYS B 528       2.189 -19.288  -5.723  1.00 98.84           C  
ATOM   4052  NZ  LYS B 528       1.026 -18.969  -6.605  1.00 98.84           N1+
ATOM   4053  N   PHE B 529       5.906 -20.041  -1.492  1.00 98.87           N  
ATOM   4054  CA  PHE B 529       6.995 -19.105  -1.745  1.00 98.87           C  
ATOM   4055  C   PHE B 529       7.044 -18.716  -3.217  1.00 98.87           C  
ATOM   4056  O   PHE B 529       7.547 -19.474  -4.049  1.00 98.87           O  
ATOM   4057  CB  PHE B 529       8.336 -19.711  -1.317  1.00 98.87           C  
ATOM   4058  CG  PHE B 529       8.410 -20.046   0.149  1.00 98.87           C  
ATOM   4059  CD1 PHE B 529       8.802 -19.088   1.076  1.00 98.87           C  
ATOM   4060  CD2 PHE B 529       8.089 -21.320   0.599  1.00 98.87           C  
ATOM   4061  CE1 PHE B 529       8.872 -19.395   2.433  1.00 98.87           C  
ATOM   4062  CE2 PHE B 529       8.156 -21.634   1.953  1.00 98.87           C  
ATOM   4063  CZ  PHE B 529       8.549 -20.671   2.868  1.00 98.87           C  
ATOM   4064  N   GLN B 530       6.451 -17.567  -3.526  1.00 98.72           N  
ATOM   4065  CA  GLN B 530       6.350 -17.083  -4.899  1.00 98.72           C  
ATOM   4066  C   GLN B 530       7.435 -16.053  -5.200  1.00 98.72           C  
ATOM   4067  O   GLN B 530       7.323 -14.891  -4.804  1.00 98.72           O  
ATOM   4068  CB  GLN B 530       4.968 -16.480  -5.155  1.00 98.72           C  
ATOM   4069  CG  GLN B 530       4.747 -16.038  -6.595  1.00 98.72           C  
ATOM   4070  CD  GLN B 530       3.343 -15.516  -6.841  1.00 98.72           C  
ATOM   4071  NE2 GLN B 530       3.150 -14.843  -7.970  1.00 98.72           N  
ATOM   4072  OE1 GLN B 530       2.440 -15.718  -6.023  1.00 98.72           O  
ATOM   4073  N   GLY B 531       8.507 -16.502  -5.839  1.00 98.79           N  
ATOM   4074  CA  GLY B 531       9.576 -15.620  -6.278  1.00 98.79           C  
ATOM   4075  C   GLY B 531      10.416 -15.084  -5.134  1.00 98.79           C  
ATOM   4076  O   GLY B 531      10.708 -13.888  -5.079  1.00 98.79           O  
ATOM   4077  N   ILE B 532      10.781 -15.945  -4.182  1.00 98.86           N  
ATOM   4078  CA  ILE B 532      11.515 -15.484  -3.010  1.00 98.86           C  
ATOM   4079  C   ILE B 532      13.015 -15.651  -3.242  1.00 98.86           C  
ATOM   4080  O   ILE B 532      13.457 -16.670  -3.778  1.00 98.86           O  
ATOM   4081  CB  ILE B 532      11.082 -16.243  -1.736  1.00 98.86           C  
ATOM   4082  CG1 ILE B 532       9.553 -16.302  -1.644  1.00 98.86           C  
ATOM   4083  CG2 ILE B 532      11.681 -15.590  -0.487  1.00 98.86           C  
ATOM   4084  CD1 ILE B 532       8.877 -14.939  -1.700  1.00 98.86           C  
ATOM   4085  N   HIS B 533      13.882 -14.653  -2.937  1.00 98.73           N  
ATOM   4086  CA  HIS B 533      15.335 -14.763  -2.875  1.00 98.73           C  
ATOM   4087  C   HIS B 533      15.785 -15.396  -1.562  1.00 98.73           C  
ATOM   4088  O   HIS B 533      15.557 -14.835  -0.488  1.00 98.73           O  
ATOM   4089  CB  HIS B 533      15.984 -13.388  -3.044  1.00 98.73           C  
ATOM   4090  CG  HIS B 533      17.444 -13.448  -3.360  1.00 98.73           C  
ATOM   4091  CD2 HIS B 533      18.522 -13.607  -2.557  1.00 98.73           C  
ATOM   4092  ND1 HIS B 533      17.933 -13.335  -4.644  1.00 98.73           N  
ATOM   4093  CE1 HIS B 533      19.252 -13.423  -4.616  1.00 98.73           C  
ATOM   4094  NE2 HIS B 533      19.635 -13.588  -3.361  1.00 98.73           N  
ATOM   4095  N   MET B 534      16.420 -16.564  -1.685  1.00 98.75           N  
ATOM   4096  CA  MET B 534      16.683 -17.376  -0.500  1.00 98.75           C  
ATOM   4097  C   MET B 534      18.156 -17.761  -0.421  1.00 98.75           C  
ATOM   4098  O   MET B 534      18.509 -18.926  -0.612  1.00 98.75           O  
ATOM   4099  CB  MET B 534      15.813 -18.634  -0.506  1.00 98.75           C  
ATOM   4100  CG  MET B 534      14.323 -18.350  -0.398  1.00 98.75           C  
ATOM   4101  SD  MET B 534      13.309 -19.876  -0.490  1.00 98.75           S  
ATOM   4102  CE  MET B 534      11.796 -19.304   0.332  1.00 98.75           C  
ATOM   4103  N   ASN B 535      19.035 -16.827  -0.065  1.00 98.61           N  
ATOM   4104  CA  ASN B 535      20.443 -17.128   0.172  1.00 98.61           C  
ATOM   4105  C   ASN B 535      20.692 -17.543   1.619  1.00 98.61           C  
ATOM   4106  O   ASN B 535      20.874 -16.692   2.491  1.00 98.61           O  
ATOM   4107  CB  ASN B 535      21.318 -15.928  -0.194  1.00 98.61           C  
ATOM   4108  CG  ASN B 535      22.799 -16.245  -0.136  1.00 98.61           C  
ATOM   4109  ND2 ASN B 535      23.630 -15.212  -0.208  1.00 98.61           N  
ATOM   4110  OD1 ASN B 535      23.193 -17.409  -0.028  1.00 98.61           O  
ATOM   4111  N   ARG B 536      20.713 -18.899   1.893  1.00 98.68           N  
ATOM   4112  CA  ARG B 536      20.823 -19.511   3.213  1.00 98.68           C  
ATOM   4113  C   ARG B 536      19.676 -19.073   4.118  1.00 98.68           C  
ATOM   4114  O   ARG B 536      19.903 -18.464   5.165  1.00 98.68           O  
ATOM   4115  CB  ARG B 536      22.165 -19.159   3.860  1.00 98.68           C  
ATOM   4116  CG  ARG B 536      23.373 -19.560   3.029  1.00 98.68           C  
ATOM   4117  CD  ARG B 536      24.676 -19.104   3.672  1.00 98.68           C  
ATOM   4118  NE  ARG B 536      25.839 -19.587   2.933  1.00 98.68           N  
ATOM   4119  CZ  ARG B 536      26.453 -18.916   1.963  1.00 98.68           C  
ATOM   4120  NH1 ARG B 536      26.024 -17.714   1.594  1.00 98.68           N1+
ATOM   4121  NH2 ARG B 536      27.504 -19.449   1.357  1.00 98.68           N  
ATOM   4122  N   PRO B 537      18.499 -19.464   3.698  1.00 98.81           N  
ATOM   4123  CA  PRO B 537      17.336 -18.997   4.456  1.00 98.81           C  
ATOM   4124  C   PRO B 537      17.260 -19.604   5.855  1.00 98.81           C  
ATOM   4125  O   PRO B 537      16.617 -19.039   6.743  1.00 98.81           O  
ATOM   4126  CB  PRO B 537      16.151 -19.450   3.599  1.00 98.81           C  
ATOM   4127  CG  PRO B 537      16.661 -20.630   2.836  1.00 98.81           C  
ATOM   4128  CD  PRO B 537      18.112 -20.403   2.520  1.00 98.81           C  
ATOM   4129  N   CYS B 538      17.922 -20.813   6.095  1.00 98.55           N  
ATOM   4130  CA  CYS B 538      17.926 -21.516   7.373  1.00 98.55           C  
ATOM   4131  C   CYS B 538      19.023 -22.573   7.411  1.00 98.55           C  
ATOM   4132  O   CYS B 538      19.862 -22.635   6.511  1.00 98.55           O  
ATOM   4133  CB  CYS B 538      16.568 -22.169   7.629  1.00 98.55           C  
ATOM   4134  SG  CYS B 538      16.045 -23.299   6.321  1.00 98.55           S  
ATOM   4135  N   SER B 539      18.899 -23.381   8.518  1.00 98.73           N  
ATOM   4136  CA  SER B 539      20.049 -24.265   8.671  1.00 98.73           C  
ATOM   4137  C   SER B 539      19.634 -25.731   8.603  1.00 98.73           C  
ATOM   4138  O   SER B 539      20.480 -26.616   8.463  1.00 98.73           O  
ATOM   4139  CB  SER B 539      20.765 -23.991   9.994  1.00 98.73           C  
ATOM   4140  OG  SER B 539      19.903 -24.238  11.092  1.00 98.73           O  
ATOM   4141  N   VAL B 540      18.280 -26.083   8.695  1.00 98.83           N  
ATOM   4142  CA  VAL B 540      17.869 -27.483   8.656  1.00 98.83           C  
ATOM   4143  C   VAL B 540      16.901 -27.706   7.497  1.00 98.83           C  
ATOM   4144  O   VAL B 540      17.220 -28.419   6.542  1.00 98.83           O  
ATOM   4145  CB  VAL B 540      17.217 -27.919   9.987  1.00 98.83           C  
ATOM   4146  CG1 VAL B 540      16.681 -29.346   9.883  1.00 98.83           C  
ATOM   4147  CG2 VAL B 540      18.218 -27.803  11.135  1.00 98.83           C  
ATOM   4148  N   ALA B 541      15.747 -27.091   7.474  1.00 98.94           N  
ATOM   4149  CA  ALA B 541      14.767 -27.145   6.392  1.00 98.94           C  
ATOM   4150  C   ALA B 541      13.948 -25.859   6.328  1.00 98.94           C  
ATOM   4151  O   ALA B 541      13.604 -25.283   7.363  1.00 98.94           O  
ATOM   4152  CB  ALA B 541      13.846 -28.350   6.568  1.00 98.94           C  
ATOM   4153  N   ILE B 542      13.591 -25.363   5.166  1.00 98.87           N  
ATOM   4154  CA  ILE B 542      12.785 -24.160   4.988  1.00 98.87           C  
ATOM   4155  C   ILE B 542      11.411 -24.362   5.623  1.00 98.87           C  
ATOM   4156  O   ILE B 542      10.990 -23.571   6.471  1.00 98.87           O  
ATOM   4157  CB  ILE B 542      12.637 -23.794   3.494  1.00 98.87           C  
ATOM   4158  CG1 ILE B 542      13.987 -23.355   2.916  1.00 98.87           C  
ATOM   4159  CG2 ILE B 542      11.580 -22.702   3.308  1.00 98.87           C  
ATOM   4160  CD1 ILE B 542      13.985 -23.180   1.403  1.00 98.87           C  
ATOM   4161  N   GLY B 543      10.727 -25.455   5.240  1.00 98.91           N  
ATOM   4162  CA  GLY B 543       9.454 -25.804   5.850  1.00 98.91           C  
ATOM   4163  C   GLY B 543       9.549 -26.987   6.795  1.00 98.91           C  
ATOM   4164  O   GLY B 543       9.992 -28.069   6.401  1.00 98.91           O  
ATOM   4165  N   LYS B 544       9.136 -26.812   8.001  1.00 98.87           N  
ATOM   4166  CA  LYS B 544       9.057 -27.898   8.974  1.00 98.87           C  
ATOM   4167  C   LYS B 544       7.608 -28.200   9.344  1.00 98.87           C  
ATOM   4168  O   LYS B 544       6.931 -27.368   9.952  1.00 98.87           O  
ATOM   4169  CB  LYS B 544       9.858 -27.552  10.230  1.00 98.87           C  
ATOM   4170  CG  LYS B 544       9.673 -28.539  11.373  1.00 98.87           C  
ATOM   4171  CD  LYS B 544      10.175 -29.928  10.998  1.00 98.87           C  
ATOM   4172  CE  LYS B 544       9.992 -30.917  12.142  1.00 98.87           C  
ATOM   4173  NZ  LYS B 544      10.439 -32.291  11.763  1.00 98.87           N1+
ATOM   4174  N   ASN B 545       7.129 -29.403   9.053  1.00 98.78           N  
ATOM   4175  CA  ASN B 545       5.805 -29.874   9.445  1.00 98.78           C  
ATOM   4176  C   ASN B 545       5.848 -30.630  10.770  1.00 98.78           C  
ATOM   4177  O   ASN B 545       6.786 -31.386  11.028  1.00 98.78           O  
ATOM   4178  CB  ASN B 545       5.203 -30.756   8.350  1.00 98.78           C  
ATOM   4179  CG  ASN B 545       4.905 -29.986   7.078  1.00 98.78           C  
ATOM   4180  ND2 ASN B 545       4.174 -30.612   6.164  1.00 98.78           N  
ATOM   4181  OD1 ASN B 545       5.329 -28.838   6.919  1.00 98.78           O  
ATOM   4182  N   THR B 546       4.849 -30.364  11.550  1.00 98.79           N  
ATOM   4183  CA  THR B 546       4.682 -31.207  12.729  1.00 98.79           C  
ATOM   4184  C   THR B 546       3.456 -32.104  12.583  1.00 98.79           C  
ATOM   4185  O   THR B 546       3.180 -32.932  13.453  1.00 98.79           O  
ATOM   4186  CB  THR B 546       4.552 -30.359  14.008  1.00 98.79           C  
ATOM   4187  CG2 THR B 546       5.761 -29.447  14.189  1.00 98.79           C  
ATOM   4188  OG1 THR B 546       3.370 -29.554  13.922  1.00 98.79           O  
ATOM   4189  N   MET B 547       2.648 -31.913  11.576  1.00 98.66           N  
ATOM   4190  CA  MET B 547       1.502 -32.744  11.220  1.00 98.66           C  
ATOM   4191  C   MET B 547       1.785 -33.549   9.956  1.00 98.66           C  
ATOM   4192  O   MET B 547       2.549 -33.110   9.094  1.00 98.66           O  
ATOM   4193  CB  MET B 547       0.253 -31.883  11.022  1.00 98.66           C  
ATOM   4194  CG  MET B 547      -0.055 -30.971  12.199  1.00 98.66           C  
ATOM   4195  SD  MET B 547      -1.273 -29.665  11.776  1.00 98.66           S  
ATOM   4196  CE  MET B 547      -1.138 -28.613  13.248  1.00 98.66           C  
ATOM   4197  N   ALA B 548       1.262 -34.663   9.842  1.00 98.66           N  
ATOM   4198  CA  ALA B 548       1.403 -35.491   8.647  1.00 98.66           C  
ATOM   4199  C   ALA B 548       0.685 -34.861   7.456  1.00 98.66           C  
ATOM   4200  O   ALA B 548      -0.405 -34.304   7.604  1.00 98.66           O  
ATOM   4201  CB  ALA B 548       0.865 -36.896   8.906  1.00 98.66           C  
ATOM   4202  N   ASN B 549       1.332 -34.926   6.304  1.00 98.55           N  
ATOM   4203  CA  ASN B 549       0.761 -34.565   5.011  1.00 98.55           C  
ATOM   4204  C   ASN B 549       0.675 -33.051   4.840  1.00 98.55           C  
ATOM   4205  O   ASN B 549       0.725 -32.545   3.717  1.00 98.55           O  
ATOM   4206  CB  ASN B 549      -0.621 -35.198   4.838  1.00 98.55           C  
ATOM   4207  CG  ASN B 549      -0.589 -36.709   4.956  1.00 98.55           C  
ATOM   4208  ND2 ASN B 549      -1.575 -37.271   5.646  1.00 98.55           N  
ATOM   4209  OD1 ASN B 549       0.313 -37.367   4.431  1.00 98.55           O  
ATOM   4210  N   TYR B 550       0.423 -32.258   5.817  1.00 98.62           N  
ATOM   4211  CA  TYR B 550       0.162 -30.826   5.714  1.00 98.62           C  
ATOM   4212  C   TYR B 550       1.138 -30.031   6.572  1.00 98.62           C  
ATOM   4213  O   TYR B 550       1.539 -30.482   7.648  1.00 98.62           O  
ATOM   4214  CB  TYR B 550      -1.277 -30.510   6.131  1.00 98.62           C  
ATOM   4215  CG  TYR B 550      -2.299 -31.456   5.549  1.00 98.62           C  
ATOM   4216  CD1 TYR B 550      -2.442 -31.597   4.171  1.00 98.62           C  
ATOM   4217  CD2 TYR B 550      -3.125 -32.210   6.376  1.00 98.62           C  
ATOM   4218  CE1 TYR B 550      -3.384 -32.467   3.630  1.00 98.62           C  
ATOM   4219  CE2 TYR B 550      -4.070 -33.083   5.847  1.00 98.62           C  
ATOM   4220  CZ  TYR B 550      -4.192 -33.204   4.475  1.00 98.62           C  
ATOM   4221  OH  TYR B 550      -5.126 -34.066   3.945  1.00 98.62           O  
ATOM   4222  N   PRO B 551       1.414 -28.823   6.173  1.00 98.78           N  
ATOM   4223  CA  PRO B 551       1.009 -28.197   4.912  1.00 98.78           C  
ATOM   4224  C   PRO B 551       1.743 -28.776   3.705  1.00 98.78           C  
ATOM   4225  O   PRO B 551       2.742 -29.481   3.864  1.00 98.78           O  
ATOM   4226  CB  PRO B 551       1.373 -26.724   5.117  1.00 98.78           C  
ATOM   4227  CG  PRO B 551       2.570 -26.747   6.011  1.00 98.78           C  
ATOM   4228  CD  PRO B 551       2.423 -27.888   6.977  1.00 98.78           C  
ATOM   4229  N   LYS B 552       1.083 -28.576   2.434  1.00 98.91           N  
ATOM   4230  CA  LYS B 552       1.826 -28.705   1.184  1.00 98.91           C  
ATOM   4231  C   LYS B 552       2.618 -27.436   0.882  1.00 98.91           C  
ATOM   4232  O   LYS B 552       2.310 -26.365   1.409  1.00 98.91           O  
ATOM   4233  CB  LYS B 552       0.877 -29.018   0.026  1.00 98.91           C  
ATOM   4234  CG  LYS B 552      -0.011 -30.231   0.264  1.00 98.91           C  
ATOM   4235  CD  LYS B 552       0.803 -31.518   0.315  1.00 98.91           C  
ATOM   4236  CE  LYS B 552      -0.093 -32.741   0.458  1.00 98.91           C  
ATOM   4237  NZ  LYS B 552       0.698 -34.008   0.470  1.00 98.91           N1+
ATOM   4238  N   TYR B 553       3.705 -27.537   0.066  1.00 98.84           N  
ATOM   4239  CA  TYR B 553       4.580 -26.411  -0.237  1.00 98.84           C  
ATOM   4240  C   TYR B 553       4.638 -26.155  -1.738  1.00 98.84           C  
ATOM   4241  O   TYR B 553       4.648 -27.096  -2.535  1.00 98.84           O  
ATOM   4242  CB  TYR B 553       5.990 -26.665   0.304  1.00 98.84           C  
ATOM   4243  CG  TYR B 553       6.058 -26.740   1.810  1.00 98.84           C  
ATOM   4244  CD1 TYR B 553       6.349 -25.611   2.572  1.00 98.84           C  
ATOM   4245  CD2 TYR B 553       5.832 -27.941   2.474  1.00 98.84           C  
ATOM   4246  CE1 TYR B 553       6.414 -25.676   3.960  1.00 98.84           C  
ATOM   4247  CE2 TYR B 553       5.895 -28.018   3.862  1.00 98.84           C  
ATOM   4248  CZ  TYR B 553       6.185 -26.883   4.595  1.00 98.84           C  
ATOM   4249  OH  TYR B 553       6.249 -26.953   5.968  1.00 98.84           O  
ATOM   4250  N   ILE B 554       4.605 -24.958  -2.159  1.00 98.87           N  
ATOM   4251  CA  ILE B 554       4.928 -24.520  -3.513  1.00 98.87           C  
ATOM   4252  C   ILE B 554       6.148 -23.601  -3.481  1.00 98.87           C  
ATOM   4253  O   ILE B 554       6.183 -22.633  -2.718  1.00 98.87           O  
ATOM   4254  CB  ILE B 554       3.732 -23.800  -4.175  1.00 98.87           C  
ATOM   4255  CG1 ILE B 554       2.637 -24.809  -4.539  1.00 98.87           C  
ATOM   4256  CG2 ILE B 554       4.188 -23.017  -5.409  1.00 98.87           C  
ATOM   4257  CD1 ILE B 554       1.401 -24.181  -5.169  1.00 98.87           C  
ATOM   4258  N   PHE B 555       7.221 -23.912  -4.190  1.00 98.84           N  
ATOM   4259  CA  PHE B 555       8.340 -23.038  -4.526  1.00 98.84           C  
ATOM   4260  C   PHE B 555       8.288 -22.633  -5.994  1.00 98.84           C  
ATOM   4261  O   PHE B 555       8.362 -23.484  -6.882  1.00 98.84           O  
ATOM   4262  CB  PHE B 555       9.673 -23.727  -4.218  1.00 98.84           C  
ATOM   4263  CG  PHE B 555       9.892 -23.998  -2.754  1.00 98.84           C  
ATOM   4264  CD1 PHE B 555      10.618 -23.109  -1.970  1.00 98.84           C  
ATOM   4265  CD2 PHE B 555       9.373 -25.142  -2.162  1.00 98.84           C  
ATOM   4266  CE1 PHE B 555      10.823 -23.357  -0.614  1.00 98.84           C  
ATOM   4267  CE2 PHE B 555       9.574 -25.396  -0.808  1.00 98.84           C  
ATOM   4268  CZ  PHE B 555      10.300 -24.503  -0.036  1.00 98.84           C  
ATOM   4269  N   GLU B 556       8.061 -21.398  -6.270  1.00 98.81           N  
ATOM   4270  CA  GLU B 556       7.879 -20.900  -7.630  1.00 98.81           C  
ATOM   4271  C   GLU B 556       8.874 -19.788  -7.949  1.00 98.81           C  
ATOM   4272  O   GLU B 556       8.759 -18.677  -7.429  1.00 98.81           O  
ATOM   4273  CB  GLU B 556       6.447 -20.398  -7.832  1.00 98.81           C  
ATOM   4274  CG  GLU B 556       6.144 -19.960  -9.257  1.00 98.81           C  
ATOM   4275  CD  GLU B 556       4.723 -19.452  -9.440  1.00 98.81           C  
ATOM   4276  OE1 GLU B 556       4.520 -18.217  -9.476  1.00 98.81           O  
ATOM   4277  OE2 GLU B 556       3.805 -20.295  -9.546  1.00 98.81           O1-
ATOM   4278  N   GLY B 557       9.860 -20.111  -8.771  1.00 98.84           N  
ATOM   4279  CA  GLY B 557      10.834 -19.128  -9.217  1.00 98.84           C  
ATOM   4280  C   GLY B 557      11.761 -18.662  -8.110  1.00 98.84           C  
ATOM   4281  O   GLY B 557      12.240 -17.527  -8.131  1.00 98.84           O  
ATOM   4282  N   CYS B 558      11.961 -19.464  -7.075  1.00 98.83           N  
ATOM   4283  CA  CYS B 558      12.848 -19.084  -5.982  1.00 98.83           C  
ATOM   4284  C   CYS B 558      14.309 -19.190  -6.404  1.00 98.83           C  
ATOM   4285  O   CYS B 558      14.652 -19.992  -7.275  1.00 98.83           O  
ATOM   4286  CB  CYS B 558      12.597 -19.963  -4.757  1.00 98.83           C  
ATOM   4287  SG  CYS B 558      10.922 -19.826  -4.095  1.00 98.83           S  
ATOM   4288  N   TYR B 559      15.151 -18.347  -5.838  1.00 98.73           N  
ATOM   4289  CA  TYR B 559      16.556 -18.220  -6.207  1.00 98.73           C  
ATOM   4290  C   TYR B 559      17.433 -18.060  -4.971  1.00 98.73           C  
ATOM   4291  O   TYR B 559      17.157 -17.219  -4.111  1.00 98.73           O  
ATOM   4292  CB  TYR B 559      16.760 -17.028  -7.148  1.00 98.73           C  
ATOM   4293  CG  TYR B 559      18.158 -16.928  -7.708  1.00 98.73           C  
ATOM   4294  CD1 TYR B 559      19.157 -16.243  -7.020  1.00 98.73           C  
ATOM   4295  CD2 TYR B 559      18.483 -17.518  -8.924  1.00 98.73           C  
ATOM   4296  CE1 TYR B 559      20.447 -16.146  -7.532  1.00 98.73           C  
ATOM   4297  CE2 TYR B 559      19.769 -17.428  -9.446  1.00 98.73           C  
ATOM   4298  CZ  TYR B 559      20.743 -16.741  -8.744  1.00 98.73           C  
ATOM   4299  OH  TYR B 559      22.018 -16.649  -9.256  1.00 98.73           O  
ATOM   4300  N   GLY B 560      18.472 -18.870  -4.859  1.00 98.71           N  
ATOM   4301  CA  GLY B 560      19.384 -18.718  -3.737  1.00 98.71           C  
ATOM   4302  C   GLY B 560      20.260 -19.936  -3.511  1.00 98.71           C  
ATOM   4303  O   GLY B 560      20.344 -20.815  -4.371  1.00 98.71           O  
ATOM   4304  N   GLN B 561      20.980 -19.963  -2.453  1.00 98.80           N  
ATOM   4305  CA  GLN B 561      21.859 -21.048  -2.029  1.00 98.80           C  
ATOM   4306  C   GLN B 561      21.372 -21.673  -0.725  1.00 98.80           C  
ATOM   4307  O   GLN B 561      21.011 -20.961   0.214  1.00 98.80           O  
ATOM   4308  CB  GLN B 561      23.294 -20.544  -1.866  1.00 98.80           C  
ATOM   4309  CG  GLN B 561      24.289 -21.634  -1.491  1.00 98.80           C  
ATOM   4310  CD  GLN B 561      25.689 -21.096  -1.258  1.00 98.80           C  
ATOM   4311  NE2 GLN B 561      26.521 -21.143  -2.293  1.00 98.80           N  
ATOM   4312  OE1 GLN B 561      26.019 -20.641  -0.158  1.00 98.80           O  
ATOM   4313  N   LEU B 562      21.434 -22.991  -0.653  1.00 98.74           N  
ATOM   4314  CA  LEU B 562      20.913 -23.705   0.508  1.00 98.74           C  
ATOM   4315  C   LEU B 562      22.043 -24.362   1.294  1.00 98.74           C  
ATOM   4316  O   LEU B 562      22.966 -24.929   0.705  1.00 98.74           O  
ATOM   4317  CB  LEU B 562      19.895 -24.762   0.075  1.00 98.74           C  
ATOM   4318  CG  LEU B 562      18.663 -24.251  -0.674  1.00 98.74           C  
ATOM   4319  CD1 LEU B 562      17.767 -25.417  -1.078  1.00 98.74           C  
ATOM   4320  CD2 LEU B 562      17.895 -23.249   0.180  1.00 98.74           C  
ATOM   4321  N   ILE B 563      22.004 -24.225   2.586  1.00 98.77           N  
ATOM   4322  CA  ILE B 563      22.801 -25.021   3.513  1.00 98.77           C  
ATOM   4323  C   ILE B 563      21.891 -25.957   4.305  1.00 98.77           C  
ATOM   4324  O   ILE B 563      22.272 -26.449   5.370  1.00 98.77           O  
ATOM   4325  CB  ILE B 563      23.615 -24.125   4.473  1.00 98.77           C  
ATOM   4326  CG1 ILE B 563      22.681 -23.190   5.251  1.00 98.77           C  
ATOM   4327  CG2 ILE B 563      24.671 -23.328   3.702  1.00 98.77           C  
ATOM   4328  CD1 ILE B 563      23.366 -22.430   6.378  1.00 98.77           C  
ATOM   4329  N   SER B 564      20.757 -26.104   3.936  1.00 98.56           N  
ATOM   4330  CA  SER B 564      19.670 -26.865   4.543  1.00 98.56           C  
ATOM   4331  C   SER B 564      18.907 -27.669   3.496  1.00 98.56           C  
ATOM   4332  O   SER B 564      19.178 -27.555   2.299  1.00 98.56           O  
ATOM   4333  CB  SER B 564      18.709 -25.932   5.282  1.00 98.56           C  
ATOM   4334  OG  SER B 564      17.971 -25.142   4.365  1.00 98.56           O  
ATOM   4335  N   ALA B 565      17.885 -28.544   3.971  1.00 98.89           N  
ATOM   4336  CA  ALA B 565      16.896 -29.169   3.097  1.00 98.89           C  
ATOM   4337  C   ALA B 565      15.791 -28.183   2.726  1.00 98.89           C  
ATOM   4338  O   ALA B 565      15.740 -27.071   3.256  1.00 98.89           O  
ATOM   4339  CB  ALA B 565      16.300 -30.405   3.765  1.00 98.89           C  
ATOM   4340  N   VAL B 566      14.948 -28.551   1.820  1.00 98.85           N  
ATOM   4341  CA  VAL B 566      13.837 -27.722   1.364  1.00 98.85           C  
ATOM   4342  C   VAL B 566      12.661 -27.857   2.329  1.00 98.85           C  
ATOM   4343  O   VAL B 566      12.156 -26.857   2.845  1.00 98.85           O  
ATOM   4344  CB  VAL B 566      13.398 -28.099  -0.068  1.00 98.85           C  
ATOM   4345  CG1 VAL B 566      12.164 -27.299  -0.483  1.00 98.85           C  
ATOM   4346  CG2 VAL B 566      14.542 -27.873  -1.054  1.00 98.85           C  
ATOM   4347  N   VAL B 567      12.314 -29.078   2.640  1.00 98.89           N  
ATOM   4348  CA  VAL B 567      11.230 -29.356   3.576  1.00 98.89           C  
ATOM   4349  C   VAL B 567      11.608 -30.535   4.470  1.00 98.89           C  
ATOM   4350  O   VAL B 567      12.503 -31.314   4.134  1.00 98.89           O  
ATOM   4351  CB  VAL B 567       9.905 -29.652   2.837  1.00 98.89           C  
ATOM   4352  CG1 VAL B 567       9.444 -28.430   2.045  1.00 98.89           C  
ATOM   4353  CG2 VAL B 567      10.066 -30.860   1.917  1.00 98.89           C  
ATOM   4354  N   GLU B 568      10.955 -30.603   5.625  1.00 98.83           N  
ATOM   4355  CA  GLU B 568      11.057 -31.735   6.540  1.00 98.83           C  
ATOM   4356  C   GLU B 568       9.685 -32.147   7.064  1.00 98.83           C  
ATOM   4357  O   GLU B 568       8.953 -31.323   7.617  1.00 98.83           O  
ATOM   4358  CB  GLU B 568      11.988 -31.401   7.708  1.00 98.83           C  
ATOM   4359  CG  GLU B 568      12.212 -32.561   8.667  1.00 98.83           C  
ATOM   4360  CD  GLU B 568      13.096 -32.199   9.850  1.00 98.83           C  
ATOM   4361  OE1 GLU B 568      13.098 -32.944  10.857  1.00 98.83           O  
ATOM   4362  OE2 GLU B 568      13.791 -31.162   9.771  1.00 98.83           O1-
ATOM   4363  N   SER B 569       9.307 -33.454   6.872  1.00 98.77           N  
ATOM   4364  CA  SER B 569       8.009 -33.969   7.294  1.00 98.77           C  
ATOM   4365  C   SER B 569       7.933 -34.098   8.812  1.00 98.77           C  
ATOM   4366  O   SER B 569       8.933 -33.907   9.507  1.00 98.77           O  
ATOM   4367  CB  SER B 569       7.732 -35.325   6.645  1.00 98.77           C  
ATOM   4368  OG  SER B 569       8.510 -36.342   7.252  1.00 98.77           O  
ATOM   4369  N   SER B 570       6.686 -34.414   9.276  1.00 98.75           N  
ATOM   4370  CA  SER B 570       6.448 -34.589  10.705  1.00 98.75           C  
ATOM   4371  C   SER B 570       7.237 -35.772  11.256  1.00 98.75           C  
ATOM   4372  O   SER B 570       7.533 -35.824  12.452  1.00 98.75           O  
ATOM   4373  CB  SER B 570       4.957 -34.788  10.980  1.00 98.75           C  
ATOM   4374  OG  SER B 570       4.452 -35.890  10.245  1.00 98.75           O  
ATOM   4375  N   THR B 571       7.716 -36.691  10.360  1.00 98.59           N  
ATOM   4376  CA  THR B 571       8.449 -37.875  10.794  1.00 98.59           C  
ATOM   4377  C   THR B 571       9.942 -37.719  10.517  1.00 98.59           C  
ATOM   4378  O   THR B 571      10.701 -38.685  10.615  1.00 98.59           O  
ATOM   4379  CB  THR B 571       7.925 -39.144  10.096  1.00 98.59           C  
ATOM   4380  CG2 THR B 571       6.477 -39.426  10.484  1.00 98.59           C  
ATOM   4381  OG1 THR B 571       8.002 -38.967   8.676  1.00 98.59           O  
ATOM   4382  N   GLY B 572      10.313 -36.522  10.082  1.00 98.63           N  
ATOM   4383  CA  GLY B 572      11.731 -36.229   9.948  1.00 98.63           C  
ATOM   4384  C   GLY B 572      12.274 -36.530   8.564  1.00 98.63           C  
ATOM   4385  O   GLY B 572      13.489 -36.555   8.360  1.00 98.63           O  
ATOM   4386  N   VAL B 573      11.415 -36.835   7.564  1.00 98.64           N  
ATOM   4387  CA  VAL B 573      11.848 -37.092   6.194  1.00 98.64           C  
ATOM   4388  C   VAL B 573      12.212 -35.775   5.511  1.00 98.64           C  
ATOM   4389  O   VAL B 573      11.364 -34.893   5.359  1.00 98.64           O  
ATOM   4390  CB  VAL B 573      10.759 -37.829   5.383  1.00 98.64           C  
ATOM   4391  CG1 VAL B 573      11.228 -38.079   3.951  1.00 98.64           C  
ATOM   4392  CG2 VAL B 573      10.388 -39.145   6.064  1.00 98.64           C  
ATOM   4393  N   LEU B 574      13.505 -35.583   5.221  1.00 98.78           N  
ATOM   4394  CA  LEU B 574      13.941 -34.407   4.475  1.00 98.78           C  
ATOM   4395  C   LEU B 574      13.553 -34.520   3.005  1.00 98.78           C  
ATOM   4396  O   LEU B 574      13.657 -35.596   2.412  1.00 98.78           O  
ATOM   4397  CB  LEU B 574      15.456 -34.223   4.602  1.00 98.78           C  
ATOM   4398  CG  LEU B 574      15.996 -33.998   6.015  1.00 98.78           C  
ATOM   4399  CD1 LEU B 574      17.519 -33.930   5.996  1.00 98.78           C  
ATOM   4400  CD2 LEU B 574      15.406 -32.727   6.617  1.00 98.78           C  
ATOM   4401  N   ASN B 575      13.068 -33.375   2.500  1.00 98.84           N  
ATOM   4402  CA  ASN B 575      12.741 -33.256   1.083  1.00 98.84           C  
ATOM   4403  C   ASN B 575      11.696 -34.285   0.661  1.00 98.84           C  
ATOM   4404  O   ASN B 575      11.828 -34.916  -0.390  1.00 98.84           O  
ATOM   4405  CB  ASN B 575      14.001 -33.398   0.227  1.00 98.84           C  
ATOM   4406  CG  ASN B 575      15.083 -32.409   0.613  1.00 98.84           C  
ATOM   4407  ND2 ASN B 575      16.308 -32.900   0.766  1.00 98.84           N  
ATOM   4408  OD1 ASN B 575      14.821 -31.214   0.774  1.00 98.84           O  
ATOM   4409  N   ASP B 576      10.685 -34.530   1.546  1.00 98.77           N  
ATOM   4410  CA  ASP B 576       9.569 -35.418   1.238  1.00 98.77           C  
ATOM   4411  C   ASP B 576       8.754 -34.888   0.060  1.00 98.77           C  
ATOM   4412  O   ASP B 576       7.990 -33.932   0.207  1.00 98.77           O  
ATOM   4413  CB  ASP B 576       8.669 -35.595   2.463  1.00 98.77           C  
ATOM   4414  CG  ASP B 576       7.578 -36.630   2.254  1.00 98.77           C  
ATOM   4415  OD1 ASP B 576       7.527 -37.252   1.171  1.00 98.77           O  
ATOM   4416  OD2 ASP B 576       6.760 -36.823   3.179  1.00 98.77           O1-
ATOM   4417  N   VAL B 577       8.864 -35.509  -1.090  1.00 98.75           N  
ATOM   4418  CA  VAL B 577       8.217 -35.031  -2.308  1.00 98.75           C  
ATOM   4419  C   VAL B 577       6.700 -35.084  -2.141  1.00 98.75           C  
ATOM   4420  O   VAL B 577       5.971 -34.334  -2.795  1.00 98.75           O  
ATOM   4421  CB  VAL B 577       8.647 -35.856  -3.541  1.00 98.75           C  
ATOM   4422  CG1 VAL B 577       7.958 -35.341  -4.803  1.00 98.75           C  
ATOM   4423  CG2 VAL B 577      10.165 -35.819  -3.704  1.00 98.75           C  
ATOM   4424  N   ALA B 578       6.192 -35.916  -1.224  1.00 98.73           N  
ATOM   4425  CA  ALA B 578       4.755 -35.984  -0.967  1.00 98.73           C  
ATOM   4426  C   ALA B 578       4.230 -34.654  -0.433  1.00 98.73           C  
ATOM   4427  O   ALA B 578       3.027 -34.388  -0.487  1.00 98.73           O  
ATOM   4428  CB  ALA B 578       4.444 -37.109   0.017  1.00 98.73           C  
ATOM   4429  N   LEU B 579       5.110 -33.790   0.088  1.00 98.76           N  
ATOM   4430  CA  LEU B 579       4.727 -32.491   0.630  1.00 98.76           C  
ATOM   4431  C   LEU B 579       4.893 -31.394  -0.416  1.00 98.76           C  
ATOM   4432  O   LEU B 579       4.534 -30.240  -0.174  1.00 98.76           O  
ATOM   4433  CB  LEU B 579       5.562 -32.160   1.870  1.00 98.76           C  
ATOM   4434  CG  LEU B 579       5.465 -33.146   3.036  1.00 98.76           C  
ATOM   4435  CD1 LEU B 579       6.375 -32.707   4.178  1.00 98.76           C  
ATOM   4436  CD2 LEU B 579       4.022 -33.270   3.513  1.00 98.76           C  
ATOM   4437  N   ILE B 580       5.503 -31.690  -1.595  1.00 98.82           N  
ATOM   4438  CA  ILE B 580       5.744 -30.712  -2.650  1.00 98.82           C  
ATOM   4439  C   ILE B 580       4.546 -30.666  -3.594  1.00 98.82           C  
ATOM   4440  O   ILE B 580       4.362 -31.564  -4.420  1.00 98.82           O  
ATOM   4441  CB  ILE B 580       7.034 -31.036  -3.436  1.00 98.82           C  
ATOM   4442  CG1 ILE B 580       8.233 -31.124  -2.484  1.00 98.82           C  
ATOM   4443  CG2 ILE B 580       7.278 -29.990  -4.528  1.00 98.82           C  
ATOM   4444  CD1 ILE B 580       8.490 -29.849  -1.694  1.00 98.82           C  
ATOM   4445  N   GLU B 581       3.755 -29.567  -3.480  1.00 98.74           N  
ATOM   4446  CA  GLU B 581       2.598 -29.376  -4.350  1.00 98.74           C  
ATOM   4447  C   GLU B 581       3.024 -28.909  -5.739  1.00 98.74           C  
ATOM   4448  O   GLU B 581       2.406 -29.277  -6.740  1.00 98.74           O  
ATOM   4449  CB  GLU B 581       1.621 -28.372  -3.733  1.00 98.74           C  
ATOM   4450  CG  GLU B 581       0.278 -28.304  -4.447  1.00 98.74           C  
ATOM   4451  CD  GLU B 581      -0.556 -29.564  -4.279  1.00 98.74           C  
ATOM   4452  OE1 GLU B 581      -1.416 -29.842  -5.145  1.00 98.74           O  
ATOM   4453  OE2 GLU B 581      -0.347 -30.278  -3.273  1.00 98.74           O1-
ATOM   4454  N   ASN B 582       4.083 -28.121  -5.848  1.00 98.79           N  
ATOM   4455  CA  ASN B 582       4.666 -27.673  -7.109  1.00 98.79           C  
ATOM   4456  C   ASN B 582       6.030 -27.023  -6.896  1.00 98.79           C  
ATOM   4457  O   ASN B 582       6.196 -26.200  -5.993  1.00 98.79           O  
ATOM   4458  CB  ASN B 582       3.721 -26.705  -7.823  1.00 98.79           C  
ATOM   4459  CG  ASN B 582       3.882 -26.737  -9.330  1.00 98.79           C  
ATOM   4460  ND2 ASN B 582       3.120 -27.601  -9.989  1.00 98.79           N  
ATOM   4461  OD1 ASN B 582       4.685 -25.991  -9.897  1.00 98.79           O  
ATOM   4462  N   SER B 583       6.985 -27.405  -7.562  1.00 98.67           N  
ATOM   4463  CA  SER B 583       8.323 -26.826  -7.619  1.00 98.67           C  
ATOM   4464  C   SER B 583       8.722 -26.497  -9.054  1.00 98.67           C  
ATOM   4465  O   SER B 583       9.062 -27.392  -9.830  1.00 98.67           O  
ATOM   4466  CB  SER B 583       9.347 -27.780  -7.002  1.00 98.67           C  
ATOM   4467  OG  SER B 583      10.659 -27.262  -7.133  1.00 98.67           O  
ATOM   4468  N   ILE B 584       8.692 -25.239  -9.436  1.00 98.68           N  
ATOM   4469  CA  ILE B 584       8.901 -24.859 -10.828  1.00 98.68           C  
ATOM   4470  C   ILE B 584       9.824 -23.645 -10.899  1.00 98.68           C  
ATOM   4471  O   ILE B 584       9.723 -22.731 -10.077  1.00 98.68           O  
ATOM   4472  CB  ILE B 584       7.562 -24.556 -11.538  1.00 98.68           C  
ATOM   4473  CG1 ILE B 584       6.739 -23.554 -10.720  1.00 98.68           C  
ATOM   4474  CG2 ILE B 584       6.773 -25.847 -11.777  1.00 98.68           C  
ATOM   4475  CD1 ILE B 584       5.456 -23.102 -11.404  1.00 98.68           C  
ATOM   4476  N   ALA B 585      10.811 -23.672 -11.794  1.00 98.76           N  
ATOM   4477  CA  ALA B 585      11.691 -22.575 -12.190  1.00 98.76           C  
ATOM   4478  C   ALA B 585      12.569 -22.128 -11.025  1.00 98.76           C  
ATOM   4479  O   ALA B 585      12.960 -20.961 -10.946  1.00 98.76           O  
ATOM   4480  CB  ALA B 585      10.872 -21.399 -12.717  1.00 98.76           C  
ATOM   4481  N   ASN B 586      12.803 -23.034 -10.106  1.00 98.83           N  
ATOM   4482  CA  ASN B 586      13.655 -22.702  -8.969  1.00 98.83           C  
ATOM   4483  C   ASN B 586      15.132 -22.893  -9.299  1.00 98.83           C  
ATOM   4484  O   ASN B 586      15.493 -23.810 -10.039  1.00 98.83           O  
ATOM   4485  CB  ASN B 586      13.271 -23.540  -7.748  1.00 98.83           C  
ATOM   4486  CG  ASN B 586      11.831 -23.328  -7.323  1.00 98.83           C  
ATOM   4487  ND2 ASN B 586      11.091 -24.420  -7.171  1.00 98.83           N  
ATOM   4488  OD1 ASN B 586      11.388 -22.193  -7.134  1.00 98.83           O  
ATOM   4489  N   HIS B 587      16.008 -22.153  -8.804  1.00 98.76           N  
ATOM   4490  CA  HIS B 587      17.456 -22.327  -8.825  1.00 98.76           C  
ATOM   4491  C   HIS B 587      18.028 -22.358  -7.412  1.00 98.76           C  
ATOM   4492  O   HIS B 587      18.017 -21.344  -6.711  1.00 98.76           O  
ATOM   4493  CB  HIS B 587      18.118 -21.211  -9.635  1.00 98.76           C  
ATOM   4494  CG  HIS B 587      19.611 -21.291  -9.659  1.00 98.76           C  
ATOM   4495  CD2 HIS B 587      20.553 -20.513  -9.076  1.00 98.76           C  
ATOM   4496  ND1 HIS B 587      20.293 -22.268 -10.352  1.00 98.76           N  
ATOM   4497  CE1 HIS B 587      21.593 -22.087 -10.193  1.00 98.76           C  
ATOM   4498  NE2 HIS B 587      21.778 -21.028  -9.423  1.00 98.76           N  
ATOM   4499  N   PHE B 588      18.500 -23.450  -7.002  1.00 98.71           N  
ATOM   4500  CA  PHE B 588      19.118 -23.646  -5.696  1.00 98.71           C  
ATOM   4501  C   PHE B 588      20.516 -24.235  -5.841  1.00 98.71           C  
ATOM   4502  O   PHE B 588      20.675 -25.360  -6.319  1.00 98.71           O  
ATOM   4503  CB  PHE B 588      18.252 -24.558  -4.822  1.00 98.71           C  
ATOM   4504  CG  PHE B 588      16.955 -23.931  -4.388  1.00 98.71           C  
ATOM   4505  CD1 PHE B 588      16.941 -22.688  -3.768  1.00 98.71           C  
ATOM   4506  CD2 PHE B 588      15.748 -24.585  -4.600  1.00 98.71           C  
ATOM   4507  CE1 PHE B 588      15.742 -22.105  -3.365  1.00 98.71           C  
ATOM   4508  CE2 PHE B 588      14.546 -24.009  -4.201  1.00 98.71           C  
ATOM   4509  CZ  PHE B 588      14.545 -22.769  -3.582  1.00 98.71           C  
ATOM   4510  N   THR B 589      21.528 -23.475  -5.510  1.00 98.68           N  
ATOM   4511  CA  THR B 589      22.862 -24.039  -5.340  1.00 98.68           C  
ATOM   4512  C   THR B 589      22.996 -24.712  -3.977  1.00 98.68           C  
ATOM   4513  O   THR B 589      22.486 -24.205  -2.976  1.00 98.68           O  
ATOM   4514  CB  THR B 589      23.949 -22.958  -5.490  1.00 98.68           C  
ATOM   4515  CG2 THR B 589      25.315 -23.584  -5.748  1.00 98.68           C  
ATOM   4516  OG1 THR B 589      23.613 -22.100  -6.588  1.00 98.68           O  
ATOM   4517  N   LEU B 590      23.670 -25.852  -3.943  1.00 98.67           N  
ATOM   4518  CA  LEU B 590      23.799 -26.593  -2.693  1.00 98.67           C  
ATOM   4519  C   LEU B 590      25.164 -26.352  -2.057  1.00 98.67           C  
ATOM   4520  O   LEU B 590      26.196 -26.672  -2.652  1.00 98.67           O  
ATOM   4521  CB  LEU B 590      23.592 -28.091  -2.934  1.00 98.67           C  
ATOM   4522  CG  LEU B 590      22.265 -28.497  -3.576  1.00 98.67           C  
ATOM   4523  CD1 LEU B 590      22.221 -30.006  -3.793  1.00 98.67           C  
ATOM   4524  CD2 LEU B 590      21.092 -28.042  -2.714  1.00 98.67           C  
ATOM   4525  N   ALA B 591      25.193 -25.703  -0.930  1.00 98.68           N  
ATOM   4526  CA  ALA B 591      26.365 -25.555  -0.071  1.00 98.68           C  
ATOM   4527  C   ALA B 591      26.366 -26.602   1.039  1.00 98.68           C  
ATOM   4528  O   ALA B 591      25.581 -27.552   1.006  1.00 98.68           O  
ATOM   4529  CB  ALA B 591      26.414 -24.151   0.526  1.00 98.68           C  
ATOM   4530  N   THR B 592      27.408 -26.544   1.948  1.00 98.56           N  
ATOM   4531  CA  THR B 592      27.557 -27.550   2.993  1.00 98.56           C  
ATOM   4532  C   THR B 592      26.262 -27.704   3.784  1.00 98.56           C  
ATOM   4533  O   THR B 592      25.735 -26.727   4.320  1.00 98.56           O  
ATOM   4534  CB  THR B 592      28.708 -27.192   3.952  1.00 98.56           C  
ATOM   4535  CG2 THR B 592      28.856 -28.242   5.049  1.00 98.56           C  
ATOM   4536  OG1 THR B 592      29.933 -27.115   3.211  1.00 98.56           O  
ATOM   4537  N   GLY B 593      25.726 -28.940   3.786  1.00 98.60           N  
ATOM   4538  CA  GLY B 593      24.502 -29.232   4.514  1.00 98.60           C  
ATOM   4539  C   GLY B 593      23.254 -29.089   3.663  1.00 98.60           C  
ATOM   4540  O   GLY B 593      22.165 -29.493   4.077  1.00 98.60           O  
ATOM   4541  N   GLY B 594      23.381 -28.521   2.440  1.00 98.84           N  
ATOM   4542  CA  GLY B 594      22.247 -28.329   1.551  1.00 98.84           C  
ATOM   4543  C   GLY B 594      21.814 -29.603   0.851  1.00 98.84           C  
ATOM   4544  O   GLY B 594      22.652 -30.425   0.472  1.00 98.84           O  
ATOM   4545  N   SER B 595      20.562 -29.785   0.705  1.00 98.70           N  
ATOM   4546  CA  SER B 595      20.008 -30.932  -0.006  1.00 98.70           C  
ATOM   4547  C   SER B 595      18.649 -30.601  -0.615  1.00 98.70           C  
ATOM   4548  O   SER B 595      17.899 -29.791  -0.067  1.00 98.70           O  
ATOM   4549  CB  SER B 595      19.877 -32.132   0.932  1.00 98.70           C  
ATOM   4550  OG  SER B 595      18.953 -31.860   1.972  1.00 98.70           O  
ATOM   4551  N   ILE B 596      18.316 -31.210  -1.738  1.00 98.84           N  
ATOM   4552  CA  ILE B 596      17.027 -30.991  -2.385  1.00 98.84           C  
ATOM   4553  C   ILE B 596      16.326 -32.329  -2.604  1.00 98.84           C  
ATOM   4554  O   ILE B 596      15.180 -32.370  -3.059  1.00 98.84           O  
ATOM   4555  CB  ILE B 596      17.189 -30.244  -3.728  1.00 98.84           C  
ATOM   4556  CG1 ILE B 596      18.187 -30.977  -4.630  1.00 98.84           C  
ATOM   4557  CG2 ILE B 596      17.626 -28.795  -3.491  1.00 98.84           C  
ATOM   4558  CD1 ILE B 596      18.271 -30.418  -6.044  1.00 98.84           C  
ATOM   4559  N   GLY B 597      16.962 -33.475  -2.269  1.00 98.81           N  
ATOM   4560  CA  GLY B 597      16.383 -34.777  -2.559  1.00 98.81           C  
ATOM   4561  C   GLY B 597      15.989 -34.943  -4.015  1.00 98.81           C  
ATOM   4562  O   GLY B 597      16.795 -34.694  -4.914  1.00 98.81           O  
ATOM   4563  N   ASP B 598      14.752 -35.335  -4.246  1.00 98.69           N  
ATOM   4564  CA  ASP B 598      14.215 -35.562  -5.584  1.00 98.69           C  
ATOM   4565  C   ASP B 598      13.363 -34.380  -6.041  1.00 98.69           C  
ATOM   4566  O   ASP B 598      12.541 -34.515  -6.950  1.00 98.69           O  
ATOM   4567  CB  ASP B 598      13.390 -36.850  -5.620  1.00 98.69           C  
ATOM   4568  CG  ASP B 598      14.235 -38.100  -5.444  1.00 98.69           C  
ATOM   4569  OD1 ASP B 598      15.419 -38.097  -5.844  1.00 98.69           O  
ATOM   4570  OD2 ASP B 598      13.710 -39.097  -4.903  1.00 98.69           O1-
ATOM   4571  N   ILE B 599      13.483 -33.221  -5.368  1.00 98.81           N  
ATOM   4572  CA  ILE B 599      12.763 -32.015  -5.760  1.00 98.81           C  
ATOM   4573  C   ILE B 599      13.439 -31.382  -6.974  1.00 98.81           C  
ATOM   4574  O   ILE B 599      14.658 -31.196  -6.987  1.00 98.81           O  
ATOM   4575  CB  ILE B 599      12.687 -30.999  -4.598  1.00 98.81           C  
ATOM   4576  CG1 ILE B 599      12.021 -31.637  -3.374  1.00 98.81           C  
ATOM   4577  CG2 ILE B 599      11.938 -29.736  -5.033  1.00 98.81           C  
ATOM   4578  CD1 ILE B 599      12.135 -30.805  -2.104  1.00 98.81           C  
ATOM   4579  N   ARG B 600      12.667 -31.098  -8.017  1.00 98.78           N  
ATOM   4580  CA  ARG B 600      13.207 -30.584  -9.272  1.00 98.78           C  
ATOM   4581  C   ARG B 600      13.652 -29.133  -9.123  1.00 98.78           C  
ATOM   4582  O   ARG B 600      12.973 -28.334  -8.474  1.00 98.78           O  
ATOM   4583  CB  ARG B 600      12.172 -30.702 -10.392  1.00 98.78           C  
ATOM   4584  CG  ARG B 600      12.754 -30.542 -11.788  1.00 98.78           C  
ATOM   4585  CD  ARG B 600      11.756 -30.945 -12.865  1.00 98.78           C  
ATOM   4586  NE  ARG B 600      12.322 -30.807 -14.203  1.00 98.78           N  
ATOM   4587  CZ  ARG B 600      11.648 -30.993 -15.334  1.00 98.78           C  
ATOM   4588  NH1 ARG B 600      10.363 -31.331 -15.310  1.00 98.78           N1+
ATOM   4589  NH2 ARG B 600      12.261 -30.841 -16.499  1.00 98.78           N  
ATOM   4590  N   THR B 601      14.789 -28.757  -9.608  1.00 98.69           N  
ATOM   4591  CA  THR B 601      15.282 -27.400  -9.816  1.00 98.69           C  
ATOM   4592  C   THR B 601      15.746 -27.207 -11.257  1.00 98.69           C  
ATOM   4593  O   THR B 601      15.777 -28.161 -12.037  1.00 98.69           O  
ATOM   4594  CB  THR B 601      16.439 -27.073  -8.853  1.00 98.69           C  
ATOM   4595  CG2 THR B 601      16.086 -27.454  -7.419  1.00 98.69           C  
ATOM   4596  OG1 THR B 601      17.607 -27.799  -9.255  1.00 98.69           O  
ATOM   4597  N   LEU B 602      16.104 -26.008 -11.635  1.00 98.64           N  
ATOM   4598  CA  LEU B 602      16.592 -25.721 -12.979  1.00 98.64           C  
ATOM   4599  C   LEU B 602      17.882 -26.483 -13.263  1.00 98.64           C  
ATOM   4600  O   LEU B 602      18.126 -26.898 -14.398  1.00 98.64           O  
ATOM   4601  CB  LEU B 602      16.824 -24.218 -13.157  1.00 98.64           C  
ATOM   4602  CG  LEU B 602      15.572 -23.352 -13.305  1.00 98.64           C  
ATOM   4603  CD1 LEU B 602      15.951 -21.876 -13.348  1.00 98.64           C  
ATOM   4604  CD2 LEU B 602      14.794 -23.746 -14.555  1.00 98.64           C  
ATOM   4605  N   THR B 603      18.692 -26.687 -12.214  1.00 98.36           N  
ATOM   4606  CA  THR B 603      19.976 -27.356 -12.392  1.00 98.36           C  
ATOM   4607  C   THR B 603      19.862 -28.842 -12.064  1.00 98.36           C  
ATOM   4608  O   THR B 603      20.830 -29.591 -12.211  1.00 98.36           O  
ATOM   4609  CB  THR B 603      21.066 -26.716 -11.512  1.00 98.36           C  
ATOM   4610  CG2 THR B 603      21.390 -25.301 -11.980  1.00 98.36           C  
ATOM   4611  OG1 THR B 603      20.608 -26.665 -10.155  1.00 98.36           O  
ATOM   4612  N   MET B 604      18.818 -29.329 -11.627  1.00 98.44           N  
ATOM   4613  CA  MET B 604      18.522 -30.741 -11.401  1.00 98.44           C  
ATOM   4614  C   MET B 604      17.200 -31.131 -12.055  1.00 98.44           C  
ATOM   4615  O   MET B 604      16.237 -31.468 -11.364  1.00 98.44           O  
ATOM   4616  CB  MET B 604      18.476 -31.049  -9.904  1.00 98.44           C  
ATOM   4617  CG  MET B 604      19.844 -31.078  -9.242  1.00 98.44           C  
ATOM   4618  SD  MET B 604      20.869 -32.490  -9.809  1.00 98.44           S  
ATOM   4619  CE  MET B 604      20.001 -33.861  -8.998  1.00 98.44           C  
ATOM   4620  N   PRO B 605      17.127 -31.265 -13.377  1.00 98.29           N  
ATOM   4621  CA  PRO B 605      15.883 -31.545 -14.098  1.00 98.29           C  
ATOM   4622  C   PRO B 605      15.384 -32.972 -13.882  1.00 98.29           C  
ATOM   4623  O   PRO B 605      14.241 -33.289 -14.223  1.00 98.29           O  
ATOM   4624  CB  PRO B 605      16.266 -31.318 -15.563  1.00 98.29           C  
ATOM   4625  CG  PRO B 605      17.597 -30.639 -15.508  1.00 98.29           C  
ATOM   4626  CD  PRO B 605      18.256 -30.987 -14.204  1.00 98.29           C  
ATOM   4627  N   SER B 606      16.189 -33.840 -13.302  1.00 98.12           N  
ATOM   4628  CA  SER B 606      15.769 -35.212 -13.038  1.00 98.12           C  
ATOM   4629  C   SER B 606      14.755 -35.271 -11.900  1.00 98.12           C  
ATOM   4630  O   SER B 606      14.037 -36.262 -11.752  1.00 98.12           O  
ATOM   4631  CB  SER B 606      16.977 -36.087 -12.701  1.00 98.12           C  
ATOM   4632  OG  SER B 606      17.683 -35.563 -11.589  1.00 98.12           O  
ATOM   4633  N   GLY B 607      14.722 -34.218 -11.022  1.00 98.72           N  
ATOM   4634  CA  GLY B 607      13.791 -34.184  -9.905  1.00 98.72           C  
ATOM   4635  C   GLY B 607      12.342 -34.076 -10.339  1.00 98.72           C  
ATOM   4636  O   GLY B 607      12.048 -34.030 -11.536  1.00 98.72           O  
ATOM   4637  N   PHE B 608      11.408 -34.133  -9.344  1.00 98.80           N  
ATOM   4638  CA  PHE B 608       9.972 -34.063  -9.588  1.00 98.80           C  
ATOM   4639  C   PHE B 608       9.438 -32.669  -9.283  1.00 98.80           C  
ATOM   4640  O   PHE B 608       9.810 -32.062  -8.276  1.00 98.80           O  
ATOM   4641  CB  PHE B 608       9.232 -35.105  -8.743  1.00 98.80           C  
ATOM   4642  CG  PHE B 608       9.637 -36.524  -9.038  1.00 98.80           C  
ATOM   4643  CD1 PHE B 608       9.108 -37.200 -10.131  1.00 98.80           C  
ATOM   4644  CD2 PHE B 608      10.546 -37.183  -8.221  1.00 98.80           C  
ATOM   4645  CE1 PHE B 608       9.481 -38.513 -10.406  1.00 98.80           C  
ATOM   4646  CE2 PHE B 608      10.924 -38.496  -8.489  1.00 98.80           C  
ATOM   4647  CZ  PHE B 608      10.389 -39.159  -9.582  1.00 98.80           C  
ATOM   4648  N   ASN B 609       8.558 -32.133 -10.225  1.00 98.81           N  
ATOM   4649  CA  ASN B 609       7.890 -30.855 -10.003  1.00 98.81           C  
ATOM   4650  C   ASN B 609       6.844 -30.954  -8.897  1.00 98.81           C  
ATOM   4651  O   ASN B 609       6.604 -29.984  -8.175  1.00 98.81           O  
ATOM   4652  CB  ASN B 609       7.248 -30.353 -11.298  1.00 98.81           C  
ATOM   4653  CG  ASN B 609       8.273 -29.963 -12.345  1.00 98.81           C  
ATOM   4654  ND2 ASN B 609       8.864 -28.784 -12.187  1.00 98.81           N  
ATOM   4655  OD1 ASN B 609       8.531 -30.714 -13.289  1.00 98.81           O  
ATOM   4656  N   ALA B 610       6.230 -32.111  -8.780  1.00 98.85           N  
ATOM   4657  CA  ALA B 610       5.196 -32.395  -7.787  1.00 98.85           C  
ATOM   4658  C   ALA B 610       5.080 -33.894  -7.530  1.00 98.85           C  
ATOM   4659  O   ALA B 610       5.673 -34.702  -8.249  1.00 98.85           O  
ATOM   4660  CB  ALA B 610       3.853 -31.830  -8.241  1.00 98.85           C  
ATOM   4661  N   ASP B 611       4.359 -34.222  -6.386  1.00 98.54           N  
ATOM   4662  CA  ASP B 611       4.118 -35.630  -6.087  1.00 98.54           C  
ATOM   4663  C   ASP B 611       3.172 -36.254  -7.111  1.00 98.54           C  
ATOM   4664  O   ASP B 611       3.571 -37.135  -7.876  1.00 98.54           O  
ATOM   4665  CB  ASP B 611       3.545 -35.789  -4.677  1.00 98.54           C  
ATOM   4666  CG  ASP B 611       3.277 -37.236  -4.305  1.00 98.54           C  
ATOM   4667  OD1 ASP B 611       4.193 -38.078  -4.429  1.00 98.54           O  
ATOM   4668  OD2 ASP B 611       2.138 -37.539  -3.888  1.00 98.54           O1-
ATOM   4669  N   SER B 612       1.989 -35.711  -7.306  1.00 98.57           N  
ATOM   4670  CA  SER B 612       1.014 -36.309  -8.213  1.00 98.57           C  
ATOM   4671  C   SER B 612       0.143 -35.243  -8.868  1.00 98.57           C  
ATOM   4672  O   SER B 612      -0.031 -34.152  -8.321  1.00 98.57           O  
ATOM   4673  CB  SER B 612       0.133 -37.311  -7.466  1.00 98.57           C  
ATOM   4674  OG  SER B 612      -0.694 -36.650  -6.524  1.00 98.57           O  
ATOM   4675  N   ARG B 613      -0.316 -35.493 -10.083  1.00 98.70           N  
ATOM   4676  CA  ARG B 613      -1.289 -34.685 -10.811  1.00 98.70           C  
ATOM   4677  C   ARG B 613      -2.282 -35.567 -11.560  1.00 98.70           C  
ATOM   4678  O   ARG B 613      -1.901 -36.584 -12.142  1.00 98.70           O  
ATOM   4679  CB  ARG B 613      -0.583 -33.743 -11.789  1.00 98.70           C  
ATOM   4680  CG  ARG B 613       0.187 -32.619 -11.114  1.00 98.70           C  
ATOM   4681  CD  ARG B 613      -0.746 -31.607 -10.465  1.00 98.70           C  
ATOM   4682  NE  ARG B 613      -0.012 -30.463  -9.931  1.00 98.70           N  
ATOM   4683  CZ  ARG B 613       0.599 -30.439  -8.750  1.00 98.70           C  
ATOM   4684  NH1 ARG B 613       0.577 -31.501  -7.953  1.00 98.70           N1+
ATOM   4685  NH2 ARG B 613       1.238 -29.345  -8.362  1.00 98.70           N  
ATOM   4686  N   ASN B 614      -3.593 -35.273 -11.485  1.00 98.80           N  
ATOM   4687  CA  ASN B 614      -4.666 -35.901 -12.249  1.00 98.80           C  
ATOM   4688  C   ASN B 614      -5.253 -34.944 -13.282  1.00 98.80           C  
ATOM   4689  O   ASN B 614      -5.618 -33.815 -12.952  1.00 98.80           O  
ATOM   4690  CB  ASN B 614      -5.764 -36.410 -11.313  1.00 98.80           C  
ATOM   4691  CG  ASN B 614      -5.254 -37.432 -10.316  1.00 98.80           C  
ATOM   4692  ND2 ASN B 614      -6.051 -37.710  -9.291  1.00 98.80           N  
ATOM   4693  OD1 ASN B 614      -4.152 -37.966 -10.464  1.00 98.80           O  
ATOM   4694  N   PHE B 615      -5.291 -35.323 -14.543  1.00 98.65           N  
ATOM   4695  CA  PHE B 615      -5.874 -34.563 -15.642  1.00 98.65           C  
ATOM   4696  C   PHE B 615      -6.927 -35.388 -16.372  1.00 98.65           C  
ATOM   4697  O   PHE B 615      -6.781 -36.604 -16.513  1.00 98.65           O  
ATOM   4698  CB  PHE B 615      -4.787 -34.112 -16.622  1.00 98.65           C  
ATOM   4699  CG  PHE B 615      -3.628 -33.414 -15.964  1.00 98.65           C  
ATOM   4700  CD1 PHE B 615      -3.823 -32.246 -15.238  1.00 98.65           C  
ATOM   4701  CD2 PHE B 615      -2.341 -33.926 -16.072  1.00 98.65           C  
ATOM   4702  CE1 PHE B 615      -2.752 -31.597 -14.627  1.00 98.65           C  
ATOM   4703  CE2 PHE B 615      -1.266 -33.284 -15.465  1.00 98.65           C  
ATOM   4704  CZ  PHE B 615      -1.473 -32.119 -14.744  1.00 98.65           C  
ATOM   4705  N   GLN B 616      -8.043 -34.776 -16.891  1.00 98.61           N  
ATOM   4706  CA  GLN B 616      -8.986 -35.510 -17.728  1.00 98.61           C  
ATOM   4707  C   GLN B 616      -8.365 -35.862 -19.077  1.00 98.61           C  
ATOM   4708  O   GLN B 616      -8.660 -36.915 -19.646  1.00 98.61           O  
ATOM   4709  CB  GLN B 616     -10.266 -34.699 -17.935  1.00 98.61           C  
ATOM   4710  CG  GLN B 616     -11.170 -34.655 -16.711  1.00 98.61           C  
ATOM   4711  CD  GLN B 616     -12.548 -34.099 -17.019  1.00 98.61           C  
ATOM   4712  NE2 GLN B 616     -13.549 -34.546 -16.269  1.00 98.61           N  
ATOM   4713  OE1 GLN B 616     -12.710 -33.272 -17.922  1.00 98.61           O  
ATOM   4714  N   ALA B 617      -7.498 -35.051 -19.547  1.00 98.73           N  
ATOM   4715  CA  ALA B 617      -6.810 -35.297 -20.812  1.00 98.73           C  
ATOM   4716  C   ALA B 617      -5.399 -34.715 -20.791  1.00 98.73           C  
ATOM   4717  O   ALA B 617      -5.126 -33.758 -20.063  1.00 98.73           O  
ATOM   4718  CB  ALA B 617      -7.607 -34.710 -21.974  1.00 98.73           C  
ATOM   4719  N   ALA B 618      -4.462 -35.353 -21.458  1.00 98.67           N  
ATOM   4720  CA  ALA B 618      -3.110 -34.827 -21.626  1.00 98.67           C  
ATOM   4721  C   ALA B 618      -2.511 -35.267 -22.958  1.00 98.67           C  
ATOM   4722  O   ALA B 618      -2.801 -36.363 -23.445  1.00 98.67           O  
ATOM   4723  CB  ALA B 618      -2.217 -35.275 -20.471  1.00 98.67           C  
ATOM   4724  N   LYS B 619      -1.801 -34.370 -23.653  1.00 98.61           N  
ATOM   4725  CA  LYS B 619      -0.902 -34.680 -24.762  1.00 98.61           C  
ATOM   4726  C   LYS B 619       0.558 -34.512 -24.350  1.00 98.61           C  
ATOM   4727  O   LYS B 619       0.975 -33.421 -23.954  1.00 98.61           O  
ATOM   4728  CB  LYS B 619      -1.212 -33.792 -25.968  1.00 98.61           C  
ATOM   4729  CG  LYS B 619      -0.318 -34.051 -27.172  1.00 98.61           C  
ATOM   4730  CD  LYS B 619      -0.699 -33.165 -28.352  1.00 98.61           C  
ATOM   4731  CE  LYS B 619      -0.242 -31.727 -28.143  1.00 98.61           C  
ATOM   4732  NZ  LYS B 619      -0.353 -30.923 -29.397  1.00 98.61           N1+
ATOM   4733  N   ILE B 620       1.339 -35.565 -24.331  1.00 98.60           N  
ATOM   4734  CA  ILE B 620       2.754 -35.568 -23.976  1.00 98.60           C  
ATOM   4735  C   ILE B 620       3.576 -36.126 -25.136  1.00 98.60           C  
ATOM   4736  O   ILE B 620       3.436 -37.297 -25.498  1.00 98.60           O  
ATOM   4737  CB  ILE B 620       3.013 -36.389 -22.692  1.00 98.60           C  
ATOM   4738  CG1 ILE B 620       2.136 -35.876 -21.545  1.00 98.60           C  
ATOM   4739  CG2 ILE B 620       4.496 -36.342 -22.311  1.00 98.60           C  
ATOM   4740  CD1 ILE B 620       2.140 -36.773 -20.314  1.00 98.60           C  
ATOM   4741  N   THR B 621       4.471 -35.315 -25.794  1.00 98.62           N  
ATOM   4742  CA  THR B 621       5.249 -35.764 -26.944  1.00 98.62           C  
ATOM   4743  C   THR B 621       6.215 -36.875 -26.543  1.00 98.62           C  
ATOM   4744  O   THR B 621       6.159 -37.980 -27.088  1.00 98.62           O  
ATOM   4745  CB  THR B 621       6.034 -34.600 -27.575  1.00 98.62           C  
ATOM   4746  CG2 THR B 621       6.828 -35.068 -28.791  1.00 98.62           C  
ATOM   4747  OG1 THR B 621       5.117 -33.577 -27.982  1.00 98.62           O  
ATOM   4748  N   ASN B 622       7.038 -36.639 -25.556  1.00 98.60           N  
ATOM   4749  CA  ASN B 622       7.961 -37.634 -25.022  1.00 98.60           C  
ATOM   4750  C   ASN B 622       7.617 -38.003 -23.582  1.00 98.60           C  
ATOM   4751  O   ASN B 622       7.894 -37.238 -22.657  1.00 98.60           O  
ATOM   4752  CB  ASN B 622       9.404 -37.131 -25.111  1.00 98.60           C  
ATOM   4753  CG  ASN B 622       9.853 -36.894 -26.539  1.00 98.60           C  
ATOM   4754  ND2 ASN B 622       9.721 -35.658 -27.005  1.00 98.60           N  
ATOM   4755  OD1 ASN B 622      10.313 -37.815 -27.219  1.00 98.60           O  
ATOM   4756  N   LEU B 623       6.945 -39.163 -23.396  1.00 98.64           N  
ATOM   4757  CA  LEU B 623       6.553 -39.637 -22.073  1.00 98.64           C  
ATOM   4758  C   LEU B 623       7.496 -40.733 -21.587  1.00 98.64           C  
ATOM   4759  O   LEU B 623       7.809 -41.664 -22.332  1.00 98.64           O  
ATOM   4760  CB  LEU B 623       5.114 -40.159 -22.096  1.00 98.64           C  
ATOM   4761  CG  LEU B 623       4.622 -40.847 -20.821  1.00 98.64           C  
ATOM   4762  CD1 LEU B 623       4.597 -39.858 -19.661  1.00 98.64           C  
ATOM   4763  CD2 LEU B 623       3.242 -41.457 -21.041  1.00 98.64           C  
ATOM   4764  N   THR B 624       8.111 -40.624 -20.412  1.00 98.71           N  
ATOM   4765  CA  THR B 624       8.840 -41.688 -19.730  1.00 98.71           C  
ATOM   4766  C   THR B 624       8.060 -42.186 -18.517  1.00 98.71           C  
ATOM   4767  O   THR B 624       7.945 -41.480 -17.513  1.00 98.71           O  
ATOM   4768  CB  THR B 624      10.236 -41.213 -19.287  1.00 98.71           C  
ATOM   4769  CG2 THR B 624      11.011 -42.340 -18.611  1.00 98.71           C  
ATOM   4770  OG1 THR B 624      10.969 -40.766 -20.434  1.00 98.71           O  
ATOM   4771  N   SER B 625       7.436 -43.268 -18.610  1.00 98.69           N  
ATOM   4772  CA  SER B 625       6.690 -43.931 -17.546  1.00 98.69           C  
ATOM   4773  C   SER B 625       6.699 -45.445 -17.725  1.00 98.69           C  
ATOM   4774  O   SER B 625       5.960 -45.982 -18.553  1.00 98.69           O  
ATOM   4775  CB  SER B 625       5.248 -43.423 -17.505  1.00 98.69           C  
ATOM   4776  OG  SER B 625       4.557 -43.961 -16.391  1.00 98.69           O  
ATOM   4777  N   TYR B 626       7.561 -46.183 -16.930  1.00 98.56           N  
ATOM   4778  CA  TYR B 626       7.640 -47.636 -17.030  1.00 98.56           C  
ATOM   4779  C   TYR B 626       6.567 -48.301 -16.177  1.00 98.56           C  
ATOM   4780  O   TYR B 626       5.971 -49.301 -16.585  1.00 98.56           O  
ATOM   4781  CB  TYR B 626       9.026 -48.130 -16.604  1.00 98.56           C  
ATOM   4782  CG  TYR B 626      10.154 -47.556 -17.426  1.00 98.56           C  
ATOM   4783  CD1 TYR B 626      10.411 -48.022 -18.713  1.00 98.56           C  
ATOM   4784  CD2 TYR B 626      10.966 -46.548 -16.917  1.00 98.56           C  
ATOM   4785  CE1 TYR B 626      11.451 -47.497 -19.474  1.00 98.56           C  
ATOM   4786  CE2 TYR B 626      12.008 -46.016 -17.669  1.00 98.56           C  
ATOM   4787  CZ  TYR B 626      12.243 -46.496 -18.944  1.00 98.56           C  
ATOM   4788  OH  TYR B 626      13.273 -45.973 -19.692  1.00 98.56           O  
ATOM   4789  N   LYS B 627       6.263 -47.738 -15.037  1.00 98.55           N  
ATOM   4790  CA  LYS B 627       5.165 -48.229 -14.210  1.00 98.55           C  
ATOM   4791  C   LYS B 627       3.837 -47.608 -14.634  1.00 98.55           C  
ATOM   4792  O   LYS B 627       3.216 -46.871 -13.865  1.00 98.55           O  
ATOM   4793  CB  LYS B 627       5.432 -47.937 -12.733  1.00 98.55           C  
ATOM   4794  CG  LYS B 627       6.605 -48.712 -12.151  1.00 98.55           C  
ATOM   4795  CD  LYS B 627       6.743 -48.475 -10.653  1.00 98.55           C  
ATOM   4796  CE  LYS B 627       7.877 -49.300 -10.058  1.00 98.55           C  
ATOM   4797  NZ  LYS B 627       7.986 -49.106  -8.581  1.00 98.55           N1+
ATOM   4798  N   HIS B 628       3.419 -47.826 -15.877  1.00 98.70           N  
ATOM   4799  CA  HIS B 628       2.136 -47.447 -16.457  1.00 98.70           C  
ATOM   4800  C   HIS B 628       1.115 -48.571 -16.321  1.00 98.70           C  
ATOM   4801  O   HIS B 628       1.341 -49.682 -16.807  1.00 98.70           O  
ATOM   4802  CB  HIS B 628       2.306 -47.067 -17.930  1.00 98.70           C  
ATOM   4803  CG  HIS B 628       1.017 -46.765 -18.624  1.00 98.70           C  
ATOM   4804  CD2 HIS B 628      -0.148 -46.259 -18.155  1.00 98.70           C  
ATOM   4805  ND1 HIS B 628       0.826 -46.990 -19.970  1.00 98.70           N  
ATOM   4806  CE1 HIS B 628      -0.404 -46.632 -20.301  1.00 98.70           C  
ATOM   4807  NE2 HIS B 628      -1.016 -46.186 -19.217  1.00 98.70           N  
ATOM   4808  N   ASN B 629      -0.056 -48.282 -15.636  1.00 98.56           N  
ATOM   4809  CA  ASN B 629      -1.063 -49.300 -15.358  1.00 98.56           C  
ATOM   4810  C   ASN B 629      -0.448 -50.533 -14.702  1.00 98.56           C  
ATOM   4811  O   ASN B 629      -0.638 -51.654 -15.176  1.00 98.56           O  
ATOM   4812  CB  ASN B 629      -1.798 -49.693 -16.642  1.00 98.56           C  
ATOM   4813  CG  ASN B 629      -2.480 -48.515 -17.308  1.00 98.56           C  
ATOM   4814  ND2 ASN B 629      -2.752 -48.641 -18.602  1.00 98.56           N  
ATOM   4815  OD1 ASN B 629      -2.759 -47.499 -16.666  1.00 98.56           O  
ATOM   4816  N   TYR B 630       0.236 -50.352 -13.615  1.00 98.46           N  
ATOM   4817  CA  TYR B 630       1.152 -51.306 -12.999  1.00 98.46           C  
ATOM   4818  C   TYR B 630       0.604 -51.805 -11.667  1.00 98.46           C  
ATOM   4819  O   TYR B 630       0.022 -51.034 -10.901  1.00 98.46           O  
ATOM   4820  CB  TYR B 630       2.531 -50.672 -12.793  1.00 98.46           C  
ATOM   4821  CG  TYR B 630       3.401 -51.418 -11.810  1.00 98.46           C  
ATOM   4822  CD1 TYR B 630       3.441 -51.051 -10.467  1.00 98.46           C  
ATOM   4823  CD2 TYR B 630       4.184 -52.490 -12.223  1.00 98.46           C  
ATOM   4824  CE1 TYR B 630       4.242 -51.734  -9.558  1.00 98.46           C  
ATOM   4825  CE2 TYR B 630       4.990 -53.181 -11.323  1.00 98.46           C  
ATOM   4826  CZ  TYR B 630       5.012 -52.796  -9.995  1.00 98.46           C  
ATOM   4827  OH  TYR B 630       5.807 -53.476  -9.100  1.00 98.46           O  
ATOM   4828  N   LYS B 631       0.719 -53.080 -11.436  1.00 98.69           N  
ATOM   4829  CA  LYS B 631       0.384 -53.683 -10.149  1.00 98.69           C  
ATOM   4830  C   LYS B 631       1.453 -54.683  -9.716  1.00 98.69           C  
ATOM   4831  O   LYS B 631       1.890 -55.516 -10.512  1.00 98.69           O  
ATOM   4832  CB  LYS B 631      -0.980 -54.372 -10.218  1.00 98.69           C  
ATOM   4833  CG  LYS B 631      -1.464 -54.921  -8.884  1.00 98.69           C  
ATOM   4834  CD  LYS B 631      -2.700 -55.795  -9.055  1.00 98.69           C  
ATOM   4835  CE  LYS B 631      -3.194 -56.334  -7.719  1.00 98.69           C  
ATOM   4836  NZ  LYS B 631      -2.345 -57.462  -7.230  1.00 98.69           N1+
ATOM   4837  N   LYS B 632       1.927 -54.642  -8.472  1.00 98.66           N  
ATOM   4838  CA  LYS B 632       2.864 -55.590  -7.876  1.00 98.66           C  
ATOM   4839  C   LYS B 632       2.165 -56.488  -6.859  1.00 98.66           C  
ATOM   4840  O   LYS B 632       1.401 -56.006  -6.019  1.00 98.66           O  
ATOM   4841  CB  LYS B 632       4.026 -54.850  -7.210  1.00 98.66           C  
ATOM   4842  CG  LYS B 632       5.022 -55.764  -6.511  1.00 98.66           C  
ATOM   4843  CD  LYS B 632       5.994 -56.393  -7.502  1.00 98.66           C  
ATOM   4844  CE  LYS B 632       7.068 -57.206  -6.792  1.00 98.66           C  
ATOM   4845  NZ  LYS B 632       8.253 -56.369  -6.437  1.00 98.66           N1+
ATOM   4846  N   THR B 633       2.304 -57.817  -6.972  1.00 98.54           N  
ATOM   4847  CA  THR B 633       1.822 -58.805  -6.013  1.00 98.54           C  
ATOM   4848  C   THR B 633       2.973 -59.666  -5.500  1.00 98.54           C  
ATOM   4849  O   THR B 633       3.679 -60.302  -6.286  1.00 98.54           O  
ATOM   4850  CB  THR B 633       0.742 -59.708  -6.637  1.00 98.54           C  
ATOM   4851  CG2 THR B 633       0.020 -60.521  -5.568  1.00 98.54           C  
ATOM   4852  OG1 THR B 633      -0.213 -58.893  -7.328  1.00 98.54           O  
ATOM   4853  N   ILE B 634       3.197 -59.777  -4.135  1.00 98.68           N  
ATOM   4854  CA  ILE B 634       4.336 -60.489  -3.565  1.00 98.68           C  
ATOM   4855  C   ILE B 634       3.841 -61.667  -2.728  1.00 98.68           C  
ATOM   4856  O   ILE B 634       2.634 -61.899  -2.624  1.00 98.68           O  
ATOM   4857  CB  ILE B 634       5.215 -59.553  -2.706  1.00 98.68           C  
ATOM   4858  CG1 ILE B 634       4.407 -58.989  -1.532  1.00 98.68           C  
ATOM   4859  CG2 ILE B 634       5.798 -58.425  -3.562  1.00 98.68           C  
ATOM   4860  CD1 ILE B 634       5.242 -58.219  -0.519  1.00 98.68           C  
ATOM   4861  N   ASN B 635       4.784 -62.390  -2.113  1.00 98.07           N  
ATOM   4862  CA  ASN B 635       4.522 -63.512  -1.218  1.00 98.07           C  
ATOM   4863  C   ASN B 635       3.589 -64.535  -1.860  1.00 98.07           C  
ATOM   4864  O   ASN B 635       2.629 -64.985  -1.233  1.00 98.07           O  
ATOM   4865  CB  ASN B 635       3.937 -63.017   0.106  1.00 98.07           C  
ATOM   4866  CG  ASN B 635       4.839 -62.022   0.808  1.00 98.07           C  
ATOM   4867  ND2 ASN B 635       4.276 -61.268   1.744  1.00 98.07           N  
ATOM   4868  OD1 ASN B 635       6.033 -61.931   0.511  1.00 98.07           O  
ATOM   4869  N   ARG B 636       3.751 -64.654  -3.162  1.00 98.50           N  
ATOM   4870  CA  ARG B 636       3.052 -65.761  -3.806  1.00 98.50           C  
ATOM   4871  C   ARG B 636       3.797 -67.075  -3.596  1.00 98.50           C  
ATOM   4872  O   ARG B 636       4.752 -67.375  -4.315  1.00 98.50           O  
ATOM   4873  CB  ARG B 636       2.879 -65.490  -5.302  1.00 98.50           C  
ATOM   4874  CG  ARG B 636       2.155 -64.191  -5.613  1.00 98.50           C  
ATOM   4875  CD  ARG B 636       0.704 -64.230  -5.155  1.00 98.50           C  
ATOM   4876  NE  ARG B 636       0.554 -63.720  -3.795  1.00 98.50           N  
ATOM   4877  CZ  ARG B 636      -0.611 -63.457  -3.208  1.00 98.50           C  
ATOM   4878  NH1 ARG B 636      -1.755 -63.653  -3.854  1.00 98.50           N1+
ATOM   4879  NH2 ARG B 636      -0.632 -62.996  -1.966  1.00 98.50           N  
ATOM   4880  N   ASP B 637       3.337 -67.905  -2.700  1.00 98.35           N  
ATOM   4881  CA  ASP B 637       3.984 -69.143  -2.275  1.00 98.35           C  
ATOM   4882  C   ASP B 637       3.367 -70.353  -2.974  1.00 98.35           C  
ATOM   4883  O   ASP B 637       2.155 -70.566  -2.904  1.00 98.35           O  
ATOM   4884  CB  ASP B 637       3.885 -69.307  -0.757  1.00 98.35           C  
ATOM   4885  CG  ASP B 637       4.420 -68.107   0.005  1.00 98.35           C  
ATOM   4886  OD1 ASP B 637       5.449 -67.531  -0.409  1.00 98.35           O  
ATOM   4887  OD2 ASP B 637       3.808 -67.735   1.030  1.00 98.35           O1-
ATOM   4888  N   PHE B 638       4.186 -71.150  -3.669  1.00 98.59           N  
ATOM   4889  CA  PHE B 638       3.742 -72.309  -4.434  1.00 98.59           C  
ATOM   4890  C   PHE B 638       4.357 -73.589  -3.882  1.00 98.59           C  
ATOM   4891  O   PHE B 638       5.451 -73.564  -3.315  1.00 98.59           O  
ATOM   4892  CB  PHE B 638       4.102 -72.148  -5.914  1.00 98.59           C  
ATOM   4893  CG  PHE B 638       3.306 -71.084  -6.620  1.00 98.59           C  
ATOM   4894  CD1 PHE B 638       2.147 -71.409  -7.314  1.00 98.59           C  
ATOM   4895  CD2 PHE B 638       3.718 -69.758  -6.590  1.00 98.59           C  
ATOM   4896  CE1 PHE B 638       1.408 -70.426  -7.969  1.00 98.59           C  
ATOM   4897  CE2 PHE B 638       2.985 -68.770  -7.242  1.00 98.59           C  
ATOM   4898  CZ  PHE B 638       1.831 -69.107  -7.932  1.00 98.59           C  
ATOM   4899  N   THR B 639       3.615 -74.675  -4.060  1.00 98.22           N  
ATOM   4900  CA  THR B 639       4.148 -76.033  -4.089  1.00 98.22           C  
ATOM   4901  C   THR B 639       4.080 -76.611  -5.499  1.00 98.22           C  
ATOM   4902  O   THR B 639       3.536 -75.981  -6.409  1.00 98.22           O  
ATOM   4903  CB  THR B 639       3.386 -76.953  -3.117  1.00 98.22           C  
ATOM   4904  CG2 THR B 639       3.341 -76.355  -1.715  1.00 98.22           C  
ATOM   4905  OG1 THR B 639       2.046 -77.134  -3.591  1.00 98.22           O  
ATOM   4906  N   VAL B 640       4.614 -77.767  -5.640  1.00 98.20           N  
ATOM   4907  CA  VAL B 640       4.655 -78.366  -6.970  1.00 98.20           C  
ATOM   4908  C   VAL B 640       3.234 -78.563  -7.492  1.00 98.20           C  
ATOM   4909  O   VAL B 640       2.398 -79.172  -6.821  1.00 98.20           O  
ATOM   4910  CB  VAL B 640       5.412 -79.713  -6.962  1.00 98.20           C  
ATOM   4911  CG1 VAL B 640       5.287 -80.411  -8.316  1.00 98.20           C  
ATOM   4912  CG2 VAL B 640       6.881 -79.497  -6.603  1.00 98.20           C  
ATOM   4913  N   GLY B 641       2.906 -77.895  -8.568  1.00 97.96           N  
ATOM   4914  CA  GLY B 641       1.634 -78.067  -9.252  1.00 97.96           C  
ATOM   4915  C   GLY B 641       0.512 -77.249  -8.640  1.00 97.96           C  
ATOM   4916  O   GLY B 641      -0.625 -77.292  -9.115  1.00 97.96           O  
ATOM   4917  N   SER B 642       0.760 -76.439  -7.628  1.00 98.19           N  
ATOM   4918  CA  SER B 642      -0.299 -75.678  -6.972  1.00 98.19           C  
ATOM   4919  C   SER B 642      -0.643 -74.418  -7.759  1.00 98.19           C  
ATOM   4920  O   SER B 642       0.113 -74.006  -8.642  1.00 98.19           O  
ATOM   4921  CB  SER B 642       0.114 -75.302  -5.548  1.00 98.19           C  
ATOM   4922  OG  SER B 642       1.124 -74.309  -5.563  1.00 98.19           O  
ATOM   4923  N   SER B 643      -1.813 -73.830  -7.517  1.00 98.58           N  
ATOM   4924  CA  SER B 643      -2.321 -72.624  -8.163  1.00 98.58           C  
ATOM   4925  C   SER B 643      -2.532 -71.502  -7.152  1.00 98.58           C  
ATOM   4926  O   SER B 643      -3.078 -71.729  -6.070  1.00 98.58           O  
ATOM   4927  CB  SER B 643      -3.632 -72.918  -8.893  1.00 98.58           C  
ATOM   4928  OG  SER B 643      -3.440 -73.900  -9.897  1.00 98.58           O  
ATOM   4929  N   VAL B 644      -1.999 -70.210  -7.361  1.00 98.61           N  
ATOM   4930  CA  VAL B 644      -2.121 -69.052  -6.481  1.00 98.61           C  
ATOM   4931  C   VAL B 644      -2.644 -67.855  -7.271  1.00 98.61           C  
ATOM   4932  O   VAL B 644      -2.221 -67.618  -8.405  1.00 98.61           O  
ATOM   4933  CB  VAL B 644      -0.771 -68.702  -5.815  1.00 98.61           C  
ATOM   4934  CG1 VAL B 644      -0.923 -67.497  -4.889  1.00 98.61           C  
ATOM   4935  CG2 VAL B 644      -0.228 -69.905  -5.046  1.00 98.61           C  
ATOM   4936  N   GLY B 645      -3.719 -67.035  -6.739  1.00 98.61           N  
ATOM   4937  CA  GLY B 645      -4.239 -65.823  -7.352  1.00 98.61           C  
ATOM   4938  C   GLY B 645      -3.236 -64.685  -7.367  1.00 98.61           C
[truncated: 975,671 more chars]
