# Supplementary material for: Functional domains of Acinetobacter bacteriophage tail fibers
Source: Front Microbiol. 2024 Apr 16;15:1230997. doi: 10.3389/fmicb.2024.1230997 (PMC11058221; doi:10.3389/fmicb.2024.1230997)
Supplement: Supplementary Table 1 — Abbreviations used throughout the article. [file Data_Sheet_1.ZIP › Supplementary Data/Models/MG674163.pdb]

ATOM      1  N   MET B   1     -29.761 144.742-144.315  1.00 33.68           N  
ATOM      2  CA  MET B   1     -28.707 144.745-143.305  1.00 33.68           C  
ATOM      3  C   MET B   1     -27.425 145.359-143.857  1.00 33.68           C  
ATOM      4  O   MET B   1     -26.917 144.921-144.891  1.00 33.68           O  
ATOM      5  CB  MET B   1     -28.434 143.325-142.807  1.00 33.68           C  
ATOM      6  CG  MET B   1     -29.256 142.934-141.589  1.00 33.68           C  
ATOM      7  SD  MET B   1     -28.696 141.355-140.840  1.00 33.68           S  
ATOM      8  CE  MET B   1     -29.750 140.183-141.739  1.00 33.68           C  
ATOM      9  N   SER B   2     -27.111 146.490-143.465  1.00 47.71           N  
ATOM     10  CA  SER B   2     -26.084 147.314-144.094  1.00 47.71           C  
ATOM     11  C   SER B   2     -24.713 146.654-144.005  1.00 47.71           C  
ATOM     12  O   SER B   2     -24.487 145.792-143.152  1.00 47.71           O  
ATOM     13  CB  SER B   2     -26.036 148.698-143.445  1.00 47.71           C  
ATOM     14  OG  SER B   2     -25.349 148.649-142.206  1.00 47.71           O  
ATOM     15  N   SER B   3     -23.803 146.476-144.983  1.00 54.55           N  
ATOM     16  CA  SER B   3     -22.455 145.939-145.141  1.00 54.55           C  
ATOM     17  C   SER B   3     -21.634 146.124-143.869  1.00 54.55           C  
ATOM     18  O   SER B   3     -20.845 145.251-143.501  1.00 54.55           O  
ATOM     19  CB  SER B   3     -21.746 146.608-146.318  1.00 54.55           C  
ATOM     20  OG  SER B   3     -21.558 147.992-146.072  1.00 54.55           O  
ATOM     21  N   SER B   4     -21.787 147.202-143.168  1.00 60.18           N  
ATOM     22  CA  SER B   4     -20.991 147.553-141.996  1.00 60.18           C  
ATOM     23  C   SER B   4     -21.372 146.697-140.793  1.00 60.18           C  
ATOM     24  O   SER B   4     -20.503 146.262-140.034  1.00 60.18           O  
ATOM     25  CB  SER B   4     -21.164 149.033-141.654  1.00 60.18           C  
ATOM     26  OG  SER B   4     -22.414 149.262-141.026  1.00 60.18           O  
ATOM     27  N   GLN B   5     -22.608 146.468-140.474  1.00 62.38           N  
ATOM     28  CA  GLN B   5     -23.087 145.678-139.345  1.00 62.38           C  
ATOM     29  C   GLN B   5     -22.697 144.211-139.495  1.00 62.38           C  
ATOM     30  O   GLN B   5     -22.355 143.550-138.512  1.00 62.38           O  
ATOM     31  CB  GLN B   5     -24.605 145.807-139.204  1.00 62.38           C  
ATOM     32  CG  GLN B   5     -25.042 146.784-138.121  1.00 62.38           C  
ATOM     33  CD  GLN B   5     -26.546 146.971-138.072  1.00 62.38           C  
ATOM     34  NE2 GLN B   5     -27.049 147.439-136.934  1.00 62.38           N  
ATOM     35  OE1 GLN B   5     -27.251 146.699-139.048  1.00 62.38           O  
ATOM     36  N   LEU B   6     -22.762 143.675-140.693  1.00 59.41           N  
ATOM     37  CA  LEU B   6     -22.364 142.306-140.998  1.00 59.41           C  
ATOM     38  C   LEU B   6     -20.880 142.094-140.716  1.00 59.41           C  
ATOM     39  O   LEU B   6     -20.486 141.048-140.197  1.00 59.41           O  
ATOM     40  CB  LEU B   6     -22.669 141.972-142.461  1.00 59.41           C  
ATOM     41  CG  LEU B   6     -23.432 140.671-142.715  1.00 59.41           C  
ATOM     42  CD1 LEU B   6     -24.904 140.964-142.987  1.00 59.41           C  
ATOM     43  CD2 LEU B   6     -22.810 139.904-143.877  1.00 59.41           C  
ATOM     44  N   ALA B   7     -20.143 143.184-141.021  1.00 63.86           N  
ATOM     45  CA  ALA B   7     -18.701 143.147-140.790  1.00 63.86           C  
ATOM     46  C   ALA B   7     -18.386 143.064-139.300  1.00 63.86           C  
ATOM     47  O   ALA B   7     -17.483 142.329-138.890  1.00 63.86           O  
ATOM     48  CB  ALA B   7     -18.033 144.376-141.404  1.00 63.86           C  
ATOM     49  N   GLU B   8     -19.147 143.812-138.501  1.00 68.89           N  
ATOM     50  CA  GLU B   8     -18.916 143.849-137.060  1.00 68.89           C  
ATOM     51  C   GLU B   8     -19.290 142.521-136.407  1.00 68.89           C  
ATOM     52  O   GLU B   8     -18.596 142.051-135.503  1.00 68.89           O  
ATOM     53  CB  GLU B   8     -19.706 144.992-136.418  1.00 68.89           C  
ATOM     54  CG  GLU B   8     -18.836 146.139-135.922  1.00 68.89           C  
ATOM     55  CD  GLU B   8     -19.624 147.221-135.201  1.00 68.89           C  
ATOM     56  OE1 GLU B   8     -19.006 148.183-134.691  1.00 68.89           O  
ATOM     57  OE2 GLU B   8     -20.869 147.105-135.145  1.00 68.89           O1-
ATOM     58  N   GLU B   9     -20.326 141.942-136.773  1.00 68.20           N  
ATOM     59  CA  GLU B   9     -20.755 140.645-136.257  1.00 68.20           C  
ATOM     60  C   GLU B   9     -19.763 139.547-136.631  1.00 68.20           C  
ATOM     61  O   GLU B   9     -19.476 138.661-135.824  1.00 68.20           O  
ATOM     62  CB  GLU B   9     -22.150 140.293-136.779  1.00 68.20           C  
ATOM     63  CG  GLU B   9     -23.278 140.701-135.841  1.00 68.20           C  
ATOM     64  CD  GLU B   9     -24.659 140.377-136.388  1.00 68.20           C  
ATOM     65  OE1 GLU B   9     -25.667 140.684-135.712  1.00 68.20           O  
ATOM     66  OE2 GLU B   9     -24.734 139.811-137.502  1.00 68.20           O1-
ATOM     67  N   PHE B  10     -19.245 139.742-137.741  1.00 69.08           N  
ATOM     68  CA  PHE B  10     -18.246 138.809-138.250  1.00 69.08           C  
ATOM     69  C   PHE B  10     -16.959 138.900-137.440  1.00 69.08           C  
ATOM     70  O   PHE B  10     -16.344 137.879-137.125  1.00 69.08           O  
ATOM     71  CB  PHE B  10     -17.957 139.084-139.729  1.00 69.08           C  
ATOM     72  CG  PHE B  10     -17.591 137.854-140.515  1.00 69.08           C  
ATOM     73  CD1 PHE B  10     -16.260 137.541-140.763  1.00 69.08           C  
ATOM     74  CD2 PHE B  10     -18.579 137.010-141.005  1.00 69.08           C  
ATOM     75  CE1 PHE B  10     -15.919 136.403-141.490  1.00 69.08           C  
ATOM     76  CE2 PHE B  10     -18.245 135.870-141.732  1.00 69.08           C  
ATOM     77  CZ  PHE B  10     -16.915 135.569-141.974  1.00 69.08           C  
ATOM     78  N   LYS B  11     -16.545 140.131-137.141  1.00 70.08           N  
ATOM     79  CA  LYS B  11     -15.355 140.363-136.327  1.00 70.08           C  
ATOM     80  C   LYS B  11     -15.518 139.766-134.932  1.00 70.08           C  
ATOM     81  O   LYS B  11     -14.590 139.153-134.401  1.00 70.08           O  
ATOM     82  CB  LYS B  11     -15.056 141.859-136.226  1.00 70.08           C  
ATOM     83  CG  LYS B  11     -13.575 142.189-136.115  1.00 70.08           C  
ATOM     84  CD  LYS B  11     -13.338 143.693-136.080  1.00 70.08           C  
ATOM     85  CE  LYS B  11     -11.859 144.024-135.934  1.00 70.08           C  
ATOM     86  NZ  LYS B  11     -11.619 145.498-135.928  1.00 70.08           N1+
ATOM     87  N   ALA B  12     -16.684 139.898-134.366  1.00 73.59           N  
ATOM     88  CA  ALA B  12     -16.959 139.373-133.031  1.00 73.59           C  
ATOM     89  C   ALA B  12     -16.901 137.848-133.018  1.00 73.59           C  
ATOM     90  O   ALA B  12     -16.373 137.248-132.079  1.00 73.59           O  
ATOM     91  CB  ALA B  12     -18.322 139.855-132.540  1.00 73.59           C  
ATOM     92  N   LEU B  13     -17.414 137.255-134.015  1.00 72.31           N  
ATOM     93  CA  LEU B  13     -17.400 135.803-134.157  1.00 72.31           C  
ATOM     94  C   LEU B  13     -15.976 135.287-134.333  1.00 72.31           C  
ATOM     95  O   LEU B  13     -15.602 134.270-133.743  1.00 72.31           O  
ATOM     96  CB  LEU B  13     -18.262 135.372-135.346  1.00 72.31           C  
ATOM     97  CG  LEU B  13     -18.441 133.866-135.544  1.00 72.31           C  
ATOM     98  CD1 LEU B  13     -19.551 133.340-134.641  1.00 72.31           C  
ATOM     99  CD2 LEU B  13     -18.739 133.550-137.006  1.00 72.31           C  
ATOM    100  N   LEU B  14     -15.201 136.089-135.078  1.00 71.35           N  
ATOM    101  CA  LEU B  14     -13.813 135.706-135.313  1.00 71.35           C  
ATOM    102  C   LEU B  14     -13.006 135.770-134.021  1.00 71.35           C  
ATOM    103  O   LEU B  14     -12.157 134.911-133.771  1.00 71.35           O  
ATOM    104  CB  LEU B  14     -13.179 136.613-136.370  1.00 71.35           C  
ATOM    105  CG  LEU B  14     -12.421 135.911-137.499  1.00 71.35           C  
ATOM    106  CD1 LEU B  14     -13.188 136.039-138.811  1.00 71.35           C  
ATOM    107  CD2 LEU B  14     -11.015 136.485-137.637  1.00 71.35           C  
ATOM    108  N   ILE B  15     -13.257 136.788-133.194  1.00 75.31           N  
ATOM    109  CA  ILE B  15     -12.577 136.943-131.913  1.00 75.31           C  
ATOM    110  C   ILE B  15     -12.959 135.794-130.983  1.00 75.31           C  
ATOM    111  O   ILE B  15     -12.102 135.229-130.300  1.00 75.31           O  
ATOM    112  CB  ILE B  15     -12.916 138.300-131.254  1.00 75.31           C  
ATOM    113  CG1 ILE B  15     -12.294 139.451-132.054  1.00 75.31           C  
ATOM    114  CG2 ILE B  15     -12.443 138.326-129.798  1.00 75.31           C  
ATOM    115  CD1 ILE B  15     -12.735 140.833-131.593  1.00 75.31           C  
ATOM    116  N   ALA B  16     -14.209 135.404-131.009  1.00 76.49           N  
ATOM    117  CA  ALA B  16     -14.692 134.303-130.179  1.00 76.49           C  
ATOM    118  C   ALA B  16     -14.067 132.978-130.606  1.00 76.49           C  
ATOM    119  O   ALA B  16     -13.630 132.191-129.764  1.00 76.49           O  
ATOM    120  CB  ALA B  16     -16.215 134.215-130.245  1.00 76.49           C  
ATOM    121  N   LEU B  17     -13.960 132.759-131.894  1.00 74.39           N  
ATOM    122  CA  LEU B  17     -13.391 131.539-132.456  1.00 74.39           C  
ATOM    123  C   LEU B  17     -11.903 131.438-132.140  1.00 74.39           C  
ATOM    124  O   LEU B  17     -11.405 130.358-131.811  1.00 74.39           O  
ATOM    125  CB  LEU B  17     -13.607 131.494-133.971  1.00 74.39           C  
ATOM    126  CG  LEU B  17     -14.840 130.731-134.458  1.00 74.39           C  
ATOM    127  CD1 LEU B  17     -15.447 131.425-135.672  1.00 74.39           C  
ATOM    128  CD2 LEU B  17     -14.480 129.286-134.786  1.00 74.39           C  
ATOM    129  N   ASN B  18     -11.229 132.637-132.209  1.00 71.35           N  
ATOM    130  CA  ASN B  18      -9.818 132.681-131.841  1.00 71.35           C  
ATOM    131  C   ASN B  18      -9.616 132.384-130.358  1.00 71.35           C  
ATOM    132  O   ASN B  18      -8.676 131.681-129.984  1.00 71.35           O  
ATOM    133  CB  ASN B  18      -9.212 134.040-132.199  1.00 71.35           C  
ATOM    134  CG  ASN B  18      -8.347 133.984-133.442  1.00 71.35           C  
ATOM    135  ND2 ASN B  18      -8.020 135.149-133.989  1.00 71.35           N  
ATOM    136  OD1 ASN B  18      -7.976 132.903-133.908  1.00 71.35           O  
ATOM    137  N   THR B  19     -10.500 132.890-129.592  1.00 77.93           N  
ATOM    138  CA  THR B  19     -10.373 132.706-128.151  1.00 77.93           C  
ATOM    139  C   THR B  19     -10.591 131.244-127.770  1.00 77.93           C  
ATOM    140  O   THR B  19      -9.829 130.683-126.980  1.00 77.93           O  
ATOM    141  CB  THR B  19     -11.373 133.593-127.385  1.00 77.93           C  
ATOM    142  CG2 THR B  19     -11.163 133.483-125.878  1.00 77.93           C  
ATOM    143  OG1 THR B  19     -11.194 134.958-127.783  1.00 77.93           O  
ATOM    144  N   ILE B  20     -11.597 130.612-128.405  1.00 76.90           N  
ATOM    145  CA  ILE B  20     -11.928 129.240-128.039  1.00 76.90           C  
ATOM    146  C   ILE B  20     -10.829 128.297-128.524  1.00 76.90           C  
ATOM    147  O   ILE B  20     -10.480 127.335-127.836  1.00 76.90           O  
ATOM    148  CB  ILE B  20     -13.295 128.814-128.621  1.00 76.90           C  
ATOM    149  CG1 ILE B  20     -13.875 127.642-127.820  1.00 76.90           C  
ATOM    150  CG2 ILE B  20     -13.162 128.452-130.103  1.00 76.90           C  
ATOM    151  CD1 ILE B  20     -15.364 127.417-128.043  1.00 76.90           C  
ATOM    152  N   MET B  21     -10.272 128.640-129.618  1.00 72.36           N  
ATOM    153  CA  MET B  21      -9.289 127.758-130.240  1.00 72.36           C  
ATOM    154  C   MET B  21      -7.909 127.960-129.623  1.00 72.36           C  
ATOM    155  O   MET B  21      -7.202 126.991-129.340  1.00 72.36           O  
ATOM    156  CB  MET B  21      -9.227 127.999-131.749  1.00 72.36           C  
ATOM    157  CG  MET B  21     -10.295 127.253-132.533  1.00 72.36           C  
ATOM    158  SD  MET B  21      -9.906 127.146-134.323  1.00 72.36           S  
ATOM    159  CE  MET B  21      -9.451 128.871-134.656  1.00 72.36           C  
ATOM    160  N   LEU B  22      -7.519 129.387-129.383  1.00 70.64           N  
ATOM    161  CA  LEU B  22      -6.138 129.690-129.022  1.00 70.64           C  
ATOM    162  C   LEU B  22      -6.032 130.062-127.547  1.00 70.64           C  
ATOM    163  O   LEU B  22      -4.930 130.262-127.031  1.00 70.64           O  
ATOM    164  CB  LEU B  22      -5.595 130.829-129.888  1.00 70.64           C  
ATOM    165  CG  LEU B  22      -5.545 130.571-131.395  1.00 70.64           C  
ATOM    166  CD1 LEU B  22      -5.185 131.852-132.141  1.00 70.64           C  
ATOM    167  CD2 LEU B  22      -4.549 129.462-131.715  1.00 70.64           C  
ATOM    168  N   GLY B  23      -7.191 130.250-126.947  1.00 76.33           N  
ATOM    169  CA  GLY B  23      -7.157 130.621-125.542  1.00 76.33           C  
ATOM    170  C   GLY B  23      -6.442 129.604-124.673  1.00 76.33           C  
ATOM    171  O   GLY B  23      -6.276 128.448-125.069  1.00 76.33           O  
ATOM    172  N   ASP B  24      -5.836 130.015-123.630  1.00 77.52           N  
ATOM    173  CA  ASP B  24      -5.038 129.190-122.728  1.00 77.52           C  
ATOM    174  C   ASP B  24      -5.926 128.446-121.734  1.00 77.52           C  
ATOM    175  O   ASP B  24      -7.151 128.436-121.874  1.00 77.52           O  
ATOM    176  CB  ASP B  24      -4.016 130.048-121.980  1.00 77.52           C  
ATOM    177  CG  ASP B  24      -4.659 131.062-121.051  1.00 77.52           C  
ATOM    178  OD1 ASP B  24      -5.818 130.856-120.631  1.00 77.52           O  
ATOM    179  OD2 ASP B  24      -4.002 132.079-120.738  1.00 77.52           O1-
ATOM    180  N   GLU B  25      -5.360 127.717-120.870  1.00 77.18           N  
ATOM    181  CA  GLU B  25      -6.006 126.754-119.984  1.00 77.18           C  
ATOM    182  C   GLU B  25      -6.829 127.459-118.909  1.00 77.18           C  
ATOM    183  O   GLU B  25      -7.544 126.810-118.142  1.00 77.18           O  
ATOM    184  CB  GLU B  25      -4.965 125.839-119.334  1.00 77.18           C  
ATOM    185  CG  GLU B  25      -3.792 126.585-118.714  1.00 77.18           C  
ATOM    186  CD  GLU B  25      -2.635 125.674-118.335  1.00 77.18           C  
ATOM    187  OE1 GLU B  25      -1.645 126.164-117.746  1.00 77.18           O  
ATOM    188  OE2 GLU B  25      -2.719 124.461-118.631  1.00 77.18           O1-
ATOM    189  N   THR B  26      -6.907 128.771-118.768  1.00 80.80           N  
ATOM    190  CA  THR B  26      -7.626 129.530-117.750  1.00 80.80           C  
ATOM    191  C   THR B  26      -8.724 130.380-118.384  1.00 80.80           C  
ATOM    192  O   THR B  26      -9.499 131.029-117.679  1.00 80.80           O  
ATOM    193  CB  THR B  26      -6.671 130.435-116.950  1.00 80.80           C  
ATOM    194  CG2 THR B  26      -5.509 129.633-116.372  1.00 80.80           C  
ATOM    195  OG1 THR B  26      -6.152 131.454-117.813  1.00 80.80           O  
ATOM    196  N   GLN B  27      -8.701 130.287-119.614  1.00 78.33           N  
ATOM    197  CA  GLN B  27      -9.557 131.248-120.302  1.00 78.33           C  
ATOM    198  C   GLN B  27     -10.871 130.605-120.734  1.00 78.33           C  
ATOM    199  O   GLN B  27     -10.953 129.383-120.879  1.00 78.33           O  
ATOM    200  CB  GLN B  27      -8.837 131.837-121.516  1.00 78.33           C  
ATOM    201  CG  GLN B  27      -7.648 132.718-121.159  1.00 78.33           C  
ATOM    202  CD  GLN B  27      -6.916 133.242-122.381  1.00 78.33           C  
ATOM    203  NE2 GLN B  27      -6.454 134.485-122.308  1.00 78.33           N  
ATOM    204  OE1 GLN B  27      -6.767 132.534-123.382  1.00 78.33           O  
ATOM    205  N   ASP B  28     -11.963 131.528-120.817  1.00 81.79           N  
ATOM    206  CA  ASP B  28     -13.281 131.212-121.361  1.00 81.79           C  
ATOM    207  C   ASP B  28     -13.582 132.059-122.596  1.00 81.79           C  
ATOM    208  O   ASP B  28     -13.048 133.160-122.746  1.00 81.79           O  
ATOM    209  CB  ASP B  28     -14.364 131.424-120.302  1.00 81.79           C  
ATOM    210  CG  ASP B  28     -14.254 130.454-119.139  1.00 81.79           C  
ATOM    211  OD1 ASP B  28     -13.838 129.294-119.349  1.00 81.79           O  
ATOM    212  OD2 ASP B  28     -14.589 130.852-118.002  1.00 81.79           O1-
ATOM    213  N   MET B  29     -14.185 131.560-123.552  1.00 77.07           N  
ATOM    214  CA  MET B  29     -14.732 132.275-124.701  1.00 77.07           C  
ATOM    215  C   MET B  29     -16.158 132.739-124.424  1.00 77.07           C  
ATOM    216  O   MET B  29     -16.934 132.028-123.783  1.00 77.07           O  
ATOM    217  CB  MET B  29     -14.704 131.390-125.949  1.00 77.07           C  
ATOM    218  CG  MET B  29     -15.320 132.041-127.176  1.00 77.07           C  
ATOM    219  SD  MET B  29     -17.094 131.619-127.380  1.00 77.07           S  
ATOM    220  CE  MET B  29     -16.952 129.895-127.927  1.00 77.07           C  
ATOM    221  N   GLU B  30     -16.420 134.068-124.560  1.00 77.86           N  
ATOM    222  CA  GLU B  30     -17.765 134.627-124.469  1.00 77.86           C  
ATOM    223  C   GLU B  30     -18.234 135.158-125.821  1.00 77.86           C  
ATOM    224  O   GLU B  30     -17.549 135.969-126.447  1.00 77.86           O  
ATOM    225  CB  GLU B  30     -17.815 135.741-123.420  1.00 77.86           C  
ATOM    226  CG  GLU B  30     -19.219 136.257-123.138  1.00 77.86           C  
ATOM    227  CD  GLU B  30     -19.270 137.266-122.001  1.00 77.86           C  
ATOM    228  OE1 GLU B  30     -20.367 137.789-121.703  1.00 77.86           O  
ATOM    229  OE2 GLU B  30     -18.203 137.535-121.404  1.00 77.86           O1-
ATOM    230  N   TYR B  31     -19.202 134.619-126.398  1.00 75.94           N  
ATOM    231  CA  TYR B  31     -19.820 135.064-127.642  1.00 75.94           C  
ATOM    232  C   TYR B  31     -21.340 135.047-127.532  1.00 75.94           C  
ATOM    233  O   TYR B  31     -21.935 134.012-127.223  1.00 75.94           O  
ATOM    234  CB  TYR B  31     -19.372 134.181-128.811  1.00 75.94           C  
ATOM    235  CG  TYR B  31     -19.938 134.606-130.144  1.00 75.94           C  
ATOM    236  CD1 TYR B  31     -20.892 133.829-130.798  1.00 75.94           C  
ATOM    237  CD2 TYR B  31     -19.519 135.784-130.753  1.00 75.94           C  
ATOM    238  CE1 TYR B  31     -21.414 134.216-132.028  1.00 75.94           C  
ATOM    239  CE2 TYR B  31     -20.034 136.180-131.983  1.00 75.94           C  
ATOM    240  CZ  TYR B  31     -20.981 135.391-132.611  1.00 75.94           C  
ATOM    241  OH  TYR B  31     -21.494 135.779-133.828  1.00 75.94           O  
ATOM    242  N   ASN B  32     -21.974 136.206-127.685  1.00 73.56           N  
ATOM    243  CA  ASN B  32     -23.418 136.395-127.608  1.00 73.56           C  
ATOM    244  C   ASN B  32     -23.990 135.819-126.315  1.00 73.56           C  
ATOM    245  O   ASN B  32     -25.009 135.125-126.337  1.00 73.56           O  
ATOM    246  CB  ASN B  32     -24.108 135.766-128.820  1.00 73.56           C  
ATOM    247  CG  ASN B  32     -24.222 136.724-129.989  1.00 73.56           C  
ATOM    248  ND2 ASN B  32     -24.532 136.191-131.165  1.00 73.56           N  
ATOM    249  OD1 ASN B  32     -24.031 137.933-129.838  1.00 73.56           O  
ATOM    250  N   GLY B  33     -23.167 135.872-124.961  1.00 77.15           N  
ATOM    251  CA  GLY B  33     -23.657 135.487-123.647  1.00 77.15           C  
ATOM    252  C   GLY B  33     -23.333 134.049-123.288  1.00 77.15           C  
ATOM    253  O   GLY B  33     -23.655 133.590-122.190  1.00 77.15           O  
ATOM    254  N   VAL B  34     -22.868 133.299-124.324  1.00 77.32           N  
ATOM    255  CA  VAL B  34     -22.535 131.905-124.048  1.00 77.32           C  
ATOM    256  C   VAL B  34     -21.051 131.785-123.710  1.00 77.32           C  
ATOM    257  O   VAL B  34     -20.197 132.263-124.460  1.00 77.32           O  
ATOM    258  CB  VAL B  34     -22.886 130.990-125.244  1.00 77.32           C  
ATOM    259  CG1 VAL B  34     -22.540 129.536-124.930  1.00 77.32           C  
ATOM    260  CG2 VAL B  34     -24.364 131.126-125.604  1.00 77.32           C  
ATOM    261  N   ILE B  35     -20.708 131.328-122.535  1.00 80.20           N  
ATOM    262  CA  ILE B  35     -19.348 131.170-122.032  1.00 80.20           C  
ATOM    263  C   ILE B  35     -18.933 129.703-122.119  1.00 80.20           C  
ATOM    264  O   ILE B  35     -19.657 128.818-121.655  1.00 80.20           O  
ATOM    265  CB  ILE B  35     -19.221 131.677-120.578  1.00 80.20           C  
ATOM    266  CG1 ILE B  35     -19.611 133.158-120.494  1.00 80.20           C  
ATOM    267  CG2 ILE B  35     -17.801 131.453-120.050  1.00 80.20           C  
ATOM    268  CD1 ILE B  35     -19.646 133.708-119.075  1.00 80.20           C  
ATOM    269  N   LYS B  36     -18.003 129.397-122.980  1.00 77.91           N  
ATOM    270  CA  LYS B  36     -17.436 128.056-123.096  1.00 77.91           C  
ATOM    271  C   LYS B  36     -15.937 128.067-122.812  1.00 77.91           C  
ATOM    272  O   LYS B  36     -15.247 129.037-123.131  1.00 77.91           O  
ATOM    273  CB  LYS B  36     -17.702 127.479-124.487  1.00 77.91           C  
ATOM    274  CG  LYS B  36     -19.174 127.225-124.780  1.00 77.91           C  
ATOM    275  CD  LYS B  36     -19.405 125.809-125.293  1.00 77.91           C  
ATOM    276  CE  LYS B  36     -20.878 125.551-125.578  1.00 77.91           C  
ATOM    277  NZ  LYS B  36     -21.108 124.167-126.091  1.00 77.91           N1+
ATOM    278  N   PRO B  37     -15.497 127.205-122.033  1.00 78.06           N  
ATOM    279  CA  PRO B  37     -14.049 127.179-121.816  1.00 78.06           C  
ATOM    280  C   PRO B  37     -13.261 127.002-123.111  1.00 78.06           C  
ATOM    281  O   PRO B  37     -13.783 126.457-124.087  1.00 78.06           O  
ATOM    282  CB  PRO B  37     -13.853 125.976-120.889  1.00 78.06           C  
ATOM    283  CG  PRO B  37     -15.056 125.119-121.117  1.00 78.06           C  
ATOM    284  CD  PRO B  37     -16.168 125.985-121.635  1.00 78.06           C  
ATOM    285  N   THR B  38     -12.054 127.533-123.039  1.00 76.44           N  
ATOM    286  CA  THR B  38     -11.135 127.322-124.152  1.00 76.44           C  
ATOM    287  C   THR B  38     -10.780 125.844-124.287  1.00 76.44           C  
ATOM    288  O   THR B  38     -11.026 125.055-123.372  1.00 76.44           O  
ATOM    289  CB  THR B  38      -9.847 128.148-123.977  1.00 76.44           C  
ATOM    290  CG2 THR B  38     -10.163 129.631-123.814  1.00 76.44           C  
ATOM    291  OG1 THR B  38      -9.146 127.689-122.815  1.00 76.44           O  
ATOM    292  N   TRP B  39     -10.377 125.371-125.355  1.00 73.13           N  
ATOM    293  CA  TRP B  39      -9.951 124.004-125.632  1.00 73.13           C  
ATOM    294  C   TRP B  39      -8.854 123.569-124.666  1.00 73.13           C  
ATOM    295  O   TRP B  39      -8.884 122.452-124.144  1.00 73.13           O  
ATOM    296  CB  TRP B  39      -9.458 123.875-127.076  1.00 73.13           C  
ATOM    297  CG  TRP B  39     -10.298 122.972-127.928  1.00 73.13           C  
ATOM    298  CD1 TRP B  39     -11.557 122.516-127.654  1.00 73.13           C  
ATOM    299  CD2 TRP B  39      -9.935 122.411-129.194  1.00 73.13           C  
ATOM    300  CE2 TRP B  39     -11.024 121.624-129.630  1.00 73.13           C  
ATOM    301  CE3 TRP B  39      -8.793 122.498-130.002  1.00 73.13           C  
ATOM    302  NE1 TRP B  39     -11.999 121.705-128.673  1.00 73.13           N  
ATOM    303  CZ2 TRP B  39     -11.004 120.928-130.841  1.00 73.13           C  
ATOM    304  CZ3 TRP B  39      -8.776 121.805-131.207  1.00 73.13           C  
ATOM    305  CH2 TRP B  39      -9.876 121.030-131.613  1.00 73.13           C  
ATOM    306  N   SER B  40      -7.924 124.438-124.428  1.00 76.45           N  
ATOM    307  CA  SER B  40      -6.818 124.142-123.524  1.00 76.45           C  
ATOM    308  C   SER B  40      -7.308 123.966-122.090  1.00 76.45           C  
ATOM    309  O   SER B  40      -6.825 123.092-121.367  1.00 76.45           O  
ATOM    310  CB  SER B  40      -5.768 125.252-123.580  1.00 76.45           C  
ATOM    311  OG  SER B  40      -5.242 125.381-124.889  1.00 76.45           O  
ATOM    312  N   LYS B  41      -8.177 124.803-121.592  1.00 79.54           N  
ATOM    313  CA  LYS B  41      -8.743 124.697-120.250  1.00 79.54           C  
ATOM    314  C   LYS B  41      -9.500 123.384-120.075  1.00 79.54           C  
ATOM    315  O   LYS B  41      -9.347 122.705-119.058  1.00 79.54           O  
ATOM    316  CB  LYS B  41      -9.670 125.879-119.963  1.00 79.54           C  
ATOM    317  CG  LYS B  41     -10.159 125.947-118.524  1.00 79.54           C  
ATOM    318  CD  LYS B  41     -10.938 127.229-118.258  1.00 79.54           C  
ATOM    319  CE  LYS B  41     -11.377 127.325-116.803  1.00 79.54           C  
ATOM    320  NZ  LYS B  41     -12.027 128.637-116.506  1.00 79.54           N1+
ATOM    321  N   TRP B  42     -10.271 122.969-121.052  1.00 76.01           N  
ATOM    322  CA  TRP B  42     -11.046 121.733-120.997  1.00 76.01           C  
ATOM    323  C   TRP B  42     -10.128 120.515-120.998  1.00 76.01           C  
ATOM    324  O   TRP B  42     -10.339 119.571-120.232  1.00 76.01           O  
ATOM    325  CB  TRP B  42     -12.019 121.655-122.177  1.00 76.01           C  
ATOM    326  CG  TRP B  42     -12.823 120.391-122.220  1.00 76.01           C  
ATOM    327  CD1 TRP B  42     -13.886 120.063-121.425  1.00 76.01           C  
ATOM    328  CD2 TRP B  42     -12.625 119.283-123.104  1.00 76.01           C  
ATOM    329  CE2 TRP B  42     -13.606 118.317-122.788  1.00 76.01           C  
ATOM    330  CE3 TRP B  42     -11.714 119.013-124.133  1.00 76.01           C  
ATOM    331  NE1 TRP B  42     -14.361 118.816-121.761  1.00 76.01           N  
ATOM    332  CZ2 TRP B  42     -13.700 117.099-123.466  1.00 76.01           C  
ATOM    333  CZ3 TRP B  42     -11.809 117.801-124.807  1.00 76.01           C  
ATOM    334  CH2 TRP B  42     -12.796 116.861-124.469  1.00 76.01           C  
ATOM    335  N   LEU B  43      -9.122 120.569-121.876  1.00 73.00           N  
ATOM    336  CA  LEU B  43      -8.155 119.478-121.923  1.00 73.00           C  
ATOM    337  C   LEU B  43      -7.476 119.296-120.570  1.00 73.00           C  
ATOM    338  O   LEU B  43      -7.265 118.165-120.123  1.00 73.00           O  
ATOM    339  CB  LEU B  43      -7.103 119.740-123.004  1.00 73.00           C  
ATOM    340  CG  LEU B  43      -7.438 119.241-124.410  1.00 73.00           C  
ATOM    341  CD1 LEU B  43      -6.735 120.099-125.458  1.00 73.00           C  
ATOM    342  CD2 LEU B  43      -7.050 117.775-124.564  1.00 73.00           C  
ATOM    343  N   TYR B  44      -7.072 120.314-119.893  1.00 76.29           N  
ATOM    344  CA  TYR B  44      -6.430 120.276-118.584  1.00 76.29           C  
ATOM    345  C   TYR B  44      -7.362 119.680-117.536  1.00 76.29           C  
ATOM    346  O   TYR B  44      -6.964 118.797-116.772  1.00 76.29           O  
ATOM    347  CB  TYR B  44      -5.995 121.682-118.158  1.00 76.29           C  
ATOM    348  CG  TYR B  44      -5.381 121.735-116.780  1.00 76.29           C  
ATOM    349  CD1 TYR B  44      -6.100 122.231-115.695  1.00 76.29           C  
ATOM    350  CD2 TYR B  44      -4.081 121.292-116.561  1.00 76.29           C  
ATOM    351  CE1 TYR B  44      -5.538 122.284-114.424  1.00 76.29           C  
ATOM    352  CE2 TYR B  44      -3.509 121.340-115.294  1.00 76.29           C  
ATOM    353  CZ  TYR B  44      -4.244 121.837-114.233  1.00 76.29           C  
ATOM    354  OH  TYR B  44      -3.682 121.888-112.977  1.00 76.29           O  
ATOM    355  N   GLN B  45      -8.618 120.087-117.504  1.00 77.07           N  
ATOM    356  CA  GLN B  45      -9.594 119.593-116.539  1.00 77.07           C  
ATOM    357  C   GLN B  45      -9.851 118.101-116.731  1.00 77.07           C  
ATOM    358  O   GLN B  45      -9.962 117.354-115.756  1.00 77.07           O  
ATOM    359  CB  GLN B  45     -10.906 120.371-116.654  1.00 77.07           C  
ATOM    360  CG  GLN B  45     -10.810 121.812-116.173  1.00 77.07           C  
ATOM    361  CD  GLN B  45     -12.100 122.585-116.375  1.00 77.07           C  
ATOM    362  NE2 GLN B  45     -12.235 123.707-115.676  1.00 77.07           N  
ATOM    363  OE1 GLN B  45     -12.968 122.178-117.154  1.00 77.07           O  
ATOM    364  N   ASN B  46      -9.967 117.646-118.007  1.00 75.27           N  
ATOM    365  CA  ASN B  46     -10.162 116.236-118.330  1.00 75.27           C  
ATOM    366  C   ASN B  46      -8.965 115.393-117.900  1.00 75.27           C  
ATOM    367  O   ASN B  46      -9.133 114.289-117.378  1.00 75.27           O  
ATOM    368  CB  ASN B  46     -10.426 116.059-119.826  1.00 75.27           C  
ATOM    369  CG  ASN B  46     -11.834 115.580-120.118  1.00 75.27           C  
ATOM    370  ND2 ASN B  46     -12.314 115.849-121.327  1.00 75.27           N  
ATOM    371  OD1 ASN B  46     -12.486 114.973-119.264  1.00 75.27           O  
ATOM    372  N   ARG B  47      -7.726 115.866-118.101  1.00 75.64           N  
ATOM    373  CA  ARG B  47      -6.511 115.159-117.707  1.00 75.64           C  
ATOM    374  C   ARG B  47      -6.454 114.969-116.195  1.00 75.64           C  
ATOM    375  O   ARG B  47      -6.073 113.901-115.712  1.00 75.64           O  
ATOM    376  CB  ARG B  47      -5.270 115.913-118.188  1.00 75.64           C  
ATOM    377  CG  ARG B  47      -4.011 115.062-118.231  1.00 75.64           C  
ATOM    378  CD  ARG B  47      -2.810 115.857-118.724  1.00 75.64           C  
ATOM    379  NE  ARG B  47      -2.750 115.894-120.182  1.00 75.64           N  
ATOM    380  CZ  ARG B  47      -1.637 116.063-120.891  1.00 75.64           C  
ATOM    381  NH1 ARG B  47      -0.464 116.213-120.287  1.00 75.64           N1+
ATOM    382  NH2 ARG B  47      -1.696 116.081-122.215  1.00 75.64           N  
ATOM    383  N   VAL B  48      -6.829 115.984-115.408  1.00 77.11           N  
ATOM    384  CA  VAL B  48      -6.828 115.908-113.950  1.00 77.11           C  
ATOM    385  C   VAL B  48      -7.830 114.853-113.487  1.00 77.11           C  
ATOM    386  O   VAL B  48      -7.538 114.063-112.587  1.00 77.11           O  
ATOM    387  CB  VAL B  48      -7.157 117.275-113.310  1.00 77.11           C  
ATOM    388  CG1 VAL B  48      -7.266 117.147-111.791  1.00 77.11           C  
ATOM    389  CG2 VAL B  48      -6.099 118.310-113.688  1.00 77.11           C  
ATOM    390  N   MET B  49      -8.977 114.658-114.088  1.00 76.03           N  
ATOM    391  CA  MET B  49     -10.001 113.680-113.733  1.00 76.03           C  
ATOM    392  C   MET B  49      -9.529 112.263-114.039  1.00 76.03           C  
ATOM    393  O   MET B  49      -9.775 111.340-113.260  1.00 76.03           O  
ATOM    394  CB  MET B  49     -11.304 113.969-114.480  1.00 76.03           C  
ATOM    395  CG  MET B  49     -12.055 115.182-113.955  1.00 76.03           C  
ATOM    396  SD  MET B  49     -13.789 114.792-113.497  1.00 76.03           S  
ATOM    397  CE  MET B  49     -14.599 114.996-115.108  1.00 76.03           C  
ATOM    398  N   ILE B  50      -8.796 112.021-115.152  1.00 79.24           N  
ATOM    399  CA  ILE B  50      -8.319 110.710-115.579  1.00 79.24           C  
ATOM    400  C   ILE B  50      -7.173 110.258-114.677  1.00 79.24           C  
ATOM    401  O   ILE B  50      -7.099 109.087-114.296  1.00 79.24           O  
ATOM    402  CB  ILE B  50      -7.864 110.727-117.056  1.00 79.24           C  
ATOM    403  CG1 ILE B  50      -9.043 111.072-117.974  1.00 79.24           C  
ATOM    404  CG2 ILE B  50      -7.241 109.384-117.445  1.00 79.24           C  
ATOM    405  CD1 ILE B  50      -8.641 111.368-119.412  1.00 79.24           C  
ATOM    406  N   THR B  51      -6.205 111.039-114.201  1.00 78.64           N  
ATOM    407  CA  THR B  51      -5.028 110.707-113.405  1.00 78.64           C  
ATOM    408  C   THR B  51      -5.434 110.216-112.018  1.00 78.64           C  
ATOM    409  O   THR B  51      -4.749 109.380-111.425  1.00 78.64           O  
ATOM    410  CB  THR B  51      -4.087 111.918-113.268  1.00 78.64           C  
ATOM    411  CG2 THR B  51      -2.768 111.518-112.615  1.00 78.64           C  
ATOM    412  OG1 THR B  51      -3.819 112.457-114.568  1.00 78.64           O  
ATOM    413  N   ASN B  52      -6.617 110.537-111.457  1.00 77.98           N  
ATOM    414  CA  ASN B  52      -7.083 110.140-110.133  1.00 77.98           C  
ATOM    415  C   ASN B  52      -7.730 108.759-110.157  1.00 77.98           C  
ATOM    416  O   ASN B  52      -8.161 108.252-109.119  1.00 77.98           O  
ATOM    417  CB  ASN B  52      -8.062 111.176-109.575  1.00 77.98           C  
ATOM    418  CG  ASN B  52      -7.382 112.476-109.193  1.00 77.98           C  
ATOM    419  ND2 ASN B  52      -8.170 113.531-109.028  1.00 77.98           N  
ATOM    420  OD1 ASN B  52      -6.158 112.531-109.047  1.00 77.98           O  
ATOM    421  N   LYS B  53      -7.817 108.052-111.312  1.00 80.33           N  
ATOM    422  CA  LYS B  53      -8.417 106.728-111.445  1.00 80.33           C  
ATOM    423  C   LYS B  53      -7.351 105.636-111.426  1.00 80.33           C  
ATOM    424  O   LYS B  53      -6.210 105.868-111.831  1.00 80.33           O  
ATOM    425  CB  LYS B  53      -9.237 106.637-112.733  1.00 80.33           C  
ATOM    426  CG  LYS B  53     -10.321 107.699-112.853  1.00 80.33           C  
ATOM    427  CD  LYS B  53     -11.393 107.527-111.784  1.00 80.33           C  
ATOM    428  CE  LYS B  53     -12.508 108.552-111.940  1.00 80.33           C  
ATOM    429  NZ  LYS B  53     -13.550 108.402-110.881  1.00 80.33           N1+
ATOM    430  N   ALA B  54      -7.606 104.523-110.926  1.00 81.03           N  
ATOM    431  CA  ALA B  54      -6.651 103.433-110.740  1.00 81.03           C  
ATOM    432  C   ALA B  54      -6.392 102.701-112.054  1.00 81.03           C  
ATOM    433  O   ALA B  54      -7.315 102.483-112.843  1.00 81.03           O  
ATOM    434  CB  ALA B  54      -7.158 102.457-109.681  1.00 81.03           C  
ATOM    435  N   ASP B  55      -5.098 102.163-112.185  1.00 80.08           N  
ATOM    436  CA  ASP B  55      -4.699 101.387-113.355  1.00 80.08           C  
ATOM    437  C   ASP B  55      -5.146  99.932-113.227  1.00 80.08           C  
ATOM    438  O   ASP B  55      -5.109  99.360-112.136  1.00 80.08           O  
ATOM    439  CB  ASP B  55      -3.184 101.457-113.554  1.00 80.08           C  
ATOM    440  CG  ASP B  55      -2.719 102.792-114.109  1.00 80.08           C  
ATOM    441  OD1 ASP B  55      -3.475 103.431-114.872  1.00 80.08           O  
ATOM    442  OD2 ASP B  55      -1.586 103.207-113.782  1.00 80.08           O1-
ATOM    443  N   GLN B  56      -5.678  99.381-114.230  1.00 78.85           N  
ATOM    444  CA  GLN B  56      -6.087  97.982-114.285  1.00 78.85           C  
ATOM    445  C   GLN B  56      -4.938  97.057-113.892  1.00 78.85           C  
ATOM    446  O   GLN B  56      -5.134  96.099-113.142  1.00 78.85           O  
ATOM    447  CB  GLN B  56      -6.594  97.625-115.683  1.00 78.85           C  
ATOM    448  CG  GLN B  56      -7.149  96.211-115.793  1.00 78.85           C  
ATOM    449  CD  GLN B  56      -8.499  96.056-115.117  1.00 78.85           C  
ATOM    450  NE2 GLN B  56      -8.753  94.875-114.564  1.00 78.85           N  
ATOM    451  OE1 GLN B  56      -9.306  96.991-115.091  1.00 78.85           O  
ATOM    452  N   ALA B  57      -3.656  97.206-114.276  1.00 77.26           N  
ATOM    453  CA  ALA B  57      -2.495  96.384-113.948  1.00 77.26           C  
ATOM    454  C   ALA B  57      -2.235  96.376-112.444  1.00 77.26           C  
ATOM    455  O   ALA B  57      -1.860  95.347-111.877  1.00 77.26           O  
ATOM    456  CB  ALA B  57      -1.261  96.883-114.695  1.00 77.26           C  
ATOM    457  N   TYR B  58      -2.403  97.456-111.712  1.00 77.23           N  
ATOM    458  CA  TYR B  58      -2.245  97.561-110.266  1.00 77.23           C  
ATOM    459  C   TYR B  58      -3.286  96.717-109.541  1.00 77.23           C  
ATOM    460  O   TYR B  58      -2.950  95.944-108.640  1.00 77.23           O  
ATOM    461  CB  TYR B  58      -2.354  99.022-109.818  1.00 77.23           C  
ATOM    462  CG  TYR B  58      -2.293  99.204-108.321  1.00 77.23           C  
ATOM    463  CD1 TYR B  58      -3.367  99.749-107.622  1.00 77.23           C  
ATOM    464  CD2 TYR B  58      -1.161  98.834-107.604  1.00 77.23           C  
ATOM    465  CE1 TYR B  58      -3.315  99.921-106.242  1.00 77.23           C  
ATOM    466  CE2 TYR B  58      -1.097  99.001-106.224  1.00 77.23           C  
ATOM    467  CZ  TYR B  58      -2.177  99.544-105.553  1.00 77.23           C  
ATOM    468  OH  TYR B  58      -2.119  99.712-104.188  1.00 77.23           O  
ATOM    469  N   VAL B  59      -4.532  96.786-109.996  1.00 76.10           N  
ATOM    470  CA  VAL B  59      -5.602  96.011-109.376  1.00 76.10           C  
ATOM    471  C   VAL B  59      -5.369  94.522-109.619  1.00 76.10           C  
ATOM    472  O   VAL B  59      -5.556  93.702-108.716  1.00 76.10           O  
ATOM    473  CB  VAL B  59      -6.989  96.429-109.913  1.00 76.10           C  
ATOM    474  CG1 VAL B  59      -8.082  95.522-109.349  1.00 76.10           C  
ATOM    475  CG2 VAL B  59      -7.275  97.890-109.572  1.00 76.10           C  
ATOM    476  N   ASP B  60      -4.925  94.108-110.860  1.00 71.88           N  
ATOM    477  CA  ASP B  60      -4.626  92.716-111.180  1.00 71.88           C  
ATOM    478  C   ASP B  60      -3.487  92.185-110.313  1.00 71.88           C  
ATOM    479  O   ASP B  60      -3.535  91.044-109.847  1.00 71.88           O  
ATOM    480  CB  ASP B  60      -4.272  92.569-112.661  1.00 71.88           C  
ATOM    481  CG  ASP B  60      -5.464  92.771-113.579  1.00 71.88           C  
ATOM    482  OD1 ASP B  60      -6.617  92.742-113.097  1.00 71.88           O  
ATOM    483  OD2 ASP B  60      -5.249  92.957-114.797  1.00 71.88           O1-
ATOM    484  N   SER B  61      -2.388  92.860-110.020  1.00 71.87           N  
ATOM    485  CA  SER B  61      -1.265  92.449-109.185  1.00 71.87           C  
ATOM    486  C   SER B  61      -1.699  92.244-107.737  1.00 71.87           C  
ATOM    487  O   SER B  61      -1.231  91.319-107.069  1.00 71.87           O  
ATOM    488  CB  SER B  61      -0.143  93.486-109.247  1.00 71.87           C  
ATOM    489  OG  SER B  61      -0.493  94.651-108.518  1.00 71.87           O  
ATOM    490  N   LEU B  62      -2.533  93.071-107.216  1.00 66.79           N  
ATOM    491  CA  LEU B  62      -3.073  92.921-105.869  1.00 66.79           C  
ATOM    492  C   LEU B  62      -3.909  91.650-105.757  1.00 66.79           C  
ATOM    493  O   LEU B  62      -3.811  90.923-104.766  1.00 66.79           O  
ATOM    494  CB  LEU B  62      -3.921  94.139-105.492  1.00 66.79           C  
ATOM    495  CG  LEU B  62      -3.157  95.378-105.022  1.00 66.79           C  
ATOM    496  CD1 LEU B  62      -4.060  96.606-105.069  1.00 66.79           C  
ATOM    497  CD2 LEU B  62      -2.607  95.166-103.616  1.00 66.79           C  
ATOM    498  N   ALA B  63      -4.783  91.319-106.714  1.00 61.26           N  
ATOM    499  CA  ALA B  63      -5.622  90.124-106.741  1.00 61.26           C  
ATOM    500  C   ALA B  63      -4.772  88.856-106.739  1.00 61.26           C  
ATOM    501  O   ALA B  63      -5.100  87.881-106.060  1.00 61.26           O  
ATOM    502  CB  ALA B  63      -6.539  90.144-107.961  1.00 61.26           C  
ATOM    503  N   ALA B  64      -3.648  88.659-107.482  1.00 58.82           N  
ATOM    504  CA  ALA B  64      -2.758  87.503-107.551  1.00 58.82           C  
ATOM    505  C   ALA B  64      -2.062  87.266-106.213  1.00 58.82           C  
ATOM    506  O   ALA B  64      -1.754  86.125-105.860  1.00 58.82           O  
ATOM    507  CB  ALA B  64      -1.724  87.692-108.658  1.00 58.82           C  
ATOM    508  N   ALA B  65      -1.609  88.117-105.372  1.00 53.59           N  
ATOM    509  CA  ALA B  65      -0.894  88.005-104.103  1.00 53.59           C  
ATOM    510  C   ALA B  65      -1.833  87.565-102.983  1.00 53.59           C  
ATOM    511  O   ALA B  65      -1.382  87.196-101.896  1.00 53.59           O  
ATOM    512  CB  ALA B  65      -0.231  89.333-103.747  1.00 53.59           C  
ATOM    513  N   TRP B  66      -3.061  87.492-102.976  1.00 48.32           N  
ATOM    514  CA  TRP B  66      -4.033  87.211-101.924  1.00 48.32           C  
ATOM    515  C   TRP B  66      -4.239  85.709-101.760  1.00 48.32           C  
ATOM    516  O   TRP B  66      -4.845  85.063-102.618  1.00 48.32           O  
ATOM    517  CB  TRP B  66      -5.369  87.893-102.231  1.00 48.32           C  
ATOM    518  CG  TRP B  66      -5.787  88.903-101.204  1.00 48.32           C  
ATOM    519  CD1 TRP B  66      -4.992  89.505-100.269  1.00 48.32           C  
ATOM    520  CD2 TRP B  66      -7.105  89.424-101.006  1.00 48.32           C  
ATOM    521  CE2 TRP B  66      -7.035  90.340 -99.933  1.00 48.32           C  
ATOM    522  CE3 TRP B  66      -8.339  89.206-101.633  1.00 48.32           C  
ATOM    523  NE1 TRP B  66      -5.736  90.371 -99.502  1.00 48.32           N  
ATOM    524  CZ2 TRP B  66      -8.154  91.038 -99.473  1.00 48.32           C  
ATOM    525  CZ3 TRP B  66      -9.451  89.902-101.174  1.00 48.32           C  
ATOM    526  CH2 TRP B  66      -9.349  90.806-100.104  1.00 48.32           C  
ATOM    527  N   SER B  67      -3.270  84.756-101.292  1.00 46.26           N  
ATOM    528  CA  SER B  67      -3.524  83.364-100.934  1.00 46.26           C  
ATOM    529  C   SER B  67      -4.243  83.261 -99.593  1.00 46.26           C  
ATOM    530  O   SER B  67      -3.691  83.637 -98.557  1.00 46.26           O  
ATOM    531  CB  SER B  67      -2.215  82.575-100.883  1.00 46.26           C  
ATOM    532  OG  SER B  67      -1.350  83.101 -99.891  1.00 46.26           O  
ATOM    533  N   GLY B  68      -5.411  83.296 -99.394  1.00 49.34           N  
ATOM    534  CA  GLY B  68      -6.309  83.107 -98.265  1.00 49.34           C  
ATOM    535  C   GLY B  68      -6.383  81.667 -97.795  1.00 49.34           C  
ATOM    536  O   GLY B  68      -6.022  80.748 -98.534  1.00 49.34           O  
ATOM    537  N   GLY B  69      -6.303  81.134 -96.349  1.00 55.10           N  
ATOM    538  CA  GLY B  69      -6.701  79.892 -95.706  1.00 55.10           C  
ATOM    539  C   GLY B  69      -5.578  79.240 -94.922  1.00 55.10           C  
ATOM    540  O   GLY B  69      -5.738  78.133 -94.402  1.00 55.10           O  
ATOM    541  N   TYR B  70      -4.290  79.581 -94.957  1.00 58.44           N  
ATOM    542  CA  TYR B  70      -3.230  78.871 -94.249  1.00 58.44           C  
ATOM    543  C   TYR B  70      -2.972  79.496 -92.884  1.00 58.44           C  
ATOM    544  O   TYR B  70      -3.253  80.678 -92.672  1.00 58.44           O  
ATOM    545  CB  TYR B  70      -1.940  78.869 -95.075  1.00 58.44           C  
ATOM    546  CG  TYR B  70      -2.098  78.258 -96.446  1.00 58.44           C  
ATOM    547  CD1 TYR B  70      -2.126  76.875 -96.615  1.00 58.44           C  
ATOM    548  CD2 TYR B  70      -2.218  79.061 -97.575  1.00 58.44           C  
ATOM    549  CE1 TYR B  70      -2.270  76.308 -97.877  1.00 58.44           C  
ATOM    550  CE2 TYR B  70      -2.362  78.505 -98.842  1.00 58.44           C  
ATOM    551  CZ  TYR B  70      -2.387  77.130 -98.983  1.00 58.44           C  
ATOM    552  OH  TYR B  70      -2.529  76.573-100.234  1.00 58.44           O  
ATOM    553  N   PHE B  71      -2.699  78.646 -91.762  1.00 62.21           N  
ATOM    554  CA  PHE B  71      -2.438  79.057 -90.388  1.00 62.21           C  
ATOM    555  C   PHE B  71      -1.014  79.578 -90.239  1.00 62.21           C  
ATOM    556  O   PHE B  71      -0.053  78.863 -90.530  1.00 62.21           O  
ATOM    557  CB  PHE B  71      -2.674  77.891 -89.423  1.00 62.21           C  
ATOM    558  CG  PHE B  71      -3.217  78.311 -88.084  1.00 62.21           C  
ATOM    559  CD1 PHE B  71      -2.385  78.381 -86.972  1.00 62.21           C  
ATOM    560  CD2 PHE B  71      -4.559  78.636 -87.936  1.00 62.21           C  
ATOM    561  CE1 PHE B  71      -2.884  78.770 -85.731  1.00 62.21           C  
ATOM    562  CE2 PHE B  71      -5.065  79.026 -86.699  1.00 62.21           C  
ATOM    563  CZ  PHE B  71      -4.226  79.091 -85.598  1.00 62.21           C  
ATOM    564  N   LYS B  72      -0.911  80.849 -89.721  1.00 71.36           N  
ATOM    565  CA  LYS B  72       0.417  81.328 -89.350  1.00 71.36           C  
ATOM    566  C   LYS B  72       0.969  80.551 -88.158  1.00 71.36           C  
ATOM    567  O   LYS B  72       0.315  80.453 -87.118  1.00 71.36           O  
ATOM    568  CB  LYS B  72       0.378  82.823 -89.029  1.00 71.36           C  
ATOM    569  CG  LYS B  72       1.748  83.485 -89.001  1.00 71.36           C  
ATOM    570  CD  LYS B  72       1.636  85.002 -89.084  1.00 71.36           C  
ATOM    571  CE  LYS B  72       3.008  85.663 -89.129  1.00 71.36           C  
ATOM    572  NZ  LYS B  72       2.911  87.121 -89.438  1.00 71.36           N1+
ATOM    573  N   SER B  73       1.927  79.763 -88.353  1.00 74.70           N  
ATOM    574  CA  SER B  73       2.561  78.971 -87.304  1.00 74.70           C  
ATOM    575  C   SER B  73       4.002  79.414 -87.072  1.00 74.70           C  
ATOM    576  O   SER B  73       4.652  79.933 -87.982  1.00 74.70           O  
ATOM    577  CB  SER B  73       2.528  77.484 -87.661  1.00 74.70           C  
ATOM    578  OG  SER B  73       2.962  77.277 -88.994  1.00 74.70           O  
ATOM    579  N   TYR B  74       4.393  79.429 -85.711  1.00 77.87           N  
ATOM    580  CA  TYR B  74       5.752  79.761 -85.298  1.00 77.87           C  
ATOM    581  C   TYR B  74       6.470  78.534 -84.748  1.00 77.87           C  
ATOM    582  O   TYR B  74       5.843  77.657 -84.149  1.00 77.87           O  
ATOM    583  CB  TYR B  74       5.737  80.873 -84.245  1.00 77.87           C  
ATOM    584  CG  TYR B  74       5.128  82.164 -84.734  1.00 77.87           C  
ATOM    585  CD1 TYR B  74       5.918  83.157 -85.307  1.00 77.87           C  
ATOM    586  CD2 TYR B  74       3.761  82.394 -84.622  1.00 77.87           C  
ATOM    587  CE1 TYR B  74       5.361  84.350 -85.758  1.00 77.87           C  
ATOM    588  CE2 TYR B  74       3.193  83.583 -85.069  1.00 77.87           C  
ATOM    589  CZ  TYR B  74       4.000  84.553 -85.635  1.00 77.87           C  
ATOM    590  OH  TYR B  74       3.443  85.731 -86.079  1.00 77.87           O  
ATOM    591  N   PRO B  75       7.766  78.333 -85.040  1.00 73.86           N  
ATOM    592  CA  PRO B  75       8.516  77.202 -84.487  1.00 73.86           C  
ATOM    593  C   PRO B  75       8.537  77.199 -82.961  1.00 73.86           C  
ATOM    594  O   PRO B  75       8.509  76.132 -82.342  1.00 73.86           O  
ATOM    595  CB  PRO B  75       9.925  77.403 -85.052  1.00 73.86           C  
ATOM    596  CG  PRO B  75       9.948  78.821 -85.526  1.00 73.86           C  
ATOM    597  CD  PRO B  75       8.534  79.267 -85.765  1.00 73.86           C  
ATOM    598  N   ASP B  76       8.663  78.442 -82.426  1.00 78.17           N  
ATOM    599  CA  ASP B  76       8.672  78.539 -80.970  1.00 78.17           C  
ATOM    600  C   ASP B  76       7.988  79.821 -80.500  1.00 78.17           C  
ATOM    601  O   ASP B  76       7.640  80.679 -81.314  1.00 78.17           O  
ATOM    602  CB  ASP B  76      10.105  78.481 -80.437  1.00 78.17           C  
ATOM    603  CG  ASP B  76      11.022  79.499 -81.092  1.00 78.17           C  
ATOM    604  OD1 ASP B  76      10.591  80.650 -81.321  1.00 78.17           O  
ATOM    605  OD2 ASP B  76      12.186  79.147 -81.383  1.00 78.17           O1-
ATOM    606  N   LEU B  77       7.698  79.924 -79.191  1.00 80.78           N  
ATOM    607  CA  LEU B  77       6.967  81.044 -78.608  1.00 80.78           C  
ATOM    608  C   LEU B  77       7.776  82.333 -78.709  1.00 80.78           C  
ATOM    609  O   LEU B  77       7.214  83.408 -78.927  1.00 80.78           O  
ATOM    610  CB  LEU B  77       6.624  80.756 -77.144  1.00 80.78           C  
ATOM    611  CG  LEU B  77       5.808  81.826 -76.416  1.00 80.78           C  
ATOM    612  CD1 LEU B  77       4.456  82.016 -77.096  1.00 80.78           C  
ATOM    613  CD2 LEU B  77       5.626  81.453 -74.949  1.00 80.78           C  
ATOM    614  N   THR B  78       9.172  82.207 -78.543  1.00 80.91           N  
ATOM    615  CA  THR B  78      10.021  83.391 -78.631  1.00 80.91           C  
ATOM    616  C   THR B  78       9.846  84.082 -79.981  1.00 80.91           C  
ATOM    617  O   THR B  78       9.686  85.303 -80.042  1.00 80.91           O  
ATOM    618  CB  THR B  78      11.504  83.032 -78.424  1.00 80.91           C  
ATOM    619  CG2 THR B  78      12.383  84.277 -78.471  1.00 80.91           C  
ATOM    620  OG1 THR B  78      11.661  82.397 -77.149  1.00 80.91           O  
ATOM    621  N   THR B  79       9.798  83.254 -81.018  1.00 80.53           N  
ATOM    622  CA  THR B  79       9.626  83.800 -82.360  1.00 80.53           C  
ATOM    623  C   THR B  79       8.226  84.383 -82.531  1.00 80.53           C  
ATOM    624  O   THR B  79       8.057  85.429 -83.162  1.00 80.53           O  
ATOM    625  CB  THR B  79       9.872  82.726 -83.435  1.00 80.53           C  
ATOM    626  CG2 THR B  79      10.028  83.355 -84.816  1.00 80.53           C  
ATOM    627  OG1 THR B  79      11.066  82.002 -83.115  1.00 80.53           O  
ATOM    628  N   ALA B  80       7.238  83.744 -81.991  1.00 80.80           N  
ATOM    629  CA  ALA B  80       5.872  84.255 -82.060  1.00 80.80           C  
ATOM    630  C   ALA B  80       5.744  85.583 -81.320  1.00 80.80           C  
ATOM    631  O   ALA B  80       5.132  86.527 -81.825  1.00 80.80           O  
ATOM    632  CB  ALA B  80       4.892  83.234 -81.487  1.00 80.80           C  
ATOM    633  N   ASN B  81       6.265  85.656 -80.153  1.00 85.83           N  
ATOM    634  CA  ASN B  81       6.208  86.885 -79.368  1.00 85.83           C  
ATOM    635  C   ASN B  81       6.931  88.032 -80.069  1.00 85.83           C  
ATOM    636  O   ASN B  81       6.507  89.185 -79.980  1.00 85.83           O  
ATOM    637  CB  ASN B  81       6.795  86.660 -77.974  1.00 85.83           C  
ATOM    638  CG  ASN B  81       5.789  86.071 -77.004  1.00 85.83           C  
ATOM    639  ND2 ASN B  81       6.246  85.155 -76.158  1.00 85.83           N  
ATOM    640  OD1 ASN B  81       4.611  86.436 -77.016  1.00 85.83           O  
ATOM    641  N   ALA B  82       8.052  87.777 -80.777  1.00 81.81           N  
ATOM    642  CA  ALA B  82       8.774  88.803 -81.525  1.00 81.81           C  
ATOM    643  C   ALA B  82       7.902  89.393 -82.630  1.00 81.81           C  
ATOM    644  O   ALA B  82       8.078  90.551 -83.016  1.00 81.81           O  
ATOM    645  CB  ALA B  82      10.058  88.225 -82.117  1.00 81.81           C  
ATOM    646  N   ASP B  83       6.932  88.611 -83.044  1.00 81.67           N  
ATOM    647  CA  ASP B  83       6.062  89.034 -84.137  1.00 81.67           C  
ATOM    648  C   ASP B  83       4.717  89.528 -83.609  1.00 81.67           C  
ATOM    649  O   ASP B  83       3.747  89.627 -84.363  1.00 81.67           O  
ATOM    650  CB  ASP B  83       5.849  87.888 -85.128  1.00 81.67           C  
ATOM    651  CG  ASP B  83       5.350  88.360 -86.483  1.00 81.67           C  
ATOM    652  OD1 ASP B  83       5.602  89.527 -86.853  1.00 81.67           O  
ATOM    653  OD2 ASP B  83       4.697  87.558 -87.186  1.00 81.67           O1-
ATOM    654  N   ILE B  84       4.527  89.723 -82.290  1.00 81.44           N  
ATOM    655  CA  ILE B  84       3.230  89.969 -81.669  1.00 81.44           C  
ATOM    656  C   ILE B  84       2.623  91.252 -82.232  1.00 81.44           C  
ATOM    657  O   ILE B  84       1.403  91.356 -82.380  1.00 81.44           O  
ATOM    658  CB  ILE B  84       3.348  90.061 -80.131  1.00 81.44           C  
ATOM    659  CG1 ILE B  84       1.956  90.104 -79.491  1.00 81.44           C  
ATOM    660  CG2 ILE B  84       4.175  91.285 -79.726  1.00 81.44           C  
ATOM    661  CD1 ILE B  84       1.952  89.804 -77.998  1.00 81.44           C  
ATOM    662  N   ALA B  85       3.493  92.272 -82.606  1.00 78.19           N  
ATOM    663  CA  ALA B  85       2.998  93.538 -83.141  1.00 78.19           C  
ATOM    664  C   ALA B  85       2.192  93.316 -84.418  1.00 78.19           C  
ATOM    665  O   ALA B  85       1.258  94.067 -84.709  1.00 78.19           O  
ATOM    666  CB  ALA B  85       4.158  94.494 -83.407  1.00 78.19           C  
ATOM    667  N   ASN B  86       2.447  92.290 -85.144  1.00 77.27           N  
ATOM    668  CA  ASN B  86       1.801  92.018 -86.424  1.00 77.27           C  
ATOM    669  C   ASN B  86       0.640  91.039 -86.269  1.00 77.27           C  
ATOM    670  O   ASN B  86      -0.026  90.700 -87.249  1.00 77.27           O  
ATOM    671  CB  ASN B  86       2.816  91.483 -87.435  1.00 77.27           C  
ATOM    672  CG  ASN B  86       3.913  92.482 -87.747  1.00 77.27           C  
ATOM    673  ND2 ASN B  86       5.143  91.996 -87.863  1.00 77.27           N  
ATOM    674  OD1 ASN B  86       3.657  93.681 -87.881  1.00 77.27           O  
ATOM    675  N   ILE B  87       0.377  90.533 -85.136  1.00 76.77           N  
ATOM    676  CA  ILE B  87      -0.721  89.602 -84.900  1.00 76.77           C  
ATOM    677  C   ILE B  87      -1.968  90.373 -84.474  1.00 76.77           C  
ATOM    678  O   ILE B  87      -1.952  91.083 -83.465  1.00 76.77           O  
ATOM    679  CB  ILE B  87      -0.350  88.549 -83.832  1.00 76.77           C  
ATOM    680  CG1 ILE B  87       0.902  87.774 -84.259  1.00 76.77           C  
ATOM    681  CG2 ILE B  87      -1.524  87.598 -83.581  1.00 76.77           C  
ATOM    682  CD1 ILE B  87       1.471  86.872 -83.172  1.00 76.77           C  
ATOM    683  N   PRO B  88      -3.117  90.222 -85.215  1.00 75.91           N  
ATOM    684  CA  PRO B  88      -4.337  90.949 -84.856  1.00 75.91           C  
ATOM    685  C   PRO B  88      -5.035  90.362 -83.631  1.00 75.91           C  
ATOM    686  O   PRO B  88      -4.692  89.263 -83.188  1.00 75.91           O  
ATOM    687  CB  PRO B  88      -5.212  90.806 -86.104  1.00 75.91           C  
ATOM    688  CG  PRO B  88      -4.346  90.105 -87.100  1.00 75.91           C  
ATOM    689  CD  PRO B  88      -3.175  89.506 -86.375  1.00 75.91           C  
ATOM    690  N   LEU B  89      -6.037  91.189 -83.111  1.00 74.95           N  
ATOM    691  CA  LEU B  89      -6.863  90.703 -82.011  1.00 74.95           C  
ATOM    692  C   LEU B  89      -7.891  89.692 -82.507  1.00 74.95           C  
ATOM    693  O   LEU B  89      -8.280  89.719 -83.677  1.00 74.95           O  
ATOM    694  CB  LEU B  89      -7.571  91.870 -81.317  1.00 74.95           C  
ATOM    695  CG  LEU B  89      -6.830  92.511 -80.143  1.00 74.95           C  
ATOM    696  CD1 LEU B  89      -7.065  94.018 -80.127  1.00 74.95           C  
ATOM    697  CD2 LEU B  89      -7.270  91.883 -78.825  1.00 74.95           C  
ATOM    698  N   ASN B  90      -8.363  88.786 -81.663  1.00 71.38           N  
ATOM    699  CA  ASN B  90      -9.419  87.798 -81.860  1.00 71.38           C  
ATOM    700  C   ASN B  90      -8.996  86.713 -82.846  1.00 71.38           C  
ATOM    701  O   ASN B  90      -9.838  86.121 -83.523  1.00 71.38           O  
ATOM    702  CB  ASN B  90     -10.706  88.475 -82.335  1.00 71.38           C  
ATOM    703  CG  ASN B  90     -11.204  89.529 -81.366  1.00 71.38           C  
ATOM    704  ND2 ASN B  90     -11.758  90.611 -81.899  1.00 71.38           N  
ATOM    705  OD1 ASN B  90     -11.092  89.371 -80.147  1.00 71.38           O  
ATOM    706  N   VAL B  91      -7.658  86.548 -83.082  1.00 74.63           N  
ATOM    707  CA  VAL B  91      -7.087  85.424 -83.817  1.00 74.63           C  
ATOM    708  C   VAL B  91      -6.062  84.703 -82.945  1.00 74.63           C  
ATOM    709  O   VAL B  91      -5.619  85.238 -81.925  1.00 74.63           O  
ATOM    710  CB  VAL B  91      -6.433  85.884 -85.139  1.00 74.63           C  
ATOM    711  CG1 VAL B  91      -7.460  86.567 -86.041  1.00 74.63           C  
ATOM    712  CG2 VAL B  91      -5.260  86.820 -84.855  1.00 74.63           C  
ATOM    713  N   SER B  92      -5.896  83.450 -83.312  1.00 76.54           N  
ATOM    714  CA  SER B  92      -4.847  82.711 -82.617  1.00 76.54           C  
ATOM    715  C   SER B  92      -3.781  82.218 -83.590  1.00 76.54           C  
ATOM    716  O   SER B  92      -4.015  82.161 -84.799  1.00 76.54           O  
ATOM    717  CB  SER B  92      -5.440  81.525 -81.855  1.00 76.54           C  
ATOM    718  OG  SER B  92      -6.153  80.669 -82.732  1.00 76.54           O  
ATOM    719  N   VAL B  93      -2.498  82.050 -83.014  1.00 78.66           N  
ATOM    720  CA  VAL B  93      -1.387  81.489 -83.775  1.00 78.66           C  
ATOM    721  C   VAL B  93      -0.938  80.174 -83.141  1.00 78.66           C  
ATOM    722  O   VAL B  93      -1.265  79.890 -81.986  1.00 78.66           O  
ATOM    723  CB  VAL B  93      -0.199  82.474 -83.855  1.00 78.66           C  
ATOM    724  CG1 VAL B  93      -0.614  83.763 -84.563  1.00 78.66           C  
ATOM    725  CG2 VAL B  93       0.337  82.778 -82.457  1.00 78.66           C  
ATOM    726  N   LYS B  94      -0.363  79.345 -84.042  1.00 76.34           N  
ATOM    727  CA  LYS B  94       0.109  78.054 -83.549  1.00 76.34           C  
ATOM    728  C   LYS B  94       1.612  78.082 -83.287  1.00 76.34           C  
ATOM    729  O   LYS B  94       2.384  78.557 -84.122  1.00 76.34           O  
ATOM    730  CB  LYS B  94      -0.229  76.943 -84.544  1.00 76.34           C  
ATOM    731  CG  LYS B  94      -0.508  75.595 -83.895  1.00 76.34           C  
ATOM    732  CD  LYS B  94      -1.846  75.590 -83.168  1.00 76.34           C  
ATOM    733  CE  LYS B  94      -2.173  74.214 -82.605  1.00 76.34           C  
ATOM    734  NZ  LYS B  94      -3.518  74.185 -81.957  1.00 76.34           N1+
ATOM    735  N   VAL B  95       2.061  77.775 -82.039  1.00 76.87           N  
ATOM    736  CA  VAL B  95       3.458  77.507 -81.714  1.00 76.87           C  
ATOM    737  C   VAL B  95       3.728  76.006 -81.793  1.00 76.87           C  
ATOM    738  O   VAL B  95       3.036  75.210 -81.153  1.00 76.87           O  
ATOM    739  CB  VAL B  95       3.827  78.042 -80.313  1.00 76.87           C  
ATOM    740  CG1 VAL B  95       5.238  77.606 -79.923  1.00 76.87           C  
ATOM    741  CG2 VAL B  95       3.705  79.564 -80.274  1.00 76.87           C  
ATOM    742  N   LEU B  96       4.754  75.613 -82.562  1.00 71.26           N  
ATOM    743  CA  LEU B  96       4.945  74.214 -82.928  1.00 71.26           C  
ATOM    744  C   LEU B  96       5.911  73.528 -81.968  1.00 71.26           C  
ATOM    745  O   LEU B  96       5.987  72.298 -81.931  1.00 71.26           O  
ATOM    746  CB  LEU B  96       5.467  74.101 -84.363  1.00 71.26           C  
ATOM    747  CG  LEU B  96       4.582  74.703 -85.455  1.00 71.26           C  
ATOM    748  CD1 LEU B  96       5.275  74.609 -86.810  1.00 71.26           C  
ATOM    749  CD2 LEU B  96       3.227  74.004 -85.492  1.00 71.26           C  
ATOM    750  N   SER B  97       6.660  74.258 -81.073  1.00 72.18           N  
ATOM    751  CA  SER B  97       7.657  73.667 -80.186  1.00 72.18           C  
ATOM    752  C   SER B  97       7.009  72.731 -79.171  1.00 72.18           C  
ATOM    753  O   SER B  97       5.854  72.926 -78.788  1.00 72.18           O  
ATOM    754  CB  SER B  97       8.441  74.759 -79.458  1.00 72.18           C  
ATOM    755  OG  SER B  97       7.653  75.350 -78.439  1.00 72.18           O  
ATOM    756  N   GLU B  98       7.737  71.609 -78.830  1.00 68.45           N  
ATOM    757  CA  GLU B  98       7.259  70.641 -77.847  1.00 68.45           C  
ATOM    758  C   GLU B  98       7.080  71.287 -76.477  1.00 68.45           C  
ATOM    759  O   GLU B  98       6.133  70.971 -75.754  1.00 68.45           O  
ATOM    760  CB  GLU B  98       8.222  69.455 -77.748  1.00 68.45           C  
ATOM    761  CG  GLU B  98       7.552  68.152 -77.334  1.00 68.45           C  
ATOM    762  CD  GLU B  98       8.479  66.950 -77.413  1.00 68.45           C  
ATOM    763  OE1 GLU B  98       8.069  65.839 -77.004  1.00 68.45           O  
ATOM    764  OE2 GLU B  98       9.625  67.119 -77.887  1.00 68.45           O1-
ATOM    765  N   GLN B  99       7.965  72.169 -75.954  1.00 68.03           N  
ATOM    766  CA  GLN B  99       7.967  72.760 -74.620  1.00 68.03           C  
ATOM    767  C   GLN B  99       6.814  73.747 -74.454  1.00 68.03           C  
ATOM    768  O   GLN B  99       6.079  73.690 -73.466  1.00 68.03           O  
ATOM    769  CB  GLN B  99       9.299  73.459 -74.344  1.00 68.03           C  
ATOM    770  CG  GLN B  99       9.555  73.734 -72.868  1.00 68.03           C  
ATOM    771  CD  GLN B  99      10.940  74.294 -72.606  1.00 68.03           C  
ATOM    772  NE2 GLN B  99      11.226  74.605 -71.347  1.00 68.03           N  
ATOM    773  OE1 GLN B  99      11.748  74.444 -73.529  1.00 68.03           O  
ATOM    774  N   ASP B 100       6.547  74.693 -75.475  1.00 74.22           N  
ATOM    775  CA  ASP B 100       5.549  75.752 -75.361  1.00 74.22           C  
ATOM    776  C   ASP B 100       4.506  75.645 -76.472  1.00 74.22           C  
ATOM    777  O   ASP B 100       3.862  76.636 -76.823  1.00 74.22           O  
ATOM    778  CB  ASP B 100       6.218  77.128 -75.400  1.00 74.22           C  
ATOM    779  CG  ASP B 100       7.231  77.325 -74.286  1.00 74.22           C  
ATOM    780  OD1 ASP B 100       6.954  76.931 -73.132  1.00 74.22           O  
ATOM    781  OD2 ASP B 100       8.315  77.883 -74.563  1.00 74.22           O1-
ATOM    782  N   GLY B 101       4.442  74.455 -76.968  1.00 70.79           N  
ATOM    783  CA  GLY B 101       3.561  74.281 -78.112  1.00 70.79           C  
ATOM    784  C   GLY B 101       2.094  74.449 -77.765  1.00 70.79           C  
ATOM    785  O   GLY B 101       1.707  74.327 -76.601  1.00 70.79           O  
ATOM    786  N   GLY B 102       1.215  74.871 -78.851  1.00 76.51           N  
ATOM    787  CA  GLY B 102      -0.221  75.058 -78.718  1.00 76.51           C  
ATOM    788  C   GLY B 102      -0.720  76.335 -79.369  1.00 76.51           C  
ATOM    789  O   GLY B 102      -0.038  76.912 -80.218  1.00 76.51           O  
ATOM    790  N   GLU B 103      -1.953  76.679 -78.959  1.00 79.35           N  
ATOM    791  CA  GLU B 103      -2.632  77.863 -79.479  1.00 79.35           C  
ATOM    792  C   GLU B 103      -2.379  79.078 -78.592  1.00 79.35           C  
ATOM    793  O   GLU B 103      -2.634  79.038 -77.387  1.00 79.35           O  
ATOM    794  CB  GLU B 103      -4.136  77.607 -79.606  1.00 79.35           C  
ATOM    795  CG  GLU B 103      -4.623  77.500 -81.044  1.00 79.35           C  
ATOM    796  CD  GLU B 103      -4.581  76.080 -81.587  1.00 79.35           C  
ATOM    797  OE1 GLU B 103      -4.821  75.887 -82.800  1.00 79.35           O  
ATOM    798  OE2 GLU B 103      -4.307  75.154 -80.792  1.00 79.35           O1-
ATOM    799  N   TRP B 104      -1.770  80.101 -79.223  1.00 80.59           N  
ATOM    800  CA  TRP B 104      -1.475  81.353 -78.534  1.00 80.59           C  
ATOM    801  C   TRP B 104      -2.215  82.519 -79.182  1.00 80.59           C  
ATOM    802  O   TRP B 104      -2.497  82.493 -80.383  1.00 80.59           O  
ATOM    803  CB  TRP B 104       0.032  81.626 -78.535  1.00 80.59           C  
ATOM    804  CG  TRP B 104       0.829  80.646 -77.728  1.00 80.59           C  
ATOM    805  CD1 TRP B 104       1.186  79.377 -78.091  1.00 80.59           C  
ATOM    806  CD2 TRP B 104       1.364  80.855 -76.417  1.00 80.59           C  
ATOM    807  CE2 TRP B 104       2.035  79.668 -76.047  1.00 80.59           C  
ATOM    808  CE3 TRP B 104       1.342  81.931 -75.520  1.00 80.59           C  
ATOM    809  NE1 TRP B 104       1.911  78.784 -77.084  1.00 80.59           N  
ATOM    810  CZ2 TRP B 104       2.679  79.529 -74.815  1.00 80.59           C  
ATOM    811  CZ3 TRP B 104       1.984  81.790 -74.295  1.00 80.59           C  
ATOM    812  CH2 TRP B 104       2.643  80.597 -73.956  1.00 80.59           C  
ATOM    813  N   TYR B 105      -2.648  83.417 -78.326  1.00 79.02           N  
ATOM    814  CA  TYR B 105      -3.369  84.570 -78.854  1.00 79.02           C  
ATOM    815  C   TYR B 105      -2.941  85.851 -78.149  1.00 79.02           C  
ATOM    816  O   TYR B 105      -2.334  85.803 -77.076  1.00 79.02           O  
ATOM    817  CB  TYR B 105      -4.881  84.373 -78.706  1.00 79.02           C  
ATOM    818  CG  TYR B 105      -5.352  84.347 -77.272  1.00 79.02           C  
ATOM    819  CD1 TYR B 105      -5.236  83.192 -76.501  1.00 79.02           C  
ATOM    820  CD2 TYR B 105      -5.915  85.475 -76.686  1.00 79.02           C  
ATOM    821  CE1 TYR B 105      -5.670  83.163 -75.180  1.00 79.02           C  
ATOM    822  CE2 TYR B 105      -6.353  85.457 -75.366  1.00 79.02           C  
ATOM    823  CZ  TYR B 105      -6.226  84.299 -74.622  1.00 79.02           C  
ATOM    824  OH  TYR B 105      -6.658  84.275 -73.315  1.00 79.02           O  
ATOM    825  N   LYS B 106      -3.127  86.962 -78.878  1.00 79.27           N  
ATOM    826  CA  LYS B 106      -2.920  88.288 -78.304  1.00 79.27           C  
ATOM    827  C   LYS B 106      -4.134  88.731 -77.492  1.00 79.27           C  
ATOM    828  O   LYS B 106      -5.216  88.935 -78.046  1.00 79.27           O  
ATOM    829  CB  LYS B 106      -2.624  89.309 -79.404  1.00 79.27           C  
ATOM    830  CG  LYS B 106      -2.140  90.655 -78.884  1.00 79.27           C  
ATOM    831  CD  LYS B 106      -1.810  91.609 -80.025  1.00 79.27           C  
ATOM    832  CE  LYS B 106      -1.218  92.914 -79.511  1.00 79.27           C  
ATOM    833  NZ  LYS B 106      -0.841  93.830 -80.629  1.00 79.27           N1+
ATOM    834  N   SER B 107      -3.940  88.824 -76.189  1.00 77.15           N  
ATOM    835  CA  SER B 107      -5.049  89.068 -75.273  1.00 77.15           C  
ATOM    836  C   SER B 107      -5.576  90.493 -75.410  1.00 77.15           C  
ATOM    837  O   SER B 107      -6.786  90.721 -75.354  1.00 77.15           O  
ATOM    838  CB  SER B 107      -4.618  88.812 -73.828  1.00 77.15           C  
ATOM    839  OG  SER B 107      -3.454  89.556 -73.511  1.00 77.15           O  
ATOM    840  N   THR B 108      -4.674  91.486 -75.471  1.00 77.76           N  
ATOM    841  CA  THR B 108      -5.025  92.885 -75.692  1.00 77.76           C  
ATOM    842  C   THR B 108      -4.140  93.501 -76.772  1.00 77.76           C  
ATOM    843  O   THR B 108      -3.089  92.952 -77.108  1.00 77.76           O  
ATOM    844  CB  THR B 108      -4.901  93.703 -74.394  1.00 77.76           C  
ATOM    845  CG2 THR B 108      -5.785  93.126 -73.293  1.00 77.76           C  
ATOM    846  OG1 THR B 108      -3.537  93.687 -73.954  1.00 77.76           O  
ATOM    847  N   ALA B 109      -4.593  94.597 -77.339  1.00 77.73           N  
ATOM    848  CA  ALA B 109      -3.860  95.276 -78.404  1.00 77.73           C  
ATOM    849  C   ALA B 109      -2.467  95.686 -77.936  1.00 77.73           C  
ATOM    850  O   ALA B 109      -1.508  95.647 -78.712  1.00 77.73           O  
ATOM    851  CB  ALA B 109      -4.636  96.499 -78.889  1.00 77.73           C  
ATOM    852  N   GLY B 110      -2.345  95.982 -76.646  1.00 78.78           N  
ATOM    853  CA  GLY B 110      -1.062  96.406 -76.109  1.00 78.78           C  
ATOM    854  C   GLY B 110      -0.284  95.276 -75.461  1.00 78.78           C  
ATOM    855  O   GLY B 110       0.725  95.513 -74.793  1.00 78.78           O  
ATOM    856  N   ALA B 111      -0.814  94.016 -75.728  1.00 79.14           N  
ATOM    857  CA  ALA B 111      -0.137  92.886 -75.098  1.00 79.14           C  
ATOM    858  C   ALA B 111       1.271  92.708 -75.660  1.00 79.14           C  
ATOM    859  O   ALA B 111       1.495  92.890 -76.859  1.00 79.14           O  
ATOM    860  CB  ALA B 111      -0.948  91.606 -75.288  1.00 79.14           C  
ATOM    861  N   THR B 112       2.356  92.556 -74.813  1.00 80.97           N  
ATOM    862  CA  THR B 112       3.742  92.353 -75.218  1.00 80.97           C  
ATOM    863  C   THR B 112       4.079  90.865 -75.268  1.00 80.97           C  
ATOM    864  O   THR B 112       5.153  90.482 -75.738  1.00 80.97           O  
ATOM    865  CB  THR B 112       4.714  93.070 -74.263  1.00 80.97           C  
ATOM    866  CG2 THR B 112       4.509  94.580 -74.302  1.00 80.97           C  
ATOM    867  OG1 THR B 112       4.493  92.603 -72.926  1.00 80.97           O  
ATOM    868  N   GLN B 113       3.255  90.033 -74.707  1.00 84.33           N  
ATOM    869  CA  GLN B 113       3.414  88.583 -74.754  1.00 84.33           C  
ATOM    870  C   GLN B 113       2.099  87.897 -75.115  1.00 84.33           C  
ATOM    871  O   GLN B 113       1.025  88.352 -74.715  1.00 84.33           O  
ATOM    872  CB  GLN B 113       3.931  88.055 -73.415  1.00 84.33           C  
ATOM    873  CG  GLN B 113       5.349  88.499 -73.085  1.00 84.33           C  
ATOM    874  CD  GLN B 113       5.934  87.761 -71.895  1.00 84.33           C  
ATOM    875  NE2 GLN B 113       7.225  87.959 -71.650  1.00 84.33           N  
ATOM    876  OE1 GLN B 113       5.231  87.019 -71.201  1.00 84.33           O  
ATOM    877  N   LEU B 114       2.234  86.855 -75.884  1.00 84.08           N  
ATOM    878  CA  LEU B 114       1.056  86.068 -76.232  1.00 84.08           C  
ATOM    879  C   LEU B 114       0.563  85.268 -75.031  1.00 84.08           C  
ATOM    880  O   LEU B 114       1.340  84.958 -74.125  1.00 84.08           O  
ATOM    881  CB  LEU B 114       1.367  85.125 -77.397  1.00 84.08           C  
ATOM    882  CG  LEU B 114       1.736  85.786 -78.726  1.00 84.08           C  
ATOM    883  CD1 LEU B 114       2.318  84.756 -79.687  1.00 84.08           C  
ATOM    884  CD2 LEU B 114       0.519  86.470 -79.339  1.00 84.08           C  
ATOM    885  N   SER B 115      -0.719  85.122 -74.900  1.00 79.41           N  
ATOM    886  CA  SER B 115      -1.349  84.290 -73.880  1.00 79.41           C  
ATOM    887  C   SER B 115      -1.733  82.925 -74.440  1.00 79.41           C  
ATOM    888  O   SER B 115      -2.172  82.819 -75.587  1.00 79.41           O  
ATOM    889  CB  SER B 115      -2.588  84.984 -73.312  1.00 79.41           C  
ATOM    890  OG  SER B 115      -2.238  86.208 -72.689  1.00 79.41           O  
ATOM    891  N   LYS B 116      -1.398  81.985 -73.715  1.00 79.61           N  
ATOM    892  CA  LYS B 116      -1.755  80.634 -74.140  1.00 79.61           C  
ATOM    893  C   LYS B 116      -3.254  80.390 -73.992  1.00 79.61           C  
ATOM    894  O   LYS B 116      -3.881  80.891 -73.056  1.00 79.61           O  
ATOM    895  CB  LYS B 116      -0.973  79.594 -73.336  1.00 79.61           C  
ATOM    896  CG  LYS B 116      -0.841  78.247 -74.030  1.00 79.61           C  
ATOM    897  CD  LYS B 116       0.173  77.353 -73.328  1.00 79.61           C  
ATOM    898  CE  LYS B 116       0.506  76.122 -74.160  1.00 79.61           C  
ATOM    899  NZ  LYS B 116       1.572  75.293 -73.521  1.00 79.61           N1+
ATOM    900  N   SER B 117      -3.879  79.610 -74.901  1.00 75.18           N  
ATOM    901  CA  SER B 117      -5.285  79.225 -74.850  1.00 75.18           C  
ATOM    902  C   SER B 117      -5.596  78.429 -73.587  1.00 75.18           C  
ATOM    903  O   SER B 117      -4.808  77.574 -73.177  1.00 75.18           O  
ATOM    904  CB  SER B 117      -5.662  78.405 -76.085  1.00 75.18           C  
ATOM    905  OG  SER B 117      -6.962  77.858 -75.948  1.00 75.18           O  
ATOM    906  N   PRO B 118      -6.748  78.756 -72.873  1.00 70.83           N  
ATOM    907  CA  PRO B 118      -7.145  77.956 -71.712  1.00 70.83           C  
ATOM    908  C   PRO B 118      -7.372  76.486 -72.058  1.00 70.83           C  
ATOM    909  O   PRO B 118      -7.149  75.609 -71.219  1.00 70.83           O  
ATOM    910  CB  PRO B 118      -8.448  78.618 -71.257  1.00 70.83           C  
ATOM    911  CG  PRO B 118      -8.418  79.981 -71.870  1.00 70.83           C  
ATOM    912  CD  PRO B 118      -7.542  79.937 -73.088  1.00 70.83           C  
ATOM    913  N   PHE B 119      -7.826  76.237 -73.233  1.00 73.09           N  
ATOM    914  CA  PHE B 119      -7.929  74.848 -73.664  1.00 73.09           C  
ATOM    915  C   PHE B 119      -6.559  74.296 -74.041  1.00 73.09           C  
ATOM    916  O   PHE B 119      -6.053  74.570 -75.131  1.00 73.09           O  
ATOM    917  CB  PHE B 119      -8.891  74.721 -74.849  1.00 73.09           C  
ATOM    918  CG  PHE B 119      -9.104  73.304 -75.309  1.00 73.09           C  
ATOM    919  CD1 PHE B 119      -8.597  72.871 -76.528  1.00 73.09           C  
ATOM    920  CD2 PHE B 119      -9.811  72.405 -74.521  1.00 73.09           C  
ATOM    921  CE1 PHE B 119      -8.793  71.560 -76.956  1.00 73.09           C  
ATOM    922  CE2 PHE B 119     -10.010  71.093 -74.943  1.00 73.09           C  
ATOM    923  CZ  PHE B 119      -9.501  70.673 -76.161  1.00 73.09           C  
ATOM    924  N   ASP B 120      -5.823  73.690 -73.117  1.00 76.05           N  
ATOM    925  CA  ASP B 120      -4.556  72.983 -73.284  1.00 76.05           C  
ATOM    926  C   ASP B 120      -4.726  71.486 -73.034  1.00 76.05           C  
ATOM    927  O   ASP B 120      -4.742  71.041 -71.884  1.00 76.05           O  
ATOM    928  CB  ASP B 120      -3.494  73.556 -72.344  1.00 76.05           C  
ATOM    929  CG  ASP B 120      -2.119  72.949 -72.563  1.00 76.05           C  
ATOM    930  OD1 ASP B 120      -1.996  71.986 -73.350  1.00 76.05           O  
ATOM    931  OD2 ASP B 120      -1.151  73.436 -71.940  1.00 76.05           O1-
ATOM    932  N   PRO B 121      -4.927  70.705 -74.132  1.00 78.36           N  
ATOM    933  CA  PRO B 121      -5.248  69.287 -73.953  1.00 78.36           C  
ATOM    934  C   PRO B 121      -4.162  68.528 -73.195  1.00 78.36           C  
ATOM    935  O   PRO B 121      -4.465  67.609 -72.430  1.00 78.36           O  
ATOM    936  CB  PRO B 121      -5.376  68.771 -75.389  1.00 78.36           C  
ATOM    937  CG  PRO B 121      -4.739  69.827 -76.233  1.00 78.36           C  
ATOM    938  CD  PRO B 121      -4.753  71.120 -75.469  1.00 78.36           C  
ATOM    939  N   LEU B 122      -2.911  68.873 -73.434  1.00 77.55           N  
ATOM    940  CA  LEU B 122      -1.841  68.176 -72.728  1.00 77.55           C  
ATOM    941  C   LEU B 122      -1.940  68.411 -71.224  1.00 77.55           C  
ATOM    942  O   LEU B 122      -1.861  67.464 -70.438  1.00 77.55           O  
ATOM    943  CB  LEU B 122      -0.473  68.636 -73.239  1.00 77.55           C  
ATOM    944  CG  LEU B 122       0.748  67.994 -72.578  1.00 77.55           C  
ATOM    945  CD1 LEU B 122       0.728  66.483 -72.783  1.00 77.55           C  
ATOM    946  CD2 LEU B 122       2.035  68.597 -73.132  1.00 77.55           C  
ATOM    947  N   ARG B 123      -2.066  69.634 -70.756  1.00 77.03           N  
ATOM    948  CA  ARG B 123      -2.206  69.950 -69.338  1.00 77.03           C  
ATOM    949  C   ARG B 123      -3.402  69.224 -68.732  1.00 77.03           C  
ATOM    950  O   ARG B 123      -3.292  68.624 -67.660  1.00 77.03           O  
ATOM    951  CB  ARG B 123      -2.351  71.459 -69.135  1.00 77.03           C  
ATOM    952  CG  ARG B 123      -2.476  71.876 -67.678  1.00 77.03           C  
ATOM    953  CD  ARG B 123      -2.632  73.383 -67.534  1.00 77.03           C  
ATOM    954  NE  ARG B 123      -3.907  73.847 -68.075  1.00 77.03           N  
ATOM    955  CZ  ARG B 123      -5.009  74.043 -67.357  1.00 77.03           C  
ATOM    956  NH1 ARG B 123      -5.014  73.818 -66.048  1.00 77.03           N1+
ATOM    957  NH2 ARG B 123      -6.115  74.467 -67.951  1.00 77.03           N  
ATOM    958  N   LEU B 124      -4.498  69.212 -69.404  1.00 75.45           N  
ATOM    959  CA  LEU B 124      -5.709  68.583 -68.889  1.00 75.45           C  
ATOM    960  C   LEU B 124      -5.554  67.066 -68.839  1.00 75.45           C  
ATOM    961  O   LEU B 124      -6.025  66.421 -67.899  1.00 75.45           O  
ATOM    962  CB  LEU B 124      -6.916  68.956 -69.752  1.00 75.45           C  
ATOM    963  CG  LEU B 124      -7.357  70.420 -69.705  1.00 75.45           C  
ATOM    964  CD1 LEU B 124      -8.420  70.688 -70.765  1.00 75.45           C  
ATOM    965  CD2 LEU B 124      -7.875  70.779 -68.317  1.00 75.45           C  
ATOM    966  N   ALA B 125      -4.900  66.552 -69.801  1.00 78.75           N  
ATOM    967  CA  ALA B 125      -4.649  65.113 -69.819  1.00 78.75           C  
ATOM    968  C   ALA B 125      -3.752  64.698 -68.657  1.00 78.75           C  
ATOM    969  O   ALA B 125      -3.972  63.657 -68.035  1.00 78.75           O  
ATOM    970  CB  ALA B 125      -4.021  64.699 -71.147  1.00 78.75           C  
ATOM    971  N   LYS B 126      -2.748  65.458 -68.400  1.00 78.39           N  
ATOM    972  CA  LYS B 126      -1.852  65.161 -67.286  1.00 78.39           C  
ATOM    973  C   LYS B 126      -2.600  65.190 -65.957  1.00 78.39           C  
ATOM    974  O   LYS B 126      -2.394  64.325 -65.103  1.00 78.39           O  
ATOM    975  CB  LYS B 126      -0.688  66.152 -67.254  1.00 78.39           C  
ATOM    976  CG  LYS B 126       0.351  65.922 -68.342  1.00 78.39           C  
ATOM    977  CD  LYS B 126       1.500  66.917 -68.237  1.00 78.39           C  
ATOM    978  CE  LYS B 126       2.595  66.616 -69.251  1.00 78.39           C  
ATOM    979  NZ  LYS B 126       3.745  67.561 -69.122  1.00 78.39           N1+
ATOM    980  N   ILE B 127      -3.404  66.124 -65.689  1.00 77.62           N  
ATOM    981  CA  ILE B 127      -4.203  66.212 -64.472  1.00 77.62           C  
ATOM    982  C   ILE B 127      -5.094  64.978 -64.348  1.00 77.62           C  
ATOM    983  O   ILE B 127      -5.197  64.385 -63.271  1.00 77.62           O  
ATOM    984  CB  ILE B 127      -5.061  67.497 -64.451  1.00 77.62           C  
ATOM    985  CG1 ILE B 127      -4.166  68.736 -64.328  1.00 77.62           C  
ATOM    986  CG2 ILE B 127      -6.084  67.446 -63.312  1.00 77.62           C  
ATOM    987  CD1 ILE B 127      -4.912  70.055 -64.465  1.00 77.62           C  
ATOM    988  N   TYR B 128      -5.632  64.597 -65.448  1.00 78.15           N  
ATOM    989  CA  TYR B 128      -6.498  63.423 -65.434  1.00 78.15           C  
ATOM    990  C   TYR B 128      -5.701  62.162 -65.123  1.00 78.15           C  
ATOM    991  O   TYR B 128      -6.126  61.336 -64.311  1.00 78.15           O  
ATOM    992  CB  TYR B 128      -7.216  63.269 -66.777  1.00 78.15           C  
ATOM    993  CG  TYR B 128      -8.302  62.220 -66.768  1.00 78.15           C  
ATOM    994  CD1 TYR B 128      -8.086  60.962 -67.325  1.00 78.15           C  
ATOM    995  CD2 TYR B 128      -9.545  62.486 -66.204  1.00 78.15           C  
ATOM    996  CE1 TYR B 128      -9.084  59.993 -67.321  1.00 78.15           C  
ATOM    997  CE2 TYR B 128     -10.551  61.525 -66.194  1.00 78.15           C  
ATOM    998  CZ  TYR B 128     -10.311  60.283 -66.754  1.00 78.15           C  
ATOM    999  OH  TYR B 128     -11.303  59.328 -66.747  1.00 78.15           O  
ATOM   1000  N   ALA B 129      -4.588  62.107 -65.777  1.00 77.21           N  
ATOM   1001  CA  ALA B 129      -3.742  60.942 -65.531  1.00 77.21           C  
ATOM   1002  C   ALA B 129      -3.337  60.858 -64.062  1.00 77.21           C  
ATOM   1003  O   ALA B 129      -3.356  59.778 -63.467  1.00 77.21           O  
ATOM   1004  CB  ALA B 129      -2.501  60.989 -66.419  1.00 77.21           C  
ATOM   1005  N   ASP B 130      -2.978  61.891 -63.399  1.00 75.16           N  
ATOM   1006  CA  ASP B 130      -2.622  61.936 -61.984  1.00 75.16           C  
ATOM   1007  C   ASP B 130      -3.805  61.532 -61.107  1.00 75.16           C  
ATOM   1008  O   ASP B 130      -3.634  60.824 -60.112  1.00 75.16           O  
ATOM   1009  CB  ASP B 130      -2.133  63.333 -61.597  1.00 75.16           C  
ATOM   1010  CG  ASP B 130      -0.754  63.652 -62.147  1.00 75.16           C  
ATOM   1011  OD1 ASP B 130      -0.001  62.714 -62.488  1.00 75.16           O  
ATOM   1012  OD2 ASP B 130      -0.416  64.852 -62.238  1.00 75.16           O1-
ATOM   1013  N   THR B 131      -4.952  61.943 -61.430  1.00 75.06           N  
ATOM   1014  CA  THR B 131      -6.154  61.646 -60.658  1.00 75.06           C  
ATOM   1015  C   THR B 131      -6.464  60.152 -60.693  1.00 75.06           C  
ATOM   1016  O   THR B 131      -6.760  59.550 -59.659  1.00 75.06           O  
ATOM   1017  CB  THR B 131      -7.366  62.437 -61.185  1.00 75.06           C  
ATOM   1018  CG2 THR B 131      -8.594  62.208 -60.310  1.00 75.06           C  
ATOM   1019  OG1 THR B 131      -7.050  63.835 -61.191  1.00 75.06           O  
ATOM   1020  N   VAL B 132      -6.317  59.599 -61.872  1.00 72.97           N  
ATOM   1021  CA  VAL B 132      -6.636  58.183 -62.014  1.00 72.97           C  
ATOM   1022  C   VAL B 132      -5.564  57.340 -61.325  1.00 72.97           C  
ATOM   1023  O   VAL B 132      -5.875  56.337 -60.678  1.00 72.97           O  
ATOM   1024  CB  VAL B 132      -6.761  57.775 -63.499  1.00 72.97           C  
ATOM   1025  CG1 VAL B 132      -7.159  56.305 -63.624  1.00 72.97           C  
ATOM   1026  CG2 VAL B 132      -7.775  58.668 -64.213  1.00 72.97           C  
ATOM   1027  N   ALA B 133      -4.367  57.823 -61.460  1.00 68.44           N  
ATOM   1028  CA  ALA B 133      -3.271  57.116 -60.803  1.00 68.44           C  
ATOM   1029  C   ALA B 133      -3.403  57.189 -59.284  1.00 68.44           C  
ATOM   1030  O   ALA B 133      -3.154  56.204 -58.585  1.00 68.44           O  
ATOM   1031  CB  ALA B 133      -1.927  57.691 -61.245  1.00 68.44           C  
ATOM   1032  N   ALA B 134      -3.758  58.253 -58.706  1.00 65.15           N  
ATOM   1033  CA  ALA B 134      -3.940  58.424 -57.267  1.00 65.15           C  
ATOM   1034  C   ALA B 134      -5.046  57.512 -56.743  1.00 65.15           C  
ATOM   1035  O   ALA B 134      -4.936  56.960 -55.646  1.00 65.15           O  
ATOM   1036  CB  ALA B 134      -4.256  59.881 -56.940  1.00 65.15           C  
ATOM   1037  N   ALA B 135      -6.060  57.240 -57.438  1.00 60.62           N  
ATOM   1038  CA  ALA B 135      -7.140  56.343 -57.033  1.00 60.62           C  
ATOM   1039  C   ALA B 135      -6.650  54.901 -56.941  1.00 60.62           C  
ATOM   1040  O   ALA B 135      -7.021  54.171 -56.019  1.00 60.62           O  
ATOM   1041  CB  ALA B 135      -8.310  56.444 -58.009  1.00 60.62           C  
ATOM   1042  N   SER B 136      -5.767  54.452 -57.797  1.00 57.96           N  
ATOM   1043  CA  SER B 136      -5.189  53.112 -57.775  1.00 57.96           C  
ATOM   1044  C   SER B 136      -4.249  52.934 -56.588  1.00 57.96           C  
ATOM   1045  O   SER B 136      -4.220  51.870 -55.966  1.00 57.96           O  
ATOM   1046  CB  SER B 136      -4.438  52.831 -59.077  1.00 57.96           C  
ATOM   1047  OG  SER B 136      -5.134  51.881 -59.865  1.00 57.96           O  
ATOM   1048  N   MET B 137      -3.493  53.916 -56.166  1.00 55.95           N  
ATOM   1049  CA  MET B 137      -2.553  53.884 -55.048  1.00 55.95           C  
ATOM   1050  C   MET B 137      -3.293  53.788 -53.718  1.00 55.95           C  
ATOM   1051  O   MET B 137      -2.803  53.166 -52.774  1.00 55.95           O  
ATOM   1052  CB  MET B 137      -1.659  55.125 -55.061  1.00 55.95           C  
ATOM   1053  CG  MET B 137      -0.497  55.033 -56.035  1.00 55.95           C  
ATOM   1054  SD  MET B 137       0.654  56.456 -55.894  1.00 55.95           S  
ATOM   1055  CE  MET B 137       1.577  55.974 -54.408  1.00 55.95           C  
ATOM   1056  N   ARG B 138      -4.442  54.485 -53.601  1.00 54.38           N  
ATOM   1057  CA  ARG B 138      -5.208  54.401 -52.362  1.00 54.38           C  
ATOM   1058  C   ARG B 138      -5.596  52.959 -52.054  1.00 54.38           C  
ATOM   1059  O   ARG B 138      -5.603  52.547 -50.892  1.00 54.38           O  
ATOM   1060  CB  ARG B 138      -6.461  55.275 -52.444  1.00 54.38           C  
ATOM   1061  CG  ARG B 138      -6.403  56.520 -51.573  1.00 54.38           C  
ATOM   1062  CD  ARG B 138      -7.695  57.322 -51.648  1.00 54.38           C  
ATOM   1063  NE  ARG B 138      -7.509  58.689 -51.169  1.00 54.38           N  
ATOM   1064  CZ  ARG B 138      -8.466  59.611 -51.118  1.00 54.38           C  
ATOM   1065  NH1 ARG B 138      -9.701  59.328 -51.517  1.00 54.38           N1+
ATOM   1066  NH2 ARG B 138      -8.188  60.824 -50.664  1.00 54.38           N  
ATOM   1067  N   TYR B 139      -5.877  52.141 -53.083  1.00 49.11           N  
ATOM   1068  CA  TYR B 139      -6.208  50.738 -52.861  1.00 49.11           C  
ATOM   1069  C   TYR B 139      -4.992  49.960 -52.372  1.00 49.11           C  
ATOM   1070  O   TYR B 139      -5.099  49.137 -51.461  1.00 49.11           O  
ATOM   1071  CB  TYR B 139      -6.751  50.104 -54.146  1.00 49.11           C  
ATOM   1072  CG  TYR B 139      -8.258  50.060 -54.211  1.00 49.11           C  
ATOM   1073  CD1 TYR B 139      -8.971  49.025 -53.610  1.00 49.11           C  
ATOM   1074  CD2 TYR B 139      -8.973  51.051 -54.875  1.00 49.11           C  
ATOM   1075  CE1 TYR B 139     -10.360  48.979 -53.669  1.00 49.11           C  
ATOM   1076  CE2 TYR B 139     -10.362  51.015 -54.941  1.00 49.11           C  
ATOM   1077  CZ  TYR B 139     -11.045  49.977 -54.335  1.00 49.11           C  
ATOM   1078  OH  TYR B 139     -12.420  49.937 -54.397  1.00 49.11           O  
ATOM   1079  N   SER B 140      -3.811  50.257 -52.910  1.00 50.52           N  
ATOM   1080  CA  SER B 140      -2.573  49.609 -52.490  1.00 50.52           C  
ATOM   1081  C   SER B 140      -2.193  50.011 -51.069  1.00 50.52           C  
ATOM   1082  O   SER B 140      -1.720  49.181 -50.289  1.00 50.52           O  
ATOM   1083  CB  SER B 140      -1.434  49.956 -53.449  1.00 50.52           C  
ATOM   1084  OG  SER B 140      -1.823  50.988 -54.339  1.00 50.52           O  
ATOM   1085  N   GLU B 141      -2.338  51.241 -50.706  1.00 50.09           N  
ATOM   1086  CA  GLU B 141      -2.039  51.713 -49.357  1.00 50.09           C  
ATOM   1087  C   GLU B 141      -2.931  51.031 -48.324  1.00 50.09           C  
ATOM   1088  O   GLU B 141      -2.468  50.665 -47.241  1.00 50.09           O  
ATOM   1089  CB  GLU B 141      -2.201  53.233 -49.271  1.00 50.09           C  
ATOM   1090  CG  GLU B 141      -0.952  53.958 -48.792  1.00 50.09           C  
ATOM   1091  CD  GLU B 141      -1.100  55.472 -48.792  1.00 50.09           C  
ATOM   1092  OE1 GLU B 141      -0.132  56.176 -48.426  1.00 50.09           O  
ATOM   1093  OE2 GLU B 141      -2.192  55.957 -49.161  1.00 50.09           O1-
ATOM   1094  N   THR B 142      -4.250  50.924 -48.592  1.00 47.89           N  
ATOM   1095  CA  THR B 142      -5.151  50.223 -47.685  1.00 47.89           C  
ATOM   1096  C   THR B 142      -4.717  48.772 -47.505  1.00 47.89           C  
ATOM   1097  O   THR B 142      -4.718  48.252 -46.387  1.00 47.89           O  
ATOM   1098  CB  THR B 142      -6.603  50.268 -48.195  1.00 47.89           C  
ATOM   1099  CG2 THR B 142      -7.580  49.819 -47.113  1.00 47.89           C  
ATOM   1100  OG1 THR B 142      -6.925  51.609 -48.586  1.00 47.89           O  
ATOM   1101  N   LEU B 143      -4.290  48.171 -48.563  1.00 47.30           N  
ATOM   1102  CA  LEU B 143      -3.793  46.801 -48.481  1.00 47.30           C  
ATOM   1103  C   LEU B 143      -2.508  46.738 -47.664  1.00 47.30           C  
ATOM   1104  O   LEU B 143      -2.326  45.826 -46.854  1.00 47.30           O  
ATOM   1105  CB  LEU B 143      -3.550  46.235 -49.882  1.00 47.30           C  
ATOM   1106  CG  LEU B 143      -3.866  44.751 -50.078  1.00 47.30           C  
ATOM   1107  CD1 LEU B 143      -5.311  44.572 -50.532  1.00 47.30           C  
ATOM   1108  CD2 LEU B 143      -2.903  44.127 -51.082  1.00 47.30           C  
ATOM   1109  N   PHE B 144      -1.564  47.666 -47.844  1.00 46.46           N  
ATOM   1110  CA  PHE B 144      -0.344  47.756 -47.051  1.00 46.46           C  
ATOM   1111  C   PHE B 144      -0.670  47.919 -45.572  1.00 46.46           C  
ATOM   1112  O   PHE B 144      -0.073  47.254 -44.722  1.00 46.46           O  
ATOM   1113  CB  PHE B 144       0.524  48.925 -47.529  1.00 46.46           C  
ATOM   1114  CG  PHE B 144       1.949  48.859 -47.048  1.00 46.46           C  
ATOM   1115  CD1 PHE B 144       2.346  49.553 -45.911  1.00 46.46           C  
ATOM   1116  CD2 PHE B 144       2.891  48.103 -47.733  1.00 46.46           C  
ATOM   1117  CE1 PHE B 144       3.664  49.494 -45.464  1.00 46.46           C  
ATOM   1118  CE2 PHE B 144       4.210  48.040 -47.292  1.00 46.46           C  
ATOM   1119  CZ  PHE B 144       4.594  48.737 -46.158  1.00 46.46           C  
ATOM   1120  N   ASN B 145      -1.469  48.856 -45.227  1.00 45.83           N  
ATOM   1121  CA  ASN B 145      -1.835  49.082 -43.833  1.00 45.83           C  
ATOM   1122  C   ASN B 145      -2.451  47.836 -43.205  1.00 45.83           C  
ATOM   1123  O   ASN B 145      -2.201  47.534 -42.037  1.00 45.83           O  
ATOM   1124  CB  ASN B 145      -2.796  50.267 -43.716  1.00 45.83           C  
ATOM   1125  CG  ASN B 145      -2.089  51.605 -43.804  1.00 45.83           C  
ATOM   1126  ND2 ASN B 145      -2.850  52.663 -44.051  1.00 45.83           N  
ATOM   1127  OD1 ASN B 145      -0.867  51.686 -43.651  1.00 45.83           O  
ATOM   1128  N   VAL B 146      -3.263  47.105 -43.942  1.00 44.47           N  
ATOM   1129  CA  VAL B 146      -3.867  45.877 -43.435  1.00 44.47           C  
ATOM   1130  C   VAL B 146      -2.784  44.829 -43.194  1.00 44.47           C  
ATOM   1131  O   VAL B 146      -2.799  44.134 -42.175  1.00 44.47           O  
ATOM   1132  CB  VAL B 146      -4.935  45.327 -44.406  1.00 44.47           C  
ATOM   1133  CG1 VAL B 146      -5.391  43.934 -43.975  1.00 44.47           C  
ATOM   1134  CG2 VAL B 146      -6.126  46.281 -44.486  1.00 44.47           C  
ATOM   1135  N   VAL B 147      -1.859  44.735 -44.180  1.00 45.05           N  
ATOM   1136  CA  VAL B 147      -0.785  43.756 -44.048  1.00 45.05           C  
ATOM   1137  C   VAL B 147       0.216  44.224 -42.995  1.00 45.05           C  
ATOM   1138  O   VAL B 147       0.702  43.423 -42.193  1.00 45.05           O  
ATOM   1139  CB  VAL B 147      -0.068  43.515 -45.396  1.00 45.05           C  
ATOM   1140  CG1 VAL B 147       1.100  42.546 -45.221  1.00 45.05           C  
ATOM   1141  CG2 VAL B 147      -1.053  42.988 -46.437  1.00 45.05           C  
ATOM   1142  N   SER B 148       0.720  45.526 -43.043  1.00 40.73           N  
ATOM   1143  CA  SER B 148       1.681  46.045 -42.075  1.00 40.73           C  
ATOM   1144  C   SER B 148       1.095  46.058 -40.667  1.00 40.73           C  
ATOM   1145  O   SER B 148       1.799  45.785 -39.693  1.00 40.73           O  
ATOM   1146  CB  SER B 148       2.125  47.456 -42.464  1.00 40.73           C  
ATOM   1147  OG  SER B 148       1.497  48.425 -41.642  1.00 40.73           O  
ATOM   1148  N   ASP B 149      -0.097  46.658 -40.454  1.00 39.07           N  
ATOM   1149  CA  ASP B 149      -0.676  46.632 -39.115  1.00 39.07           C  
ATOM   1150  C   ASP B 149      -0.989  45.203 -38.679  1.00 39.07           C  
ATOM   1151  O   ASP B 149      -1.172  44.936 -37.489  1.00 39.07           O  
ATOM   1152  CB  ASP B 149      -1.943  47.488 -39.061  1.00 39.07           C  
ATOM   1153  CG  ASP B 149      -1.651  48.976 -38.990  1.00 39.07           C  
ATOM   1154  OD1 ASP B 149      -0.488  49.359 -38.739  1.00 39.07           O  
ATOM   1155  OD2 ASP B 149      -2.594  49.774 -39.183  1.00 39.07           O1-
ATOM   1156  N   GLY B 150      -1.354  44.281 -39.608  1.00 38.69           N  
ATOM   1157  CA  GLY B 150      -1.470  42.884 -39.222  1.00 38.69           C  
ATOM   1158  C   GLY B 150      -0.127  42.208 -39.017  1.00 38.69           C  
ATOM   1159  O   GLY B 150       0.817  42.451 -39.772  1.00 38.69           O  
ATOM   1160  N   VAL B 151       0.525  42.126 -37.744  1.00 37.87           N  
ATOM   1161  CA  VAL B 151       1.754  41.664 -37.107  1.00 37.87           C  
ATOM   1162  C   VAL B 151       2.222  40.368 -37.765  1.00 37.87           C  
ATOM   1163  O   VAL B 151       1.808  39.277 -37.366  1.00 37.87           O  
ATOM   1164  CB  VAL B 151       1.561  41.451 -35.589  1.00 37.87           C  
ATOM   1165  CG1 VAL B 151       2.883  41.072 -34.924  1.00 37.87           C  
ATOM   1166  CG2 VAL B 151       0.976  42.707 -34.945  1.00 37.87           C  
ATOM   1167  N   ILE B 152       1.757  39.783 -38.866  1.00 38.04           N  
ATOM   1168  CA  ILE B 152       2.404  38.532 -39.243  1.00 38.04           C  
ATOM   1169  C   ILE B 152       3.904  38.759 -39.418  1.00 38.04           C  
ATOM   1170  O   ILE B 152       4.320  39.656 -40.155  1.00 38.04           O  
ATOM   1171  CB  ILE B 152       1.796  37.949 -40.538  1.00 38.04           C  
ATOM   1172  CG1 ILE B 152       0.297  37.685 -40.352  1.00 38.04           C  
ATOM   1173  CG2 ILE B 152       2.530  36.670 -40.951  1.00 38.04           C  
ATOM   1174  CD1 ILE B 152      -0.413  37.228 -41.620  1.00 38.04           C  
ATOM   1175  N   GLY B 153       4.750  38.588 -38.370  1.00 37.77           N  
ATOM   1176  CA  GLY B 153       6.203  38.623 -38.421  1.00 37.77           C  
ATOM   1177  C   GLY B 153       6.773  37.942 -39.651  1.00 37.77           C  
ATOM   1178  O   GLY B 153       6.971  36.726 -39.658  1.00 37.77           O  
ATOM   1179  N   LEU B 154       6.415  38.193 -40.770  1.00 35.10           N  
ATOM   1180  CA  LEU B 154       7.047  37.670 -41.976  1.00 35.10           C  
ATOM   1181  C   LEU B 154       8.557  37.877 -41.932  1.00 35.10           C  
ATOM   1182  O   LEU B 154       9.237  37.736 -42.951  1.00 35.10           O  
ATOM   1183  CB  LEU B 154       6.464  38.344 -43.222  1.00 35.10           C  
ATOM   1184  CG  LEU B 154       5.036  37.951 -43.600  1.00 35.10           C  
ATOM   1185  CD1 LEU B 154       4.433  38.986 -44.544  1.00 35.10           C  
ATOM   1186  CD2 LEU B 154       5.013  36.564 -44.233  1.00 35.10           C  
ATOM   1187  N   ALA B 155       9.112  38.440 -40.936  1.00 33.41           N  
ATOM   1188  CA  ALA B 155      10.529  38.726 -41.145  1.00 33.41           C  
ATOM   1189  C   ALA B 155      11.346  37.438 -41.204  1.00 33.41           C  
ATOM   1190  O   ALA B 155      11.485  36.738 -40.198  1.00 33.41           O  
ATOM   1191  CB  ALA B 155      11.057  39.637 -40.040  1.00 33.41           C  
ATOM   1192  N   LYS B 156      11.206  36.466 -42.217  1.00 35.11           N  
ATOM   1193  CA  LYS B 156      12.241  35.447 -42.361  1.00 35.11           C  
ATOM   1194  C   LYS B 156      13.632  36.074 -42.370  1.00 35.11           C  
ATOM   1195  O   LYS B 156      13.984  36.802 -43.300  1.00 35.11           O  
ATOM   1196  CB  LYS B 156      12.023  34.636 -43.639  1.00 35.11           C  
ATOM   1197  CG  LYS B 156      11.690  33.172 -43.395  1.00 35.11           C  
ATOM   1198  CD  LYS B 156      11.552  32.404 -44.703  1.00 35.11           C  
ATOM   1199  CE  LYS B 156      11.244  30.933 -44.459  1.00 35.11           C  
ATOM   1200  NZ  LYS B 156      11.136  30.170 -45.739  1.00 35.11           N1+
ATOM   1201  N   GLY B 157      14.107  36.474 -41.278  1.00 36.06           N  
ATOM   1202  CA  GLY B 157      15.526  36.749 -41.431  1.00 36.06           C  
ATOM   1203  C   GLY B 157      16.300  35.583 -42.017  1.00 36.06           C  
ATOM   1204  O   GLY B 157      15.824  34.446 -42.004  1.00 36.06           O  
ATOM   1205  N   GLU B 158      17.112  35.619 -43.058  1.00 37.23           N  
ATOM   1206  CA  GLU B 158      17.978  34.683 -43.768  1.00 37.23           C  
ATOM   1207  C   GLU B 158      18.323  33.479 -42.896  1.00 37.23           C  
ATOM   1208  O   GLU B 158      18.377  32.348 -43.383  1.00 37.23           O  
ATOM   1209  CB  GLU B 158      19.260  35.381 -44.231  1.00 37.23           C  
ATOM   1210  CG  GLU B 158      19.133  36.065 -45.585  1.00 37.23           C  
ATOM   1211  CD  GLU B 158      20.437  36.678 -46.071  1.00 37.23           C  
ATOM   1212  OE1 GLU B 158      20.482  37.176 -47.219  1.00 37.23           O  
ATOM   1213  OE2 GLU B 158      21.421  36.660 -45.299  1.00 37.23           O1-
ATOM   1214  N   HIS B 159      18.929  33.614 -41.706  1.00 38.99           N  
ATOM   1215  CA  HIS B 159      19.536  32.585 -40.869  1.00 38.99           C  
ATOM   1216  C   HIS B 159      18.606  32.184 -39.729  1.00 38.99           C  
ATOM   1217  O   HIS B 159      19.061  31.680 -38.699  1.00 38.99           O  
ATOM   1218  CB  HIS B 159      20.874  33.070 -40.309  1.00 38.99           C  
ATOM   1219  CG  HIS B 159      21.996  33.004 -41.296  1.00 38.99           C  
ATOM   1220  CD2 HIS B 159      22.607  33.975 -42.015  1.00 38.99           C  
ATOM   1221  ND1 HIS B 159      22.617  31.822 -41.638  1.00 38.99           N  
ATOM   1222  CE1 HIS B 159      23.564  32.070 -42.527  1.00 38.99           C  
ATOM   1223  NE2 HIS B 159      23.578  33.369 -42.773  1.00 38.99           N  
ATOM   1224  N   SER B 160      17.360  32.439 -39.743  1.00 49.31           N  
ATOM   1225  CA  SER B 160      16.650  32.148 -38.502  1.00 49.31           C  
ATOM   1226  C   SER B 160      16.118  30.719 -38.492  1.00 49.31           C  
ATOM   1227  O   SER B 160      15.709  30.196 -39.530  1.00 49.31           O  
ATOM   1228  CB  SER B 160      15.497  33.131 -38.300  1.00 49.31           C  
ATOM   1229  OG  SER B 160      14.254  32.515 -38.590  1.00 49.31           O  
ATOM   1230  N   THR B 161      16.582  29.849 -37.603  1.00 57.63           N  
ATOM   1231  CA  THR B 161      16.140  28.492 -37.305  1.00 57.63           C  
ATOM   1232  C   THR B 161      14.664  28.476 -36.918  1.00 57.63           C  
ATOM   1233  O   THR B 161      14.109  27.420 -36.606  1.00 57.63           O  
ATOM   1234  CB  THR B 161      16.977  27.868 -36.173  1.00 57.63           C  
ATOM   1235  CG2 THR B 161      18.437  27.719 -36.587  1.00 57.63           C  
ATOM   1236  OG1 THR B 161      16.903  28.707 -35.014  1.00 57.63           O  
ATOM   1237  N   ILE B 162      14.029  29.659 -36.924  1.00 57.03           N  
ATOM   1238  CA  ILE B 162      12.616  29.687 -36.563  1.00 57.03           C  
ATOM   1239  C   ILE B 162      11.809  30.336 -37.685  1.00 57.03           C  
ATOM   1240  O   ILE B 162      12.325  31.182 -38.420  1.00 57.03           O  
ATOM   1241  CB  ILE B 162      12.387  30.440 -35.233  1.00 57.03           C  
ATOM   1242  CG1 ILE B 162      12.916  31.875 -35.334  1.00 57.03           C  
ATOM   1243  CG2 ILE B 162      13.046  29.694 -34.069  1.00 57.03           C  
ATOM   1244  CD1 ILE B 162      12.537  32.760 -34.154  1.00 57.03           C  
ATOM   1245  N   ILE B 163      10.658  29.911 -38.000  1.00 62.25           N  
ATOM   1246  CA  ILE B 163       9.664  30.541 -38.862  1.00 62.25           C  
ATOM   1247  C   ILE B 163       8.576  31.189 -38.009  1.00 62.25           C  
ATOM   1248  O   ILE B 163       7.710  30.498 -37.468  1.00 62.25           O  
ATOM   1249  CB  ILE B 163       9.041  29.524 -39.844  1.00 62.25           C  
ATOM   1250  CG1 ILE B 163      10.140  28.725 -40.554  1.00 62.25           C  
ATOM   1251  CG2 ILE B 163       8.139  30.234 -40.857  1.00 62.25           C  
ATOM   1252  CD1 ILE B 163       9.617  27.578 -41.409  1.00 62.25           C  
ATOM   1253  N   PRO B 164       8.733  32.430 -37.750  1.00 59.61           N  
ATOM   1254  CA  PRO B 164       7.740  33.084 -36.895  1.00 59.61           C  
ATOM   1255  C   PRO B 164       6.342  33.086 -37.510  1.00 59.61           C  
ATOM   1256  O   PRO B 164       6.198  33.251 -38.724  1.00 59.61           O  
ATOM   1257  CB  PRO B 164       8.277  34.511 -36.758  1.00 59.61           C  
ATOM   1258  CG  PRO B 164       9.309  34.635 -37.832  1.00 59.61           C  
ATOM   1259  CD  PRO B 164       9.577  33.270 -38.396  1.00 59.61           C  
ATOM   1260  N   ILE B 165       5.348  32.676 -36.815  1.00 62.76           N  
ATOM   1261  CA  ILE B 165       3.937  32.778 -37.174  1.00 62.76           C  
ATOM   1262  C   ILE B 165       3.371  34.102 -36.666  1.00 62.76           C  
ATOM   1263  O   ILE B 165       2.641  34.789 -37.385  1.00 62.76           O  
ATOM   1264  CB  ILE B 165       3.122  31.594 -36.608  1.00 62.76           C  
ATOM   1265  CG1 ILE B 165       3.623  30.271 -37.198  1.00 62.76           C  
ATOM   1266  CG2 ILE B 165       1.628  31.786 -36.884  1.00 62.76           C  
ATOM   1267  CD1 ILE B 165       3.044  29.034 -36.525  1.00 62.76           C  
ATOM   1268  N   LEU B 166       3.715  34.519 -35.487  1.00 62.46           N  
ATOM   1269  CA  LEU B 166       3.326  35.767 -34.841  1.00 62.46           C  
ATOM   1270  C   LEU B 166       4.507  36.389 -34.103  1.00 62.46           C  
ATOM   1271  O   LEU B 166       5.220  35.698 -33.371  1.00 62.46           O  
ATOM   1272  CB  LEU B 166       2.169  35.528 -33.866  1.00 62.46           C  
ATOM   1273  CG  LEU B 166       1.622  36.763 -33.148  1.00 62.46           C  
ATOM   1274  CD1 LEU B 166       0.839  37.638 -34.120  1.00 62.46           C  
ATOM   1275  CD2 LEU B 166       0.748  36.351 -31.968  1.00 62.46           C  
ATOM   1276  N   THR B 167       4.849  37.694 -34.372  1.00 57.17           N  
ATOM   1277  CA  THR B 167       5.880  38.432 -33.650  1.00 57.17           C  
ATOM   1278  C   THR B 167       5.275  39.623 -32.912  1.00 57.17           C  
ATOM   1279  O   THR B 167       4.182  40.080 -33.251  1.00 57.17           O  
ATOM   1280  CB  THR B 167       6.985  38.923 -34.603  1.00 57.17           C  
ATOM   1281  CG2 THR B 167       7.656  37.753 -35.316  1.00 57.17           C  
ATOM   1282  OG1 THR B 167       6.411  39.798 -35.582  1.00 57.17           O  
ATOM   1283  N   ASP B 168       5.862  39.951 -31.786  1.00 58.62           N  
ATOM   1284  CA  ASP B 168       5.468  41.211 -31.163  1.00 58.62           C  
ATOM   1285  C   ASP B 168       6.066  42.402 -31.908  1.00 58.62           C  
ATOM   1286  O   ASP B 168       6.693  42.234 -32.956  1.00 58.62           O  
ATOM   1287  CB  ASP B 168       5.897  41.240 -29.694  1.00 58.62           C  
ATOM   1288  CG  ASP B 168       7.405  41.260 -29.517  1.00 58.62           C  
ATOM   1289  OD1 ASP B 168       8.136  41.393 -30.523  1.00 58.62           O  
ATOM   1290  OD2 ASP B 168       7.867  41.138 -28.362  1.00 58.62           O1-
ATOM   1291  N   GLY B 169       5.745  43.647 -31.427  1.00 57.30           N  
ATOM   1292  CA  GLY B 169       6.192  44.883 -32.050  1.00 57.30           C  
ATOM   1293  C   GLY B 169       7.702  45.023 -32.083  1.00 57.30           C  
ATOM   1294  O   GLY B 169       8.243  45.775 -32.897  1.00 57.30           O  
ATOM   1295  N   GLU B 170       8.255  44.155 -31.217  1.00 58.90           N  
ATOM   1296  CA  GLU B 170       9.712  44.236 -31.156  1.00 58.90           C  
ATOM   1297  C   GLU B 170      10.361  43.121 -31.972  1.00 58.90           C  
ATOM   1298  O   GLU B 170      11.585  42.976 -31.971  1.00 58.90           O  
ATOM   1299  CB  GLU B 170      10.194  44.174 -29.705  1.00 58.90           C  
ATOM   1300  CG  GLU B 170       9.734  45.349 -28.853  1.00 58.90           C  
ATOM   1301  CD  GLU B 170      10.375  45.378 -27.475  1.00 58.90           C  
ATOM   1302  OE1 GLU B 170      10.190  46.375 -26.740  1.00 58.90           O  
ATOM   1303  OE2 GLU B 170      11.069  44.396 -27.127  1.00 58.90           O1-
ATOM   1304  N   GLY B 171       9.500  42.359 -32.637  1.00 56.93           N  
ATOM   1305  CA  GLY B 171      10.038  41.300 -33.476  1.00 56.93           C  
ATOM   1306  C   GLY B 171      10.210  39.985 -32.741  1.00 56.93           C  
ATOM   1307  O   GLY B 171      10.765  39.029 -33.287  1.00 56.93           O  
ATOM   1308  N   LYS B 172       9.794  39.957 -31.501  1.00 63.98           N  
ATOM   1309  CA  LYS B 172       9.867  38.707 -30.750  1.00 63.98           C  
ATOM   1310  C   LYS B 172       8.782  37.732 -31.199  1.00 63.98           C  
ATOM   1311  O   LYS B 172       7.604  38.089 -31.253  1.00 63.98           O  
ATOM   1312  CB  LYS B 172       9.744  38.974 -29.250  1.00 63.98           C  
ATOM   1313  CG  LYS B 172       9.980  37.747 -28.381  1.00 63.98           C  
ATOM   1314  CD  LYS B 172       9.804  38.066 -26.902  1.00 63.98           C  
ATOM   1315  CE  LYS B 172       9.942  36.819 -26.039  1.00 63.98           C  
ATOM   1316  NZ  LYS B 172       9.706  37.116 -24.595  1.00 63.98           N1+
ATOM   1317  N   ALA B 173       9.231  36.567 -31.608  1.00 63.32           N  
ATOM   1318  CA  ALA B 173       8.300  35.544 -32.076  1.00 63.32           C  
ATOM   1319  C   ALA B 173       7.428  35.031 -30.934  1.00 63.32           C  
ATOM   1320  O   ALA B 173       7.935  34.461 -29.965  1.00 63.32           O  
ATOM   1321  CB  ALA B 173       9.061  34.387 -32.721  1.00 63.32           C  
ATOM   1322  N   LEU B 174       6.162  35.283 -30.964  1.00 64.02           N  
ATOM   1323  CA  LEU B 174       5.200  34.823 -29.969  1.00 64.02           C  
ATOM   1324  C   LEU B 174       4.705  33.419 -30.299  1.00 64.02           C  
ATOM   1325  O   LEU B 174       4.365  32.648 -29.399  1.00 64.02           O  
ATOM   1326  CB  LEU B 174       4.014  35.787 -29.884  1.00 64.02           C  
ATOM   1327  CG  LEU B 174       4.336  37.224 -29.469  1.00 64.02           C  
ATOM   1328  CD1 LEU B 174       3.099  38.105 -29.602  1.00 64.02           C  
ATOM   1329  CD2 LEU B 174       4.874  37.260 -28.042  1.00 64.02           C  
ATOM   1330  N   ALA B 175       4.588  32.989 -31.512  1.00 67.46           N  
ATOM   1331  CA  ALA B 175       4.285  31.670 -32.060  1.00 67.46           C  
ATOM   1332  C   ALA B 175       5.133  31.380 -33.295  1.00 67.46           C  
ATOM   1333  O   ALA B 175       5.215  32.206 -34.207  1.00 67.46           O  
ATOM   1334  CB  ALA B 175       2.800  31.564 -32.402  1.00 67.46           C  
ATOM   1335  N   TYR B 176       5.909  30.412 -33.315  1.00 67.99           N  
ATOM   1336  CA  TYR B 176       6.824  30.126 -34.415  1.00 67.99           C  
ATOM   1337  C   TYR B 176       7.038  28.626 -34.570  1.00 67.99           C  
ATOM   1338  O   TYR B 176       6.678  27.846 -33.685  1.00 67.99           O  
ATOM   1339  CB  TYR B 176       8.169  30.825 -34.191  1.00 67.99           C  
ATOM   1340  CG  TYR B 176       8.852  30.428 -32.905  1.00 67.99           C  
ATOM   1341  CD1 TYR B 176       8.530  31.050 -31.701  1.00 67.99           C  
ATOM   1342  CD2 TYR B 176       9.822  29.431 -32.892  1.00 67.99           C  
ATOM   1343  CE1 TYR B 176       9.159  30.689 -30.514  1.00 67.99           C  
ATOM   1344  CE2 TYR B 176      10.457  29.062 -31.711  1.00 67.99           C  
ATOM   1345  CZ  TYR B 176      10.119  29.695 -30.529  1.00 67.99           C  
ATOM   1346  OH  TYR B 176      10.745  29.334 -29.357  1.00 67.99           O  
ATOM   1347  N   TYR B 177       7.452  28.252 -35.695  1.00 65.77           N  
ATOM   1348  CA  TYR B 177       7.913  26.894 -35.963  1.00 65.77           C  
ATOM   1349  C   TYR B 177       9.434  26.815 -35.914  1.00 65.77           C  
ATOM   1350  O   TYR B 177      10.124  27.575 -36.597  1.00 65.77           O  
ATOM   1351  CB  TYR B 177       7.410  26.415 -37.328  1.00 65.77           C  
ATOM   1352  CG  TYR B 177       7.591  24.933 -37.556  1.00 65.77           C  
ATOM   1353  CD1 TYR B 177       8.703  24.445 -38.238  1.00 65.77           C  
ATOM   1354  CD2 TYR B 177       6.651  24.020 -37.091  1.00 65.77           C  
ATOM   1355  CE1 TYR B 177       8.873  23.081 -38.452  1.00 65.77           C  
ATOM   1356  CE2 TYR B 177       6.811  22.654 -37.299  1.00 65.77           C  
ATOM   1357  CZ  TYR B 177       7.923  22.195 -37.979  1.00 65.77           C  
ATOM   1358  OH  TYR B 177       8.087  20.844 -38.188  1.00 65.77           O  
ATOM   1359  N   ASP B 178       9.915  26.137 -35.014  1.00 67.66           N  
ATOM   1360  CA  ASP B 178      11.349  25.884 -34.914  1.00 67.66           C  
ATOM   1361  C   ASP B 178      11.790  24.819 -35.915  1.00 67.66           C  
ATOM   1362  O   ASP B 178      11.434  23.647 -35.779  1.00 67.66           O  
ATOM   1363  CB  ASP B 178      11.721  25.456 -33.493  1.00 67.66           C  
ATOM   1364  CG  ASP B 178      13.219  25.465 -33.243  1.00 67.66           C  
ATOM   1365  OD1 ASP B 178      13.992  25.122 -34.163  1.00 67.66           O  
ATOM   1366  OD2 ASP B 178      13.629  25.816 -32.116  1.00 67.66           O1-
ATOM   1367  N   THR B 179      12.501  25.264 -36.923  1.00 64.08           N  
ATOM   1368  CA  THR B 179      12.883  24.353 -37.996  1.00 64.08           C  
ATOM   1369  C   THR B 179      13.967  23.388 -37.525  1.00 64.08           C  
ATOM   1370  O   THR B 179      14.143  22.314 -38.104  1.00 64.08           O  
ATOM   1371  CB  THR B 179      13.381  25.125 -39.232  1.00 64.08           C  
ATOM   1372  CG2 THR B 179      12.270  25.980 -39.831  1.00 64.08           C  
ATOM   1373  OG1 THR B 179      14.471  25.974 -38.851  1.00 64.08           O  
ATOM   1374  N   GLU B 180      14.679  23.783 -36.538  1.00 63.28           N  
ATOM   1375  CA  GLU B 180      15.700  22.886 -36.004  1.00 63.28           C  
ATOM   1376  C   GLU B 180      15.069  21.721 -35.246  1.00 63.28           C  
ATOM   1377  O   GLU B 180      15.423  20.562 -35.473  1.00 63.28           O  
ATOM   1378  CB  GLU B 180      16.661  23.650 -35.089  1.00 63.28           C  
ATOM   1379  CG  GLU B 180      18.129  23.452 -35.438  1.00 63.28           C  
ATOM   1380  CD  GLU B 180      19.069  24.259 -34.557  1.00 63.28           C  
ATOM   1381  OE1 GLU B 180      20.304  24.167 -34.742  1.00 63.28           O  
ATOM   1382  OE2 GLU B 180      18.567  24.989 -33.673  1.00 63.28           O1-
ATOM   1383  N   ASP B 181      14.106  22.039 -34.371  1.00 61.47           N  
ATOM   1384  CA  ASP B 181      13.432  21.012 -33.582  1.00 61.47           C  
ATOM   1385  C   ASP B 181      12.193  20.489 -34.306  1.00 61.47           C  
ATOM   1386  O   ASP B 181      11.544  19.551 -33.838  1.00 61.47           O  
ATOM   1387  CB  ASP B 181      13.045  21.560 -32.207  1.00 61.47           C  
ATOM   1388  CG  ASP B 181      14.248  21.866 -31.331  1.00 61.47           C  
ATOM   1389  OD1 ASP B 181      15.343  21.320 -31.586  1.00 61.47           O  
ATOM   1390  OD2 ASP B 181      14.098  22.658 -30.375  1.00 61.47           O1-
ATOM   1391  N   GLU B 182      11.863  21.159 -35.523  1.00 62.06           N  
ATOM   1392  CA  GLU B 182      10.650  20.840 -36.271  1.00 62.06           C  
ATOM   1393  C   GLU B 182       9.425  20.840 -35.361  1.00 62.06           C  
ATOM   1394  O   GLU B 182       8.631  19.897 -35.380  1.00 62.06           O  
ATOM   1395  CB  GLU B 182      10.789  19.483 -36.966  1.00 62.06           C  
ATOM   1396  CG  GLU B 182      11.839  19.461 -38.067  1.00 62.06           C  
ATOM   1397  CD  GLU B 182      11.706  18.268 -39.000  1.00 62.06           C  
ATOM   1398  OE1 GLU B 182      12.242  18.319 -40.131  1.00 62.06           O  
ATOM   1399  OE2 GLU B 182      11.060  17.275 -38.598  1.00 62.06           O1-
ATOM   1400  N   THR B 183       9.364  21.674 -34.415  1.00 68.01           N  
ATOM   1401  CA  THR B 183       8.324  21.797 -33.400  1.00 68.01           C  
ATOM   1402  C   THR B 183       7.728  23.202 -33.404  1.00 68.01           C  
ATOM   1403  O   THR B 183       8.455  24.190 -33.522  1.00 68.01           O  
ATOM   1404  CB  THR B 183       8.871  21.473 -31.997  1.00 68.01           C  
ATOM   1405  CG2 THR B 183       7.753  21.457 -30.960  1.00 68.01           C  
ATOM   1406  OG1 THR B 183       9.503  20.187 -32.022  1.00 68.01           O  
ATOM   1407  N   PHE B 184       6.467  23.224 -33.412  1.00 68.67           N  
ATOM   1408  CA  PHE B 184       5.761  24.478 -33.174  1.00 68.67           C  
ATOM   1409  C   PHE B 184       5.948  24.939 -31.733  1.00 68.67           C  
ATOM   1410  O   PHE B 184       5.808  24.147 -30.799  1.00 68.67           O  
ATOM   1411  CB  PHE B 184       4.270  24.324 -33.487  1.00 68.67           C  
ATOM   1412  CG  PHE B 184       3.446  25.531 -33.127  1.00 68.67           C  
ATOM   1413  CD1 PHE B 184       2.760  25.587 -31.921  1.00 68.67           C  
ATOM   1414  CD2 PHE B 184       3.359  26.611 -33.997  1.00 68.67           C  
ATOM   1415  CE1 PHE B 184       1.997  26.703 -31.585  1.00 68.67           C  
ATOM   1416  CE2 PHE B 184       2.599  27.730 -33.668  1.00 68.67           C  
ATOM   1417  CZ  PHE B 184       1.918  27.774 -32.463  1.00 68.67           C  
ATOM   1418  N   LYS B 185       6.351  26.082 -31.515  1.00 68.50           N  
ATOM   1419  CA  LYS B 185       6.542  26.696 -30.204  1.00 68.50           C  
ATOM   1420  C   LYS B 185       5.777  28.012 -30.096  1.00 68.50           C  
ATOM   1421  O   LYS B 185       5.661  28.751 -31.075  1.00 68.50           O  
ATOM   1422  CB  LYS B 185       8.029  26.931 -29.933  1.00 68.50           C  
ATOM   1423  CG  LYS B 185       8.861  25.657 -29.900  1.00 68.50           C  
ATOM   1424  CD  LYS B 185      10.308  25.944 -29.522  1.00 68.50           C  
ATOM   1425  CE  LYS B 185      11.147  24.673 -29.510  1.00 68.50           C  
ATOM   1426  NZ  LYS B 185      12.576  24.956 -29.181  1.00 68.50           N1+
ATOM   1427  N   ALA B 186       5.077  28.138 -29.113  1.00 68.43           N  
ATOM   1428  CA  ALA B 186       4.377  29.402 -28.899  1.00 68.43           C  
ATOM   1429  C   ALA B 186       4.477  29.845 -27.442  1.00 68.43           C  
ATOM   1430  O   ALA B 186       4.556  29.010 -26.537  1.00 68.43           O  
ATOM   1431  CB  ALA B 186       2.913  29.277 -29.314  1.00 68.43           C  
ATOM   1432  N   GLY B 187       4.631  31.135 -27.267  1.00 60.48           N  
ATOM   1433  CA  GLY B 187       4.732  31.691 -25.926  1.00 60.48           C  
ATOM   1434  C   GLY B 187       3.582  31.285 -25.024  1.00 60.48           C  
ATOM   1435  O   GLY B 187       2.418  31.343 -25.429  1.00 60.48           O  
ATOM   1436  N   GLY B 188       3.837  30.841 -23.884  1.00 58.34           N  
ATOM   1437  CA  GLY B 188       2.903  30.517 -22.817  1.00 58.34           C  
ATOM   1438  C   GLY B 188       2.173  29.207 -23.040  1.00 58.34           C  
ATOM   1439  O   GLY B 188       1.319  28.821 -22.238  1.00 58.34           O  
ATOM   1440  N   LEU B 189       2.340  28.713 -24.319  1.00 61.20           N  
ATOM   1441  CA  LEU B 189       1.585  27.508 -24.642  1.00 61.20           C  
ATOM   1442  C   LEU B 189       1.896  26.390 -23.653  1.00 61.20           C  
ATOM   1443  O   LEU B 189       0.986  25.820 -23.046  1.00 61.20           O  
ATOM   1444  CB  LEU B 189       1.899  27.045 -26.068  1.00 61.20           C  
ATOM   1445  CG  LEU B 189       1.216  25.756 -26.528  1.00 61.20           C  
ATOM   1446  CD1 LEU B 189      -0.298  25.936 -26.547  1.00 61.20           C  
ATOM   1447  CD2 LEU B 189       1.728  25.340 -27.902  1.00 61.20           C  
ATOM   1448  N   LEU B 190       3.185  26.120 -23.640  1.00 56.56           N  
ATOM   1449  CA  LEU B 190       3.581  25.056 -22.724  1.00 56.56           C  
ATOM   1450  C   LEU B 190       3.156  25.381 -21.296  1.00 56.56           C  
ATOM   1451  O   LEU B 190       2.658  24.511 -20.578  1.00 56.56           O  
ATOM   1452  CB  LEU B 190       5.095  24.835 -22.781  1.00 56.56           C  
ATOM   1453  CG  LEU B 190       5.605  23.917 -23.892  1.00 56.56           C  
ATOM   1454  CD1 LEU B 190       7.098  24.135 -24.116  1.00 56.56           C  
ATOM   1455  CD2 LEU B 190       5.317  22.458 -23.554  1.00 56.56           C  
ATOM   1456  N   GLU B 191       3.399  26.612 -20.956  1.00 56.97           N  
ATOM   1457  CA  GLU B 191       2.994  27.038 -19.620  1.00 56.97           C  
ATOM   1458  C   GLU B 191       1.496  26.836 -19.407  1.00 56.97           C  
ATOM   1459  O   GLU B 191       1.070  26.393 -18.338  1.00 56.97           O  
ATOM   1460  CB  GLU B 191       3.365  28.505 -19.388  1.00 56.97           C  
ATOM   1461  CG  GLU B 191       4.851  28.734 -19.151  1.00 56.97           C  
ATOM   1462  CD  GLU B 191       5.648  28.878 -20.437  1.00 56.97           C  
ATOM   1463  OE1 GLU B 191       6.877  29.109 -20.367  1.00 56.97           O  
ATOM   1464  OE2 GLU B 191       5.039  28.760 -21.524  1.00 56.97           O1-
ATOM   1465  N   SER B 192       0.751  27.248 -20.370  1.00 55.02           N  
ATOM   1466  CA  SER B 192      -0.698  27.098 -20.270  1.00 55.02           C  
ATOM   1467  C   SER B 192      -1.094  25.632 -20.130  1.00 55.02           C  
ATOM   1468  O   SER B 192      -2.002  25.299 -19.366  1.00 55.02           O  
ATOM   1469  CB  SER B 192      -1.386  27.706 -21.493  1.00 55.02           C  
ATOM   1470  OG  SER B 192      -2.554  26.977 -21.827  1.00 55.02           O  
ATOM   1471  N   ILE B 193      -0.437  24.894 -20.948  1.00 56.92           N  
ATOM   1472  CA  ILE B 193      -0.729  23.465 -20.899  1.00 56.92           C  
ATOM   1473  C   ILE B 193      -0.322  22.901 -19.540  1.00 56.92           C  
ATOM   1474  O   ILE B 193      -1.118  22.235 -18.874  1.00 56.92           O  
ATOM   1475  CB  ILE B 193      -0.009  22.702 -22.033  1.00 56.92           C  
ATOM   1476  CG1 ILE B 193      -0.538  23.152 -23.400  1.00 56.92           C  
ATOM   1477  CG2 ILE B 193      -0.171  21.190 -21.854  1.00 56.92           C  
ATOM   1478  CD1 ILE B 193       0.318  22.699 -24.575  1.00 56.92           C  
ATOM   1479  N   PHE B 194       0.835  23.293 -19.189  1.00 54.58           N  
ATOM   1480  CA  PHE B 194       1.369  22.703 -17.967  1.00 54.58           C  
ATOM   1481  C   PHE B 194       0.794  23.392 -16.736  1.00 54.58           C  
ATOM   1482  O   PHE B 194       0.769  22.812 -15.648  1.00 54.58           O  
ATOM   1483  CB  PHE B 194       2.899  22.789 -17.951  1.00 54.58           C  
ATOM   1484  CG  PHE B 194       3.571  21.819 -18.885  1.00 54.58           C  
ATOM   1485  CD1 PHE B 194       3.592  20.459 -18.600  1.00 54.58           C  
ATOM   1486  CD2 PHE B 194       4.184  22.268 -20.048  1.00 54.58           C  
ATOM   1487  CE1 PHE B 194       4.214  19.559 -19.463  1.00 54.58           C  
ATOM   1488  CE2 PHE B 194       4.807  21.375 -20.914  1.00 54.58           C  
ATOM   1489  CZ  PHE B 194       4.822  20.021 -20.620  1.00 54.58           C  
ATOM   1490  N   ASN B 195       0.406  24.628 -16.919  1.00 51.50           N  
ATOM   1491  CA  ASN B 195      -0.352  25.232 -15.828  1.00 51.50           C  
ATOM   1492  C   ASN B 195      -1.660  24.489 -15.575  1.00 51.50           C  
ATOM   1493  O   ASN B 195      -2.181  24.503 -14.459  1.00 51.50           O  
ATOM   1494  CB  ASN B 195      -0.628  26.709 -16.120  1.00 51.50           C  
ATOM   1495  CG  ASN B 195       0.484  27.618 -15.635  1.00 51.50           C  
ATOM   1496  ND2 ASN B 195       0.487  28.857 -16.111  1.00 51.50           N  
ATOM   1497  OD1 ASN B 195       1.334  27.209 -14.839  1.00 51.50           O  
ATOM   1498  N   ARG B 196      -2.171  23.989 -16.669  1.00 47.84           N  
ATOM   1499  CA  ARG B 196      -3.399  23.213 -16.530  1.00 47.84           C  
ATOM   1500  C   ARG B 196      -3.101  21.800 -16.038  1.00 47.84           C  
ATOM   1501  O   ARG B 196      -3.985  21.122 -15.511  1.00 47.84           O  
ATOM   1502  CB  ARG B 196      -4.153  23.157 -17.860  1.00 47.84           C  
ATOM   1503  CG  ARG B 196      -4.847  24.458 -18.230  1.00 47.84           C  
ATOM   1504  CD  ARG B 196      -5.571  24.351 -19.564  1.00 47.84           C  
ATOM   1505  NE  ARG B 196      -6.306  25.573 -19.878  1.00 47.84           N  
ATOM   1506  CZ  ARG B 196      -7.504  25.611 -20.456  1.00 47.84           C  
ATOM   1507  NH1 ARG B 196      -8.128  24.489 -20.795  1.00 47.84           N1+
ATOM   1508  NH2 ARG B 196      -8.082  26.778 -20.696  1.00 47.84           N  
ATOM   1509  N   LEU B 197      -1.858  21.408 -16.378  1.00 45.77           N  
ATOM   1510  CA  LEU B 197      -1.380  20.157 -15.800  1.00 45.77           C  
ATOM   1511  C   LEU B 197      -0.750  20.396 -14.431  1.00 45.77           C  
ATOM   1512  O   LEU B 197       0.461  20.604 -14.329  1.00 45.77           O  
ATOM   1513  CB  LEU B 197      -0.365  19.489 -16.732  1.00 45.77           C  
ATOM   1514  CG  LEU B 197      -0.927  18.869 -18.012  1.00 45.77           C  
ATOM   1515  CD1 LEU B 197       0.198  18.591 -19.003  1.00 45.77           C  
ATOM   1516  CD2 LEU B 197      -1.696  17.591 -17.695  1.00 45.77           C  
ATOM   1517  N   ILE B 198      -1.414  21.304 -13.703  1.00 39.62           N  
ATOM   1518  CA  ILE B 198      -0.907  21.765 -12.415  1.00 39.62           C  
ATOM   1519  C   ILE B 198       0.159  20.799 -11.904  1.00 39.62           C  
ATOM   1520  O   ILE B 198       1.244  21.220 -11.496  1.00 39.62           O  
ATOM   1521  CB  ILE B 198      -2.043  21.908 -11.378  1.00 39.62           C  
ATOM   1522  CG1 ILE B 198      -3.012  23.019 -11.797  1.00 39.62           C  
ATOM   1523  CG2 ILE B 198      -1.470  22.177  -9.983  1.00 39.62           C  
ATOM   1524  CD1 ILE B 198      -4.286  23.076 -10.964  1.00 39.62           C  
ATOM   1525  N   GLY B 199      -0.203  19.566 -11.472  1.00 44.83           N  
ATOM   1526  CA  GLY B 199       0.603  18.646 -10.685  1.00 44.83           C  
ATOM   1527  C   GLY B 199       1.712  17.991 -11.485  1.00 44.83           C  
ATOM   1528  O   GLY B 199       2.509  17.224 -10.940  1.00 44.83           O  
ATOM   1529  N   PHE B 200       1.638  17.977 -12.760  1.00 43.96           N  
ATOM   1530  CA  PHE B 200       2.632  17.225 -13.517  1.00 43.96           C  
ATOM   1531  C   PHE B 200       3.917  18.030 -13.670  1.00 43.96           C  
ATOM   1532  O   PHE B 200       3.967  18.989 -14.443  1.00 43.96           O  
ATOM   1533  CB  PHE B 200       2.084  16.844 -14.895  1.00 43.96           C  
ATOM   1534  CG  PHE B 200       1.520  15.450 -14.960  1.00 43.96           C  
ATOM   1535  CD1 PHE B 200       2.325  14.375 -15.315  1.00 43.96           C  
ATOM   1536  CD2 PHE B 200       0.183  15.215 -14.664  1.00 43.96           C  
ATOM   1537  CE1 PHE B 200       1.806  13.084 -15.375  1.00 43.96           C  
ATOM   1538  CE2 PHE B 200      -0.343  13.927 -14.722  1.00 43.96           C  
ATOM   1539  CZ  PHE B 200       0.470  12.864 -15.079  1.00 43.96           C  
ATOM   1540  N   LYS B 201       4.583  18.483 -12.661  1.00 40.98           N  
ATOM   1541  CA  LYS B 201       5.898  19.069 -12.908  1.00 40.98           C  
ATOM   1542  C   LYS B 201       6.860  18.035 -13.486  1.00 40.98           C  
ATOM   1543  O   LYS B 201       7.145  17.019 -12.848  1.00 40.98           O  
ATOM   1544  CB  LYS B 201       6.474  19.659 -11.621  1.00 40.98           C  
ATOM   1545  CG  LYS B 201       6.255  21.157 -11.474  1.00 40.98           C  
ATOM   1546  CD  LYS B 201       6.951  21.705 -10.234  1.00 40.98           C  
ATOM   1547  CE  LYS B 201       6.705  23.199 -10.068  1.00 40.98           C  
ATOM   1548  NZ  LYS B 201       7.407  23.746  -8.870  1.00 40.98           N1+
ATOM   1549  N   LEU B 202       6.878  17.739 -14.731  1.00 41.07           N  
ATOM   1550  CA  LEU B 202       7.867  16.899 -15.397  1.00 41.07           C  
ATOM   1551  C   LEU B 202       9.283  17.318 -15.015  1.00 41.07           C  
ATOM   1552  O   LEU B 202       9.853  18.225 -15.625  1.00 41.07           O  
ATOM   1553  CB  LEU B 202       7.694  16.970 -16.917  1.00 41.07           C  
ATOM   1554  CG  LEU B 202       6.716  15.970 -17.535  1.00 41.07           C  
ATOM   1555  CD1 LEU B 202       5.976  16.608 -18.706  1.00 41.07           C  
ATOM   1556  CD2 LEU B 202       7.450  14.710 -17.982  1.00 41.07           C  
ATOM   1557  N   HIS B 203       9.537  17.690 -13.732  1.00 40.68           N  
ATOM   1558  CA  HIS B 203      10.948  17.968 -13.490  1.00 40.68           C  
ATOM   1559  C   HIS B 203      11.798  16.718 -13.688  1.00 40.68           C  
ATOM   1560  O   HIS B 203      11.418  15.628 -13.254  1.00 40.68           O  
ATOM   1561  CB  HIS B 203      11.151  18.524 -12.080  1.00 40.68           C  
ATOM   1562  CG  HIS B 203      12.429  19.282 -11.911  1.00 40.68           C  
ATOM   1563  CD2 HIS B 203      12.670  20.612 -11.834  1.00 40.68           C  
ATOM   1564  ND1 HIS B 203      13.654  18.661 -11.806  1.00 40.68           N  
ATOM   1565  CE1 HIS B 203      14.596  19.579 -11.669  1.00 40.68           C  
ATOM   1566  NE2 HIS B 203      14.025  20.771 -11.683  1.00 40.68           N  
ATOM   1567  N   GLU B 204      12.583  16.718 -14.811  1.00 42.84           N  
ATOM   1568  CA  GLU B 204      13.658  15.752 -15.019  1.00 42.84           C  
ATOM   1569  C   GLU B 204      14.565  15.664 -13.795  1.00 42.84           C  
ATOM   1570  O   GLU B 204      15.321  16.595 -13.508  1.00 42.84           O  
ATOM   1571  CB  GLU B 204      14.479  16.119 -16.258  1.00 42.84           C  
ATOM   1572  CG  GLU B 204      14.000  15.445 -17.535  1.00 42.84           C  
ATOM   1573  CD  GLU B 204      14.852  15.784 -18.748  1.00 42.84           C  
ATOM   1574  OE1 GLU B 204      14.570  15.264 -19.852  1.00 42.84           O  
ATOM   1575  OE2 GLU B 204      15.809  16.574 -18.593  1.00 42.84           O1-
ATOM   1576  N   ASP B 205      14.099  15.314 -12.617  1.00 51.24           N  
ATOM   1577  CA  ASP B 205      15.005  14.927 -11.540  1.00 51.24           C  
ATOM   1578  C   ASP B 205      15.676  13.589 -11.841  1.00 51.24           C  
ATOM   1579  O   ASP B 205      15.042  12.677 -12.376  1.00 51.24           O  
ATOM   1580  CB  ASP B 205      14.255  14.852 -10.209  1.00 51.24           C  
ATOM   1581  CG  ASP B 205      15.182  14.722  -9.013  1.00 51.24           C  
ATOM   1582  OD1 ASP B 205      16.174  13.964  -9.089  1.00 51.24           O  
ATOM   1583  OD2 ASP B 205      14.917  15.380  -7.984  1.00 51.24           O1-
ATOM   1584  N   PRO B 206      17.002  13.680 -11.954  1.00 56.99           N  
ATOM   1585  CA  PRO B 206      17.730  12.439 -12.226  1.00 56.99           C  
ATOM   1586  C   PRO B 206      17.208  11.258 -11.411  1.00 56.99           C  
ATOM   1587  O   PRO B 206      17.290  10.111 -11.857  1.00 56.99           O  
ATOM   1588  CB  PRO B 206      19.169  12.780 -11.831  1.00 56.99           C  
ATOM   1589  CG  PRO B 206      19.095  14.167 -11.278  1.00 56.99           C  
ATOM   1590  CD  PRO B 206      17.677  14.649 -11.388  1.00 56.99           C  
ATOM   1591  N   ARG B 207      16.577  11.672 -10.276  1.00 61.71           N  
ATOM   1592  CA  ARG B 207      16.182  10.581  -9.392  1.00 61.71           C  
ATOM   1593  C   ARG B 207      14.679  10.335  -9.463  1.00 61.71           C  
ATOM   1594  O   ARG B 207      14.229   9.188  -9.408  1.00 61.71           O  
ATOM   1595  CB  ARG B 207      16.597  10.880  -7.950  1.00 61.71           C  
ATOM   1596  CG  ARG B 207      16.145   9.829  -6.948  1.00 61.71           C  
ATOM   1597  CD  ARG B 207      16.737  10.074  -5.567  1.00 61.71           C  
ATOM   1598  NE  ARG B 207      16.239   9.112  -4.588  1.00 61.71           N  
ATOM   1599  CZ  ARG B 207      16.640   9.043  -3.322  1.00 61.71           C  
ATOM   1600  NH1 ARG B 207      17.556   9.882  -2.854  1.00 61.71           N1+
ATOM   1601  NH2 ARG B 207      16.120   8.127  -2.517  1.00 61.71           N  
ATOM   1602  N   TYR B 208      13.931  11.448  -9.704  1.00 61.54           N  
ATOM   1603  CA  TYR B 208      12.487  11.296  -9.566  1.00 61.54           C  
ATOM   1604  C   TYR B 208      11.777  11.621 -10.874  1.00 61.54           C  
ATOM   1605  O   TYR B 208      12.215  12.497 -11.624  1.00 61.54           O  
ATOM   1606  CB  TYR B 208      11.956  12.196  -8.446  1.00 61.54           C  
ATOM   1607  CG  TYR B 208      12.597  11.937  -7.104  1.00 61.54           C  
ATOM   1608  CD1 TYR B 208      12.394  10.734  -6.433  1.00 61.54           C  
ATOM   1609  CD2 TYR B 208      13.407  12.896  -6.504  1.00 61.54           C  
ATOM   1610  CE1 TYR B 208      12.981  10.492  -5.195  1.00 61.54           C  
ATOM   1611  CE2 TYR B 208      13.999  12.665  -5.267  1.00 61.54           C  
ATOM   1612  CZ  TYR B 208      13.781  11.462  -4.621  1.00 61.54           C  
ATOM   1613  OH  TYR B 208      14.365  11.228  -3.396  1.00 61.54           O  
ATOM   1614  N   LEU B 209      10.768  10.825 -11.244  1.00 63.93           N  
ATOM   1615  CA  LEU B 209       9.746  11.198 -12.216  1.00 63.93           C  
ATOM   1616  C   LEU B 209       8.482  11.687 -11.515  1.00 63.93           C  
ATOM   1617  O   LEU B 209       7.758  10.895 -10.909  1.00 63.93           O  
ATOM   1618  CB  LEU B 209       9.413  10.012 -13.125  1.00 63.93           C  
ATOM   1619  CG  LEU B 209      10.542   9.511 -14.027  1.00 63.93           C  
ATOM   1620  CD1 LEU B 209      10.195   8.141 -14.599  1.00 63.93           C  
ATOM   1621  CD2 LEU B 209      10.815  10.510 -15.147  1.00 63.93           C  
ATOM   1622  N   ALA B 210       8.344  13.000 -11.402  1.00 62.55           N  
ATOM   1623  CA  ALA B 210       7.191  13.576 -10.715  1.00 62.55           C  
ATOM   1624  C   ALA B 210       5.971  13.616 -11.632  1.00 62.55           C  
ATOM   1625  O   ALA B 210       6.061  14.067 -12.776  1.00 62.55           O  
ATOM   1626  CB  ALA B 210       7.519  14.978 -10.209  1.00 62.55           C  
ATOM   1627  N   LEU B 211       4.874  12.985 -11.266  1.00 64.73           N  
ATOM   1628  CA  LEU B 211       3.605  13.049 -11.982  1.00 64.73           C  
ATOM   1629  C   LEU B 211       2.723  14.162 -11.427  1.00 64.73           C  
ATOM   1630  O   LEU B 211       2.082  14.890 -12.189  1.00 64.73           O  
ATOM   1631  CB  LEU B 211       2.871  11.708 -11.893  1.00 64.73           C  
ATOM   1632  CG  LEU B 211       3.187  10.688 -12.987  1.00 64.73           C  
ATOM   1633  CD1 LEU B 211       3.135   9.272 -12.423  1.00 64.73           C  
ATOM   1634  CD2 LEU B 211       2.220  10.839 -14.156  1.00 64.73           C  
ATOM   1635  N   LEU B 212       2.688  14.250 -10.066  1.00 64.76           N  
ATOM   1636  CA  LEU B 212       1.881  15.237  -9.357  1.00 64.76           C  
ATOM   1637  C   LEU B 212       2.661  15.842  -8.194  1.00 64.76           C  
ATOM   1638  O   LEU B 212       3.261  15.115  -7.399  1.00 64.76           O  
ATOM   1639  CB  LEU B 212       0.586  14.601  -8.843  1.00 64.76           C  
ATOM   1640  CG  LEU B 212      -0.444  15.556  -8.239  1.00 64.76           C  
ATOM   1641  CD1 LEU B 212      -1.033  16.454  -9.322  1.00 64.76           C  
ATOM   1642  CD2 LEU B 212      -1.545  14.776  -7.527  1.00 64.76           C  
ATOM   1643  N   THR B 213       2.877  17.193  -8.143  1.00 62.52           N  
ATOM   1644  CA  THR B 213       3.550  17.879  -7.046  1.00 62.52           C  
ATOM   1645  C   THR B 213       2.604  18.863  -6.362  1.00 62.52           C  
ATOM   1646  O   THR B 213       1.576  19.239  -6.929  1.00 62.52           O  
ATOM   1647  CB  THR B 213       4.803  18.626  -7.539  1.00 62.52           C  
ATOM   1648  CG2 THR B 213       5.794  17.667  -8.190  1.00 62.52           C  
ATOM   1649  OG1 THR B 213       4.415  19.618  -8.497  1.00 62.52           O  
ATOM   1650  N   ASP B 214       2.803  19.152  -5.146  1.00 60.95           N  
ATOM   1651  CA  ASP B 214       2.063  20.232  -4.502  1.00 60.95           C  
ATOM   1652  C   ASP B 214       2.675  21.591  -4.834  1.00 60.95           C  
ATOM   1653  O   ASP B 214       3.577  21.684  -5.669  1.00 60.95           O  
ATOM   1654  CB  ASP B 214       2.025  20.029  -2.986  1.00 60.95           C  
ATOM   1655  CG  ASP B 214       3.389  20.173  -2.334  1.00 60.95           C  
ATOM   1656  OD1 ASP B 214       4.354  20.573  -3.021  1.00 60.95           O  
ATOM   1657  OD2 ASP B 214       3.501  19.882  -1.124  1.00 60.95           O1-
ATOM   1658  N   GLU B 215       2.090  22.584  -4.212  1.00 56.64           N  
ATOM   1659  CA  GLU B 215       2.487  23.958  -4.509  1.00 56.64           C  
ATOM   1660  C   GLU B 215       3.936  24.214  -4.102  1.00 56.64           C  
ATOM   1661  O   GLU B 215       4.593  25.100  -4.652  1.00 56.64           O  
ATOM   1662  CB  GLU B 215       1.560  24.950  -3.803  1.00 56.64           C  
ATOM   1663  CG  GLU B 215       0.122  24.910  -4.302  1.00 56.64           C  
ATOM   1664  CD  GLU B 215      -0.797  25.867  -3.560  1.00 56.64           C  
ATOM   1665  OE1 GLU B 215      -1.998  25.944  -3.904  1.00 56.64           O  
ATOM   1666  OE2 GLU B 215      -0.312  26.547  -2.628  1.00 56.64           O1-
ATOM   1667  N   SER B 216       4.327  23.335  -3.186  1.00 56.39           N  
ATOM   1668  CA  SER B 216       5.692  23.532  -2.709  1.00 56.39           C  
ATOM   1669  C   SER B 216       6.686  22.709  -3.522  1.00 56.39           C  
ATOM   1670  O   SER B 216       7.894  22.777  -3.288  1.00 56.39           O  
ATOM   1671  CB  SER B 216       5.802  23.162  -1.229  1.00 56.39           C  
ATOM   1672  OG  SER B 216       5.604  21.771  -1.043  1.00 56.39           O  
ATOM   1673  N   GLY B 217       6.126  21.881  -4.537  1.00 59.15           N  
ATOM   1674  CA  GLY B 217       7.000  21.068  -5.369  1.00 59.15           C  
ATOM   1675  C   GLY B 217       7.179  19.656  -4.844  1.00 59.15           C  
ATOM   1676  O   GLY B 217       7.960  18.878  -5.395  1.00 59.15           O  
ATOM   1677  N   LYS B 218       6.602  19.442  -3.743  1.00 63.59           N  
ATOM   1678  CA  LYS B 218       6.645  18.079  -3.221  1.00 63.59           C  
ATOM   1679  C   LYS B 218       5.957  17.104  -4.171  1.00 63.59           C  
ATOM   1680  O   LYS B 218       4.836  17.351  -4.618  1.00 63.59           O  
ATOM   1681  CB  LYS B 218       5.993  18.013  -1.839  1.00 63.59           C  
ATOM   1682  CG  LYS B 218       6.011  16.627  -1.212  1.00 63.59           C  
ATOM   1683  CD  LYS B 218       5.252  16.601   0.109  1.00 63.59           C  
ATOM   1684  CE  LYS B 218       5.138  15.187   0.661  1.00 63.59           C  
ATOM   1685  NZ  LYS B 218       4.301  15.141   1.897  1.00 63.59           N1+
ATOM   1686  N   ILE B 219       6.694  16.037  -4.536  1.00 65.28           N  
ATOM   1687  CA  ILE B 219       6.113  15.027  -5.414  1.00 65.28           C  
ATOM   1688  C   ILE B 219       5.026  14.257  -4.667  1.00 65.28           C  
ATOM   1689  O   ILE B 219       5.307  13.576  -3.678  1.00 65.28           O  
ATOM   1690  CB  ILE B 219       7.190  14.055  -5.946  1.00 65.28           C  
ATOM   1691  CG1 ILE B 219       8.282  14.825  -6.696  1.00 65.28           C  
ATOM   1692  CG2 ILE B 219       6.557  12.988  -6.844  1.00 65.28           C  
ATOM   1693  CD1 ILE B 219       9.485  13.976  -7.082  1.00 65.28           C  
ATOM   1694  N   LEU B 220       3.809  14.432  -5.025  1.00 67.60           N  
ATOM   1695  CA  LEU B 220       2.692  13.697  -4.441  1.00 67.60           C  
ATOM   1696  C   LEU B 220       2.575  12.307  -5.058  1.00 67.60           C  
ATOM   1697  O   LEU B 220       2.417  11.316  -4.341  1.00 67.60           O  
ATOM   1698  CB  LEU B 220       1.383  14.466  -4.636  1.00 67.60           C  
ATOM   1699  CG  LEU B 220       1.314  15.857  -4.003  1.00 67.60           C  
ATOM   1700  CD1 LEU B 220       0.023  16.560  -4.409  1.00 67.60           C  
ATOM   1701  CD2 LEU B 220       1.420  15.760  -2.485  1.00 67.60           C  
ATOM   1702  N   ILE B 221       2.650  12.253  -6.350  1.00 68.05           N  
ATOM   1703  CA  ILE B 221       2.645  11.004  -7.102  1.00 68.05           C  
ATOM   1704  C   ILE B 221       3.783  11.010  -8.120  1.00 68.05           C  
ATOM   1705  O   ILE B 221       3.971  11.990  -8.845  1.00 68.05           O  
ATOM   1706  CB  ILE B 221       1.292  10.777  -7.812  1.00 68.05           C  
ATOM   1707  CG1 ILE B 221       0.147  10.779  -6.793  1.00 68.05           C  
ATOM   1708  CG2 ILE B 221       1.313   9.470  -8.610  1.00 68.05           C  
ATOM   1709  CD1 ILE B 221      -1.236  10.645  -7.415  1.00 68.05           C  
ATOM   1710  N   GLY B 222       4.621  10.132  -8.008  1.00 69.54           N  
ATOM   1711  CA  GLY B 222       5.744  10.012  -8.925  1.00 69.54           C  
ATOM   1712  C   GLY B 222       6.461   8.679  -8.818  1.00 69.54           C  
ATOM   1713  O   GLY B 222       5.871   7.683  -8.397  1.00 69.54           O  
ATOM   1714  N   TRP B 223       7.574   8.625  -9.423  1.00 67.65           N  
ATOM   1715  CA  TRP B 223       8.383   7.411  -9.415  1.00 67.65           C  
ATOM   1716  C   TRP B 223       9.810   7.710  -8.966  1.00 67.65           C  
ATOM   1717  O   TRP B 223      10.434   8.656  -9.451  1.00 67.65           O  
ATOM   1718  CB  TRP B 223       8.396   6.764 -10.803  1.00 67.65           C  
ATOM   1719  CG  TRP B 223       8.898   5.352 -10.812  1.00 67.65           C  
ATOM   1720  CD1 TRP B 223      10.160   4.927 -11.122  1.00 67.65           C  
ATOM   1721  CD2 TRP B 223       8.145   4.176 -10.501  1.00 67.65           C  
ATOM   1722  CE2 TRP B 223       9.015   3.072 -10.642  1.00 67.65           C  
ATOM   1723  CE3 TRP B 223       6.817   3.948 -10.114  1.00 67.65           C  
ATOM   1724  NE1 TRP B 223      10.237   3.558 -11.022  1.00 67.65           N  
ATOM   1725  CZ2 TRP B 223       8.599   1.759 -10.410  1.00 67.65           C  
ATOM   1726  CZ3 TRP B 223       6.405   2.640  -9.884  1.00 67.65           C  
ATOM   1727  CH2 TRP B 223       7.295   1.564 -10.034  1.00 67.65           C  
ATOM   1728  N   ASP B 224      10.272   7.031  -7.897  1.00 62.74           N  
ATOM   1729  CA  ASP B 224      11.673   7.063  -7.488  1.00 62.74           C  
ATOM   1730  C   ASP B 224      12.507   6.084  -8.311  1.00 62.74           C  
ATOM   1731  O   ASP B 224      12.440   4.871  -8.099  1.00 62.74           O  
ATOM   1732  CB  ASP B 224      11.805   6.742  -5.998  1.00 62.74           C  
ATOM   1733  CG  ASP B 224      13.193   7.025  -5.451  1.00 62.74           C  
ATOM   1734  OD1 ASP B 224      14.183   6.898  -6.203  1.00 62.74           O  
ATOM   1735  OD2 ASP B 224      13.298   7.375  -4.255  1.00 62.74           O1-
ATOM   1736  N   LYS B 225      13.289   6.595  -9.199  1.00 63.74           N  
ATOM   1737  CA  LYS B 225      14.054   5.765 -10.124  1.00 63.74           C  
ATOM   1738  C   LYS B 225      15.112   4.950  -9.385  1.00 63.74           C  
ATOM   1739  O   LYS B 225      15.434   3.830  -9.788  1.00 63.74           O  
ATOM   1740  CB  LYS B 225      14.715   6.628 -11.200  1.00 63.74           C  
ATOM   1741  CG  LYS B 225      13.731   7.285 -12.156  1.00 63.74           C  
ATOM   1742  CD  LYS B 225      14.450   8.095 -13.228  1.00 63.74           C  
ATOM   1743  CE  LYS B 225      14.968   9.417 -12.679  1.00 63.74           C  
ATOM   1744  NZ  LYS B 225      15.534  10.281 -13.757  1.00 63.74           N1+
ATOM   1745  N   LEU B 226      15.633   5.699  -8.368  1.00 61.15           N  
ATOM   1746  CA  LEU B 226      16.695   5.034  -7.621  1.00 61.15           C  
ATOM   1747  C   LEU B 226      16.160   3.808  -6.890  1.00 61.15           C  
ATOM   1748  O   LEU B 226      16.787   2.746  -6.907  1.00 61.15           O  
ATOM   1749  CB  LEU B 226      17.335   6.001  -6.621  1.00 61.15           C  
ATOM   1750  CG  LEU B 226      18.578   5.495  -5.889  1.00 61.15           C  
ATOM   1751  CD1 LEU B 226      19.792   5.538  -6.811  1.00 61.15           C  
ATOM   1752  CD2 LEU B 226      18.828   6.316  -4.629  1.00 61.15           C  
ATOM   1753  N   LYS B 227      14.982   3.977  -6.349  1.00 56.86           N  
ATOM   1754  CA  LYS B 227      14.417   2.888  -5.556  1.00 56.86           C  
ATOM   1755  C   LYS B 227      13.454   2.045  -6.386  1.00 56.86           C  
ATOM   1756  O   LYS B 227      13.032   0.970  -5.955  1.00 56.86           O  
ATOM   1757  CB  LYS B 227      13.702   3.438  -4.321  1.00 56.86           C  
ATOM   1758  CG  LYS B 227      14.621   4.144  -3.336  1.00 56.86           C  
ATOM   1759  CD  LYS B 227      13.906   4.455  -2.027  1.00 56.86           C  
ATOM   1760  CE  LYS B 227      14.843   5.101  -1.016  1.00 56.86           C  
ATOM   1761  NZ  LYS B 227      14.140   5.429   0.260  1.00 56.86           N1+
ATOM   1762  N   ASP B 228      13.210   2.547  -7.631  1.00 60.07           N  
ATOM   1763  CA  ASP B 228      12.251   1.913  -8.530  1.00 60.07           C  
ATOM   1764  C   ASP B 228      10.909   1.694  -7.836  1.00 60.07           C  
ATOM   1765  O   ASP B 228      10.367   0.587  -7.855  1.00 60.07           O  
ATOM   1766  CB  ASP B 228      12.799   0.580  -9.046  1.00 60.07           C  
ATOM   1767  CG  ASP B 228      12.083   0.087 -10.291  1.00 60.07           C  
ATOM   1768  OD1 ASP B 228      11.491   0.911 -11.021  1.00 60.07           O  
ATOM   1769  OD2 ASP B 228      12.109  -1.137 -10.543  1.00 60.07           O1-
ATOM   1770  N   GLU B 229      10.337   2.710  -7.079  1.00 63.67           N  
ATOM   1771  CA  GLU B 229       9.077   2.663  -6.343  1.00 63.67           C  
ATOM   1772  C   GLU B 229       8.212   3.882  -6.652  1.00 63.67           C  
ATOM   1773  O   GLU B 229       8.729   4.941  -7.014  1.00 63.67           O  
ATOM   1774  CB  GLU B 229       9.336   2.570  -4.837  1.00 63.67           C  
ATOM   1775  CG  GLU B 229      10.003   3.806  -4.251  1.00 63.67           C  
ATOM   1776  CD  GLU B 229      10.366   3.652  -2.782  1.00 63.67           C  
ATOM   1777  OE1 GLU B 229      10.812   4.643  -2.160  1.00 63.67           O  
ATOM   1778  OE2 GLU B 229      10.204   2.531  -2.250  1.00 63.67           O1-
ATOM   1779  N   MET B 230       6.951   3.663  -6.491  1.00 62.61           N  
ATOM   1780  CA  MET B 230       6.002   4.761  -6.650  1.00 62.61           C  
ATOM   1781  C   MET B 230       6.046   5.697  -5.447  1.00 62.61           C  
ATOM   1782  O   MET B 230       6.149   5.243  -4.306  1.00 62.61           O  
ATOM   1783  CB  MET B 230       4.583   4.223  -6.843  1.00 62.61           C  
ATOM   1784  CG  MET B 230       3.557   5.299  -7.157  1.00 62.61           C  
ATOM   1785  SD  MET B 230       1.858   4.624  -7.321  1.00 62.61           S  
ATOM   1786  CE  MET B 230       0.896   6.161  -7.257  1.00 62.61           C  
ATOM   1787  N   ILE B 231       6.122   6.933  -5.787  1.00 62.51           N  
ATOM   1788  CA  ILE B 231       5.917   7.968  -4.779  1.00 62.51           C  
ATOM   1789  C   ILE B 231       4.430   8.302  -4.677  1.00 62.51           C  
ATOM   1790  O   ILE B 231       3.803   8.679  -5.670  1.00 62.51           O  
ATOM   1791  CB  ILE B 231       6.731   9.241  -5.103  1.00 62.51           C  
ATOM   1792  CG1 ILE B 231       8.217   8.899  -5.261  1.00 62.51           C  
ATOM   1793  CG2 ILE B 231       6.526  10.303  -4.019  1.00 62.51           C  
ATOM   1794  CD1 ILE B 231       9.054  10.030  -5.842  1.00 62.51           C  
ATOM   1795  N   GLY B 232       3.529   8.034  -3.933  1.00 57.86           N  
ATOM   1796  CA  GLY B 232       2.110   8.353  -3.905  1.00 57.86           C  
ATOM   1797  C   GLY B 232       1.500   8.243  -2.521  1.00 57.86           C  
ATOM   1798  O   GLY B 232       0.280   8.139  -2.380  1.00 57.86           O  
ATOM   1799  N   GLY B 233       2.069   8.714  -1.333  1.00 51.55           N  
ATOM   1800  CA  GLY B 233       1.608   8.720   0.046  1.00 51.55           C  
ATOM   1801  C   GLY B 233       1.316   7.331   0.583  1.00 51.55           C  
ATOM   1802  O   GLY B 233       1.386   6.347  -0.155  1.00 51.55           O  
ATOM   1803  N   SER B 234       1.128   7.181   1.884  1.00 45.55           N  
ATOM   1804  CA  SER B 234       0.963   6.032   2.769  1.00 45.55           C  
ATOM   1805  C   SER B 234      -0.319   5.270   2.453  1.00 45.55           C  
ATOM   1806  O   SER B 234      -1.077   4.918   3.360  1.00 45.55           O  
ATOM   1807  CB  SER B 234       0.954   6.479   4.231  1.00 45.55           C  
ATOM   1808  OG  SER B 234       0.033   7.539   4.428  1.00 45.55           O  
ATOM   1809  N   GLY B 235      -1.026   5.626   1.516  1.00 40.27           N  
ATOM   1810  CA  GLY B 235      -2.307   4.946   1.625  1.00 40.27           C  
ATOM   1811  C   GLY B 235      -2.171   3.459   1.894  1.00 40.27           C  
ATOM   1812  O   GLY B 235      -3.166   2.731   1.901  1.00 40.27           O  
ATOM   1813  N   GLY B 236      -1.173   2.728   1.373  1.00 39.34           N  
ATOM   1814  CA  GLY B 236      -1.359   1.315   1.663  1.00 39.34           C  
ATOM   1815  C   GLY B 236      -1.307   0.999   3.146  1.00 39.34           C  
ATOM   1816  O   GLY B 236      -0.755   1.772   3.932  1.00 39.34           O  
ATOM   1817  N   GLY B 237      -2.456   0.581   3.828  1.00 39.16           N  
ATOM   1818  CA  GLY B 237      -2.550   0.049   5.178  1.00 39.16           C  
ATOM   1819  C   GLY B 237      -1.269  -0.614   5.648  1.00 39.16           C  
ATOM   1820  O   GLY B 237      -0.753  -1.518   4.988  1.00 39.16           O  
ATOM   1821  N   SER B 238      -0.264   0.212   5.933  1.00 41.10           N  
ATOM   1822  CA  SER B 238       0.802  -0.446   6.682  1.00 41.10           C  
ATOM   1823  C   SER B 238       0.235  -1.385   7.741  1.00 41.10           C  
ATOM   1824  O   SER B 238      -0.779  -1.079   8.371  1.00 41.10           O  
ATOM   1825  CB  SER B 238       1.711   0.591   7.342  1.00 41.10           C  
ATOM   1826  OG  SER B 238       1.028   1.270   8.382  1.00 41.10           O  
ATOM   1827  N   SER B 239       0.253  -2.655   7.468  1.00 40.78           N  
ATOM   1828  CA  SER B 239      -0.122  -3.667   8.450  1.00 40.78           C  
ATOM   1829  C   SER B 239       0.639  -3.476   9.758  1.00 40.78           C  
ATOM   1830  O   SER B 239       1.735  -2.913   9.767  1.00 40.78           O  
ATOM   1831  CB  SER B 239       0.135  -5.070   7.900  1.00 40.78           C  
ATOM   1832  OG  SER B 239       1.455  -5.178   7.394  1.00 40.78           O  
ATOM   1833  N   PHE B 240      -0.077  -3.427  10.846  1.00 39.87           N  
ATOM   1834  CA  PHE B 240       0.524  -3.468  12.174  1.00 39.87           C  
ATOM   1835  C   PHE B 240       1.539  -4.601  12.274  1.00 39.87           C  
ATOM   1836  O   PHE B 240       1.330  -5.679  11.714  1.00 39.87           O  
ATOM   1837  CB  PHE B 240      -0.555  -3.634  13.249  1.00 39.87           C  
ATOM   1838  CG  PHE B 240      -1.568  -2.521  13.269  1.00 39.87           C  
ATOM   1839  CD1 PHE B 240      -1.222  -1.255  13.728  1.00 39.87           C  
ATOM   1840  CD2 PHE B 240      -2.867  -2.740  12.829  1.00 39.87           C  
ATOM   1841  CE1 PHE B 240      -2.157  -0.223  13.747  1.00 39.87           C  
ATOM   1842  CE2 PHE B 240      -3.807  -1.714  12.846  1.00 39.87           C  
ATOM   1843  CZ  PHE B 240      -3.450  -0.456  13.306  1.00 39.87           C  
ATOM   1844  N   ALA B 241       2.784  -4.241  12.583  1.00 40.74           N  
ATOM   1845  CA  ALA B 241       3.657  -5.322  13.033  1.00 40.74           C  
ATOM   1846  C   ALA B 241       2.953  -6.203  14.061  1.00 40.74           C  
ATOM   1847  O   ALA B 241       2.013  -5.762  14.727  1.00 40.74           O  
ATOM   1848  CB  ALA B 241       4.948  -4.756  13.618  1.00 40.74           C  
ATOM   1849  N   SER B 242       3.139  -7.421  14.099  1.00 48.37           N  
ATOM   1850  CA  SER B 242       2.588  -8.308  15.117  1.00 48.37           C  
ATOM   1851  C   SER B 242       2.776  -7.730  16.516  1.00 48.37           C  
ATOM   1852  O   SER B 242       3.864  -7.265  16.860  1.00 48.37           O  
ATOM   1853  CB  SER B 242       3.240  -9.689  15.036  1.00 48.37           C  
ATOM   1854  OG  SER B 242       2.728 -10.547  16.041  1.00 48.37           O  
ATOM   1855  N   GLY B 243       1.728  -7.587  17.193  1.00 53.29           N  
ATOM   1856  CA  GLY B 243       1.768  -7.067  18.550  1.00 53.29           C  
ATOM   1857  C   GLY B 243       1.744  -5.551  18.609  1.00 53.29           C  
ATOM   1858  O   GLY B 243       2.065  -4.960  19.642  1.00 53.29           O  
ATOM   1859  N   SER B 244       1.586  -4.937  17.528  1.00 51.81           N  
ATOM   1860  CA  SER B 244       1.504  -3.481  17.465  1.00 51.81           C  
ATOM   1861  C   SER B 244       0.198  -3.029  16.821  1.00 51.81           C  
ATOM   1862  O   SER B 244      -0.379  -3.749  16.003  1.00 51.81           O  
ATOM   1863  CB  SER B 244       2.690  -2.911  16.686  1.00 51.81           C  
ATOM   1864  OG  SER B 244       2.491  -1.537  16.401  1.00 51.81           O  
ATOM   1865  N   ASN B 245      -0.371  -1.935  17.292  1.00 63.18           N  
ATOM   1866  CA  ASN B 245      -1.460  -1.273  16.581  1.00 63.18           C  
ATOM   1867  C   ASN B 245      -1.040   0.102  16.070  1.00 63.18           C  
ATOM   1868  O   ASN B 245      -1.889   0.923  15.716  1.00 63.18           O  
ATOM   1869  CB  ASN B 245      -2.692  -1.152  17.481  1.00 63.18           C  
ATOM   1870  CG  ASN B 245      -2.468  -0.221  18.656  1.00 63.18           C  
ATOM   1871  ND2 ASN B 245      -3.543   0.120  19.356  1.00 63.18           N  
ATOM   1872  OD1 ASN B 245      -1.337   0.189  18.932  1.00 63.18           O  
ATOM   1873  N   TYR B 246       0.269   0.351  16.063  1.00 62.19           N  
ATOM   1874  CA  TYR B 246       0.808   1.645  15.662  1.00 62.19           C  
ATOM   1875  C   TYR B 246       1.086   1.679  14.164  1.00 62.19           C  
ATOM   1876  O   TYR B 246       1.828   0.842  13.645  1.00 62.19           O  
ATOM   1877  CB  TYR B 246       2.090   1.958  16.438  1.00 62.19           C  
ATOM   1878  CG  TYR B 246       2.538   3.395  16.317  1.00 62.19           C  
ATOM   1879  CD1 TYR B 246       3.319   3.813  15.241  1.00 62.19           C  
ATOM   1880  CD2 TYR B 246       2.183   4.336  17.277  1.00 62.19           C  
ATOM   1881  CE1 TYR B 246       3.735   5.135  15.126  1.00 62.19           C  
ATOM   1882  CE2 TYR B 246       2.594   5.661  17.172  1.00 62.19           C  
ATOM   1883  CZ  TYR B 246       3.368   6.050  16.095  1.00 62.19           C  
ATOM   1884  OH  TYR B 246       3.778   7.360  15.986  1.00 62.19           O  
ATOM   1885  N   VAL B 247       0.512   2.547  13.438  1.00 63.65           N  
ATOM   1886  CA  VAL B 247       0.812   2.786  12.030  1.00 63.65           C  
ATOM   1887  C   VAL B 247       1.634   4.065  11.888  1.00 63.65           C  
ATOM   1888  O   VAL B 247       1.092   5.171  11.962  1.00 63.65           O  
ATOM   1889  CB  VAL B 247      -0.476   2.884  11.183  1.00 63.65           C  
ATOM   1890  CG1 VAL B 247      -0.138   3.049   9.703  1.00 63.65           C  
ATOM   1891  CG2 VAL B 247      -1.351   1.651  11.400  1.00 63.65           C  
ATOM   1892  N   PRO B 248       2.907   3.892  11.725  1.00 63.98           N  
ATOM   1893  CA  PRO B 248       3.724   5.103  11.614  1.00 63.98           C  
ATOM   1894  C   PRO B 248       3.467   5.872  10.320  1.00 63.98           C  
ATOM   1895  O   PRO B 248       3.053   5.282   9.319  1.00 63.98           O  
ATOM   1896  CB  PRO B 248       5.157   4.566  11.655  1.00 63.98           C  
ATOM   1897  CG  PRO B 248       5.055   3.166  11.142  1.00 63.98           C  
ATOM   1898  CD  PRO B 248       3.677   2.648  11.440  1.00 63.98           C  
ATOM   1899  N   TYR B 249       3.671   7.182  10.409  1.00 66.71           N  
ATOM   1900  CA  TYR B 249       3.670   8.005   9.204  1.00 66.71           C  
ATOM   1901  C   TYR B 249       4.856   7.663   8.310  1.00 66.71           C  
ATOM   1902  O   TYR B 249       6.007   7.698   8.754  1.00 66.71           O  
ATOM   1903  CB  TYR B 249       3.703   9.492   9.569  1.00 66.71           C  
ATOM   1904  CG  TYR B 249       3.709  10.410   8.371  1.00 66.71           C  
ATOM   1905  CD1 TYR B 249       4.907  10.845   7.809  1.00 66.71           C  
ATOM   1906  CD2 TYR B 249       2.518  10.846   7.801  1.00 66.71           C  
ATOM   1907  CE1 TYR B 249       4.918  11.694   6.706  1.00 66.71           C  
ATOM   1908  CE2 TYR B 249       2.517  11.694   6.698  1.00 66.71           C  
ATOM   1909  CZ  TYR B 249       3.720  12.111   6.159  1.00 66.71           C  
ATOM   1910  OH  TYR B 249       3.724  12.951   5.067  1.00 66.71           O  
ATOM   1911  N   LYS B 250       4.596   7.243   7.068  1.00 72.46           N  
ATOM   1912  CA  LYS B 250       5.645   6.946   6.096  1.00 72.46           C  
ATOM   1913  C   LYS B 250       5.822   8.098   5.111  1.00 72.46           C  
ATOM   1914  O   LYS B 250       4.844   8.602   4.554  1.00 72.46           O  
ATOM   1915  CB  LYS B 250       5.328   5.655   5.342  1.00 72.46           C  
ATOM   1916  CG  LYS B 250       5.618   4.388   6.133  1.00 72.46           C  
ATOM   1917  CD  LYS B 250       5.595   3.153   5.241  1.00 72.46           C  
ATOM   1918  CE  LYS B 250       5.869   1.883   6.036  1.00 72.46           C  
ATOM   1919  NZ  LYS B 250       5.872   0.673   5.161  1.00 72.46           N1+
ATOM   1920  N   TYR B 251       7.101   8.518   4.974  1.00 74.65           N  
ATOM   1921  CA  TYR B 251       7.414   9.576   4.019  1.00 74.65           C  
ATOM   1922  C   TYR B 251       7.310   9.066   2.587  1.00 74.65           C  
ATOM   1923  O   TYR B 251       7.558   7.887   2.321  1.00 74.65           O  
ATOM   1924  CB  TYR B 251       8.819  10.132   4.274  1.00 74.65           C  
ATOM   1925  CG  TYR B 251       8.967  10.818   5.610  1.00 74.65           C  
ATOM   1926  CD1 TYR B 251       8.545  12.134   5.790  1.00 74.65           C  
ATOM   1927  CD2 TYR B 251       9.528  10.154   6.695  1.00 74.65           C  
ATOM   1928  CE1 TYR B 251       8.681  12.771   7.019  1.00 74.65           C  
ATOM   1929  CE2 TYR B 251       9.669  10.781   7.929  1.00 74.65           C  
ATOM   1930  CZ  TYR B 251       9.243  12.088   8.080  1.00 74.65           C  
ATOM   1931  OH  TYR B 251       9.380  12.714   9.299  1.00 74.65           O  
ATOM   1932  N   ASN B 252       6.961   9.916   1.692  1.00 62.61           N  
ATOM   1933  CA  ASN B 252       6.851   9.562   0.281  1.00 62.61           C  
ATOM   1934  C   ASN B 252       8.201   9.156  -0.302  1.00 62.61           C  
ATOM   1935  O   ASN B 252       8.270   8.292  -1.177  1.00 62.61           O  
ATOM   1936  CB  ASN B 252       6.254  10.722  -0.518  1.00 62.61           C  
ATOM   1937  CG  ASN B 252       4.779  10.929  -0.235  1.00 62.61           C  
ATOM   1938  ND2 ASN B 252       4.255  12.083  -0.631  1.00 62.61           N  
ATOM   1939  OD1 ASN B 252       4.116  10.060   0.337  1.00 62.61           O  
ATOM   1940  N   THR B 253       9.220   9.826   0.180  1.00 67.10           N  
ATOM   1941  CA  THR B 253      10.574   9.495  -0.248  1.00 67.10           C  
ATOM   1942  C   THR B 253      11.481   9.264   0.958  1.00 67.10           C  
ATOM   1943  O   THR B 253      11.372   9.964   1.966  1.00 67.10           O  
ATOM   1944  CB  THR B 253      11.167  10.606  -1.134  1.00 67.10           C  
ATOM   1945  CG2 THR B 253      10.378  10.756  -2.430  1.00 67.10           C  
ATOM   1946  OG1 THR B 253      11.132  11.848  -0.420  1.00 67.10           O  
ATOM   1947  N   ARG B 254      12.314   8.263   0.814  1.00 75.09           N  
ATOM   1948  CA  ARG B 254      13.296   8.012   1.864  1.00 75.09           C  
ATOM   1949  C   ARG B 254      14.445   9.012   1.788  1.00 75.09           C  
ATOM   1950  O   ARG B 254      14.788   9.490   0.705  1.00 75.09           O  
ATOM   1951  CB  ARG B 254      13.836   6.584   1.767  1.00 75.09           C  
ATOM   1952  CG  ARG B 254      14.403   6.049   3.072  1.00 75.09           C  
ATOM   1953  CD  ARG B 254      14.775   4.577   2.964  1.00 75.09           C  
ATOM   1954  NE  ARG B 254      15.330   4.068   4.215  1.00 75.09           N  
ATOM   1955  CZ  ARG B 254      15.822   2.844   4.383  1.00 75.09           C  
ATOM   1956  NH1 ARG B 254      15.837   1.975   3.379  1.00 75.09           N1+
ATOM   1957  NH2 ARG B 254      16.303   2.485   5.565  1.00 75.09           N  
ATOM   1958  N   ALA B 255      15.018   9.305   2.967  1.00 83.74           N  
ATOM   1959  CA  ALA B 255      16.194  10.169   3.022  1.00 83.74           C  
ATOM   1960  C   ALA B 255      17.345   9.581   2.211  1.00 83.74           C  
ATOM   1961  O   ALA B 255      17.561   8.367   2.220  1.00 83.74           O  
ATOM   1962  CB  ALA B 255      16.625  10.390   4.470  1.00 83.74           C  
ATOM   1963  N   VAL B 256      18.116  10.460   1.511  1.00 84.88           N  
ATOM   1964  CA  VAL B 256      19.279  10.038   0.737  1.00 84.88           C  
ATOM   1965  C   VAL B 256      20.524  10.057   1.622  1.00 84.88           C  
ATOM   1966  O   VAL B 256      20.868  11.092   2.197  1.00 84.88           O  
ATOM   1967  CB  VAL B 256      19.492  10.936  -0.502  1.00 84.88           C  
ATOM   1968  CG1 VAL B 256      20.717  10.482  -1.294  1.00 84.88           C  
ATOM   1969  CG2 VAL B 256      18.247  10.928  -1.387  1.00 84.88           C  
ATOM   1970  N   GLU B 257      21.152   8.973   1.689  1.00 90.92           N  
ATOM   1971  CA  GLU B 257      22.364   8.878   2.496  1.00 90.92           C  
ATOM   1972  C   GLU B 257      23.524   9.621   1.840  1.00 90.92           C  
ATOM   1973  O   GLU B 257      23.670   9.598   0.616  1.00 90.92           O  
ATOM   1974  CB  GLU B 257      22.743   7.412   2.727  1.00 90.92           C  
ATOM   1975  CG  GLU B 257      21.746   6.648   3.586  1.00 90.92           C  
ATOM   1976  CD  GLU B 257      22.161   5.209   3.850  1.00 90.92           C  
ATOM   1977  OE1 GLU B 257      21.499   4.282   3.332  1.00 90.92           O  
ATOM   1978  OE2 GLU B 257      23.156   5.008   4.582  1.00 90.92           O1-
ATOM   1979  N   ALA B 258      24.350  10.264   2.638  1.00 93.89           N  
ATOM   1980  CA  ALA B 258      25.637  10.831   2.243  1.00 93.89           C  
ATOM   1981  C   ALA B 258      26.794  10.006   2.800  1.00 93.89           C  
ATOM   1982  O   ALA B 258      26.582   9.079   3.585  1.00 93.89           O  
ATOM   1983  CB  ALA B 258      25.747  12.280   2.711  1.00 93.89           C  
ATOM   1984  N   GLN B 259      27.943  10.285   2.306  1.00 96.36           N  
ATOM   1985  CA  GLN B 259      29.123   9.680   2.914  1.00 96.36           C  
ATOM   1986  C   GLN B 259      29.317  10.170   4.347  1.00 96.36           C  
ATOM   1987  O   GLN B 259      29.780   9.419   5.208  1.00 96.36           O  
ATOM   1988  CB  GLN B 259      30.371   9.981   2.083  1.00 96.36           C  
ATOM   1989  CG  GLN B 259      30.395   9.279   0.732  1.00 96.36           C  
ATOM   1990  CD  GLN B 259      31.578   9.691  -0.123  1.00 96.36           C  
ATOM   1991  NE2 GLN B 259      32.421   8.726  -0.476  1.00 96.36           N  
ATOM   1992  OE1 GLN B 259      31.733  10.868  -0.465  1.00 96.36           O  
ATOM   1993  N   LYS B 260      29.030  11.463   4.534  1.00 98.09           N  
ATOM   1994  CA  LYS B 260      28.983  12.061   5.865  1.00 98.09           C  
ATOM   1995  C   LYS B 260      27.567  12.510   6.216  1.00 98.09           C  
ATOM   1996  O   LYS B 260      27.039  13.445   5.611  1.00 98.09           O  
ATOM   1997  CB  LYS B 260      29.946  13.246   5.956  1.00 98.09           C  
ATOM   1998  CG  LYS B 260      31.379  12.909   5.570  1.00 98.09           C  
ATOM   1999  CD  LYS B 260      32.036  12.000   6.600  1.00 98.09           C  
ATOM   2000  CE  LYS B 260      33.513  11.784   6.295  1.00 98.09           C  
ATOM   2001  NZ  LYS B 260      34.210  11.075   7.408  1.00 98.09           N1+
ATOM   2002  N   ASN B 261      27.003  11.803   7.134  1.00 98.65           N  
ATOM   2003  CA  ASN B 261      25.631  12.071   7.552  1.00 98.65           C  
ATOM   2004  C   ASN B 261      25.587  12.859   8.858  1.00 98.65           C  
ATOM   2005  O   ASN B 261      25.741  12.288   9.938  1.00 98.65           O  
ATOM   2006  CB  ASN B 261      24.848  10.764   7.694  1.00 98.65           C  
ATOM   2007  CG  ASN B 261      24.848   9.942   6.420  1.00 98.65           C  
ATOM   2008  ND2 ASN B 261      25.755   8.975   6.339  1.00 98.65           N  
ATOM   2009  OD1 ASN B 261      24.041  10.174   5.516  1.00 98.65           O  
ATOM   2010  N   HIS B 262      25.256  14.190   8.781  1.00 98.84           N  
ATOM   2011  CA  HIS B 262      25.330  15.101   9.918  1.00 98.84           C  
ATOM   2012  C   HIS B 262      24.030  15.094  10.715  1.00 98.84           C  
ATOM   2013  O   HIS B 262      22.955  15.333  10.160  1.00 98.84           O  
ATOM   2014  CB  HIS B 262      25.648  16.521   9.446  1.00 98.84           C  
ATOM   2015  CG  HIS B 262      26.153  17.416  10.533  1.00 98.84           C  
ATOM   2016  CD2 HIS B 262      26.286  17.209  11.864  1.00 98.84           C  
ATOM   2017  ND1 HIS B 262      26.591  18.701  10.296  1.00 98.84           N  
ATOM   2018  CE1 HIS B 262      26.974  19.247  11.438  1.00 98.84           C  
ATOM   2019  NE2 HIS B 262      26.799  18.362  12.405  1.00 98.84           N  
ATOM   2020  N   VAL B 263      24.142  14.684  11.957  1.00 98.88           N  
ATOM   2021  CA  VAL B 263      23.075  14.874  12.933  1.00 98.88           C  
ATOM   2022  C   VAL B 263      23.405  16.060  13.837  1.00 98.88           C  
ATOM   2023  O   VAL B 263      24.248  15.951  14.731  1.00 98.88           O  
ATOM   2024  CB  VAL B 263      22.849  13.603  13.782  1.00 98.88           C  
ATOM   2025  CG1 VAL B 263      21.682  13.800  14.748  1.00 98.88           C  
ATOM   2026  CG2 VAL B 263      22.602  12.396  12.879  1.00 98.88           C  
ATOM   2027  N   LEU B 264      22.717  17.184  13.553  1.00 98.85           N  
ATOM   2028  CA  LEU B 264      23.063  18.465  14.159  1.00 98.85           C  
ATOM   2029  C   LEU B 264      22.017  18.879  15.189  1.00 98.85           C  
ATOM   2030  O   LEU B 264      20.973  19.430  14.833  1.00 98.85           O  
ATOM   2031  CB  LEU B 264      23.195  19.548  13.086  1.00 98.85           C  
ATOM   2032  CG  LEU B 264      23.399  20.979  13.587  1.00 98.85           C  
ATOM   2033  CD1 LEU B 264      24.607  21.047  14.517  1.00 98.85           C  
ATOM   2034  CD2 LEU B 264      23.566  21.939  12.414  1.00 98.85           C  
ATOM   2035  N   SER B 265      22.356  18.672  16.463  1.00 98.79           N  
ATOM   2036  CA  SER B 265      21.423  18.985  17.541  1.00 98.79           C  
ATOM   2037  C   SER B 265      21.346  20.489  17.786  1.00 98.79           C  
ATOM   2038  O   SER B 265      22.292  21.221  17.488  1.00 98.79           O  
ATOM   2039  CB  SER B 265      21.833  18.271  18.829  1.00 98.79           C  
ATOM   2040  OG  SER B 265      21.780  16.865  18.664  1.00 98.79           O  
ATOM   2041  N   TYR B 266      20.230  21.000  18.264  1.00 98.78           N  
ATOM   2042  CA  TYR B 266      19.968  22.407  18.544  1.00 98.78           C  
ATOM   2043  C   TYR B 266      19.020  22.561  19.727  1.00 98.78           C  
ATOM   2044  O   TYR B 266      18.382  21.593  20.149  1.00 98.78           O  
ATOM   2045  CB  TYR B 266      19.380  23.100  17.310  1.00 98.78           C  
ATOM   2046  CG  TYR B 266      19.586  24.595  17.298  1.00 98.78           C  
ATOM   2047  CD1 TYR B 266      18.543  25.459  16.972  1.00 98.78           C  
ATOM   2048  CD2 TYR B 266      20.824  25.146  17.610  1.00 98.78           C  
ATOM   2049  CE1 TYR B 266      18.729  26.838  16.957  1.00 98.78           C  
ATOM   2050  CE2 TYR B 266      21.022  26.523  17.598  1.00 98.78           C  
ATOM   2051  CZ  TYR B 266      19.970  27.359  17.272  1.00 98.78           C  
ATOM   2052  OH  TYR B 266      20.160  28.723  17.259  1.00 98.78           O  
ATOM   2053  N   GLY B 267      19.130  23.692  20.433  1.00 98.53           N  
ATOM   2054  CA  GLY B 267      18.222  23.904  21.549  1.00 98.53           C  
ATOM   2055  C   GLY B 267      18.855  24.669  22.696  1.00 98.53           C  
ATOM   2056  O   GLY B 267      19.563  25.654  22.476  1.00 98.53           O  
ATOM   2057  N   GLN B 268      18.479  24.283  23.890  1.00 97.66           N  
ATOM   2058  CA  GLN B 268      18.898  24.903  25.142  1.00 97.66           C  
ATOM   2059  C   GLN B 268      19.893  24.017  25.888  1.00 97.66           C  
ATOM   2060  O   GLN B 268      20.684  23.304  25.267  1.00 97.66           O  
ATOM   2061  CB  GLN B 268      17.687  25.194  26.030  1.00 97.66           C  
ATOM   2062  CG  GLN B 268      17.944  26.257  27.090  1.00 97.66           C  
ATOM   2063  CD  GLN B 268      16.769  26.442  28.032  1.00 97.66           C  
ATOM   2064  NE2 GLN B 268      16.161  27.623  27.998  1.00 97.66           N  
ATOM   2065  OE1 GLN B 268      16.409  25.530  28.784  1.00 97.66           O  
ATOM   2066  N   SER B 269      19.951  24.218  27.222  1.00 97.22           N  
ATOM   2067  CA  SER B 269      20.989  23.587  28.030  1.00 97.22           C  
ATOM   2068  C   SER B 269      20.969  22.071  27.871  1.00 97.22           C  
ATOM   2069  O   SER B 269      22.021  21.428  27.865  1.00 97.22           O  
ATOM   2070  CB  SER B 269      20.819  23.956  29.505  1.00 97.22           C  
ATOM   2071  OG  SER B 269      19.486  23.730  29.929  1.00 97.22           O  
ATOM   2072  N   LEU B 270      19.892  21.394  27.652  1.00 97.78           N  
ATOM   2073  CA  LEU B 270      19.805  19.942  27.530  1.00 97.78           C  
ATOM   2074  C   LEU B 270      20.329  19.478  26.176  1.00 97.78           C  
ATOM   2075  O   LEU B 270      20.522  18.279  25.958  1.00 97.78           O  
ATOM   2076  CB  LEU B 270      18.359  19.474  27.719  1.00 97.78           C  
ATOM   2077  CG  LEU B 270      17.848  19.416  29.159  1.00 97.78           C  
ATOM   2078  CD1 LEU B 270      16.324  19.364  29.179  1.00 97.78           C  
ATOM   2079  CD2 LEU B 270      18.438  18.214  29.888  1.00 97.78           C  
ATOM   2080  N   SER B 271      20.579  20.415  25.282  1.00 98.32           N  
ATOM   2081  CA  SER B 271      21.157  20.061  23.990  1.00 98.32           C  
ATOM   2082  C   SER B 271      22.681  20.105  24.035  1.00 98.32           C  
ATOM   2083  O   SER B 271      23.348  19.606  23.127  1.00 98.32           O  
ATOM   2084  CB  SER B 271      20.644  20.999  22.897  1.00 98.32           C  
ATOM   2085  OG  SER B 271      21.264  22.270  22.994  1.00 98.32           O  
ATOM   2086  N   VAL B 272      23.274  20.686  25.111  1.00 98.18           N  
ATOM   2087  CA  VAL B 272      24.711  20.938  25.078  1.00 98.18           C  
ATOM   2088  C   VAL B 272      25.387  20.234  26.252  1.00 98.18           C  
ATOM   2089  O   VAL B 272      26.484  20.617  26.665  1.00 98.18           O  
ATOM   2090  CB  VAL B 272      25.022  22.451  25.112  1.00 98.18           C  
ATOM   2091  CG1 VAL B 272      24.620  23.116  23.797  1.00 98.18           C  
ATOM   2092  CG2 VAL B 272      24.311  23.115  26.290  1.00 98.18           C  
ATOM   2093  N   GLY B 273      24.790  19.272  26.920  1.00 97.95           N  
ATOM   2094  CA  GLY B 273      25.388  18.435  27.948  1.00 97.95           C  
ATOM   2095  C   GLY B 273      25.570  19.153  29.272  1.00 97.95           C  
ATOM   2096  O   GLY B 273      26.541  18.906  29.990  1.00 97.95           O  
ATOM   2097  N   ALA B 274      24.693  20.112  29.562  1.00 98.07           N  
ATOM   2098  CA  ALA B 274      24.770  20.839  30.826  1.00 98.07           C  
ATOM   2099  C   ALA B 274      24.652  19.888  32.014  1.00 98.07           C  
ATOM   2100  O   ALA B 274      23.711  19.095  32.091  1.00 98.07           O  
ATOM   2101  CB  ALA B 274      23.682  21.907  30.894  1.00 98.07           C  
ATOM   2102  N   GLN B 275      25.619  19.890  32.879  1.00 97.42           N  
ATOM   2103  CA  GLN B 275      25.698  19.117  34.114  1.00 97.42           C  
ATOM   2104  C   GLN B 275      25.953  17.640  33.823  1.00 97.42           C  
ATOM   2105  O   GLN B 275      25.850  16.799  34.718  1.00 97.42           O  
ATOM   2106  CB  GLN B 275      24.416  19.277  34.932  1.00 97.42           C  
ATOM   2107  CG  GLN B 275      24.155  20.705  35.393  1.00 97.42           C  
ATOM   2108  CD  GLN B 275      25.264  21.249  36.275  1.00 97.42           C  
ATOM   2109  NE2 GLN B 275      25.683  22.481  36.008  1.00 97.42           N  
ATOM   2110  OE1 GLN B 275      25.739  20.567  37.189  1.00 97.42           O  
ATOM   2111  N   GLY B 276      26.208  17.282  32.534  1.00 97.56           N  
ATOM   2112  CA  GLY B 276      26.522  15.907  32.180  1.00 97.56           C  
ATOM   2113  C   GLY B 276      27.933  15.500  32.561  1.00 97.56           C  
ATOM   2114  O   GLY B 276      28.692  15.011  31.721  1.00 97.56           O  
ATOM   2115  N   ILE B 277      28.288  15.765  33.755  1.00 96.79           N  
ATOM   2116  CA  ILE B 277      29.663  15.555  34.196  1.00 96.79           C  
ATOM   2117  C   ILE B 277      29.712  14.416  35.212  1.00 96.79           C  
ATOM   2118  O   ILE B 277      28.773  14.230  35.990  1.00 96.79           O  
ATOM   2119  CB  ILE B 277      30.264  16.842  34.804  1.00 96.79           C  
ATOM   2120  CG1 ILE B 277      29.347  17.393  35.901  1.00 96.79           C  
ATOM   2121  CG2 ILE B 277      30.507  17.891  33.715  1.00 96.79           C  
ATOM   2122  CD1 ILE B 277      29.917  18.598  36.638  1.00 96.79           C  
ATOM   2123  N   PRO B 278      30.826  13.560  35.307  1.00 95.68           N  
ATOM   2124  CA  PRO B 278      31.894  13.518  34.306  1.00 95.68           C  
ATOM   2125  C   PRO B 278      31.454  12.859  33.001  1.00 95.68           C  
ATOM   2126  O   PRO B 278      30.410  12.203  32.958  1.00 95.68           O  
ATOM   2127  CB  PRO B 278      32.988  12.696  34.991  1.00 95.68           C  
ATOM   2128  CG  PRO B 278      32.251  11.718  35.848  1.00 95.68           C  
ATOM   2129  CD  PRO B 278      31.007  12.381  36.367  1.00 95.68           C  
ATOM   2130  N   VAL B 279      32.258  13.087  31.912  1.00 97.14           N  
ATOM   2131  CA  VAL B 279      31.998  12.418  30.643  1.00 97.14           C  
ATOM   2132  C   VAL B 279      32.226  10.915  30.794  1.00 97.14           C  
ATOM   2133  O   VAL B 279      33.158  10.489  31.480  1.00 97.14           O  
ATOM   2134  CB  VAL B 279      32.887  12.981  29.511  1.00 97.14           C  
ATOM   2135  CG1 VAL B 279      32.574  14.455  29.262  1.00 97.14           C  
ATOM   2136  CG2 VAL B 279      34.364  12.794  29.851  1.00 97.14           C  
ATOM   2137  N   ILE B 280      31.405  10.117  30.135  1.00 97.21           N  
ATOM   2138  CA  ILE B 280      31.509   8.668  30.273  1.00 97.21           C  
ATOM   2139  C   ILE B 280      31.799   8.040  28.912  1.00 97.21           C  
ATOM   2140  O   ILE B 280      32.217   6.882  28.832  1.00 97.21           O  
ATOM   2141  CB  ILE B 280      30.223   8.064  30.879  1.00 97.21           C  
ATOM   2142  CG1 ILE B 280      28.997   8.488  30.061  1.00 97.21           C  
ATOM   2143  CG2 ILE B 280      30.071   8.477  32.346  1.00 97.21           C  
ATOM   2144  CD1 ILE B 280      27.687   7.888  30.553  1.00 97.21           C  
ATOM   2145  N   THR B 281      31.657   8.709  27.803  1.00 96.77           N  
ATOM   2146  CA  THR B 281      32.033   8.242  26.474  1.00 96.77           C  
ATOM   2147  C   THR B 281      33.372   8.838  26.049  1.00 96.77           C  
ATOM   2148  O   THR B 281      33.421   9.945  25.509  1.00 96.77           O  
ATOM   2149  CB  THR B 281      30.956   8.597  25.432  1.00 96.77           C  
ATOM   2150  CG2 THR B 281      31.252   7.939  24.088  1.00 96.77           C  
ATOM   2151  OG1 THR B 281      29.679   8.148  25.901  1.00 96.77           O  
ATOM   2152  N   THR B 282      34.382   8.048  26.226  1.00 96.25           N  
ATOM   2153  CA  THR B 282      35.721   8.602  26.061  1.00 96.25           C  
ATOM   2154  C   THR B 282      36.432   7.956  24.875  1.00 96.25           C  
ATOM   2155  O   THR B 282      37.615   8.210  24.640  1.00 96.25           O  
ATOM   2156  CB  THR B 282      36.566   8.411  27.334  1.00 96.25           C  
ATOM   2157  CG2 THR B 282      35.971   9.180  28.509  1.00 96.25           C  
ATOM   2158  OG1 THR B 282      36.613   7.018  27.665  1.00 96.25           O  
ATOM   2159  N   SER B 283      35.823   7.076  24.122  1.00 95.13           N  
ATOM   2160  CA  SER B 283      36.372   6.432  22.933  1.00 95.13           C  
ATOM   2161  C   SER B 283      35.308   6.268  21.852  1.00 95.13           C  
ATOM   2162  O   SER B 283      34.120   6.476  22.106  1.00 95.13           O  
ATOM   2163  CB  SER B 283      36.964   5.067  23.288  1.00 95.13           C  
ATOM   2164  OG  SER B 283      35.954   4.183  23.742  1.00 95.13           O  
ATOM   2165  N   GLN B 284      35.738   5.987  20.585  1.00 96.74           N  
ATOM   2166  CA  GLN B 284      34.845   5.813  19.445  1.00 96.74           C  
ATOM   2167  C   GLN B 284      34.918   4.389  18.901  1.00 96.74           C  
ATOM   2168  O   GLN B 284      35.914   4.005  18.285  1.00 96.74           O  
ATOM   2169  CB  GLN B 284      35.182   6.815  18.340  1.00 96.74           C  
ATOM   2170  CG  GLN B 284      34.259   6.731  17.131  1.00 96.74           C  
ATOM   2171  CD  GLN B 284      32.792   6.703  17.514  1.00 96.74           C  
ATOM   2172  NE2 GLN B 284      32.221   7.877  17.761  1.00 96.74           N  
ATOM   2173  OE1 GLN B 284      32.175   5.635  17.586  1.00 96.74           O  
ATOM   2174  N   PRO B 285      33.885   3.594  19.083  1.00 94.14           N  
ATOM   2175  CA  PRO B 285      33.944   2.187  18.678  1.00 94.14           C  
ATOM   2176  C   PRO B 285      33.669   1.990  17.189  1.00 94.14           C  
ATOM   2177  O   PRO B 285      33.940   0.917  16.645  1.00 94.14           O  
ATOM   2178  CB  PRO B 285      32.852   1.531  19.527  1.00 94.14           C  
ATOM   2179  CG  PRO B 285      31.888   2.633  19.829  1.00 94.14           C  
ATOM   2180  CD  PRO B 285      32.658   3.915  19.969  1.00 94.14           C  
ATOM   2181  N   TYR B 286      33.180   2.954  16.512  1.00 95.62           N  
ATOM   2182  CA  TYR B 286      32.815   2.855  15.103  1.00 95.62           C  
ATOM   2183  C   TYR B 286      33.499   3.944  14.285  1.00 95.62           C  
ATOM   2184  O   TYR B 286      34.671   4.255  14.510  1.00 95.62           O  
ATOM   2185  CB  TYR B 286      31.296   2.950  14.934  1.00 95.62           C  
ATOM   2186  CG  TYR B 286      30.536   1.860  15.649  1.00 95.62           C  
ATOM   2187  CD1 TYR B 286      30.451   0.577  15.113  1.00 95.62           C  
ATOM   2188  CD2 TYR B 286      29.900   2.110  16.860  1.00 95.62           C  
ATOM   2189  CE1 TYR B 286      29.750  -0.431  15.767  1.00 95.62           C  
ATOM   2190  CE2 TYR B 286      29.196   1.110  17.523  1.00 95.62           C  
ATOM   2191  CZ  TYR B 286      29.127  -0.155  16.970  1.00 95.62           C  
ATOM   2192  OH  TYR B 286      28.432  -1.149  17.622  1.00 95.62           O  
ATOM   2193  N   SER B 287      32.840   4.437  13.244  1.00 96.08           N  
ATOM   2194  CA  SER B 287      33.433   5.445  12.372  1.00 96.08           C  
ATOM   2195  C   SER B 287      32.715   6.784  12.507  1.00 96.08           C  
ATOM   2196  O   SER B 287      32.687   7.577  11.563  1.00 96.08           O  
ATOM   2197  CB  SER B 287      33.396   4.983  10.914  1.00 96.08           C  
ATOM   2198  OG  SER B 287      34.126   3.779  10.750  1.00 96.08           O  
ATOM   2199  N   ASN B 288      32.080   6.938  13.718  1.00 98.37           N  
ATOM   2200  CA  ASN B 288      31.380   8.200  13.933  1.00 98.37           C  
ATOM   2201  C   ASN B 288      32.356   9.347  14.179  1.00 98.37           C  
ATOM   2202  O   ASN B 288      33.401   9.155  14.803  1.00 98.37           O  
ATOM   2203  CB  ASN B 288      30.398   8.078  15.100  1.00 98.37           C  
ATOM   2204  CG  ASN B 288      29.383   6.971  14.896  1.00 98.37           C  
ATOM   2205  ND2 ASN B 288      29.184   6.152  15.922  1.00 98.37           N  
ATOM   2206  OD1 ASN B 288      28.783   6.852  13.824  1.00 98.37           O  
ATOM   2207  N   GLU B 289      31.974  10.554  13.708  1.00 98.63           N  
ATOM   2208  CA  GLU B 289      32.885  11.694  13.723  1.00 98.63           C  
ATOM   2209  C   GLU B 289      32.198  12.943  14.270  1.00 98.63           C  
ATOM   2210  O   GLU B 289      30.979  12.957  14.451  1.00 98.63           O  
ATOM   2211  CB  GLU B 289      33.429  11.966  12.318  1.00 98.63           C  
ATOM   2212  CG  GLU B 289      34.279  10.835  11.758  1.00 98.63           C  
ATOM   2213  CD  GLU B 289      34.651  11.030  10.297  1.00 98.63           C  
ATOM   2214  OE1 GLU B 289      35.559  10.325   9.802  1.00 98.63           O  
ATOM   2215  OE2 GLU B 289      34.029  11.897   9.642  1.00 98.63           O1-
ATOM   2216  N   THR B 290      33.073  13.928  14.629  1.00 98.66           N  
ATOM   2217  CA  THR B 290      32.617  15.247  15.053  1.00 98.66           C  
ATOM   2218  C   THR B 290      33.673  16.306  14.753  1.00 98.66           C  
ATOM   2219  O   THR B 290      34.659  16.031  14.065  1.00 98.66           O  
ATOM   2220  CB  THR B 290      32.280  15.266  16.555  1.00 98.66           C  
ATOM   2221  CG2 THR B 290      33.544  15.185  17.404  1.00 98.66           C  
ATOM   2222  OG1 THR B 290      31.584  16.479  16.868  1.00 98.66           O  
ATOM   2223  N   PHE B 291      33.423  17.560  15.205  1.00 98.45           N  
ATOM   2224  CA  PHE B 291      34.388  18.645  15.070  1.00 98.45           C  
ATOM   2225  C   PHE B 291      35.589  18.418  15.981  1.00 98.45           C  
ATOM   2226  O   PHE B 291      35.464  17.794  17.037  1.00 98.45           O  
ATOM   2227  CB  PHE B 291      33.733  19.992  15.392  1.00 98.45           C  
ATOM   2228  CG  PHE B 291      32.657  20.391  14.418  1.00 98.45           C  
ATOM   2229  CD1 PHE B 291      32.965  20.653  13.089  1.00 98.45           C  
ATOM   2230  CD2 PHE B 291      31.337  20.505  14.833  1.00 98.45           C  
ATOM   2231  CE1 PHE B 291      31.971  21.023  12.186  1.00 98.45           C  
ATOM   2232  CE2 PHE B 291      30.338  20.874  13.937  1.00 98.45           C  
ATOM   2233  CZ  PHE B 291      30.658  21.133  12.614  1.00 98.45           C  
ATOM   2234  N   GLY B 292      36.749  18.863  15.493  1.00 97.76           N  
ATOM   2235  CA  GLY B 292      37.967  18.838  16.287  1.00 97.76           C  
ATOM   2236  C   GLY B 292      38.752  20.134  16.217  1.00 97.76           C  
ATOM   2237  O   GLY B 292      38.559  20.933  15.298  1.00 97.76           O  
ATOM   2238  N   PHE B 293      39.465  20.385  17.256  1.00 95.81           N  
ATOM   2239  CA  PHE B 293      40.399  21.503  17.282  1.00 95.81           C  
ATOM   2240  C   PHE B 293      41.664  21.134  18.048  1.00 95.81           C  
ATOM   2241  O   PHE B 293      41.714  20.097  18.712  1.00 95.81           O  
ATOM   2242  CB  PHE B 293      39.745  22.737  17.912  1.00 95.81           C  
ATOM   2243  CG  PHE B 293      39.402  22.566  19.367  1.00 95.81           C  
ATOM   2244  CD1 PHE B 293      38.154  22.090  19.750  1.00 95.81           C  
ATOM   2245  CD2 PHE B 293      40.328  22.880  20.353  1.00 95.81           C  
ATOM   2246  CE1 PHE B 293      37.833  21.931  21.096  1.00 95.81           C  
ATOM   2247  CE2 PHE B 293      40.015  22.723  21.700  1.00 95.81           C  
ATOM   2248  CZ  PHE B 293      38.767  22.249  22.070  1.00 95.81           C  
ATOM   2249  N   VAL B 294      42.645  21.879  17.824  1.00 95.47           N  
ATOM   2250  CA  VAL B 294      43.917  21.682  18.512  1.00 95.47           C  
ATOM   2251  C   VAL B 294      44.195  22.867  19.434  1.00 95.47           C  
ATOM   2252  O   VAL B 294      44.091  24.023  19.018  1.00 95.47           O  
ATOM   2253  CB  VAL B 294      45.081  21.500  17.512  1.00 95.47           C  
ATOM   2254  CG1 VAL B 294      46.393  21.247  18.251  1.00 95.47           C  
ATOM   2255  CG2 VAL B 294      44.779  20.356  16.545  1.00 95.47           C  
ATOM   2256  N   MET B 295      44.444  22.619  20.703  1.00 92.24           N  
ATOM   2257  CA  MET B 295      44.835  23.630  21.681  1.00 92.24           C  
ATOM   2258  C   MET B 295      45.979  23.127  22.556  1.00 92.24           C  
ATOM   2259  O   MET B 295      45.882  22.055  23.156  1.00 92.24           O  
ATOM   2260  CB  MET B 295      43.643  24.024  22.555  1.00 92.24           C  
ATOM   2261  CG  MET B 295      43.910  25.222  23.452  1.00 92.24           C  
ATOM   2262  SD  MET B 295      44.100  26.782  22.504  1.00 92.24           S  
ATOM   2263  CE  MET B 295      42.392  27.025  21.942  1.00 92.24           C  
ATOM   2264  N   ASN B 296      47.150  23.862  22.573  1.00 92.20           N  
ATOM   2265  CA  ASN B 296      48.337  23.535  23.357  1.00 92.20           C  
ATOM   2266  C   ASN B 296      48.849  22.133  23.041  1.00 92.20           C  
ATOM   2267  O   ASN B 296      49.153  21.359  23.950  1.00 92.20           O  
ATOM   2268  CB  ASN B 296      48.046  23.670  24.853  1.00 92.20           C  
ATOM   2269  CG  ASN B 296      47.659  25.081  25.248  1.00 92.20           C  
ATOM   2270  ND2 ASN B 296      46.844  25.203  26.289  1.00 92.20           N  
ATOM   2271  OD1 ASN B 296      48.089  26.054  24.623  1.00 92.20           O  
ATOM   2272  N   GLY B 297      48.822  21.686  21.725  1.00 90.94           N  
ATOM   2273  CA  GLY B 297      49.376  20.429  21.248  1.00 90.94           C  
ATOM   2274  C   GLY B 297      48.446  19.249  21.459  1.00 90.94           C  
ATOM   2275  O   GLY B 297      48.790  18.114  21.122  1.00 90.94           O  
ATOM   2276  N   ILE B 298      47.318  19.537  22.108  1.00 93.03           N  
ATOM   2277  CA  ILE B 298      46.349  18.472  22.344  1.00 93.03           C  
ATOM   2278  C   ILE B 298      45.212  18.576  21.330  1.00 93.03           C  
ATOM   2279  O   ILE B 298      44.701  19.668  21.070  1.00 93.03           O  
ATOM   2280  CB  ILE B 298      45.790  18.525  23.783  1.00 93.03           C  
ATOM   2281  CG1 ILE B 298      46.929  18.411  24.803  1.00 93.03           C  
ATOM   2282  CG2 ILE B 298      44.749  17.422  23.999  1.00 93.03           C  
ATOM   2283  CD1 ILE B 298      46.491  18.614  26.246  1.00 93.03           C  
ATOM   2284  N   THR B 299      44.879  17.472  20.722  1.00 91.51           N  
ATOM   2285  CA  THR B 299      43.758  17.401  19.791  1.00 91.51           C  
ATOM   2286  C   THR B 299      42.479  16.988  20.515  1.00 91.51           C  
ATOM   2287  O   THR B 299      42.435  15.938  21.158  1.00 91.51           O  
ATOM   2288  CB  THR B 299      44.044  16.412  18.646  1.00 91.51           C  
ATOM   2289  CG2 THR B 299      42.996  16.528  17.545  1.00 91.51           C  
ATOM   2290  OG1 THR B 299      45.336  16.692  18.092  1.00 91.51           O  
ATOM   2291  N   TYR B 300      41.430  17.788  20.382  1.00 90.62           N  
ATOM   2292  CA  TYR B 300      40.187  17.578  21.116  1.00 90.62           C  
ATOM   2293  C   TYR B 300      39.059  17.175  20.174  1.00 90.62           C  
ATOM   2294  O   TYR B 300      38.963  17.685  19.056  1.00 90.62           O  
ATOM   2295  CB  TYR B 300      39.797  18.843  21.886  1.00 90.62           C  
ATOM   2296  CG  TYR B 300      40.752  19.194  23.002  1.00 90.62           C  
ATOM   2297  CD1 TYR B 300      40.548  18.718  24.295  1.00 90.62           C  
ATOM   2298  CD2 TYR B 300      41.859  20.001  22.765  1.00 90.62           C  
ATOM   2299  CE1 TYR B 300      41.424  19.040  25.326  1.00 90.62           C  
ATOM   2300  CE2 TYR B 300      42.742  20.329  23.788  1.00 90.62           C  
ATOM   2301  CZ  TYR B 300      42.517  19.845  25.063  1.00 90.62           C  
ATOM   2302  OH  TYR B 300      43.387  20.167  26.080  1.00 90.62           O  
ATOM   2303  N   SER B 301      38.228  16.134  20.537  1.00 87.67           N  
ATOM   2304  CA  SER B 301      36.883  15.952  20.001  1.00 87.67           C  
ATOM   2305  C   SER B 301      35.912  16.972  20.585  1.00 87.67           C  
ATOM   2306  O   SER B 301      35.922  17.228  21.791  1.00 87.67           O  
ATOM   2307  CB  SER B 301      36.380  14.536  20.286  1.00 87.67           C  
ATOM   2308  OG  SER B 301      35.041  14.380  19.846  1.00 87.67           O  
ATOM   2309  N   SER B 302      35.061  17.668  19.720  1.00 92.10           N  
ATOM   2310  CA  SER B 302      34.227  18.760  20.210  1.00 92.10           C  
ATOM   2311  C   SER B 302      32.867  18.770  19.520  1.00 92.10           C  
ATOM   2312  O   SER B 302      32.614  19.604  18.648  1.00 92.10           O  
ATOM   2313  CB  SER B 302      34.925  20.105  20.000  1.00 92.10           C  
ATOM   2314  OG  SER B 302      34.225  21.144  20.661  1.00 92.10           O  
ATOM   2315  N   PRO B 303      31.988  17.887  20.049  1.00 96.10           N  
ATOM   2316  CA  PRO B 303      30.638  17.927  19.482  1.00 96.10           C  
ATOM   2317  C   PRO B 303      29.987  19.303  19.603  1.00 96.10           C  
ATOM   2318  O   PRO B 303      29.131  19.659  18.790  1.00 96.10           O  
ATOM   2319  CB  PRO B 303      29.877  16.888  20.310  1.00 96.10           C  
ATOM   2320  CG  PRO B 303      30.941  16.088  20.990  1.00 96.10           C  
ATOM   2321  CD  PRO B 303      32.207  16.895  21.007  1.00 96.10           C  
ATOM   2322  N   ARG B 304      30.419  20.182  20.474  1.00 97.20           N  
ATOM   2323  CA  ARG B 304      29.859  21.513  20.682  1.00 97.20           C  
ATOM   2324  C   ARG B 304      30.611  22.558  19.864  1.00 97.20           C  
ATOM   2325  O   ARG B 304      30.220  23.726  19.829  1.00 97.20           O  
ATOM   2326  CB  ARG B 304      29.894  21.885  22.166  1.00 97.20           C  
ATOM   2327  CG  ARG B 304      28.885  21.128  23.015  1.00 97.20           C  
ATOM   2328  CD  ARG B 304      28.897  21.602  24.462  1.00 97.20           C  
ATOM   2329  NE  ARG B 304      30.135  21.229  25.141  1.00 97.20           N  
ATOM   2330  CZ  ARG B 304      30.369  20.042  25.693  1.00 97.20           C  
ATOM   2331  NH1 ARG B 304      29.449  19.084  25.656  1.00 97.20           N1+
ATOM   2332  NH2 ARG B 304      31.531  19.809  26.285  1.00 97.20           N  
ATOM   2333  N   MET B 305      31.700  22.199  19.241  1.00 97.22           N  
ATOM   2334  CA  MET B 305      32.583  23.167  18.597  1.00 97.22           C  
ATOM   2335  C   MET B 305      32.940  24.299  19.556  1.00 97.22           C  
ATOM   2336  O   MET B 305      32.750  25.473  19.235  1.00 97.22           O  
ATOM   2337  CB  MET B 305      31.930  23.736  17.336  1.00 97.22           C  
ATOM   2338  CG  MET B 305      32.910  24.415  16.393  1.00 97.22           C  
ATOM   2339  SD  MET B 305      32.103  25.022  14.860  1.00 97.22           S  
ATOM   2340  CE  MET B 305      31.599  23.445  14.118  1.00 97.22           C  
ATOM   2341  N   ASP B 306      33.458  23.979  20.626  1.00 96.22           N  
ATOM   2342  CA  ASP B 306      33.798  24.921  21.689  1.00 96.22           C  
ATOM   2343  C   ASP B 306      34.830  25.940  21.210  1.00 96.22           C  
ATOM   2344  O   ASP B 306      34.831  27.087  21.660  1.00 96.22           O  
ATOM   2345  CB  ASP B 306      34.324  24.176  22.917  1.00 96.22           C  
ATOM   2346  CG  ASP B 306      33.253  23.363  23.622  1.00 96.22           C  
ATOM   2347  OD1 ASP B 306      32.122  23.865  23.797  1.00 96.22           O  
ATOM   2348  OD2 ASP B 306      33.543  22.210  24.009  1.00 96.22           O1-
ATOM   2349  N   VAL B 307      35.724  25.393  20.484  1.00 95.17           N  
ATOM   2350  CA  VAL B 307      36.686  26.216  19.758  1.00 95.17           C  
ATOM   2351  C   VAL B 307      36.500  26.024  18.255  1.00 95.17           C  
ATOM   2352  O   VAL B 307      36.003  24.986  17.812  1.00 95.17           O  
ATOM   2353  CB  VAL B 307      38.139  25.879  20.162  1.00 95.17           C  
ATOM   2354  CG1 VAL B 307      39.128  26.773  19.416  1.00 95.17           C  
ATOM   2355  CG2 VAL B 307      38.319  26.023  21.673  1.00 95.17           C  
ATOM   2356  N   ALA B 308      36.774  27.083  17.510  1.00 94.62           N  
ATOM   2357  CA  ALA B 308      36.647  26.975  16.059  1.00 94.62           C  
ATOM   2358  C   ALA B 308      37.311  25.701  15.545  1.00 94.62           C  
ATOM   2359  O   ALA B 308      38.488  25.452  15.817  1.00 94.62           O  
ATOM   2360  CB  ALA B 308      37.255  28.200  15.379  1.00 94.62           C  
ATOM   2361  N   ALA B 309      36.517  24.893  14.826  1.00 96.56           N  
ATOM   2362  CA  ALA B 309      36.984  23.587  14.368  1.00 96.56           C  
ATOM   2363  C   ALA B 309      37.990  23.733  13.230  1.00 96.56           C  
ATOM   2364  O   ALA B 309      37.800  24.550  12.325  1.00 96.56           O  
ATOM   2365  CB  ALA B 309      35.805  22.725  13.924  1.00 96.56           C  
ATOM   2366  N   THR B 310      39.035  22.931  13.278  1.00 96.22           N  
ATOM   2367  CA  THR B 310      40.053  22.960  12.234  1.00 96.22           C  
ATOM   2368  C   THR B 310      40.202  21.586  11.586  1.00 96.22           C  
ATOM   2369  O   THR B 310      40.857  21.450  10.551  1.00 96.22           O  
ATOM   2370  CB  THR B 310      41.413  23.418  12.792  1.00 96.22           C  
ATOM   2371  CG2 THR B 310      41.356  24.869  13.256  1.00 96.22           C  
ATOM   2372  OG1 THR B 310      41.771  22.586  13.903  1.00 96.22           O  
ATOM   2373  N   LEU B 311      39.595  20.628  12.171  1.00 96.68           N  
ATOM   2374  CA  LEU B 311      39.678  19.276  11.629  1.00 96.68           C  
ATOM   2375  C   LEU B 311      38.494  18.432  12.090  1.00 96.68           C  
ATOM   2376  O   LEU B 311      37.680  18.886  12.898  1.00 96.68           O  
ATOM   2377  CB  LEU B 311      40.990  18.609  12.051  1.00 96.68           C  
ATOM   2378  CG  LEU B 311      41.249  18.515  13.556  1.00 96.68           C  
ATOM   2379  CD1 LEU B 311      41.795  17.137  13.915  1.00 96.68           C  
ATOM   2380  CD2 LEU B 311      42.212  19.610  14.002  1.00 96.68           C  
ATOM   2381  N   VAL B 312      38.281  17.281  11.445  1.00 97.66           N  
ATOM   2382  CA  VAL B 312      37.312  16.263  11.838  1.00 97.66           C  
ATOM   2383  C   VAL B 312      37.983  15.234  12.745  1.00 97.66           C  
ATOM   2384  O   VAL B 312      39.129  14.842  12.508  1.00 97.66           O  
ATOM   2385  CB  VAL B 312      36.691  15.566  10.608  1.00 97.66           C  
ATOM   2386  CG1 VAL B 312      35.752  14.441  11.041  1.00 97.66           C  
ATOM   2387  CG2 VAL B 312      35.950  16.579   9.738  1.00 97.66           C  
ATOM   2388  N   ARG B 313      37.363  14.807  13.776  1.00 97.44           N  
ATOM   2389  CA  ARG B 313      37.877  13.847  14.747  1.00 97.44           C  
ATOM   2390  C   ARG B 313      36.850  12.758  15.036  1.00 97.44           C  
ATOM   2391  O   ARG B 313      35.648  12.967  14.857  1.00 97.44           O  
ATOM   2392  CB  ARG B 313      38.272  14.553  16.045  1.00 97.44           C  
ATOM   2393  CG  ARG B 313      39.577  15.328  15.953  1.00 97.44           C  
ATOM   2394  CD  ARG B 313      40.785  14.421  16.142  1.00 97.44           C  
ATOM   2395  NE  ARG B 313      40.949  14.024  17.537  1.00 97.44           N  
ATOM   2396  CZ  ARG B 313      41.744  13.045  17.959  1.00 97.44           C  
ATOM   2397  NH1 ARG B 313      42.466  12.339  17.096  1.00 97.44           N1+
ATOM   2398  NH2 ARG B 313      41.817  12.768  19.252  1.00 97.44           N  
ATOM   2399  N   PRO B 314      37.395  11.521  15.474  1.00 97.55           N  
ATOM   2400  CA  PRO B 314      36.429  10.568  16.026  1.00 97.55           C  
ATOM   2401  C   PRO B 314      35.577  11.170  17.141  1.00 97.55           C  
ATOM   2402  O   PRO B 314      36.077  11.956  17.949  1.00 97.55           O  
ATOM   2403  CB  PRO B 314      37.314   9.440  16.563  1.00 97.55           C  
ATOM   2404  CG  PRO B 314      38.569   9.522  15.756  1.00 97.55           C  
ATOM   2405  CD  PRO B 314      38.849  10.966  15.453  1.00 97.55           C  
ATOM   2406  N   LEU B 315      34.364  10.818  17.090  1.00 98.26           N  
ATOM   2407  CA  LEU B 315      33.403  11.355  18.046  1.00 98.26           C  
ATOM   2408  C   LEU B 315      33.556  10.683  19.407  1.00 98.26           C  
ATOM   2409  O   LEU B 315      33.356   9.473  19.533  1.00 98.26           O  
ATOM   2410  CB  LEU B 315      31.973  11.169  17.531  1.00 98.26           C  
ATOM   2411  CG  LEU B 315      30.850  11.454  18.529  1.00 98.26           C  
ATOM   2412  CD1 LEU B 315      30.854  12.928  18.924  1.00 98.26           C  
ATOM   2413  CD2 LEU B 315      29.500  11.056  17.943  1.00 98.26           C  
ATOM   2414  N   PHE B 316      33.946  11.356  20.428  1.00 96.82           N  
ATOM   2415  CA  PHE B 316      33.832  11.076  21.854  1.00 96.82           C  
ATOM   2416  C   PHE B 316      33.648  12.365  22.646  1.00 96.82           C  
ATOM   2417  O   PHE B 316      33.738  13.460  22.089  1.00 96.82           O  
ATOM   2418  CB  PHE B 316      35.069  10.324  22.356  1.00 96.82           C  
ATOM   2419  CG  PHE B 316      36.363  11.054  22.116  1.00 96.82           C  
ATOM   2420  CD1 PHE B 316      37.140  10.772  20.999  1.00 96.82           C  
ATOM   2421  CD2 PHE B 316      36.801  12.024  23.008  1.00 96.82           C  
ATOM   2422  CE1 PHE B 316      38.337  11.447  20.775  1.00 96.82           C  
ATOM   2423  CE2 PHE B 316      37.997  12.702  22.791  1.00 96.82           C  
ATOM   2424  CZ  PHE B 316      38.764  12.412  21.674  1.00 96.82           C  
ATOM   2425  N   GLU B 317      33.208  12.239  23.860  1.00 97.58           N  
ATOM   2426  CA  GLU B 317      32.820  13.414  24.635  1.00 97.58           C  
ATOM   2427  C   GLU B 317      34.005  13.978  25.414  1.00 97.58           C  
ATOM   2428  O   GLU B 317      34.846  13.223  25.906  1.00 97.58           O  
ATOM   2429  CB  GLU B 317      31.676  13.072  25.593  1.00 97.58           C  
ATOM   2430  CG  GLU B 317      30.425  12.555  24.898  1.00 97.58           C  
ATOM   2431  CD  GLU B 317      29.639  13.645  24.188  1.00 97.58           C  
ATOM   2432  OE1 GLU B 317      28.877  13.329  23.246  1.00 97.58           O  
ATOM   2433  OE2 GLU B 317      29.787  14.825  24.575  1.00 97.58           O1-
ATOM   2434  N   VAL B 318      34.055  15.295  25.424  1.00 95.03           N  
ATOM   2435  CA  VAL B 318      35.114  15.995  26.144  1.00 95.03           C  
ATOM   2436  C   VAL B 318      34.514  17.130  26.970  1.00 95.03           C  
ATOM   2437  O   VAL B 318      33.624  17.844  26.501  1.00 95.03           O  
ATOM   2438  CB  VAL B 318      36.187  16.547  25.178  1.00 95.03           C  
ATOM   2439  CG1 VAL B 318      37.203  17.402  25.933  1.00 95.03           C  
ATOM   2440  CG2 VAL B 318      36.885  15.402  24.446  1.00 95.03           C  
ATOM   2441  N   GLN B 319      34.970  17.170  28.229  1.00 94.86           N  
ATOM   2442  CA  GLN B 319      34.670  18.317  29.080  1.00 94.86           C  
ATOM   2443  C   GLN B 319      35.670  19.447  28.854  1.00 94.86           C  
ATOM   2444  O   GLN B 319      36.852  19.309  29.174  1.00 94.86           O  
ATOM   2445  CB  GLN B 319      34.666  17.906  30.553  1.00 94.86           C  
ATOM   2446  CG  GLN B 319      34.219  19.013  31.499  1.00 94.86           C  
ATOM   2447  CD  GLN B 319      34.156  18.559  32.945  1.00 94.86           C  
ATOM   2448  NE2 GLN B 319      33.828  19.482  33.843  1.00 94.86           N  
ATOM   2449  OE1 GLN B 319      34.399  17.388  33.254  1.00 94.86           O  
ATOM   2450  N   TYR B 320      35.164  20.592  28.232  1.00 93.16           N  
ATOM   2451  CA  TYR B 320      36.028  21.718  27.898  1.00 93.16           C  
ATOM   2452  C   TYR B 320      35.400  23.036  28.336  1.00 93.16           C  
ATOM   2453  O   TYR B 320      34.183  23.211  28.247  1.00 93.16           O  
ATOM   2454  CB  TYR B 320      36.312  21.751  26.393  1.00 93.16           C  
ATOM   2455  CG  TYR B 320      37.373  22.748  25.997  1.00 93.16           C  
ATOM   2456  CD1 TYR B 320      37.029  24.036  25.591  1.00 93.16           C  
ATOM   2457  CD2 TYR B 320      38.721  22.406  26.027  1.00 93.16           C  
ATOM   2458  CE1 TYR B 320      38.003  24.958  25.223  1.00 93.16           C  
ATOM   2459  CE2 TYR B 320      39.703  23.320  25.662  1.00 93.16           C  
ATOM   2460  CZ  TYR B 320      39.336  24.592  25.262  1.00 93.16           C  
ATOM   2461  OH  TYR B 320      40.304  25.501  24.899  1.00 93.16           O  
ATOM   2462  N   SER B 321      36.175  23.892  28.824  1.00 93.19           N  
ATOM   2463  CA  SER B 321      35.758  25.228  29.238  1.00 93.19           C  
ATOM   2464  C   SER B 321      36.716  26.293  28.715  1.00 93.19           C  
ATOM   2465  O   SER B 321      37.935  26.112  28.754  1.00 93.19           O  
ATOM   2466  CB  SER B 321      35.669  25.314  30.762  1.00 93.19           C  
ATOM   2467  OG  SER B 321      35.093  26.545  31.164  1.00 93.19           O  
ATOM   2468  N   PRO B 322      36.201  27.543  28.288  1.00 94.43           N  
ATOM   2469  CA  PRO B 322      34.769  27.820  28.161  1.00 94.43           C  
ATOM   2470  C   PRO B 322      34.109  27.014  27.044  1.00 94.43           C  
ATOM   2471  O   PRO B 322      34.768  26.658  26.063  1.00 94.43           O  
ATOM   2472  CB  PRO B 322      34.724  29.318  27.853  1.00 94.43           C  
ATOM   2473  CG  PRO B 322      36.026  29.608  27.177  1.00 94.43           C  
ATOM   2474  CD  PRO B 322      37.058  28.652  27.702  1.00 94.43           C  
ATOM   2475  N   SER B 323      32.876  26.669  27.269  1.00 95.29           N  
ATOM   2476  CA  SER B 323      32.071  26.012  26.244  1.00 95.29           C  
ATOM   2477  C   SER B 323      31.621  27.002  25.175  1.00 95.29           C  
ATOM   2478  O   SER B 323      31.785  28.213  25.335  1.00 95.29           O  
ATOM   2479  CB  SER B 323      30.851  25.336  26.871  1.00 95.29           C  
ATOM   2480  OG  SER B 323      30.056  26.280  27.568  1.00 95.29           O  
ATOM   2481  N   SER B 324      31.168  26.497  24.050  1.00 94.59           N  
ATOM   2482  CA  SER B 324      30.762  27.324  22.918  1.00 94.59           C  
ATOM   2483  C   SER B 324      29.685  28.325  23.323  1.00 94.59           C  
ATOM   2484  O   SER B 324      29.620  29.428  22.777  1.00 94.59           O  
ATOM   2485  CB  SER B 324      30.253  26.450  21.771  1.00 94.59           C  
ATOM   2486  OG  SER B 324      29.152  25.662  22.190  1.00 94.59           O  
ATOM   2487  N   ASP B 325      28.858  27.970  24.291  1.00 94.73           N  
ATOM   2488  CA  ASP B 325      27.774  28.857  24.704  1.00 94.73           C  
ATOM   2489  C   ASP B 325      28.224  29.786  25.830  1.00 94.73           C  
ATOM   2490  O   ASP B 325      27.401  30.465  26.447  1.00 94.73           O  
ATOM   2491  CB  ASP B 325      26.555  28.046  25.147  1.00 94.73           C  
ATOM   2492  CG  ASP B 325      26.856  27.105  26.301  1.00 94.73           C  
ATOM   2493  OD1 ASP B 325      28.045  26.817  26.558  1.00 94.73           O  
ATOM   2494  OD2 ASP B 325      25.896  26.647  26.956  1.00 94.73           O1-
ATOM   2495  N   GLY B 326      29.455  29.772  26.176  1.00 93.93           N  
ATOM   2496  CA  GLY B 326      30.047  30.821  26.991  1.00 93.93           C  
ATOM   2497  C   GLY B 326      30.166  30.444  28.455  1.00 93.93           C  
ATOM   2498  O   GLY B 326      30.492  31.286  29.294  1.00 93.93           O  
ATOM   2499  N   TYR B 327      29.971  29.271  28.817  1.00 94.11           N  
ATOM   2500  CA  TYR B 327      30.089  28.863  30.212  1.00 94.11           C  
ATOM   2501  C   TYR B 327      31.519  28.449  30.540  1.00 94.11           C  
ATOM   2502  O   TYR B 327      32.123  27.653  29.817  1.00 94.11           O  
ATOM   2503  CB  TYR B 327      29.128  27.711  30.519  1.00 94.11           C  
ATOM   2504  CG  TYR B 327      27.697  28.149  30.714  1.00 94.11           C  
ATOM   2505  CD1 TYR B 327      27.143  28.234  31.989  1.00 94.11           C  
ATOM   2506  CD2 TYR B 327      26.897  28.478  29.625  1.00 94.11           C  
ATOM   2507  CE1 TYR B 327      25.824  28.636  32.174  1.00 94.11           C  
ATOM   2508  CE2 TYR B 327      25.577  28.881  29.799  1.00 94.11           C  
ATOM   2509  CZ  TYR B 327      25.050  28.957  31.075  1.00 94.11           C  
ATOM   2510  OH  TYR B 327      23.744  29.355  31.252  1.00 94.11           O  
ATOM   2511  N   ASN B 328      32.069  28.962  31.660  1.00 93.49           N  
ATOM   2512  CA  ASN B 328      33.469  28.785  32.033  1.00 93.49           C  
ATOM   2513  C   ASN B 328      33.607  28.025  33.349  1.00 93.49           C  
ATOM   2514  O   ASN B 328      34.609  28.168  34.051  1.00 93.49           O  
ATOM   2515  CB  ASN B 328      34.175  30.139  32.126  1.00 93.49           C  
ATOM   2516  CG  ASN B 328      33.626  31.010  33.238  1.00 93.49           C  
ATOM   2517  ND2 ASN B 328      34.203  32.194  33.405  1.00 93.49           N  
ATOM   2518  OD1 ASN B 328      32.691  30.621  33.943  1.00 93.49           O  
ATOM   2519  N   ASN B 329      32.713  27.215  33.720  1.00 92.41           N  
ATOM   2520  CA  ASN B 329      32.715  26.542  35.014  1.00 92.41           C  
ATOM   2521  C   ASN B 329      32.801  25.026  34.857  1.00 92.41           C  
ATOM   2522  O   ASN B 329      32.446  24.282  35.773  1.00 92.41           O  
ATOM   2523  CB  ASN B 329      31.470  26.922  35.820  1.00 92.41           C  
ATOM   2524  CG  ASN B 329      30.182  26.624  35.079  1.00 92.41           C  
ATOM   2525  ND2 ASN B 329      29.059  27.045  35.649  1.00 92.41           N  
ATOM   2526  OD1 ASN B 329      30.195  26.020  34.003  1.00 92.41           O  
ATOM   2527  N   ASN B 330      33.179  24.572  33.720  1.00 93.12           N  
ATOM   2528  CA  ASN B 330      33.366  23.157  33.416  1.00 93.12           C  
ATOM   2529  C   ASN B 330      32.079  22.364  33.624  1.00 93.12           C  
ATOM   2530  O   ASN B 330      32.121  21.194  34.009  1.00 93.12           O  
ATOM   2531  CB  ASN B 330      34.495  22.570  34.266  1.00 93.12           C  
ATOM   2532  CG  ASN B 330      35.862  22.781  33.646  1.00 93.12           C  
ATOM   2533  ND2 ASN B 330      36.895  22.796  34.480  1.00 93.12           N  
ATOM   2534  OD1 ASN B 330      35.989  22.929  32.428  1.00 93.12           O  
ATOM   2535  N   SER B 331      30.945  22.952  33.450  1.00 94.46           N  
ATOM   2536  CA  SER B 331      29.654  22.318  33.696  1.00 94.46           C  
ATOM   2537  C   SER B 331      29.131  21.624  32.443  1.00 94.46           C  
ATOM   2538  O   SER B 331      28.113  20.930  32.491  1.00 94.46           O  
ATOM   2539  CB  SER B 331      28.634  23.349  34.181  1.00 94.46           C  
ATOM   2540  OG  SER B 331      28.405  24.335  33.189  1.00 94.46           O  
ATOM   2541  N   ARG B 332      29.833  21.810  31.333  1.00 96.11           N  
ATOM   2542  CA  ARG B 332      29.433  21.152  30.093  1.00 96.11           C  
ATOM   2543  C   ARG B 332      30.218  19.863  29.878  1.00 96.11           C  
ATOM   2544  O   ARG B 332      31.426  19.899  29.636  1.00 96.11           O  
ATOM   2545  CB  ARG B 332      29.628  22.089  28.899  1.00 96.11           C  
ATOM   2546  CG  ARG B 332      28.817  23.373  28.985  1.00 96.11           C  
ATOM   2547  CD  ARG B 332      27.320  23.098  28.944  1.00 96.11           C  
ATOM   2548  NE  ARG B 332      26.544  24.333  28.998  1.00 96.11           N  
ATOM   2549  CZ  ARG B 332      26.152  24.934  30.119  1.00 96.11           C  
ATOM   2550  NH1 ARG B 332      26.459  24.422  31.305  1.00 96.11           N1+
ATOM   2551  NH2 ARG B 332      25.449  26.055  30.053  1.00 96.11           N  
ATOM   2552  N   GLY B 333      29.506  18.684  30.012  1.00 96.92           N  
ATOM   2553  CA  GLY B 333      30.122  17.373  29.883  1.00 96.92           C  
ATOM   2554  C   GLY B 333      29.531  16.544  28.759  1.00 96.92           C  
ATOM   2555  O   GLY B 333      29.458  17.000  27.616  1.00 96.92           O  
ATOM   2556  N   GLU B 334      29.020  15.436  29.152  1.00 97.21           N  
ATOM   2557  CA  GLU B 334      28.482  14.469  28.200  1.00 97.21           C  
ATOM   2558  C   GLU B 334      27.248  15.020  27.491  1.00 97.21           C  
ATOM   2559  O   GLU B 334      26.289  15.443  28.141  1.00 97.21           O  
ATOM   2560  CB  GLU B 334      28.140  13.154  28.905  1.00 97.21           C  
ATOM   2561  CG  GLU B 334      27.713  12.041  27.958  1.00 97.21           C  
ATOM   2562  CD  GLU B 334      28.885  11.271  27.371  1.00 97.21           C  
ATOM   2563  OE1 GLU B 334      28.656  10.331  26.576  1.00 97.21           O  
ATOM   2564  OE2 GLU B 334      30.041  11.608  27.710  1.00 97.21           O1-
ATOM   2565  N   THR B 335      27.358  15.138  26.175  1.00 98.04           N  
ATOM   2566  CA  THR B 335      26.174  15.407  25.366  1.00 98.04           C  
ATOM   2567  C   THR B 335      25.516  14.104  24.920  1.00 98.04           C  
ATOM   2568  O   THR B 335      25.992  13.017  25.252  1.00 98.04           O  
ATOM   2569  CB  THR B 335      26.523  16.258  24.131  1.00 98.04           C  
ATOM   2570  CG2 THR B 335      27.407  17.442  24.510  1.00 98.04           C  
ATOM   2571  OG1 THR B 335      27.218  15.444  23.178  1.00 98.04           O  
ATOM   2572  N   HIS B 336      24.338  14.209  24.245  1.00 98.56           N  
ATOM   2573  CA  HIS B 336      23.675  13.028  23.703  1.00 98.56           C  
ATOM   2574  C   HIS B 336      24.320  12.587  22.393  1.00 98.56           C  
ATOM   2575  O   HIS B 336      24.010  11.512  21.875  1.00 98.56           O  
ATOM   2576  CB  HIS B 336      22.185  13.300  23.490  1.00 98.56           C  
ATOM   2577  CG  HIS B 336      21.910  14.475  22.606  1.00 98.56           C  
ATOM   2578  CD2 HIS B 336      21.725  14.557  21.268  1.00 98.56           C  
ATOM   2579  ND1 HIS B 336      21.801  15.760  23.091  1.00 98.56           N  
ATOM   2580  CE1 HIS B 336      21.559  16.585  22.085  1.00 98.56           C  
ATOM   2581  NE2 HIS B 336      21.509  15.879  20.968  1.00 98.56           N  
ATOM   2582  N   CYS B 337      25.297  13.298  21.821  1.00 98.60           N  
ATOM   2583  CA  CYS B 337      25.820  13.060  20.480  1.00 98.60           C  
ATOM   2584  C   CYS B 337      26.478  11.689  20.386  1.00 98.60           C  
ATOM   2585  O   CYS B 337      26.180  10.914  19.475  1.00 98.60           O  
ATOM   2586  CB  CYS B 337      26.825  14.146  20.097  1.00 98.60           C  
ATOM   2587  SG  CYS B 337      26.079  15.769  19.834  1.00 98.60           S  
ATOM   2588  N   SER B 338      27.380  11.411  21.329  1.00 98.08           N  
ATOM   2589  CA  SER B 338      28.064  10.123  21.277  1.00 98.08           C  
ATOM   2590  C   SER B 338      27.090   8.971  21.502  1.00 98.08           C  
ATOM   2591  O   SER B 338      27.155   7.952  20.811  1.00 98.08           O  
ATOM   2592  CB  SER B 338      29.182  10.067  22.319  1.00 98.08           C  
ATOM   2593  OG  SER B 338      30.216  10.980  21.996  1.00 98.08           O  
ATOM   2594  N   GLY B 339      26.176   9.099  22.503  1.00 97.94           N  
ATOM   2595  CA  GLY B 339      25.176   8.068  22.731  1.00 97.94           C  
ATOM   2596  C   GLY B 339      24.286   7.824  21.527  1.00 97.94           C  
ATOM   2597  O   GLY B 339      23.978   6.677  21.198  1.00 97.94           O  
ATOM   2598  N   MET B 340      23.917   8.817  20.867  1.00 98.43           N  
ATOM   2599  CA  MET B 340      23.061   8.731  19.688  1.00 98.43           C  
ATOM   2600  C   MET B 340      23.791   8.054  18.533  1.00 98.43           C  
ATOM   2601  O   MET B 340      23.297   7.077  17.967  1.00 98.43           O  
ATOM   2602  CB  MET B 340      22.586  10.122  19.264  1.00 98.43           C  
ATOM   2603  CG  MET B 340      21.731  10.121  18.007  1.00 98.43           C  
ATOM   2604  SD  MET B 340      22.709  10.449  16.490  1.00 98.43           S  
ATOM   2605  CE  MET B 340      23.283  12.135  16.837  1.00 98.43           C  
ATOM   2606  N   ALA B 341      24.948   8.557  18.179  1.00 98.58           N  
ATOM   2607  CA  ALA B 341      25.680   8.056  17.018  1.00 98.58           C  
ATOM   2608  C   ALA B 341      26.084   6.597  17.213  1.00 98.58           C  
ATOM   2609  O   ALA B 341      25.904   5.772  16.315  1.00 98.58           O  
ATOM   2610  CB  ALA B 341      26.913   8.916  16.754  1.00 98.58           C  
ATOM   2611  N   ASN B 342      26.645   6.284  18.385  1.00 98.23           N  
ATOM   2612  CA  ASN B 342      27.127   4.930  18.630  1.00 98.23           C  
ATOM   2613  C   ASN B 342      25.979   3.924  18.668  1.00 98.23           C  
ATOM   2614  O   ASN B 342      26.082   2.837  18.098  1.00 98.23           O  
ATOM   2615  CB  ASN B 342      27.927   4.872  19.934  1.00 98.23           C  
ATOM   2616  CG  ASN B 342      29.231   5.640  19.853  1.00 98.23           C  
ATOM   2617  ND2 ASN B 342      29.814   5.943  21.007  1.00 98.23           N  
ATOM   2618  OD1 ASN B 342      29.711   5.960  18.762  1.00 98.23           O  
ATOM   2619  N   TYR B 343      24.925   4.260  19.351  1.00 98.25           N  
ATOM   2620  CA  TYR B 343      23.786   3.349  19.348  1.00 98.25           C  
ATOM   2621  C   TYR B 343      23.203   3.209  17.947  1.00 98.25           C  
ATOM   2622  O   TYR B 343      22.773   2.122  17.553  1.00 98.25           O  
ATOM   2623  CB  TYR B 343      22.705   3.836  20.317  1.00 98.25           C  
ATOM   2624  CG  TYR B 343      21.560   2.867  20.487  1.00 98.25           C  
ATOM   2625  CD1 TYR B 343      20.370   3.034  19.782  1.00 98.25           C  
ATOM   2626  CD2 TYR B 343      21.666   1.784  21.352  1.00 98.25           C  
ATOM   2627  CE1 TYR B 343      19.312   2.145  19.937  1.00 98.25           C  
ATOM   2628  CE2 TYR B 343      20.614   0.888  21.515  1.00 98.25           C  
ATOM   2629  CZ  TYR B 343      19.443   1.076  20.804  1.00 98.25           C  
ATOM   2630  OH  TYR B 343      18.399   0.193  20.960  1.00 98.25           O  
ATOM   2631  N   SER B 344      23.115   4.294  17.217  1.00 97.87           N  
ATOM   2632  CA  SER B 344      22.635   4.224  15.841  1.00 97.87           C  
ATOM   2633  C   SER B 344      23.451   3.232  15.020  1.00 97.87           C  
ATOM   2634  O   SER B 344      22.890   2.405  14.298  1.00 97.87           O  
ATOM   2635  CB  SER B 344      22.685   5.605  15.184  1.00 97.87           C  
ATOM   2636  OG  SER B 344      22.191   5.548  13.857  1.00 97.87           O  
ATOM   2637  N   SER B 345      24.778   3.333  15.108  1.00 97.81           N  
ATOM   2638  CA  SER B 345      25.670   2.426  14.394  1.00 97.81           C  
ATOM   2639  C   SER B 345      25.420   0.976  14.794  1.00 97.81           C  
ATOM   2640  O   SER B 345      25.301   0.100  13.934  1.00 97.81           O  
ATOM   2641  CB  SER B 345      27.131   2.791  14.658  1.00 97.81           C  
ATOM   2642  OG  SER B 345      27.455   4.035  14.061  1.00 97.81           O  
ATOM   2643  N   TYR B 346      25.374   0.773  16.081  1.00 96.53           N  
ATOM   2644  CA  TYR B 346      25.043  -0.555  16.585  1.00 96.53           C  
ATOM   2645  C   TYR B 346      23.703  -1.029  16.037  1.00 96.53           C  
ATOM   2646  O   TYR B 346      23.606  -2.123  15.476  1.00 96.53           O  
ATOM   2647  CB  TYR B 346      25.011  -0.556  18.117  1.00 96.53           C  
ATOM   2648  CG  TYR B 346      24.349  -1.777  18.709  1.00 96.53           C  
ATOM   2649  CD1 TYR B 346      23.018  -1.743  19.117  1.00 96.53           C  
ATOM   2650  CD2 TYR B 346      25.054  -2.966  18.862  1.00 96.53           C  
ATOM   2651  CE1 TYR B 346      22.405  -2.865  19.665  1.00 96.53           C  
ATOM   2652  CE2 TYR B 346      24.451  -4.094  19.409  1.00 96.53           C  
ATOM   2653  CZ  TYR B 346      23.128  -4.034  19.807  1.00 96.53           C  
ATOM   2654  OH  TYR B 346      22.526  -5.148  20.349  1.00 96.53           O  
ATOM   2655  N   HIS B 347      22.736  -0.278  16.174  1.00 96.68           N  
ATOM   2656  CA  HIS B 347      21.352  -0.586  15.831  1.00 96.68           C  
ATOM   2657  C   HIS B 347      21.193  -0.814  14.332  1.00 96.68           C  
ATOM   2658  O   HIS B 347      20.472  -1.722  13.911  1.00 96.68           O  
ATOM   2659  CB  HIS B 347      20.423   0.539  16.292  1.00 96.68           C  
ATOM   2660  CG  HIS B 347      18.970   0.227  16.119  1.00 96.68           C  
ATOM   2661  CD2 HIS B 347      18.085  -0.375  16.948  1.00 96.68           C  
ATOM   2662  ND1 HIS B 347      18.274   0.541  14.972  1.00 96.68           N  
ATOM   2663  CE1 HIS B 347      17.019   0.146  15.105  1.00 96.68           C  
ATOM   2664  NE2 HIS B 347      16.878  -0.413  16.294  1.00 96.68           N  
ATOM   2665  N   MET B 348      21.846   0.011  13.500  1.00 95.79           N  
ATOM   2666  CA  MET B 348      21.720  -0.153  12.054  1.00 95.79           C  
ATOM   2667  C   MET B 348      22.331  -1.474  11.601  1.00 95.79           C  
ATOM   2668  O   MET B 348      21.827  -2.110  10.673  1.00 95.79           O  
ATOM   2669  CB  MET B 348      22.388   1.011  11.320  1.00 95.79           C  
ATOM   2670  CG  MET B 348      23.907   0.982  11.379  1.00 95.79           C  
ATOM   2671  SD  MET B 348      24.675   2.313  10.376  1.00 95.79           S  
ATOM   2672  CE  MET B 348      24.213   3.764  11.361  1.00 95.79           C  
ATOM   2673  N   ALA B 349      23.419  -1.858  12.215  1.00 94.66           N  
ATOM   2674  CA  ALA B 349      24.054  -3.134  11.896  1.00 94.66           C  
ATOM   2675  C   ALA B 349      23.156  -4.306  12.281  1.00 94.66           C  
ATOM   2676  O   ALA B 349      22.944  -5.222  11.484  1.00 94.66           O  
ATOM   2677  CB  ALA B 349      25.403  -3.247  12.602  1.00 94.66           C  
ATOM   2678  N   VAL B 350      22.575  -4.232  13.395  1.00 94.04           N  
ATOM   2679  CA  VAL B 350      21.816  -5.334  13.977  1.00 94.04           C  
ATOM   2680  C   VAL B 350      20.463  -5.455  13.280  1.00 94.04           C  
ATOM   2681  O   VAL B 350      20.041  -6.555  12.916  1.00 94.04           O  
ATOM   2682  CB  VAL B 350      21.618  -5.147  15.498  1.00 94.04           C  
ATOM   2683  CG1 VAL B 350      20.598  -6.148  16.037  1.00 94.04           C  
ATOM   2684  CG2 VAL B 350      22.951  -5.289  16.231  1.00 94.04           C  
ATOM   2685  N   ASN B 351      19.831  -4.362  13.033  1.00 91.58           N  
ATOM   2686  CA  ASN B 351      18.431  -4.423  12.625  1.00 91.58           C  
ATOM   2687  C   ASN B 351      18.280  -4.265  11.115  1.00 91.58           C  
ATOM   2688  O   ASN B 351      17.264  -4.666  10.544  1.00 91.58           O  
ATOM   2689  CB  ASN B 351      17.612  -3.357  13.356  1.00 91.58           C  
ATOM   2690  CG  ASN B 351      17.454  -3.653  14.834  1.00 91.58           C  
ATOM   2691  ND2 ASN B 351      17.605  -2.627  15.664  1.00 91.58           N  
ATOM   2692  OD1 ASN B 351      17.200  -4.794  15.227  1.00 91.58           O  
ATOM   2693  N   TYR B 352      19.224  -3.623  10.473  1.00 89.38           N  
ATOM   2694  CA  TYR B 352      19.054  -3.313   9.057  1.00 89.38           C  
ATOM   2695  C   TYR B 352      20.184  -3.911   8.229  1.00 89.38           C  
ATOM   2696  O   TYR B 352      20.222  -3.745   7.007  1.00 89.38           O  
ATOM   2697  CB  TYR B 352      18.993  -1.798   8.842  1.00 89.38           C  
ATOM   2698  CG  TYR B 352      17.974  -1.102   9.711  1.00 89.38           C  
ATOM   2699  CD1 TYR B 352      16.610  -1.241   9.467  1.00 89.38           C  
ATOM   2700  CD2 TYR B 352      18.374  -0.302  10.777  1.00 89.38           C  
ATOM   2701  CE1 TYR B 352      15.667  -0.599  10.264  1.00 89.38           C  
ATOM   2702  CE2 TYR B 352      17.440   0.344  11.580  1.00 89.38           C  
ATOM   2703  CZ  TYR B 352      16.091   0.189  11.317  1.00 89.38           C  
ATOM   2704  OH  TYR B 352      15.163   0.827  12.109  1.00 89.38           O  
ATOM   2705  N   GLY B 353      21.224  -4.536   8.884  1.00 91.84           N  
ATOM   2706  CA  GLY B 353      22.360  -5.095   8.170  1.00 91.84           C  
ATOM   2707  C   GLY B 353      23.211  -4.042   7.485  1.00 91.84           C  
ATOM   2708  O   GLY B 353      23.901  -4.334   6.506  1.00 91.84           O  
ATOM   2709  N   ARG B 354      23.113  -2.803   7.925  1.00 92.77           N  
ATOM   2710  CA  ARG B 354      23.904  -1.728   7.335  1.00 92.77           C  
ATOM   2711  C   ARG B 354      25.272  -1.626   8.002  1.00 92.77           C  
ATOM   2712  O   ARG B 354      25.371  -1.622   9.230  1.00 92.77           O  
ATOM   2713  CB  ARG B 354      23.166  -0.392   7.448  1.00 92.77           C  
ATOM   2714  CG  ARG B 354      23.822   0.742   6.677  1.00 92.77           C  
ATOM   2715  CD  ARG B 354      23.699   0.545   5.172  1.00 92.77           C  
ATOM   2716  NE  ARG B 354      24.448   1.558   4.434  1.00 92.77           N  
ATOM   2717  CZ  ARG B 354      23.907   2.616   3.837  1.00 92.77           C  
ATOM   2718  NH1 ARG B 354      22.596   2.823   3.882  1.00 92.77           N1+
ATOM   2719  NH2 ARG B 354      24.682   3.476   3.192  1.00 92.77           N  
ATOM   2720  N   ASP B 355      26.270  -1.600   7.200  1.00 92.39           N  
ATOM   2721  CA  ASP B 355      27.626  -1.414   7.707  1.00 92.39           C  
ATOM   2722  C   ASP B 355      27.833   0.012   8.212  1.00 92.39           C  
ATOM   2723  O   ASP B 355      27.757   0.967   7.437  1.00 92.39           O  
ATOM   2724  CB  ASP B 355      28.654  -1.743   6.623  1.00 92.39           C  
ATOM   2725  CG  ASP B 355      30.088  -1.631   7.111  1.00 92.39           C  
ATOM   2726  OD1 ASP B 355      30.305  -1.261   8.286  1.00 92.39           O  
ATOM   2727  OD2 ASP B 355      31.009  -1.911   6.314  1.00 92.39           O1-
ATOM   2728  N   PRO B 356      28.134   0.088   9.495  1.00 94.74           N  
ATOM   2729  CA  PRO B 356      28.308   1.437  10.041  1.00 94.74           C  
ATOM   2730  C   PRO B 356      29.419   2.217   9.343  1.00 94.74           C  
ATOM   2731  O   PRO B 356      29.367   3.448   9.277  1.00 94.74           O  
ATOM   2732  CB  PRO B 356      28.659   1.181  11.509  1.00 94.74           C  
ATOM   2733  CG  PRO B 356      28.059  -0.152  11.818  1.00 94.74           C  
ATOM   2734  CD  PRO B 356      28.127  -1.005  10.583  1.00 94.74           C  
ATOM   2735  N   SER B 357      30.380   1.526   8.790  1.00 93.55           N  
ATOM   2736  CA  SER B 357      31.479   2.216   8.121  1.00 93.55           C  
ATOM   2737  C   SER B 357      31.031   2.807   6.789  1.00 93.55           C  
ATOM   2738  O   SER B 357      31.692   3.695   6.245  1.00 93.55           O  
ATOM   2739  CB  SER B 357      32.653   1.262   7.896  1.00 93.55           C  
ATOM   2740  OG  SER B 357      32.314   0.261   6.951  1.00 93.55           O  
ATOM   2741  N   SER B 358      29.962   2.326   6.294  1.00 94.44           N  
ATOM   2742  CA  SER B 358      29.428   2.844   5.039  1.00 94.44           C  
ATOM   2743  C   SER B 358      28.401   3.944   5.287  1.00 94.44           C  
ATOM   2744  O   SER B 358      27.901   4.558   4.342  1.00 94.44           O  
ATOM   2745  CB  SER B 358      28.794   1.718   4.221  1.00 94.44           C  
ATOM   2746  OG  SER B 358      29.753   0.724   3.905  1.00 94.44           O  
ATOM   2747  N   HIS B 359      28.070   4.137   6.497  1.00 97.10           N  
ATOM   2748  CA  HIS B 359      27.178   5.204   6.937  1.00 97.10           C  
ATOM   2749  C   HIS B 359      27.785   5.987   8.097  1.00 97.10           C  
ATOM   2750  O   HIS B 359      27.317   5.885   9.233  1.00 97.10           O  
ATOM   2751  CB  HIS B 359      25.819   4.633   7.344  1.00 97.10           C  
ATOM   2752  CG  HIS B 359      24.782   5.678   7.605  1.00 97.10           C  
ATOM   2753  CD2 HIS B 359      24.487   6.378   8.726  1.00 97.10           C  
ATOM   2754  ND1 HIS B 359      23.898   6.107   6.639  1.00 97.10           N  
ATOM   2755  CE1 HIS B 359      23.103   7.029   7.156  1.00 97.10           C  
ATOM   2756  NE2 HIS B 359      23.440   7.212   8.421  1.00 97.10           N  
ATOM   2757  N   VAL B 360      28.702   6.877   7.821  1.00 98.45           N  
ATOM   2758  CA  VAL B 360      29.418   7.621   8.852  1.00 98.45           C  
ATOM   2759  C   VAL B 360      28.521   8.724   9.410  1.00 98.45           C  
ATOM   2760  O   VAL B 360      28.038   9.578   8.663  1.00 98.45           O  
ATOM   2761  CB  VAL B 360      30.730   8.227   8.306  1.00 98.45           C  
ATOM   2762  CG1 VAL B 360      31.421   9.070   9.377  1.00 98.45           C  
ATOM   2763  CG2 VAL B 360      31.661   7.123   7.808  1.00 98.45           C  
ATOM   2764  N   ILE B 361      28.307   8.646  10.677  1.00 98.72           N  
ATOM   2765  CA  ILE B 361      27.534   9.685  11.348  1.00 98.72           C  
ATOM   2766  C   ILE B 361      28.471  10.774  11.864  1.00 98.72           C  
ATOM   2767  O   ILE B 361      29.407  10.492  12.616  1.00 98.72           O  
ATOM   2768  CB  ILE B 361      26.695   9.106  12.509  1.00 98.72           C  
ATOM   2769  CG1 ILE B 361      25.626   8.149  11.969  1.00 98.72           C  
ATOM   2770  CG2 ILE B 361      26.059  10.231  13.330  1.00 98.72           C  
ATOM   2771  CD1 ILE B 361      24.887   7.373  13.051  1.00 98.72           C  
ATOM   2772  N   PHE B 362      28.307  12.012  11.385  1.00 98.78           N  
ATOM   2773  CA  PHE B 362      28.924  13.224  11.909  1.00 98.78           C  
ATOM   2774  C   PHE B 362      27.975  13.949  12.855  1.00 98.78           C  
ATOM   2775  O   PHE B 362      26.950  14.484  12.427  1.00 98.78           O  
ATOM   2776  CB  PHE B 362      29.338  14.156  10.765  1.00 98.78           C  
ATOM   2777  CG  PHE B 362      30.156  15.337  11.211  1.00 98.78           C  
ATOM   2778  CD1 PHE B 362      29.560  16.575  11.421  1.00 98.78           C  
ATOM   2779  CD2 PHE B 362      31.523  15.210  11.420  1.00 98.78           C  
ATOM   2780  CE1 PHE B 362      30.315  17.670  11.833  1.00 98.78           C  
ATOM   2781  CE2 PHE B 362      32.285  16.300  11.832  1.00 98.78           C  
ATOM   2782  CZ  PHE B 362      31.679  17.529  12.037  1.00 98.78           C  
ATOM   2783  N   ALA B 363      28.240  13.926  14.158  1.00 98.85           N  
ATOM   2784  CA  ALA B 363      27.280  14.459  15.122  1.00 98.85           C  
ATOM   2785  C   ALA B 363      27.846  15.680  15.841  1.00 98.85           C  
ATOM   2786  O   ALA B 363      29.017  15.694  16.226  1.00 98.85           O  
ATOM   2787  CB  ALA B 363      26.889  13.384  16.133  1.00 98.85           C  
ATOM   2788  N   SER B 364      27.133  16.738  15.979  1.00 98.80           N  
ATOM   2789  CA  SER B 364      27.480  17.938  16.733  1.00 98.80           C  
ATOM   2790  C   SER B 364      26.238  18.599  17.322  1.00 98.80           C  
ATOM   2791  O   SER B 364      25.115  18.151  17.079  1.00 98.80           O  
ATOM   2792  CB  SER B 364      28.223  18.935  15.842  1.00 98.80           C  
ATOM   2793  OG  SER B 364      27.331  19.563  14.937  1.00 98.80           O  
ATOM   2794  N   THR B 365      26.375  19.578  18.215  1.00 98.77           N  
ATOM   2795  CA  THR B 365      25.269  20.310  18.823  1.00 98.77           C  
ATOM   2796  C   THR B 365      25.582  21.802  18.895  1.00 98.77           C  
ATOM   2797  O   THR B 365      26.659  22.194  19.348  1.00 98.77           O  
ATOM   2798  CB  THR B 365      24.957  19.780  20.235  1.00 98.77           C  
ATOM   2799  CG2 THR B 365      26.179  19.878  21.142  1.00 98.77           C  
ATOM   2800  OG1 THR B 365      23.891  20.551  20.804  1.00 98.77           O  
ATOM   2801  N   ALA B 366      24.675  22.615  18.455  1.00 98.58           N  
ATOM   2802  CA  ALA B 366      24.843  24.062  18.354  1.00 98.58           C  
ATOM   2803  C   ALA B 366      23.869  24.793  19.274  1.00 98.58           C  
ATOM   2804  O   ALA B 366      23.361  25.862  18.928  1.00 98.58           O  
ATOM   2805  CB  ALA B 366      24.651  24.520  16.910  1.00 98.58           C  
ATOM   2806  N   GLY B 367      23.521  24.193  20.401  1.00 98.42           N  
ATOM   2807  CA  GLY B 367      22.577  24.799  21.326  1.00 98.42           C  
ATOM   2808  C   GLY B 367      23.206  25.855  22.214  1.00 98.42           C  
ATOM   2809  O   GLY B 367      24.419  26.068  22.170  1.00 98.42           O  
ATOM   2810  N   HIS B 368      22.349  26.596  22.964  1.00 98.24           N  
ATOM   2811  CA  HIS B 368      22.778  27.573  23.959  1.00 98.24           C  
ATOM   2812  C   HIS B 368      21.989  27.423  25.255  1.00 98.24           C  
ATOM   2813  O   HIS B 368      20.759  27.502  25.250  1.00 98.24           O  
ATOM   2814  CB  HIS B 368      22.626  28.994  23.414  1.00 98.24           C  
ATOM   2815  CG  HIS B 368      23.348  30.027  24.220  1.00 98.24           C  
ATOM   2816  CD2 HIS B 368      24.422  30.795  23.924  1.00 98.24           C  
ATOM   2817  ND1 HIS B 368      22.976  30.362  25.504  1.00 98.24           N  
ATOM   2818  CE1 HIS B 368      23.792  31.295  25.963  1.00 98.24           C  
ATOM   2819  NE2 HIS B 368      24.679  31.576  25.024  1.00 98.24           N  
ATOM   2820  N   GLY B 369      22.716  27.241  26.331  1.00 97.06           N  
ATOM   2821  CA  GLY B 369      22.064  27.145  27.627  1.00 97.06           C  
ATOM   2822  C   GLY B 369      21.300  28.400  28.006  1.00 97.06           C  
ATOM   2823  O   GLY B 369      21.766  29.514  27.760  1.00 97.06           O  
ATOM   2824  N   GLY B 370      20.082  28.231  28.474  1.00 96.58           N  
ATOM   2825  CA  GLY B 370      19.318  29.330  29.042  1.00 96.58           C  
ATOM   2826  C   GLY B 370      18.532  30.110  28.005  1.00 96.58           C  
ATOM   2827  O   GLY B 370      17.836  31.071  28.339  1.00 96.58           O  
ATOM   2828  N   TYR B 371      18.580  29.749  26.759  1.00 97.35           N  
ATOM   2829  CA  TYR B 371      17.958  30.550  25.712  1.00 97.35           C  
ATOM   2830  C   TYR B 371      16.523  30.102  25.462  1.00 97.35           C  
ATOM   2831  O   TYR B 371      16.228  28.905  25.480  1.00 97.35           O  
ATOM   2832  CB  TYR B 371      18.766  30.461  24.414  1.00 97.35           C  
ATOM   2833  CG  TYR B 371      19.901  31.452  24.336  1.00 97.35           C  
ATOM   2834  CD1 TYR B 371      20.477  31.974  25.492  1.00 97.35           C  
ATOM   2835  CD2 TYR B 371      20.401  31.870  23.107  1.00 97.35           C  
ATOM   2836  CE1 TYR B 371      21.522  32.889  25.426  1.00 97.35           C  
ATOM   2837  CE2 TYR B 371      21.446  32.784  23.028  1.00 97.35           C  
ATOM   2838  CZ  TYR B 371      21.999  33.287  24.191  1.00 97.35           C  
ATOM   2839  OH  TYR B 371      23.034  34.193  24.119  1.00 97.35           O  
ATOM   2840  N   ARG B 372      15.657  31.086  25.242  1.00 97.78           N  
ATOM   2841  CA  ARG B 372      14.303  30.870  24.740  1.00 97.78           C  
ATOM   2842  C   ARG B 372      14.297  30.739  23.221  1.00 97.78           C  
ATOM   2843  O   ARG B 372      15.311  30.988  22.567  1.00 97.78           O  
ATOM   2844  CB  ARG B 372      13.381  32.012  25.172  1.00 97.78           C  
ATOM   2845  CG  ARG B 372      13.228  32.145  26.679  1.00 97.78           C  
ATOM   2846  CD  ARG B 372      12.530  33.442  27.062  1.00 97.78           C  
ATOM   2847  NE  ARG B 372      11.207  33.543  26.453  1.00 97.78           N  
ATOM   2848  CZ  ARG B 372      10.064  33.262  27.072  1.00 97.78           C  
ATOM   2849  NH1 ARG B 372      10.060  32.856  28.337  1.00 97.78           N1+
ATOM   2850  NH2 ARG B 372       8.916  33.388  26.423  1.00 97.78           N  
ATOM   2851  N   ILE B 373      13.166  30.346  22.726  1.00 97.93           N  
ATOM   2852  CA  ILE B 373      13.080  30.067  21.297  1.00 97.93           C  
ATOM   2853  C   ILE B 373      13.289  31.356  20.506  1.00 97.93           C  
ATOM   2854  O   ILE B 373      13.845  31.333  19.405  1.00 97.93           O  
ATOM   2855  CB  ILE B 373      11.724  29.425  20.927  1.00 97.93           C  
ATOM   2856  CG1 ILE B 373      11.776  28.847  19.508  1.00 97.93           C  
ATOM   2857  CG2 ILE B 373      10.589  30.444  21.062  1.00 97.93           C  
ATOM   2858  CD1 ILE B 373      10.638  27.887  19.189  1.00 97.93           C  
ATOM   2859  N   ASP B 374      12.937  32.526  21.003  1.00 97.18           N  
ATOM   2860  CA  ASP B 374      13.115  33.804  20.321  1.00 97.18           C  
ATOM   2861  C   ASP B 374      14.594  34.174  20.227  1.00 97.18           C  
ATOM   2862  O   ASP B 374      14.980  35.005  19.403  1.00 97.18           O  
ATOM   2863  CB  ASP B 374      12.341  34.910  21.040  1.00 97.18           C  
ATOM   2864  CG  ASP B 374      12.695  35.020  22.513  1.00 97.18           C  
ATOM   2865  OD1 ASP B 374      12.839  33.976  23.185  1.00 97.18           O  
ATOM   2866  OD2 ASP B 374      12.828  36.161  23.006  1.00 97.18           O1-
ATOM   2867  N   GLN B 375      15.430  33.575  21.010  1.00 98.04           N  
ATOM   2868  CA  GLN B 375      16.868  33.822  20.988  1.00 98.04           C  
ATOM   2869  C   GLN B 375      17.587  32.805  20.106  1.00 98.04           C  
ATOM   2870  O   GLN B 375      18.790  32.927  19.862  1.00 98.04           O  
ATOM   2871  CB  GLN B 375      17.442  33.787  22.405  1.00 98.04           C  
ATOM   2872  CG  GLN B 375      16.861  34.847  23.330  1.00 98.04           C  
ATOM   2873  CD  GLN B 375      17.315  34.683  24.769  1.00 98.04           C  
ATOM   2874  NE2 GLN B 375      18.211  35.558  25.212  1.00 98.04           N  
ATOM   2875  OE1 GLN B 375      16.863  33.777  25.477  1.00 98.04           O  
ATOM   2876  N   LEU B 376      16.835  31.845  19.647  1.00 98.49           N  
ATOM   2877  CA  LEU B 376      17.410  30.773  18.842  1.00 98.49           C  
ATOM   2878  C   LEU B 376      16.902  30.840  17.405  1.00 98.49           C  
ATOM   2879  O   LEU B 376      17.516  30.273  16.499  1.00 98.49           O  
ATOM   2880  CB  LEU B 376      17.077  29.408  19.450  1.00 98.49           C  
ATOM   2881  CG  LEU B 376      17.687  29.111  20.821  1.00 98.49           C  
ATOM   2882  CD1 LEU B 376      17.032  27.878  21.436  1.00 98.49           C  
ATOM   2883  CD2 LEU B 376      19.195  28.920  20.706  1.00 98.49           C  
ATOM   2884  N   LYS B 377      15.824  31.479  17.118  1.00 97.82           N  
ATOM   2885  CA  LYS B 377      15.150  31.503  15.823  1.00 97.82           C  
ATOM   2886  C   LYS B 377      15.919  32.356  14.818  1.00 97.82           C  
ATOM   2887  O   LYS B 377      16.858  33.065  15.188  1.00 97.82           O  
ATOM   2888  CB  LYS B 377      13.721  32.028  15.970  1.00 97.82           C  
ATOM   2889  CG  LYS B 377      13.638  33.505  16.326  1.00 97.82           C  
ATOM   2890  CD  LYS B 377      12.194  33.989  16.370  1.00 97.82           C  
ATOM   2891  CE  LYS B 377      12.114  35.491  16.610  1.00 97.82           C  
ATOM   2892  NZ  LYS B 377      10.716  35.998  16.483  1.00 97.82           N1+
ATOM   2893  N   LYS B 378      15.583  32.213  13.559  1.00 97.48           N  
ATOM   2894  CA  LYS B 378      16.199  33.025  12.514  1.00 97.48           C  
ATOM   2895  C   LYS B 378      16.058  34.513  12.820  1.00 97.48           C  
ATOM   2896  O   LYS B 378      14.992  34.967  13.242  1.00 97.48           O  
ATOM   2897  CB  LYS B 378      15.579  32.708  11.152  1.00 97.48           C  
ATOM   2898  CG  LYS B 378      16.271  33.392   9.983  1.00 97.48           C  
ATOM   2899  CD  LYS B 378      15.771  32.858   8.647  1.00 97.48           C  
ATOM   2900  CE  LYS B 378      16.545  33.455   7.480  1.00 97.48           C  
ATOM   2901  NZ  LYS B 378      16.207  32.783   6.189  1.00 97.48           N1+
ATOM   2902  N   GLY B 379      17.100  35.148  12.638  1.00 97.13           N  
ATOM   2903  CA  GLY B 379      17.137  36.564  12.964  1.00 97.13           C  
ATOM   2904  C   GLY B 379      17.830  36.854  14.282  1.00 97.13           C  
ATOM   2905  O   GLY B 379      18.263  37.982  14.527  1.00 97.13           O  
ATOM   2906  N   SER B 380      17.829  35.913  15.169  1.00 97.69           N  
ATOM   2907  CA  SER B 380      18.594  36.066  16.402  1.00 97.69           C  
ATOM   2908  C   SER B 380      20.093  35.970  16.139  1.00 97.69           C  
ATOM   2909  O   SER B 380      20.515  35.440  15.109  1.00 97.69           O  
ATOM   2910  CB  SER B 380      18.179  35.007  17.425  1.00 97.69           C  
ATOM   2911  OG  SER B 380      18.676  33.732  17.058  1.00 97.69           O  
ATOM   2912  N   ALA B 381      20.867  36.422  17.063  1.00 97.03           N  
ATOM   2913  CA  ALA B 381      22.321  36.384  16.934  1.00 97.03           C  
ATOM   2914  C   ALA B 381      22.837  34.948  16.958  1.00 97.03           C  
ATOM   2915  O   ALA B 381      23.764  34.602  16.223  1.00 97.03           O  
ATOM   2916  CB  ALA B 381      22.975  37.200  18.047  1.00 97.03           C  
ATOM   2917  N   TRP B 382      22.177  34.132  17.692  1.00 98.40           N  
ATOM   2918  CA  TRP B 382      22.703  32.788  17.906  1.00 98.40           C  
ATOM   2919  C   TRP B 382      22.402  31.889  16.711  1.00 98.40           C  
ATOM   2920  O   TRP B 382      23.060  30.864  16.516  1.00 98.40           O  
ATOM   2921  CB  TRP B 382      22.116  32.177  19.181  1.00 98.40           C  
ATOM   2922  CG  TRP B 382      22.889  31.005  19.707  1.00 98.40           C  
ATOM   2923  CD1 TRP B 382      22.535  29.687  19.639  1.00 98.40           C  
ATOM   2924  CD2 TRP B 382      24.148  31.048  20.387  1.00 98.40           C  
ATOM   2925  CE2 TRP B 382      24.498  29.717  20.702  1.00 98.40           C  
ATOM   2926  CE3 TRP B 382      25.014  32.084  20.759  1.00 98.40           C  
ATOM   2927  NE1 TRP B 382      23.499  28.906  20.235  1.00 98.40           N  
ATOM   2928  CZ2 TRP B 382      25.680  29.395  21.373  1.00 98.40           C  
ATOM   2929  CZ3 TRP B 382      26.190  31.762  21.428  1.00 98.40           C  
ATOM   2930  CH2 TRP B 382      26.510  30.427  21.726  1.00 98.40           C  
ATOM   2931  N   TYR B 383      21.354  32.199  15.935  1.00 98.22           N  
ATOM   2932  CA  TYR B 383      20.992  31.405  14.766  1.00 98.22           C  
ATOM   2933  C   TYR B 383      22.183  31.235  13.832  1.00 98.22           C  
ATOM   2934  O   TYR B 383      22.325  30.199  13.179  1.00 98.22           O  
ATOM   2935  CB  TYR B 383      19.827  32.057  14.014  1.00 98.22           C  
ATOM   2936  CG  TYR B 383      19.286  31.213  12.886  1.00 98.22           C  
ATOM   2937  CD1 TYR B 383      19.594  31.506  11.560  1.00 98.22           C  
ATOM   2938  CD2 TYR B 383      18.464  30.121  13.144  1.00 98.22           C  
ATOM   2939  CE1 TYR B 383      19.096  30.733  10.517  1.00 98.22           C  
ATOM   2940  CE2 TYR B 383      17.959  29.340  12.109  1.00 98.22           C  
ATOM   2941  CZ  TYR B 383      18.281  29.653  10.801  1.00 98.22           C  
ATOM   2942  OH  TYR B 383      17.784  28.883   9.772  1.00 98.22           O  
ATOM   2943  N   SER B 384      23.087  32.145  13.787  1.00 97.65           N  
ATOM   2944  CA  SER B 384      24.278  32.075  12.947  1.00 97.65           C  
ATOM   2945  C   SER B 384      25.200  30.943  13.388  1.00 97.65           C  
ATOM   2946  O   SER B 384      25.955  30.400  12.579  1.00 97.65           O  
ATOM   2947  CB  SER B 384      25.036  33.403  12.978  1.00 97.65           C  
ATOM   2948  OG  SER B 384      25.473  33.701  14.293  1.00 97.65           O  
ATOM   2949  N   VAL B 385      25.209  30.543  14.662  1.00 98.23           N  
ATOM   2950  CA  VAL B 385      26.023  29.440  15.161  1.00 98.23           C  
ATOM   2951  C   VAL B 385      25.522  28.122  14.575  1.00 98.23           C  
ATOM   2952  O   VAL B 385      26.320  27.273  14.169  1.00 98.23           O  
ATOM   2953  CB  VAL B 385      26.008  29.377  16.705  1.00 98.23           C  
ATOM   2954  CG1 VAL B 385      26.800  28.169  17.203  1.00 98.23           C  
ATOM   2955  CG2 VAL B 385      26.569  30.669  17.296  1.00 98.23           C  
ATOM   2956  N   LEU B 386      24.202  27.940  14.483  1.00 98.45           N  
ATOM   2957  CA  LEU B 386      23.621  26.773  13.829  1.00 98.45           C  
ATOM   2958  C   LEU B 386      24.108  26.658  12.388  1.00 98.45           C  
ATOM   2959  O   LEU B 386      24.556  25.590  11.963  1.00 98.45           O  
ATOM   2960  CB  LEU B 386      22.092  26.847  13.858  1.00 98.45           C  
ATOM   2961  CG  LEU B 386      21.345  25.732  13.125  1.00 98.45           C  
ATOM   2962  CD1 LEU B 386      21.616  24.387  13.791  1.00 98.45           C  
ATOM   2963  CD2 LEU B 386      19.849  26.025  13.089  1.00 98.45           C  
ATOM   2964  N   MET B 387      24.113  27.732  11.695  1.00 98.08           N  
ATOM   2965  CA  MET B 387      24.539  27.724  10.299  1.00 98.08           C  
ATOM   2966  C   MET B 387      26.039  27.469  10.189  1.00 98.08           C  
ATOM   2967  O   MET B 387      26.492  26.792   9.264  1.00 98.08           O  
ATOM   2968  CB  MET B 387      24.182  29.048   9.620  1.00 98.08           C  
ATOM   2969  CG  MET B 387      22.687  29.278   9.473  1.00 98.08           C  
ATOM   2970  SD  MET B 387      21.864  27.956   8.503  1.00 98.08           S  
ATOM   2971  CE  MET B 387      21.105  26.999   9.845  1.00 98.08           C  
ATOM   2972  N   ASN B 388      26.758  28.003  11.131  1.00 98.47           N  
ATOM   2973  CA  ASN B 388      28.201  27.786  11.121  1.00 98.47           C  
ATOM   2974  C   ASN B 388      28.547  26.307  11.267  1.00 98.47           C  
ATOM   2975  O   ASN B 388      29.501  25.825  10.654  1.00 98.47           O  
ATOM   2976  CB  ASN B 388      28.874  28.600  12.229  1.00 98.47           C  
ATOM   2977  CG  ASN B 388      30.387  28.556  12.148  1.00 98.47           C  
ATOM   2978  ND2 ASN B 388      31.038  28.409  13.296  1.00 98.47           N  
ATOM   2979  OD1 ASN B 388      30.967  28.655  11.064  1.00 98.47           O  
ATOM   2980  N   HIS B 389      27.814  25.566  12.014  1.00 98.75           N  
ATOM   2981  CA  HIS B 389      28.043  24.130  12.125  1.00 98.75           C  
ATOM   2982  C   HIS B 389      27.867  23.438  10.778  1.00 98.75           C  
ATOM   2983  O   HIS B 389      28.614  22.515  10.447  1.00 98.75           O  
ATOM   2984  CB  HIS B 389      27.098  23.515  13.159  1.00 98.75           C  
ATOM   2985  CG  HIS B 389      27.573  23.664  14.570  1.00 98.75           C  
ATOM   2986  CD2 HIS B 389      27.953  24.759  15.269  1.00 98.75           C  
ATOM   2987  ND1 HIS B 389      27.702  22.593  15.428  1.00 98.75           N  
ATOM   2988  CE1 HIS B 389      28.141  23.026  16.599  1.00 98.75           C  
ATOM   2989  NE2 HIS B 389      28.302  24.336  16.528  1.00 98.75           N  
ATOM   2990  N   VAL B 390      26.900  23.887  10.013  1.00 98.61           N  
ATOM   2991  CA  VAL B 390      26.637  23.315   8.697  1.00 98.61           C  
ATOM   2992  C   VAL B 390      27.763  23.690   7.736  1.00 98.61           C  
ATOM   2993  O   VAL B 390      28.339  22.822   7.076  1.00 98.61           O  
ATOM   2994  CB  VAL B 390      25.277  23.786   8.134  1.00 98.61           C  
ATOM   2995  CG1 VAL B 390      24.993  23.128   6.785  1.00 98.61           C  
ATOM   2996  CG2 VAL B 390      24.156  23.484   9.127  1.00 98.61           C  
ATOM   2997  N   THR B 391      28.132  24.979   7.717  1.00 98.40           N  
ATOM   2998  CA  THR B 391      29.153  25.459   6.792  1.00 98.40           C  
ATOM   2999  C   THR B 391      30.505  24.823   7.100  1.00 98.40           C  
ATOM   3000  O   THR B 391      31.203  24.366   6.193  1.00 98.40           O  
ATOM   3001  CB  THR B 391      29.279  26.993   6.847  1.00 98.40           C  
ATOM   3002  CG2 THR B 391      30.302  27.497   5.835  1.00 98.40           C  
ATOM   3003  OG1 THR B 391      28.005  27.582   6.557  1.00 98.40           O  
ATOM   3004  N   LYS B 392      30.883  24.747   8.356  1.00 98.52           N  
ATOM   3005  CA  LYS B 392      32.157  24.152   8.751  1.00 98.52           C  
ATOM   3006  C   LYS B 392      32.153  22.643   8.519  1.00 98.52           C  
ATOM   3007  O   LYS B 392      33.166  22.070   8.113  1.00 98.52           O  
ATOM   3008  CB  LYS B 392      32.460  24.456  10.218  1.00 98.52           C  
ATOM   3009  CG  LYS B 392      33.922  24.271  10.599  1.00 98.52           C  
ATOM   3010  CD  LYS B 392      34.823  25.240   9.844  1.00 98.52           C  
ATOM   3011  CE  LYS B 392      36.248  25.212  10.380  1.00 98.52           C  
ATOM   3012  NZ  LYS B 392      37.159  26.082   9.576  1.00 98.52           N1+
ATOM   3013  N   GLY B 393      31.034  21.993   8.816  1.00 98.39           N  
ATOM   3014  CA  GLY B 393      30.922  20.579   8.497  1.00 98.39           C  
ATOM   3015  C   GLY B 393      31.168  20.277   7.030  1.00 98.39           C  
ATOM   3016  O   GLY B 393      31.948  19.382   6.698  1.00 98.39           O  
ATOM   3017  N   LYS B 394      30.512  21.025   6.193  1.00 97.76           N  
ATOM   3018  CA  LYS B 394      30.695  20.865   4.753  1.00 97.76           C  
ATOM   3019  C   LYS B 394      32.141  21.137   4.350  1.00 97.76           C  
ATOM   3020  O   LYS B 394      32.729  20.377   3.578  1.00 97.76           O  
ATOM   3021  CB  LYS B 394      29.753  21.794   3.985  1.00 97.76           C  
ATOM   3022  CG  LYS B 394      29.787  21.599   2.476  1.00 97.76           C  
ATOM   3023  CD  LYS B 394      28.822  22.542   1.770  1.00 97.76           C  
ATOM   3024  CE  LYS B 394      28.832  22.327   0.262  1.00 97.76           C  
ATOM   3025  NZ  LYS B 394      27.874  23.237  -0.434  1.00 97.76           N1+
ATOM   3026  N   GLU B 395      32.699  22.199   4.948  1.00 97.94           N  
ATOM   3027  CA  GLU B 395      34.063  22.608   4.626  1.00 97.94           C  
ATOM   3028  C   GLU B 395      35.069  21.531   5.020  1.00 97.94           C  
ATOM   3029  O   GLU B 395      35.959  21.190   4.238  1.00 97.94           O  
ATOM   3030  CB  GLU B 395      34.406  23.929   5.319  1.00 97.94           C  
ATOM   3031  CG  GLU B 395      35.813  24.429   5.026  1.00 97.94           C  
ATOM   3032  CD  GLU B 395      36.232  25.593   5.910  1.00 97.94           C  
ATOM   3033  OE1 GLU B 395      37.443  25.730   6.200  1.00 97.94           O  
ATOM   3034  OE2 GLU B 395      35.343  26.374   6.317  1.00 97.94           O1-
ATOM   3035  N   LEU B 396      34.980  21.003   6.221  1.00 97.94           N  
ATOM   3036  CA  LEU B 396      35.959  20.067   6.762  1.00 97.94           C  
ATOM   3037  C   LEU B 396      35.791  18.684   6.141  1.00 97.94           C  
ATOM   3038  O   LEU B 396      36.679  17.836   6.254  1.00 97.94           O  
ATOM   3039  CB  LEU B 396      35.829  19.975   8.284  1.00 97.94           C  
ATOM   3040  CG  LEU B 396      36.231  21.220   9.076  1.00 97.94           C  
ATOM   3041  CD1 LEU B 396      35.925  21.028  10.557  1.00 97.94           C  
ATOM   3042  CD2 LEU B 396      37.709  21.533   8.866  1.00 97.94           C  
ATOM   3043  N   ASN B 397      34.682  18.418   5.526  1.00 96.80           N  
ATOM   3044  CA  ASN B 397      34.448  17.136   4.870  1.00 96.80           C  
ATOM   3045  C   ASN B 397      34.461  17.273   3.351  1.00 96.80           C  
ATOM   3046  O   ASN B 397      33.667  16.633   2.658  1.00 96.80           O  
ATOM   3047  CB  ASN B 397      33.123  16.528   5.337  1.00 96.80           C  
ATOM   3048  CG  ASN B 397      33.196  15.984   6.750  1.00 96.80           C  
ATOM   3049  ND2 ASN B 397      32.553  16.673   7.685  1.00 96.80           N  
ATOM   3050  OD1 ASN B 397      33.826  14.953   6.999  1.00 96.80           O  
ATOM   3051  N   VAL B 398      35.293  18.139   2.926  1.00 94.05           N  
ATOM   3052  CA  VAL B 398      35.482  18.344   1.494  1.00 94.05           C  
ATOM   3053  C   VAL B 398      35.927  17.038   0.839  1.00 94.05           C  
ATOM   3054  O   VAL B 398      36.728  16.292   1.408  1.00 94.05           O  
ATOM   3055  CB  VAL B 398      36.514  19.459   1.211  1.00 94.05           C  
ATOM   3056  CG1 VAL B 398      37.905  19.040   1.682  1.00 94.05           C  
ATOM   3057  CG2 VAL B 398      36.531  19.805  -0.276  1.00 94.05           C  
ATOM   3058  N   GLY B 399      35.407  16.664  -0.310  1.00 94.05           N  
ATOM   3059  CA  GLY B 399      35.727  15.434  -1.017  1.00 94.05           C  
ATOM   3060  C   GLY B 399      34.712  14.331  -0.785  1.00 94.05           C  
ATOM   3061  O   GLY B 399      34.720  13.316  -1.485  1.00 94.05           O  
ATOM   3062  N   PHE B 400      33.964  14.487   0.229  1.00 96.12           N  
ATOM   3063  CA  PHE B 400      32.881  13.560   0.533  1.00 96.12           C  
ATOM   3064  C   PHE B 400      31.525  14.210   0.284  1.00 96.12           C  
ATOM   3065  O   PHE B 400      31.392  15.433   0.366  1.00 96.12           O  
ATOM   3066  CB  PHE B 400      32.974  13.081   1.985  1.00 96.12           C  
ATOM   3067  CG  PHE B 400      34.285  12.427   2.325  1.00 96.12           C  
ATOM   3068  CD1 PHE B 400      34.486  11.072   2.087  1.00 96.12           C  
ATOM   3069  CD2 PHE B 400      35.319  13.167   2.884  1.00 96.12           C  
ATOM   3070  CE1 PHE B 400      35.699  10.464   2.401  1.00 96.12           C  
ATOM   3071  CE2 PHE B 400      36.534  12.566   3.201  1.00 96.12           C  
ATOM   3072  CZ  PHE B 400      36.722  11.215   2.959  1.00 96.12           C  
ATOM   3073  N   THR B 401      30.523  13.398  -0.108  1.00 96.47           N  
ATOM   3074  CA  THR B 401      29.166  13.927  -0.033  1.00 96.47           C  
ATOM   3075  C   THR B 401      28.763  14.180   1.417  1.00 96.47           C  
ATOM   3076  O   THR B 401      29.120  13.408   2.309  1.00 96.47           O  
ATOM   3077  CB  THR B 401      28.155  12.969  -0.690  1.00 96.47           C  
ATOM   3078  CG2 THR B 401      28.427  12.822  -2.183  1.00 96.47           C  
ATOM   3079  OG1 THR B 401      28.254  11.681  -0.069  1.00 96.47           O  
ATOM   3080  N   TYR B 402      28.125  15.337   1.661  1.00 97.16           N  
ATOM   3081  CA  TYR B 402      27.760  15.805   2.993  1.00 97.16           C  
ATOM   3082  C   TYR B 402      26.305  16.257   3.032  1.00 97.16           C  
ATOM   3083  O   TYR B 402      25.845  16.968   2.135  1.00 97.16           O  
ATOM   3084  CB  TYR B 402      28.675  16.953   3.430  1.00 97.16           C  
ATOM   3085  CG  TYR B 402      28.237  17.627   4.708  1.00 97.16           C  
ATOM   3086  CD1 TYR B 402      27.463  18.785   4.678  1.00 97.16           C  
ATOM   3087  CD2 TYR B 402      28.597  17.107   5.946  1.00 97.16           C  
ATOM   3088  CE1 TYR B 402      27.059  19.410   5.853  1.00 97.16           C  
ATOM   3089  CE2 TYR B 402      28.199  17.724   7.128  1.00 97.16           C  
ATOM   3090  CZ  TYR B 402      27.431  18.872   7.071  1.00 97.16           C  
ATOM   3091  OH  TYR B 402      27.033  19.487   8.238  1.00 97.16           O  
ATOM   3092  N   ALA B 403      25.536  15.769   4.036  1.00 97.73           N  
ATOM   3093  CA  ALA B 403      24.150  16.188   4.224  1.00 97.73           C  
ATOM   3094  C   ALA B 403      23.783  16.223   5.705  1.00 97.73           C  
ATOM   3095  O   ALA B 403      24.319  15.450   6.502  1.00 97.73           O  
ATOM   3096  CB  ALA B 403      23.205  15.258   3.467  1.00 97.73           C  
ATOM   3097  N   VAL B 404      22.921  17.210   6.086  1.00 98.56           N  
ATOM   3098  CA  VAL B 404      22.305  17.220   7.409  1.00 98.56           C  
ATOM   3099  C   VAL B 404      21.011  16.409   7.382  1.00 98.56           C  
ATOM   3100  O   VAL B 404      20.038  16.802   6.734  1.00 98.56           O  
ATOM   3101  CB  VAL B 404      22.023  18.659   7.893  1.00 98.56           C  
ATOM   3102  CG1 VAL B 404      21.376  18.646   9.277  1.00 98.56           C  
ATOM   3103  CG2 VAL B 404      23.312  19.479   7.910  1.00 98.56           C  
ATOM   3104  N   GLN B 405      21.009  15.328   8.118  1.00 98.22           N  
ATOM   3105  CA  GLN B 405      19.921  14.365   7.979  1.00 98.22           C  
ATOM   3106  C   GLN B 405      18.802  14.651   8.976  1.00 98.22           C  
ATOM   3107  O   GLN B 405      17.634  14.361   8.706  1.00 98.22           O  
ATOM   3108  CB  GLN B 405      20.440  12.938   8.167  1.00 98.22           C  
ATOM   3109  CG  GLN B 405      21.528  12.544   7.177  1.00 98.22           C  
ATOM   3110  CD  GLN B 405      21.013  12.428   5.755  1.00 98.22           C  
ATOM   3111  NE2 GLN B 405      21.878  11.994   4.845  1.00 98.22           N  
ATOM   3112  OE1 GLN B 405      19.847  12.726   5.476  1.00 98.22           O  
ATOM   3113  N   ALA B 406      19.151  15.158  10.178  1.00 98.73           N  
ATOM   3114  CA  ALA B 406      18.175  15.411  11.234  1.00 98.73           C  
ATOM   3115  C   ALA B 406      18.715  16.413  12.251  1.00 98.73           C  
ATOM   3116  O   ALA B 406      19.928  16.611  12.353  1.00 98.73           O  
ATOM   3117  CB  ALA B 406      17.792  14.107  11.929  1.00 98.73           C  
ATOM   3118  N   ILE B 407      17.726  17.034  12.943  1.00 98.87           N  
ATOM   3119  CA  ILE B 407      18.077  17.980  13.998  1.00 98.87           C  
ATOM   3120  C   ILE B 407      17.411  17.562  15.307  1.00 98.87           C  
ATOM   3121  O   ILE B 407      16.249  17.894  15.553  1.00 98.87           O  
ATOM   3122  CB  ILE B 407      17.666  19.421  13.624  1.00 98.87           C  
ATOM   3123  CG1 ILE B 407      18.304  19.830  12.291  1.00 98.87           C  
ATOM   3124  CG2 ILE B 407      18.052  20.399  14.738  1.00 98.87           C  
ATOM   3125  CD1 ILE B 407      17.845  21.186  11.774  1.00 98.87           C  
ATOM   3126  N   PRO B 408      18.132  16.825  16.160  1.00 98.87           N  
ATOM   3127  CA  PRO B 408      17.583  16.642  17.505  1.00 98.87           C  
ATOM   3128  C   PRO B 408      17.349  17.965  18.232  1.00 98.87           C  
ATOM   3129  O   PRO B 408      18.226  18.833  18.238  1.00 98.87           O  
ATOM   3130  CB  PRO B 408      18.656  15.812  18.214  1.00 98.87           C  
ATOM   3131  CG  PRO B 408      19.425  15.160  17.110  1.00 98.87           C  
ATOM   3132  CD  PRO B 408      19.507  16.117  15.956  1.00 98.87           C  
ATOM   3133  N   TRP B 409      16.120  18.120  18.769  1.00 98.87           N  
ATOM   3134  CA  TRP B 409      15.690  19.381  19.364  1.00 98.87           C  
ATOM   3135  C   TRP B 409      15.426  19.217  20.857  1.00 98.87           C  
ATOM   3136  O   TRP B 409      14.624  18.373  21.263  1.00 98.87           O  
ATOM   3137  CB  TRP B 409      14.432  19.905  18.665  1.00 98.87           C  
ATOM   3138  CG  TRP B 409      13.817  21.099  19.332  1.00 98.87           C  
ATOM   3139  CD1 TRP B 409      12.668  21.129  20.071  1.00 98.87           C  
ATOM   3140  CD2 TRP B 409      14.319  22.439  19.315  1.00 98.87           C  
ATOM   3141  CE2 TRP B 409      13.422  23.230  20.066  1.00 98.87           C  
ATOM   3142  CE3 TRP B 409      15.441  23.047  18.738  1.00 98.87           C  
ATOM   3143  NE1 TRP B 409      12.424  22.408  20.515  1.00 98.87           N  
ATOM   3144  CZ2 TRP B 409      13.614  24.601  20.255  1.00 98.87           C  
ATOM   3145  CZ3 TRP B 409      15.630  24.412  18.927  1.00 98.87           C  
ATOM   3146  CH2 TRP B 409      14.720  25.171  19.679  1.00 98.87           C  
ATOM   3147  N   GLN B 410      16.114  19.980  21.718  1.00 98.58           N  
ATOM   3148  CA  GLN B 410      15.890  20.031  23.158  1.00 98.58           C  
ATOM   3149  C   GLN B 410      15.818  21.473  23.653  1.00 98.58           C  
ATOM   3150  O   GLN B 410      16.840  22.065  24.007  1.00 98.58           O  
ATOM   3151  CB  GLN B 410      16.993  19.275  23.901  1.00 98.58           C  
ATOM   3152  CG  GLN B 410      17.072  17.797  23.546  1.00 98.58           C  
ATOM   3153  CD  GLN B 410      17.951  17.528  22.339  1.00 98.58           C  
ATOM   3154  NE2 GLN B 410      17.519  16.608  21.484  1.00 98.58           N  
ATOM   3155  OE1 GLN B 410      19.009  18.144  22.176  1.00 98.58           O  
ATOM   3156  N   GLN B 411      14.673  21.978  23.675  1.00 98.38           N  
ATOM   3157  CA  GLN B 411      14.476  23.351  24.130  1.00 98.38           C  
ATOM   3158  C   GLN B 411      13.036  23.579  24.581  1.00 98.38           C  
ATOM   3159  O   GLN B 411      12.095  23.132  23.922  1.00 98.38           O  
ATOM   3160  CB  GLN B 411      14.843  24.341  23.024  1.00 98.38           C  
ATOM   3161  CG  GLN B 411      14.860  25.794  23.480  1.00 98.38           C  
ATOM   3162  CD  GLN B 411      13.482  26.429  23.470  1.00 98.38           C  
ATOM   3163  NE2 GLN B 411      13.292  27.446  24.303  1.00 98.38           N  
ATOM   3164  OE1 GLN B 411      12.597  26.010  22.718  1.00 98.38           O  
ATOM   3165  N   GLY B 412      12.781  24.267  25.661  1.00 98.02           N  
ATOM   3166  CA  GLY B 412      11.453  24.650  26.113  1.00 98.02           C  
ATOM   3167  C   GLY B 412      11.423  25.106  27.559  1.00 98.02           C  
ATOM   3168  O   GLY B 412      10.487  25.789  27.981  1.00 98.02           O  
ATOM   3169  N   GLU B 413      12.532  24.771  28.324  1.00 97.16           N  
ATOM   3170  CA  GLU B 413      12.541  25.018  29.763  1.00 97.16           C  
ATOM   3171  C   GLU B 413      12.372  26.504  30.069  1.00 97.16           C  
ATOM   3172  O   GLU B 413      11.525  26.883  30.880  1.00 97.16           O  
ATOM   3173  CB  GLU B 413      13.836  24.496  30.390  1.00 97.16           C  
ATOM   3174  CG  GLU B 413      13.916  22.978  30.462  1.00 97.16           C  
ATOM   3175  CD  GLU B 413      14.312  22.335  29.142  1.00 97.16           C  
ATOM   3176  OE1 GLU B 413      14.330  21.086  29.056  1.00 97.16           O  
ATOM   3177  OE2 GLU B 413      14.607  23.086  28.186  1.00 97.16           O1-
ATOM   3178  N   ASN B 414      13.073  27.329  29.319  1.00 97.74           N  
ATOM   3179  CA  ASN B 414      12.987  28.759  29.599  1.00 97.74           C  
ATOM   3180  C   ASN B 414      11.745  29.380  28.968  1.00 97.74           C  
ATOM   3181  O   ASN B 414      11.371  30.506  29.302  1.00 97.74           O  
ATOM   3182  CB  ASN B 414      14.247  29.478  29.112  1.00 97.74           C  
ATOM   3183  CG  ASN B 414      15.261  29.693  30.219  1.00 97.74           C  
ATOM   3184  ND2 ASN B 414      16.231  30.566  29.972  1.00 97.74           N  
ATOM   3185  OD1 ASN B 414      15.173  29.080  31.286  1.00 97.74           O  
ATOM   3186  N   ASN B 415      11.123  28.790  28.089  1.00 98.11           N  
ATOM   3187  CA  ASN B 415       9.806  29.221  27.633  1.00 98.11           C  
ATOM   3188  C   ASN B 415       8.709  28.789  28.601  1.00 98.11           C  
ATOM   3189  O   ASN B 415       7.694  29.474  28.741  1.00 98.11           O  
ATOM   3190  CB  ASN B 415       9.521  28.681  26.230  1.00 98.11           C  
ATOM   3191  CG  ASN B 415      10.303  29.407  25.154  1.00 98.11           C  
ATOM   3192  ND2 ASN B 415       9.755  30.515  24.668  1.00 98.11           N  
ATOM   3193  OD1 ASN B 415      11.390  28.976  24.762  1.00 98.11           O  
ATOM   3194  N   ALA B 416       8.922  27.645  29.245  1.00 97.67           N  
ATOM   3195  CA  ALA B 416       7.958  27.202  30.249  1.00 97.67           C  
ATOM   3196  C   ALA B 416       7.969  28.124  31.465  1.00 97.67           C  
ATOM   3197  O   ALA B 416       6.913  28.466  32.002  1.00 97.67           O  
ATOM   3198  CB  ALA B 416       8.252  25.765  30.672  1.00 97.67           C  
ATOM   3199  N   PHE B 417       9.221  28.488  31.886  1.00 93.57           N  
ATOM   3200  CA  PHE B 417       9.312  29.442  32.985  1.00 93.57           C  
ATOM   3201  C   PHE B 417      10.681  30.111  33.009  1.00 93.57           C  
ATOM   3202  O   PHE B 417      11.708  29.433  33.090  1.00 93.57           O  
ATOM   3203  CB  PHE B 417       9.044  28.748  34.325  1.00 93.57           C  
ATOM   3204  CG  PHE B 417       8.997  29.690  35.497  1.00 93.57           C  
ATOM   3205  CD1 PHE B 417      10.102  29.849  36.324  1.00 93.57           C  
ATOM   3206  CD2 PHE B 417       7.846  30.417  35.773  1.00 93.57           C  
ATOM   3207  CE1 PHE B 417      10.062  30.720  37.410  1.00 93.57           C  
ATOM   3208  CE2 PHE B 417       7.798  31.289  36.857  1.00 93.57           C  
ATOM   3209  CZ  PHE B 417       8.907  31.439  37.675  1.00 93.57           C  
ATOM   3210  N   SER B 418      10.722  31.381  32.827  1.00 87.63           N  
ATOM   3211  CA  SER B 418      11.909  32.204  33.033  1.00 87.63           C  
ATOM   3212  C   SER B 418      11.540  33.575  33.590  1.00 87.63           C  
ATOM   3213  O   SER B 418      10.805  34.333  32.954  1.00 87.63           O  
ATOM   3214  CB  SER B 418      12.682  32.368  31.724  1.00 87.63           C  
ATOM   3215  OG  SER B 418      13.780  33.248  31.895  1.00 87.63           O  
ATOM   3216  N   SER B 419      12.026  33.851  34.751  1.00 90.47           N  
ATOM   3217  CA  SER B 419      11.842  35.144  35.402  1.00 90.47           C  
ATOM   3218  C   SER B 419      10.376  35.564  35.394  1.00 90.47           C  
ATOM   3219  O   SER B 419      10.050  36.691  35.018  1.00 90.47           O  
ATOM   3220  CB  SER B 419      12.692  36.215  34.718  1.00 90.47           C  
ATOM   3221  OG  SER B 419      14.067  35.874  34.766  1.00 90.47           O  
ATOM   3222  N   GLY B 420       9.496  34.689  35.721  1.00 90.97           N  
ATOM   3223  CA  GLY B 420       8.080  34.992  35.860  1.00 90.97           C  
ATOM   3224  C   GLY B 420       7.328  34.944  34.544  1.00 90.97           C  
ATOM   3225  O   GLY B 420       6.109  35.127  34.513  1.00 90.97           O  
ATOM   3226  N   VAL B 421       8.017  34.747  33.441  1.00 93.73           N  
ATOM   3227  CA  VAL B 421       7.373  34.729  32.132  1.00 93.73           C  
ATOM   3228  C   VAL B 421       7.151  33.286  31.684  1.00 93.73           C  
ATOM   3229  O   VAL B 421       8.044  32.446  31.813  1.00 93.73           O  
ATOM   3230  CB  VAL B 421       8.207  35.492  31.078  1.00 93.73           C  
ATOM   3231  CG1 VAL B 421       7.535  35.428  29.708  1.00 93.73           C  
ATOM   3232  CG2 VAL B 421       8.412  36.943  31.509  1.00 93.73           C  
ATOM   3233  N   GLN B 422       5.962  33.007  31.233  1.00 96.95           N  
ATOM   3234  CA  GLN B 422       5.571  31.714  30.681  1.00 96.95           C  
ATOM   3235  C   GLN B 422       4.985  31.869  29.280  1.00 96.95           C  
ATOM   3236  O   GLN B 422       4.039  32.633  29.078  1.00 96.95           O  
ATOM   3237  CB  GLN B 422       4.562  31.021  31.598  1.00 96.95           C  
ATOM   3238  CG  GLN B 422       5.102  30.719  32.989  1.00 96.95           C  
ATOM   3239  CD  GLN B 422       4.038  30.182  33.928  1.00 96.95           C  
ATOM   3240  NE2 GLN B 422       4.250  28.973  34.435  1.00 96.95           N  
ATOM   3241  OE1 GLN B 422       3.034  30.849  34.196  1.00 96.95           O  
ATOM   3242  N   THR B 423       5.517  31.185  28.310  1.00 97.48           N  
ATOM   3243  CA  THR B 423       5.089  31.292  26.920  1.00 97.48           C  
ATOM   3244  C   THR B 423       3.854  30.432  26.667  1.00 97.48           C  
ATOM   3245  O   THR B 423       3.863  29.229  26.937  1.00 97.48           O  
ATOM   3246  CB  THR B 423       6.214  30.876  25.955  1.00 97.48           C  
ATOM   3247  CG2 THR B 423       5.833  31.168  24.507  1.00 97.48           C  
ATOM   3248  OG1 THR B 423       7.406  31.603  26.279  1.00 97.48           O  
ATOM   3249  N   PRO B 424       2.812  31.073  26.184  1.00 97.55           N  
ATOM   3250  CA  PRO B 424       1.586  30.307  25.946  1.00 97.55           C  
ATOM   3251  C   PRO B 424       1.693  29.384  24.734  1.00 97.55           C  
ATOM   3252  O   PRO B 424       2.531  29.607  23.856  1.00 97.55           O  
ATOM   3253  CB  PRO B 424       0.531  31.392  25.715  1.00 97.55           C  
ATOM   3254  CG  PRO B 424       1.155  32.648  26.232  1.00 97.55           C  
ATOM   3255  CD  PRO B 424       2.648  32.502  26.162  1.00 97.55           C  
ATOM   3256  N   TYR B 425       0.822  28.374  24.738  1.00 97.53           N  
ATOM   3257  CA  TYR B 425       0.699  27.378  23.680  1.00 97.53           C  
ATOM   3258  C   TYR B 425       0.628  28.043  22.311  1.00 97.53           C  
ATOM   3259  O   TYR B 425       1.397  27.704  21.409  1.00 97.53           O  
ATOM   3260  CB  TYR B 425      -0.542  26.507  23.903  1.00 97.53           C  
ATOM   3261  CG  TYR B 425      -0.741  25.452  22.843  1.00 97.53           C  
ATOM   3262  CD1 TYR B 425      -1.331  25.767  21.621  1.00 97.53           C  
ATOM   3263  CD2 TYR B 425      -0.340  24.138  23.060  1.00 97.53           C  
ATOM   3264  CE1 TYR B 425      -1.519  24.797  20.641  1.00 97.53           C  
ATOM   3265  CE2 TYR B 425      -0.522  23.160  22.088  1.00 97.53           C  
ATOM   3266  CZ  TYR B 425      -1.111  23.498  20.884  1.00 97.53           C  
ATOM   3267  OH  TYR B 425      -1.294  22.534  19.918  1.00 97.53           O  
ATOM   3268  N   ALA B 426      -0.199  29.013  22.061  1.00 97.49           N  
ATOM   3269  CA  ALA B 426      -0.505  29.658  20.787  1.00 97.49           C  
ATOM   3270  C   ALA B 426       0.694  30.449  20.270  1.00 97.49           C  
ATOM   3271  O   ALA B 426       0.768  30.770  19.082  1.00 97.49           O  
ATOM   3272  CB  ALA B 426      -1.719  30.573  20.932  1.00 97.49           C  
ATOM   3273  N   GLU B 427       1.611  30.776  21.141  1.00 97.35           N  
ATOM   3274  CA  GLU B 427       2.806  31.512  20.741  1.00 97.35           C  
ATOM   3275  C   GLU B 427       3.959  30.564  20.426  1.00 97.35           C  
ATOM   3276  O   GLU B 427       4.648  30.729  19.417  1.00 97.35           O  
ATOM   3277  CB  GLU B 427       3.221  32.498  21.836  1.00 97.35           C  
ATOM   3278  CG  GLU B 427       4.377  33.406  21.441  1.00 97.35           C  
ATOM   3279  CD  GLU B 427       4.775  34.383  22.536  1.00 97.35           C  
ATOM   3280  OE1 GLU B 427       5.936  34.850  22.539  1.00 97.35           O  
ATOM   3281  OE2 GLU B 427       3.919  34.682  23.398  1.00 97.35           O1-
ATOM   3282  N   TYR B 428       4.187  29.606  21.206  1.00 98.33           N  
ATOM   3283  CA  TYR B 428       5.330  28.708  21.084  1.00 98.33           C  
ATOM   3284  C   TYR B 428       5.210  27.840  19.837  1.00 98.33           C  
ATOM   3285  O   TYR B 428       6.189  27.642  19.114  1.00 98.33           O  
ATOM   3286  CB  TYR B 428       5.454  27.823  22.327  1.00 98.33           C  
ATOM   3287  CG  TYR B 428       6.717  26.997  22.360  1.00 98.33           C  
ATOM   3288  CD1 TYR B 428       6.671  25.613  22.204  1.00 98.33           C  
ATOM   3289  CD2 TYR B 428       7.957  27.597  22.549  1.00 98.33           C  
ATOM   3290  CE1 TYR B 428       7.832  24.847  22.236  1.00 98.33           C  
ATOM   3291  CE2 TYR B 428       9.124  26.841  22.583  1.00 98.33           C  
ATOM   3292  CZ  TYR B 428       9.052  25.469  22.425  1.00 98.33           C  
ATOM   3293  OH  TYR B 428      10.204  24.716  22.457  1.00 98.33           O  
ATOM   3294  N   LYS B 429       4.029  27.317  19.539  1.00 97.71           N  
ATOM   3295  CA  LYS B 429       3.823  26.340  18.473  1.00 97.71           C  
ATOM   3296  C   LYS B 429       4.206  26.920  17.115  1.00 97.71           C  
ATOM   3297  O   LYS B 429       5.058  26.367  16.416  1.00 97.71           O  
ATOM   3298  CB  LYS B 429       2.369  25.869  18.451  1.00 97.71           C  
ATOM   3299  CG  LYS B 429       2.100  24.737  17.470  1.00 97.71           C  
ATOM   3300  CD  LYS B 429       0.668  24.230  17.581  1.00 97.71           C  
ATOM   3301  CE  LYS B 429       0.409  23.070  16.628  1.00 97.71           C  
ATOM   3302  NZ  LYS B 429      -0.978  22.534  16.771  1.00 97.71           N1+
ATOM   3303  N   PRO B 430       3.620  28.056  16.652  1.00 97.39           N  
ATOM   3304  CA  PRO B 430       4.023  28.583  15.346  1.00 97.39           C  
ATOM   3305  C   PRO B 430       5.504  28.950  15.289  1.00 97.39           C  
ATOM   3306  O   PRO B 430       6.131  28.840  14.232  1.00 97.39           O  
ATOM   3307  CB  PRO B 430       3.146  29.828  15.182  1.00 97.39           C  
ATOM   3308  CG  PRO B 430       2.669  30.143  16.562  1.00 97.39           C  
ATOM   3309  CD  PRO B 430       2.625  28.868  17.355  1.00 97.39           C  
ATOM   3310  N   GLU B 431       6.091  29.324  16.415  1.00 97.88           N  
ATOM   3311  CA  GLU B 431       7.507  29.677  16.427  1.00 97.88           C  
ATOM   3312  C   GLU B 431       8.383  28.453  16.173  1.00 97.88           C  
ATOM   3313  O   GLU B 431       9.357  28.526  15.421  1.00 97.88           O  
ATOM   3314  CB  GLU B 431       7.887  30.329  17.759  1.00 97.88           C  
ATOM   3315  CG  GLU B 431       7.360  31.747  17.922  1.00 97.88           C  
ATOM   3316  CD  GLU B 431       8.092  32.540  18.993  1.00 97.88           C  
ATOM   3317  OE1 GLU B 431       7.905  33.776  19.068  1.00 97.88           O  
ATOM   3318  OE2 GLU B 431       8.859  31.921  19.763  1.00 97.88           O1-
ATOM   3319  N   LEU B 432       8.045  27.422  16.799  1.00 98.59           N  
ATOM   3320  CA  LEU B 432       8.816  26.197  16.616  1.00 98.59           C  
ATOM   3321  C   LEU B 432       8.667  25.668  15.194  1.00 98.59           C  
ATOM   3322  O   LEU B 432       9.645  25.232  14.583  1.00 98.59           O  
ATOM   3323  CB  LEU B 432       8.373  25.130  17.620  1.00 98.59           C  
ATOM   3324  CG  LEU B 432       9.143  23.809  17.589  1.00 98.59           C  
ATOM   3325  CD1 LEU B 432      10.642  24.066  17.702  1.00 98.59           C  
ATOM   3326  CD2 LEU B 432       8.669  22.887  18.707  1.00 98.59           C  
ATOM   3327  N   ILE B 433       7.471  25.701  14.618  1.00 97.64           N  
ATOM   3328  CA  ILE B 433       7.237  25.309  13.233  1.00 97.64           C  
ATOM   3329  C   ILE B 433       8.097  26.161  12.303  1.00 97.64           C  
ATOM   3330  O   ILE B 433       8.762  25.636  11.407  1.00 97.64           O  
ATOM   3331  CB  ILE B 433       5.745  25.440  12.853  1.00 97.64           C  
ATOM   3332  CG1 ILE B 433       4.912  24.383  13.588  1.00 97.64           C  
ATOM   3333  CG2 ILE B 433       5.561  25.325  11.337  1.00 97.64           C  
ATOM   3334  CD1 ILE B 433       3.408  24.584  13.464  1.00 97.64           C  
ATOM   3335  N   GLN B 434       8.123  27.465  12.559  1.00 97.43           N  
ATOM   3336  CA  GLN B 434       8.882  28.392  11.726  1.00 97.43           C  
ATOM   3337  C   GLN B 434      10.381  28.133  11.840  1.00 97.43           C  
ATOM   3338  O   GLN B 434      11.106  28.206  10.846  1.00 97.43           O  
ATOM   3339  CB  GLN B 434       8.568  29.839  12.111  1.00 97.43           C  
ATOM   3340  CG  GLN B 434       9.136  30.869  11.144  1.00 97.43           C  
ATOM   3341  CD  GLN B 434       8.523  30.776   9.759  1.00 97.43           C  
ATOM   3342  NE2 GLN B 434       9.368  30.625   8.745  1.00 97.43           N  
ATOM   3343  OE1 GLN B 434       7.299  30.838   9.603  1.00 97.43           O  
ATOM   3344  N   LEU B 435      10.791  27.891  13.026  1.00 98.64           N  
ATOM   3345  CA  LEU B 435      12.206  27.594  13.218  1.00 98.64           C  
ATOM   3346  C   LEU B 435      12.621  26.374  12.404  1.00 98.64           C  
ATOM   3347  O   LEU B 435      13.649  26.397  11.723  1.00 98.64           O  
ATOM   3348  CB  LEU B 435      12.508  27.359  14.701  1.00 98.64           C  
ATOM   3349  CG  LEU B 435      13.917  26.869  15.036  1.00 98.64           C  
ATOM   3350  CD1 LEU B 435      14.958  27.865  14.535  1.00 98.64           C  
ATOM   3351  CD2 LEU B 435      14.063  26.646  16.538  1.00 98.64           C  
ATOM   3352  N   GLN B 436      11.870  25.326  12.464  1.00 98.19           N  
ATOM   3353  CA  GLN B 436      12.169  24.132  11.679  1.00 98.19           C  
ATOM   3354  C   GLN B 436      12.202  24.450  10.187  1.00 98.19           C  
ATOM   3355  O   GLN B 436      13.124  24.038   9.480  1.00 98.19           O  
ATOM   3356  CB  GLN B 436      11.142  23.034  11.959  1.00 98.19           C  
ATOM   3357  CG  GLN B 436      11.490  21.692  11.330  1.00 98.19           C  
ATOM   3358  CD  GLN B 436      11.117  21.619   9.861  1.00 98.19           C  
ATOM   3359  NE2 GLN B 436      11.898  20.872   9.087  1.00 98.19           N  
ATOM   3360  OE1 GLN B 436      10.134  22.227   9.425  1.00 98.19           O  
ATOM   3361  N   SER B 437      11.300  25.137   9.704  1.00 95.99           N  
ATOM   3362  CA  SER B 437      11.213  25.509   8.295  1.00 95.99           C  
ATOM   3363  C   SER B 437      12.413  26.348   7.870  1.00 95.99           C  
ATOM   3364  O   SER B 437      13.018  26.092   6.826  1.00 95.99           O  
ATOM   3365  CB  SER B 437       9.920  26.278   8.023  1.00 95.99           C  
ATOM   3366  OG  SER B 437       9.832  26.645   6.657  1.00 95.99           O  
ATOM   3367  N   ASP B 438      12.726  27.305   8.706  1.00 97.68           N  
ATOM   3368  CA  ASP B 438      13.863  28.171   8.413  1.00 97.68           C  
ATOM   3369  C   ASP B 438      15.165  27.375   8.377  1.00 97.68           C  
ATOM   3370  O   ASP B 438      15.962  27.518   7.447  1.00 97.68           O  
ATOM   3371  CB  ASP B 438      13.961  29.296   9.446  1.00 97.68           C  
ATOM   3372  CG  ASP B 438      12.873  30.343   9.288  1.00 97.68           C  
ATOM   3373  OD1 ASP B 438      12.303  30.468   8.183  1.00 97.68           O  
ATOM   3374  OD2 ASP B 438      12.586  31.052  10.276  1.00 97.68           O1-
ATOM   3375  N   ALA B 439      15.358  26.607   9.388  1.00 98.56           N  
ATOM   3376  CA  ALA B 439      16.571  25.796   9.447  1.00 98.56           C  
ATOM   3377  C   ALA B 439      16.684  24.889   8.226  1.00 98.56           C  
ATOM   3378  O   ALA B 439      17.739  24.823   7.590  1.00 98.56           O  
ATOM   3379  CB  ALA B 439      16.593  24.964  10.728  1.00 98.56           C  
ATOM   3380  N   GLU B 440      15.640  24.181   7.869  1.00 96.29           N  
ATOM   3381  CA  GLU B 440      15.643  23.292   6.711  1.00 96.29           C  
ATOM   3382  C   GLU B 440      15.996  24.050   5.435  1.00 96.29           C  
ATOM   3383  O   GLU B 440      16.869  23.624   4.675  1.00 96.29           O  
ATOM   3384  CB  GLU B 440      14.283  22.606   6.556  1.00 96.29           C  
ATOM   3385  CG  GLU B 440      14.212  21.639   5.383  1.00 96.29           C  
ATOM   3386  CD  GLU B 440      12.897  20.880   5.311  1.00 96.29           C  
ATOM   3387  OE1 GLU B 440      12.212  20.951   4.265  1.00 96.29           O  
ATOM   3388  OE2 GLU B 440      12.549  20.208   6.307  1.00 96.29           O1-
ATOM   3389  N   ASN B 441      15.376  25.176   5.210  1.00 95.54           N  
ATOM   3390  CA  ASN B 441      15.609  25.966   4.006  1.00 95.54           C  
ATOM   3391  C   ASN B 441      17.050  26.463   3.931  1.00 95.54           C  
ATOM   3392  O   ASN B 441      17.691  26.363   2.883  1.00 95.54           O  
ATOM   3393  CB  ASN B 441      14.636  27.146   3.942  1.00 95.54           C  
ATOM   3394  CG  ASN B 441      13.216  26.717   3.632  1.00 95.54           C  
ATOM   3395  ND2 ASN B 441      12.250  27.546   4.008  1.00 95.54           N  
ATOM   3396  OD1 ASN B 441      12.989  25.648   3.059  1.00 95.54           O  
ATOM   3397  N   ASP B 442      17.482  26.939   5.030  1.00 97.79           N  
ATOM   3398  CA  ASP B 442      18.818  27.527   5.024  1.00 97.79           C  
ATOM   3399  C   ASP B 442      19.893  26.445   4.930  1.00 97.79           C  
ATOM   3400  O   ASP B 442      20.913  26.633   4.265  1.00 97.79           O  
ATOM   3401  CB  ASP B 442      19.036  28.378   6.276  1.00 97.79           C  
ATOM   3402  CG  ASP B 442      18.226  29.662   6.270  1.00 97.79           C  
ATOM   3403  OD1 ASP B 442      17.759  30.083   5.189  1.00 97.79           O  
ATOM   3404  OD2 ASP B 442      18.054  30.260   7.354  1.00 97.79           O1-
ATOM   3405  N   ILE B 443      19.733  25.336   5.538  1.00 98.35           N  
ATOM   3406  CA  ILE B 443      20.668  24.220   5.441  1.00 98.35           C  
ATOM   3407  C   ILE B 443      20.702  23.698   4.007  1.00 98.35           C  
ATOM   3408  O   ILE B 443      21.777  23.461   3.451  1.00 98.35           O  
ATOM   3409  CB  ILE B 443      20.293  23.082   6.417  1.00 98.35           C  
ATOM   3410  CG1 ILE B 443      20.596  23.497   7.862  1.00 98.35           C  
ATOM   3411  CG2 ILE B 443      21.032  21.792   6.051  1.00 98.35           C  
ATOM   3412  CD1 ILE B 443      19.965  22.591   8.911  1.00 98.35           C  
ATOM   3413  N   LYS B 444      19.562  23.519   3.419  1.00 94.18           N  
ATOM   3414  CA  LYS B 444      19.489  23.063   2.035  1.00 94.18           C  
ATOM   3415  C   LYS B 444      20.210  24.028   1.099  1.00 94.18           C  
ATOM   3416  O   LYS B 444      20.845  23.605   0.130  1.00 94.18           O  
ATOM   3417  CB  LYS B 444      18.032  22.900   1.599  1.00 94.18           C  
ATOM   3418  CG  LYS B 444      17.345  21.674   2.181  1.00 94.18           C  
ATOM   3419  CD  LYS B 444      15.885  21.594   1.752  1.00 94.18           C  
ATOM   3420  CE  LYS B 444      15.219  20.325   2.266  1.00 94.18           C  
ATOM   3421  NZ  LYS B 444      13.799  20.224   1.816  1.00 94.18           N1+
ATOM   3422  N   ALA B 445      20.120  25.326   1.407  1.00 95.29           N  
ATOM   3423  CA  ALA B 445      20.804  26.332   0.601  1.00 95.29           C  
ATOM   3424  C   ALA B 445      22.319  26.160   0.679  1.00 95.29           C  
ATOM   3425  O   ALA B 445      23.030  26.417  -0.296  1.00 95.29           O  
ATOM   3426  CB  ALA B 445      20.407  27.736   1.051  1.00 95.29           C  
ATOM   3427  N   ILE B 446      22.806  25.688   1.774  1.00 96.71           N  
ATOM   3428  CA  ILE B 446      24.241  25.517   1.973  1.00 96.71           C  
ATOM   3429  C   ILE B 446      24.686  24.176   1.396  1.00 96.71           C  
ATOM   3430  O   ILE B 446      25.675  24.107   0.662  1.00 96.71           O  
ATOM   3431  CB  ILE B 446      24.619  25.609   3.469  1.00 96.71           C  
ATOM   3432  CG1 ILE B 446      24.336  27.017   4.005  1.00 96.71           C  
ATOM   3433  CG2 ILE B 446      26.087  25.228   3.679  1.00 96.71           C  
ATOM   3434  CD1 ILE B 446      24.398  27.125   5.523  1.00 96.71           C  
ATOM   3435  N   THR B 447      24.017  23.142   1.630  1.00 95.80           N  
ATOM   3436  CA  THR B 447      24.460  21.782   1.346  1.00 95.80           C  
ATOM   3437  C   THR B 447      24.029  21.354  -0.054  1.00 95.80           C  
ATOM   3438  O   THR B 447      24.612  20.437  -0.635  1.00 95.80           O  
ATOM   3439  CB  THR B 447      23.907  20.787   2.383  1.00 95.80           C  
ATOM   3440  CG2 THR B 447      24.352  21.159   3.794  1.00 95.80           C  
ATOM   3441  OG1 THR B 447      22.475  20.794   2.328  1.00 95.80           O  
ATOM   3442  N   GLY B 448      22.913  21.898  -0.601  1.00 91.47           N  
ATOM   3443  CA  GLY B 448      22.370  21.486  -1.886  1.00 91.47           C  
ATOM   3444  C   GLY B 448      21.494  20.251  -1.795  1.00 91.47           C  
ATOM   3445  O   GLY B 448      20.999  19.759  -2.812  1.00 91.47           O  
ATOM   3446  N   GLN B 449      21.292  19.808  -0.529  1.00 86.90           N  
ATOM   3447  CA  GLN B 449      20.446  18.627  -0.391  1.00 86.90           C  
ATOM   3448  C   GLN B 449      18.976  18.976  -0.608  1.00 86.90           C  
ATOM   3449  O   GLN B 449      18.604  20.151  -0.605  1.00 86.90           O  
ATOM   3450  CB  GLN B 449      20.637  17.988   0.985  1.00 86.90           C  
ATOM   3451  CG  GLN B 449      20.146  18.853   2.139  1.00 86.90           C  
ATOM   3452  CD  GLN B 449      20.486  18.268   3.497  1.00 86.90           C  
ATOM   3453  NE2 GLN B 449      19.489  17.692   4.160  1.00 86.90           N  
ATOM   3454  OE1 GLN B 449      21.634  18.332   3.946  1.00 86.90           O  
ATOM   3455  N   THR B 450      18.100  17.958  -0.848  1.00 81.00           N  
ATOM   3456  CA  THR B 450      16.705  18.237  -1.170  1.00 81.00           C  
ATOM   3457  C   THR B 450      15.772  17.529  -0.192  1.00 81.00           C  
ATOM   3458  O   THR B 450      14.587  17.859  -0.106  1.00 81.00           O  
ATOM   3459  CB  THR B 450      16.366  17.807  -2.610  1.00 81.00           C  
ATOM   3460  CG2 THR B 450      17.175  18.606  -3.626  1.00 81.00           C  
ATOM   3461  OG1 THR B 450      16.662  16.414  -2.768  1.00 81.00           O  
ATOM   3462  N   GLY B 451      16.207  16.654   0.611  1.00 80.30           N  
ATOM   3463  CA  GLY B 451      15.350  15.860   1.477  1.00 80.30           C  
ATOM   3464  C   GLY B 451      14.859  16.622   2.693  1.00 80.30           C  
ATOM   3465  O   GLY B 451      15.428  17.652   3.058  1.00 80.30           O  
ATOM   3466  N   ILE B 452      13.747  16.159   3.355  1.00 88.19           N  
ATOM   3467  CA  ILE B 452      13.221  16.701   4.603  1.00 88.19           C  
ATOM   3468  C   ILE B 452      14.273  16.579   5.703  1.00 88.19           C  
ATOM   3469  O   ILE B 452      14.975  15.568   5.790  1.00 88.19           O  
ATOM   3470  CB  ILE B 452      11.919  15.984   5.025  1.00 88.19           C  
ATOM   3471  CG1 ILE B 452      10.778  16.341   4.066  1.00 88.19           C  
ATOM   3472  CG2 ILE B 452      11.552  16.338   6.469  1.00 88.19           C  
ATOM   3473  CD1 ILE B 452       9.522  15.503   4.259  1.00 88.19           C  
ATOM   3474  N   ILE B 453      14.398  17.604   6.504  1.00 96.31           N  
ATOM   3475  CA  ILE B 453      15.260  17.571   7.680  1.00 96.31           C  
ATOM   3476  C   ILE B 453      14.410  17.643   8.947  1.00 96.31           C  
ATOM   3477  O   ILE B 453      14.084  18.733   9.422  1.00 96.31           O  
ATOM   3478  CB  ILE B 453      16.289  18.723   7.660  1.00 96.31           C  
ATOM   3479  CG1 ILE B 453      17.062  18.725   6.336  1.00 96.31           C  
ATOM   3480  CG2 ILE B 453      17.244  18.616   8.852  1.00 96.31           C  
ATOM   3481  CD1 ILE B 453      17.974  19.931   6.153  1.00 96.31           C  
ATOM   3482  N   PRO B 454      14.063  16.527   9.493  1.00 97.50           N  
ATOM   3483  CA  PRO B 454      13.131  16.527  10.623  1.00 97.50           C  
ATOM   3484  C   PRO B 454      13.791  16.951  11.933  1.00 97.50           C  
ATOM   3485  O   PRO B 454      14.996  16.757  12.113  1.00 97.50           O  
ATOM   3486  CB  PRO B 454      12.663  15.071  10.694  1.00 97.50           C  
ATOM   3487  CG  PRO B 454      13.826  14.272  10.202  1.00 97.50           C  
ATOM   3488  CD  PRO B 454      14.516  15.051   9.119  1.00 97.50           C  
ATOM   3489  N   PHE B 455      12.967  17.553  12.798  1.00 98.79           N  
ATOM   3490  CA  PHE B 455      13.324  17.700  14.204  1.00 98.79           C  
ATOM   3491  C   PHE B 455      12.979  16.437  14.984  1.00 98.79           C  
ATOM   3492  O   PHE B 455      11.831  15.987  14.972  1.00 98.79           O  
ATOM   3493  CB  PHE B 455      12.610  18.908  14.818  1.00 98.79           C  
ATOM   3494  CG  PHE B 455      13.308  20.217  14.568  1.00 98.79           C  
ATOM   3495  CD1 PHE B 455      13.230  21.251  15.493  1.00 98.79           C  
ATOM   3496  CD2 PHE B 455      14.043  20.415  13.406  1.00 98.79           C  
ATOM   3497  CE1 PHE B 455      13.875  22.464  15.264  1.00 98.79           C  
ATOM   3498  CE2 PHE B 455      14.690  21.624  13.170  1.00 98.79           C  
ATOM   3499  CZ  PHE B 455      14.604  22.648  14.099  1.00 98.79           C  
ATOM   3500  N   ILE B 456      13.934  15.821  15.569  1.00 98.74           N  
ATOM   3501  CA  ILE B 456      13.679  14.758  16.535  1.00 98.74           C  
ATOM   3502  C   ILE B 456      13.612  15.345  17.943  1.00 98.74           C  
ATOM   3503  O   ILE B 456      14.637  15.476  18.617  1.00 98.74           O  
ATOM   3504  CB  ILE B 456      14.762  13.658  16.464  1.00 98.74           C  
ATOM   3505  CG1 ILE B 456      14.894  13.130  15.030  1.00 98.74           C  
ATOM   3506  CG2 ILE B 456      14.443  12.521  17.439  1.00 98.74           C  
ATOM   3507  CD1 ILE B 456      16.058  12.170  14.829  1.00 98.74           C  
ATOM   3508  N   THR B 457      12.435  15.674  18.406  1.00 98.74           N  
ATOM   3509  CA  THR B 457      12.259  16.424  19.645  1.00 98.74           C  
ATOM   3510  C   THR B 457      12.155  15.478  20.838  1.00 98.74           C  
ATOM   3511  O   THR B 457      11.710  14.338  20.696  1.00 98.74           O  
ATOM   3512  CB  THR B 457      11.008  17.318  19.583  1.00 98.74           C  
ATOM   3513  CG2 THR B 457       9.739  16.481  19.458  1.00 98.74           C  
ATOM   3514  OG1 THR B 457      10.931  18.106  20.778  1.00 98.74           O  
ATOM   3515  N   TYR B 458      12.578  15.911  21.967  1.00 98.43           N  
ATOM   3516  CA  TYR B 458      12.154  15.341  23.241  1.00 98.43           C  
ATOM   3517  C   TYR B 458      10.808  15.910  23.672  1.00 98.43           C  
ATOM   3518  O   TYR B 458      10.242  16.768  22.990  1.00 98.43           O  
ATOM   3519  CB  TYR B 458      13.204  15.606  24.325  1.00 98.43           C  
ATOM   3520  CG  TYR B 458      13.182  17.018  24.859  1.00 98.43           C  
ATOM   3521  CD1 TYR B 458      12.850  18.090  24.034  1.00 98.43           C  
ATOM   3522  CD2 TYR B 458      13.494  17.282  26.188  1.00 98.43           C  
ATOM   3523  CE1 TYR B 458      12.831  19.393  24.521  1.00 98.43           C  
ATOM   3524  CE2 TYR B 458      13.477  18.581  26.686  1.00 98.43           C  
ATOM   3525  CZ  TYR B 458      13.145  19.628  25.846  1.00 98.43           C  
ATOM   3526  OH  TYR B 458      13.127  20.915  26.334  1.00 98.43           O  
ATOM   3527  N   GLN B 459      10.230  15.359  24.709  1.00 98.58           N  
ATOM   3528  CA  GLN B 459       9.129  16.030  25.392  1.00 98.58           C  
ATOM   3529  C   GLN B 459       9.549  16.502  26.781  1.00 98.58           C  
ATOM   3530  O   GLN B 459       9.949  15.695  27.623  1.00 98.58           O  
ATOM   3531  CB  GLN B 459       7.917  15.102  25.498  1.00 98.58           C  
ATOM   3532  CG  GLN B 459       6.652  15.795  25.985  1.00 98.58           C  
ATOM   3533  CD  GLN B 459       5.500  14.832  26.202  1.00 98.58           C  
ATOM   3534  NE2 GLN B 459       4.290  15.270  25.873  1.00 98.58           N  
ATOM   3535  OE1 GLN B 459       5.697  13.702  26.660  1.00 98.58           O  
ATOM   3536  N   MET B 460       9.460  17.738  26.878  1.00 98.13           N  
ATOM   3537  CA  MET B 460       9.904  18.378  28.113  1.00 98.13           C  
ATOM   3538  C   MET B 460       9.047  17.935  29.294  1.00 98.13           C  
ATOM   3539  O   MET B 460       7.818  17.972  29.222  1.00 98.13           O  
ATOM   3540  CB  MET B 460       9.860  19.901  27.977  1.00 98.13           C  
ATOM   3541  CG  MET B 460      10.352  20.642  29.210  1.00 98.13           C  
ATOM   3542  SD  MET B 460      10.190  22.462  29.047  1.00 98.13           S  
ATOM   3543  CE  MET B 460       8.391  22.639  29.201  1.00 98.13           C  
ATOM   3544  N   SER B 461       9.748  17.532  30.381  1.00 97.81           N  
ATOM   3545  CA  SER B 461       9.036  17.197  31.610  1.00 97.81           C  
ATOM   3546  C   SER B 461       9.181  18.300  32.652  1.00 97.81           C  
ATOM   3547  O   SER B 461       8.427  18.344  33.626  1.00 97.81           O  
ATOM   3548  CB  SER B 461       9.546  15.873  32.181  1.00 97.81           C  
ATOM   3549  OG  SER B 461       9.186  14.790  31.342  1.00 97.81           O  
ATOM   3550  N   TYR B 462      10.178  19.118  32.429  1.00 94.63           N  
ATOM   3551  CA  TYR B 462      10.287  20.324  33.242  1.00 94.63           C  
ATOM   3552  C   TYR B 462       9.012  21.154  33.160  1.00 94.63           C  
ATOM   3553  O   TYR B 462       8.502  21.414  32.067  1.00 94.63           O  
ATOM   3554  CB  TYR B 462      11.488  21.165  32.798  1.00 94.63           C  
ATOM   3555  CG  TYR B 462      11.634  22.462  33.556  1.00 94.63           C  
ATOM   3556  CD1 TYR B 462      10.936  23.603  33.164  1.00 94.63           C  
ATOM   3557  CD2 TYR B 462      12.470  22.550  34.663  1.00 94.63           C  
ATOM   3558  CE1 TYR B 462      11.069  24.801  33.859  1.00 94.63           C  
ATOM   3559  CE2 TYR B 462      12.611  23.743  35.365  1.00 94.63           C  
ATOM   3560  CZ  TYR B 462      11.907  24.861  34.956  1.00 94.63           C  
ATOM   3561  OH  TYR B 462      12.042  26.044  35.647  1.00 94.63           O  
ATOM   3562  N   ALA B 463       8.454  21.557  34.313  1.00 96.85           N  
ATOM   3563  CA  ALA B 463       7.304  22.449  34.440  1.00 96.85           C  
ATOM   3564  C   ALA B 463       6.057  21.829  33.817  1.00 96.85           C  
ATOM   3565  O   ALA B 463       5.067  22.523  33.573  1.00 96.85           O  
ATOM   3566  CB  ALA B 463       7.604  23.799  33.792  1.00 96.85           C  
ATOM   3567  N   ALA B 464       6.078  20.503  33.563  1.00 96.97           N  
ATOM   3568  CA  ALA B 464       4.916  19.845  32.971  1.00 96.97           C  
ATOM   3569  C   ALA B 464       3.695  19.969  33.877  1.00 96.97           C  
ATOM   3570  O   ALA B 464       2.557  19.952  33.402  1.00 96.97           O  
ATOM   3571  CB  ALA B 464       5.221  18.376  32.693  1.00 96.97           C  
ATOM   3572  N   ARG B 465       3.930  20.148  35.181  1.00 97.49           N  
ATOM   3573  CA  ARG B 465       2.851  20.326  36.147  1.00 97.49           C  
ATOM   3574  C   ARG B 465       2.427  21.788  36.231  1.00 97.49           C  
ATOM   3575  O   ARG B 465       1.233  22.092  36.278  1.00 97.49           O  
ATOM   3576  CB  ARG B 465       3.278  19.824  37.528  1.00 97.49           C  
ATOM   3577  CG  ARG B 465       2.187  19.919  38.583  1.00 97.49           C  
ATOM   3578  CD  ARG B 465       2.678  19.454  39.946  1.00 97.49           C  
ATOM   3579  NE  ARG B 465       3.753  20.305  40.451  1.00 97.49           N  
ATOM   3580  CZ  ARG B 465       4.795  19.871  41.155  1.00 97.49           C  
ATOM   3581  NH1 ARG B 465       4.924  18.584  41.452  1.00 97.49           N1+
ATOM   3582  NH2 ARG B 465       5.715  20.732  41.564  1.00 97.49           N  
ATOM   3583  N   THR B 466       3.398  22.706  36.124  1.00 97.29           N  
ATOM   3584  CA  THR B 466       3.121  24.108  36.416  1.00 97.29           C  
ATOM   3585  C   THR B 466       2.796  24.873  35.136  1.00 97.29           C  
ATOM   3586  O   THR B 466       2.069  25.868  35.169  1.00 97.29           O  
ATOM   3587  CB  THR B 466       4.312  24.777  37.128  1.00 97.29           C  
ATOM   3588  CG2 THR B 466       4.524  24.186  38.518  1.00 97.29           C  
ATOM   3589  OG1 THR B 466       5.499  24.578  36.350  1.00 97.29           O  
ATOM   3590  N   TRP B 467       3.351  24.508  34.035  1.00 97.66           N  
ATOM   3591  CA  TRP B 467       3.067  25.118  32.740  1.00 97.66           C  
ATOM   3592  C   TRP B 467       3.176  24.090  31.619  1.00 97.66           C  
ATOM   3593  O   TRP B 467       4.155  24.083  30.869  1.00 97.66           O  
ATOM   3594  CB  TRP B 467       4.021  26.285  32.475  1.00 97.66           C  
ATOM   3595  CG  TRP B 467       3.592  27.179  31.350  1.00 97.66           C  
ATOM   3596  CD1 TRP B 467       4.153  27.265  30.106  1.00 97.66           C  
ATOM   3597  CD2 TRP B 467       2.513  28.118  31.369  1.00 97.66           C  
ATOM   3598  CE2 TRP B 467       2.476  28.739  30.101  1.00 97.66           C  
ATOM   3599  CE3 TRP B 467       1.571  28.495  32.336  1.00 97.66           C  
ATOM   3600  NE1 TRP B 467       3.486  28.201  29.350  1.00 97.66           N  
ATOM   3601  CZ2 TRP B 467       1.533  29.716  29.775  1.00 97.66           C  
ATOM   3602  CZ3 TRP B 467       0.634  29.468  32.010  1.00 97.66           C  
ATOM   3603  CH2 TRP B 467       0.624  30.066  30.739  1.00 97.66           C  
ATOM   3604  N   PRO B 468       2.124  23.345  31.409  1.00 97.30           N  
ATOM   3605  CA  PRO B 468       2.195  22.196  30.503  1.00 97.30           C  
ATOM   3606  C   PRO B 468       2.166  22.602  29.031  1.00 97.30           C  
ATOM   3607  O   PRO B 468       2.306  21.750  28.150  1.00 97.30           O  
ATOM   3608  CB  PRO B 468       0.953  21.380  30.870  1.00 97.30           C  
ATOM   3609  CG  PRO B 468      -0.020  22.384  31.398  1.00 97.30           C  
ATOM   3610  CD  PRO B 468       0.744  23.450  32.130  1.00 97.30           C  
ATOM   3611  N   ASP B 469       2.061  23.844  28.650  1.00 97.95           N  
ATOM   3612  CA  ASP B 469       1.820  24.293  27.282  1.00 97.95           C  
ATOM   3613  C   ASP B 469       2.948  23.852  26.353  1.00 97.95           C  
ATOM   3614  O   ASP B 469       2.697  23.419  25.226  1.00 97.95           O  
ATOM   3615  CB  ASP B 469       1.667  25.815  27.237  1.00 97.95           C  
ATOM   3616  CG  ASP B 469       0.267  26.281  27.596  1.00 97.95           C  
ATOM   3617  OD1 ASP B 469      -0.543  25.462  28.081  1.00 97.95           O  
ATOM   3618  OD2 ASP B 469      -0.030  27.478  27.390  1.00 97.95           O1-
ATOM   3619  N   ILE B 470       4.187  23.916  26.813  1.00 98.40           N  
ATOM   3620  CA  ILE B 470       5.328  23.596  25.962  1.00 98.40           C  
ATOM   3621  C   ILE B 470       5.325  22.104  25.635  1.00 98.40           C  
ATOM   3622  O   ILE B 470       5.444  21.718  24.470  1.00 98.40           O  
ATOM   3623  CB  ILE B 470       6.662  23.995  26.632  1.00 98.40           C  
ATOM   3624  CG1 ILE B 470       6.633  25.472  27.042  1.00 98.40           C  
ATOM   3625  CG2 ILE B 470       7.842  23.708  25.699  1.00 98.40           C  
ATOM   3626  CD1 ILE B 470       6.266  26.421  25.910  1.00 98.40           C  
ATOM   3627  N   ALA B 471       5.115  21.277  26.660  1.00 98.54           N  
ATOM   3628  CA  ALA B 471       5.067  19.831  26.456  1.00 98.54           C  
ATOM   3629  C   ALA B 471       3.909  19.444  25.541  1.00 98.54           C  
ATOM   3630  O   ALA B 471       4.046  18.554  24.698  1.00 98.54           O  
ATOM   3631  CB  ALA B 471       4.949  19.108  27.795  1.00 98.54           C  
ATOM   3632  N   LYS B 472       2.810  20.114  25.691  1.00 98.31           N  
ATOM   3633  CA  LYS B 472       1.649  19.848  24.846  1.00 98.31           C  
ATOM   3634  C   LYS B 472       1.945  20.180  23.386  1.00 98.31           C  
ATOM   3635  O   LYS B 472       1.583  19.420  22.485  1.00 98.31           O  
ATOM   3636  CB  LYS B 472       0.438  20.646  25.330  1.00 98.31           C  
ATOM   3637  CG  LYS B 472      -0.165  20.130  26.628  1.00 98.31           C  
ATOM   3638  CD  LYS B 472      -1.293  21.029  27.117  1.00 98.31           C  
ATOM   3639  CE  LYS B 472      -2.543  20.874  26.261  1.00 98.31           C  
ATOM   3640  NZ  LYS B 472      -3.699  21.632  26.826  1.00 98.31           N1+
ATOM   3641  N   VAL B 473       2.614  21.323  23.131  1.00 98.48           N  
ATOM   3642  CA  VAL B 473       2.971  21.727  21.775  1.00 98.48           C  
ATOM   3643  C   VAL B 473       3.872  20.669  21.142  1.00 98.48           C  
ATOM   3644  O   VAL B 473       3.664  20.276  19.991  1.00 98.48           O  
ATOM   3645  CB  VAL B 473       3.673  23.103  21.759  1.00 98.48           C  
ATOM   3646  CG1 VAL B 473       4.418  23.314  20.442  1.00 98.48           C  
ATOM   3647  CG2 VAL B 473       2.658  24.222  21.986  1.00 98.48           C  
ATOM   3648  N   GLN B 474       4.821  20.187  21.883  1.00 98.52           N  
ATOM   3649  CA  GLN B 474       5.779  19.219  21.360  1.00 98.52           C  
ATOM   3650  C   GLN B 474       5.081  17.931  20.931  1.00 98.52           C  
ATOM   3651  O   GLN B 474       5.345  17.408  19.847  1.00 98.52           O  
ATOM   3652  CB  GLN B 474       6.855  18.911  22.403  1.00 98.52           C  
ATOM   3653  CG  GLN B 474       7.797  20.075  22.677  1.00 98.52           C  
ATOM   3654  CD  GLN B 474       8.632  19.873  23.927  1.00 98.52           C  
ATOM   3655  NE2 GLN B 474       9.708  20.642  24.052  1.00 98.52           N  
ATOM   3656  OE1 GLN B 474       8.313  19.032  24.774  1.00 98.52           O  
ATOM   3657  N   LEU B 475       4.194  17.469  21.731  1.00 98.42           N  
ATOM   3658  CA  LEU B 475       3.453  16.265  21.371  1.00 98.42           C  
ATOM   3659  C   LEU B 475       2.547  16.523  20.172  1.00 98.42           C  
ATOM   3660  O   LEU B 475       2.482  15.707  19.250  1.00 98.42           O  
ATOM   3661  CB  LEU B 475       2.620  15.774  22.558  1.00 98.42           C  
ATOM   3662  CG  LEU B 475       1.713  14.570  22.298  1.00 98.42           C  
ATOM   3663  CD1 LEU B 475       2.539  13.376  21.831  1.00 98.42           C  
ATOM   3664  CD2 LEU B 475       0.918  14.219  23.551  1.00 98.42           C  
ATOM   3665  N   ASP B 476       1.849  17.624  20.161  1.00 97.31           N  
ATOM   3666  CA  ASP B 476       0.921  17.934  19.078  1.00 97.31           C  
ATOM   3667  C   ASP B 476       1.652  18.048  17.743  1.00 97.31           C  
ATOM   3668  O   ASP B 476       1.150  17.594  16.713  1.00 97.31           O  
ATOM   3669  CB  ASP B 476       0.163  19.229  19.375  1.00 97.31           C  
ATOM   3670  CG  ASP B 476      -0.942  19.048  20.401  1.00 97.31           C  
ATOM   3671  OD1 ASP B 476      -1.280  17.892  20.736  1.00 97.31           O  
ATOM   3672  OD2 ASP B 476      -1.481  20.071  20.877  1.00 97.31           O1-
ATOM   3673  N   LEU B 477       2.823  18.671  17.763  1.00 96.94           N  
ATOM   3674  CA  LEU B 477       3.580  18.801  16.522  1.00 96.94           C  
ATOM   3675  C   LEU B 477       4.020  17.435  16.007  1.00 96.94           C  
ATOM   3676  O   LEU B 477       3.994  17.184  14.800  1.00 96.94           O  
ATOM   3677  CB  LEU B 477       4.803  19.699  16.731  1.00 96.94           C  
ATOM   3678  CG  LEU B 477       4.530  21.199  16.851  1.00 96.94           C  
ATOM   3679  CD1 LEU B 477       5.828  21.954  17.119  1.00 96.94           C  
ATOM   3680  CD2 LEU B 477       3.851  21.722  15.590  1.00 96.94           C  
ATOM   3681  N   VAL B 478       4.411  16.555  16.888  1.00 96.28           N  
ATOM   3682  CA  VAL B 478       4.781  15.198  16.501  1.00 96.28           C  
ATOM   3683  C   VAL B 478       3.593  14.509  15.834  1.00 96.28           C  
ATOM   3684  O   VAL B 478       3.757  13.801  14.838  1.00 96.28           O  
ATOM   3685  CB  VAL B 478       5.263  14.373  17.716  1.00 96.28           C  
ATOM   3686  CG1 VAL B 478       5.326  12.887  17.368  1.00 96.28           C  
ATOM   3687  CG2 VAL B 478       6.626  14.873  18.192  1.00 96.28           C  
ATOM   3688  N   ARG B 479       2.450  14.755  16.267  1.00 92.37           N  
ATOM   3689  CA  ARG B 479       1.240  14.112  15.766  1.00 92.37           C  
ATOM   3690  C   ARG B 479       0.786  14.745  14.455  1.00 92.37           C  
ATOM   3691  O   ARG B 479       0.250  14.060  13.581  1.00 92.37           O  
ATOM   3692  CB  ARG B 479       0.118  14.193  16.803  1.00 92.37           C  
ATOM   3693  CG  ARG B 479       0.350  13.326  18.031  1.00 92.37           C  
ATOM   3694  CD  ARG B 479      -0.851  13.340  18.966  1.00 92.37           C  
ATOM   3695  NE  ARG B 479      -1.078  14.666  19.533  1.00 92.37           N  
ATOM   3696  CZ  ARG B 479      -1.968  14.942  20.482  1.00 92.37           C  
ATOM   3697  NH1 ARG B 479      -2.736  13.985  20.991  1.00 92.37           N1+
ATOM   3698  NH2 ARG B 479      -2.092  16.184  20.926  1.00 92.37           N  
ATOM   3699  N   GLU B 480       1.068  16.070  14.249  1.00 90.51           N  
ATOM   3700  CA  GLU B 480       0.365  16.822  13.214  1.00 90.51           C  
ATOM   3701  C   GLU B 480       1.305  17.199  12.072  1.00 90.51           C  
ATOM   3702  O   GLU B 480       0.853  17.563  10.984  1.00 90.51           O  
ATOM   3703  CB  GLU B 480      -0.275  18.081  13.805  1.00 90.51           C  
ATOM   3704  CG  GLU B 480      -1.396  17.794  14.794  1.00 90.51           C  
ATOM   3705  CD  GLU B 480      -1.780  19.003  15.632  1.00 90.51           C  
ATOM   3706  OE1 GLU B 480      -2.541  18.844  16.614  1.00 90.51           O  
ATOM   3707  OE2 GLU B 480      -1.319  20.118  15.303  1.00 90.51           O1-
ATOM   3708  N   ASN B 481       2.560  17.247  12.359  1.00 91.14           N  
ATOM   3709  CA  ASN B 481       3.531  17.799  11.420  1.00 91.14           C  
ATOM   3710  C   ASN B 481       4.586  16.767  11.033  1.00 91.14           C  
ATOM   3711  O   ASN B 481       5.235  16.181  11.901  1.00 91.14           O  
ATOM   3712  CB  ASN B 481       4.197  19.045  12.007  1.00 91.14           C  
ATOM   3713  CG  ASN B 481       4.977  19.833  10.973  1.00 91.14           C  
ATOM   3714  ND2 ASN B 481       4.859  21.155  11.023  1.00 91.14           N  
ATOM   3715  OD1 ASN B 481       5.677  19.259  10.135  1.00 91.14           O  
ATOM   3716  N   ASP B 482       4.776  16.513   9.793  1.00 87.27           N  
ATOM   3717  CA  ASP B 482       5.674  15.470   9.305  1.00 87.27           C  
ATOM   3718  C   ASP B 482       7.135  15.868   9.499  1.00 87.27           C  
ATOM   3719  O   ASP B 482       8.038  15.053   9.299  1.00 87.27           O  
ATOM   3720  CB  ASP B 482       5.400  15.174   7.829  1.00 87.27           C  
ATOM   3721  CG  ASP B 482       5.611  16.382   6.933  1.00 87.27           C  
ATOM   3722  OD1 ASP B 482       5.939  17.473   7.447  1.00 87.27           O  
ATOM   3723  OD2 ASP B 482       5.443  16.243   5.702  1.00 87.27           O1-
ATOM   3724  N   ARG B 483       7.425  17.089   9.962  1.00 93.92           N  
ATOM   3725  CA  ARG B 483       8.788  17.551  10.207  1.00 93.92           C  
ATOM   3726  C   ARG B 483       9.199  17.300  11.654  1.00 93.92           C  
ATOM   3727  O   ARG B 483      10.306  17.659  12.062  1.00 93.92           O  
ATOM   3728  CB  ARG B 483       8.919  19.039   9.876  1.00 93.92           C  
ATOM   3729  CG  ARG B 483       9.121  19.326   8.397  1.00 93.92           C  
ATOM   3730  CD  ARG B 483       7.814  19.234   7.621  1.00 93.92           C  
ATOM   3731  NE  ARG B 483       8.002  19.553   6.209  1.00 93.92           N  
ATOM   3732  CZ  ARG B 483       7.201  19.148   5.227  1.00 93.92           C  
ATOM   3733  NH1 ARG B 483       6.136  18.397   5.487  1.00 93.92           N1+
ATOM   3734  NH2 ARG B 483       7.465  19.495   3.977  1.00 93.92           N  
ATOM   3735  N   PHE B 484       8.271  16.746  12.434  1.00 97.21           N  
ATOM   3736  CA  PHE B 484       8.579  16.524  13.842  1.00 97.21           C  
ATOM   3737  C   PHE B 484       8.402  15.056  14.209  1.00 97.21           C  
ATOM   3738  O   PHE B 484       7.420  14.425  13.811  1.00 97.21           O  
ATOM   3739  CB  PHE B 484       7.692  17.400  14.732  1.00 97.21           C  
ATOM   3740  CG  PHE B 484       7.974  18.873  14.609  1.00 97.21           C  
ATOM   3741  CD1 PHE B 484       8.855  19.501  15.481  1.00 97.21           C  
ATOM   3742  CD2 PHE B 484       7.358  19.630  13.621  1.00 97.21           C  
ATOM   3743  CE1 PHE B 484       9.118  20.864  15.370  1.00 97.21           C  
ATOM   3744  CE2 PHE B 484       7.616  20.993  13.504  1.00 97.21           C  
ATOM   3745  CZ  PHE B 484       8.496  21.608  14.379  1.00 97.21           C  
ATOM   3746  N   MET B 485       9.382  14.531  14.995  1.00 96.78           N  
ATOM   3747  CA  MET B 485       9.357  13.178  15.544  1.00 96.78           C  
ATOM   3748  C   MET B 485       9.656  13.193  17.039  1.00 96.78           C  
ATOM   3749  O   MET B 485      10.330  14.098  17.534  1.00 96.78           O  
ATOM   3750  CB  MET B 485      10.364  12.284  14.818  1.00 96.78           C  
ATOM   3751  CG  MET B 485      10.143  12.205  13.316  1.00 96.78           C  
ATOM   3752  SD  MET B 485      11.418  11.193  12.470  1.00 96.78           S  
ATOM   3753  CE  MET B 485      11.697  12.203  10.988  1.00 96.78           C  
ATOM   3754  N   LEU B 486       9.145  12.122  17.663  1.00 98.01           N  
ATOM   3755  CA  LEU B 486       9.365  12.057  19.103  1.00 98.01           C  
ATOM   3756  C   LEU B 486      10.471  11.062  19.440  1.00 98.01           C  
ATOM   3757  O   LEU B 486      10.486   9.945  18.917  1.00 98.01           O  
ATOM   3758  CB  LEU B 486       8.074  11.667  19.827  1.00 98.01           C  
ATOM   3759  CG  LEU B 486       8.096  11.761  21.353  1.00 98.01           C  
ATOM   3760  CD1 LEU B 486       8.194  13.218  21.792  1.00 98.01           C  
ATOM   3761  CD2 LEU B 486       6.858  11.100  21.948  1.00 98.01           C  
ATOM   3762  N   SER B 487      11.389  11.527  20.249  1.00 98.22           N  
ATOM   3763  CA  SER B 487      12.331  10.581  20.838  1.00 98.22           C  
ATOM   3764  C   SER B 487      11.760   9.947  22.102  1.00 98.22           C  
ATOM   3765  O   SER B 487      11.457   8.752  22.121  1.00 98.22           O  
ATOM   3766  CB  SER B 487      13.656  11.273  21.158  1.00 98.22           C  
ATOM   3767  OG  SER B 487      13.459  12.342  22.067  1.00 98.22           O  
ATOM   3768  N   THR B 488      11.470  10.825  23.151  1.00 98.57           N  
ATOM   3769  CA  THR B 488      10.917  10.304  24.397  1.00 98.57           C  
ATOM   3770  C   THR B 488      10.555  11.443  25.346  1.00 98.57           C  
ATOM   3771  O   THR B 488      11.086  12.550  25.226  1.00 98.57           O  
ATOM   3772  CB  THR B 488      11.905   9.348  25.090  1.00 98.57           C  
ATOM   3773  CG2 THR B 488      13.130  10.099  25.601  1.00 98.57           C  
ATOM   3774  OG1 THR B 488      11.251   8.715  26.197  1.00 98.57           O  
ATOM   3775  N   PRO B 489       9.587  11.215  26.274  1.00 98.67           N  
ATOM   3776  CA  PRO B 489       9.496  12.152  27.396  1.00 98.67           C  
ATOM   3777  C   PRO B 489      10.691  12.058  28.342  1.00 98.67           C  
ATOM   3778  O   PRO B 489      11.456  11.092  28.281  1.00 98.67           O  
ATOM   3779  CB  PRO B 489       8.205  11.731  28.103  1.00 98.67           C  
ATOM   3780  CG  PRO B 489       8.105  10.258  27.871  1.00 98.67           C  
ATOM   3781  CD  PRO B 489       8.649   9.953  26.504  1.00 98.67           C  
ATOM   3782  N   MET B 490      10.823  13.000  29.200  1.00 98.20           N  
ATOM   3783  CA  MET B 490      12.097  13.089  29.908  1.00 98.20           C  
ATOM   3784  C   MET B 490      11.959  12.585  31.340  1.00 98.20           C  
ATOM   3785  O   MET B 490      12.959  12.391  32.034  1.00 98.20           O  
ATOM   3786  CB  MET B 490      12.614  14.528  29.907  1.00 98.20           C  
ATOM   3787  CG  MET B 490      13.033  15.029  28.534  1.00 98.20           C  
ATOM   3788  SD  MET B 490      14.543  14.191  27.911  1.00 98.20           S  
ATOM   3789  CE  MET B 490      15.731  14.679  29.193  1.00 98.20           C  
ATOM   3790  N   TYR B 491      10.774  12.270  31.798  1.00 97.90           N  
ATOM   3791  CA  TYR B 491      10.572  12.077  33.230  1.00 97.90           C  
ATOM   3792  C   TYR B 491      11.153  10.745  33.688  1.00 97.90           C  
ATOM   3793  O   TYR B 491      11.306  10.507  34.888  1.00 97.90           O  
ATOM   3794  CB  TYR B 491       9.082  12.145  33.577  1.00 97.90           C  
ATOM   3795  CG  TYR B 491       8.235  11.158  32.810  1.00 97.90           C  
ATOM   3796  CD1 TYR B 491       7.471  11.567  31.719  1.00 97.90           C  
ATOM   3797  CD2 TYR B 491       8.195   9.817  33.175  1.00 97.90           C  
ATOM   3798  CE1 TYR B 491       6.688  10.662  31.010  1.00 97.90           C  
ATOM   3799  CE2 TYR B 491       7.415   8.904  32.474  1.00 97.90           C  
ATOM   3800  CZ  TYR B 491       6.667   9.335  31.395  1.00 97.90           C  
ATOM   3801  OH  TYR B 491       5.893   8.435  30.697  1.00 97.90           O  
ATOM   3802  N   HIS B 492      11.434   9.809  32.810  1.00 97.61           N  
ATOM   3803  CA  HIS B 492      11.975   8.514  33.207  1.00 97.61           C  
ATOM   3804  C   HIS B 492      13.500   8.528  33.197  1.00 97.61           C  
ATOM   3805  O   HIS B 492      14.137   7.564  33.629  1.00 97.61           O  
ATOM   3806  CB  HIS B 492      11.454   7.410  32.286  1.00 97.61           C  
ATOM   3807  CG  HIS B 492      12.017   7.468  30.902  1.00 97.61           C  
ATOM   3808  CD2 HIS B 492      11.711   8.264  29.850  1.00 97.61           C  
ATOM   3809  ND1 HIS B 492      13.023   6.630  30.472  1.00 97.61           N  
ATOM   3810  CE1 HIS B 492      13.313   6.910  29.212  1.00 97.61           C  
ATOM   3811  NE2 HIS B 492      12.531   7.897  28.811  1.00 97.61           N  
ATOM   3812  N   LEU B 493      14.150   9.586  32.707  1.00 97.67           N  
ATOM   3813  CA  LEU B 493      15.602   9.670  32.597  1.00 97.67           C  
ATOM   3814  C   LEU B 493      16.211  10.254  33.868  1.00 97.67           C  
ATOM   3815  O   LEU B 493      15.567  11.042  34.564  1.00 97.67           O  
ATOM   3816  CB  LEU B 493      16.000  10.522  31.389  1.00 97.67           C  
ATOM   3817  CG  LEU B 493      15.502  10.040  30.026  1.00 97.67           C  
ATOM   3818  CD1 LEU B 493      15.862  11.050  28.942  1.00 97.67           C  
ATOM   3819  CD2 LEU B 493      16.081   8.668  29.699  1.00 97.67           C  
ATOM   3820  N   PRO B 494      17.502   9.938  34.149  1.00 96.81           N  
ATOM   3821  CA  PRO B 494      18.127  10.443  35.374  1.00 96.81           C  
ATOM   3822  C   PRO B 494      18.573  11.898  35.252  1.00 96.81           C  
ATOM   3823  O   PRO B 494      19.241  12.264  34.281  1.00 96.81           O  
ATOM   3824  CB  PRO B 494      19.330   9.517  35.564  1.00 96.81           C  
ATOM   3825  CG  PRO B 494      19.627   8.991  34.197  1.00 96.81           C  
ATOM   3826  CD  PRO B 494      18.356   8.997  33.397  1.00 96.81           C  
ATOM   3827  N   TYR B 495      18.239  12.691  36.290  1.00 96.84           N  
ATOM   3828  CA  TYR B 495      18.572  14.109  36.360  1.00 96.84           C  
ATOM   3829  C   TYR B 495      19.758  14.346  37.288  1.00 96.84           C  
ATOM   3830  O   TYR B 495      20.049  13.520  38.156  1.00 96.84           O  
ATOM   3831  CB  TYR B 495      17.365  14.922  36.838  1.00 96.84           C  
ATOM   3832  CG  TYR B 495      16.360  15.214  35.750  1.00 96.84           C  
ATOM   3833  CD1 TYR B 495      16.087  16.524  35.361  1.00 96.84           C  
ATOM   3834  CD2 TYR B 495      15.682  14.182  35.110  1.00 96.84           C  
ATOM   3835  CE1 TYR B 495      15.161  16.798  34.360  1.00 96.84           C  
ATOM   3836  CE2 TYR B 495      14.754  14.445  34.108  1.00 96.84           C  
ATOM   3837  CZ  TYR B 495      14.501  15.753  33.740  1.00 96.84           C  
ATOM   3838  OH  TYR B 495      13.583  16.019  32.748  1.00 96.84           O  
ATOM   3839  N   ALA B 496      20.418  15.486  36.981  1.00 97.02           N  
ATOM   3840  CA  ALA B 496      21.460  15.957  37.891  1.00 97.02           C  
ATOM   3841  C   ALA B 496      20.853  16.573  39.148  1.00 97.02           C  
ATOM   3842  O   ALA B 496      19.630  16.624  39.293  1.00 97.02           O  
ATOM   3843  CB  ALA B 496      22.363  16.968  37.188  1.00 97.02           C  
ATOM   3844  N   ASN B 497      21.705  16.970  40.030  1.00 95.41           N  
ATOM   3845  CA  ASN B 497      21.281  17.426  41.349  1.00 95.41           C  
ATOM   3846  C   ASN B 497      20.545  18.761  41.271  1.00 95.41           C  
ATOM   3847  O   ASN B 497      19.862  19.155  42.218  1.00 95.41           O  
ATOM   3848  CB  ASN B 497      22.482  17.537  42.291  1.00 95.41           C  
ATOM   3849  CG  ASN B 497      23.013  16.184  42.721  1.00 95.41           C  
ATOM   3850  ND2 ASN B 497      24.248  16.159  43.208  1.00 95.41           N  
ATOM   3851  OD1 ASN B 497      22.320  15.169  42.615  1.00 95.41           O  
ATOM   3852  N   ASP B 498      20.611  19.464  40.150  1.00 95.65           N  
ATOM   3853  CA  ASP B 498      19.950  20.759  40.031  1.00 95.65           C  
ATOM   3854  C   ASP B 498      18.487  20.594  39.625  1.00 95.65           C  
ATOM   3855  O   ASP B 498      17.754  21.579  39.510  1.00 95.65           O  
ATOM   3856  CB  ASP B 498      20.680  21.643  39.017  1.00 95.65           C  
ATOM   3857  CG  ASP B 498      20.700  21.050  37.620  1.00 95.65           C  
ATOM   3858  OD1 ASP B 498      20.214  19.914  37.432  1.00 95.65           O  
ATOM   3859  OD2 ASP B 498      21.211  21.723  36.698  1.00 95.65           O1-
ATOM   3860  N   ASN B 499      18.010  19.351  39.384  1.00 96.57           N  
ATOM   3861  CA  ASN B 499      16.628  19.000  39.074  1.00 96.57           C  
ATOM   3862  C   ASN B 499      16.160  19.655  37.778  1.00 96.57           C  
ATOM   3863  O   ASN B 499      14.959  19.824  37.561  1.00 96.57           O  
ATOM   3864  CB  ASN B 499      15.704  19.389  40.230  1.00 96.57           C  
ATOM   3865  CG  ASN B 499      16.140  18.793  41.554  1.00 96.57           C  
ATOM   3866  ND2 ASN B 499      15.964  19.548  42.631  1.00 96.57           N  
ATOM   3867  OD1 ASN B 499      16.633  17.663  41.607  1.00 96.57           O  
ATOM   3868  N   ILE B 500      17.110  20.063  36.900  1.00 96.71           N  
ATOM   3869  CA  ILE B 500      16.792  20.707  35.631  1.00 96.71           C  
ATOM   3870  C   ILE B 500      17.444  19.938  34.484  1.00 96.71           C  
ATOM   3871  O   ILE B 500      16.798  19.651  33.474  1.00 96.71           O  
ATOM   3872  CB  ILE B 500      17.251  22.182  35.615  1.00 96.71           C  
ATOM   3873  CG1 ILE B 500      16.522  22.980  36.703  1.00 96.71           C  
ATOM   3874  CG2 ILE B 500      17.024  22.804  34.234  1.00 96.71           C  
ATOM   3875  CD1 ILE B 500      17.082  24.378  36.926  1.00 96.71           C  
ATOM   3876  N   HIS B 501      18.676  19.547  34.695  1.00 97.73           N  
ATOM   3877  CA  HIS B 501      19.478  18.937  33.640  1.00 97.73           C  
ATOM   3878  C   HIS B 501      19.680  17.447  33.892  1.00 97.73           C  
ATOM   3879  O   HIS B 501      19.545  16.981  35.026  1.00 97.73           O  
ATOM   3880  CB  HIS B 501      20.832  19.639  33.522  1.00 97.73           C  
ATOM   3881  CG  HIS B 501      20.727  21.103  33.238  1.00 97.73           C  
ATOM   3882  CD2 HIS B 501      20.390  21.767  32.107  1.00 97.73           C  
ATOM   3883  ND1 HIS B 501      20.988  22.067  34.188  1.00 97.73           N  
ATOM   3884  CE1 HIS B 501      20.816  23.263  33.651  1.00 97.73           C  
ATOM   3885  NE2 HIS B 501      20.453  23.109  32.389  1.00 97.73           N  
ATOM   3886  N   LEU B 502      19.909  16.672  32.824  1.00 98.04           N  
ATOM   3887  CA  LEU B 502      20.252  15.258  32.934  1.00 98.04           C  
ATOM   3888  C   LEU B 502      21.685  15.084  33.427  1.00 98.04           C  
ATOM   3889  O   LEU B 502      22.512  15.987  33.278  1.00 98.04           O  
ATOM   3890  CB  LEU B 502      20.076  14.557  31.585  1.00 98.04           C  
ATOM   3891  CG  LEU B 502      18.683  14.633  30.958  1.00 98.04           C  
ATOM   3892  CD1 LEU B 502      18.679  13.958  29.591  1.00 98.04           C  
ATOM   3893  CD2 LEU B 502      17.647  13.997  31.878  1.00 98.04           C  
ATOM   3894  N   ASN B 503      22.006  13.951  34.060  1.00 97.74           N  
ATOM   3895  CA  ASN B 503      23.392  13.549  34.273  1.00 97.74           C  
ATOM   3896  C   ASN B 503      23.957  12.819  33.058  1.00 97.74           C  
ATOM   3897  O   ASN B 503      23.281  12.691  32.035  1.00 97.74           O  
ATOM   3898  CB  ASN B 503      23.511  12.673  35.522  1.00 97.74           C  
ATOM   3899  CG  ASN B 503      22.788  11.348  35.377  1.00 97.74           C  
ATOM   3900  ND2 ASN B 503      22.517  10.695  36.500  1.00 97.74           N  
ATOM   3901  OD1 ASN B 503      22.476  10.916  34.264  1.00 97.74           O  
ATOM   3902  N   ALA B 504      25.203  12.414  33.143  1.00 98.02           N  
ATOM   3903  CA  ALA B 504      25.880  11.814  31.996  1.00 98.02           C  
ATOM   3904  C   ALA B 504      25.128  10.584  31.497  1.00 98.02           C  
ATOM   3905  O   ALA B 504      24.983  10.386  30.288  1.00 98.02           O  
ATOM   3906  CB  ALA B 504      27.316  11.444  32.361  1.00 98.02           C  
ATOM   3907  N   ILE B 505      24.595   9.771  32.370  1.00 98.11           N  
ATOM   3908  CA  ILE B 505      23.833   8.580  32.011  1.00 98.11           C  
ATOM   3909  C   ILE B 505      22.557   8.986  31.276  1.00 98.11           C  
ATOM   3910  O   ILE B 505      22.212   8.398  30.248  1.00 98.11           O  
ATOM   3911  CB  ILE B 505      23.487   7.733  33.256  1.00 98.11           C  
ATOM   3912  CG1 ILE B 505      24.764   7.172  33.892  1.00 98.11           C  
ATOM   3913  CG2 ILE B 505      22.517   6.606  32.890  1.00 98.11           C  
ATOM   3914  CD1 ILE B 505      24.545   6.526  35.253  1.00 98.11           C  
ATOM   3915  N   GLY B 506      21.921   9.998  31.770  1.00 98.23           N  
ATOM   3916  CA  GLY B 506      20.705  10.491  31.143  1.00 98.23           C  
ATOM   3917  C   GLY B 506      20.918  10.962  29.717  1.00 98.23           C  
ATOM   3918  O   GLY B 506      20.123  10.649  28.829  1.00 98.23           O  
ATOM   3919  N   TYR B 507      22.014  11.675  29.506  1.00 98.50           N  
ATOM   3920  CA  TYR B 507      22.296  12.185  28.169  1.00 98.50           C  
ATOM   3921  C   TYR B 507      22.569  11.043  27.196  1.00 98.50           C  
ATOM   3922  O   TYR B 507      22.102  11.066  26.055  1.00 98.50           O  
ATOM   3923  CB  TYR B 507      23.491  13.142  28.198  1.00 98.50           C  
ATOM   3924  CG  TYR B 507      23.133  14.548  28.616  1.00 98.50           C  
ATOM   3925  CD1 TYR B 507      22.321  15.348  27.814  1.00 98.50           C  
ATOM   3926  CD2 TYR B 507      23.605  15.079  29.811  1.00 98.50           C  
ATOM   3927  CE1 TYR B 507      21.990  16.644  28.193  1.00 98.50           C  
ATOM   3928  CE2 TYR B 507      23.280  16.374  30.200  1.00 98.50           C  
ATOM   3929  CZ  TYR B 507      22.473  17.148  29.387  1.00 98.50           C  
ATOM   3930  OH  TYR B 507      22.148  18.431  29.767  1.00 98.50           O  
ATOM   3931  N   LYS B 508      23.335  10.054  27.616  1.00 98.43           N  
ATOM   3932  CA  LYS B 508      23.639   8.917  26.752  1.00 98.43           C  
ATOM   3933  C   LYS B 508      22.384   8.101  26.456  1.00 98.43           C  
ATOM   3934  O   LYS B 508      22.190   7.636  25.331  1.00 98.43           O  
ATOM   3935  CB  LYS B 508      24.705   8.027  27.392  1.00 98.43           C  
ATOM   3936  CG  LYS B 508      25.269   6.967  26.456  1.00 98.43           C  
ATOM   3937  CD  LYS B 508      26.561   6.372  27.000  1.00 98.43           C  
ATOM   3938  CE  LYS B 508      27.153   5.348  26.041  1.00 98.43           C  
ATOM   3939  NZ  LYS B 508      28.497   4.878  26.493  1.00 98.43           N1+
ATOM   3940  N   TRP B 509      21.521   7.959  27.477  1.00 98.55           N  
ATOM   3941  CA  TRP B 509      20.257   7.246  27.325  1.00 98.55           C  
ATOM   3942  C   TRP B 509      19.327   7.985  26.368  1.00 98.55           C  
ATOM   3943  O   TRP B 509      18.752   7.380  25.460  1.00 98.55           O  
ATOM   3944  CB  TRP B 509      19.574   7.067  28.683  1.00 98.55           C  
ATOM   3945  CG  TRP B 509      18.552   5.970  28.711  1.00 98.55           C  
ATOM   3946  CD1 TRP B 509      18.059   5.276  27.641  1.00 98.55           C  
ATOM   3947  CD2 TRP B 509      17.894   5.445  29.868  1.00 98.55           C  
ATOM   3948  CE2 TRP B 509      17.014   4.433  29.425  1.00 98.55           C  
ATOM   3949  CE3 TRP B 509      17.963   5.732  31.237  1.00 98.55           C  
ATOM   3950  NE1 TRP B 509      17.134   4.350  28.064  1.00 98.55           N  
ATOM   3951  CZ2 TRP B 509      16.209   3.706  30.305  1.00 98.55           C  
ATOM   3952  CZ3 TRP B 509      17.161   5.008  32.111  1.00 98.55           C  
ATOM   3953  CH2 TRP B 509      16.296   4.007  31.639  1.00 98.55           C  
ATOM   3954  N   LEU B 510      19.218   9.266  26.514  1.00 98.64           N  
ATOM   3955  CA  LEU B 510      18.476  10.089  25.565  1.00 98.64           C  
ATOM   3956  C   LEU B 510      19.006   9.896  24.148  1.00 98.64           C  
ATOM   3957  O   LEU B 510      18.226   9.773  23.201  1.00 98.64           O  
ATOM   3958  CB  LEU B 510      18.560  11.567  25.957  1.00 98.64           C  
ATOM   3959  CG  LEU B 510      18.015  12.570  24.939  1.00 98.64           C  
ATOM   3960  CD1 LEU B 510      16.527  12.335  24.707  1.00 98.64           C  
ATOM   3961  CD2 LEU B 510      18.269  13.999  25.407  1.00 98.64           C  
ATOM   3962  N   GLY B 511      20.338   9.847  24.032  1.00 98.75           N  
ATOM   3963  CA  GLY B 511      20.956   9.617  22.736  1.00 98.75           C  
ATOM   3964  C   GLY B 511      20.470   8.349  22.060  1.00 98.75           C  
ATOM   3965  O   GLY B 511      20.247   8.332  20.848  1.00 98.75           O  
ATOM   3966  N   ALA B 512      20.288   7.284  22.829  1.00 98.65           N  
ATOM   3967  CA  ALA B 512      19.820   6.017  22.273  1.00 98.65           C  
ATOM   3968  C   ALA B 512      18.407   6.153  21.713  1.00 98.65           C  
ATOM   3969  O   ALA B 512      18.090   5.583  20.666  1.00 98.65           O  
ATOM   3970  CB  ALA B 512      19.865   4.921  23.335  1.00 98.65           C  
ATOM   3971  N   TYR B 513      17.543   6.880  22.397  1.00 98.69           N  
ATOM   3972  CA  TYR B 513      16.191   7.114  21.903  1.00 98.69           C  
ATOM   3973  C   TYR B 513      16.214   7.910  20.604  1.00 98.69           C  
ATOM   3974  O   TYR B 513      15.477   7.600  19.665  1.00 98.69           O  
ATOM   3975  CB  TYR B 513      15.356   7.854  22.953  1.00 98.69           C  
ATOM   3976  CG  TYR B 513      14.770   6.949  24.010  1.00 98.69           C  
ATOM   3977  CD1 TYR B 513      13.595   6.238  23.773  1.00 98.69           C  
ATOM   3978  CD2 TYR B 513      15.389   6.804  25.247  1.00 98.69           C  
ATOM   3979  CE1 TYR B 513      13.051   5.405  24.745  1.00 98.69           C  
ATOM   3980  CE2 TYR B 513      14.853   5.974  26.226  1.00 98.69           C  
ATOM   3981  CZ  TYR B 513      13.686   5.279  25.966  1.00 98.69           C  
ATOM   3982  OH  TYR B 513      13.152   4.455  26.932  1.00 98.69           O  
ATOM   3983  N   ILE B 514      17.052   8.939  20.542  1.00 98.75           N  
ATOM   3984  CA  ILE B 514      17.194   9.736  19.328  1.00 98.75           C  
ATOM   3985  C   ILE B 514      17.709   8.856  18.191  1.00 98.75           C  
ATOM   3986  O   ILE B 514      17.253   8.973  17.051  1.00 98.75           O  
ATOM   3987  CB  ILE B 514      18.140  10.937  19.547  1.00 98.75           C  
ATOM   3988  CG1 ILE B 514      17.551  11.898  20.586  1.00 98.75           C  
ATOM   3989  CG2 ILE B 514      18.411  11.660  18.224  1.00 98.75           C  
ATOM   3990  CD1 ILE B 514      18.532  12.953  21.080  1.00 98.75           C  
ATOM   3991  N   ALA B 515      18.631   7.981  18.524  1.00 98.71           N  
ATOM   3992  CA  ALA B 515      19.208   7.064  17.545  1.00 98.71           C  
ATOM   3993  C   ALA B 515      18.131   6.185  16.916  1.00 98.71           C  
ATOM   3994  O   ALA B 515      18.113   5.990  15.698  1.00 98.71           O  
ATOM   3995  CB  ALA B 515      20.284   6.198  18.197  1.00 98.71           C  
ATOM   3996  N   ARG B 516      17.304   5.602  17.729  1.00 97.73           N  
ATOM   3997  CA  ARG B 516      16.228   4.760  17.217  1.00 97.73           C  
ATOM   3998  C   ARG B 516      15.344   5.533  16.243  1.00 97.73           C  
ATOM   3999  O   ARG B 516      15.010   5.031  15.168  1.00 97.73           O  
ATOM   4000  CB  ARG B 516      15.383   4.209  18.368  1.00 97.73           C  
ATOM   4001  CG  ARG B 516      14.227   3.331  17.917  1.00 97.73           C  
ATOM   4002  CD  ARG B 516      13.595   2.587  19.085  1.00 97.73           C  
ATOM   4003  NE  ARG B 516      12.963   3.504  20.030  1.00 97.73           N  
ATOM   4004  CZ  ARG B 516      12.417   3.143  21.188  1.00 97.73           C  
ATOM   4005  NH1 ARG B 516      12.416   1.871  21.569  1.00 97.73           N1+
ATOM   4006  NH2 ARG B 516      11.869   4.060  21.971  1.00 97.73           N  
ATOM   4007  N   ALA B 517      14.913   6.729  16.616  1.00 97.70           N  
ATOM   4008  CA  ALA B 517      14.113   7.572  15.730  1.00 97.70           C  
ATOM   4009  C   ALA B 517      14.858   7.865  14.431  1.00 97.70           C  
ATOM   4010  O   ALA B 517      14.287   7.761  13.343  1.00 97.70           O  
ATOM   4011  CB  ALA B 517      13.738   8.875  16.431  1.00 97.70           C  
ATOM   4012  N   TYR B 518      16.112   8.224  14.545  1.00 98.28           N  
ATOM   4013  CA  TYR B 518      16.956   8.517  13.393  1.00 98.28           C  
ATOM   4014  C   TYR B 518      16.997   7.334  12.432  1.00 98.28           C  
ATOM   4015  O   TYR B 518      16.804   7.500  11.225  1.00 98.28           O  
ATOM   4016  CB  TYR B 518      18.376   8.873  13.842  1.00 98.28           C  
ATOM   4017  CG  TYR B 518      19.360   8.999  12.704  1.00 98.28           C  
ATOM   4018  CD1 TYR B 518      20.268   7.980  12.427  1.00 98.28           C  
ATOM   4019  CD2 TYR B 518      19.384  10.137  11.905  1.00 98.28           C  
ATOM   4020  CE1 TYR B 518      21.177   8.092  11.380  1.00 98.28           C  
ATOM   4021  CE2 TYR B 518      20.289  10.260  10.856  1.00 98.28           C  
ATOM   4022  CZ  TYR B 518      21.180   9.234  10.602  1.00 98.28           C  
ATOM   4023  OH  TYR B 518      22.078   9.350   9.565  1.00 98.28           O  
ATOM   4024  N   ASN B 519      17.271   6.164  12.982  1.00 97.66           N  
ATOM   4025  CA  ASN B 519      17.374   4.981  12.135  1.00 97.66           C  
ATOM   4026  C   ASN B 519      16.043   4.653  11.464  1.00 97.66           C  
ATOM   4027  O   ASN B 519      16.015   4.196  10.320  1.00 97.66           O  
ATOM   4028  CB  ASN B 519      17.870   3.781  12.945  1.00 97.66           C  
ATOM   4029  CG  ASN B 519      19.368   3.809  13.173  1.00 97.66           C  
ATOM   4030  ND2 ASN B 519      19.866   2.863  13.960  1.00 97.66           N  
ATOM   4031  OD1 ASN B 519      20.072   4.676  12.648  1.00 97.66           O  
ATOM   4032  N   GLN B 520      14.943   4.813  12.164  1.00 94.43           N  
ATOM   4033  CA  GLN B 520      13.631   4.599  11.561  1.00 94.43           C  
ATOM   4034  C   GLN B 520      13.407   5.543  10.383  1.00 94.43           C  
ATOM   4035  O   GLN B 520      12.849   5.143   9.359  1.00 94.43           O  
ATOM   4036  CB  GLN B 520      12.525   4.784  12.601  1.00 94.43           C  
ATOM   4037  CG  GLN B 520      12.449   3.660  13.625  1.00 94.43           C  
ATOM   4038  CD  GLN B 520      11.441   3.935  14.725  1.00 94.43           C  
ATOM   4039  NE2 GLN B 520      10.963   2.876  15.370  1.00 94.43           N  
ATOM   4040  OE1 GLN B 520      11.094   5.089  14.993  1.00 94.43           O  
ATOM   4041  N   TYR B 521      13.860   6.775  10.558  1.00 94.29           N  
ATOM   4042  CA  TYR B 521      13.762   7.767   9.493  1.00 94.29           C  
ATOM   4043  C   TYR B 521      14.659   7.397   8.318  1.00 94.29           C  
ATOM   4044  O   TYR B 521      14.204   7.347   7.173  1.00 94.29           O  
ATOM   4045  CB  TYR B 521      14.137   9.157  10.018  1.00 94.29           C  
ATOM   4046  CG  TYR B 521      14.233  10.207   8.938  1.00 94.29           C  
ATOM   4047  CD1 TYR B 521      15.435  10.864   8.683  1.00 94.29           C  
ATOM   4048  CD2 TYR B 521      13.123  10.547   8.172  1.00 94.29           C  
ATOM   4049  CE1 TYR B 521      15.528  11.834   7.690  1.00 94.29           C  
ATOM   4050  CE2 TYR B 521      13.204  11.515   7.177  1.00 94.29           C  
ATOM   4051  CZ  TYR B 521      14.409  12.152   6.944  1.00 94.29           C  
ATOM   4052  OH  TYR B 521      14.495  13.112   5.960  1.00 94.29           O  
ATOM   4053  N   MET B 522      15.908   7.062   8.539  1.00 93.94           N  
ATOM   4054  CA  MET B 522      16.914   6.860   7.499  1.00 93.94           C  
ATOM   4055  C   MET B 522      16.685   5.541   6.769  1.00 93.94           C  
ATOM   4056  O   MET B 522      16.796   5.479   5.543  1.00 93.94           O  
ATOM   4057  CB  MET B 522      18.321   6.889   8.099  1.00 93.94           C  
ATOM   4058  CG  MET B 522      18.774   8.273   8.534  1.00 93.94           C  
ATOM   4059  SD  MET B 522      18.729   9.490   7.161  1.00 93.94           S  
ATOM   4060  CE  MET B 522      19.988   8.781   6.063  1.00 93.94           C  
ATOM   4061  N   PHE B 523      16.313   4.523   7.550  1.00 90.60           N  
ATOM   4062  CA  PHE B 523      16.403   3.195   6.955  1.00 90.60           C  
ATOM   4063  C   PHE B 523      15.015   2.619   6.705  1.00 90.60           C  
ATOM   4064  O   PHE B 523      14.860   1.672   5.931  1.00 90.60           O  
ATOM   4065  CB  PHE B 523      17.208   2.254   7.857  1.00 90.60           C  
ATOM   4066  CG  PHE B 523      18.620   2.712   8.106  1.00 90.60           C  
ATOM   4067  CD1 PHE B 523      19.518   2.846   7.055  1.00 90.60           C  
ATOM   4068  CD2 PHE B 523      19.048   3.010   9.393  1.00 90.60           C  
ATOM   4069  CE1 PHE B 523      20.825   3.270   7.283  1.00 90.60           C  
ATOM   4070  CE2 PHE B 523      20.353   3.434   9.629  1.00 90.60           C  
ATOM   4071  CZ  PHE B 523      21.240   3.563   8.573  1.00 90.60           C  
ATOM   4072  N   GLU B 524      13.932   3.164   7.311  1.00 84.85           N  
ATOM   4073  CA  GLU B 524      12.571   2.698   7.065  1.00 84.85           C  
ATOM   4074  C   GLU B 524      11.751   3.753   6.329  1.00 84.85           C  
ATOM   4075  O   GLU B 524      10.648   3.471   5.855  1.00 84.85           O  
ATOM   4076  CB  GLU B 524      11.885   2.320   8.380  1.00 84.85           C  
ATOM   4077  CG  GLU B 524      12.572   1.188   9.130  1.00 84.85           C  
ATOM   4078  CD  GLU B 524      11.843   0.779  10.399  1.00 84.85           C  
ATOM   4079  OE1 GLU B 524      12.487   0.222  11.317  1.00 84.85           O  
ATOM   4080  OE2 GLU B 524      10.617   1.017  10.476  1.00 84.85           O1-
ATOM   4081  N   GLY B 525      12.226   5.004   6.279  1.00 84.04           N  
ATOM   4082  CA  GLY B 525      11.516   6.072   5.594  1.00 84.04           C  
ATOM   4083  C   GLY B 525      10.238   6.486   6.298  1.00 84.04           C  
ATOM   4084  O   GLY B 525       9.242   6.812   5.648  1.00 84.04           O  
ATOM   4085  N   ARG B 526      10.238   6.394   7.624  1.00 85.93           N  
ATOM   4086  CA  ARG B 526       9.048   6.719   8.405  1.00 85.93           C  
ATOM   4087  C   ARG B 526       9.407   7.554   9.629  1.00 85.93           C  
ATOM   4088  O   ARG B 526      10.578   7.643  10.005  1.00 85.93           O  
ATOM   4089  CB  ARG B 526       8.322   5.442   8.835  1.00 85.93           C  
ATOM   4090  CG  ARG B 526       9.160   4.523   9.710  1.00 85.93           C  
ATOM   4091  CD  ARG B 526       8.338   3.366  10.261  1.00 85.93           C  
ATOM   4092  NE  ARG B 526       9.151   2.467  11.076  1.00 85.93           N  
ATOM   4093  CZ  ARG B 526       9.351   2.602  12.384  1.00 85.93           C  
ATOM   4094  NH1 ARG B 526       8.799   3.607  13.054  1.00 85.93           N1+
ATOM   4095  NH2 ARG B 526      10.110   1.727  13.027  1.00 85.93           N  
ATOM   4096  N   LYS B 527       8.334   8.158  10.266  1.00 90.48           N  
ATOM   4097  CA  LYS B 527       8.499   8.834  11.550  1.00 90.48           C  
ATOM   4098  C   LYS B 527       8.718   7.828  12.676  1.00 90.48           C  
ATOM   4099  O   LYS B 527       8.443   6.637  12.514  1.00 90.48           O  
ATOM   4100  CB  LYS B 527       7.283   9.708  11.857  1.00 90.48           C  
ATOM   4101  CG  LYS B 527       7.177  10.950  10.983  1.00 90.48           C  
ATOM   4102  CD  LYS B 527       5.891  11.718  11.257  1.00 90.48           C  
ATOM   4103  CE  LYS B 527       5.899  12.347  12.644  1.00 90.48           C  
ATOM   4104  NZ  LYS B 527       4.744  13.274  12.839  1.00 90.48           N1+
ATOM   4105  N   SER B 528       9.194   8.365  13.733  1.00 94.32           N  
ATOM   4106  CA  SER B 528       9.405   7.519  14.903  1.00 94.32           C  
ATOM   4107  C   SER B 528       8.079   7.063  15.502  1.00 94.32           C  
ATOM   4108  O   SER B 528       7.070   7.763  15.394  1.00 94.32           O  
ATOM   4109  CB  SER B 528      10.224   8.260  15.961  1.00 94.32           C  
ATOM   4110  OG  SER B 528       9.522   9.397  16.434  1.00 94.32           O  
ATOM   4111  N   ASP B 529       8.080   5.867  16.031  1.00 92.25           N  
ATOM   4112  CA  ASP B 529       6.916   5.392  16.772  1.00 92.25           C  
ATOM   4113  C   ASP B 529       6.986   5.819  18.237  1.00 92.25           C  
ATOM   4114  O   ASP B 529       8.071   6.072  18.764  1.00 92.25           O  
ATOM   4115  CB  ASP B 529       6.799   3.870  16.673  1.00 92.25           C  
ATOM   4116  CG  ASP B 529       8.113   3.156  16.937  1.00 92.25           C  
ATOM   4117  OD1 ASP B 529       9.073   3.802  17.412  1.00 92.25           O  
ATOM   4118  OD2 ASP B 529       8.191   1.939  16.666  1.00 92.25           O1-
ATOM   4119  N   PHE B 530       5.932   5.990  18.866  1.00 95.86           N  
ATOM   4120  CA  PHE B 530       5.745   6.345  20.268  1.00 95.86           C  
ATOM   4121  C   PHE B 530       4.370   5.908  20.759  1.00 95.86           C  
ATOM   4122  O   PHE B 530       3.544   5.440  19.972  1.00 95.86           O  
ATOM   4123  CB  PHE B 530       5.920   7.853  20.470  1.00 95.86           C  
ATOM   4124  CG  PHE B 530       4.833   8.680  19.838  1.00 95.86           C  
ATOM   4125  CD1 PHE B 530       4.761   8.821  18.457  1.00 95.86           C  
ATOM   4126  CD2 PHE B 530       3.883   9.317  20.625  1.00 95.86           C  
ATOM   4127  CE1 PHE B 530       3.756   9.586  17.870  1.00 95.86           C  
ATOM   4128  CE2 PHE B 530       2.875  10.083  20.045  1.00 95.86           C  
ATOM   4129  CZ  PHE B 530       2.814  10.217  18.667  1.00 95.86           C  
ATOM   4130  N   ILE B 531       4.135   5.891  22.075  1.00 96.69           N  
ATOM   4131  CA  ILE B 531       2.791   5.674  22.599  1.00 96.69           C  
ATOM   4132  C   ILE B 531       1.931   6.910  22.342  1.00 96.69           C  
ATOM   4133  O   ILE B 531       2.184   7.978  22.904  1.00 96.69           O  
ATOM   4134  CB  ILE B 531       2.820   5.345  24.108  1.00 96.69           C  
ATOM   4135  CG1 ILE B 531       3.553   4.022  24.353  1.00 96.69           C  
ATOM   4136  CG2 ILE B 531       1.399   5.297  24.677  1.00 96.69           C  
ATOM   4137  CD1 ILE B 531       3.733   3.677  25.825  1.00 96.69           C  
ATOM   4138  N   ASN B 532       0.991   6.775  21.519  1.00 96.08           N  
ATOM   4139  CA  ASN B 532       0.158   7.904  21.117  1.00 96.08           C  
ATOM   4140  C   ASN B 532      -1.239   7.814  21.724  1.00 96.08           C  
ATOM   4141  O   ASN B 532      -2.043   6.972  21.320  1.00 96.08           O  
ATOM   4142  CB  ASN B 532       0.070   7.990  19.592  1.00 96.08           C  
ATOM   4143  CG  ASN B 532      -0.697   9.209  19.119  1.00 96.08           C  
ATOM   4144  ND2 ASN B 532      -1.148   9.178  17.870  1.00 96.08           N  
ATOM   4145  OD1 ASN B 532      -0.882  10.171  19.869  1.00 96.08           O  
ATOM   4146  N   PRO B 533      -1.534   8.618  22.734  1.00 96.86           N  
ATOM   4147  CA  PRO B 533      -2.922   8.635  23.200  1.00 96.86           C  
ATOM   4148  C   PRO B 533      -3.907   9.040  22.105  1.00 96.86           C  
ATOM   4149  O   PRO B 533      -3.753  10.099  21.492  1.00 96.86           O  
ATOM   4150  CB  PRO B 533      -2.903   9.671  24.327  1.00 96.86           C  
ATOM   4151  CG  PRO B 533      -1.777  10.590  23.982  1.00 96.86           C  
ATOM   4152  CD  PRO B 533      -0.766   9.825  23.178  1.00 96.86           C  
ATOM   4153  N   LYS B 534      -4.920   8.272  21.861  1.00 94.51           N  
ATOM   4154  CA  LYS B 534      -5.812   8.483  20.724  1.00 94.51           C  
ATOM   4155  C   LYS B 534      -7.121   9.132  21.164  1.00 94.51           C  
ATOM   4156  O   LYS B 534      -7.446  10.240  20.733  1.00 94.51           O  
ATOM   4157  CB  LYS B 534      -6.096   7.159  20.013  1.00 94.51           C  
ATOM   4158  CG  LYS B 534      -4.879   6.544  19.339  1.00 94.51           C  
ATOM   4159  CD  LYS B 534      -4.421   7.374  18.146  1.00 94.51           C  
ATOM   4160  CE  LYS B 534      -5.315   7.151  16.933  1.00 94.51           C  
ATOM   4161  NZ  LYS B 534      -4.786   7.845  15.721  1.00 94.51           N1+
ATOM   4162  N   HIS B 535      -7.932   8.444  21.979  1.00 94.90           N  
ATOM   4163  CA  HIS B 535      -9.203   8.971  22.461  1.00 94.90           C  
ATOM   4164  C   HIS B 535      -9.636   8.274  23.747  1.00 94.90           C  
ATOM   4165  O   HIS B 535      -9.026   7.285  24.158  1.00 94.90           O  
ATOM   4166  CB  HIS B 535     -10.287   8.820  21.392  1.00 94.90           C  
ATOM   4167  CG  HIS B 535     -10.568   7.399  21.019  1.00 94.90           C  
ATOM   4168  CD2 HIS B 535     -11.475   6.517  21.501  1.00 94.90           C  
ATOM   4169  ND1 HIS B 535      -9.866   6.735  20.037  1.00 94.90           N  
ATOM   4170  CE1 HIS B 535     -10.331   5.501  19.931  1.00 94.90           C  
ATOM   4171  NE2 HIS B 535     -11.307   5.343  20.808  1.00 94.90           N  
ATOM   4172  N   ALA B 536     -10.628   8.875  24.421  1.00 98.11           N  
ATOM   4173  CA  ALA B 536     -11.148   8.348  25.680  1.00 98.11           C  
ATOM   4174  C   ALA B 536     -12.669   8.452  25.732  1.00 98.11           C  
ATOM   4175  O   ALA B 536     -13.256   9.364  25.145  1.00 98.11           O  
ATOM   4176  CB  ALA B 536     -10.527   9.088  26.863  1.00 98.11           C  
ATOM   4177  N   TYR B 537     -13.274   7.509  26.330  1.00 96.78           N  
ATOM   4178  CA  TYR B 537     -14.716   7.514  26.553  1.00 96.78           C  
ATOM   4179  C   TYR B 537     -15.058   6.930  27.918  1.00 96.78           C  
ATOM   4180  O   TYR B 537     -14.239   6.238  28.528  1.00 96.78           O  
ATOM   4181  CB  TYR B 537     -15.433   6.725  25.453  1.00 96.78           C  
ATOM   4182  CG  TYR B 537     -14.961   5.297  25.325  1.00 96.78           C  
ATOM   4183  CD1 TYR B 537     -13.930   4.959  24.452  1.00 96.78           C  
ATOM   4184  CD2 TYR B 537     -15.547   4.282  26.074  1.00 96.78           C  
ATOM   4185  CE1 TYR B 537     -13.493   3.644  24.328  1.00 96.78           C  
ATOM   4186  CE2 TYR B 537     -15.119   2.964  25.959  1.00 96.78           C  
ATOM   4187  CZ  TYR B 537     -14.092   2.655  25.085  1.00 96.78           C  
ATOM   4188  OH  TYR B 537     -13.664   1.352  24.967  1.00 96.78           O  
ATOM   4189  N   ILE B 538     -16.199   7.280  28.431  1.00 97.25           N  
ATOM   4190  CA  ILE B 538     -16.624   6.822  29.750  1.00 97.25           C  
ATOM   4191  C   ILE B 538     -18.048   6.277  29.673  1.00 97.25           C  
ATOM   4192  O   ILE B 538     -18.909   6.863  29.012  1.00 97.25           O  
ATOM   4193  CB  ILE B 538     -16.539   7.956  30.796  1.00 97.25           C  
ATOM   4194  CG1 ILE B 538     -16.821   7.409  32.200  1.00 97.25           C  
ATOM   4195  CG2 ILE B 538     -17.508   9.089  30.444  1.00 97.25           C  
ATOM   4196  CD1 ILE B 538     -16.439   8.362  33.324  1.00 97.25           C  
ATOM   4197  N   ASP B 539     -18.298   5.174  30.188  1.00 94.73           N  
ATOM   4198  CA  ASP B 539     -19.588   4.518  30.377  1.00 94.73           C  
ATOM   4199  C   ASP B 539     -19.892   4.321  31.860  1.00 94.73           C  
ATOM   4200  O   ASP B 539     -19.296   3.461  32.513  1.00 94.73           O  
ATOM   4201  CB  ASP B 539     -19.616   3.171  29.651  1.00 94.73           C  
ATOM   4202  CG  ASP B 539     -21.011   2.579  29.553  1.00 94.73           C  
ATOM   4203  OD1 ASP B 539     -21.980   3.221  30.014  1.00 94.73           O  
ATOM   4204  OD2 ASP B 539     -21.143   1.459  29.013  1.00 94.73           O1-
ATOM   4205  N   GLY B 540     -20.824   5.117  32.337  1.00 95.15           N  
ATOM   4206  CA  GLY B 540     -20.998   5.183  33.779  1.00 95.15           C  
ATOM   4207  C   GLY B 540     -19.795   5.761  34.500  1.00 95.15           C  
ATOM   4208  O   GLY B 540     -19.395   6.897  34.237  1.00 95.15           O  
ATOM   4209  N   ASN B 541     -19.194   4.974  35.354  1.00 97.59           N  
ATOM   4210  CA  ASN B 541     -18.027   5.436  36.099  1.00 97.59           C  
ATOM   4211  C   ASN B 541     -16.749   4.757  35.616  1.00 97.59           C  
ATOM   4212  O   ASN B 541     -15.724   4.796  36.299  1.00 97.59           O  
ATOM   4213  CB  ASN B 541     -18.220   5.202  37.598  1.00 97.59           C  
ATOM   4214  CG  ASN B 541     -18.401   3.736  37.942  1.00 97.59           C  
ATOM   4215  ND2 ASN B 541     -18.322   3.414  39.227  1.00 97.59           N  
ATOM   4216  OD1 ASN B 541     -18.610   2.900  37.059  1.00 97.59           O  
ATOM   4217  N   ARG B 542     -16.882   4.070  34.520  1.00 97.63           N  
ATOM   4218  CA  ARG B 542     -15.711   3.403  33.959  1.00 97.63           C  
ATOM   4219  C   ARG B 542     -15.210   4.131  32.716  1.00 97.63           C  
ATOM   4220  O   ARG B 542     -15.919   4.214  31.711  1.00 97.63           O  
ATOM   4221  CB  ARG B 542     -16.033   1.946  33.620  1.00 97.63           C  
ATOM   4222  CG  ARG B 542     -14.893   1.207  32.939  1.00 97.63           C  
ATOM   4223  CD  ARG B 542     -15.094  -0.302  32.980  1.00 97.63           C  
ATOM   4224  NE  ARG B 542     -14.822  -0.846  34.307  1.00 97.63           N  
ATOM   4225  CZ  ARG B 542     -14.934  -2.129  34.638  1.00 97.63           C  
ATOM   4226  NH1 ARG B 542     -15.317  -3.030  33.741  1.00 97.63           N1+
ATOM   4227  NH2 ARG B 542     -14.661  -2.516  35.876  1.00 97.63           N  
ATOM   4228  N   LEU B 543     -14.016   4.616  32.793  1.00 98.28           N  
ATOM   4229  CA  LEU B 543     -13.367   5.373  31.728  1.00 98.28           C  
ATOM   4230  C   LEU B 543     -12.315   4.525  31.021  1.00 98.28           C  
ATOM   4231  O   LEU B 543     -11.566   3.790  31.669  1.00 98.28           O  
ATOM   4232  CB  LEU B 543     -12.721   6.643  32.290  1.00 98.28           C  
ATOM   4233  CG  LEU B 543     -12.064   7.577  31.272  1.00 98.28           C  
ATOM   4234  CD1 LEU B 543     -12.102   9.016  31.774  1.00 98.28           C  
ATOM   4235  CD2 LEU B 543     -10.631   7.139  30.992  1.00 98.28           C  
ATOM   4236  N   ARG B 544     -12.288   4.558  29.756  1.00 98.02           N  
ATOM   4237  CA  ARG B 544     -11.284   3.870  28.951  1.00 98.02           C  
ATOM   4238  C   ARG B 544     -10.502   4.857  28.090  1.00 98.02           C  
ATOM   4239  O   ARG B 544     -11.089   5.742  27.464  1.00 98.02           O  
ATOM   4240  CB  ARG B 544     -11.940   2.808  28.066  1.00 98.02           C  
ATOM   4241  CG  ARG B 544     -12.519   1.634  28.840  1.00 98.02           C  
ATOM   4242  CD  ARG B 544     -13.250   0.661  27.925  1.00 98.02           C  
ATOM   4243  NE  ARG B 544     -13.776  -0.482  28.665  1.00 98.02           N  
ATOM   4244  CZ  ARG B 544     -13.312  -1.725  28.569  1.00 98.02           C  
ATOM   4245  NH1 ARG B 544     -12.299  -2.010  27.759  1.00 98.02           N1+
ATOM   4246  NH2 ARG B 544     -13.865  -2.691  29.288  1.00 98.02           N  
ATOM   4247  N   VAL B 545      -9.198   4.755  28.102  1.00 98.28           N  
ATOM   4248  CA  VAL B 545      -8.307   5.535  27.249  1.00 98.28           C  
ATOM   4249  C   VAL B 545      -7.630   4.618  26.233  1.00 98.28           C  
ATOM   4250  O   VAL B 545      -6.974   3.643  26.608  1.00 98.28           O  
ATOM   4251  CB  VAL B 545      -7.244   6.289  28.078  1.00 98.28           C  
ATOM   4252  CG1 VAL B 545      -6.490   7.292  27.206  1.00 98.28           C  
ATOM   4253  CG2 VAL B 545      -7.895   6.993  29.267  1.00 98.28           C  
ATOM   4254  N   LYS B 546      -7.745   4.920  24.971  1.00 96.35           N  
ATOM   4255  CA  LYS B 546      -7.186   4.114  23.890  1.00 96.35           C  
ATOM   4256  C   LYS B 546      -5.887   4.720  23.368  1.00 96.35           C  
ATOM   4257  O   LYS B 546      -5.771   5.941  23.244  1.00 96.35           O  
ATOM   4258  CB  LYS B 546      -8.194   3.972  22.749  1.00 96.35           C  
ATOM   4259  CG  LYS B 546      -9.405   3.119  23.095  1.00 96.35           C  
ATOM   4260  CD  LYS B 546     -10.065   2.550  21.846  1.00 96.35           C  
ATOM   4261  CE  LYS B 546     -11.231   1.635  22.194  1.00 96.35           C  
ATOM   4262  NZ  LYS B 546     -11.756   0.924  20.991  1.00 96.35           N1+
ATOM   4263  N   PHE B 547      -4.891   3.809  23.016  1.00 96.41           N  
ATOM   4264  CA  PHE B 547      -3.579   4.251  22.556  1.00 96.41           C  
ATOM   4265  C   PHE B 547      -3.169   3.505  21.292  1.00 96.41           C  
ATOM   4266  O   PHE B 547      -3.594   2.369  21.070  1.00 96.41           O  
ATOM   4267  CB  PHE B 547      -2.527   4.047  23.651  1.00 96.41           C  
ATOM   4268  CG  PHE B 547      -2.809   4.815  24.914  1.00 96.41           C  
ATOM   4269  CD1 PHE B 547      -2.178   6.028  25.162  1.00 96.41           C  
ATOM   4270  CD2 PHE B 547      -3.706   4.324  25.854  1.00 96.41           C  
ATOM   4271  CE1 PHE B 547      -2.436   6.741  26.330  1.00 96.41           C  
ATOM   4272  CE2 PHE B 547      -3.969   5.031  27.024  1.00 96.41           C  
ATOM   4273  CZ  PHE B 547      -3.333   6.239  27.260  1.00 96.41           C  
ATOM   4274  N   ASP B 548      -2.426   4.142  20.386  1.00 91.90           N  
ATOM   4275  CA  ASP B 548      -1.543   3.424  19.473  1.00 91.90           C  
ATOM   4276  C   ASP B 548      -0.276   2.957  20.187  1.00 91.90           C  
ATOM   4277  O   ASP B 548       0.440   3.764  20.783  1.00 91.90           O  
ATOM   4278  CB  ASP B 548      -1.177   4.303  18.275  1.00 91.90           C  
ATOM   4279  CG  ASP B 548      -2.366   4.611  17.381  1.00 91.90           C  
ATOM   4280  OD1 ASP B 548      -3.355   3.848  17.397  1.00 91.90           O  
ATOM   4281  OD2 ASP B 548      -2.311   5.625  16.652  1.00 91.90           O1-
ATOM   4282  N   VAL B 549       0.012   1.737  20.196  1.00 92.93           N  
ATOM   4283  CA  VAL B 549       1.084   1.154  20.995  1.00 92.93           C  
ATOM   4284  C   VAL B 549       2.067   0.421  20.085  1.00 92.93           C  
ATOM   4285  O   VAL B 549       1.707  -0.565  19.437  1.00 92.93           O  
ATOM   4286  CB  VAL B 549       0.531   0.190  22.069  1.00 92.93           C  
ATOM   4287  CG1 VAL B 549       1.651  -0.292  22.990  1.00 92.93           C  
ATOM   4288  CG2 VAL B 549      -0.574   0.868  22.876  1.00 92.93           C  
ATOM   4289  N   PRO B 550       3.315   0.856  20.030  1.00 90.95           N  
ATOM   4290  CA  PRO B 550       4.291   0.191  19.164  1.00 90.95           C  
ATOM   4291  C   PRO B 550       4.484  -1.283  19.515  1.00 90.95           C  
ATOM   4292  O   PRO B 550       4.577  -2.128  18.621  1.00 90.95           O  
ATOM   4293  CB  PRO B 550       5.578   0.983  19.408  1.00 90.95           C  
ATOM   4294  CG  PRO B 550       5.117   2.361  19.758  1.00 90.95           C  
ATOM   4295  CD  PRO B 550       3.877   2.250  20.598  1.00 90.95           C  
ATOM   4296  N   ALA B 551       4.573  -1.591  20.796  1.00 91.33           N  
ATOM   4297  CA  ALA B 551       4.697  -2.969  21.265  1.00 91.33           C  
ATOM   4298  C   ALA B 551       3.708  -3.256  22.391  1.00 91.33           C  
ATOM   4299  O   ALA B 551       3.891  -2.794  23.520  1.00 91.33           O  
ATOM   4300  CB  ALA B 551       6.124  -3.247  21.731  1.00 91.33           C  
ATOM   4301  N   MET B 552       2.697  -3.974  22.082  1.00 91.52           N  
ATOM   4302  CA  MET B 552       1.676  -4.333  23.061  1.00 91.52           C  
ATOM   4303  C   MET B 552       2.158  -5.467  23.960  1.00 91.52           C  
ATOM   4304  O   MET B 552       3.011  -6.261  23.561  1.00 91.52           O  
ATOM   4305  CB  MET B 552       0.376  -4.736  22.362  1.00 91.52           C  
ATOM   4306  CG  MET B 552      -0.366  -3.570  21.729  1.00 91.52           C  
ATOM   4307  SD  MET B 552      -2.023  -4.049  21.102  1.00 91.52           S  
ATOM   4308  CE  MET B 552      -1.544  -5.082  19.689  1.00 91.52           C  
ATOM   4309  N   PRO B 553       1.611  -5.609  25.126  1.00 93.63           N  
ATOM   4310  CA  PRO B 553       0.595  -4.729  25.709  1.00 93.63           C  
ATOM   4311  C   PRO B 553       1.199  -3.510  26.404  1.00 93.63           C  
ATOM   4312  O   PRO B 553       2.417  -3.435  26.579  1.00 93.63           O  
ATOM   4313  CB  PRO B 553      -0.119  -5.634  26.717  1.00 93.63           C  
ATOM   4314  CG  PRO B 553       0.954  -6.520  27.261  1.00 93.63           C  
ATOM   4315  CD  PRO B 553       1.904  -6.859  26.148  1.00 93.63           C  
ATOM   4316  N   LEU B 554       0.321  -2.549  26.777  1.00 96.39           N  
ATOM   4317  CA  LEU B 554       0.691  -1.489  27.708  1.00 96.39           C  
ATOM   4318  C   LEU B 554       0.969  -2.056  29.095  1.00 96.39           C  
ATOM   4319  O   LEU B 554       0.361  -3.051  29.497  1.00 96.39           O  
ATOM   4320  CB  LEU B 554      -0.417  -0.435  27.787  1.00 96.39           C  
ATOM   4321  CG  LEU B 554      -0.605   0.445  26.550  1.00 96.39           C  
ATOM   4322  CD1 LEU B 554      -1.899   1.244  26.661  1.00 96.39           C  
ATOM   4323  CD2 LEU B 554       0.590   1.375  26.368  1.00 96.39           C  
ATOM   4324  N   VAL B 555       1.806  -1.399  29.791  1.00 97.61           N  
ATOM   4325  CA  VAL B 555       2.198  -1.840  31.126  1.00 97.61           C  
ATOM   4326  C   VAL B 555       2.244  -0.644  32.073  1.00 97.61           C  
ATOM   4327  O   VAL B 555       2.817   0.397  31.741  1.00 97.61           O  
ATOM   4328  CB  VAL B 555       3.565  -2.559  31.108  1.00 97.61           C  
ATOM   4329  CG1 VAL B 555       3.951  -3.022  32.511  1.00 97.61           C  
ATOM   4330  CG2 VAL B 555       3.533  -3.742  30.142  1.00 97.61           C  
ATOM   4331  N   LEU B 556       1.579  -0.779  33.180  1.00 98.41           N  
ATOM   4332  CA  LEU B 556       1.814   0.133  34.294  1.00 98.41           C  
ATOM   4333  C   LEU B 556       3.012  -0.319  35.122  1.00 98.41           C  
ATOM   4334  O   LEU B 556       2.896  -1.231  35.944  1.00 98.41           O  
ATOM   4335  CB  LEU B 556       0.571   0.226  35.182  1.00 98.41           C  
ATOM   4336  CG  LEU B 556      -0.676   0.838  34.541  1.00 98.41           C  
ATOM   4337  CD1 LEU B 556      -1.902   0.574  35.410  1.00 98.41           C  
ATOM   4338  CD2 LEU B 556      -0.484   2.334  34.319  1.00 98.41           C  
ATOM   4339  N   ASP B 557       4.124   0.380  34.951  1.00 97.88           N  
ATOM   4340  CA  ASP B 557       5.415  -0.087  35.446  1.00 97.88           C  
ATOM   4341  C   ASP B 557       5.788   0.610  36.752  1.00 97.88           C  
ATOM   4342  O   ASP B 557       5.927   1.834  36.791  1.00 97.88           O  
ATOM   4343  CB  ASP B 557       6.506   0.142  34.397  1.00 97.88           C  
ATOM   4344  CG  ASP B 557       7.843  -0.463  34.790  1.00 97.88           C  
ATOM   4345  OD1 ASP B 557       8.027  -0.819  35.974  1.00 97.88           O  
ATOM   4346  OD2 ASP B 557       8.721  -0.582  33.908  1.00 97.88           O1-
ATOM   4347  N   GLU B 558       6.032  -0.148  37.823  1.00 95.57           N  
ATOM   4348  CA  GLU B 558       6.470   0.382  39.110  1.00 95.57           C  
ATOM   4349  C   GLU B 558       7.878  -0.096  39.454  1.00 95.57           C  
ATOM   4350  O   GLU B 558       8.414   0.244  40.511  1.00 95.57           O  
ATOM   4351  CB  GLU B 558       5.493  -0.019  40.218  1.00 95.57           C  
ATOM   4352  CG  GLU B 558       4.081   0.512  40.015  1.00 95.57           C  
ATOM   4353  CD  GLU B 558       3.131   0.136  41.141  1.00 95.57           C  
ATOM   4354  OE1 GLU B 558       2.047  -0.423  40.859  1.00 95.57           O  
ATOM   4355  OE2 GLU B 558       3.473   0.404  42.314  1.00 95.57           O1-
ATOM   4356  N   ASP B 559       8.372  -0.916  38.600  1.00 94.66           N  
ATOM   4357  CA  ASP B 559       9.690  -1.485  38.862  1.00 94.66           C  
ATOM   4358  C   ASP B 559      10.797  -0.563  38.354  1.00 94.66           C  
ATOM   4359  O   ASP B 559      11.730  -0.240  39.091  1.00 94.66           O  
ATOM   4360  CB  ASP B 559       9.817  -2.865  38.214  1.00 94.66           C  
ATOM   4361  CG  ASP B 559       8.941  -3.914  38.875  1.00 94.66           C  
ATOM   4362  OD1 ASP B 559       8.603  -3.762  40.069  1.00 94.66           O  
ATOM   4363  OD2 ASP B 559       8.586  -4.903  38.198  1.00 94.66           O1-
ATOM   4364  N   THR B 560      10.639  -0.167  37.040  1.00 93.88           N  
ATOM   4365  CA  THR B 560      11.682   0.653  36.435  1.00 93.88           C  
ATOM   4366  C   THR B 560      11.311   2.132  36.494  1.00 93.88           C  
ATOM   4367  O   THR B 560      12.176   3.000  36.365  1.00 93.88           O  
ATOM   4368  CB  THR B 560      11.937   0.243  34.972  1.00 93.88           C  
ATOM   4369  CG2 THR B 560      12.239  -1.248  34.863  1.00 93.88           C  
ATOM   4370  OG1 THR B 560      10.775   0.542  34.189  1.00 93.88           O  
ATOM   4371  N   LEU B 561      10.056   2.450  36.709  1.00 95.66           N  
ATOM   4372  CA  LEU B 561       9.575   3.818  36.864  1.00 95.66           C  
ATOM   4373  C   LEU B 561       9.063   4.058  38.280  1.00 95.66           C  
ATOM   4374  O   LEU B 561       8.268   3.271  38.799  1.00 95.66           O  
ATOM   4375  CB  LEU B 561       8.465   4.114  35.851  1.00 95.66           C  
ATOM   4376  CG  LEU B 561       8.828   3.932  34.376  1.00 95.66           C  
ATOM   4377  CD1 LEU B 561       7.583   4.060  33.505  1.00 95.66           C  
ATOM   4378  CD2 LEU B 561       9.887   4.945  33.956  1.00 95.66           C  
ATOM   4379  N   ALA B 562       9.572   5.186  38.805  1.00 95.87           N  
ATOM   4380  CA  ALA B 562       9.109   5.530  40.147  1.00 95.87           C  
ATOM   4381  C   ALA B 562       7.598   5.743  40.168  1.00 95.87           C  
ATOM   4382  O   ALA B 562       7.040   6.369  39.263  1.00 95.87           O  
ATOM   4383  CB  ALA B 562       9.826   6.779  40.654  1.00 95.87           C  
ATOM   4384  N   LYS B 563       6.969   5.198  41.182  1.00 96.89           N  
ATOM   4385  CA  LYS B 563       5.510   5.203  41.250  1.00 96.89           C  
ATOM   4386  C   LYS B 563       4.974   6.620  41.435  1.00 96.89           C  
ATOM   4387  O   LYS B 563       5.380   7.327  42.359  1.00 96.89           O  
ATOM   4388  CB  LYS B 563       5.023   4.306  42.389  1.00 96.89           C  
ATOM   4389  CG  LYS B 563       3.509   4.167  42.462  1.00 96.89           C  
ATOM   4390  CD  LYS B 563       3.090   3.189  43.553  1.00 96.89           C  
ATOM   4391  CE  LYS B 563       1.577   3.024  43.606  1.00 96.89           C  
ATOM   4392  NZ  LYS B 563       1.163   2.039  44.649  1.00 96.89           N1+
ATOM   4393  N   THR B 564       4.142   7.054  40.637  1.00 98.16           N  
ATOM   4394  CA  THR B 564       3.387   8.298  40.728  1.00 98.16           C  
ATOM   4395  C   THR B 564       1.951   8.029  41.170  1.00 98.16           C  
ATOM   4396  O   THR B 564       1.408   6.953  40.911  1.00 98.16           O  
ATOM   4397  CB  THR B 564       3.379   9.047  39.382  1.00 98.16           C  
ATOM   4398  CG2 THR B 564       2.726  10.418  39.518  1.00 98.16           C  
ATOM   4399  OG1 THR B 564       4.728   9.216  38.928  1.00 98.16           O  
ATOM   4400  N   VAL B 565       1.357   9.004  41.918  1.00 97.66           N  
ATOM   4401  CA  VAL B 565      -0.038   8.875  42.325  1.00 97.66           C  
ATOM   4402  C   VAL B 565      -0.900   8.528  41.113  1.00 97.66           C  
ATOM   4403  O   VAL B 565      -0.800   9.173  40.067  1.00 97.66           O  
ATOM   4404  CB  VAL B 565      -0.556  10.168  42.994  1.00 97.66           C  
ATOM   4405  CG1 VAL B 565      -2.057  10.074  43.261  1.00 97.66           C  
ATOM   4406  CG2 VAL B 565       0.205  10.438  44.291  1.00 97.66           C  
ATOM   4407  N   ASP B 566      -1.699   7.430  41.199  1.00 98.30           N  
ATOM   4408  CA  ASP B 566      -2.583   6.945  40.143  1.00 98.30           C  
ATOM   4409  C   ASP B 566      -1.823   6.762  38.831  1.00 98.30           C  
ATOM   4410  O   ASP B 566      -2.349   7.058  37.757  1.00 98.30           O  
ATOM   4411  CB  ASP B 566      -3.757   7.906  39.942  1.00 98.30           C  
ATOM   4412  CG  ASP B 566      -4.701   7.946  41.131  1.00 98.30           C  
ATOM   4413  OD1 ASP B 566      -4.956   6.887  41.743  1.00 98.30           O  
ATOM   4414  OD2 ASP B 566      -5.196   9.047  41.456  1.00 98.30           O1-
ATOM   4415  N   TYR B 567      -0.539   6.363  38.998  1.00 98.52           N  
ATOM   4416  CA  TYR B 567       0.341   6.065  37.873  1.00 98.52           C  
ATOM   4417  C   TYR B 567       0.464   7.266  36.943  1.00 98.52           C  
ATOM   4418  O   TYR B 567       0.782   7.114  35.762  1.00 98.52           O  
ATOM   4419  CB  TYR B 567      -0.175   4.851  37.094  1.00 98.52           C  
ATOM   4420  CG  TYR B 567      -0.246   3.587  37.915  1.00 98.52           C  
ATOM   4421  CD1 TYR B 567       0.870   2.766  38.063  1.00 98.52           C  
ATOM   4422  CD2 TYR B 567      -1.428   3.211  38.544  1.00 98.52           C  
ATOM   4423  CE1 TYR B 567       0.809   1.599  38.818  1.00 98.52           C  
ATOM   4424  CE2 TYR B 567      -1.500   2.046  39.301  1.00 98.52           C  
ATOM   4425  CZ  TYR B 567      -0.378   1.248  39.432  1.00 98.52           C  
ATOM   4426  OH  TYR B 567      -0.444   0.094  40.180  1.00 98.52           O  
ATOM   4427  N   GLY B 568       0.156   8.442  37.303  1.00 98.55           N  
ATOM   4428  CA  GLY B 568       0.286   9.666  36.528  1.00 98.55           C  
ATOM   4429  C   GLY B 568      -1.032  10.156  35.960  1.00 98.55           C  
ATOM   4430  O   GLY B 568      -1.108  11.260  35.418  1.00 98.55           O  
ATOM   4431  N   PHE B 569      -2.170   9.386  36.115  1.00 98.82           N  
ATOM   4432  CA  PHE B 569      -3.452   9.756  35.528  1.00 98.82           C  
ATOM   4433  C   PHE B 569      -4.249  10.639  36.482  1.00 98.82           C  
ATOM   4434  O   PHE B 569      -4.209  10.443  37.698  1.00 98.82           O  
ATOM   4435  CB  PHE B 569      -4.262   8.506  35.170  1.00 98.82           C  
ATOM   4436  CG  PHE B 569      -3.747   7.776  33.959  1.00 98.82           C  
ATOM   4437  CD1 PHE B 569      -4.166   8.134  32.683  1.00 98.82           C  
ATOM   4438  CD2 PHE B 569      -2.842   6.731  34.096  1.00 98.82           C  
ATOM   4439  CE1 PHE B 569      -3.691   7.460  31.561  1.00 98.82           C  
ATOM   4440  CE2 PHE B 569      -2.363   6.053  32.979  1.00 98.82           C  
ATOM   4441  CZ  PHE B 569      -2.789   6.418  31.712  1.00 98.82           C  
ATOM   4442  N   VAL B 570      -4.941  11.594  35.953  1.00 98.64           N  
ATOM   4443  CA  VAL B 570      -5.925  12.423  36.640  1.00 98.64           C  
ATOM   4444  C   VAL B 570      -7.163  12.591  35.761  1.00 98.64           C  
ATOM   4445  O   VAL B 570      -7.049  12.801  34.552  1.00 98.64           O  
ATOM   4446  CB  VAL B 570      -5.344  13.805  37.011  1.00 98.64           C  
ATOM   4447  CG1 VAL B 570      -6.453  14.755  37.462  1.00 98.64           C  
ATOM   4448  CG2 VAL B 570      -4.283  13.662  38.102  1.00 98.64           C  
ATOM   4449  N   VAL B 571      -8.359  12.364  36.333  1.00 98.66           N  
ATOM   4450  CA  VAL B 571      -9.623  12.593  35.641  1.00 98.66           C  
ATOM   4451  C   VAL B 571     -10.348  13.782  36.268  1.00 98.66           C  
ATOM   4452  O   VAL B 571     -10.450  13.879  37.493  1.00 98.66           O  
ATOM   4453  CB  VAL B 571     -10.525  11.339  35.677  1.00 98.66           C  
ATOM   4454  CG1 VAL B 571     -11.827  11.589  34.918  1.00 98.66           C  
ATOM   4455  CG2 VAL B 571      -9.787  10.135  35.095  1.00 98.66           C  
ATOM   4456  N   LYS B 572     -10.808  14.663  35.423  1.00 97.95           N  
ATOM   4457  CA  LYS B 572     -11.516  15.845  35.906  1.00 97.95           C  
ATOM   4458  C   LYS B 572     -12.934  15.904  35.347  1.00 97.95           C  
ATOM   4459  O   LYS B 572     -13.168  15.536  34.194  1.00 97.95           O  
ATOM   4460  CB  LYS B 572     -10.753  17.117  35.534  1.00 97.95           C  
ATOM   4461  CG  LYS B 572      -9.407  17.259  36.230  1.00 97.95           C  
ATOM   4462  CD  LYS B 572      -8.738  18.584  35.889  1.00 97.95           C  
ATOM   4463  CE  LYS B 572      -7.426  18.759  36.643  1.00 97.95           C  
ATOM   4464  NZ  LYS B 572      -6.770  20.060  36.318  1.00 97.95           N1+
ATOM   4465  N   ASP B 573     -13.895  16.268  36.126  1.00 97.16           N  
ATOM   4466  CA  ASP B 573     -15.251  16.676  35.772  1.00 97.16           C  
ATOM   4467  C   ASP B 573     -15.405  18.194  35.845  1.00 97.16           C  
ATOM   4468  O   ASP B 573     -15.618  18.750  36.925  1.00 97.16           O  
ATOM   4469  CB  ASP B 573     -16.272  15.999  36.689  1.00 97.16           C  
ATOM   4470  CG  ASP B 573     -17.709  16.272  36.280  1.00 97.16           C  
ATOM   4471  OD1 ASP B 573     -17.933  16.988  35.280  1.00 97.16           O  
ATOM   4472  OD2 ASP B 573     -18.625  15.769  36.965  1.00 97.16           O1-
ATOM   4473  N   GLY B 574     -15.353  18.839  34.707  1.00 94.57           N  
ATOM   4474  CA  GLY B 574     -15.096  20.270  34.745  1.00 94.57           C  
ATOM   4475  C   GLY B 574     -13.747  20.618  35.344  1.00 94.57           C  
ATOM   4476  O   GLY B 574     -12.709  20.177  34.847  1.00 94.57           O  
ATOM   4477  N   SER B 575     -13.827  21.308  36.444  1.00 93.33           N  
ATOM   4478  CA  SER B 575     -12.583  21.681  37.109  1.00 93.33           C  
ATOM   4479  C   SER B 575     -12.303  20.778  38.306  1.00 93.33           C  
ATOM   4480  O   SER B 575     -11.232  20.854  38.910  1.00 93.33           O  
ATOM   4481  CB  SER B 575     -12.634  23.141  37.562  1.00 93.33           C  
ATOM   4482  OG  SER B 575     -12.894  23.999  36.464  1.00 93.33           O  
ATOM   4483  N   ASN B 576     -13.214  19.921  38.542  1.00 95.84           N  
ATOM   4484  CA  ASN B 576     -13.100  19.106  39.748  1.00 95.84           C  
ATOM   4485  C   ASN B 576     -12.358  17.801  39.475  1.00 95.84           C  
ATOM   4486  O   ASN B 576     -12.726  17.051  38.569  1.00 95.84           O  
ATOM   4487  CB  ASN B 576     -14.484  18.817  40.333  1.00 95.84           C  
ATOM   4488  CG  ASN B 576     -15.202  20.075  40.783  1.00 95.84           C  
ATOM   4489  ND2 ASN B 576     -16.494  20.159  40.485  1.00 95.84           N  
ATOM   4490  OD1 ASN B 576     -14.601  20.963  41.392  1.00 95.84           O  
ATOM   4491  N   LYS B 577     -11.320  17.507  40.272  1.00 96.42           N  
ATOM   4492  CA  LYS B 577     -10.610  16.234  40.197  1.00 96.42           C  
ATOM   4493  C   LYS B 577     -11.462  15.095  40.751  1.00 96.42           C  
ATOM   4494  O   LYS B 577     -11.984  15.188  41.863  1.00 96.42           O  
ATOM   4495  CB  LYS B 577      -9.284  16.313  40.955  1.00 96.42           C  
ATOM   4496  CG  LYS B 577      -8.369  15.119  40.730  1.00 96.42           C  
ATOM   4497  CD  LYS B 577      -7.020  15.311  41.411  1.00 96.42           C  
ATOM   4498  CE  LYS B 577      -6.132  14.085  41.250  1.00 96.42           C  
ATOM   4499  NZ  LYS B 577      -4.814  14.262  41.931  1.00 96.42           N1+
ATOM   4500  N   MET B 578     -11.592  14.060  39.969  1.00 97.72           N  
ATOM   4501  CA  MET B 578     -12.386  12.907  40.383  1.00 97.72           C  
ATOM   4502  C   MET B 578     -11.521  11.885  41.114  1.00 97.72           C  
ATOM   4503  O   MET B 578     -10.308  11.830  40.905  1.00 97.72           O  
ATOM   4504  CB  MET B 578     -13.059  12.254  39.175  1.00 97.72           C  
ATOM   4505  CG  MET B 578     -13.940  13.202  38.377  1.00 97.72           C  
ATOM   4506  SD  MET B 578     -15.566  13.491  39.177  1.00 97.72           S  
ATOM   4507  CE  MET B 578     -16.295  11.837  39.028  1.00 97.72           C  
ATOM   4508  N   THR B 579     -12.194  11.121  41.997  1.00 98.07           N  
ATOM   4509  CA  THR B 579     -11.491  10.072  42.727  1.00 98.07           C  
ATOM   4510  C   THR B 579     -11.411   8.795  41.896  1.00 98.07           C  
ATOM   4511  O   THR B 579     -12.435   8.269  41.456  1.00 98.07           O  
ATOM   4512  CB  THR B 579     -12.178   9.770  44.072  1.00 98.07           C  
ATOM   4513  CG2 THR B 579     -11.459   8.651  44.818  1.00 98.07           C  
ATOM   4514  OG1 THR B 579     -12.170  10.952  44.882  1.00 98.07           O  
ATOM   4515  N   ILE B 580     -10.216   8.309  41.640  1.00 98.33           N  
ATOM   4516  CA  ILE B 580      -9.975   7.077  40.896  1.00 98.33           C  
ATOM   4517  C   ILE B 580      -9.935   5.892  41.858  1.00 98.33           C  
ATOM   4518  O   ILE B 580      -9.190   5.907  42.841  1.00 98.33           O  
ATOM   4519  CB  ILE B 580      -8.662   7.154  40.086  1.00 98.33           C  
ATOM   4520  CG1 ILE B 580      -8.766   8.233  39.002  1.00 98.33           C  
ATOM   4521  CG2 ILE B 580      -8.325   5.792  39.473  1.00 98.33           C  
ATOM   4522  CD1 ILE B 580      -7.470   8.469  38.238  1.00 98.33           C  
ATOM   4523  N   VAL B 581     -10.719   4.915  41.627  1.00 98.06           N  
ATOM   4524  CA  VAL B 581     -10.817   3.730  42.473  1.00 98.06           C  
ATOM   4525  C   VAL B 581      -9.834   2.667  41.989  1.00 98.06           C  
ATOM   4526  O   VAL B 581      -9.178   2.005  42.797  1.00 98.06           O  
ATOM   4527  CB  VAL B 581     -12.253   3.161  42.488  1.00 98.06           C  
ATOM   4528  CG1 VAL B 581     -12.313   1.869  43.301  1.00 98.06           C  
ATOM   4529  CG2 VAL B 581     -13.230   4.194  43.047  1.00 98.06           C  
ATOM   4530  N   SER B 582      -9.725   2.466  40.753  1.00 97.86           N  
ATOM   4531  CA  SER B 582      -8.797   1.489  40.193  1.00 97.86           C  
ATOM   4532  C   SER B 582      -8.341   1.898  38.796  1.00 97.86           C  
ATOM   4533  O   SER B 582      -9.040   2.637  38.101  1.00 97.86           O  
ATOM   4534  CB  SER B 582      -9.441   0.104  40.143  1.00 97.86           C  
ATOM   4535  OG  SER B 582     -10.438   0.048  39.136  1.00 97.86           O  
ATOM   4536  N   ILE B 583      -7.146   1.475  38.420  1.00 98.22           N  
ATOM   4537  CA  ILE B 583      -6.554   1.661  37.100  1.00 98.22           C  
ATOM   4538  C   ILE B 583      -5.896   0.362  36.642  1.00 98.22           C  
ATOM   4539  O   ILE B 583      -5.188  -0.288  37.414  1.00 98.22           O  
ATOM   4540  CB  ILE B 583      -5.524   2.813  37.099  1.00 98.22           C  
ATOM   4541  CG1 ILE B 583      -6.188   4.123  37.539  1.00 98.22           C  
ATOM   4542  CG2 ILE B 583      -4.881   2.962  35.718  1.00 98.22           C  
ATOM   4543  CD1 ILE B 583      -5.225   5.297  37.654  1.00 98.22           C  
ATOM   4544  N   MET B 584      -6.123  -0.051  35.445  1.00 97.78           N  
ATOM   4545  CA  MET B 584      -5.465  -1.222  34.871  1.00 97.78           C  
ATOM   4546  C   MET B 584      -5.154  -1.002  33.394  1.00 97.78           C  
ATOM   4547  O   MET B 584      -5.895  -0.309  32.696  1.00 97.78           O  
ATOM   4548  CB  MET B 584      -6.337  -2.467  35.042  1.00 97.78           C  
ATOM   4549  CG  MET B 584      -7.639  -2.416  34.260  1.00 97.78           C  
ATOM   4550  SD  MET B 584      -8.736  -3.841  34.626  1.00 97.78           S  
ATOM   4551  CE  MET B 584      -7.800  -5.177  33.832  1.00 97.78           C  
ATOM   4552  N   ALA B 585      -4.023  -1.448  32.935  1.00 97.20           N  
ATOM   4553  CA  ALA B 585      -3.705  -1.496  31.511  1.00 97.20           C  
ATOM   4554  C   ALA B 585      -4.172  -2.809  30.888  1.00 97.20           C  
ATOM   4555  O   ALA B 585      -4.053  -3.871  31.503  1.00 97.20           O  
ATOM   4556  CB  ALA B 585      -2.205  -1.312  31.294  1.00 97.20           C  
ATOM   4557  N   ASP B 586      -4.686  -2.762  29.677  1.00 93.26           N  
ATOM   4558  CA  ASP B 586      -5.200  -3.925  28.961  1.00 93.26           C  
ATOM   4559  C   ASP B 586      -4.991  -3.781  27.456  1.00 93.26           C  
ATOM   4560  O   ASP B 586      -5.780  -3.122  26.775  1.00 93.26           O  
ATOM   4561  CB  ASP B 586      -6.685  -4.131  29.269  1.00 93.26           C  
ATOM   4562  CG  ASP B 586      -7.227  -5.441  28.725  1.00 93.26           C  
ATOM   4563  OD1 ASP B 586      -6.428  -6.299  28.290  1.00 93.26           O  
ATOM   4564  OD2 ASP B 586      -8.465  -5.617  28.728  1.00 93.26           O1-
ATOM   4565  N   GLY B 587      -3.956  -4.486  26.938  1.00 92.51           N  
ATOM   4566  CA  GLY B 587      -3.659  -4.376  25.519  1.00 92.51           C  
ATOM   4567  C   GLY B 587      -3.204  -2.988  25.111  1.00 92.51           C  
ATOM   4568  O   GLY B 587      -2.098  -2.565  25.454  1.00 92.51           O  
ATOM   4569  N   ASP B 588      -4.109  -2.300  24.464  1.00 94.04           N  
ATOM   4570  CA  ASP B 588      -3.776  -0.967  23.972  1.00 94.04           C  
ATOM   4571  C   ASP B 588      -4.573   0.106  24.711  1.00 94.04           C  
ATOM   4572  O   ASP B 588      -4.713   1.229  24.224  1.00 94.04           O  
ATOM   4573  CB  ASP B 588      -4.035  -0.870  22.467  1.00 94.04           C  
ATOM   4574  CG  ASP B 588      -5.490  -1.102  22.099  1.00 94.04           C  
ATOM   4575  OD1 ASP B 588      -6.284  -1.504  22.976  1.00 94.04           O  
ATOM   4576  OD2 ASP B 588      -5.844  -0.885  20.920  1.00 94.04           O1-
ATOM   4577  N   GLU B 589      -5.178  -0.272  25.828  1.00 96.17           N  
ATOM   4578  CA  GLU B 589      -5.994   0.711  26.534  1.00 96.17           C  
ATOM   4579  C   GLU B 589      -5.700   0.699  28.032  1.00 96.17           C  
ATOM   4580  O   GLU B 589      -5.095  -0.246  28.543  1.00 96.17           O  
ATOM   4581  CB  GLU B 589      -7.482   0.451  26.288  1.00 96.17           C  
ATOM   4582  CG  GLU B 589      -7.959  -0.908  26.782  1.00 96.17           C  
ATOM   4583  CD  GLU B 589      -9.417  -1.187  26.456  1.00 96.17           C  
ATOM   4584  OE1 GLU B 589      -9.935  -2.255  26.854  1.00 96.17           O  
ATOM   4585  OE2 GLU B 589     -10.047  -0.331  25.795  1.00 96.17           O1-
ATOM   4586  N   VAL B 590      -6.019   1.795  28.657  1.00 98.44           N  
ATOM   4587  CA  VAL B 590      -6.029   1.915  30.111  1.00 98.44           C  
ATOM   4588  C   VAL B 590      -7.461   2.114  30.604  1.00 98.44           C  
ATOM   4589  O   VAL B 590      -8.199   2.944  30.067  1.00 98.44           O  
ATOM   4590  CB  VAL B 590      -5.134   3.080  30.591  1.00 98.44           C  
ATOM   4591  CG1 VAL B 590      -5.303   3.308  32.092  1.00 98.44           C  
ATOM   4592  CG2 VAL B 590      -3.671   2.802  30.250  1.00 98.44           C  
ATOM   4593  N   ILE B 591      -7.853   1.294  31.532  1.00 98.19           N  
ATOM   4594  CA  ILE B 591      -9.191   1.331  32.110  1.00 98.19           C  
ATOM   4595  C   ILE B 591      -9.138   1.971  33.495  1.00 98.19           C  
ATOM   4596  O   ILE B 591      -8.354   1.552  34.350  1.00 98.19           O  
ATOM   4597  CB  ILE B 591      -9.809  -0.083  32.197  1.00 98.19           C  
ATOM   4598  CG1 ILE B 591      -9.808  -0.752  30.818  1.00 98.19           C  
ATOM   4599  CG2 ILE B 591     -11.226  -0.019  32.775  1.00 98.19           C  
ATOM   4600  CD1 ILE B 591     -10.112  -2.243  30.852  1.00 98.19           C  
ATOM   4601  N   ILE B 592      -9.927   3.021  33.727  1.00 98.61           N  
ATOM   4602  CA  ILE B 592      -9.973   3.770  34.977  1.00 98.61           C  
ATOM   4603  C   ILE B 592     -11.387   3.730  35.552  1.00 98.61           C  
ATOM   4604  O   ILE B 592     -12.337   4.189  34.913  1.00 98.61           O  
ATOM   4605  CB  ILE B 592      -9.518   5.233  34.777  1.00 98.61           C  
ATOM   4606  CG1 ILE B 592      -8.120   5.276  34.149  1.00 98.61           C  
ATOM   4607  CG2 ILE B 592      -9.545   5.994  36.105  1.00 98.61           C  
ATOM   4608  CD1 ILE B 592      -7.669   6.671  33.737  1.00 98.61           C  
ATOM   4609  N   ASP B 593     -11.519   3.234  36.747  1.00 98.39           N  
ATOM   4610  CA  ASP B 593     -12.799   3.232  37.448  1.00 98.39           C  
ATOM   4611  C   ASP B 593     -12.877   4.378  38.454  1.00 98.39           C  
ATOM   4612  O   ASP B 593     -11.997   4.525  39.305  1.00 98.39           O  
ATOM   4613  CB  ASP B 593     -13.021   1.894  38.156  1.00 98.39           C  
ATOM   4614  CG  ASP B 593     -13.162   0.729  37.193  1.00 98.39           C  
ATOM   4615  OD1 ASP B 593     -13.945   0.830  36.224  1.00 98.39           O  
ATOM   4616  OD2 ASP B 593     -12.487  -0.301  37.406  1.00 98.39           O1-
ATOM   4617  N   LEU B 594     -13.910   5.196  38.341  1.00 98.28           N  
ATOM   4618  CA  LEU B 594     -14.156   6.308  39.252  1.00 98.28           C  
ATOM   4619  C   LEU B 594     -15.164   5.918  40.327  1.00 98.28           C  
ATOM   4620  O   LEU B 594     -15.878   4.923  40.183  1.00 98.28           O  
ATOM   4621  CB  LEU B 594     -14.663   7.530  38.481  1.00 98.28           C  
ATOM   4622  CG  LEU B 594     -13.819   7.975  37.285  1.00 98.28           C  
ATOM   4623  CD1 LEU B 594     -14.539   9.072  36.507  1.00 98.28           C  
ATOM   4624  CD2 LEU B 594     -12.447   8.453  37.746  1.00 98.28           C  
ATOM   4625  N   ASN B 595     -15.156   6.694  41.387  1.00 97.48           N  
ATOM   4626  CA  ASN B 595     -16.068   6.392  42.485  1.00 97.48           C  
ATOM   4627  C   ASN B 595     -17.483   6.881  42.189  1.00 97.48           C  
ATOM   4628  O   ASN B 595     -18.447   6.414  42.799  1.00 97.48           O  
ATOM   4629  CB  ASN B 595     -15.558   7.005  43.791  1.00 97.48           C  
ATOM   4630  CG  ASN B 595     -15.548   8.521  43.760  1.00 97.48           C  
ATOM   4631  ND2 ASN B 595     -15.593   9.138  44.935  1.00 97.48           N  
ATOM   4632  OD1 ASN B 595     -15.500   9.132  42.689  1.00 97.48           O  
ATOM   4633  N   THR B 596     -17.624   7.850  41.322  1.00 96.95           N  
ATOM   4634  CA  THR B 596     -18.920   8.388  40.923  1.00 96.95           C  
ATOM   4635  C   THR B 596     -18.960   8.642  39.419  1.00 96.95           C  
ATOM   4636  O   THR B 596     -17.918   8.672  38.761  1.00 96.95           O  
ATOM   4637  CB  THR B 596     -19.237   9.694  41.675  1.00 96.95           C  
ATOM   4638  CG2 THR B 596     -19.267   9.468  43.183  1.00 96.95           C  
ATOM   4639  OG1 THR B 596     -18.234  10.671  41.369  1.00 96.95           O  
ATOM   4640  N   THR B 597     -20.157   8.707  38.842  1.00 96.11           N  
ATOM   4641  CA  THR B 597     -20.344   9.064  37.440  1.00 96.11           C  
ATOM   4642  C   THR B 597     -20.240  10.574  37.248  1.00 96.11           C  
ATOM   4643  O   THR B 597     -20.898  11.341  37.953  1.00 96.11           O  
ATOM   4644  CB  THR B 597     -21.705   8.569  36.915  1.00 96.11           C  
ATOM   4645  CG2 THR B 597     -21.871   8.889  35.433  1.00 96.11           C  
ATOM   4646  OG1 THR B 597     -21.795   7.151  37.099  1.00 96.11           O  
ATOM   4647  N   PRO B 598     -19.409  10.982  36.328  1.00 95.16           N  
ATOM   4648  CA  PRO B 598     -19.298  12.424  36.096  1.00 95.16           C  
ATOM   4649  C   PRO B 598     -20.559  13.021  35.474  1.00 95.16           C  
ATOM   4650  O   PRO B 598     -21.351  12.299  34.864  1.00 95.16           O  
ATOM   4651  CB  PRO B 598     -18.110  12.536  35.137  1.00 95.16           C  
ATOM   4652  CG  PRO B 598     -18.043  11.208  34.455  1.00 95.16           C  
ATOM   4653  CD  PRO B 598     -18.664  10.178  35.355  1.00 95.16           C  
ATOM   4654  N   THR B 599     -20.758  14.315  35.621  1.00 91.32           N  
ATOM   4655  CA  THR B 599     -21.973  14.981  35.164  1.00 91.32           C  
ATOM   4656  C   THR B 599     -21.642  16.073  34.151  1.00 91.32           C  
ATOM   4657  O   THR B 599     -22.521  16.534  33.419  1.00 91.32           O  
ATOM   4658  CB  THR B 599     -22.752  15.590  36.344  1.00 91.32           C  
ATOM   4659  CG2 THR B 599     -23.232  14.507  37.304  1.00 91.32           C  
ATOM   4660  OG1 THR B 599     -21.901  16.499  37.054  1.00 91.32           O  
ATOM   4661  N   GLY B 600     -20.374  16.496  34.115  1.00 90.33           N  
ATOM   4662  CA  GLY B 600     -19.991  17.580  33.224  1.00 90.33           C  
ATOM   4663  C   GLY B 600     -19.010  17.150  32.150  1.00 90.33           C  
ATOM   4664  O   GLY B 600     -19.062  16.014  31.673  1.00 90.33           O  
ATOM   4665  N   ALA B 601     -18.303  18.189  31.627  1.00 94.01           N  
ATOM   4666  CA  ALA B 601     -17.243  17.920  30.659  1.00 94.01           C  
ATOM   4667  C   ALA B 601     -16.081  17.175  31.310  1.00 94.01           C  
ATOM   4668  O   ALA B 601     -15.439  17.693  32.227  1.00 94.01           O  
ATOM   4669  CB  ALA B 601     -16.751  19.222  30.032  1.00 94.01           C  
ATOM   4670  N   VAL B 602     -15.848  15.993  30.887  1.00 97.29           N  
ATOM   4671  CA  VAL B 602     -14.845  15.127  31.500  1.00 97.29           C  
ATOM   4672  C   VAL B 602     -13.547  15.192  30.699  1.00 97.29           C  
ATOM   4673  O   VAL B 602     -13.572  15.229  29.466  1.00 97.29           O  
ATOM   4674  CB  VAL B 602     -15.340  13.667  31.597  1.00 97.29           C  
ATOM   4675  CG1 VAL B 602     -14.343  12.810  32.376  1.00 97.29           C  
ATOM   4676  CG2 VAL B 602     -16.719  13.613  32.251  1.00 97.29           C  
ATOM   4677  N   THR B 603     -12.444  15.266  31.324  1.00 98.09           N  
ATOM   4678  CA  THR B 603     -11.119  15.215  30.717  1.00 98.09           C  
ATOM   4679  C   THR B 603     -10.221  14.230  31.460  1.00 98.09           C  
ATOM   4680  O   THR B 603     -10.397  14.005  32.660  1.00 98.09           O  
ATOM   4681  CB  THR B 603     -10.457  16.605  30.700  1.00 98.09           C  
ATOM   4682  CG2 THR B 603     -11.280  17.596  29.883  1.00 98.09           C  
ATOM   4683  OG1 THR B 603     -10.343  17.089  32.044  1.00 98.09           O  
ATOM   4684  N   VAL B 604      -9.358  13.585  30.770  1.00 98.62           N  
ATOM   4685  CA  VAL B 604      -8.339  12.725  31.363  1.00 98.62           C  
ATOM   4686  C   VAL B 604      -6.950  13.271  31.041  1.00 98.62           C  
ATOM   4687  O   VAL B 604      -6.698  13.723  29.922  1.00 98.62           O  
ATOM   4688  CB  VAL B 604      -8.468  11.267  30.867  1.00 98.62           C  
ATOM   4689  CG1 VAL B 604      -8.287  11.195  29.351  1.00 98.62           C  
ATOM   4690  CG2 VAL B 604      -7.451  10.372  31.572  1.00 98.62           C  
ATOM   4691  N   ARG B 605      -6.074  13.310  32.006  1.00 98.56           N  
ATOM   4692  CA  ARG B 605      -4.707  13.810  31.903  1.00 98.56           C  
ATOM   4693  C   ARG B 605      -3.703  12.761  32.370  1.00 98.56           C  
ATOM   4694  O   ARG B 605      -4.037  11.890  33.175  1.00 98.56           O  
ATOM   4695  CB  ARG B 605      -4.541  15.093  32.720  1.00 98.56           C  
ATOM   4696  CG  ARG B 605      -5.526  16.191  32.349  1.00 98.56           C  
ATOM   4697  CD  ARG B 605      -5.464  17.357  33.326  1.00 98.56           C  
ATOM   4698  NE  ARG B 605      -4.126  17.937  33.389  1.00 98.56           N  
ATOM   4699  CZ  ARG B 605      -3.785  19.116  32.877  1.00 98.56           C  
ATOM   4700  NH1 ARG B 605      -4.683  19.868  32.252  1.00 98.56           N1+
ATOM   4701  NH2 ARG B 605      -2.538  19.548  32.992  1.00 98.56           N  
ATOM   4702  N   TYR B 606      -2.524  12.819  31.853  1.00 98.78           N  
ATOM   4703  CA  TYR B 606      -1.468  11.888  32.237  1.00 98.78           C  
ATOM   4704  C   TYR B 606      -0.132  12.606  32.376  1.00 98.78           C  
ATOM   4705  O   TYR B 606       0.284  13.338  31.475  1.00 98.78           O  
ATOM   4706  CB  TYR B 606      -1.349  10.758  31.210  1.00 98.78           C  
ATOM   4707  CG  TYR B 606      -0.175   9.840  31.451  1.00 98.78           C  
ATOM   4708  CD1 TYR B 606       0.993   9.959  30.701  1.00 98.78           C  
ATOM   4709  CD2 TYR B 606      -0.230   8.853  32.429  1.00 98.78           C  
ATOM   4710  CE1 TYR B 606       2.077   9.115  30.918  1.00 98.78           C  
ATOM   4711  CE2 TYR B 606       0.848   8.003  32.655  1.00 98.78           C  
ATOM   4712  CZ  TYR B 606       1.995   8.142  31.896  1.00 98.78           C  
ATOM   4713  OH  TYR B 606       3.065   7.304  32.115  1.00 98.78           O  
ATOM   4714  N   ALA B 607       0.558  12.430  33.527  1.00 98.70           N  
ATOM   4715  CA  ALA B 607       1.894  12.944  33.819  1.00 98.70           C  
ATOM   4716  C   ALA B 607       1.944  14.461  33.660  1.00 98.70           C  
ATOM   4717  O   ALA B 607       2.901  15.001  33.099  1.00 98.70           O  
ATOM   4718  CB  ALA B 607       2.928  12.283  32.913  1.00 98.70           C  
ATOM   4719  N   MET B 608       0.916  15.063  34.149  1.00 98.13           N  
ATOM   4720  CA  MET B 608       0.836  16.518  34.057  1.00 98.13           C  
ATOM   4721  C   MET B 608       0.492  17.130  35.410  1.00 98.13           C  
ATOM   4722  O   MET B 608       0.477  18.354  35.557  1.00 98.13           O  
ATOM   4723  CB  MET B 608      -0.204  16.934  33.015  1.00 98.13           C  
ATOM   4724  CG  MET B 608       0.208  16.631  31.583  1.00 98.13           C  
ATOM   4725  SD  MET B 608      -0.949  17.348  30.352  1.00 98.13           S  
ATOM   4726  CE  MET B 608      -0.409  19.080  30.378  1.00 98.13           C  
ATOM   4727  N   ASP B 609       0.241  16.287  36.453  1.00 97.86           N  
ATOM   4728  CA  ASP B 609      -0.314  16.834  37.687  1.00 97.86           C  
ATOM   4729  C   ASP B 609       0.509  16.402  38.899  1.00 97.86           C  
ATOM   4730  O   ASP B 609       0.613  17.140  39.880  1.00 97.86           O  
ATOM   4731  CB  ASP B 609      -1.771  16.399  37.859  1.00 97.86           C  
ATOM   4732  CG  ASP B 609      -2.691  16.976  36.797  1.00 97.86           C  
ATOM   4733  OD1 ASP B 609      -3.247  18.076  37.004  1.00 97.86           O  
ATOM   4734  OD2 ASP B 609      -2.863  16.323  35.745  1.00 97.86           O1-
ATOM   4735  N   ASN B 610       1.059  15.207  38.857  1.00 97.84           N  
ATOM   4736  CA  ASN B 610       1.779  14.673  40.008  1.00 97.84           C  
ATOM   4737  C   ASN B 610       3.192  14.236  39.631  1.00 97.84           C  
ATOM   4738  O   ASN B 610       3.457  13.909  38.473  1.00 97.84           O  
ATOM   4739  CB  ASN B 610       1.010  13.506  40.629  1.00 97.84           C  
ATOM   4740  CG  ASN B 610      -0.356  13.915  41.145  1.00 97.84           C  
ATOM   4741  ND2 ASN B 610      -1.400  13.272  40.636  1.00 97.84           N  
ATOM   4742  OD1 ASN B 610      -0.471  14.803  41.995  1.00 97.84           O  
ATOM   4743  N   LEU B 611       4.043  14.305  40.559  1.00 97.74           N  
ATOM   4744  CA  LEU B 611       5.423  13.851  40.423  1.00 97.74           C  
ATOM   4745  C   LEU B 611       5.737  12.754  41.435  1.00 97.74           C  
ATOM   4746  O   LEU B 611       5.381  12.867  42.610  1.00 97.74           O  
ATOM   4747  CB  LEU B 611       6.393  15.022  40.605  1.00 97.74           C  
ATOM   4748  CG  LEU B 611       7.864  14.737  40.298  1.00 97.74           C  
ATOM   4749  CD1 LEU B 611       8.050  14.450  38.812  1.00 97.74           C  
ATOM   4750  CD2 LEU B 611       8.738  15.908  40.734  1.00 97.74           C  
ATOM   4751  N   ALA B 612       6.340  11.731  40.983  1.00 97.27           N  
ATOM   4752  CA  ALA B 612       6.690  10.615  41.859  1.00 97.27           C  
ATOM   4753  C   ALA B 612       7.701  11.045  42.918  1.00 97.27           C  
ATOM   4754  O   ALA B 612       8.555  11.897  42.660  1.00 97.27           O  
ATOM   4755  CB  ALA B 612       7.242   9.450  41.041  1.00 97.27           C  
ATOM   4756  N   ALA B 613       7.615  10.242  44.016  1.00 93.02           N  
ATOM   4757  CA  ALA B 613       8.639  10.428  45.040  1.00 93.02           C  
ATOM   4758  C   ALA B 613       9.993   9.908  44.563  1.00 93.02           C  
ATOM   4759  O   ALA B 613      10.080   8.818  43.994  1.00 93.02           O  
ATOM   4760  CB  ALA B 613       8.231   9.730  46.335  1.00 93.02           C  
ATOM   4761  N   GLY B 614      10.974  10.631  44.613  1.00 89.67           N  
ATOM   4762  CA  GLY B 614      12.309  10.223  44.206  1.00 89.67           C  
ATOM   4763  C   GLY B 614      12.722  10.789  42.861  1.00 89.67           C  
ATOM   4764  O   GLY B 614      13.863  10.610  42.430  1.00 89.67           O  
ATOM   4765  N   VAL B 615      11.738  11.192  42.126  1.00 93.00           N  
ATOM   4766  CA  VAL B 615      12.030  11.902  40.885  1.00 93.00           C  
ATOM   4767  C   VAL B 615      12.053  13.407  41.144  1.00 93.00           C  
ATOM   4768  O   VAL B 615      11.135  13.950  41.763  1.00 93.00           O  
ATOM   4769  CB  VAL B 615      11.000  11.567  39.783  1.00 93.00           C  
ATOM   4770  CG1 VAL B 615      11.311  12.337  38.501  1.00 93.00           C  
ATOM   4771  CG2 VAL B 615      10.978  10.063  39.514  1.00 93.00           C  
ATOM   4772  N   SER B 616      13.148  14.061  40.856  1.00 92.71           N  
ATOM   4773  CA  SER B 616      13.238  15.497  41.098  1.00 92.71           C  
ATOM   4774  C   SER B 616      13.363  16.272  39.790  1.00 92.71           C  
ATOM   4775  O   SER B 616      14.433  16.300  39.179  1.00 92.71           O  
ATOM   4776  CB  SER B 616      14.428  15.816  42.004  1.00 92.71           C  
ATOM   4777  OG  SER B 616      14.201  15.336  43.319  1.00 92.71           O  
ATOM   4778  N   ILE B 617      12.317  16.856  39.374  1.00 96.67           N  
ATOM   4779  CA  ILE B 617      12.215  17.719  38.203  1.00 96.67           C  
ATOM   4780  C   ILE B 617      11.471  19.001  38.570  1.00 96.67           C  
ATOM   4781  O   ILE B 617      10.308  18.956  38.978  1.00 96.67           O  
ATOM   4782  CB  ILE B 617      11.504  17.004  37.032  1.00 96.67           C  
ATOM   4783  CG1 ILE B 617      12.180  15.660  36.738  1.00 96.67           C  
ATOM   4784  CG2 ILE B 617      11.487  17.893  35.786  1.00 96.67           C  
ATOM   4785  CD1 ILE B 617      11.430  14.796  35.733  1.00 96.67           C  
ATOM   4786  N   THR B 618      12.113  20.082  38.424  1.00 97.20           N  
ATOM   4787  CA  THR B 618      11.519  21.359  38.806  1.00 97.20           C  
ATOM   4788  C   THR B 618      10.192  21.576  38.083  1.00 97.20           C  
ATOM   4789  O   THR B 618      10.144  21.580  36.851  1.00 97.20           O  
ATOM   4790  CB  THR B 618      12.470  22.531  38.501  1.00 97.20           C  
ATOM   4791  CG2 THR B 618      11.836  23.866  38.878  1.00 97.20           C  
ATOM   4792  OG1 THR B 618      13.681  22.362  39.248  1.00 97.20           O  
ATOM   4793  N   GLY B 619       9.086  21.666  38.894  1.00 96.92           N  
ATOM   4794  CA  GLY B 619       7.757  21.890  38.349  1.00 96.92           C  
ATOM   4795  C   GLY B 619       7.277  20.756  37.463  1.00 96.92           C  
ATOM   4796  O   GLY B 619       6.334  20.925  36.687  1.00 96.92           O  
ATOM   4797  N   GLY B 620       7.972  19.647  37.467  1.00 97.83           N  
ATOM   4798  CA  GLY B 620       7.703  18.574  36.523  1.00 97.83           C  
ATOM   4799  C   GLY B 620       6.644  17.603  37.009  1.00 97.83           C  
ATOM   4800  O   GLY B 620       6.044  17.808  38.067  1.00 97.83           O  
ATOM   4801  N   ALA B 621       6.263  16.630  36.267  1.00 98.16           N  
ATOM   4802  CA  ALA B 621       5.349  15.521  36.527  1.00 98.16           C  
ATOM   4803  C   ALA B 621       5.860  14.229  35.896  1.00 98.16           C  
ATOM   4804  O   ALA B 621       6.764  14.256  35.059  1.00 98.16           O  
ATOM   4805  CB  ALA B 621       3.952  15.849  36.004  1.00 98.16           C  
ATOM   4806  N   SER B 622       5.374  13.152  36.433  1.00 98.41           N  
ATOM   4807  CA  SER B 622       5.819  11.849  35.949  1.00 98.41           C  
ATOM   4808  C   SER B 622       4.654  10.871  35.845  1.00 98.41           C  
ATOM   4809  O   SER B 622       3.523  11.203  36.204  1.00 98.41           O  
ATOM   4810  CB  SER B 622       6.898  11.275  36.868  1.00 98.41           C  
ATOM   4811  OG  SER B 622       6.385  11.060  38.172  1.00 98.41           O  
ATOM   4812  N   GLY B 623       4.832   9.781  35.190  1.00 98.36           N  
ATOM   4813  CA  GLY B 623       3.891   8.681  35.052  1.00 98.36           C  
ATOM   4814  C   GLY B 623       4.566   7.327  34.944  1.00 98.36           C  
ATOM   4815  O   GLY B 623       5.796   7.240  34.946  1.00 98.36           O  
ATOM   4816  N   ASN B 624       3.726   6.279  34.887  1.00 98.63           N  
ATOM   4817  CA  ASN B 624       4.258   4.923  34.957  1.00 98.63           C  
ATOM   4818  C   ASN B 624       3.895   4.113  33.716  1.00 98.63           C  
ATOM   4819  O   ASN B 624       4.154   2.909  33.657  1.00 98.63           O  
ATOM   4820  CB  ASN B 624       3.759   4.214  36.218  1.00 98.63           C  
ATOM   4821  CG  ASN B 624       4.236   4.884  37.492  1.00 98.63           C  
ATOM   4822  ND2 ASN B 624       5.417   4.496  37.959  1.00 98.63           N  
ATOM   4823  OD1 ASN B 624       3.549   5.742  38.052  1.00 98.63           O  
ATOM   4824  N   LEU B 625       3.243   4.721  32.717  1.00 98.73           N  
ATOM   4825  CA  LEU B 625       2.733   3.980  31.568  1.00 98.73           C  
ATOM   4826  C   LEU B 625       3.812   3.816  30.504  1.00 98.73           C  
ATOM   4827  O   LEU B 625       4.407   4.801  30.061  1.00 98.73           O  
ATOM   4828  CB  LEU B 625       1.514   4.688  30.971  1.00 98.73           C  
ATOM   4829  CG  LEU B 625       0.768   3.939  29.866  1.00 98.73           C  
ATOM   4830  CD1 LEU B 625       0.129   2.672  30.423  1.00 98.73           C  
ATOM   4831  CD2 LEU B 625      -0.284   4.838  29.226  1.00 98.73           C  
ATOM   4832  N   ARG B 626       4.172   2.630  30.060  1.00 98.43           N  
ATOM   4833  CA  ARG B 626       5.091   2.284  28.980  1.00 98.43           C  
ATOM   4834  C   ARG B 626       4.576   1.089  28.185  1.00 98.43           C  
ATOM   4835  O   ARG B 626       3.559   0.492  28.541  1.00 98.43           O  
ATOM   4836  CB  ARG B 626       6.485   1.983  29.535  1.00 98.43           C  
ATOM   4837  CG  ARG B 626       6.511   0.859  30.558  1.00 98.43           C  
ATOM   4838  CD  ARG B 626       7.007  -0.445  29.951  1.00 98.43           C  
ATOM   4839  NE  ARG B 626       7.039  -1.521  30.937  1.00 98.43           N  
ATOM   4840  CZ  ARG B 626       6.713  -2.787  30.689  1.00 98.43           C  
ATOM   4841  NH1 ARG B 626       6.322  -3.161  29.476  1.00 98.43           N1+
ATOM   4842  NH2 ARG B 626       6.778  -3.685  31.661  1.00 98.43           N  
ATOM   4843  N   ASP B 627       5.163   0.833  27.052  1.00 97.26           N  
ATOM   4844  CA  ASP B 627       4.748  -0.325  26.267  1.00 97.26           C  
ATOM   4845  C   ASP B 627       5.610  -1.544  26.589  1.00 97.26           C  
ATOM   4846  O   ASP B 627       6.253  -1.596  27.639  1.00 97.26           O  
ATOM   4847  CB  ASP B 627       4.816  -0.012  24.771  1.00 97.26           C  
ATOM   4848  CG  ASP B 627       6.238   0.044  24.242  1.00 97.26           C  
ATOM   4849  OD1 ASP B 627       7.191   0.033  25.050  1.00 97.26           O  
ATOM   4850  OD2 ASP B 627       6.407   0.102  23.004  1.00 97.26           O1-
ATOM   4851  N   SER B 628       5.616  -2.542  25.762  1.00 94.79           N  
ATOM   4852  CA  SER B 628       6.305  -3.803  26.019  1.00 94.79           C  
ATOM   4853  C   SER B 628       7.506  -3.975  25.096  1.00 94.79           C  
ATOM   4854  O   SER B 628       7.921  -5.100  24.811  1.00 94.79           O  
ATOM   4855  CB  SER B 628       5.347  -4.982  25.847  1.00 94.79           C  
ATOM   4856  OG  SER B 628       4.327  -4.949  26.831  1.00 94.79           O  
ATOM   4857  N   THR B 629       8.002  -2.891  24.628  1.00 94.30           N  
ATOM   4858  CA  THR B 629       9.236  -2.928  23.852  1.00 94.30           C  
ATOM   4859  C   THR B 629      10.360  -3.577  24.655  1.00 94.30           C  
ATOM   4860  O   THR B 629      10.508  -3.313  25.851  1.00 94.30           O  
ATOM   4861  CB  THR B 629       9.664  -1.515  23.413  1.00 94.30           C  
ATOM   4862  CG2 THR B 629      10.987  -1.552  22.656  1.00 94.30           C  
ATOM   4863  OG1 THR B 629       8.654  -0.959  22.563  1.00 94.30           O  
ATOM   4864  N   THR B 630      11.231  -4.419  24.010  1.00 93.77           N  
ATOM   4865  CA  THR B 630      12.270  -5.161  24.714  1.00 93.77           C  
ATOM   4866  C   THR B 630      13.653  -4.620  24.363  1.00 93.77           C  
ATOM   4867  O   THR B 630      14.658  -5.056  24.928  1.00 93.77           O  
ATOM   4868  CB  THR B 630      12.205  -6.664  24.385  1.00 93.77           C  
ATOM   4869  CG2 THR B 630      10.903  -7.281  24.886  1.00 93.77           C  
ATOM   4870  OG1 THR B 630      12.289  -6.840  22.965  1.00 93.77           O  
ATOM   4871  N   ASP B 631      13.802  -3.685  23.549  1.00 93.92           N  
ATOM   4872  CA  ASP B 631      15.087  -3.106  23.167  1.00 93.92           C  
ATOM   4873  C   ASP B 631      15.813  -2.532  24.381  1.00 93.92           C  
ATOM   4874  O   ASP B 631      15.177  -2.069  25.330  1.00 93.92           O  
ATOM   4875  CB  ASP B 631      14.892  -2.020  22.107  1.00 93.92           C  
ATOM   4876  CG  ASP B 631      14.340  -2.559  20.800  1.00 93.92           C  
ATOM   4877  OD1 ASP B 631      14.358  -3.792  20.592  1.00 93.92           O  
ATOM   4878  OD2 ASP B 631      13.885  -1.744  19.968  1.00 93.92           O1-
ATOM   4879  N   THR B 632      17.148  -2.627  24.305  1.00 96.11           N  
ATOM   4880  CA  THR B 632      17.975  -2.104  25.387  1.00 96.11           C  
ATOM   4881  C   THR B 632      19.207  -1.394  24.832  1.00 96.11           C  
ATOM   4882  O   THR B 632      19.489  -1.474  23.635  1.00 96.11           O  
ATOM   4883  CB  THR B 632      18.414  -3.226  26.347  1.00 96.11           C  
ATOM   4884  CG2 THR B 632      17.208  -3.953  26.931  1.00 96.11           C  
ATOM   4885  OG1 THR B 632      19.226  -4.166  25.633  1.00 96.11           O  
ATOM   4886  N   THR B 633      19.834  -0.595  25.633  1.00 96.48           N  
ATOM   4887  CA  THR B 633      21.172  -0.056  25.417  1.00 96.48           C  
ATOM   4888  C   THR B 633      22.076  -0.358  26.610  1.00 96.48           C  
ATOM   4889  O   THR B 633      21.621  -0.902  27.618  1.00 96.48           O  
ATOM   4890  CB  THR B 633      21.130   1.464  25.174  1.00 96.48           C  
ATOM   4891  CG2 THR B 633      20.736   2.213  26.443  1.00 96.48           C  
ATOM   4892  OG1 THR B 633      22.424   1.910  24.751  1.00 96.48           O  
ATOM   4893  N   VAL B 634      23.352  -0.193  26.423  1.00 95.94           N  
ATOM   4894  CA  VAL B 634      24.330  -0.407  27.484  1.00 95.94           C  
ATOM   4895  C   VAL B 634      25.076   0.894  27.769  1.00 95.94           C  
ATOM   4896  O   VAL B 634      25.633   1.510  26.857  1.00 95.94           O  
ATOM   4897  CB  VAL B 634      25.331  -1.526  27.115  1.00 95.94           C  
ATOM   4898  CG1 VAL B 634      26.368  -1.708  28.222  1.00 95.94           C  
ATOM   4899  CG2 VAL B 634      24.592  -2.836  26.850  1.00 95.94           C  
ATOM   4900  N   ILE B 635      24.989   1.322  28.967  1.00 96.30           N  
ATOM   4901  CA  ILE B 635      25.665   2.531  29.424  1.00 96.30           C  
ATOM   4902  C   ILE B 635      26.471   2.226  30.685  1.00 96.30           C  
ATOM   4903  O   ILE B 635      25.915   1.789  31.695  1.00 96.30           O  
ATOM   4904  CB  ILE B 635      24.660   3.673  29.694  1.00 96.30           C  
ATOM   4905  CG1 ILE B 635      23.752   3.885  28.477  1.00 96.30           C  
ATOM   4906  CG2 ILE B 635      25.396   4.965  30.060  1.00 96.30           C  
ATOM   4907  CD1 ILE B 635      22.555   4.786  28.746  1.00 96.30           C  
ATOM   4908  N   ALA B 636      27.731   2.509  30.579  1.00 93.60           N  
ATOM   4909  CA  ALA B 636      28.633   2.244  31.697  1.00 93.60           C  
ATOM   4910  C   ALA B 636      28.456   0.822  32.219  1.00 93.60           C  
ATOM   4911  O   ALA B 636      28.313   0.610  33.426  1.00 93.60           O  
ATOM   4912  CB  ALA B 636      28.399   3.253  32.819  1.00 93.60           C  
ATOM   4913  N   ASN B 637      28.360  -0.154  31.390  1.00 93.27           N  
ATOM   4914  CA  ASN B 637      28.307  -1.593  31.626  1.00 93.27           C  
ATOM   4915  C   ASN B 637      26.979  -2.009  32.253  1.00 93.27           C  
ATOM   4916  O   ASN B 637      26.853  -3.120  32.770  1.00 93.27           O  
ATOM   4917  CB  ASN B 637      29.474  -2.035  32.511  1.00 93.27           C  
ATOM   4918  CG  ASN B 637      30.813  -1.928  31.808  1.00 93.27           C  
ATOM   4919  ND2 ASN B 637      31.849  -1.570  32.558  1.00 93.27           N  
ATOM   4920  OD1 ASN B 637      30.915  -2.164  30.601  1.00 93.27           O  
ATOM   4921  N   ASN B 638      26.057  -1.152  32.275  1.00 95.92           N  
ATOM   4922  CA  ASN B 638      24.713  -1.492  32.730  1.00 95.92           C  
ATOM   4923  C   ASN B 638      23.711  -1.472  31.579  1.00 95.92           C  
ATOM   4924  O   ASN B 638      23.801  -0.628  30.686  1.00 95.92           O  
ATOM   4925  CB  ASN B 638      24.265  -0.539  33.840  1.00 95.92           C  
ATOM   4926  CG  ASN B 638      25.140  -0.629  35.075  1.00 95.92           C  
ATOM   4927  ND2 ASN B 638      25.824   0.463  35.397  1.00 95.92           N  
ATOM   4928  OD1 ASN B 638      25.202  -1.671  35.733  1.00 95.92           O  
ATOM   4929  N   VAL B 639      22.735  -2.393  31.610  1.00 96.47           N  
ATOM   4930  CA  VAL B 639      21.703  -2.489  30.583  1.00 96.47           C  
ATOM   4931  C   VAL B 639      20.540  -1.562  30.930  1.00 96.47           C  
ATOM   4932  O   VAL B 639      20.028  -1.593  32.052  1.00 96.47           O  
ATOM   4933  CB  VAL B 639      21.198  -3.940  30.420  1.00 96.47           C  
ATOM   4934  CG1 VAL B 639      20.063  -4.006  29.400  1.00 96.47           C  
ATOM   4935  CG2 VAL B 639      22.345  -4.861  30.009  1.00 96.47           C  
ATOM   4936  N   TYR B 640      20.135  -0.736  30.112  1.00 97.23           N  
ATOM   4937  CA  TYR B 640      19.003   0.170  30.266  1.00 97.23           C  
ATOM   4938  C   TYR B 640      17.934  -0.110  29.216  1.00 97.23           C
[truncated: 839,105 more chars]
