# Supplementary material for: Functional domains of Acinetobacter bacteriophage tail fibers
Source: Front Microbiol. 2024 Apr 16;15:1230997. doi: 10.3389/fmicb.2024.1230997 (PMC11058221; doi:10.3389/fmicb.2024.1230997)
Supplement: Supplementary Table 1 — Abbreviations used throughout the article. [file Data_Sheet_1.ZIP › Supplementary Data/Models/MH133207.pdb]

ATOM      1  N   MET B   1      -4.481-145.896 -79.710  1.00 21.55           N  
ATOM      2  CA  MET B   1      -3.638-145.421 -80.803  1.00 21.55           C  
ATOM      3  C   MET B   1      -2.213-145.169 -80.321  1.00 21.55           C  
ATOM      4  O   MET B   1      -1.280-145.121 -81.126  1.00 21.55           O  
ATOM      5  CB  MET B   1      -4.217-144.143 -81.413  1.00 21.55           C  
ATOM      6  CG  MET B   1      -5.119-144.390 -82.611  1.00 21.55           C  
ATOM      7  SD  MET B   1      -5.620-142.835 -83.447  1.00 21.55           S  
ATOM      8  CE  MET B   1      -6.348-143.509 -84.966  1.00 21.55           C  
ATOM      9  N   GLY B   2      -2.160-144.611 -79.119  1.00 25.89           N  
ATOM     10  CA  GLY B   2      -1.041-144.541 -78.193  1.00 25.89           C  
ATOM     11  C   GLY B   2      -0.224-145.818 -78.146  1.00 25.89           C  
ATOM     12  O   GLY B   2       0.807-145.878 -77.472  1.00 25.89           O  
ATOM     13  N   ALA B   3      -0.961-146.770 -78.513  1.00 26.00           N  
ATOM     14  CA  ALA B   3      -0.438-148.125 -78.358  1.00 26.00           C  
ATOM     15  C   ALA B   3       0.470-148.500 -79.526  1.00 26.00           C  
ATOM     16  O   ALA B   3       0.713-149.682 -79.777  1.00 26.00           O  
ATOM     17  CB  ALA B   3      -1.583-149.127 -78.235  1.00 26.00           C  
ATOM     18  N   MET B   4       0.638-147.467 -80.467  1.00 27.52           N  
ATOM     19  CA  MET B   4       1.396-147.864 -81.650  1.00 27.52           C  
ATOM     20  C   MET B   4       2.812-148.288 -81.273  1.00 27.52           C  
ATOM     21  O   MET B   4       3.527-147.546 -80.597  1.00 27.52           O  
ATOM     22  CB  MET B   4       1.446-146.721 -82.666  1.00 27.52           C  
ATOM     23  CG  MET B   4       0.688-147.010 -83.952  1.00 27.52           C  
ATOM     24  SD  MET B   4       0.826-145.646 -85.171  1.00 27.52           S  
ATOM     25  CE  MET B   4       1.643-146.518 -86.536  1.00 27.52           C  
ATOM     26  N   LYS B   5       3.024-149.594 -81.420  1.00 29.51           N  
ATOM     27  CA  LYS B   5       4.240-150.311 -81.048  1.00 29.51           C  
ATOM     28  C   LYS B   5       5.300-150.200 -82.140  1.00 29.51           C  
ATOM     29  O   LYS B   5       4.972-150.143 -83.327  1.00 29.51           O  
ATOM     30  CB  LYS B   5       3.931-151.782 -80.765  1.00 29.51           C  
ATOM     31  CG  LYS B   5       3.019-152.003 -79.567  1.00 29.51           C  
ATOM     32  CD  LYS B   5       2.817-153.487 -79.286  1.00 29.51           C  
ATOM     33  CE  LYS B   5       1.898-153.710 -78.092  1.00 29.51           C  
ATOM     34  NZ  LYS B   5       1.719-155.163 -77.795  1.00 29.51           N1+
ATOM     35  N   ILE B   6       6.247-149.332 -82.110  1.00 30.92           N  
ATOM     36  CA  ILE B   6       7.397-149.496 -82.993  1.00 30.92           C  
ATOM     37  C   ILE B   6       7.663-150.982 -83.223  1.00 30.92           C  
ATOM     38  O   ILE B   6       7.856-151.740 -82.269  1.00 30.92           O  
ATOM     39  CB  ILE B   6       8.655-148.810 -82.415  1.00 30.92           C  
ATOM     40  CG1 ILE B   6       8.387-147.321 -82.171  1.00 30.92           C  
ATOM     41  CG2 ILE B   6       9.853-149.004 -83.350  1.00 30.92           C  
ATOM     42  CD1 ILE B   6       9.523-146.594 -81.465  1.00 30.92           C  
ATOM     43  N   PRO B   7       7.103-151.466 -84.513  1.00 30.58           N  
ATOM     44  CA  PRO B   7       7.324-152.885 -84.800  1.00 30.58           C  
ATOM     45  C   PRO B   7       8.730-153.350 -84.429  1.00 30.58           C  
ATOM     46  O   PRO B   7       9.715-152.704 -84.796  1.00 30.58           O  
ATOM     47  CB  PRO B   7       7.100-152.979 -86.312  1.00 30.58           C  
ATOM     48  CG  PRO B   7       6.846-151.572 -86.748  1.00 30.58           C  
ATOM     49  CD  PRO B   7       6.988-150.670 -85.555  1.00 30.58           C  
ATOM     50  N   THR B   8       8.931-153.775 -83.254  1.00 28.40           N  
ATOM     51  CA  THR B   8      10.116-154.606 -83.069  1.00 28.40           C  
ATOM     52  C   THR B   8      10.048-155.848 -83.953  1.00 28.40           C  
ATOM     53  O   THR B   8       8.963-156.267 -84.363  1.00 28.40           O  
ATOM     54  CB  THR B   8      10.278-155.029 -81.597  1.00 28.40           C  
ATOM     55  CG2 THR B   8      10.638-153.835 -80.719  1.00 28.40           C  
ATOM     56  OG1 THR B   8       9.048-155.597 -81.131  1.00 28.40           O  
ATOM     57  N   GLY B   9      10.875-156.234 -84.934  1.00 28.82           N  
ATOM     58  CA  GLY B   9      10.740-157.482 -85.667  1.00 28.82           C  
ATOM     59  C   GLY B   9       9.684-158.404 -85.086  1.00 28.82           C  
ATOM     60  O   GLY B   9       8.901-157.995 -84.226  1.00 28.82           O  
ATOM     61  N   GLY B  10       9.850-159.769 -85.250  1.00 27.65           N  
ATOM     62  CA  GLY B  10       8.944-160.892 -85.074  1.00 27.65           C  
ATOM     63  C   GLY B  10       8.113-160.796 -83.809  1.00 27.65           C  
ATOM     64  O   GLY B  10       7.330-161.698 -83.505  1.00 27.65           O  
ATOM     65  N   PHE B  11       8.705-160.272 -82.665  1.00 27.55           N  
ATOM     66  CA  PHE B  11       8.013-160.767 -81.481  1.00 27.55           C  
ATOM     67  C   PHE B  11       6.730-159.981 -81.235  1.00 27.55           C  
ATOM     68  O   PHE B  11       6.501-158.945 -81.863  1.00 27.55           O  
ATOM     69  CB  PHE B  11       8.923-160.684 -80.251  1.00 27.55           C  
ATOM     70  CG  PHE B  11       9.924-161.804 -80.160  1.00 27.55           C  
ATOM     71  CD1 PHE B  11       9.575-163.021 -79.588  1.00 27.55           C  
ATOM     72  CD2 PHE B  11      11.214-161.639 -80.646  1.00 27.55           C  
ATOM     73  CE1 PHE B  11      10.499-164.060 -79.502  1.00 27.55           C  
ATOM     74  CE2 PHE B  11      12.143-162.672 -80.564  1.00 27.55           C  
ATOM     75  CZ  PHE B  11      11.784-163.882 -79.991  1.00 27.55           C  
ATOM     76  N   GLY B  12       6.261-160.018 -80.001  1.00 26.12           N  
ATOM     77  CA  GLY B  12       4.991-159.676 -79.379  1.00 26.12           C  
ATOM     78  C   GLY B  12       4.598-158.225 -79.584  1.00 26.12           C  
ATOM     79  O   GLY B  12       5.359-157.445 -80.160  1.00 26.12           O  
ATOM     80  N   ASP B  13       3.336-157.993 -79.489  1.00 29.79           N  
ATOM     81  CA  ASP B  13       2.405-156.872 -79.577  1.00 29.79           C  
ATOM     82  C   ASP B  13       2.949-155.648 -78.844  1.00 29.79           C  
ATOM     83  O   ASP B  13       2.244-154.649 -78.683  1.00 29.79           O  
ATOM     84  CB  ASP B  13       1.039-157.261 -79.010  1.00 29.79           C  
ATOM     85  CG  ASP B  13       0.185-158.035 -79.999  1.00 29.79           C  
ATOM     86  OD1 ASP B  13       0.516-158.057 -81.204  1.00 29.79           O  
ATOM     87  OD2 ASP B  13      -0.830-158.625 -79.569  1.00 29.79           O1-
ATOM     88  N   TYR B  14       3.829-155.896 -77.947  1.00 29.17           N  
ATOM     89  CA  TYR B  14       4.073-154.709 -77.135  1.00 29.17           C  
ATOM     90  C   TYR B  14       5.023-153.750 -77.842  1.00 29.17           C  
ATOM     91  O   TYR B  14       6.139-154.128 -78.207  1.00 29.17           O  
ATOM     92  CB  TYR B  14       4.646-155.100 -75.770  1.00 29.17           C  
ATOM     93  CG  TYR B  14       3.688-155.890 -74.912  1.00 29.17           C  
ATOM     94  CD1 TYR B  14       2.676-155.254 -74.196  1.00 29.17           C  
ATOM     95  CD2 TYR B  14       3.792-157.273 -74.816  1.00 29.17           C  
ATOM     96  CE1 TYR B  14       1.792-155.978 -73.403  1.00 29.17           C  
ATOM     97  CE2 TYR B  14       2.913-158.007 -74.026  1.00 29.17           C  
ATOM     98  CZ  TYR B  14       1.917-157.352 -73.325  1.00 29.17           C  
ATOM     99  OH  TYR B  14       1.045-158.073 -72.542  1.00 29.17           O  
ATOM    100  N   SER B  15       4.523-153.097 -78.883  1.00 32.46           N  
ATOM    101  CA  SER B  15       5.253-152.088 -79.643  1.00 32.46           C  
ATOM    102  C   SER B  15       5.368-150.784 -78.861  1.00 32.46           C  
ATOM    103  O   SER B  15       4.501-150.464 -78.046  1.00 32.46           O  
ATOM    104  CB  SER B  15       4.569-151.829 -80.986  1.00 32.46           C  
ATOM    105  OG  SER B  15       3.209-151.475 -80.797  1.00 32.46           O  
ATOM    106  N   ILE B  16       6.644-150.397 -78.364  1.00 34.85           N  
ATOM    107  CA  ILE B  16       6.825-149.025 -77.905  1.00 34.85           C  
ATOM    108  C   ILE B  16       6.155-148.061 -78.881  1.00 34.85           C  
ATOM    109  O   ILE B  16       6.446-148.079 -80.079  1.00 34.85           O  
ATOM    110  CB  ILE B  16       8.322-148.674 -77.748  1.00 34.85           C  
ATOM    111  CG1 ILE B  16       9.000-149.649 -76.778  1.00 34.85           C  
ATOM    112  CG2 ILE B  16       8.491-147.227 -77.277  1.00 34.85           C  
ATOM    113  CD1 ILE B  16      10.512-149.490 -76.698  1.00 34.85           C  
ATOM    114  N   THR B  17       4.839-147.641 -78.601  1.00 38.38           N  
ATOM    115  CA  THR B  17       4.054-146.800 -79.498  1.00 38.38           C  
ATOM    116  C   THR B  17       4.421-145.330 -79.320  1.00 38.38           C  
ATOM    117  O   THR B  17       4.995-144.947 -78.299  1.00 38.38           O  
ATOM    118  CB  THR B  17       2.544-146.988 -79.262  1.00 38.38           C  
ATOM    119  CG2 THR B  17       2.126-148.435 -79.498  1.00 38.38           C  
ATOM    120  OG1 THR B  17       2.229-146.624 -77.912  1.00 38.38           O  
ATOM    121  N   VAL B  18       4.481-144.557 -80.392  1.00 36.79           N  
ATOM    122  CA  VAL B  18       4.612-143.104 -80.358  1.00 36.79           C  
ATOM    123  C   VAL B  18       3.787-142.538 -79.204  1.00 36.79           C  
ATOM    124  O   VAL B  18       4.190-141.564 -78.565  1.00 36.79           O  
ATOM    125  CB  VAL B  18       4.173-142.463 -81.693  1.00 36.79           C  
ATOM    126  CG1 VAL B  18       4.213-140.939 -81.599  1.00 36.79           C  
ATOM    127  CG2 VAL B  18       5.058-142.954 -82.837  1.00 36.79           C  
ATOM    128  N   GLY B  19       2.752-143.195 -78.772  1.00 41.16           N  
ATOM    129  CA  GLY B  19       1.915-142.816 -77.645  1.00 41.16           C  
ATOM    130  C   GLY B  19       2.632-142.907 -76.311  1.00 41.16           C  
ATOM    131  O   GLY B  19       2.519-142.007 -75.477  1.00 41.16           O  
ATOM    132  N   SER B  20       3.422-144.018 -76.187  1.00 42.91           N  
ATOM    133  CA  SER B  20       4.152-144.202 -74.937  1.00 42.91           C  
ATOM    134  C   SER B  20       5.245-143.151 -74.775  1.00 42.91           C  
ATOM    135  O   SER B  20       5.524-142.703 -73.661  1.00 42.91           O  
ATOM    136  CB  SER B  20       4.766-145.601 -74.874  1.00 42.91           C  
ATOM    137  OG  SER B  20       4.670-146.249 -76.131  1.00 42.91           O  
ATOM    138  N   ILE B  21       5.845-142.760 -75.990  1.00 43.81           N  
ATOM    139  CA  ILE B  21       6.841-141.694 -75.967  1.00 43.81           C  
ATOM    140  C   ILE B  21       6.167-140.365 -75.637  1.00 43.81           C  
ATOM    141  O   ILE B  21       6.696-139.571 -74.855  1.00 43.81           O  
ATOM    142  CB  ILE B  21       7.592-141.595 -77.314  1.00 43.81           C  
ATOM    143  CG1 ILE B  21       8.394-142.875 -77.574  1.00 43.81           C  
ATOM    144  CG2 ILE B  21       8.504-140.364 -77.334  1.00 43.81           C  
ATOM    145  CD1 ILE B  21       9.003-142.951 -78.967  1.00 43.81           C  
ATOM    146  N   GLY B  22       4.926-140.116 -76.269  1.00 45.53           N  
ATOM    147  CA  GLY B  22       4.138-138.942 -75.930  1.00 45.53           C  
ATOM    148  C   GLY B  22       3.772-138.873 -74.459  1.00 45.53           C  
ATOM    149  O   GLY B  22       3.865-137.811 -73.841  1.00 45.53           O  
ATOM    150  N   ASP B  23       3.410-139.939 -73.776  1.00 52.12           N  
ATOM    151  CA  ASP B  23       3.073-139.989 -72.356  1.00 52.12           C  
ATOM    152  C   ASP B  23       4.292-139.675 -71.491  1.00 52.12           C  
ATOM    153  O   ASP B  23       4.177-138.989 -70.474  1.00 52.12           O  
ATOM    154  CB  ASP B  23       2.506-141.361 -71.987  1.00 52.12           C  
ATOM    155  CG  ASP B  23       1.096-141.579 -72.509  1.00 52.12           C  
ATOM    156  OD1 ASP B  23       0.394-140.587 -72.802  1.00 52.12           O  
ATOM    157  OD2 ASP B  23       0.683-142.753 -72.624  1.00 52.12           O1-
ATOM    158  N   PHE B  24       5.440-140.151 -71.990  1.00 47.67           N  
ATOM    159  CA  PHE B  24       6.696-139.866 -71.306  1.00 47.67           C  
ATOM    160  C   PHE B  24       6.999-138.372 -71.330  1.00 47.67           C  
ATOM    161  O   PHE B  24       7.381-137.794 -70.311  1.00 47.67           O  
ATOM    162  CB  PHE B  24       7.848-140.646 -71.946  1.00 47.67           C  
ATOM    163  CG  PHE B  24       9.201-140.298 -71.388  1.00 47.67           C  
ATOM    164  CD1 PHE B  24      10.062-139.459 -72.085  1.00 47.67           C  
ATOM    165  CD2 PHE B  24       9.613-140.810 -70.164  1.00 47.67           C  
ATOM    166  CE1 PHE B  24      11.316-139.136 -71.570  1.00 47.67           C  
ATOM    167  CE2 PHE B  24      10.863-140.491 -69.643  1.00 47.67           C  
ATOM    168  CZ  PHE B  24      11.714-139.654 -70.348  1.00 47.67           C  
ATOM    169  N   ILE B  25       6.776-137.771 -72.514  1.00 47.29           N  
ATOM    170  CA  ILE B  25       7.045-136.347 -72.675  1.00 47.29           C  
ATOM    171  C   ILE B  25       6.058-135.537 -71.837  1.00 47.29           C  
ATOM    172  O   ILE B  25       6.446-134.582 -71.160  1.00 47.29           O  
ATOM    173  CB  ILE B  25       6.964-135.920 -74.158  1.00 47.29           C  
ATOM    174  CG1 ILE B  25       8.097-136.567 -74.962  1.00 47.29           C  
ATOM    175  CG2 ILE B  25       7.004-134.394 -74.284  1.00 47.29           C  
ATOM    176  CD1 ILE B  25       7.972-136.382 -76.468  1.00 47.29           C  
ATOM    177  N   ILE B  26       4.827-135.897 -71.769  1.00 51.93           N  
ATOM    178  CA  ILE B  26       3.779-135.223 -71.009  1.00 51.93           C  
ATOM    179  C   ILE B  26       4.086-135.312 -69.516  1.00 51.93           C  
ATOM    180  O   ILE B  26       3.986-134.317 -68.795  1.00 51.93           O  
ATOM    181  CB  ILE B  26       2.388-135.826 -71.308  1.00 51.93           C  
ATOM    182  CG1 ILE B  26       1.920-135.421 -72.710  1.00 51.93           C  
ATOM    183  CG2 ILE B  26       1.373-135.394 -70.245  1.00 51.93           C  
ATOM    184  CD1 ILE B  26       0.702-136.190 -73.203  1.00 51.93           C  
ATOM    185  N   ASP B  27       4.473-136.422 -69.023  1.00 49.75           N  
ATOM    186  CA  ASP B  27       4.752-136.624 -67.605  1.00 49.75           C  
ATOM    187  C   ASP B  27       5.970-135.815 -67.164  1.00 49.75           C  
ATOM    188  O   ASP B  27       5.967-135.218 -66.086  1.00 49.75           O  
ATOM    189  CB  ASP B  27       4.971-138.109 -67.308  1.00 49.75           C  
ATOM    190  CG  ASP B  27       3.673-138.869 -67.096  1.00 49.75           C  
ATOM    191  OD1 ASP B  27       2.610-138.230 -66.945  1.00 49.75           O  
ATOM    192  OD2 ASP B  27       3.715-140.118 -67.077  1.00 49.75           O1-
ATOM    193  N   THR B  28       7.002-135.715 -68.047  1.00 45.40           N  
ATOM    194  CA  THR B  28       8.208-134.953 -67.742  1.00 45.40           C  
ATOM    195  C   THR B  28       7.906-133.457 -67.698  1.00 45.40           C  
ATOM    196  O   THR B  28       8.378-132.749 -66.806  1.00 45.40           O  
ATOM    197  CB  THR B  28       9.317-135.225 -68.775  1.00 45.40           C  
ATOM    198  CG2 THR B  28      10.634-134.586 -68.349  1.00 45.40           C  
ATOM    199  OG1 THR B  28       9.504-136.640 -68.903  1.00 45.40           O  
ATOM    200  N   PHE B  29       7.047-133.003 -68.607  1.00 48.57           N  
ATOM    201  CA  PHE B  29       6.691-131.590 -68.663  1.00 48.57           C  
ATOM    202  C   PHE B  29       5.814-131.206 -67.476  1.00 48.57           C  
ATOM    203  O   PHE B  29       5.968-130.123 -66.909  1.00 48.57           O  
ATOM    204  CB  PHE B  29       5.969-131.267 -69.975  1.00 48.57           C  
ATOM    205  CG  PHE B  29       6.527-130.070 -70.695  1.00 48.57           C  
ATOM    206  CD1 PHE B  29       6.067-128.791 -70.406  1.00 48.57           C  
ATOM    207  CD2 PHE B  29       7.511-130.223 -71.663  1.00 48.57           C  
ATOM    208  CE1 PHE B  29       6.582-127.680 -71.072  1.00 48.57           C  
ATOM    209  CE2 PHE B  29       8.030-129.118 -72.332  1.00 48.57           C  
ATOM    210  CZ  PHE B  29       7.563-127.848 -72.036  1.00 48.57           C  
ATOM    211  N   ASN B  30       4.836-132.004 -67.123  1.00 49.26           N  
ATOM    212  CA  ASN B  30       3.985-131.768 -65.962  1.00 49.26           C  
ATOM    213  C   ASN B  30       4.807-131.607 -64.687  1.00 49.26           C  
ATOM    214  O   ASN B  30       4.527-130.730 -63.868  1.00 49.26           O  
ATOM    215  CB  ASN B  30       2.971-132.903 -65.800  1.00 49.26           C  
ATOM    216  CG  ASN B  30       1.624-132.574 -66.413  1.00 49.26           C  
ATOM    217  ND2 ASN B  30       0.795-133.594 -66.605  1.00 49.26           N  
ATOM    218  OD1 ASN B  30       1.331-131.414 -66.713  1.00 49.26           O  
ATOM    219  N   LEU B  31       5.728-132.391 -64.603  1.00 44.20           N  
ATOM    220  CA  LEU B  31       6.588-132.340 -63.426  1.00 44.20           C  
ATOM    221  C   LEU B  31       7.369-131.031 -63.380  1.00 44.20           C  
ATOM    222  O   LEU B  31       7.527-130.434 -62.312  1.00 44.20           O  
ATOM    223  CB  LEU B  31       7.555-133.526 -63.416  1.00 44.20           C  
ATOM    224  CG  LEU B  31       7.534-134.408 -62.167  1.00 44.20           C  
ATOM    225  CD1 LEU B  31       6.950-135.778 -62.495  1.00 44.20           C  
ATOM    226  CD2 LEU B  31       8.936-134.545 -61.584  1.00 44.20           C  
ATOM    227  N   ALA B  32       7.904-130.540 -64.526  1.00 40.75           N  
ATOM    228  CA  ALA B  32       8.728-129.336 -64.592  1.00 40.75           C  
ATOM    229  C   ALA B  32       7.893-128.085 -64.334  1.00 40.75           C  
ATOM    230  O   ALA B  32       8.391-127.103 -63.780  1.00 40.75           O  
ATOM    231  CB  ALA B  32       9.421-129.239 -65.949  1.00 40.75           C  
ATOM    232  N   THR B  33       6.672-128.067 -64.852  1.00 42.29           N  
ATOM    233  CA  THR B  33       5.919-126.819 -64.833  1.00 42.29           C  
ATOM    234  C   THR B  33       5.061-126.724 -63.575  1.00 42.29           C  
ATOM    235  O   THR B  33       5.103-125.719 -62.862  1.00 42.29           O  
ATOM    236  CB  THR B  33       5.024-126.687 -66.079  1.00 42.29           C  
ATOM    237  CG2 THR B  33       5.855-126.400 -67.325  1.00 42.29           C  
ATOM    238  OG1 THR B  33       4.300-127.908 -66.271  1.00 42.29           O  
ATOM    239  N   LYS B  34       4.133-127.695 -63.354  1.00 44.20           N  
ATOM    240  CA  LYS B  34       3.138-127.555 -62.294  1.00 44.20           C  
ATOM    241  C   LYS B  34       3.804-127.448 -60.925  1.00 44.20           C  
ATOM    242  O   LYS B  34       3.444-126.588 -60.119  1.00 44.20           O  
ATOM    243  CB  LYS B  34       2.164-128.734 -62.313  1.00 44.20           C  
ATOM    244  CG  LYS B  34       1.078-128.657 -61.249  1.00 44.20           C  
ATOM    245  CD  LYS B  34      -0.047-129.646 -61.526  1.00 44.20           C  
ATOM    246  CE  LYS B  34      -1.025-129.721 -60.362  1.00 44.20           C  
ATOM    247  NZ  LYS B  34      -1.747-128.429 -60.161  1.00 44.20           N1+
ATOM    248  N   ASP B  35       4.743-128.352 -60.569  1.00 42.17           N  
ATOM    249  CA  ASP B  35       5.318-128.369 -59.228  1.00 42.17           C  
ATOM    250  C   ASP B  35       6.179-127.132 -58.984  1.00 42.17           C  
ATOM    251  O   ASP B  35       6.227-126.614 -57.866  1.00 42.17           O  
ATOM    252  CB  ASP B  35       6.148-129.637 -59.016  1.00 42.17           C  
ATOM    253  CG  ASP B  35       5.299-130.854 -58.692  1.00 42.17           C  
ATOM    254  OD1 ASP B  35       4.089-130.699 -58.418  1.00 42.17           O  
ATOM    255  OD2 ASP B  35       5.845-131.978 -58.707  1.00 42.17           O1-
ATOM    256  N   TYR B  36       6.811-126.572 -60.086  1.00 38.19           N  
ATOM    257  CA  TYR B  36       7.584-125.340 -59.987  1.00 38.19           C  
ATOM    258  C   TYR B  36       6.691-124.165 -59.606  1.00 38.19           C  
ATOM    259  O   TYR B  36       7.024-123.391 -58.705  1.00 38.19           O  
ATOM    260  CB  TYR B  36       8.299-125.046 -61.309  1.00 38.19           C  
ATOM    261  CG  TYR B  36       9.192-123.830 -61.259  1.00 38.19           C  
ATOM    262  CD1 TYR B  36       8.773-122.611 -61.789  1.00 38.19           C  
ATOM    263  CD2 TYR B  36      10.456-123.897 -60.683  1.00 38.19           C  
ATOM    264  CE1 TYR B  36       9.594-121.489 -61.747  1.00 38.19           C  
ATOM    265  CE2 TYR B  36      11.285-122.781 -60.635  1.00 38.19           C  
ATOM    266  CZ  TYR B  36      10.845-121.583 -61.169  1.00 38.19           C  
ATOM    267  OH  TYR B  36      11.662-120.475 -61.124  1.00 38.19           O  
ATOM    268  N   VAL B  37       5.510-124.053 -60.334  1.00 39.48           N  
ATOM    269  CA  VAL B  37       4.595-122.938 -60.120  1.00 39.48           C  
ATOM    270  C   VAL B  37       4.026-123.000 -58.704  1.00 39.48           C  
ATOM    271  O   VAL B  37       3.901-121.973 -58.033  1.00 39.48           O  
ATOM    272  CB  VAL B  37       3.448-122.938 -61.155  1.00 39.48           C  
ATOM    273  CG1 VAL B  37       2.422-121.856 -60.825  1.00 39.48           C  
ATOM    274  CG2 VAL B  37       4.002-122.741 -62.565  1.00 39.48           C  
ATOM    275  N   ASP B  38       3.702-124.252 -58.311  1.00 40.98           N  
ATOM    276  CA  ASP B  38       3.093-124.421 -56.995  1.00 40.98           C  
ATOM    277  C   ASP B  38       4.050-123.990 -55.887  1.00 40.98           C  
ATOM    278  O   ASP B  38       3.615-123.593 -54.804  1.00 40.98           O  
ATOM    279  CB  ASP B  38       2.665-125.875 -56.785  1.00 40.98           C  
ATOM    280  CG  ASP B  38       1.342-126.207 -57.451  1.00 40.98           C  
ATOM    281  OD1 ASP B  38       0.631-125.278 -57.892  1.00 40.98           O  
ATOM    282  OD2 ASP B  38       1.005-127.408 -57.533  1.00 40.98           O1-
ATOM    283  N   THR B  39       5.382-124.105 -56.180  1.00 35.12           N  
ATOM    284  CA  THR B  39       6.357-123.767 -55.150  1.00 35.12           C  
ATOM    285  C   THR B  39       6.684-122.277 -55.182  1.00 35.12           C  
ATOM    286  O   THR B  39       7.448-121.786 -54.348  1.00 35.12           O  
ATOM    287  CB  THR B  39       7.652-124.583 -55.317  1.00 35.12           C  
ATOM    288  CG2 THR B  39       8.009-125.319 -54.030  1.00 35.12           C  
ATOM    289  OG1 THR B  39       7.473-125.542 -56.368  1.00 35.12           O  
ATOM    290  N   LEU B  40       6.292-121.631 -56.264  1.00 33.43           N  
ATOM    291  CA  LEU B  40       6.533-120.192 -56.269  1.00 33.43           C  
ATOM    292  C   LEU B  40       5.764-119.508 -55.144  1.00 33.43           C  
ATOM    293  O   LEU B  40       4.567-119.750 -54.968  1.00 33.43           O  
ATOM    294  CB  LEU B  40       6.134-119.586 -57.617  1.00 33.43           C  
ATOM    295  CG  LEU B  40       7.251-118.909 -58.413  1.00 33.43           C  
ATOM    296  CD1 LEU B  40       7.620-119.750 -59.630  1.00 33.43           C  
ATOM    297  CD2 LEU B  40       6.832-117.505 -58.834  1.00 33.43           C  
ATOM    298  N   LEU B  41       6.373-119.218 -54.016  1.00 33.52           N  
ATOM    299  CA  LEU B  41       5.922-118.613 -52.767  1.00 33.52           C  
ATOM    300  C   LEU B  41       4.936-117.482 -53.036  1.00 33.52           C  
ATOM    301  O   LEU B  41       5.112-116.711 -53.982  1.00 33.52           O  
ATOM    302  CB  LEU B  41       7.115-118.086 -51.966  1.00 33.52           C  
ATOM    303  CG  LEU B  41       7.895-119.120 -51.152  1.00 33.52           C  
ATOM    304  CD1 LEU B  41       9.326-118.644 -50.922  1.00 33.52           C  
ATOM    305  CD2 LEU B  41       7.197-119.394 -49.824  1.00 33.52           C  
ATOM    306  N   LEU B  42       3.755-117.567 -52.559  1.00 33.58           N  
ATOM    307  CA  LEU B  42       2.666-116.615 -52.371  1.00 33.58           C  
ATOM    308  C   LEU B  42       3.178-115.320 -51.748  1.00 33.58           C  
ATOM    309  O   LEU B  42       3.739-115.334 -50.650  1.00 33.58           O  
ATOM    310  CB  LEU B  42       1.571-117.220 -51.489  1.00 33.58           C  
ATOM    311  CG  LEU B  42       0.709-118.309 -52.131  1.00 33.58           C  
ATOM    312  CD1 LEU B  42       0.080-119.189 -51.056  1.00 33.58           C  
ATOM    313  CD2 LEU B  42      -0.366-117.688 -53.017  1.00 33.58           C  
ATOM    314  N   GLU B  43       3.809-114.381 -52.401  1.00 34.25           N  
ATOM    315  CA  GLU B  43       4.140-113.091 -51.805  1.00 34.25           C  
ATOM    316  C   GLU B  43       2.891-112.387 -51.283  1.00 34.25           C  
ATOM    317  O   GLU B  43       1.843-112.409 -51.932  1.00 34.25           O  
ATOM    318  CB  GLU B  43       4.861-112.199 -52.819  1.00 34.25           C  
ATOM    319  CG  GLU B  43       6.307-112.600 -53.071  1.00 34.25           C  
ATOM    320  CD  GLU B  43       7.084-111.571 -53.877  1.00 34.25           C  
ATOM    321  OE1 GLU B  43       8.318-111.722 -54.026  1.00 34.25           O  
ATOM    322  OE2 GLU B  43       6.453-110.605 -54.362  1.00 34.25           O1-
ATOM    323  N   LYS B  44       2.638-112.264 -49.922  1.00 32.35           N  
ATOM    324  CA  LYS B  44       1.544-111.629 -49.191  1.00 32.35           C  
ATOM    325  C   LYS B  44       1.528-110.122 -49.426  1.00 32.35           C  
ATOM    326  O   LYS B  44       2.583-109.487 -49.495  1.00 32.35           O  
ATOM    327  CB  LYS B  44       1.656-111.926 -47.694  1.00 32.35           C  
ATOM    328  CG  LYS B  44       1.415-113.384 -47.332  1.00 32.35           C  
ATOM    329  CD  LYS B  44       1.380-113.586 -45.823  1.00 32.35           C  
ATOM    330  CE  LYS B  44       1.180-115.051 -45.459  1.00 32.35           C  
ATOM    331  NZ  LYS B  44       1.132-115.254 -43.980  1.00 32.35           N1+
ATOM    332  N   GLU B  45       0.424-109.559 -50.111  1.00 34.75           N  
ATOM    333  CA  GLU B  45       0.163-108.138 -50.316  1.00 34.75           C  
ATOM    334  C   GLU B  45      -0.237-107.456 -49.011  1.00 34.75           C  
ATOM    335  O   GLU B  45      -1.093-107.957 -48.279  1.00 34.75           O  
ATOM    336  CB  GLU B  45      -0.929-107.938 -51.370  1.00 34.75           C  
ATOM    337  CG  GLU B  45      -0.400-107.848 -52.794  1.00 34.75           C  
ATOM    338  CD  GLU B  45      -1.473-107.495 -53.812  1.00 34.75           C  
ATOM    339  OE1 GLU B  45      -1.141-107.313 -55.005  1.00 34.75           O  
ATOM    340  OE2 GLU B  45      -2.655-107.398 -53.412  1.00 34.75           O1-
ATOM    341  N   GLY B  46       0.652-106.564 -48.427  1.00 36.96           N  
ATOM    342  CA  GLY B  46       0.282-105.788 -47.254  1.00 36.96           C  
ATOM    343  C   GLY B  46      -0.420-104.488 -47.595  1.00 36.96           C  
ATOM    344  O   GLY B  46      -0.304-103.989 -48.716  1.00 36.96           O  
ATOM    345  N   ARG B  47      -1.662-104.233 -47.103  1.00 39.87           N  
ATOM    346  CA  ARG B  47      -2.424-102.992 -47.203  1.00 39.87           C  
ATOM    347  C   ARG B  47      -2.114-102.063 -46.034  1.00 39.87           C  
ATOM    348  O   ARG B  47      -2.002-102.511 -44.891  1.00 39.87           O  
ATOM    349  CB  ARG B  47      -3.925-103.286 -47.255  1.00 39.87           C  
ATOM    350  CG  ARG B  47      -4.793-102.042 -47.354  1.00 39.87           C  
ATOM    351  CD  ARG B  47      -6.273-102.391 -47.430  1.00 39.87           C  
ATOM    352  NE  ARG B  47      -7.112-101.196 -47.395  1.00 39.87           N  
ATOM    353  CZ  ARG B  47      -8.364-101.162 -46.947  1.00 39.87           C  
ATOM    354  NH1 ARG B  47      -8.949-102.261 -46.485  1.00 39.87           N1+
ATOM    355  NH2 ARG B  47      -9.036-100.020 -46.960  1.00 39.87           N  
ATOM    356  N   ILE B  48      -1.708-100.682 -46.249  1.00 40.74           N  
ATOM    357  CA  ILE B  48      -1.575 -99.648 -45.229  1.00 40.74           C  
ATOM    358  C   ILE B  48      -2.769 -98.699 -45.298  1.00 40.74           C  
ATOM    359  O   ILE B  48      -3.099 -98.182 -46.368  1.00 40.74           O  
ATOM    360  CB  ILE B  48      -0.255 -98.861 -45.391  1.00 40.74           C  
ATOM    361  CG1 ILE B  48       0.948 -99.784 -45.164  1.00 40.74           C  
ATOM    362  CG2 ILE B  48      -0.217 -97.667 -44.432  1.00 40.74           C  
ATOM    363  CD1 ILE B  48       2.290 -99.144 -45.492  1.00 40.74           C  
ATOM    364  N   ASP B  49      -3.744 -98.708 -44.286  1.00 38.35           N  
ATOM    365  CA  ASP B  49      -4.815 -97.731 -44.113  1.00 38.35           C  
ATOM    366  C   ASP B  49      -4.341 -96.537 -43.288  1.00 38.35           C  
ATOM    367  O   ASP B  49      -3.619 -96.705 -42.302  1.00 38.35           O  
ATOM    368  CB  ASP B  49      -6.031 -98.380 -43.450  1.00 38.35           C  
ATOM    369  CG  ASP B  49      -6.797 -99.299 -44.385  1.00 38.35           C  
ATOM    370  OD1 ASP B  49      -6.601 -99.217 -45.617  1.00 38.35           O  
ATOM    371  OD2 ASP B  49      -7.605-100.112 -43.886  1.00 38.35           O1-
ATOM    372  N   THR B  50      -4.349 -95.346 -43.907  1.00 39.91           N  
ATOM    373  CA  THR B  50      -4.050 -94.127 -43.163  1.00 39.91           C  
ATOM    374  C   THR B  50      -5.277 -93.652 -42.388  1.00 39.91           C  
ATOM    375  O   THR B  50      -6.356 -93.492 -42.962  1.00 39.91           O  
ATOM    376  CB  THR B  50      -3.565 -93.005 -44.099  1.00 39.91           C  
ATOM    377  CG2 THR B  50      -2.204 -93.341 -44.701  1.00 39.91           C  
ATOM    378  OG1 THR B  50      -4.514 -92.832 -45.159  1.00 39.91           O  
ATOM    379  N   THR B  51      -5.449 -94.081 -41.132  1.00 40.01           N  
ATOM    380  CA  THR B  51      -6.472 -93.440 -40.313  1.00 40.01           C  
ATOM    381  C   THR B  51      -5.927 -92.172 -39.662  1.00 40.01           C  
ATOM    382  O   THR B  51      -5.059 -92.240 -38.789  1.00 40.01           O  
ATOM    383  CB  THR B  51      -6.996 -94.395 -39.225  1.00 40.01           C  
ATOM    384  CG2 THR B  51      -8.415 -94.025 -38.806  1.00 40.01           C  
ATOM    385  OG1 THR B  51      -6.994 -95.735 -39.733  1.00 40.01           O  
ATOM    386  N   GLY B  52      -6.232 -91.032 -40.003  1.00 41.27           N  
ATOM    387  CA  GLY B  52      -5.671 -89.768 -39.551  1.00 41.27           C  
ATOM    388  C   GLY B  52      -4.233 -89.563 -39.990  1.00 41.27           C  
ATOM    389  O   GLY B  52      -3.926 -89.639 -41.182  1.00 41.27           O  
ATOM    390  N   VAL B  53      -3.349 -89.201 -39.045  1.00 42.54           N  
ATOM    391  CA  VAL B  53      -1.922 -89.005 -39.275  1.00 42.54           C  
ATOM    392  C   VAL B  53      -1.177 -90.319 -39.051  1.00 42.54           C  
ATOM    393  O   VAL B  53       0.056 -90.345 -39.034  1.00 42.54           O  
ATOM    394  CB  VAL B  53      -1.346 -87.902 -38.358  1.00 42.54           C  
ATOM    395  CG1 VAL B  53      -1.508 -86.526 -39.001  1.00 42.54           C  
ATOM    396  CG2 VAL B  53      -2.022 -87.940 -36.989  1.00 42.54           C  
ATOM    397  N   PHE B  54      -1.841 -91.345 -38.790  1.00 40.50           N  
ATOM    398  CA  PHE B  54      -1.184 -92.591 -38.415  1.00 40.50           C  
ATOM    399  C   PHE B  54      -1.332 -93.634 -39.516  1.00 40.50           C  
ATOM    400  O   PHE B  54      -2.401 -93.761 -40.118  1.00 40.50           O  
ATOM    401  CB  PHE B  54      -1.758 -93.129 -37.101  1.00 40.50           C  
ATOM    402  CG  PHE B  54      -1.564 -92.205 -35.930  1.00 40.50           C  
ATOM    403  CD1 PHE B  54      -0.324 -92.094 -35.312  1.00 40.50           C  
ATOM    404  CD2 PHE B  54      -2.622 -91.447 -35.445  1.00 40.50           C  
ATOM    405  CE1 PHE B  54      -0.141 -91.239 -34.228  1.00 40.50           C  
ATOM    406  CE2 PHE B  54      -2.447 -90.591 -34.362  1.00 40.50           C  
ATOM    407  CZ  PHE B  54      -1.206 -90.489 -33.754  1.00 40.50           C  
ATOM    408  N   LEU B  55      -0.285 -94.171 -39.931  1.00 43.03           N  
ATOM    409  CA  LEU B  55      -0.258 -95.314 -40.838  1.00 43.03           C  
ATOM    410  C   LEU B  55      -0.608 -96.601 -40.099  1.00 43.03           C  
ATOM    411  O   LEU B  55       0.038 -96.949 -39.108  1.00 43.03           O  
ATOM    412  CB  LEU B  55       1.119 -95.446 -41.493  1.00 43.03           C  
ATOM    413  CG  LEU B  55       1.531 -94.317 -42.439  1.00 43.03           C  
ATOM    414  CD1 LEU B  55       3.042 -94.322 -42.645  1.00 43.03           C  
ATOM    415  CD2 LEU B  55       0.804 -94.446 -43.774  1.00 43.03           C  
ATOM    416  N   THR B  56      -1.855 -97.059 -40.008  1.00 39.54           N  
ATOM    417  CA  THR B  56      -2.196 -98.343 -39.406  1.00 39.54           C  
ATOM    418  C   THR B  56      -2.087 -99.467 -40.433  1.00 39.54           C  
ATOM    419  O   THR B  56      -2.781 -99.454 -41.452  1.00 39.54           O  
ATOM    420  CB  THR B  56      -3.617 -98.323 -38.812  1.00 39.54           C  
ATOM    421  CG2 THR B  56      -3.800 -99.436 -37.786  1.00 39.54           C  
ATOM    422  OG1 THR B  56      -3.844 -97.059 -38.177  1.00 39.54           O  
ATOM    423  N   PRO B  57      -1.017-100.259 -40.312  1.00 39.54           N  
ATOM    424  CA  PRO B  57      -0.969-101.441 -41.176  1.00 39.54           C  
ATOM    425  C   PRO B  57      -2.208-102.323 -41.039  1.00 39.54           C  
ATOM    426  O   PRO B  57      -2.696-102.539 -39.926  1.00 39.54           O  
ATOM    427  CB  PRO B  57       0.282-102.180 -40.695  1.00 39.54           C  
ATOM    428  CG  PRO B  57       0.734-101.421 -39.489  1.00 39.54           C  
ATOM    429  CD  PRO B  57      -0.203-100.267 -39.273  1.00 39.54           C  
ATOM    430  N   VAL B  58      -3.204-102.382 -41.868  1.00 37.19           N  
ATOM    431  CA  VAL B  58      -4.312-103.325 -41.757  1.00 37.19           C  
ATOM    432  C   VAL B  58      -3.899-104.679 -42.331  1.00 37.19           C  
ATOM    433  O   VAL B  58      -3.262-104.745 -43.385  1.00 37.19           O  
ATOM    434  CB  VAL B  58      -5.576-102.804 -42.477  1.00 37.19           C  
ATOM    435  CG1 VAL B  58      -6.806-103.608 -42.059  1.00 37.19           C  
ATOM    436  CG2 VAL B  58      -5.780-101.318 -42.187  1.00 37.19           C  
ATOM    437  N   SER B  59      -3.603-105.677 -41.389  1.00 34.01           N  
ATOM    438  CA  SER B  59      -3.302-107.061 -41.742  1.00 34.01           C  
ATOM    439  C   SER B  59      -4.305-107.603 -42.755  1.00 34.01           C  
ATOM    440  O   SER B  59      -4.226-108.769 -43.150  1.00 34.01           O  
ATOM    441  CB  SER B  59      -3.298-107.944 -40.493  1.00 34.01           C  
ATOM    442  OG  SER B  59      -4.620-108.190 -40.047  1.00 34.01           O  
ATOM    443  N   GLN B  60      -5.356-107.040 -43.211  1.00 32.29           N  
ATOM    444  CA  GLN B  60      -6.250-108.060 -43.749  1.00 32.29           C  
ATOM    445  C   GLN B  60      -5.586-108.829 -44.888  1.00 32.29           C  
ATOM    446  O   GLN B  60      -5.173-108.236 -45.887  1.00 32.29           O  
ATOM    447  CB  GLN B  60      -7.556-107.427 -44.235  1.00 32.29           C  
ATOM    448  CG  GLN B  60      -8.419-106.862 -43.115  1.00 32.29           C  
ATOM    449  CD  GLN B  60      -9.873-106.702 -43.518  1.00 32.29           C  
ATOM    450  NE2 GLN B  60     -10.734-106.443 -42.540  1.00 32.29           N  
ATOM    451  OE1 GLN B  60     -10.219-106.810 -44.699  1.00 32.29           O  
ATOM    452  N   ASN B  61      -4.757-109.835 -44.450  1.00 32.25           N  
ATOM    453  CA  ASN B  61      -4.298-110.852 -45.390  1.00 32.25           C  
ATOM    454  C   ASN B  61      -5.447-111.395 -46.234  1.00 32.25           C  
ATOM    455  O   ASN B  61      -6.173-112.292 -45.799  1.00 32.25           O  
ATOM    456  CB  ASN B  61      -3.599-111.993 -44.647  1.00 32.25           C  
ATOM    457  CG  ASN B  61      -2.098-111.802 -44.564  1.00 32.25           C  
ATOM    458  ND2 ASN B  61      -1.437-112.634 -43.767  1.00 32.25           N  
ATOM    459  OD1 ASN B  61      -1.536-110.914 -45.210  1.00 32.25           O  
ATOM    460  N   SER B  62      -6.452-110.596 -46.587  1.00 30.02           N  
ATOM    461  CA  SER B  62      -7.275-111.486 -47.399  1.00 30.02           C  
ATOM    462  C   SER B  62      -6.464-112.110 -48.530  1.00 30.02           C  
ATOM    463  O   SER B  62      -5.510-111.505 -49.023  1.00 30.02           O  
ATOM    464  CB  SER B  62      -8.473-110.732 -47.975  1.00 30.02           C  
ATOM    465  OG  SER B  62      -8.338-109.336 -47.766  1.00 30.02           O  
ATOM    466  N   SER B  63      -6.394-113.438 -48.548  1.00 30.14           N  
ATOM    467  CA  SER B  63      -5.843-114.346 -49.549  1.00 30.14           C  
ATOM    468  C   SER B  63      -5.967-113.761 -50.952  1.00 30.14           C  
ATOM    469  O   SER B  63      -7.065-113.412 -51.390  1.00 30.14           O  
ATOM    470  CB  SER B  63      -6.547-115.702 -49.488  1.00 30.14           C  
ATOM    471  OG  SER B  63      -7.954-115.541 -49.546  1.00 30.14           O  
ATOM    472  N   VAL B  64      -5.260-112.781 -51.310  1.00 29.93           N  
ATOM    473  CA  VAL B  64      -5.310-112.487 -52.738  1.00 29.93           C  
ATOM    474  C   VAL B  64      -5.215-113.785 -53.537  1.00 29.93           C  
ATOM    475  O   VAL B  64      -4.451-114.685 -53.182  1.00 29.93           O  
ATOM    476  CB  VAL B  64      -4.182-111.519 -53.159  1.00 29.93           C  
ATOM    477  CG1 VAL B  64      -4.407-111.013 -54.582  1.00 29.93           C  
ATOM    478  CG2 VAL B  64      -4.091-110.350 -52.180  1.00 29.93           C  
ATOM    479  N   PRO B  65      -6.198-114.130 -54.257  1.00 30.15           N  
ATOM    480  CA  PRO B  65      -6.200-115.289 -55.153  1.00 30.15           C  
ATOM    481  C   PRO B  65      -4.847-115.518 -55.824  1.00 30.15           C  
ATOM    482  O   PRO B  65      -4.159-114.557 -56.177  1.00 30.15           O  
ATOM    483  CB  PRO B  65      -7.270-114.934 -56.187  1.00 30.15           C  
ATOM    484  CG  PRO B  65      -7.809-113.613 -55.741  1.00 30.15           C  
ATOM    485  CD  PRO B  65      -6.971-113.117 -54.598  1.00 30.15           C  
ATOM    486  N   ASP B  66      -4.035-116.581 -55.418  1.00 34.88           N  
ATOM    487  CA  ASP B  66      -2.874-117.255 -55.991  1.00 34.88           C  
ATOM    488  C   ASP B  66      -2.871-117.145 -57.514  1.00 34.88           C  
ATOM    489  O   ASP B  66      -3.372-118.032 -58.207  1.00 34.88           O  
ATOM    490  CB  ASP B  66      -2.846-118.726 -55.570  1.00 34.88           C  
ATOM    491  CG  ASP B  66      -1.441-119.245 -55.321  1.00 34.88           C  
ATOM    492  OD1 ASP B  66      -0.463-118.536 -55.642  1.00 34.88           O  
ATOM    493  OD2 ASP B  66      -1.310-120.374 -54.801  1.00 34.88           O1-
ATOM    494  N   THR B  67      -3.341-116.016 -58.179  1.00 33.65           N  
ATOM    495  CA  THR B  67      -3.492-115.926 -59.627  1.00 33.65           C  
ATOM    496  C   THR B  67      -2.198-116.324 -60.332  1.00 33.65           C  
ATOM    497  O   THR B  67      -2.229-116.878 -61.432  1.00 33.65           O  
ATOM    498  CB  THR B  67      -3.898-114.504 -60.059  1.00 33.65           C  
ATOM    499  CG2 THR B  67      -5.397-114.283 -59.881  1.00 33.65           C  
ATOM    500  OG1 THR B  67      -3.187-113.548 -59.264  1.00 33.65           O  
ATOM    501  N   THR B  68      -0.989-115.907 -59.733  1.00 35.85           N  
ATOM    502  CA  THR B  68       0.192-116.272 -60.507  1.00 35.85           C  
ATOM    503  C   THR B  68       0.327-117.788 -60.607  1.00 35.85           C  
ATOM    504  O   THR B  68       0.626-118.321 -61.677  1.00 35.85           O  
ATOM    505  CB  THR B  68       1.471-115.680 -59.888  1.00 35.85           C  
ATOM    506  CG2 THR B  68       2.396-115.122 -60.964  1.00 35.85           C  
ATOM    507  OG1 THR B  68       1.114-114.625 -58.986  1.00 35.85           O  
ATOM    508  N   ASN B  69       0.086-118.502 -59.391  1.00 39.70           N  
ATOM    509  CA  ASN B  69       0.145-119.959 -59.449  1.00 39.70           C  
ATOM    510  C   ASN B  69      -0.935-120.528 -60.365  1.00 39.70           C  
ATOM    511  O   ASN B  69      -0.696-121.498 -61.085  1.00 39.70           O  
ATOM    512  CB  ASN B  69       0.020-120.557 -58.046  1.00 39.70           C  
ATOM    513  CG  ASN B  69       1.329-120.528 -57.280  1.00 39.70           C  
ATOM    514  ND2 ASN B  69       1.275-120.881 -56.001  1.00 39.70           N  
ATOM    515  OD1 ASN B  69       2.379-120.191 -57.834  1.00 39.70           O  
ATOM    516  N   ASP B  70      -2.115-119.843 -60.438  1.00 42.46           N  
ATOM    517  CA  ASP B  70      -3.215-120.314 -61.274  1.00 42.46           C  
ATOM    518  C   ASP B  70      -2.899-120.126 -62.756  1.00 42.46           C  
ATOM    519  O   ASP B  70      -3.180-121.005 -63.573  1.00 42.46           O  
ATOM    520  CB  ASP B  70      -4.512-119.584 -60.916  1.00 42.46           C  
ATOM    521  CG  ASP B  70      -5.125-120.069 -59.615  1.00 42.46           C  
ATOM    522  OD1 ASP B  70      -4.727-121.144 -59.116  1.00 42.46           O  
ATOM    523  OD2 ASP B  70      -6.017-119.372 -59.085  1.00 42.46           O1-
ATOM    524  N   VAL B  71      -2.167-118.969 -62.995  1.00 38.99           N  
ATOM    525  CA  VAL B  71      -1.839-118.685 -64.388  1.00 38.99           C  
ATOM    526  C   VAL B  71      -0.745-119.636 -64.866  1.00 38.99           C  
ATOM    527  O   VAL B  71      -0.831-120.191 -65.964  1.00 38.99           O  
ATOM    528  CB  VAL B  71      -1.392-117.219 -64.578  1.00 38.99           C  
ATOM    529  CG1 VAL B  71      -0.941-116.974 -66.017  1.00 38.99           C  
ATOM    530  CG2 VAL B  71      -2.522-116.263 -64.200  1.00 38.99           C  
ATOM    531  N   ILE B  72       0.280-119.751 -63.921  1.00 43.93           N  
ATOM    532  CA  ILE B  72       1.333-120.689 -64.294  1.00 43.93           C  
ATOM    533  C   ILE B  72       0.746-122.091 -64.445  1.00 43.93           C  
ATOM    534  O   ILE B  72       1.102-122.823 -65.371  1.00 43.93           O  
ATOM    535  CB  ILE B  72       2.477-120.697 -63.256  1.00 43.93           C  
ATOM    536  CG1 ILE B  72       3.215-119.353 -63.265  1.00 43.93           C  
ATOM    537  CG2 ILE B  72       3.443-121.854 -63.525  1.00 43.93           C  
ATOM    538  CD1 ILE B  72       4.234-119.199 -62.144  1.00 43.93           C  
ATOM    539  N   ASP B  73      -0.243-122.407 -63.527  1.00 48.55           N  
ATOM    540  CA  ASP B  73      -0.924-123.695 -63.622  1.00 48.55           C  
ATOM    541  C   ASP B  73      -1.727-123.797 -64.917  1.00 48.55           C  
ATOM    542  O   ASP B  73      -1.735-124.844 -65.567  1.00 48.55           O  
ATOM    543  CB  ASP B  73      -1.841-123.907 -62.416  1.00 48.55           C  
ATOM    544  CG  ASP B  73      -1.189-124.718 -61.311  1.00 48.55           C  
ATOM    545  OD1 ASP B  73      -0.062-125.223 -61.508  1.00 48.55           O  
ATOM    546  OD2 ASP B  73      -1.808-124.857 -60.234  1.00 48.55           O1-
ATOM    547  N   GLU B  74      -2.281-122.656 -65.351  1.00 51.11           N  
ATOM    548  CA  GLU B  74      -3.078-122.648 -66.574  1.00 51.11           C  
ATOM    549  C   GLU B  74      -2.191-122.755 -67.811  1.00 51.11           C  
ATOM    550  O   GLU B  74      -2.518-123.478 -68.755  1.00 51.11           O  
ATOM    551  CB  GLU B  74      -3.934-121.381 -66.649  1.00 51.11           C  
ATOM    552  CG  GLU B  74      -5.428-121.640 -66.520  1.00 51.11           C  
ATOM    553  CD  GLU B  74      -6.265-120.373 -66.589  1.00 51.11           C  
ATOM    554  OE1 GLU B  74      -7.507-120.458 -66.454  1.00 51.11           O  
ATOM    555  OE2 GLU B  74      -5.675-119.287 -66.780  1.00 51.11           O1-
ATOM    556  N   VAL B  75      -1.064-122.081 -67.682  1.00 45.90           N  
ATOM    557  CA  VAL B  75      -0.126-122.146 -68.798  1.00 45.90           C  
ATOM    558  C   VAL B  75       0.475-123.546 -68.888  1.00 45.90           C  
ATOM    559  O   VAL B  75       0.585-124.113 -69.978  1.00 45.90           O  
ATOM    560  CB  VAL B  75       0.996-121.092 -68.659  1.00 45.90           C  
ATOM    561  CG1 VAL B  75       2.079-121.314 -69.713  1.00 45.90           C  
ATOM    562  CG2 VAL B  75       0.419-119.682 -68.769  1.00 45.90           C  
ATOM    563  N   ALA B  76       0.838-124.063 -67.657  1.00 49.36           N  
ATOM    564  CA  ALA B  76       1.351-125.430 -67.625  1.00 49.36           C  
ATOM    565  C   ALA B  76       0.313-126.418 -68.150  1.00 49.36           C  
ATOM    566  O   ALA B  76       0.637-127.305 -68.944  1.00 49.36           O  
ATOM    567  CB  ALA B  76       1.770-125.808 -66.206  1.00 49.36           C  
ATOM    568  N   GLN B  77      -1.005-126.248 -67.832  1.00 56.89           N  
ATOM    569  CA  GLN B  77      -2.073-127.139 -68.273  1.00 56.89           C  
ATOM    570  C   GLN B  77      -2.349-126.970 -69.764  1.00 56.89           C  
ATOM    571  O   GLN B  77      -2.581-127.952 -70.473  1.00 56.89           O  
ATOM    572  CB  GLN B  77      -3.350-126.885 -67.471  1.00 56.89           C  
ATOM    573  CG  GLN B  77      -4.405-127.971 -67.635  1.00 56.89           C  
ATOM    574  CD  GLN B  77      -3.927-129.330 -67.158  1.00 56.89           C  
ATOM    575  NE2 GLN B  77      -4.117-130.350 -67.989  1.00 56.89           N  
ATOM    576  OE1 GLN B  77      -3.391-129.462 -66.054  1.00 56.89           O  
ATOM    577  N   ALA B  78      -2.199-125.715 -70.226  1.00 52.73           N  
ATOM    578  CA  ALA B  78      -2.410-125.469 -71.650  1.00 52.73           C  
ATOM    579  C   ALA B  78      -1.299-126.099 -72.486  1.00 52.73           C  
ATOM    580  O   ALA B  78      -1.560-126.670 -73.547  1.00 52.73           O  
ATOM    581  CB  ALA B  78      -2.493-123.970 -71.924  1.00 52.73           C  
ATOM    582  N   LEU B  79      -0.123-126.044 -71.898  1.00 50.42           N  
ATOM    583  CA  LEU B  79       0.995-126.694 -72.574  1.00 50.42           C  
ATOM    584  C   LEU B  79       0.822-128.209 -72.577  1.00 50.42           C  
ATOM    585  O   LEU B  79       1.049-128.862 -73.598  1.00 50.42           O  
ATOM    586  CB  LEU B  79       2.318-126.321 -71.901  1.00 50.42           C  
ATOM    587  CG  LEU B  79       3.190-125.303 -72.638  1.00 50.42           C  
ATOM    588  CD1 LEU B  79       3.707-124.247 -71.667  1.00 50.42           C  
ATOM    589  CD2 LEU B  79       4.348-126.001 -73.343  1.00 50.42           C  
ATOM    590  N   LEU B  80       0.277-128.716 -71.449  1.00 54.35           N  
ATOM    591  CA  LEU B  80       0.017-130.149 -71.353  1.00 54.35           C  
ATOM    592  C   LEU B  80      -1.085-130.567 -72.320  1.00 54.35           C  
ATOM    593  O   LEU B  80      -0.975-131.601 -72.984  1.00 54.35           O  
ATOM    594  CB  LEU B  80      -0.373-130.528 -69.922  1.00 54.35           C  
ATOM    595  CG  LEU B  80       0.750-131.065 -69.033  1.00 54.35           C  
ATOM    596  CD1 LEU B  80       0.544-130.616 -67.590  1.00 54.35           C  
ATOM    597  CD2 LEU B  80       0.822-132.585 -69.120  1.00 54.35           C  
ATOM    598  N   ASN B  81      -2.081-129.789 -72.462  1.00 57.54           N  
ATOM    599  CA  ASN B  81      -3.178-130.092 -73.375  1.00 57.54           C  
ATOM    600  C   ASN B  81      -2.719-130.067 -74.830  1.00 57.54           C  
ATOM    601  O   ASN B  81      -3.162-130.884 -75.640  1.00 57.54           O  
ATOM    602  CB  ASN B  81      -4.336-129.114 -73.167  1.00 57.54           C  
ATOM    603  CG  ASN B  81      -5.038-129.314 -71.838  1.00 57.54           C  
ATOM    604  ND2 ASN B  81      -5.832-128.331 -71.433  1.00 57.54           N  
ATOM    605  OD1 ASN B  81      -4.866-130.344 -71.180  1.00 57.54           O  
ATOM    606  N   ARG B  82      -1.843-129.280 -75.082  1.00 53.78           N  
ATOM    607  CA  ARG B  82      -1.320-129.185 -76.441  1.00 53.78           C  
ATOM    608  C   ARG B  82      -0.463-130.399 -76.784  1.00 53.78           C  
ATOM    609  O   ARG B  82      -0.566-130.948 -77.883  1.00 53.78           O  
ATOM    610  CB  ARG B  82      -0.504-127.902 -76.615  1.00 53.78           C  
ATOM    611  CG  ARG B  82      -0.826-127.135 -77.888  1.00 53.78           C  
ATOM    612  CD  ARG B  82      -0.102-125.797 -77.938  1.00 53.78           C  
ATOM    613  NE  ARG B  82      -0.164-125.201 -79.270  1.00 53.78           N  
ATOM    614  CZ  ARG B  82       0.116-123.930 -79.545  1.00 53.78           C  
ATOM    615  NH1 ARG B  82       0.484-123.092 -78.582  1.00 53.78           N1+
ATOM    616  NH2 ARG B  82       0.027-123.492 -80.793  1.00 53.78           N  
ATOM    617  N   ILE B  83       0.378-130.801 -75.813  1.00 53.33           N  
ATOM    618  CA  ILE B  83       1.185-132.000 -76.010  1.00 53.33           C  
ATOM    619  C   ILE B  83       0.274-133.214 -76.176  1.00 53.33           C  
ATOM    620  O   ILE B  83       0.511-134.063 -77.039  1.00 53.33           O  
ATOM    621  CB  ILE B  83       2.165-132.222 -74.836  1.00 53.33           C  
ATOM    622  CG1 ILE B  83       3.212-131.103 -74.796  1.00 53.33           C  
ATOM    623  CG2 ILE B  83       2.835-133.595 -74.944  1.00 53.33           C  
ATOM    624  CD1 ILE B  83       4.048-131.083 -73.524  1.00 53.33           C  
ATOM    625  N   GLU B  84      -0.839-133.205 -75.398  1.00 58.28           N  
ATOM    626  CA  GLU B  84      -1.820-134.282 -75.497  1.00 58.28           C  
ATOM    627  C   GLU B  84      -2.504-134.281 -76.861  1.00 58.28           C  
ATOM    628  O   GLU B  84      -2.733-135.341 -77.447  1.00 58.28           O  
ATOM    629  CB  GLU B  84      -2.865-134.162 -74.384  1.00 58.28           C  
ATOM    630  CG  GLU B  84      -3.144-135.470 -73.659  1.00 58.28           C  
ATOM    631  CD  GLU B  84      -3.651-135.273 -72.239  1.00 58.28           C  
ATOM    632  OE1 GLU B  84      -3.884-136.280 -71.533  1.00 58.28           O  
ATOM    633  OE2 GLU B  84      -3.817-134.103 -71.831  1.00 58.28           O1-
ATOM    634  N   TYR B  85      -2.799-133.151 -77.371  1.00 56.76           N  
ATOM    635  CA  TYR B  85      -3.448-133.050 -78.674  1.00 56.76           C  
ATOM    636  C   TYR B  85      -2.538-133.576 -79.778  1.00 56.76           C  
ATOM    637  O   TYR B  85      -2.977-134.340 -80.641  1.00 56.76           O  
ATOM    638  CB  TYR B  85      -3.841-131.599 -78.969  1.00 56.76           C  
ATOM    639  CG  TYR B  85      -4.538-131.417 -80.295  1.00 56.76           C  
ATOM    640  CD1 TYR B  85      -3.815-131.132 -81.451  1.00 56.76           C  
ATOM    641  CD2 TYR B  85      -5.921-131.528 -80.395  1.00 56.76           C  
ATOM    642  CE1 TYR B  85      -4.453-130.961 -82.675  1.00 56.76           C  
ATOM    643  CE2 TYR B  85      -6.570-131.359 -81.613  1.00 56.76           C  
ATOM    644  CZ  TYR B  85      -5.829-131.077 -82.746  1.00 56.76           C  
ATOM    645  OH  TYR B  85      -6.466-130.908 -83.955  1.00 56.76           O  
ATOM    646  N   VAL B  86      -1.333-133.200 -79.767  1.00 48.47           N  
ATOM    647  CA  VAL B  86      -0.389-133.665 -80.777  1.00 48.47           C  
ATOM    648  C   VAL B  86      -0.254-135.184 -80.698  1.00 48.47           C  
ATOM    649  O   VAL B  86      -0.275-135.870 -81.723  1.00 48.47           O  
ATOM    650  CB  VAL B  86       0.995-132.998 -80.612  1.00 48.47           C  
ATOM    651  CG1 VAL B  86       2.018-133.635 -81.551  1.00 48.47           C  
ATOM    652  CG2 VAL B  86       0.896-131.495 -80.866  1.00 48.47           C  
ATOM    653  N   LYS B  87      -0.206-135.669 -79.480  1.00 51.32           N  
ATOM    654  CA  LYS B  87      -0.128-137.110 -79.259  1.00 51.32           C  
ATOM    655  C   LYS B  87      -1.317-137.828 -79.890  1.00 51.32           C  
ATOM    656  O   LYS B  87      -1.145-138.825 -80.594  1.00 51.32           O  
ATOM    657  CB  LYS B  87      -0.061-137.421 -77.763  1.00 51.32           C  
ATOM    658  CG  LYS B  87       0.040-138.905 -77.444  1.00 51.32           C  
ATOM    659  CD  LYS B  87      -0.223-139.179 -75.969  1.00 51.32           C  
ATOM    660  CE  LYS B  87      -1.695-139.472 -75.707  1.00 51.32           C  
ATOM    661  NZ  LYS B  87      -1.944-139.825 -74.278  1.00 51.32           N1+
ATOM    662  N   ASP B  88      -2.492-137.307 -79.663  1.00 52.13           N  
ATOM    663  CA  ASP B  88      -3.727-137.974 -80.065  1.00 52.13           C  
ATOM    664  C   ASP B  88      -3.924-137.899 -81.578  1.00 52.13           C  
ATOM    665  O   ASP B  88      -4.665-138.699 -82.153  1.00 52.13           O  
ATOM    666  CB  ASP B  88      -4.929-137.357 -79.347  1.00 52.13           C  
ATOM    667  CG  ASP B  88      -4.962-137.679 -77.864  1.00 52.13           C  
ATOM    668  OD1 ASP B  88      -4.211-138.572 -77.416  1.00 52.13           O  
ATOM    669  OD2 ASP B  88      -5.750-137.037 -77.136  1.00 52.13           O1-
ATOM    670  N   ASN B  89      -3.424-136.984 -82.382  1.00 46.32           N  
ATOM    671  CA  ASN B  89      -3.705-136.823 -83.804  1.00 46.32           C  
ATOM    672  C   ASN B  89      -2.584-137.395 -84.666  1.00 46.32           C  
ATOM    673  O   ASN B  89      -2.601-137.252 -85.890  1.00 46.32           O  
ATOM    674  CB  ASN B  89      -3.935-135.348 -84.142  1.00 46.32           C  
ATOM    675  CG  ASN B  89      -5.277-134.839 -83.654  1.00 46.32           C  
ATOM    676  ND2 ASN B  89      -5.254-133.992 -82.632  1.00 46.32           N  
ATOM    677  OD1 ASN B  89      -6.326-135.205 -84.191  1.00 46.32           O  
ATOM    678  N   PHE B  90      -1.544-137.830 -84.230  1.00 42.11           N  
ATOM    679  CA  PHE B  90      -0.564-138.583 -85.004  1.00 42.11           C  
ATOM    680  C   PHE B  90      -1.027-140.020 -85.213  1.00 42.11           C  
ATOM    681  O   PHE B  90      -1.409-140.700 -84.259  1.00 42.11           O  
ATOM    682  CB  PHE B  90       0.800-138.568 -84.308  1.00 42.11           C  
ATOM    683  CG  PHE B  90       1.967-138.539 -85.258  1.00 42.11           C  
ATOM    684  CD1 PHE B  90       2.621-139.713 -85.613  1.00 42.11           C  
ATOM    685  CD2 PHE B  90       2.409-137.338 -85.797  1.00 42.11           C  
ATOM    686  CE1 PHE B  90       3.701-139.689 -86.492  1.00 42.11           C  
ATOM    687  CE2 PHE B  90       3.488-137.307 -86.676  1.00 42.11           C  
ATOM    688  CZ  PHE B  90       4.133-138.483 -87.021  1.00 42.11           C  
ATOM    689  N   SER B  91      -1.524-140.350 -86.469  1.00 37.42           N  
ATOM    690  CA  SER B  91      -2.215-141.535 -86.968  1.00 37.42           C  
ATOM    691  C   SER B  91      -1.477-142.811 -86.577  1.00 37.42           C  
ATOM    692  O   SER B  91      -0.249-142.815 -86.466  1.00 37.42           O  
ATOM    693  CB  SER B  91      -2.363-141.468 -88.489  1.00 37.42           C  
ATOM    694  OG  SER B  91      -2.487-140.124 -88.923  1.00 37.42           O  
ATOM    695  N   ALA B  92      -2.199-143.827 -85.998  1.00 36.34           N  
ATOM    696  CA  ALA B  92      -1.830-145.193 -85.635  1.00 36.34           C  
ATOM    697  C   ALA B  92      -1.429-145.999 -86.868  1.00 36.34           C  
ATOM    698  O   ALA B  92      -2.035-145.859 -87.933  1.00 36.34           O  
ATOM    699  CB  ALA B  92      -2.982-145.879 -84.906  1.00 36.34           C  
ATOM    700  N   ALA B  93      -0.195-146.452 -87.086  1.00 35.76           N  
ATOM    701  CA  ALA B  93       0.167-147.371 -88.161  1.00 35.76           C  
ATOM    702  C   ALA B  93      -0.677-148.642 -88.104  1.00 35.76           C  
ATOM    703  O   ALA B  93      -1.105-149.062 -87.026  1.00 35.76           O  
ATOM    704  CB  ALA B  93       1.652-147.719 -88.087  1.00 35.76           C  
ATOM    705  N   PRO B  94      -1.285-149.159 -89.122  1.00 33.58           N  
ATOM    706  CA  PRO B  94      -2.135-150.350 -89.181  1.00 33.58           C  
ATOM    707  C   PRO B  94      -1.466-151.584 -88.577  1.00 33.58           C  
ATOM    708  O   PRO B  94      -0.237-151.689 -88.584  1.00 33.58           O  
ATOM    709  CB  PRO B  94      -2.375-150.539 -90.681  1.00 33.58           C  
ATOM    710  CG  PRO B  94      -1.415-149.604 -91.342  1.00 33.58           C  
ATOM    711  CD  PRO B  94      -0.792-148.735 -90.286  1.00 33.58           C  
ATOM    712  N   SER B  95      -2.159-152.419 -87.778  1.00 31.29           N  
ATOM    713  CA  SER B  95      -1.754-153.649 -87.106  1.00 31.29           C  
ATOM    714  C   SER B  95      -1.277-154.695 -88.108  1.00 31.29           C  
ATOM    715  O   SER B  95      -1.607-154.622 -89.294  1.00 31.29           O  
ATOM    716  CB  SER B  95      -2.909-154.214 -86.279  1.00 31.29           C  
ATOM    717  OG  SER B  95      -3.904-154.772 -87.120  1.00 31.29           O  
ATOM    718  N   HIS B  96      -0.220-155.392 -87.731  1.00 29.50           N  
ATOM    719  CA  HIS B  96       0.304-156.496 -88.527  1.00 29.50           C  
ATOM    720  C   HIS B  96      -0.800-157.480 -88.898  1.00 29.50           C  
ATOM    721  O   HIS B  96      -0.834-157.987 -90.022  1.00 29.50           O  
ATOM    722  CB  HIS B  96       1.420-157.219 -87.771  1.00 29.50           C  
ATOM    723  CG  HIS B  96       2.158-158.220 -88.603  1.00 29.50           C  
ATOM    724  CD2 HIS B  96       2.182-159.572 -88.554  1.00 29.50           C  
ATOM    725  ND1 HIS B  96       2.998-157.856 -89.633  1.00 29.50           N  
ATOM    726  CE1 HIS B  96       3.508-158.945 -90.183  1.00 29.50           C  
ATOM    727  NE2 HIS B  96       3.028-160.000 -89.546  1.00 29.50           N  
ATOM    728  N   ASN B  97      -1.694-157.851 -87.944  1.00 31.57           N  
ATOM    729  CA  ASN B  97      -2.729-158.831 -88.253  1.00 31.57           C  
ATOM    730  C   ASN B  97      -3.540-158.422 -89.479  1.00 31.57           C  
ATOM    731  O   ASN B  97      -3.952-159.274 -90.269  1.00 31.57           O  
ATOM    732  CB  ASN B  97      -3.653-159.035 -87.050  1.00 31.57           C  
ATOM    733  CG  ASN B  97      -3.077-159.996 -86.028  1.00 31.57           C  
ATOM    734  ND2 ASN B  97      -3.714-160.077 -84.866  1.00 31.57           N  
ATOM    735  OD1 ASN B  97      -2.068-160.659 -86.281  1.00 31.57           O  
ATOM    736  N   GLU B  98      -3.706-157.154 -89.547  1.00 31.09           N  
ATOM    737  CA  GLU B  98      -4.419-156.752 -90.756  1.00 31.09           C  
ATOM    738  C   GLU B  98      -3.563-156.970 -92.000  1.00 31.09           C  
ATOM    739  O   GLU B  98      -4.089-157.206 -93.089  1.00 31.09           O  
ATOM    740  CB  GLU B  98      -4.850-155.286 -90.663  1.00 31.09           C  
ATOM    741  CG  GLU B  98      -6.187-155.081 -89.967  1.00 31.09           C  
ATOM    742  CD  GLU B  98      -6.580-153.618 -89.841  1.00 31.09           C  
ATOM    743  OE1 GLU B  98      -7.689-153.328 -89.337  1.00 31.09           O  
ATOM    744  OE2 GLU B  98      -5.773-152.754 -90.252  1.00 31.09           O1-
ATOM    745  N   LEU B  99      -2.165-157.017 -91.548  1.00 28.96           N  
ATOM    746  CA  LEU B  99      -1.318-157.371 -92.681  1.00 28.96           C  
ATOM    747  C   LEU B  99      -1.253-158.884 -92.859  1.00 28.96           C  
ATOM    748  O   LEU B  99      -1.224-159.380 -93.988  1.00 28.96           O  
ATOM    749  CB  LEU B  99       0.092-156.806 -92.494  1.00 28.96           C  
ATOM    750  CG  LEU B  99       0.287-155.334 -92.861  1.00 28.96           C  
ATOM    751  CD1 LEU B  99       1.441-154.737 -92.063  1.00 28.96           C  
ATOM    752  CD2 LEU B  99       0.533-155.184 -94.359  1.00 28.96           C  
ATOM    753  N   THR B 100      -1.090-159.712 -91.674  1.00 30.61           N  
ATOM    754  CA  THR B 100      -0.796-161.129 -91.856  1.00 30.61           C  
ATOM    755  C   THR B 100      -2.062-161.903 -92.215  1.00 30.61           C  
ATOM    756  O   THR B 100      -1.998-163.088 -92.548  1.00 30.61           O  
ATOM    757  CB  THR B 100      -0.162-161.736 -90.591  1.00 30.61           C  
ATOM    758  CG2 THR B 100       1.337-161.458 -90.539  1.00 30.61           C  
ATOM    759  OG1 THR B 100      -0.782-161.165 -89.432  1.00 30.61           O  
ATOM    760  N   GLY B 101      -3.255-161.493 -91.952  1.00 29.72           N  
ATOM    761  CA  GLY B 101      -4.296-162.446 -92.302  1.00 29.72           C  
ATOM    762  C   GLY B 101      -4.123-163.035 -93.690  1.00 29.72           C  
ATOM    763  O   GLY B 101      -4.923-163.869 -94.120  1.00 29.72           O  
ATOM    764  N   ARG B 102      -3.261-162.428 -94.492  1.00 28.24           N  
ATOM    765  CA  ARG B 102      -3.462-162.983 -95.826  1.00 28.24           C  
ATOM    766  C   ARG B 102      -2.533-164.167 -96.072  1.00 28.24           C  
ATOM    767  O   ARG B 102      -2.403-164.636 -97.205  1.00 28.24           O  
ATOM    768  CB  ARG B 102      -3.238-161.911 -96.894  1.00 28.24           C  
ATOM    769  CG  ARG B 102      -4.444-161.015 -97.130  1.00 28.24           C  
ATOM    770  CD  ARG B 102      -4.249-160.114 -98.341  1.00 28.24           C  
ATOM    771  NE  ARG B 102      -5.433-159.300 -98.604  1.00 28.24           N  
ATOM    772  CZ  ARG B 102      -5.613-158.553 -99.689  1.00 28.24           C  
ATOM    773  NH1 ARG B 102      -4.686-158.501-100.638  1.00 28.24           N1+
ATOM    774  NH2 ARG B 102      -6.729-157.851 -99.827  1.00 28.24           N  
ATOM    775  N   SER B 103      -1.754-164.657 -95.130  1.00 28.39           N  
ATOM    776  CA  SER B 103      -0.935-165.755 -95.632  1.00 28.39           C  
ATOM    777  C   SER B 103      -1.782-166.991 -95.917  1.00 28.39           C  
ATOM    778  O   SER B 103      -1.265-168.012 -96.376  1.00 28.39           O  
ATOM    779  CB  SER B 103       0.168-166.103 -94.631  1.00 28.39           C  
ATOM    780  OG  SER B 103       0.433-167.495 -94.638  1.00 28.39           O  
ATOM    781  N   ALA B 104      -2.992-167.251 -95.412  1.00 27.20           N  
ATOM    782  CA  ALA B 104      -3.399-168.622 -95.705  1.00 27.20           C  
ATOM    783  C   ALA B 104      -3.479-168.862 -97.210  1.00 27.20           C  
ATOM    784  O   ALA B 104      -3.511-170.009 -97.662  1.00 27.20           O  
ATOM    785  CB  ALA B 104      -4.742-168.930 -95.048  1.00 27.20           C  
ATOM    786  N   SER B 105      -4.028-168.020 -98.118  1.00 23.01           N  
ATOM    787  CA  SER B 105      -4.235-168.593 -99.444  1.00 23.01           C  
ATOM    788  C   SER B 105      -2.920-168.706-100.209  1.00 23.01           C  
ATOM    789  O   SER B 105      -2.068-167.819-100.124  1.00 23.01           O  
ATOM    790  CB  SER B 105      -5.229-167.750-100.244  1.00 23.01           C  
ATOM    791  OG  SER B 105      -4.637-166.528-100.653  1.00 23.01           O  
ATOM    792  N   GLY B 106      -2.285-170.110-100.394  1.00 27.99           N  
ATOM    793  CA  GLY B 106      -1.173-170.797-101.031  1.00 27.99           C  
ATOM    794  C   GLY B 106      -0.148-169.850-101.626  1.00 27.99           C  
ATOM    795  O   GLY B 106       0.798-170.285-102.285  1.00 27.99           O  
ATOM    796  N   ALA B 107      -0.529-168.624-101.987  1.00 23.61           N  
ATOM    797  CA  ALA B 107       0.439-167.874-102.782  1.00 23.61           C  
ATOM    798  C   ALA B 107       1.576-167.349-101.909  1.00 23.61           C  
ATOM    799  O   ALA B 107       1.412-167.185-100.698  1.00 23.61           O  
ATOM    800  CB  ALA B 107      -0.248-166.719-103.506  1.00 23.61           C  
ATOM    801  N   HIS B 108       2.912-167.724-102.376  1.00 24.48           N  
ATOM    802  CA  HIS B 108       4.225-167.414-101.821  1.00 24.48           C  
ATOM    803  C   HIS B 108       4.256-166.008-101.231  1.00 24.48           C  
ATOM    804  O   HIS B 108       3.605-165.098-101.749  1.00 24.48           O  
ATOM    805  CB  HIS B 108       5.307-167.558-102.893  1.00 24.48           C  
ATOM    806  CG  HIS B 108       6.554-168.222-102.402  1.00 24.48           C  
ATOM    807  CD2 HIS B 108       6.947-169.517-102.445  1.00 24.48           C  
ATOM    808  ND1 HIS B 108       7.567-167.531-101.775  1.00 24.48           N  
ATOM    809  CE1 HIS B 108       8.534-168.374-101.453  1.00 24.48           C  
ATOM    810  NE2 HIS B 108       8.182-169.586-101.849  1.00 24.48           N  
ATOM    811  N   PRO B 109       4.555-165.820 -99.895  1.00 27.18           N  
ATOM    812  CA  PRO B 109       4.592-164.630 -99.043  1.00 27.18           C  
ATOM    813  C   PRO B 109       5.254-163.435 -99.725  1.00 27.18           C  
ATOM    814  O   PRO B 109       5.043-162.291 -99.317  1.00 27.18           O  
ATOM    815  CB  PRO B 109       5.408-165.088 -97.831  1.00 27.18           C  
ATOM    816  CG  PRO B 109       5.843-166.477 -98.168  1.00 27.18           C  
ATOM    817  CD  PRO B 109       5.305-166.831 -99.524  1.00 27.18           C  
ATOM    818  N   SER B 110       6.195-163.652-100.710  1.00 26.90           N  
ATOM    819  CA  SER B 110       6.885-162.506-101.293  1.00 26.90           C  
ATOM    820  C   SER B 110       5.911-161.586-102.021  1.00 26.90           C  
ATOM    821  O   SER B 110       6.120-160.373-102.079  1.00 26.90           O  
ATOM    822  CB  SER B 110       7.977-162.971-102.258  1.00 26.90           C  
ATOM    823  OG  SER B 110       7.408-163.534-103.427  1.00 26.90           O  
ATOM    824  N   THR B 111       4.957-162.268-102.829  1.00 26.12           N  
ATOM    825  CA  THR B 111       4.052-161.487-103.664  1.00 26.12           C  
ATOM    826  C   THR B 111       3.041-160.732-102.806  1.00 26.12           C  
ATOM    827  O   THR B 111       2.214-159.981-103.328  1.00 26.12           O  
ATOM    828  CB  THR B 111       3.307-162.383-104.670  1.00 26.12           C  
ATOM    829  CG2 THR B 111       4.175-162.681-105.889  1.00 26.12           C  
ATOM    830  OG1 THR B 111       2.957-163.618-104.034  1.00 26.12           O  
ATOM    831  N   SER B 112       2.921-161.200-101.562  1.00 24.37           N  
ATOM    832  CA  SER B 112       1.807-160.589-100.844  1.00 24.37           C  
ATOM    833  C   SER B 112       2.101-159.132-100.504  1.00 24.37           C  
ATOM    834  O   SER B 112       1.187-158.365-100.191  1.00 24.37           O  
ATOM    835  CB  SER B 112       1.503-161.368 -99.564  1.00 24.37           C  
ATOM    836  OG  SER B 112       2.658-161.466 -98.748  1.00 24.37           O  
ATOM    837  N   ILE B 113       3.291-158.865-100.370  1.00 27.59           N  
ATOM    838  CA  ILE B 113       3.499-157.502 -99.894  1.00 27.59           C  
ATOM    839  C   ILE B 113       3.211-156.512-101.020  1.00 27.59           C  
ATOM    840  O   ILE B 113       2.799-155.377-100.767  1.00 27.59           O  
ATOM    841  CB  ILE B 113       4.936-157.304 -99.360  1.00 27.59           C  
ATOM    842  CG1 ILE B 113       5.192-158.225 -98.161  1.00 27.59           C  
ATOM    843  CG2 ILE B 113       5.175-155.838 -98.985  1.00 27.59           C  
ATOM    844  CD1 ILE B 113       6.645-158.260 -97.707  1.00 27.59           C  
ATOM    845  N   SER B 114       3.435-156.916-102.293  1.00 27.34           N  
ATOM    846  CA  SER B 114       3.273-155.989-103.408  1.00 27.34           C  
ATOM    847  C   SER B 114       1.818-155.559-103.562  1.00 27.34           C  
ATOM    848  O   SER B 114       1.538-154.456-104.036  1.00 27.34           O  
ATOM    849  CB  SER B 114       3.766-156.623-104.709  1.00 27.34           C  
ATOM    850  OG  SER B 114       2.680-156.906-105.575  1.00 27.34           O  
ATOM    851  N   HIS B 115       0.926-156.511-103.242  1.00 26.99           N  
ATOM    852  CA  HIS B 115      -0.399-156.084-103.678  1.00 26.99           C  
ATOM    853  C   HIS B 115      -0.955-154.996-102.766  1.00 26.99           C  
ATOM    854  O   HIS B 115      -1.827-154.225-103.174  1.00 26.99           O  
ATOM    855  CB  HIS B 115      -1.358-157.275-103.721  1.00 26.99           C  
ATOM    856  CG  HIS B 115      -1.093-158.219-104.850  1.00 26.99           C  
ATOM    857  CD2 HIS B 115      -0.381-159.369-104.898  1.00 26.99           C  
ATOM    858  ND1 HIS B 115      -1.589-158.018-106.120  1.00 26.99           N  
ATOM    859  CE1 HIS B 115      -1.193-159.008-106.902  1.00 26.99           C  
ATOM    860  NE2 HIS B 115      -0.458-159.841-106.186  1.00 26.99           N  
ATOM    861  N   LYS B 116      -0.799-155.110-101.405  1.00 28.29           N  
ATOM    862  CA  LYS B 116      -1.612-154.135-100.684  1.00 28.29           C  
ATOM    863  C   LYS B 116      -0.866-152.815-100.513  1.00 28.29           C  
ATOM    864  O   LYS B 116      -0.528-152.428 -99.392  1.00 28.29           O  
ATOM    865  CB  LYS B 116      -2.024-154.686 -99.318  1.00 28.29           C  
ATOM    866  CG  LYS B 116      -3.108-155.751 -99.380  1.00 28.29           C  
ATOM    867  CD  LYS B 116      -3.828-155.896 -98.046  1.00 28.29           C  
ATOM    868  CE  LYS B 116      -4.896-156.980 -98.100  1.00 28.29           C  
ATOM    869  NZ  LYS B 116      -5.622-157.107 -96.801  1.00 28.29           N1+
ATOM    870  N   SER B 117      -0.014-152.439-101.342  1.00 31.91           N  
ATOM    871  CA  SER B 117       0.555-151.102-101.478  1.00 31.91           C  
ATOM    872  C   SER B 117      -0.490-150.025-101.204  1.00 31.91           C  
ATOM    873  O   SER B 117      -0.178-148.984-100.624  1.00 31.91           O  
ATOM    874  CB  SER B 117       1.143-150.909-102.877  1.00 31.91           C  
ATOM    875  OG  SER B 117       0.114-150.733-103.835  1.00 31.91           O  
ATOM    876  N   GLY B 118      -1.735-150.519-101.424  1.00 33.18           N  
ATOM    877  CA  GLY B 118      -2.766-149.501-101.303  1.00 33.18           C  
ATOM    878  C   GLY B 118      -3.027-149.084 -99.868  1.00 33.18           C  
ATOM    879  O   GLY B 118      -3.175-147.895 -99.578  1.00 33.18           O  
ATOM    880  N   THR B 119      -3.138-150.141 -98.982  1.00 32.58           N  
ATOM    881  CA  THR B 119      -3.539-149.832 -97.613  1.00 32.58           C  
ATOM    882  C   THR B 119      -2.419-149.106 -96.873  1.00 32.58           C  
ATOM    883  O   THR B 119      -2.677-148.182 -96.099  1.00 32.58           O  
ATOM    884  CB  THR B 119      -3.924-151.108 -96.843  1.00 32.58           C  
ATOM    885  CG2 THR B 119      -5.340-151.008 -96.285  1.00 32.58           C  
ATOM    886  OG1 THR B 119      -3.850-152.234 -97.726  1.00 32.58           O  
ATOM    887  N   VAL B 120      -1.204-149.528 -97.131  1.00 32.42           N  
ATOM    888  CA  VAL B 120      -0.084-148.844 -96.493  1.00 32.42           C  
ATOM    889  C   VAL B 120      -0.041-147.386 -96.948  1.00 32.42           C  
ATOM    890  O   VAL B 120       0.180-146.483 -96.138  1.00 32.42           O  
ATOM    891  CB  VAL B 120       1.260-149.539 -96.807  1.00 32.42           C  
ATOM    892  CG1 VAL B 120       2.431-148.719 -96.270  1.00 32.42           C  
ATOM    893  CG2 VAL B 120       1.279-150.950 -96.222  1.00 32.42           C  
ATOM    894  N   TYR B 121      -0.405-147.181 -98.261  1.00 35.71           N  
ATOM    895  CA  TYR B 121      -0.487-145.831 -98.806  1.00 35.71           C  
ATOM    896  C   TYR B 121      -1.526-145.004 -98.058  1.00 35.71           C  
ATOM    897  O   TYR B 121      -1.295-143.830 -97.758  1.00 35.71           O  
ATOM    898  CB  TYR B 121      -0.829-145.873-100.298  1.00 35.71           C  
ATOM    899  CG  TYR B 121      -0.283-144.702-101.079  1.00 35.71           C  
ATOM    900  CD1 TYR B 121      -1.059-143.569-101.307  1.00 35.71           C  
ATOM    901  CD2 TYR B 121       1.010-144.728-101.591  1.00 35.71           C  
ATOM    902  CE1 TYR B 121      -0.561-142.488-102.028  1.00 35.71           C  
ATOM    903  CE2 TYR B 121       1.519-143.653-102.313  1.00 35.71           C  
ATOM    904  CZ  TYR B 121       0.727-142.540-102.526  1.00 35.71           C  
ATOM    905  OH  TYR B 121       1.226-141.473-103.240  1.00 35.71           O  
ATOM    906  N   THR B 122      -2.580-145.672 -97.811  1.00 39.51           N  
ATOM    907  CA  THR B 122      -3.656-144.967 -97.122  1.00 39.51           C  
ATOM    908  C   THR B 122      -3.231-144.577 -95.710  1.00 39.51           C  
ATOM    909  O   THR B 122      -3.492-143.459 -95.263  1.00 39.51           O  
ATOM    910  CB  THR B 122      -4.934-145.823 -97.059  1.00 39.51           C  
ATOM    911  CG2 THR B 122      -6.127-144.997 -96.589  1.00 39.51           C  
ATOM    912  OG1 THR B 122      -5.215-146.350 -98.362  1.00 39.51           O  
ATOM    913  N   TYR B 123      -2.558-145.462 -95.155  1.00 37.04           N  
ATOM    914  CA  TYR B 123      -2.121-145.169 -93.795  1.00 37.04           C  
ATOM    915  C   TYR B 123      -1.054-144.081 -93.786  1.00 37.04           C  
ATOM    916  O   TYR B 123      -1.102-143.162 -92.965  1.00 37.04           O  
ATOM    917  CB  TYR B 123      -1.583-146.434 -93.119  1.00 37.04           C  
ATOM    918  CG  TYR B 123      -2.563-147.079 -92.170  1.00 37.04           C  
ATOM    919  CD1 TYR B 123      -2.744-146.583 -90.880  1.00 37.04           C  
ATOM    920  CD2 TYR B 123      -3.309-148.186 -92.559  1.00 37.04           C  
ATOM    921  CE1 TYR B 123      -3.645-147.176 -90.002  1.00 37.04           C  
ATOM    922  CE2 TYR B 123      -4.213-148.787 -91.689  1.00 37.04           C  
ATOM    923  CZ  TYR B 123      -4.374-148.275 -90.414  1.00 37.04           C  
ATOM    924  OH  TYR B 123      -5.267-148.866 -89.549  1.00 37.04           O  
ATOM    925  N   LEU B 124      -0.201-144.198 -94.735  1.00 38.17           N  
ATOM    926  CA  LEU B 124       0.829-143.174 -94.870  1.00 38.17           C  
ATOM    927  C   LEU B 124       0.211-141.822 -95.207  1.00 38.17           C  
ATOM    928  O   LEU B 124       0.643-140.790 -94.687  1.00 38.17           O  
ATOM    929  CB  LEU B 124       1.840-143.570 -95.950  1.00 38.17           C  
ATOM    930  CG  LEU B 124       2.950-144.531 -95.520  1.00 38.17           C  
ATOM    931  CD1 LEU B 124       3.459-145.322 -96.720  1.00 38.17           C  
ATOM    932  CD2 LEU B 124       4.089-143.768 -94.854  1.00 38.17           C  
ATOM    933  N   SER B 125      -0.780-141.953 -96.066  1.00 43.65           N  
ATOM    934  CA  SER B 125      -1.551-140.760 -96.400  1.00 43.65           C  
ATOM    935  C   SER B 125      -2.222-140.171 -95.164  1.00 43.65           C  
ATOM    936  O   SER B 125      -2.255-138.951 -94.991  1.00 43.65           O  
ATOM    937  CB  SER B 125      -2.608-141.083 -97.458  1.00 43.65           C  
ATOM    938  OG  SER B 125      -3.017-139.908 -98.136  1.00 43.65           O  
ATOM    939  N   ASN B 126      -2.551-141.028 -94.247  1.00 43.28           N  
ATOM    940  CA  ASN B 126      -3.196-140.567 -93.022  1.00 43.28           C  
ATOM    941  C   ASN B 126      -2.194-139.922 -92.069  1.00 43.28           C  
ATOM    942  O   ASN B 126      -2.488-138.896 -91.454  1.00 43.28           O  
ATOM    943  CB  ASN B 126      -3.920-141.724 -92.329  1.00 43.28           C  
ATOM    944  CG  ASN B 126      -5.174-142.152 -93.064  1.00 43.28           C  
ATOM    945  ND2 ASN B 126      -5.704-143.316 -92.705  1.00 43.28           N  
ATOM    946  OD1 ASN B 126      -5.663-141.444 -93.948  1.00 43.28           O  
ATOM    947  N   VAL B 127      -1.027-140.604 -92.031  1.00 40.97           N  
ATOM    948  CA  VAL B 127       0.034-140.026 -91.213  1.00 40.97           C  
ATOM    949  C   VAL B 127       0.408-138.646 -91.751  1.00 40.97           C  
ATOM    950  O   VAL B 127       0.568-137.696 -90.982  1.00 40.97           O  
ATOM    951  CB  VAL B 127       1.280-140.938 -91.173  1.00 40.97           C  
ATOM    952  CG1 VAL B 127       2.464-140.207 -90.542  1.00 40.97           C  
ATOM    953  CG2 VAL B 127       0.974-142.225 -90.409  1.00 40.97           C  
ATOM    954  N   GLU B 128       0.571-138.530 -93.049  1.00 42.73           N  
ATOM    955  CA  GLU B 128       0.818-137.242 -93.690  1.00 42.73           C  
ATOM    956  C   GLU B 128      -0.297-136.248 -93.379  1.00 42.73           C  
ATOM    957  O   GLU B 128      -0.032-135.078 -93.092  1.00 42.73           O  
ATOM    958  CB  GLU B 128       0.963-137.413 -95.204  1.00 42.73           C  
ATOM    959  CG  GLU B 128       1.723-136.282 -95.881  1.00 42.73           C  
ATOM    960  CD  GLU B 128       1.930-136.506 -97.371  1.00 42.73           C  
ATOM    961  OE1 GLU B 128       2.558-135.648 -98.032  1.00 42.73           O  
ATOM    962  OE2 GLU B 128       1.459-137.547 -97.881  1.00 42.73           O1-
ATOM    963  N   SER B 129      -1.488-136.798 -93.477  1.00 45.97           N  
ATOM    964  CA  SER B 129      -2.646-135.963 -93.177  1.00 45.97           C  
ATOM    965  C   SER B 129      -2.627-135.492 -91.727  1.00 45.97           C  
ATOM    966  O   SER B 129      -2.923-134.329 -91.443  1.00 45.97           O  
ATOM    967  CB  SER B 129      -3.943-136.724 -93.458  1.00 45.97           C  
ATOM    968  OG  SER B 129      -5.072-135.926 -93.148  1.00 45.97           O  
ATOM    969  N   ASP B 130      -2.235-136.394 -90.934  1.00 42.27           N  
ATOM    970  CA  ASP B 130      -2.189-136.048 -89.517  1.00 42.27           C  
ATOM    971  C   ASP B 130      -1.102-135.013 -89.240  1.00 42.27           C  
ATOM    972  O   ASP B 130      -1.318-134.066 -88.481  1.00 42.27           O  
ATOM    973  CB  ASP B 130      -1.953-137.299 -88.667  1.00 42.27           C  
ATOM    974  CG  ASP B 130      -3.136-138.251 -88.672  1.00 42.27           C  
ATOM    975  OD1 ASP B 130      -4.235-137.856 -89.118  1.00 42.27           O  
ATOM    976  OD2 ASP B 130      -2.969-139.405 -88.223  1.00 42.27           O1-
ATOM    977  N   ILE B 131      -0.002-135.254 -89.868  1.00 42.29           N  
ATOM    978  CA  ILE B 131       1.077-134.277 -89.768  1.00 42.29           C  
ATOM    979  C   ILE B 131       0.599-132.924 -90.292  1.00 42.29           C  
ATOM    980  O   ILE B 131       0.843-131.889 -89.669  1.00 42.29           O  
ATOM    981  CB  ILE B 131       2.332-134.739 -90.542  1.00 42.29           C  
ATOM    982  CG1 ILE B 131       2.992-135.926 -89.831  1.00 42.29           C  
ATOM    983  CG2 ILE B 131       3.321-133.581 -90.708  1.00 42.29           C  
ATOM    984  CD1 ILE B 131       4.093-136.597 -90.639  1.00 42.29           C  
ATOM    985  N   ASN B 132      -0.087-132.988 -91.396  1.00 45.82           N  
ATOM    986  CA  ASN B 132      -0.636-131.769 -91.979  1.00 45.82           C  
ATOM    987  C   ASN B 132      -1.649-131.109 -91.048  1.00 45.82           C  
ATOM    988  O   ASN B 132      -1.689-129.882 -90.937  1.00 45.82           O  
ATOM    989  CB  ASN B 132      -1.277-132.065 -93.337  1.00 45.82           C  
ATOM    990  CG  ASN B 132      -0.290-131.965 -94.483  1.00 45.82           C  
ATOM    991  ND2 ASN B 132      -0.652-132.531 -95.629  1.00 45.82           N  
ATOM    992  OD1 ASN B 132       0.790-131.386 -94.340  1.00 45.82           O  
ATOM    993  N   THR B 133      -2.405-131.947 -90.399  1.00 44.75           N  
ATOM    994  CA  THR B 133      -3.392-131.416 -89.465  1.00 44.75           C  
ATOM    995  C   THR B 133      -2.706-130.739 -88.281  1.00 44.75           C  
ATOM    996  O   THR B 133      -3.086-129.634 -87.887  1.00 44.75           O  
ATOM    997  CB  THR B 133      -4.330-132.525 -88.953  1.00 44.75           C  
ATOM    998  CG2 THR B 133      -5.398-131.956 -88.025  1.00 44.75           C  
ATOM    999  OG1 THR B 133      -4.969-133.155 -90.069  1.00 44.75           O  
ATOM   1000  N   ILE B 134      -1.791-131.499 -87.856  1.00 42.89           N  
ATOM   1001  CA  ILE B 134      -1.073-130.942 -86.715  1.00 42.89           C  
ATOM   1002  C   ILE B 134      -0.446-129.605 -87.103  1.00 42.89           C  
ATOM   1003  O   ILE B 134      -0.471-128.651 -86.322  1.00 42.89           O  
ATOM   1004  CB  ILE B 134       0.012-131.914 -86.200  1.00 42.89           C  
ATOM   1005  CG1 ILE B 134      -0.635-133.160 -85.586  1.00 42.89           C  
ATOM   1006  CG2 ILE B 134       0.926-131.217 -85.188  1.00 42.89           C  
ATOM   1007  CD1 ILE B 134       0.338-134.305 -85.337  1.00 42.89           C  
ATOM   1008  N   ASN B 135       0.118-129.456 -88.240  1.00 41.78           N  
ATOM   1009  CA  ASN B 135       0.746-128.238 -88.740  1.00 41.78           C  
ATOM   1010  C   ASN B 135      -0.276-127.123 -88.941  1.00 41.78           C  
ATOM   1011  O   ASN B 135       0.063-125.941 -88.857  1.00 41.78           O  
ATOM   1012  CB  ASN B 135       1.493-128.515 -90.046  1.00 41.78           C  
ATOM   1013  CG  ASN B 135       2.842-129.169 -89.819  1.00 41.78           C  
ATOM   1014  ND2 ASN B 135       3.393-129.770 -90.867  1.00 41.78           N  
ATOM   1015  OD1 ASN B 135       3.384-129.135 -88.712  1.00 41.78           O  
ATOM   1016  N   ASN B 136      -1.420-127.647 -89.311  1.00 45.49           N  
ATOM   1017  CA  ASN B 136      -2.388-126.653 -89.761  1.00 45.49           C  
ATOM   1018  C   ASN B 136      -3.365-126.279 -88.649  1.00 45.49           C  
ATOM   1019  O   ASN B 136      -4.180-125.369 -88.813  1.00 45.49           O  
ATOM   1020  CB  ASN B 136      -3.150-127.161 -90.987  1.00 45.49           C  
ATOM   1021  CG  ASN B 136      -2.322-127.097 -92.256  1.00 45.49           C  
ATOM   1022  ND2 ASN B 136      -2.667-127.929 -93.231  1.00 45.49           N  
ATOM   1023  OD1 ASN B 136      -1.381-126.306 -92.358  1.00 45.49           O  
ATOM   1024  N   VAL B 137      -3.377-127.145 -87.575  1.00 38.93           N  
ATOM   1025  CA  VAL B 137      -4.347-126.802 -86.542  1.00 38.93           C  
ATOM   1026  C   VAL B 137      -3.722-125.824 -85.549  1.00 38.93           C  
ATOM   1027  O   VAL B 137      -2.568-125.991 -85.146  1.00 38.93           O  
ATOM   1028  CB  VAL B 137      -4.857-128.059 -85.802  1.00 38.93           C  
ATOM   1029  CG1 VAL B 137      -5.797-127.670 -84.662  1.00 38.93           C  
ATOM   1030  CG2 VAL B 137      -5.556-129.004 -86.776  1.00 38.93           C  
ATOM   1031  N   THR B 138      -4.326-124.654 -85.399  1.00 41.58           N  
ATOM   1032  CA  THR B 138      -3.979-123.592 -84.462  1.00 41.58           C  
ATOM   1033  C   THR B 138      -3.895-124.132 -83.037  1.00 41.58           C  
ATOM   1034  O   THR B 138      -4.893-124.601 -82.486  1.00 41.58           O  
ATOM   1035  CB  THR B 138      -5.002-122.442 -84.518  1.00 41.58           C  
ATOM   1036  CG2 THR B 138      -4.513-121.232 -83.728  1.00 41.58           C  
ATOM   1037  OG1 THR B 138      -5.205-122.057 -85.883  1.00 41.58           O  
ATOM   1038  N   ILE B 139      -2.777-124.557 -82.591  1.00 38.39           N  
ATOM   1039  CA  ILE B 139      -2.588-124.950 -81.198  1.00 38.39           C  
ATOM   1040  C   ILE B 139      -2.988-123.799 -80.278  1.00 38.39           C  
ATOM   1041  O   ILE B 139      -2.611-122.648 -80.513  1.00 38.39           O  
ATOM   1042  CB  ILE B 139      -1.128-125.373 -80.924  1.00 38.39           C  
ATOM   1043  CG1 ILE B 139      -0.703-126.485 -81.890  1.00 38.39           C  
ATOM   1044  CG2 ILE B 139      -0.959-125.819 -79.468  1.00 38.39           C  
ATOM   1045  CD1 ILE B 139       0.766-126.870 -81.784  1.00 38.39           C  
ATOM   1046  N   PRO B 140      -3.977-123.907 -79.377  1.00 36.62           N  
ATOM   1047  CA  PRO B 140      -4.501-122.851 -78.507  1.00 36.62           C  
ATOM   1048  C   PRO B 140      -3.396-122.043 -77.829  1.00 36.62           C  
ATOM   1049  O   PRO B 140      -2.418-122.616 -77.343  1.00 36.62           O  
ATOM   1050  CB  PRO B 140      -5.326-123.622 -77.475  1.00 36.62           C  
ATOM   1051  CG  PRO B 140      -5.257-125.048 -77.918  1.00 36.62           C  
ATOM   1052  CD  PRO B 140      -4.259-125.152 -79.035  1.00 36.62           C  
ATOM   1053  N   THR B 141      -3.272-120.722 -78.007  1.00 35.64           N  
ATOM   1054  CA  THR B 141      -2.351-119.727 -77.470  1.00 35.64           C  
ATOM   1055  C   THR B 141      -2.557-119.555 -75.967  1.00 35.64           C  
ATOM   1056  O   THR B 141      -3.662-119.755 -75.460  1.00 35.64           O  
ATOM   1057  CB  THR B 141      -2.525-118.368 -78.173  1.00 35.64           C  
ATOM   1058  CG2 THR B 141      -1.566-118.233 -79.352  1.00 35.64           C  
ATOM   1059  OG1 THR B 141      -3.871-118.252 -78.650  1.00 35.64           O  
ATOM   1060  N   ILE B 142      -1.508-119.669 -75.156  1.00 35.23           N  
ATOM   1061  CA  ILE B 142      -1.515-119.373 -73.728  1.00 35.23           C  
ATOM   1062  C   ILE B 142      -1.786-117.886 -73.510  1.00 35.23           C  
ATOM   1063  O   ILE B 142      -0.976-117.039 -73.894  1.00 35.23           O  
ATOM   1064  CB  ILE B 142      -0.181-119.779 -73.060  1.00 35.23           C  
ATOM   1065  CG1 ILE B 142       0.115-121.261 -73.316  1.00 35.23           C  
ATOM   1066  CG2 ILE B 142      -0.216-119.478 -71.559  1.00 35.23           C  
ATOM   1067  CD1 ILE B 142       1.491-121.708 -72.841  1.00 35.23           C  
ATOM   1068  N   ASN B 143      -3.035-117.291 -73.462  1.00 33.64           N  
ATOM   1069  CA  ASN B 143      -3.410-115.898 -73.245  1.00 33.64           C  
ATOM   1070  C   ASN B 143      -3.437-115.549 -71.760  1.00 33.64           C  
ATOM   1071  O   ASN B 143      -4.453-115.079 -71.246  1.00 33.64           O  
ATOM   1072  CB  ASN B 143      -4.769-115.602 -73.884  1.00 33.64           C  
ATOM   1073  CG  ASN B 143      -4.643-115.020 -75.278  1.00 33.64           C  
ATOM   1074  ND2 ASN B 143      -5.760-114.946 -75.993  1.00 33.64           N  
ATOM   1075  OD1 ASN B 143      -3.552-114.641 -75.710  1.00 33.64           O  
ATOM   1076  N   GLN B 144      -2.749-116.257 -70.872  1.00 31.16           N  
ATOM   1077  CA  GLN B 144      -2.919-115.900 -69.468  1.00 31.16           C  
ATOM   1078  C   GLN B 144      -1.846-114.913 -69.018  1.00 31.16           C  
ATOM   1079  O   GLN B 144      -0.662-115.099 -69.309  1.00 31.16           O  
ATOM   1080  CB  GLN B 144      -2.885-117.150 -68.587  1.00 31.16           C  
ATOM   1081  CG  GLN B 144      -4.034-118.115 -68.845  1.00 31.16           C  
ATOM   1082  CD  GLN B 144      -4.809-118.456 -67.586  1.00 31.16           C  
ATOM   1083  NE2 GLN B 144      -5.875-119.234 -67.738  1.00 31.16           N  
ATOM   1084  OE1 GLN B 144      -4.451-118.025 -66.485  1.00 31.16           O  
ATOM   1085  N   SER B 145      -2.118-113.605 -68.734  1.00 33.89           N  
ATOM   1086  CA  SER B 145      -1.264-112.520 -68.262  1.00 33.89           C  
ATOM   1087  C   SER B 145      -0.990-112.642 -66.767  1.00 33.89           C  
ATOM   1088  O   SER B 145      -1.848-113.098 -66.008  1.00 33.89           O  
ATOM   1089  CB  SER B 145      -1.906-111.164 -68.562  1.00 33.89           C  
ATOM   1090  OG  SER B 145      -3.311-111.223 -68.389  1.00 33.89           O  
ATOM   1091  N   ILE B 146       0.271-112.689 -66.219  1.00 31.41           N  
ATOM   1092  CA  ILE B 146       0.693-112.664 -64.822  1.00 31.41           C  
ATOM   1093  C   ILE B 146       0.411-111.288 -64.223  1.00 31.41           C  
ATOM   1094  O   ILE B 146       0.961-110.282 -64.676  1.00 31.41           O  
ATOM   1095  CB  ILE B 146       2.191-113.014 -64.678  1.00 31.41           C  
ATOM   1096  CG1 ILE B 146       2.484-114.377 -65.315  1.00 31.41           C  
ATOM   1097  CG2 ILE B 146       2.611-112.995 -63.206  1.00 31.41           C  
ATOM   1098  CD1 ILE B 146       3.963-114.736 -65.355  1.00 31.41           C  
ATOM   1099  N   GLY B 147      -0.770-111.140 -63.662  1.00 32.23           N  
ATOM   1100  CA  GLY B 147      -1.083-109.897 -62.974  1.00 32.23           C  
ATOM   1101  C   GLY B 147      -0.263-109.690 -61.714  1.00 32.23           C  
ATOM   1102  O   GLY B 147      -0.131-110.603 -60.896  1.00 32.23           O  
ATOM   1103  N   LEU B 148       0.771-108.874 -61.601  1.00 31.43           N  
ATOM   1104  CA  LEU B 148       1.627-108.471 -60.491  1.00 31.43           C  
ATOM   1105  C   LEU B 148       0.793-107.990 -59.308  1.00 31.43           C  
ATOM   1106  O   LEU B 148      -0.302-107.453 -59.493  1.00 31.43           O  
ATOM   1107  CB  LEU B 148       2.592-107.367 -60.931  1.00 31.43           C  
ATOM   1108  CG  LEU B 148       3.590-107.738 -62.030  1.00 31.43           C  
ATOM   1109  CD1 LEU B 148       4.254-106.484 -62.588  1.00 31.43           C  
ATOM   1110  CD2 LEU B 148       4.636-108.711 -61.496  1.00 31.43           C  
ATOM   1111  N   LYS B 149       0.954-108.549 -58.041  1.00 31.81           N  
ATOM   1112  CA  LYS B 149       0.394-108.217 -56.735  1.00 31.81           C  
ATOM   1113  C   LYS B 149       0.621-106.746 -56.396  1.00 31.81           C  
ATOM   1114  O   LYS B 149       1.693-106.201 -56.667  1.00 31.81           O  
ATOM   1115  CB  LYS B 149       1.002-109.105 -55.648  1.00 31.81           C  
ATOM   1116  CG  LYS B 149       0.573-110.563 -55.728  1.00 31.81           C  
ATOM   1117  CD  LYS B 149       1.021-111.345 -54.500  1.00 31.81           C  
ATOM   1118  CE  LYS B 149       0.606-112.808 -54.587  1.00 31.81           C  
ATOM   1119  NZ  LYS B 149       0.978-113.563 -53.353  1.00 31.81           N1+
ATOM   1120  N   GLN B 150      -0.587-105.899 -56.219  1.00 33.48           N  
ATOM   1121  CA  GLN B 150      -0.560-104.447 -56.084  1.00 33.48           C  
ATOM   1122  C   GLN B 150      -0.736-104.025 -54.628  1.00 33.48           C  
ATOM   1123  O   GLN B 150      -1.636-104.512 -53.940  1.00 33.48           O  
ATOM   1124  CB  GLN B 150      -1.646-103.807 -56.951  1.00 33.48           C  
ATOM   1125  CG  GLN B 150      -1.369-103.892 -58.446  1.00 33.48           C  
ATOM   1126  CD  GLN B 150      -2.460-103.249 -59.282  1.00 33.48           C  
ATOM   1127  NE2 GLN B 150      -2.242-103.183 -60.591  1.00 33.48           N  
ATOM   1128  OE1 GLN B 150      -3.491-102.817 -58.756  1.00 33.48           O  
ATOM   1129  N   ASP B 151       0.242-103.800 -53.869  1.00 35.04           N  
ATOM   1130  CA  ASP B 151      -0.018-103.160 -52.583  1.00 35.04           C  
ATOM   1131  C   ASP B 151      -0.854-101.894 -52.759  1.00 35.04           C  
ATOM   1132  O   ASP B 151      -0.712-101.184 -53.756  1.00 35.04           O  
ATOM   1133  CB  ASP B 151       1.296-102.829 -51.873  1.00 35.04           C  
ATOM   1134  CG  ASP B 151       1.965-104.049 -51.265  1.00 35.04           C  
ATOM   1135  OD1 ASP B 151       1.344-105.133 -51.232  1.00 35.04           O  
ATOM   1136  OD2 ASP B 151       3.124-103.924 -50.813  1.00 35.04           O1-
ATOM   1137  N   GLN B 152      -2.162-101.780 -52.060  1.00 34.04           N  
ATOM   1138  CA  GLN B 152      -3.064-100.634 -52.119  1.00 34.04           C  
ATOM   1139  C   GLN B 152      -2.860 -99.712 -50.920  1.00 34.04           C  
ATOM   1140  O   GLN B 152      -2.760-100.176 -49.783  1.00 34.04           O  
ATOM   1141  CB  GLN B 152      -4.520-101.099 -52.182  1.00 34.04           C  
ATOM   1142  CG  GLN B 152      -5.049-101.274 -53.599  1.00 34.04           C  
ATOM   1143  CD  GLN B 152      -6.516-101.658 -53.634  1.00 34.04           C  
ATOM   1144  NE2 GLN B 152      -7.080-101.735 -54.835  1.00 34.04           N  
ATOM   1145  OE1 GLN B 152      -7.138-101.884 -52.591  1.00 34.04           O  
ATOM   1146  N   ILE B 153      -2.318 -98.520 -51.052  1.00 36.72           N  
ATOM   1147  CA  ILE B 153      -2.363 -97.476 -50.034  1.00 36.72           C  
ATOM   1148  C   ILE B 153      -3.646 -96.663 -50.185  1.00 36.72           C  
ATOM   1149  O   ILE B 153      -3.896 -96.076 -51.240  1.00 36.72           O  
ATOM   1150  CB  ILE B 153      -1.129 -96.551 -50.118  1.00 36.72           C  
ATOM   1151  CG1 ILE B 153       0.162 -97.366 -49.976  1.00 36.72           C  
ATOM   1152  CG2 ILE B 153      -1.203 -95.453 -49.053  1.00 36.72           C  
ATOM   1153  CD1 ILE B 153       1.431 -96.564 -50.224  1.00 36.72           C  
ATOM   1154  N   THR B 154      -4.812 -96.954 -49.327  1.00 33.73           N  
ATOM   1155  CA  THR B 154      -6.050 -96.182 -49.317  1.00 33.73           C  
ATOM   1156  C   THR B 154      -5.948 -95.009 -48.347  1.00 33.73           C  
ATOM   1157  O   THR B 154      -5.581 -95.188 -47.184  1.00 33.73           O  
ATOM   1158  CB  THR B 154      -7.255 -97.063 -48.936  1.00 33.73           C  
ATOM   1159  CG2 THR B 154      -8.559 -96.461 -49.447  1.00 33.73           C  
ATOM   1160  OG1 THR B 154      -7.086 -98.366 -49.508  1.00 33.73           O  
ATOM   1161  N   THR B 155      -5.724 -93.823 -48.884  1.00 34.22           N  
ATOM   1162  CA  THR B 155      -5.675 -92.615 -48.067  1.00 34.22           C  
ATOM   1163  C   THR B 155      -7.067 -92.012 -47.908  1.00 34.22           C  
ATOM   1164  O   THR B 155      -7.873 -92.041 -48.841  1.00 34.22           O  
ATOM   1165  CB  THR B 155      -4.725 -91.567 -48.677  1.00 34.22           C  
ATOM   1166  CG2 THR B 155      -3.343 -92.159 -48.930  1.00 34.22           C  
ATOM   1167  OG1 THR B 155      -5.269 -91.104 -49.920  1.00 34.22           O  
ATOM   1168  N   THR B 156      -7.889 -92.216 -46.905  1.00 35.55           N  
ATOM   1169  CA  THR B 156      -9.128 -91.464 -46.744  1.00 35.55           C  
ATOM   1170  C   THR B 156      -8.867 -89.963 -46.836  1.00 35.55           C  
ATOM   1171  O   THR B 156      -9.796 -89.176 -47.026  1.00 35.55           O  
ATOM   1172  CB  THR B 156      -9.808 -91.788 -45.400  1.00 35.55           C  
ATOM   1173  CG2 THR B 156     -10.350 -93.213 -45.388  1.00 35.55           C  
ATOM   1174  OG1 THR B 156      -8.853 -91.643 -44.342  1.00 35.55           O  
ATOM   1175  N   GLY B 157      -7.882 -89.307 -46.433  1.00 35.52           N  
ATOM   1176  CA  GLY B 157      -7.770 -87.857 -46.465  1.00 35.52           C  
ATOM   1177  C   GLY B 157      -7.314 -87.324 -47.810  1.00 35.52           C  
ATOM   1178  O   GLY B 157      -7.582 -87.933 -48.849  1.00 35.52           O  
ATOM   1179  N   THR B 158      -6.661 -85.975 -47.875  1.00 33.68           N  
ATOM   1180  CA  THR B 158      -6.321 -85.194 -49.059  1.00 33.68           C  
ATOM   1181  C   THR B 158      -5.450 -86.008 -50.012  1.00 33.68           C  
ATOM   1182  O   THR B 158      -5.067 -85.524 -51.079  1.00 33.68           O  
ATOM   1183  CB  THR B 158      -5.591 -83.892 -48.679  1.00 33.68           C  
ATOM   1184  CG2 THR B 158      -6.497 -82.679 -48.867  1.00 33.68           C  
ATOM   1185  OG1 THR B 158      -5.184 -83.962 -47.307  1.00 33.68           O  
ATOM   1186  N   LEU B 159      -4.772 -87.027 -49.534  1.00 33.74           N  
ATOM   1187  CA  LEU B 159      -3.997 -87.739 -50.544  1.00 33.74           C  
ATOM   1188  C   LEU B 159      -4.908 -88.562 -51.448  1.00 33.74           C  
ATOM   1189  O   LEU B 159      -5.614 -89.456 -50.976  1.00 33.74           O  
ATOM   1190  CB  LEU B 159      -2.959 -88.648 -49.881  1.00 33.74           C  
ATOM   1191  CG  LEU B 159      -1.674 -87.972 -49.399  1.00 33.74           C  
ATOM   1192  CD1 LEU B 159      -1.165 -88.646 -48.130  1.00 33.74           C  
ATOM   1193  CD2 LEU B 159      -0.611 -88.005 -50.492  1.00 33.74           C  
ATOM   1194  N   THR B 160      -5.764 -87.887 -52.253  1.00 34.58           N  
ATOM   1195  CA  THR B 160      -6.695 -88.524 -53.178  1.00 34.58           C  
ATOM   1196  C   THR B 160      -5.967 -89.519 -54.078  1.00 34.58           C  
ATOM   1197  O   THR B 160      -5.496 -89.157 -55.158  1.00 34.58           O  
ATOM   1198  CB  THR B 160      -7.423 -87.481 -54.045  1.00 34.58           C  
ATOM   1199  CG2 THR B 160      -8.519 -86.776 -53.253  1.00 34.58           C  
ATOM   1200  OG1 THR B 160      -6.478 -86.506 -54.505  1.00 34.58           O  
ATOM   1201  N   GLY B 161      -4.842 -90.077 -53.705  1.00 32.74           N  
ATOM   1202  CA  GLY B 161      -4.357 -90.894 -54.806  1.00 32.74           C  
ATOM   1203  C   GLY B 161      -5.154 -92.170 -54.999  1.00 32.74           C  
ATOM   1204  O   GLY B 161      -5.810 -92.645 -54.069  1.00 32.74           O  
ATOM   1205  N   THR B 162      -5.807 -92.235 -56.187  1.00 31.90           N  
ATOM   1206  CA  THR B 162      -6.382 -93.496 -56.645  1.00 31.90           C  
ATOM   1207  C   THR B 162      -5.470 -94.666 -56.288  1.00 31.90           C  
ATOM   1208  O   THR B 162      -4.252 -94.587 -56.464  1.00 31.90           O  
ATOM   1209  CB  THR B 162      -6.629 -93.478 -58.164  1.00 31.90           C  
ATOM   1210  CG2 THR B 162      -8.046 -93.934 -58.497  1.00 31.90           C  
ATOM   1211  OG1 THR B 162      -6.439 -92.146 -58.658  1.00 31.90           O  
ATOM   1212  N   PRO B 163      -6.015 -95.535 -55.480  1.00 32.80           N  
ATOM   1213  CA  PRO B 163      -5.274 -96.775 -55.238  1.00 32.80           C  
ATOM   1214  C   PRO B 163      -4.611 -97.322 -56.500  1.00 32.80           C  
ATOM   1215  O   PRO B 163      -5.260 -97.433 -57.543  1.00 32.80           O  
ATOM   1216  CB  PRO B 163      -6.350 -97.735 -54.726  1.00 32.80           C  
ATOM   1217  CG  PRO B 163      -7.617 -96.942 -54.761  1.00 32.80           C  
ATOM   1218  CD  PRO B 163      -7.323 -95.599 -55.365  1.00 32.80           C  
ATOM   1219  N   GLU B 164      -3.498 -96.669 -56.914  1.00 33.52           N  
ATOM   1220  CA  GLU B 164      -2.929 -97.388 -58.051  1.00 33.52           C  
ATOM   1221  C   GLU B 164      -2.141 -98.611 -57.592  1.00 33.52           C  
ATOM   1222  O   GLU B 164      -1.541 -98.601 -56.515  1.00 33.52           O  
ATOM   1223  CB  GLU B 164      -2.031 -96.463 -58.877  1.00 33.52           C  
ATOM   1224  CG  GLU B 164      -2.788 -95.610 -59.884  1.00 33.52           C  
ATOM   1225  CD  GLU B 164      -1.892 -95.012 -60.957  1.00 33.52           C  
ATOM   1226  OE1 GLU B 164      -2.413 -94.352 -61.885  1.00 33.52           O  
ATOM   1227  OE2 GLU B 164      -0.659 -95.206 -60.870  1.00 33.52           O1-
ATOM   1228  N   GLU B 165      -2.446 -99.804 -58.225  1.00 33.75           N  
ATOM   1229  CA  GLU B 165      -1.841-101.126 -58.094  1.00 33.75           C  
ATOM   1230  C   GLU B 165      -0.330-101.063 -58.295  1.00 33.75           C  
ATOM   1231  O   GLU B 165       0.147-100.520 -59.293  1.00 33.75           O  
ATOM   1232  CB  GLU B 165      -2.464-102.104 -59.093  1.00 33.75           C  
ATOM   1233  CG  GLU B 165      -3.913-102.455 -58.789  1.00 33.75           C  
ATOM   1234  CD  GLU B 165      -4.515-103.434 -59.784  1.00 33.75           C  
ATOM   1235  OE1 GLU B 165      -5.668-103.877 -59.578  1.00 33.75           O  
ATOM   1236  OE2 GLU B 165      -3.829-103.760 -60.778  1.00 33.75           O1-
ATOM   1237  N   THR B 166       0.480-100.588 -57.154  1.00 36.49           N  
ATOM   1238  CA  THR B 166       1.909-100.654 -57.439  1.00 36.49           C  
ATOM   1239  C   THR B 166       2.491-101.989 -56.985  1.00 36.49           C  
ATOM   1240  O   THR B 166       1.964-102.622 -56.067  1.00 36.49           O  
ATOM   1241  CB  THR B 166       2.668 -99.501 -56.756  1.00 36.49           C  
ATOM   1242  CG2 THR B 166       1.983 -98.163 -57.012  1.00 36.49           C  
ATOM   1243  OG1 THR B 166       2.716 -99.739 -55.344  1.00 36.49           O  
ATOM   1244  N   GLY B 167       3.066-102.884 -57.824  1.00 36.46           N  
ATOM   1245  CA  GLY B 167       3.754-104.131 -57.530  1.00 36.46           C  
ATOM   1246  C   GLY B 167       4.688-104.032 -56.339  1.00 36.46           C  
ATOM   1247  O   GLY B 167       5.501-104.928 -56.104  1.00 36.46           O  
ATOM   1248  N   ILE B 168       4.908-102.700 -55.715  1.00 36.93           N  
ATOM   1249  CA  ILE B 168       5.859-102.587 -54.615  1.00 36.93           C  
ATOM   1250  C   ILE B 168       5.155-102.877 -53.292  1.00 36.93           C  
ATOM   1251  O   ILE B 168       4.073-102.347 -53.028  1.00 36.93           O  
ATOM   1252  CB  ILE B 168       6.516-101.189 -54.578  1.00 36.93           C  
ATOM   1253  CG1 ILE B 168       7.176-100.872 -55.925  1.00 36.93           C  
ATOM   1254  CG2 ILE B 168       7.533-101.100 -53.436  1.00 36.93           C  
ATOM   1255  CD1 ILE B 168       7.852 -99.509 -55.978  1.00 36.93           C  
ATOM   1256  N   ASN B 169       5.583-103.948 -52.599  1.00 33.74           N  
ATOM   1257  CA  ASN B 169       5.157-104.174 -51.222  1.00 33.74           C  
ATOM   1258  C   ASN B 169       5.368-102.934 -50.359  1.00 33.74           C  
ATOM   1259  O   ASN B 169       6.496-102.629 -49.968  1.00 33.74           O  
ATOM   1260  CB  ASN B 169       5.896-105.372 -50.621  1.00 33.74           C  
ATOM   1261  CG  ASN B 169       5.090-106.654 -50.698  1.00 33.74           C  
ATOM   1262  ND2 ASN B 169       5.723-107.772 -50.366  1.00 33.74           N  
ATOM   1263  OD1 ASN B 169       3.910-106.639 -51.056  1.00 33.74           O  
ATOM   1264  N   SER B 170       4.720-101.772 -50.572  1.00 39.07           N  
ATOM   1265  CA  SER B 170       4.875-100.478 -49.916  1.00 39.07           C  
ATOM   1266  C   SER B 170       4.557-100.572 -48.427  1.00 39.07           C  
ATOM   1267  O   SER B 170       5.121 -99.831 -47.619  1.00 39.07           O  
ATOM   1268  CB  SER B 170       3.973 -99.432 -50.573  1.00 39.07           C  
ATOM   1269  OG  SER B 170       2.635 -99.570 -50.127  1.00 39.07           O  
ATOM   1270  N   VAL B 171       3.656-101.389 -47.851  1.00 40.29           N  
ATOM   1271  CA  VAL B 171       3.113-101.253 -46.503  1.00 40.29           C  
ATOM   1272  C   VAL B 171       4.225-101.450 -45.476  1.00 40.29           C  
ATOM   1273  O   VAL B 171       4.236-100.795 -44.431  1.00 40.29           O  
ATOM   1274  CB  VAL B 171       1.968-102.260 -46.249  1.00 40.29           C  
ATOM   1275  CG1 VAL B 171       0.924-101.664 -45.306  1.00 40.29           C  
ATOM   1276  CG2 VAL B 171       1.323-102.679 -47.569  1.00 40.29           C  
ATOM   1277  N   SER B 172       5.207-102.389 -45.622  1.00 40.02           N  
ATOM   1278  CA  SER B 172       6.172-102.709 -44.576  1.00 40.02           C  
ATOM   1279  C   SER B 172       7.473-101.938 -44.768  1.00 40.02           C  
ATOM   1280  O   SER B 172       8.430-102.125 -44.014  1.00 40.02           O  
ATOM   1281  CB  SER B 172       6.459-104.211 -44.553  1.00 40.02           C  
ATOM   1282  OG  SER B 172       6.797-104.678 -45.848  1.00 40.02           O  
ATOM   1283  N   HIS B 173       7.433-101.111 -45.778  1.00 40.94           N  
ATOM   1284  CA  HIS B 173       8.688-100.394 -45.969  1.00 40.94           C  
ATOM   1285  C   HIS B 173       8.772 -99.176 -45.054  1.00 40.94           C  
ATOM   1286  O   HIS B 173       8.024 -98.211 -45.229  1.00 40.94           O  
ATOM   1287  CB  HIS B 173       8.843 -99.965 -47.429  1.00 40.94           C  
ATOM   1288  CG  HIS B 173      10.262 -99.717 -47.834  1.00 40.94           C  
ATOM   1289  CD2 HIS B 173      11.053-100.346 -48.734  1.00 40.94           C  
ATOM   1290  ND1 HIS B 173      11.027 -98.712 -47.283  1.00 40.94           N  
ATOM   1291  CE1 HIS B 173      12.231 -98.734 -47.830  1.00 40.94           C  
ATOM   1292  NE2 HIS B 173      12.273 -99.716 -48.713  1.00 40.94           N  
ATOM   1293  N   VAL B 174       9.558 -99.140 -43.960  1.00 43.14           N  
ATOM   1294  CA  VAL B 174       9.698 -98.158 -42.890  1.00 43.14           C  
ATOM   1295  C   VAL B 174      10.027 -96.790 -43.484  1.00 43.14           C  
ATOM   1296  O   VAL B 174       9.521 -95.766 -43.018  1.00 43.14           O  
ATOM   1297  CB  VAL B 174      10.787 -98.575 -41.876  1.00 43.14           C  
ATOM   1298  CG1 VAL B 174      10.974 -97.496 -40.810  1.00 43.14           C  
ATOM   1299  CG2 VAL B 174      10.430 -99.912 -41.230  1.00 43.14           C  
ATOM   1300  N   GLY B 175      10.884 -96.767 -44.531  1.00 45.88           N  
ATOM   1301  CA  GLY B 175      11.247 -95.499 -45.144  1.00 45.88           C  
ATOM   1302  C   GLY B 175      10.071 -94.790 -45.788  1.00 45.88           C  
ATOM   1303  O   GLY B 175       9.888 -93.585 -45.600  1.00 45.88           O  
ATOM   1304  N   ILE B 176       9.250 -95.635 -46.559  1.00 49.78           N  
ATOM   1305  CA  ILE B 176       8.074 -95.059 -47.202  1.00 49.78           C  
ATOM   1306  C   ILE B 176       7.063 -94.630 -46.140  1.00 49.78           C  
ATOM   1307  O   ILE B 176       6.516 -93.527 -46.205  1.00 49.78           O  
ATOM   1308  CB  ILE B 176       7.425 -96.054 -48.189  1.00 49.78           C  
ATOM   1309  CG1 ILE B 176       8.361 -96.319 -49.374  1.00 49.78           C  
ATOM   1310  CG2 ILE B 176       6.068 -95.531 -48.669  1.00 49.78           C  
ATOM   1311  CD1 ILE B 176       7.861 -97.392 -50.331  1.00 49.78           C  
ATOM   1312  N   ASN B 177       6.943 -95.557 -45.085  1.00 46.85           N  
ATOM   1313  CA  ASN B 177       6.009 -95.239 -44.010  1.00 46.85           C  
ATOM   1314  C   ASN B 177       6.480 -94.036 -43.197  1.00 46.85           C  
ATOM   1315  O   ASN B 177       5.669 -93.205 -42.785  1.00 46.85           O  
ATOM   1316  CB  ASN B 177       5.807 -96.450 -43.098  1.00 46.85           C  
ATOM   1317  CG  ASN B 177       4.988 -97.544 -43.754  1.00 46.85           C  
ATOM   1318  ND2 ASN B 177       5.019 -98.738 -43.173  1.00 46.85           N  
ATOM   1319  OD1 ASN B 177       4.332 -97.319 -44.774  1.00 46.85           O  
ATOM   1320  N   GLY B 178       7.748 -93.938 -42.966  1.00 49.08           N  
ATOM   1321  CA  GLY B 178       8.302 -92.786 -42.272  1.00 49.08           C  
ATOM   1322  C   GLY B 178       8.133 -91.489 -43.039  1.00 49.08           C  
ATOM   1323  O   GLY B 178       7.765 -90.463 -42.462  1.00 49.08           O  
ATOM   1324  N   ALA B 179       8.387 -91.556 -44.280  1.00 50.27           N  
ATOM   1325  CA  ALA B 179       8.247 -90.373 -45.126  1.00 50.27           C  
ATOM   1326  C   ALA B 179       6.793 -89.917 -45.194  1.00 50.27           C  
ATOM   1327  O   ALA B 179       6.509 -88.717 -45.144  1.00 50.27           O  
ATOM   1328  CB  ALA B 179       8.779 -90.656 -46.528  1.00 50.27           C  
ATOM   1329  N   LEU B 180       5.872 -90.906 -45.312  1.00 51.31           N  
ATOM   1330  CA  LEU B 180       4.448 -90.589 -45.304  1.00 51.31           C  
ATOM   1331  C   LEU B 180       4.040 -89.953 -43.980  1.00 51.31           C  
ATOM   1332  O   LEU B 180       3.266 -88.993 -43.960  1.00 51.31           O  
ATOM   1333  CB  LEU B 180       3.618 -91.851 -45.555  1.00 51.31           C  
ATOM   1334  CG  LEU B 180       2.131 -91.637 -45.842  1.00 51.31           C  
ATOM   1335  CD1 LEU B 180       1.944 -90.960 -47.195  1.00 51.31           C  
ATOM   1336  CD2 LEU B 180       1.381 -92.964 -45.794  1.00 51.31           C  
ATOM   1337  N   GLN B 181       4.632 -90.369 -42.913  1.00 51.34           N  
ATOM   1338  CA  GLN B 181       4.361 -89.771 -41.609  1.00 51.34           C  
ATOM   1339  C   GLN B 181       4.899 -88.345 -41.536  1.00 51.34           C  
ATOM   1340  O   GLN B 181       4.254 -87.462 -40.966  1.00 51.34           O  
ATOM   1341  CB  GLN B 181       4.969 -90.620 -40.492  1.00 51.34           C  
ATOM   1342  CG  GLN B 181       4.574 -90.168 -39.092  1.00 51.34           C  
ATOM   1343  CD  GLN B 181       3.085 -90.302 -38.831  1.00 51.34           C  
ATOM   1344  NE2 GLN B 181       2.442 -89.192 -38.486  1.00 51.34           N  
ATOM   1345  OE1 GLN B 181       2.518 -91.393 -38.940  1.00 51.34           O  
ATOM   1346  N   GLY B 182       6.058 -88.131 -42.066  1.00 53.89           N  
ATOM   1347  CA  GLY B 182       6.589 -86.779 -42.136  1.00 53.89           C  
ATOM   1348  C   GLY B 182       5.681 -85.820 -42.883  1.00 53.89           C  
ATOM   1349  O   GLY B 182       5.466 -84.690 -42.441  1.00 53.89           O  
ATOM   1350  N   LEU B 183       5.123 -86.295 -43.931  1.00 52.67           N  
ATOM   1351  CA  LEU B 183       4.179 -85.487 -44.695  1.00 52.67           C  
ATOM   1352  C   LEU B 183       2.918 -85.211 -43.882  1.00 52.67           C  
ATOM   1353  O   LEU B 183       2.423 -84.082 -43.861  1.00 52.67           O  
ATOM   1354  CB  LEU B 183       3.811 -86.188 -46.006  1.00 52.67           C  
ATOM   1355  CG  LEU B 183       2.754 -85.498 -46.870  1.00 52.67           C  
ATOM   1356  CD1 LEU B 183       3.261 -84.140 -47.344  1.00 52.67           C  
ATOM   1357  CD2 LEU B 183       2.377 -86.378 -48.057  1.00 52.67           C  
ATOM   1358  N   LEU B 184       2.459 -86.218 -43.286  1.00 51.03           N  
ATOM   1359  CA  LEU B 184       1.245 -86.053 -42.493  1.00 51.03           C  
ATOM   1360  C   LEU B 184       1.479 -85.085 -41.338  1.00 51.03           C  
ATOM   1361  O   LEU B 184       0.617 -84.258 -41.031  1.00 51.03           O  
ATOM   1362  CB  LEU B 184       0.769 -87.404 -41.954  1.00 51.03           C  
ATOM   1363  CG  LEU B 184       0.153 -88.362 -42.975  1.00 51.03           C  
ATOM   1364  CD1 LEU B 184      -0.034 -89.744 -42.359  1.00 51.03           C  
ATOM   1365  CD2 LEU B 184      -1.175 -87.816 -43.489  1.00 51.03           C  
ATOM   1366  N   ASN B 185       2.668 -85.142 -40.810  1.00 54.86           N  
ATOM   1367  CA  ASN B 185       3.017 -84.196 -39.755  1.00 54.86           C  
ATOM   1368  C   ASN B 185       3.094 -82.768 -40.285  1.00 54.86           C  
ATOM   1369  O   ASN B 185       2.677 -81.826 -39.609  1.00 54.86           O  
ATOM   1370  CB  ASN B 185       4.340 -84.591 -39.097  1.00 54.86           C  
ATOM   1371  CG  ASN B 185       4.230 -85.863 -38.280  1.00 54.86           C  
ATOM   1372  ND2 ASN B 185       5.371 -86.427 -37.902  1.00 54.86           N  
ATOM   1373  OD1 ASN B 185       3.127 -86.337 -37.991  1.00 54.86           O  
ATOM   1374  N   ARG B 186       3.609 -82.547 -41.358  1.00 60.05           N  
ATOM   1375  CA  ARG B 186       3.686 -81.237 -41.996  1.00 60.05           C  
ATOM   1376  C   ARG B 186       2.294 -80.699 -42.311  1.00 60.05           C  
ATOM   1377  O   ARG B 186       2.014 -79.519 -42.090  1.00 60.05           O  
ATOM   1378  CB  ARG B 186       4.521 -81.310 -43.276  1.00 60.05           C  
ATOM   1379  CG  ARG B 186       4.679 -79.975 -43.985  1.00 60.05           C  
ATOM   1380  CD  ARG B 186       5.934 -79.938 -44.846  1.00 60.05           C  
ATOM   1381  NE  ARG B 186       5.847 -78.915 -45.884  1.00 60.05           N  
ATOM   1382  CZ  ARG B 186       6.766 -77.979 -46.104  1.00 60.05           C  
ATOM   1383  NH1 ARG B 186       7.864 -77.918 -45.361  1.00 60.05           N1+
ATOM   1384  NH2 ARG B 186       6.585 -77.096 -47.076  1.00 60.05           N  
ATOM   1385  N   ILE B 187       1.476 -81.528 -42.851  1.00 54.27           N  
ATOM   1386  CA  ILE B 187       0.103 -81.137 -43.149  1.00 54.27           C  
ATOM   1387  C   ILE B 187      -0.607 -80.723 -41.862  1.00 54.27           C  
ATOM   1388  O   ILE B 187      -1.316 -79.714 -41.833  1.00 54.27           O  
ATOM   1389  CB  ILE B 187      -0.672 -82.278 -43.845  1.00 54.27           C  
ATOM   1390  CG1 ILE B 187      -0.132 -82.505 -45.261  1.00 54.27           C  
ATOM   1391  CG2 ILE B 187      -2.173 -81.973 -43.873  1.00 54.27           C  
ATOM   1392  CD1 ILE B 187      -0.659 -83.766 -45.931  1.00 54.27           C  
ATOM   1393  N   LEU B 188      -0.306 -81.501 -40.826  1.00 52.75           N  
ATOM   1394  CA  LEU B 188      -0.914 -81.169 -39.542  1.00 52.75           C  
ATOM   1395  C   LEU B 188      -0.400 -79.829 -39.027  1.00 52.75           C  
ATOM   1396  O   LEU B 188      -1.177 -79.012 -38.527  1.00 52.75           O  
ATOM   1397  CB  LEU B 188      -0.629 -82.267 -38.514  1.00 52.75           C  
ATOM   1398  CG  LEU B 188      -1.227 -82.064 -37.121  1.00 52.75           C  
ATOM   1399  CD1 LEU B 188      -2.750 -82.054 -37.195  1.00 52.75           C  
ATOM   1400  CD2 LEU B 188      -0.740 -83.149 -36.166  1.00 52.75           C  
ATOM   1401  N   PHE B 189       0.844 -79.473 -39.127  1.00 61.48           N  
ATOM   1402  CA  PHE B 189       1.407 -78.189 -38.726  1.00 61.48           C  
ATOM   1403  C   PHE B 189       0.759 -77.049 -39.503  1.00 61.48           C  
ATOM   1404  O   PHE B 189       0.374 -76.033 -38.920  1.00 61.48           O  
ATOM   1405  CB  PHE B 189       2.924 -78.174 -38.940  1.00 61.48           C  
ATOM   1406  CG  PHE B 189       3.542 -76.808 -38.812  1.00 61.48           C  
ATOM   1407  CD1 PHE B 189       3.915 -76.090 -39.941  1.00 61.48           C  
ATOM   1408  CD2 PHE B 189       3.750 -76.242 -37.561  1.00 61.48           C  
ATOM   1409  CE1 PHE B 189       4.487 -74.826 -39.826  1.00 61.48           C  
ATOM   1410  CE2 PHE B 189       4.321 -74.979 -37.437  1.00 61.48           C  
ATOM   1411  CZ  PHE B 189       4.690 -74.273 -38.571  1.00 61.48           C  
ATOM   1412  N   ASN B 190       0.785 -77.209 -40.758  1.00 59.67           N  
ATOM   1413  CA  ASN B 190       0.186 -76.175 -41.594  1.00 59.67           C  
ATOM   1414  C   ASN B 190      -1.273 -75.927 -41.221  1.00 59.67           C  
ATOM   1415  O   ASN B 190      -1.728 -74.782 -41.203  1.00 59.67           O  
ATOM   1416  CB  ASN B 190       0.299 -76.550 -43.074  1.00 59.67           C  
ATOM   1417  CG  ASN B 190       0.721 -75.380 -43.941  1.00 59.67           C  
ATOM   1418  ND2 ASN B 190       1.524 -75.658 -44.962  1.00 59.67           N  
ATOM   1419  OD1 ASN B 190       0.328 -74.236 -43.697  1.00 59.67           O  
ATOM   1420  N   LYS B 191      -1.954 -77.145 -41.030  1.00 55.06           N  
ATOM   1421  CA  LYS B 191      -3.350 -77.014 -40.622  1.00 55.06           C  
ATOM   1422  C   LYS B 191      -3.466 -76.300 -39.279  1.00 55.06           C  
ATOM   1423  O   LYS B 191      -4.289 -75.397 -39.119  1.00 55.06           O  
ATOM   1424  CB  LYS B 191      -4.017 -78.388 -40.545  1.00 55.06           C  
ATOM   1425  CG  LYS B 191      -5.534 -78.334 -40.434  1.00 55.06           C  
ATOM   1426  CD  LYS B 191      -6.140 -79.730 -40.367  1.00 55.06           C  
ATOM   1427  CE  LYS B 191      -7.644 -79.678 -40.135  1.00 55.06           C  
ATOM   1428  NZ  LYS B 191      -8.246 -81.044 -40.095  1.00 55.06           N1+
ATOM   1429  N   ASN B 192      -2.652 -76.731 -38.366  1.00 57.45           N  
ATOM   1430  CA  ASN B 192      -2.676 -76.095 -37.053  1.00 57.45           C  
ATOM   1431  C   ASN B 192      -2.254 -74.631 -37.131  1.00 57.45           C  
ATOM   1432  O   ASN B 192      -2.820 -73.780 -36.443  1.00 57.45           O  
ATOM   1433  CB  ASN B 192      -1.780 -76.855 -36.072  1.00 57.45           C  
ATOM   1434  CG  ASN B 192      -2.359 -78.198 -35.672  1.00 57.45           C  
ATOM   1435  ND2 ASN B 192      -1.526 -79.054 -35.094  1.00 57.45           N  
ATOM   1436  OD1 ASN B 192      -3.546 -78.463 -35.881  1.00 57.45           O  
ATOM   1437  N   HIS B 193      -1.246 -74.321 -37.879  1.00 62.10           N  
ATOM   1438  CA  HIS B 193      -0.813 -72.947 -38.110  1.00 62.10           C  
ATOM   1439  C   HIS B 193      -1.936 -72.110 -38.713  1.00 62.10           C  
ATOM   1440  O   HIS B 193      -2.214 -71.005 -38.242  1.00 62.10           O  
ATOM   1441  CB  HIS B 193       0.412 -72.919 -39.025  1.00 62.10           C  
ATOM   1442  CG  HIS B 193       0.914 -71.539 -39.313  1.00 62.10           C  
ATOM   1443  CD2 HIS B 193       0.725 -70.730 -40.382  1.00 62.10           C  
ATOM   1444  ND1 HIS B 193       1.719 -70.843 -38.438  1.00 62.10           N  
ATOM   1445  CE1 HIS B 193       2.004 -69.661 -38.958  1.00 62.10           C  
ATOM   1446  NE2 HIS B 193       1.413 -69.567 -40.137  1.00 62.10           N  
ATOM   1447  N   SER B 194      -2.545 -72.640 -39.732  1.00 57.97           N  
ATOM   1448  CA  SER B 194      -3.644 -71.935 -40.384  1.00 57.97           C  
ATOM   1449  C   SER B 194      -4.803 -71.705 -39.419  1.00 57.97           C  
ATOM   1450  O   SER B 194      -5.420 -70.638 -39.426  1.00 57.97           O  
ATOM   1451  CB  SER B 194      -4.134 -72.716 -41.604  1.00 57.97           C  
ATOM   1452  OG  SER B 194      -5.050 -71.944 -42.361  1.00 57.97           O  
ATOM   1453  N   ASN B 195      -5.131 -72.783 -38.615  1.00 57.53           N  
ATOM   1454  CA  ASN B 195      -6.216 -72.648 -37.650  1.00 57.53           C  
ATOM   1455  C   ASN B 195      -5.899 -71.594 -36.593  1.00 57.53           C  
ATOM   1456  O   ASN B 195      -6.787 -70.859 -36.157  1.00 57.53           O  
ATOM   1457  CB  ASN B 195      -6.514 -73.993 -36.986  1.00 57.53           C  
ATOM   1458  CG  ASN B 195      -7.355 -74.903 -37.860  1.00 57.53           C  
ATOM   1459  ND2 ASN B 195      -7.386 -76.187 -37.522  1.00 57.53           N  
ATOM   1460  OD1 ASN B 195      -7.971 -74.456 -38.831  1.00 57.53           O  
ATOM   1461  N   LEU B 196      -4.595 -71.608 -36.281  1.00 54.64           N  
ATOM   1462  CA  LEU B 196      -4.183 -70.669 -35.243  1.00 54.64           C  
ATOM   1463  C   LEU B 196      -4.080 -69.254 -35.801  1.00 54.64           C  
ATOM   1464  O   LEU B 196      -4.436 -68.287 -35.123  1.00 54.64           O  
ATOM   1465  CB  LEU B 196      -2.841 -71.091 -34.640  1.00 54.64           C  
ATOM   1466  CG  LEU B 196      -2.618 -70.739 -33.168  1.00 54.64           C  
ATOM   1467  CD1 LEU B 196      -2.985 -71.923 -32.279  1.00 54.64           C  
ATOM   1468  CD2 LEU B 196      -1.173 -70.314 -32.932  1.00 54.64           C  
ATOM   1469  N   THR B 197      -3.523 -69.135 -36.966  1.00 58.40           N  
ATOM   1470  CA  THR B 197      -3.189 -67.813 -37.483  1.00 58.40           C  
ATOM   1471  C   THR B 197      -4.252 -67.333 -38.468  1.00 58.40           C  
ATOM   1472  O   THR B 197      -4.320 -66.143 -38.784  1.00 58.40           O  
ATOM   1473  CB  THR B 197      -1.811 -67.813 -38.170  1.00 58.40           C  
ATOM   1474  CG2 THR B 197      -0.722 -68.298 -37.218  1.00 58.40           C  
ATOM   1475  OG1 THR B 197      -1.853 -68.678 -39.311  1.00 58.40           O  
ATOM   1476  N   ASN B 198      -5.367 -68.380 -38.837  1.00 54.48           N  
ATOM   1477  CA  ASN B 198      -6.295 -68.169 -39.943  1.00 54.48           C  
ATOM   1478  C   ASN B 198      -5.581 -67.623 -41.177  1.00 54.48           C  
ATOM   1479  O   ASN B 198      -6.129 -66.787 -41.897  1.00 54.48           O  
ATOM   1480  CB  ASN B 198      -7.425 -67.226 -39.523  1.00 54.48           C  
ATOM   1481  CG  ASN B 198      -8.771 -67.644 -40.081  1.00 54.48           C  
ATOM   1482  ND2 ASN B 198      -9.749 -66.749 -40.003  1.00 54.48           N  
ATOM   1483  OD1 ASN B 198      -8.931 -68.762 -40.578  1.00 54.48           O  
ATOM   1484  N   ARG B 199      -4.281 -67.784 -41.209  1.00 57.59           N  
ATOM   1485  CA  ARG B 199      -3.516 -67.314 -42.360  1.00 57.59           C  
ATOM   1486  C   ARG B 199      -2.785 -68.467 -43.039  1.00 57.59           C  
ATOM   1487  O   ARG B 199      -2.415 -69.445 -42.387  1.00 57.59           O  
ATOM   1488  CB  ARG B 199      -2.516 -66.236 -41.936  1.00 57.59           C  
ATOM   1489  CG  ARG B 199      -3.165 -64.970 -41.399  1.00 57.59           C  
ATOM   1490  CD  ARG B 199      -2.232 -63.772 -41.499  1.00 57.59           C  
ATOM   1491  NE  ARG B 199      -2.926 -62.522 -41.199  1.00 57.59           N  
ATOM   1492  CZ  ARG B 199      -2.333 -61.340 -41.062  1.00 57.59           C  
ATOM   1493  NH1 ARG B 199      -1.017 -61.222 -41.196  1.00 57.59           N1+
ATOM   1494  NH2 ARG B 199      -3.060 -60.267 -40.789  1.00 57.59           N  
ATOM   1495  N   SER B 200      -2.812 -68.333 -44.388  1.00 54.37           N  
ATOM   1496  CA  SER B 200      -2.179 -69.354 -45.217  1.00 54.37           C  
ATOM   1497  C   SER B 200      -0.660 -69.233 -45.180  1.00 54.37           C  
ATOM   1498  O   SER B 200       0.052 -70.204 -45.446  1.00 54.37           O  
ATOM   1499  CB  SER B 200      -2.672 -69.254 -46.661  1.00 54.37           C  
ATOM   1500  OG  SER B 200      -2.458 -67.952 -47.177  1.00 54.37           O  
ATOM   1501  N   ASP B 201      -0.202 -67.924 -44.858  1.00 54.87           N  
ATOM   1502  CA  ASP B 201       1.244 -67.729 -44.822  1.00 54.87           C  
ATOM   1503  C   ASP B 201       1.840 -68.276 -43.527  1.00 54.87           C  
ATOM   1504  O   ASP B 201       1.588 -67.740 -42.446  1.00 54.87           O  
ATOM   1505  CB  ASP B 201       1.589 -66.246 -44.975  1.00 54.87           C  
ATOM   1506  CG  ASP B 201       3.085 -65.985 -45.006  1.00 54.87           C  
ATOM   1507  OD1 ASP B 201       3.874 -66.944 -44.869  1.00 54.87           O  
ATOM   1508  OD2 ASP B 201       3.477 -64.809 -45.167  1.00 54.87           O1-
ATOM   1509  N   GLU B 202       2.577 -69.441 -43.571  1.00 61.73           N  
ATOM   1510  CA  GLU B 202       3.121 -70.192 -42.445  1.00 61.73           C  
ATOM   1511  C   GLU B 202       4.116 -69.352 -41.649  1.00 61.73           C  
ATOM   1512  O   GLU B 202       4.471 -69.702 -40.522  1.00 61.73           O  
ATOM   1513  CB  GLU B 202       3.791 -71.480 -42.931  1.00 61.73           C  
ATOM   1514  CG  GLU B 202       2.821 -72.495 -43.518  1.00 61.73           C  
ATOM   1515  CD  GLU B 202       3.498 -73.774 -43.981  1.00 61.73           C  
ATOM   1516  OE1 GLU B 202       2.807 -74.808 -44.129  1.00 61.73           O  
ATOM   1517  OE2 GLU B 202       4.731 -73.744 -44.197  1.00 61.73           O1-
ATOM   1518  N   ASN B 203       4.481 -68.168 -42.181  1.00 60.78           N  
ATOM   1519  CA  ASN B 203       5.434 -67.326 -41.467  1.00 60.78           C  
ATOM   1520  C   ASN B 203       4.728 -66.239 -40.662  1.00 60.78           C  
ATOM   1521  O   ASN B 203       5.377 -65.455 -39.967  1.00 60.78           O  
ATOM   1522  CB  ASN B 203       6.434 -66.700 -42.442  1.00 60.78           C  
ATOM   1523  CG  ASN B 203       7.410 -67.712 -43.008  1.00 60.78           C  
ATOM   1524  ND2 ASN B 203       7.648 -67.641 -44.312  1.00 60.78           N  
ATOM   1525  OD1 ASN B 203       7.945 -68.552 -42.279  1.00 60.78           O  
ATOM   1526  N   SER B 204       3.461 -66.088 -40.678  1.00 68.17           N  
ATOM   1527  CA  SER B 204       2.692 -65.111 -39.914  1.00 68.17           C  
ATOM   1528  C   SER B 204       2.135 -65.726 -38.634  1.00 68.17           C  
ATOM   1529  O   SER B 204       1.524 -66.796 -38.668  1.00 68.17           O  
ATOM   1530  CB  SER B 204       1.548 -64.549 -40.759  1.00 68.17           C  
ATOM   1531  OG  SER B 204       0.952 -63.433 -40.120  1.00 68.17           O  
ATOM   1532  N   HIS B 205       2.485 -65.131 -37.525  1.00 76.25           N  
ATOM   1533  CA  HIS B 205       2.007 -65.592 -36.226  1.00 76.25           C  
ATOM   1534  C   HIS B 205       1.241 -64.492 -35.499  1.00 76.25           C  
ATOM   1535  O   HIS B 205       1.541 -63.308 -35.664  1.00 76.25           O  
ATOM   1536  CB  HIS B 205       3.176 -66.075 -35.365  1.00 76.25           C  
ATOM   1537  CG  HIS B 205       3.952 -67.196 -35.980  1.00 76.25           C  
ATOM   1538  CD2 HIS B 205       5.042 -67.188 -36.782  1.00 76.25           C  
ATOM   1539  ND1 HIS B 205       3.620 -68.521 -35.793  1.00 76.25           N  
ATOM   1540  CE1 HIS B 205       4.477 -69.280 -36.455  1.00 76.25           C  
ATOM   1541  NE2 HIS B 205       5.349 -68.496 -37.064  1.00 76.25           N  
ATOM   1542  N   PRO B 206       0.164 -64.841 -34.851  1.00 80.32           N  
ATOM   1543  CA  PRO B 206      -0.509 -63.829 -34.033  1.00 80.32           C  
ATOM   1544  C   PRO B 206       0.319 -63.402 -32.823  1.00 80.32           C  
ATOM   1545  O   PRO B 206       1.102 -64.196 -32.295  1.00 80.32           O  
ATOM   1546  CB  PRO B 206      -1.797 -64.531 -33.593  1.00 80.32           C  
ATOM   1547  CG  PRO B 206      -1.428 -65.976 -33.489  1.00 80.32           C  
ATOM   1548  CD  PRO B 206      -0.413 -66.287 -34.552  1.00 80.32           C  
ATOM   1549  N   SER B 207       0.174 -62.117 -32.384  1.00 85.29           N  
ATOM   1550  CA  SER B 207       0.911 -61.599 -31.236  1.00 85.29           C  
ATOM   1551  C   SER B 207       0.604 -62.399 -29.975  1.00 85.29           C  
ATOM   1552  O   SER B 207       1.418 -62.448 -29.051  1.00 85.29           O  
ATOM   1553  CB  SER B 207       0.578 -60.124 -31.007  1.00 85.29           C  
ATOM   1554  OG  SER B 207      -0.805 -59.954 -30.748  1.00 85.29           O  
ATOM   1555  N   SER B 208      -0.548 -63.027 -29.834  1.00 84.36           N  
ATOM   1556  CA  SER B 208      -0.928 -63.850 -28.691  1.00 84.36           C  
ATOM   1557  C   SER B 208      -0.073 -65.111 -28.610  1.00 84.36           C  
ATOM   1558  O   SER B 208      -0.074 -65.803 -27.589  1.00 84.36           O  
ATOM   1559  CB  SER B 208      -2.407 -64.231 -28.772  1.00 84.36           C  
ATOM   1560  OG  SER B 208      -2.682 -64.924 -29.977  1.00 84.36           O  
ATOM   1561  N   ALA B 209       0.647 -65.341 -29.654  1.00 77.34           N  
ATOM   1562  CA  ALA B 209       1.484 -66.538 -29.676  1.00 77.34           C  
ATOM   1563  C   ALA B 209       2.944 -66.192 -29.398  1.00 77.34           C  
ATOM   1564  O   ALA B 209       3.788 -67.084 -29.279  1.00 77.34           O  
ATOM   1565  CB  ALA B 209       1.356 -67.253 -31.019  1.00 77.34           C  
ATOM   1566  N   ILE B 210       3.233 -64.973 -29.426  1.00 82.67           N  
ATOM   1567  CA  ILE B 210       4.591 -64.537 -29.120  1.00 82.67           C  
ATOM   1568  C   ILE B 210       4.727 -64.288 -27.620  1.00 82.67           C  
ATOM   1569  O   ILE B 210       4.044 -63.425 -27.063  1.00 82.67           O  
ATOM   1570  CB  ILE B 210       4.967 -63.263 -29.911  1.00 82.67           C  
ATOM   1571  CG1 ILE B 210       4.676 -63.456 -31.403  1.00 82.67           C  
ATOM   1572  CG2 ILE B 210       6.437 -62.900 -29.681  1.00 82.67           C  
ATOM   1573  CD1 ILE B 210       5.345 -64.682 -32.011  1.00 82.67           C  
ATOM   1574  N   GLN B 211       5.596 -65.077 -27.016  1.00 79.04           N  
ATOM   1575  CA  GLN B 211       5.721 -65.040 -25.563  1.00 79.04           C  
ATOM   1576  C   GLN B 211       6.918 -64.196 -25.135  1.00 79.04           C  
ATOM   1577  O   GLN B 211       8.006 -64.320 -25.701  1.00 79.04           O  
ATOM   1578  CB  GLN B 211       5.849 -66.456 -24.998  1.00 79.04           C  
ATOM   1579  CG  GLN B 211       5.544 -66.554 -23.509  1.00 79.04           C  
ATOM   1580  CD  GLN B 211       4.066 -66.408 -23.202  1.00 79.04           C  
ATOM   1581  NE2 GLN B 211       3.745 -66.155 -21.938  1.00 79.04           N  
ATOM   1582  OE1 GLN B 211       3.218 -66.521 -24.094  1.00 79.04           O  
ATOM   1583  N   ASP B 212       6.825 -63.376 -24.199  1.00 84.82           N  
ATOM   1584  CA  ASP B 212       7.870 -62.636 -23.499  1.00 84.82           C  
ATOM   1585  C   ASP B 212       7.723 -62.778 -21.986  1.00 84.82           C  
ATOM   1586  O   ASP B 212       6.916 -62.082 -21.367  1.00 84.82           O  
ATOM   1587  CB  ASP B 212       7.838 -61.158 -23.894  1.00 84.82           C  
ATOM   1588  CG  ASP B 212       9.075 -60.398 -23.449  1.00 84.82           C  
ATOM   1589  OD1 ASP B 212       9.735 -60.824 -22.477  1.00 84.82           O  
ATOM   1590  OD2 ASP B 212       9.391 -59.363 -24.075  1.00 84.82           O1-
ATOM   1591  N   GLY B 213       8.507 -63.680 -21.328  1.00 76.80           N  
ATOM   1592  CA  GLY B 213       8.284 -64.058 -19.941  1.00 76.80           C  
ATOM   1593  C   GLY B 213       6.920 -64.680 -19.704  1.00 76.80           C  
ATOM   1594  O   GLY B 213       6.547 -65.643 -20.376  1.00 76.80           O  
ATOM   1595  N   GLN B 214       6.123 -64.067 -18.752  1.00 74.64           N  
ATOM   1596  CA  GLN B 214       4.821 -64.627 -18.404  1.00 74.64           C  
ATOM   1597  C   GLN B 214       3.709 -63.988 -19.230  1.00 74.64           C  
ATOM   1598  O   GLN B 214       2.543 -64.373 -19.115  1.00 74.64           O  
ATOM   1599  CB  GLN B 214       4.539 -64.442 -16.912  1.00 74.64           C  
ATOM   1600  CG  GLN B 214       5.519 -65.175 -16.005  1.00 74.64           C  
ATOM   1601  CD  GLN B 214       5.384 -66.684 -16.094  1.00 74.64           C  
ATOM   1602  NE2 GLN B 214       6.494 -67.390 -15.909  1.00 74.64           N  
ATOM   1603  OE1 GLN B 214       4.291 -67.210 -16.325  1.00 74.64           O  
ATOM   1604  N   GLU B 215       4.042 -63.000 -20.085  1.00 85.63           N  
ATOM   1605  CA  GLU B 215       3.042 -62.302 -20.887  1.00 85.63           C  
ATOM   1606  C   GLU B 215       3.242 -62.571 -22.376  1.00 85.63           C  
ATOM   1607  O   GLU B 215       4.372 -62.763 -22.831  1.00 85.63           O  
ATOM   1608  CB  GLU B 215       3.088 -60.796 -20.614  1.00 85.63           C  
ATOM   1609  CG  GLU B 215       2.716 -60.418 -19.188  1.00 85.63           C  
ATOM   1610  CD  GLU B 215       2.786 -58.922 -18.926  1.00 85.63           C  
ATOM   1611  OE1 GLU B 215       1.951 -58.402 -18.150  1.00 85.63           O  
ATOM   1612  OE2 GLU B 215       3.682 -58.265 -19.501  1.00 85.63           O1-
ATOM   1613  N   THR B 216       2.151 -62.556 -23.099  1.00 86.79           N  
ATOM   1614  CA  THR B 216       2.243 -62.589 -24.555  1.00 86.79           C  
ATOM   1615  C   THR B 216       2.455 -61.186 -25.116  1.00 86.79           C  
ATOM   1616  O   THR B 216       2.244 -60.194 -24.415  1.00 86.79           O  
ATOM   1617  CB  THR B 216       0.981 -63.210 -25.181  1.00 86.79           C  
ATOM   1618  CG2 THR B 216       0.674 -64.572 -24.565  1.00 86.79           C  
ATOM   1619  OG1 THR B 216      -0.134 -62.337 -24.960  1.00 86.79           O  
ATOM   1620  N   GLN B 217       2.972 -61.111 -26.273  1.00 87.91           N  
ATOM   1621  CA  GLN B 217       3.166 -59.821 -26.927  1.00 87.91           C  
ATOM   1622  C   GLN B 217       1.847 -59.064 -27.054  1.00 87.91           C  
ATOM   1623  O   GLN B 217       1.821 -57.834 -26.973  1.00 87.91           O  
ATOM   1624  CB  GLN B 217       3.799 -60.009 -28.307  1.00 87.91           C  
ATOM   1625  CG  GLN B 217       4.205 -58.705 -28.980  1.00 87.91           C  
ATOM   1626  CD  GLN B 217       5.220 -57.919 -28.171  1.00 87.91           C  
ATOM   1627  NE2 GLN B 217       4.950 -56.634 -27.969  1.00 87.91           N  
ATOM   1628  OE1 GLN B 217       6.239 -58.463 -27.732  1.00 87.91           O  
ATOM   1629  N   LYS B 218       0.712 -59.783 -27.293  1.00 87.40           N  
ATOM   1630  CA  LYS B 218      -0.589 -59.120 -27.317  1.00 87.40           C  
ATOM   1631  C   LYS B 218      -0.864 -58.403 -25.999  1.00 87.40           C  
ATOM   1632  O   LYS B 218      -1.312 -57.254 -25.993  1.00 87.40           O  
ATOM   1633  CB  LYS B 218      -1.701 -60.129 -27.607  1.00 87.40           C  
ATOM   1634  CG  LYS B 218      -3.079 -59.503 -27.765  1.00 87.40           C  
ATOM   1635  CD  LYS B 218      -4.164 -60.565 -27.890  1.00 87.40           C  
ATOM   1636  CE  LYS B 218      -5.512 -59.949 -28.236  1.00 87.40           C  
ATOM   1637  NZ  LYS B 218      -5.926 -58.921 -27.235  1.00 87.40           N1+
ATOM   1638  N   ILE B 219      -0.664 -59.064 -24.873  1.00 87.23           N  
ATOM   1639  CA  ILE B 219      -0.879 -58.472 -23.558  1.00 87.23           C  
ATOM   1640  C   ILE B 219       0.042 -57.267 -23.377  1.00 87.23           C  
ATOM   1641  O   ILE B 219      -0.379 -56.227 -22.866  1.00 87.23           O  
ATOM   1642  CB  ILE B 219      -0.643 -59.501 -22.429  1.00 87.23           C  
ATOM   1643  CG1 ILE B 219      -1.742 -60.570 -22.444  1.00 87.23           C  
ATOM   1644  CG2 ILE B 219      -0.576 -58.803 -21.068  1.00 87.23           C  
ATOM   1645  CD1 ILE B 219      -1.443 -61.776 -21.564  1.00 87.23           C  
ATOM   1646  N   ILE B 220       1.223 -57.335 -23.836  1.00 88.17           N  
ATOM   1647  CA  ILE B 220       2.190 -56.248 -23.728  1.00 88.17           C  
ATOM   1648  C   ILE B 220       1.744 -55.073 -24.596  1.00 88.17           C  
ATOM   1649  O   ILE B 220       1.815 -53.917 -24.171  1.00 88.17           O  
ATOM   1650  CB  ILE B 220       3.607 -56.709 -24.137  1.00 88.17           C  
ATOM   1651  CG1 ILE B 220       4.156 -57.714 -23.119  1.00 88.17           C  
ATOM   1652  CG2 ILE B 220       4.545 -55.508 -24.282  1.00 88.17           C  
ATOM   1653  CD1 ILE B 220       5.454 -58.385 -23.549  1.00 88.17           C  
ATOM   1654  N   ASN B 221       1.304 -55.342 -25.740  1.00 89.82           N  
ATOM   1655  CA  ASN B 221       0.776 -54.300 -26.614  1.00 89.82           C  
ATOM   1656  C   ASN B 221      -0.396 -53.568 -25.969  1.00 89.82           C  
ATOM   1657  O   ASN B 221      -0.528 -52.351 -26.111  1.00 89.82           O  
ATOM   1658  CB  ASN B 221       0.357 -54.892 -27.961  1.00 89.82           C  
ATOM   1659  CG  ASN B 221       1.538 -55.367 -28.784  1.00 89.82           C  
ATOM   1660  ND2 ASN B 221       1.271 -56.213 -29.772  1.00 89.82           N  
ATOM   1661  OD1 ASN B 221       2.681 -54.978 -28.533  1.00 89.82           O  
ATOM   1662  N   ASP B 222      -1.232 -54.336 -25.247  1.00 86.62           N  
ATOM   1663  CA  ASP B 222      -2.399 -53.746 -24.598  1.00 86.62           C  
ATOM   1664  C   ASP B 222      -1.983 -52.824 -23.453  1.00 86.62           C  
ATOM   1665  O   ASP B 222      -2.740 -51.935 -23.058  1.00 86.62           O  
ATOM   1666  CB  ASP B 222      -3.335 -54.839 -24.079  1.00 86.62           C  
ATOM   1667  CG  ASP B 222      -4.040 -55.593 -25.193  1.00 86.62           C  
ATOM   1668  OD1 ASP B 222      -4.022 -55.127 -26.353  1.00 86.62           O  
ATOM   1669  OD2 ASP B 222      -4.622 -56.662 -24.908  1.00 86.62           O1-
ATOM   1670  N   LYS B 223      -0.820 -52.952 -22.947  1.00 88.08           N  
ATOM   1671  CA  LYS B 223      -0.384 -52.200 -21.774  1.00 88.08           C  
ATOM   1672  C   LYS B 223       0.605 -51.104 -22.160  1.00 88.08           C  
ATOM   1673  O   LYS B 223       0.898 -50.214 -21.358  1.00 88.08           O  
ATOM   1674  CB  LYS B 223       0.247 -53.134 -20.740  1.00 88.08           C  
ATOM   1675  CG  LYS B 223      -0.749 -54.050 -20.044  1.00 88.08           C  
ATOM   1676  CD  LYS B 223      -0.068 -54.931 -19.005  1.00 88.08           C  
ATOM   1677  CE  LYS B 223      -1.071 -55.813 -18.274  1.00 88.08           C  
ATOM   1678  NZ  LYS B 223      -0.397 -56.754 -17.330  1.00 88.08           N1+
ATOM   1679  N   ASN B 224       1.172 -51.152 -23.325  1.00 91.92           N  
ATOM   1680  CA  ASN B 224       2.098 -50.118 -23.778  1.00 91.92           C  
ATOM   1681  C   ASN B 224       1.363 -48.836 -24.159  1.00 91.92           C  
ATOM   1682  O   ASN B 224       0.214 -48.882 -24.603  1.00 91.92           O  
ATOM   1683  CB  ASN B 224       2.931 -50.624 -24.957  1.00 91.92           C  
ATOM   1684  CG  ASN B 224       4.037 -51.568 -24.529  1.00 91.92           C  
ATOM   1685  ND2 ASN B 224       4.594 -52.302 -25.485  1.00 91.92           N  
ATOM   1686  OD1 ASN B 224       4.387 -51.638 -23.348  1.00 91.92           O  
ATOM   1687  N   ILE B 225       1.990 -47.709 -23.957  1.00 93.81           N  
ATOM   1688  CA  ILE B 225       1.414 -46.414 -24.304  1.00 93.81           C  
ATOM   1689  C   ILE B 225       1.694 -46.101 -25.772  1.00 93.81           C  
ATOM   1690  O   ILE B 225       2.848 -46.112 -26.206  1.00 93.81           O  
ATOM   1691  CB  ILE B 225       1.967 -45.289 -23.401  1.00 93.81           C  
ATOM   1692  CG1 ILE B 225       1.630 -45.569 -21.932  1.00 93.81           C  
ATOM   1693  CG2 ILE B 225       1.419 -43.927 -23.839  1.00 93.81           C  
ATOM   1694  CD1 ILE B 225       2.082 -44.476 -20.974  1.00 93.81           C  
ATOM   1695  N   ARG B 226       0.694 -45.863 -26.410  1.00 92.93           N  
ATOM   1696  CA  ARG B 226       0.771 -45.511 -27.825  1.00 92.93           C  
ATOM   1697  C   ARG B 226       0.608 -44.009 -28.025  1.00 92.93           C  
ATOM   1698  O   ARG B 226      -0.191 -43.368 -27.339  1.00 92.93           O  
ATOM   1699  CB  ARG B 226      -0.294 -46.265 -28.625  1.00 92.93           C  
ATOM   1700  CG  ARG B 226      -0.374 -45.852 -30.086  1.00 92.93           C  
ATOM   1701  CD  ARG B 226      -1.429 -46.648 -30.840  1.00 92.93           C  
ATOM   1702  NE  ARG B 226      -0.828 -47.678 -31.682  1.00 92.93           N  
ATOM   1703  CZ  ARG B 226      -1.478 -48.729 -32.175  1.00 92.93           C  
ATOM   1704  NH1 ARG B 226      -2.768 -48.910 -31.918  1.00 92.93           N1+
ATOM   1705  NH2 ARG B 226      -0.833 -49.606 -32.931  1.00 92.93           N  
ATOM   1706  N   LYS B 227       1.381 -43.434 -29.037  1.00 92.39           N  
ATOM   1707  CA  LYS B 227       1.251 -42.016 -29.357  1.00 92.39           C  
ATOM   1708  C   LYS B 227       0.188 -41.789 -30.428  1.00 92.39           C  
ATOM   1709  O   LYS B 227       0.030 -42.607 -31.336  1.00 92.39           O  
ATOM   1710  CB  LYS B 227       2.592 -41.445 -29.821  1.00 92.39           C  
ATOM   1711  CG  LYS B 227       3.070 -41.995 -31.157  1.00 92.39           C  
ATOM   1712  CD  LYS B 227       2.571 -41.148 -32.321  1.00 92.39           C  
ATOM   1713  CE  LYS B 227       3.052 -41.695 -33.658  1.00 92.39           C  
ATOM   1714  NZ  LYS B 227       2.392 -41.007 -34.807  1.00 92.39           N1+
ATOM   1715  N   LEU B 228      -0.635 -40.770 -30.272  1.00 93.79           N  
ATOM   1716  CA  LEU B 228      -1.520 -40.210 -31.287  1.00 93.79           C  
ATOM   1717  C   LEU B 228      -1.136 -38.769 -31.609  1.00 93.79           C  
ATOM   1718  O   LEU B 228      -0.620 -38.053 -30.748  1.00 93.79           O  
ATOM   1719  CB  LEU B 228      -2.977 -40.269 -30.819  1.00 93.79           C  
ATOM   1720  CG  LEU B 228      -3.521 -41.655 -30.469  1.00 93.79           C  
ATOM   1721  CD1 LEU B 228      -4.887 -41.536 -29.802  1.00 93.79           C  
ATOM   1722  CD2 LEU B 228      -3.603 -42.528 -31.717  1.00 93.79           C  
ATOM   1723  N   ASP B 229      -1.474 -38.347 -32.868  1.00 92.21           N  
ATOM   1724  CA  ASP B 229      -0.903 -37.083 -33.323  1.00 92.21           C  
ATOM   1725  C   ASP B 229      -1.763 -35.901 -32.882  1.00 92.21           C  
ATOM   1726  O   ASP B 229      -1.269 -34.778 -32.762  1.00 92.21           O  
ATOM   1727  CB  ASP B 229      -0.749 -37.081 -34.846  1.00 92.21           C  
ATOM   1728  CG  ASP B 229       0.415 -37.931 -35.325  1.00 92.21           C  
ATOM   1729  OD1 ASP B 229       1.386 -38.121 -34.561  1.00 92.21           O  
ATOM   1730  OD2 ASP B 229       0.362 -38.412 -36.477  1.00 92.21           O1-
ATOM   1731  N   SER B 230      -3.012 -36.083 -32.737  1.00 95.14           N  
ATOM   1732  CA  SER B 230      -3.916 -34.981 -32.424  1.00 95.14           C  
ATOM   1733  C   SER B 230      -5.154 -35.474 -31.682  1.00 95.14           C  
ATOM   1734  O   SER B 230      -5.369 -36.681 -31.557  1.00 95.14           O  
ATOM   1735  CB  SER B 230      -4.334 -34.251 -33.701  1.00 95.14           C  
ATOM   1736  OG  SER B 230      -5.163 -35.075 -34.503  1.00 95.14           O  
ATOM   1737  N   ILE B 231      -5.938 -34.535 -31.213  1.00 95.34           N  
ATOM   1738  CA  ILE B 231      -7.207 -34.854 -30.567  1.00 95.34           C  
ATOM   1739  C   ILE B 231      -8.164 -35.470 -31.585  1.00 95.34           C  
ATOM   1740  O   ILE B 231      -8.924 -36.385 -31.257  1.00 95.34           O  
ATOM   1741  CB  ILE B 231      -7.843 -33.601 -29.923  1.00 95.34           C  
ATOM   1742  CG1 ILE B 231      -7.033 -33.160 -28.699  1.00 95.34           C  
ATOM   1743  CG2 ILE B 231      -9.303 -33.871 -29.546  1.00 95.34           C  
ATOM   1744  CD1 ILE B 231      -7.048 -34.162 -27.553  1.00 95.34           C  
ATOM   1745  N   SER B 232      -8.178 -34.969 -32.828  1.00 94.82           N  
ATOM   1746  CA  SER B 232      -8.996 -35.586 -33.866  1.00 94.82           C  
ATOM   1747  C   SER B 232      -8.662 -37.065 -34.028  1.00 94.82           C  
ATOM   1748  O   SER B 232      -9.561 -37.901 -34.145  1.00 94.82           O  
ATOM   1749  CB  SER B 232      -8.803 -34.863 -35.200  1.00 94.82           C  
ATOM   1750  OG  SER B 232      -9.625 -35.433 -36.204  1.00 94.82           O  
ATOM   1751  N   ASP B 233      -7.349 -37.386 -33.981  1.00 94.33           N  
ATOM   1752  CA  ASP B 233      -6.918 -38.779 -34.049  1.00 94.33           C  
ATOM   1753  C   ASP B 233      -7.392 -39.561 -32.826  1.00 94.33           C  
ATOM   1754  O   ASP B 233      -7.762 -40.731 -32.936  1.00 94.33           O  
ATOM   1755  CB  ASP B 233      -5.395 -38.865 -34.170  1.00 94.33           C  
ATOM   1756  CG  ASP B 233      -4.874 -38.329 -35.492  1.00 94.33           C  
ATOM   1757  OD1 ASP B 233      -5.622 -38.345 -36.494  1.00 94.33           O  
ATOM   1758  OD2 ASP B 233      -3.705 -37.891 -35.534  1.00 94.33           O1-
ATOM   1759  N   LEU B 234      -7.343 -38.905 -31.708  1.00 94.59           N  
ATOM   1760  CA  LEU B 234      -7.791 -39.531 -30.469  1.00 94.59           C  
ATOM   1761  C   LEU B 234      -9.259 -39.935 -30.563  1.00 94.59           C  
ATOM   1762  O   LEU B 234      -9.618 -41.066 -30.228  1.00 94.59           O  
ATOM   1763  CB  LEU B 234      -7.587 -38.582 -29.285  1.00 94.59           C  
ATOM   1764  CG  LEU B 234      -7.997 -39.114 -27.911  1.00 94.59           C  
ATOM   1765  CD1 LEU B 234      -7.050 -40.225 -27.468  1.00 94.59           C  
ATOM   1766  CD2 LEU B 234      -8.021 -37.985 -26.885  1.00 94.59           C  
ATOM   1767  N   GLU B 235     -10.077 -39.086 -31.051  1.00 94.42           N  
ATOM   1768  CA  GLU B 235     -11.521 -39.297 -31.093  1.00 94.42           C  
ATOM   1769  C   GLU B 235     -11.891 -40.389 -32.092  1.00 94.42           C  
ATOM   1770  O   GLU B 235     -12.949 -41.011 -31.977  1.00 94.42           O  
ATOM   1771  CB  GLU B 235     -12.245 -37.995 -31.445  1.00 94.42           C  
ATOM   1772  CG  GLU B 235     -12.178 -36.939 -30.350  1.00 94.42           C  
ATOM   1773  CD  GLU B 235     -12.882 -35.644 -30.722  1.00 94.42           C  
ATOM   1774  OE1 GLU B 235     -13.450 -34.982 -29.824  1.00 94.42           O  
ATOM   1775  OE2 GLU B 235     -12.867 -35.289 -31.922  1.00 94.42           O1-
ATOM   1776  N   THR B 236     -11.032 -40.639 -33.083  1.00 94.43           N  
ATOM   1777  CA  THR B 236     -11.343 -41.628 -34.109  1.00 94.43           C  
ATOM   1778  C   THR B 236     -10.579 -42.925 -33.859  1.00 94.43           C  
ATOM   1779  O   THR B 236     -10.765 -43.910 -34.577  1.00 94.43           O  
ATOM   1780  CB  THR B 236     -11.011 -41.097 -35.516  1.00 94.43           C  
ATOM   1781  CG2 THR B 236     -11.843 -39.862 -35.847  1.00 94.43           C  
ATOM   1782  OG1 THR B 236      -9.621 -40.753 -35.575  1.00 94.43           O  
ATOM   1783  N   TYR B 237      -9.743 -42.940 -32.886  1.00 93.40           N  
ATOM   1784  CA  TYR B 237      -8.956 -44.118 -32.543  1.00 93.40           C  
ATOM   1785  C   TYR B 237      -9.816 -45.165 -31.845  1.00 93.40           C  
ATOM   1786  O   TYR B 237     -10.580 -44.841 -30.933  1.00 93.40           O  
ATOM   1787  CB  TYR B 237      -7.773 -43.733 -31.648  1.00 93.40           C  
ATOM   1788  CG  TYR B 237      -7.026 -44.918 -31.087  1.00 93.40           C  
ATOM   1789  CD1 TYR B 237      -7.108 -45.241 -29.735  1.00 93.40           C  
ATOM   1790  CD2 TYR B 237      -6.235 -45.716 -31.907  1.00 93.40           C  
ATOM   1791  CE1 TYR B 237      -6.419 -46.331 -29.212  1.00 93.40           C  
ATOM   1792  CE2 TYR B 237      -5.542 -46.808 -31.396  1.00 93.40           C  
ATOM   1793  CZ  TYR B 237      -5.641 -47.108 -30.050  1.00 93.40           C  
ATOM   1794  OH  TYR B 237      -4.957 -48.188 -29.538  1.00 93.40           O  
ATOM   1795  N   ASN B 238      -9.767 -46.414 -32.310  1.00 90.80           N  
ATOM   1796  CA  ASN B 238     -10.442 -47.526 -31.651  1.00 90.80           C  
ATOM   1797  C   ASN B 238      -9.625 -48.064 -30.480  1.00 90.80           C  
ATOM   1798  O   ASN B 238      -8.573 -48.675 -30.680  1.00 90.80           O  
ATOM   1799  CB  ASN B 238     -10.736 -48.645 -32.652  1.00 90.80           C  
ATOM   1800  CG  ASN B 238     -11.763 -49.635 -32.138  1.00 90.80           C  
ATOM   1801  ND2 ASN B 238     -11.804 -50.815 -32.744  1.00 90.80           N  
ATOM   1802  OD1 ASN B 238     -12.514 -49.340 -31.204  1.00 90.80           O  
ATOM   1803  N   PRO B 239     -10.025 -47.873 -29.252  1.00 90.45           N  
ATOM   1804  CA  PRO B 239      -9.259 -48.343 -28.095  1.00 90.45           C  
ATOM   1805  C   PRO B 239      -9.083 -49.859 -28.081  1.00 90.45           C  
ATOM   1806  O   PRO B 239      -9.993 -50.594 -28.474  1.00 90.45           O  
ATOM   1807  CB  PRO B 239     -10.099 -47.879 -26.903  1.00 90.45           C  
ATOM   1808  CG  PRO B 239     -10.979 -46.802 -27.452  1.00 90.45           C  
ATOM   1809  CD  PRO B 239     -11.233 -47.087 -28.904  1.00 90.45           C  
ATOM   1810  N   ARG B 240      -7.925 -50.337 -27.586  1.00 89.66           N  
ATOM   1811  CA  ARG B 240      -7.632 -51.765 -27.516  1.00 89.66           C  
ATOM   1812  C   ARG B 240      -8.360 -52.416 -26.345  1.00 89.66           C  
ATOM   1813  O   ARG B 240      -8.833 -53.549 -26.455  1.00 89.66           O  
ATOM   1814  CB  ARG B 240      -6.125 -51.999 -27.391  1.00 89.66           C  
ATOM   1815  CG  ARG B 240      -5.322 -51.493 -28.579  1.00 89.66           C  
ATOM   1816  CD  ARG B 240      -3.831 -51.743 -28.401  1.00 89.66           C  
ATOM   1817  NE  ARG B 240      -3.525 -53.170 -28.362  1.00 89.66           N  
ATOM   1818  CZ  ARG B 240      -3.247 -53.914 -29.429  1.00 89.66           C  
ATOM   1819  NH1 ARG B 240      -3.231 -53.378 -30.644  1.00 89.66           N1+
ATOM   1820  NH2 ARG B 240      -2.982 -55.204 -29.280  1.00 89.66           N  
ATOM   1821  N   THR B 241      -8.403 -51.769 -25.188  1.00 89.75           N  
ATOM   1822  CA  THR B 241      -9.030 -52.247 -23.961  1.00 89.75           C  
ATOM   1823  C   THR B 241      -9.561 -51.080 -23.134  1.00 89.75           C  
ATOM   1824  O   THR B 241      -9.221 -49.923 -23.393  1.00 89.75           O  
ATOM   1825  CB  THR B 241      -8.044 -53.073 -23.114  1.00 89.75           C  
ATOM   1826  CG2 THR B 241      -6.863 -52.222 -22.660  1.00 89.75           C  
ATOM   1827  OG1 THR B 241      -8.723 -53.583 -21.960  1.00 89.75           O  
ATOM   1828  N   ASN B 242     -10.474 -51.404 -22.198  1.00 92.25           N  
ATOM   1829  CA  ASN B 242     -10.853 -50.408 -21.202  1.00 92.25           C  
ATOM   1830  C   ASN B 242      -9.656 -49.969 -20.364  1.00 92.25           C  
ATOM   1831  O   ASN B 242      -8.785 -50.780 -20.045  1.00 92.25           O  
ATOM   1832  CB  ASN B 242     -11.964 -50.947 -20.298  1.00 92.25           C  
ATOM   1833  CG  ASN B 242     -12.668 -49.852 -19.521  1.00 92.25           C  
ATOM   1834  ND2 ASN B 242     -13.322 -50.228 -18.428  1.00 92.25           N  
ATOM   1835  OD1 ASN B 242     -12.625 -48.679 -19.900  1.00 92.25           O  
ATOM   1836  N   TYR B 243      -9.628 -48.607 -20.062  1.00 92.31           N  
ATOM   1837  CA  TYR B 243      -8.595 -47.947 -19.271  1.00 92.31           C  
ATOM   1838  C   TYR B 243      -7.279 -47.884 -20.037  1.00 92.31           C  
ATOM   1839  O   TYR B 243      -6.213 -47.717 -19.439  1.00 92.31           O  
ATOM   1840  CB  TYR B 243      -8.390 -48.674 -17.939  1.00 92.31           C  
ATOM   1841  CG  TYR B 243      -9.627 -48.719 -17.075  1.00 92.31           C  
ATOM   1842  CD1 TYR B 243     -10.149 -47.557 -16.511  1.00 92.31           C  
ATOM   1843  CD2 TYR B 243     -10.276 -49.922 -16.821  1.00 92.31           C  
ATOM   1844  CE1 TYR B 243     -11.287 -47.593 -15.713  1.00 92.31           C  
ATOM   1845  CE2 TYR B 243     -11.415 -49.970 -16.024  1.00 92.31           C  
ATOM   1846  CZ  TYR B 243     -11.913 -48.802 -15.476  1.00 92.31           C  
ATOM   1847  OH  TYR B 243     -13.040 -48.844 -14.686  1.00 92.31           O  
ATOM   1848  N   GLN B 244      -7.225 -48.189 -21.371  1.00 92.28           N  
ATOM   1849  CA  GLN B 244      -6.032 -47.916 -22.166  1.00 92.28           C  
ATOM   1850  C   GLN B 244      -5.582 -46.467 -22.002  1.00 92.28           C  
ATOM   1851  O   GLN B 244      -6.407 -45.551 -22.007  1.00 92.28           O  
ATOM   1852  CB  GLN B 244      -6.288 -48.222 -23.642  1.00 92.28           C  
ATOM   1853  CG  GLN B 244      -5.086 -47.965 -24.541  1.00 92.28           C  
ATOM   1854  CD  GLN B 244      -5.384 -48.220 -26.007  1.00 92.28           C  
ATOM   1855  NE2 GLN B 244      -4.338 -48.272 -26.824  1.00 92.28           N  
ATOM   1856  OE1 GLN B 244      -6.545 -48.369 -26.401  1.00 92.28           O  
ATOM   1857  N   VAL B 245      -4.296 -46.239 -21.712  1.00 94.75           N  
ATOM   1858  CA  VAL B 245      -3.711 -44.903 -21.673  1.00 94.75           C  
ATOM   1859  C   VAL B 245      -2.924 -44.645 -22.955  1.00 94.75           C  
ATOM   1860  O   VAL B 245      -2.118 -45.480 -23.375  1.00 94.75           O  
ATOM   1861  CB  VAL B 245      -2.798 -44.720 -20.440  1.00 94.75           C  
ATOM   1862  CG1 VAL B 245      -2.140 -43.341 -20.456  1.00 94.75           C  
ATOM   1863  CG2 VAL B 245      -3.594 -44.920 -19.152  1.00 94.75           C  
ATOM   1864  N   VAL B 246      -3.179 -43.544 -23.611  1.00 95.92           N  
ATOM   1865  CA  VAL B 246      -2.438 -43.125 -24.796  1.00 95.92           C  
ATOM   1866  C   VAL B 246      -1.824 -41.747 -24.561  1.00 95.92           C  
ATOM   1867  O   VAL B 246      -2.151 -41.073 -23.581  1.00 95.92           O  
ATOM   1868  CB  VAL B 246      -3.340 -43.099 -26.050  1.00 95.92           C  
ATOM   1869  CG1 VAL B 246      -3.953 -44.475 -26.303  1.00 95.92           C  
ATOM   1870  CG2 VAL B 246      -4.433 -42.043 -25.899  1.00 95.92           C  
ATOM   1871  N   TYR B 247      -0.828 -41.357 -25.350  1.00 96.09           N  
ATOM   1872  CA  TYR B 247      -0.241 -40.022 -25.331  1.00 96.09           C  
ATOM   1873  C   TYR B 247      -0.545 -39.274 -26.623  1.00 96.09           C  
ATOM   1874  O   TYR B 247      -0.139 -39.702 -27.706  1.00 96.09           O  
ATOM   1875  CB  TYR B 247       1.274 -40.104 -25.120  1.00 96.09           C  
ATOM   1876  CG  TYR B 247       1.950 -38.756 -25.043  1.00 96.09           C  
ATOM   1877  CD1 TYR B 247       2.604 -38.219 -26.150  1.00 96.09           C  
ATOM   1878  CD2 TYR B 247       1.938 -38.018 -23.864  1.00 96.09           C  
ATOM   1879  CE1 TYR B 247       3.229 -36.978 -26.083  1.00 96.09           C  
ATOM   1880  CE2 TYR B 247       2.560 -36.777 -23.786  1.00 96.09           C  
ATOM   1881  CZ  TYR B 247       3.202 -36.266 -24.899  1.00 96.09           C  
ATOM   1882  OH  TYR B 247       3.820 -35.037 -24.828  1.00 96.09           O  
ATOM   1883  N   VAL B 248      -1.269 -38.246 -26.471  1.00 96.40           N  
ATOM   1884  CA  VAL B 248      -1.552 -37.378 -27.608  1.00 96.40           C  
ATOM   1885  C   VAL B 248      -0.473 -36.303 -27.721  1.00 96.40           C  
ATOM   1886  O   VAL B 248      -0.240 -35.547 -26.775  1.00 96.40           O  
ATOM   1887  CB  VAL B 248      -2.946 -36.722 -27.488  1.00 96.40           C  
ATOM   1888  CG1 VAL B 248      -3.214 -35.801 -28.677  1.00 96.40           C  
ATOM   1889  CG2 VAL B 248      -4.031 -37.792 -27.382  1.00 96.40           C  
ATOM   1890  N   LYS B 249       0.095 -36.256 -28.938  1.00 95.40           N  
ATOM   1891  CA  LYS B 249       1.204 -35.342 -29.197  1.00 95.40           C  
ATOM   1892  C   LYS B 249       0.788 -33.893 -28.958  1.00 95.40           C  
ATOM   1893  O   LYS B 249       1.444 -33.169 -28.206  1.00 95.40           O  
ATOM   1894  CB  LYS B 249       1.717 -35.511 -30.628  1.00 95.40           C  
ATOM   1895  CG  LYS B 249       2.848 -34.561 -30.996  1.00 95.40           C  
ATOM   1896  CD  LYS B 249       3.150 -34.604 -32.488  1.00 95.40           C  
ATOM   1897  CE  LYS B 249       2.168 -33.755 -33.283  1.00 95.40           C  
ATOM   1898  NZ  LYS B 249       2.676 -33.460 -34.656  1.00 95.40           N1+
ATOM   1899  N   SER B 250      -0.221 -33.411 -29.500  1.00 95.83           N  
ATOM   1900  CA  SER B 250      -0.727 -32.043 -29.465  1.00 95.83           C  
ATOM   1901  C   SER B 250      -2.216 -31.995 -29.794  1.00 95.83           C  
ATOM   1902  O   SER B 250      -2.786 -32.984 -30.258  1.00 95.83           O  
ATOM   1903  CB  SER B 250       0.048 -31.159 -30.444  1.00 95.83           C  
ATOM   1904  OG  SER B 250      -0.093 -31.636 -31.771  1.00 95.83           O  
ATOM   1905  N   TYR B 251      -2.834 -30.850 -29.467  1.00 95.63           N  
ATOM   1906  CA  TYR B 251      -4.258 -30.743 -29.764  1.00 95.63           C  
ATOM   1907  C   TYR B 251      -4.508 -30.801 -31.266  1.00 95.63           C  
ATOM   1908  O   TYR B 251      -5.333 -31.589 -31.735  1.00 95.63           O  
ATOM   1909  CB  TYR B 251      -4.831 -29.444 -29.189  1.00 95.63           C  
ATOM   1910  CG  TYR B 251      -6.335 -29.447 -29.064  1.00 95.63           C  
ATOM   1911  CD1 TYR B 251      -7.146 -29.233 -30.176  1.00 95.63           C  
ATOM   1912  CD2 TYR B 251      -6.948 -29.663 -27.835  1.00 95.63           C  
ATOM   1913  CE1 TYR B 251      -8.533 -29.233 -30.065  1.00 95.63           C  
ATOM   1914  CE2 TYR B 251      -8.333 -29.665 -27.712  1.00 95.63           C  
ATOM   1915  CZ  TYR B 251      -9.116 -29.450 -28.831  1.00 95.63           C  
ATOM   1916  OH  TYR B 251     -10.488 -29.451 -28.716  1.00 95.63           O  
ATOM   1917  N   SER B 252      -3.850 -29.881 -31.954  1.00 93.56           N  
ATOM   1918  CA  SER B 252      -3.812 -29.937 -33.411  1.00 93.56           C  
ATOM   1919  C   SER B 252      -2.496 -30.527 -33.907  1.00 93.56           C  
ATOM   1920  O   SER B 252      -1.429 -30.211 -33.376  1.00 93.56           O  
ATOM   1921  CB  SER B 252      -4.013 -28.543 -34.007  1.00 93.56           C  
ATOM   1922  OG  SER B 252      -3.834 -28.567 -35.413  1.00 93.56           O  
ATOM   1923  N   SER B 253      -2.534 -31.319 -34.925  1.00 90.93           N  
ATOM   1924  CA  SER B 253      -1.364 -32.059 -35.388  1.00 90.93           C  
ATOM   1925  C   SER B 253      -0.264 -31.115 -35.861  1.00 90.93           C  
ATOM   1926  O   SER B 253       0.902 -31.506 -35.949  1.00 90.93           O  
ATOM   1927  CB  SER B 253      -1.748 -33.015 -36.519  1.00 90.93           C  
ATOM   1928  OG  SER B 253      -2.356 -32.312 -37.588  1.00 90.93           O  
ATOM   1929  N   SER B 254      -0.605 -29.901 -36.104  1.00 88.92           N  
ATOM   1930  CA  SER B 254       0.355 -28.962 -36.675  1.00 88.92           C  
ATOM   1931  C   SER B 254       1.104 -28.205 -35.583  1.00 88.92           C  
ATOM   1932  O   SER B 254       1.968 -27.376 -35.876  1.00 88.92           O  
ATOM   1933  CB  SER B 254      -0.350 -27.972 -37.602  1.00 88.92           C  
ATOM   1934  OG  SER B 254      -1.376 -27.279 -36.911  1.00 88.92           O  
ATOM   1935  N   THR B 255       0.821 -28.489 -34.332  1.00 91.32           N  
ATOM   1936  CA  THR B 255       1.478 -27.796 -33.229  1.00 91.32           C  
ATOM   1937  C   THR B 255       2.212 -28.786 -32.329  1.00 91.32           C  
ATOM   1938  O   THR B 255       2.288 -29.977 -32.639  1.00 91.32           O  
ATOM   1939  CB  THR B 255       0.466 -26.992 -32.392  1.00 91.32           C  
ATOM   1940  CG2 THR B 255      -0.408 -26.114 -33.282  1.00 91.32           C  
ATOM   1941  OG1 THR B 255      -0.371 -27.898 -31.664  1.00 91.32           O  
ATOM   1942  N   ASN B 256       2.790 -28.284 -31.256  1.00 92.60           N  
ATOM   1943  CA  ASN B 256       3.477 -29.118 -30.275  1.00 92.60           C  
ATOM   1944  C   ASN B 256       2.865 -28.968 -28.885  1.00 92.60           C  
ATOM   1945  O   ASN B 256       3.505 -29.290 -27.882  1.00 92.60           O  
ATOM   1946  CB  ASN B 256       4.969 -28.784 -30.237  1.00 92.60           C  
ATOM   1947  CG  ASN B 256       5.718 -29.318 -31.442  1.00 92.60           C  
ATOM   1948  ND2 ASN B 256       6.946 -28.849 -31.633  1.00 92.60           N  
ATOM   1949  OD1 ASN B 256       5.198 -30.146 -32.195  1.00 92.60           O  
ATOM   1950  N   PHE B 257       1.608 -28.418 -28.876  1.00 94.29           N  
ATOM   1951  CA  PHE B 257       1.018 -28.113 -27.578  1.00 94.29           C  
ATOM   1952  C   PHE B 257      -0.419 -28.615 -27.505  1.00 94.29           C  
ATOM   1953  O   PHE B 257      -1.037 -28.897 -28.534  1.00 94.29           O  
ATOM   1954  CB  PHE B 257       1.061 -26.605 -27.307  1.00 94.29           C  
ATOM   1955  CG  PHE B 257       2.399 -25.976 -27.590  1.00 94.29           C  
ATOM   1956  CD1 PHE B 257       3.458 -26.135 -26.706  1.00 94.29           C  
ATOM   1957  CD2 PHE B 257       2.596 -25.226 -28.742  1.00 94.29           C  
ATOM   1958  CE1 PHE B 257       4.697 -25.553 -26.966  1.00 94.29           C  
ATOM   1959  CE2 PHE B 257       3.831 -24.641 -29.008  1.00 94.29           C  
ATOM   1960  CZ  PHE B 257       4.880 -24.806 -28.118  1.00 94.29           C  
ATOM   1961  N   GLY B 258      -0.889 -28.739 -26.259  1.00 95.25           N  
ATOM   1962  CA  GLY B 258      -2.285 -29.061 -26.009  1.00 95.25           C  
ATOM   1963  C   GLY B 258      -2.548 -30.552 -25.926  1.00 95.25           C  
ATOM   1964  O   GLY B 258      -3.697 -30.979 -25.796  1.00 95.25           O  
ATOM   1965  N   GLY B 259      -1.535 -31.357 -25.991  1.00 96.17           N  
ATOM   1966  CA  GLY B 259      -1.666 -32.800 -25.866  1.00 96.17           C  
ATOM   1967  C   GLY B 259      -1.579 -33.285 -24.431  1.00 96.17           C  
ATOM   1968  O   GLY B 259      -2.066 -32.620 -23.515  1.00 96.17           O  
ATOM   1969  N   GLY B 260      -1.064 -34.505 -24.336  1.00 94.61           N  
ATOM   1970  CA  GLY B 260      -0.937 -35.117 -23.023  1.00 94.61           C  
ATOM   1971  C   GLY B 260      -1.420 -36.554 -22.986  1.00 94.61           C  
ATOM   1972  O   GLY B 260      -1.539 -37.202 -24.028  1.00 94.61           O  
ATOM   1973  N   HIS B 261      -1.597 -37.063 -21.737  1.00 96.51           N  
ATOM   1974  CA  HIS B 261      -2.069 -38.431 -21.556  1.00 96.51           C  
ATOM   1975  C   HIS B 261      -3.585 -38.474 -21.394  1.00 96.51           C  
ATOM   1976  O   HIS B 261      -4.166 -37.621 -20.718  1.00 96.51           O  
ATOM   1977  CB  HIS B 261      -1.394 -39.075 -20.343  1.00 96.51           C  
ATOM   1978  CG  HIS B 261       0.058 -39.368 -20.550  1.00 96.51           C  
ATOM   1979  CD2 HIS B 261       0.689 -40.498 -20.945  1.00 96.51           C  
ATOM   1980  ND1 HIS B 261       1.044 -38.428 -20.340  1.00 96.51           N  
ATOM   1981  CE1 HIS B 261       2.222 -38.970 -20.600  1.00 96.51           C  
ATOM   1982  NE2 HIS B 261       2.035 -40.225 -20.969  1.00 96.51           N  
ATOM   1983  N   PHE B 262      -4.187 -39.404 -22.026  1.00 96.29           N  
ATOM   1984  CA  PHE B 262      -5.627 -39.621 -21.949  1.00 96.29           C  
ATOM   1985  C   PHE B 262      -5.938 -41.077 -21.623  1.00 96.29           C  
ATOM   1986  O   PHE B 262      -5.221 -41.982 -22.054  1.00 96.29           O  
ATOM   1987  CB  PHE B 262      -6.303 -39.222 -23.265  1.00 96.29           C  
ATOM   1988  CG  PHE B 262      -6.203 -37.754 -23.577  1.00 96.29           C  
ATOM   1989  CD1 PHE B 262      -7.262 -36.896 -23.302  1.00 96.29           C  
ATOM   1990  CD2 PHE B 262      -5.050 -37.230 -24.147  1.00 96.29           C  
ATOM   1991  CE1 PHE B 262      -7.172 -35.536 -23.590  1.00 96.29           C  
ATOM   1992  CE2 PHE B 262      -4.953 -35.872 -24.438  1.00 96.29           C  
ATOM   1993  CZ  PHE B 262      -6.015 -35.027 -24.160  1.00 96.29           C  
ATOM   1994  N   VAL B 263      -6.989 -41.349 -20.897  1.00 95.98           N  
ATOM   1995  CA  VAL B 263      -7.425 -42.700 -20.561  1.00 95.98           C  
ATOM   1996  C   VAL B 263      -8.806 -42.962 -21.158  1.00 95.98           C  
ATOM   1997  O   VAL B 263      -9.676 -42.088 -21.133  1.00 95.98           O  
ATOM   1998  CB  VAL B 263      -7.454 -42.923 -19.032  1.00 95.98           C  
ATOM   1999  CG1 VAL B 263      -8.439 -41.964 -18.365  1.00 95.98           C  
ATOM   2000  CG2 VAL B 263      -7.815 -44.372 -18.712  1.00 95.98           C  
ATOM   2001  N   PHE B 264      -8.967 -44.149 -21.728  1.00 95.34           N  
ATOM   2002  CA  PHE B 264     -10.256 -44.566 -22.269  1.00 95.34           C  
ATOM   2003  C   PHE B 264     -11.128 -45.177 -21.179  1.00 95.34           C  
ATOM   2004  O   PHE B 264     -10.683 -46.059 -20.442  1.00 95.34           O  
ATOM   2005  CB  PHE B 264     -10.061 -45.568 -23.411  1.00 95.34           C  
ATOM   2006  CG  PHE B 264     -11.348 -46.137 -23.944  1.00 95.34           C  
ATOM   2007  CD1 PHE B 264     -11.645 -47.486 -23.790  1.00 95.34           C  
ATOM   2008  CD2 PHE B 264     -12.262 -45.323 -24.600  1.00 95.34           C  
ATOM   2009  CE1 PHE B 264     -12.835 -48.016 -24.283  1.00 95.34           C  
ATOM   2010  CE2 PHE B 264     -13.454 -45.845 -25.095  1.00 95.34           C  
ATOM   2011  CZ  PHE B 264     -13.738 -47.192 -24.936  1.00 95.34           C  
ATOM   2012  N   LEU B 265     -12.293 -44.658 -21.022  1.00 94.78           N  
ATOM   2013  CA  LEU B 265     -13.307 -45.227 -20.141  1.00 94.78           C  
ATOM   2014  C   LEU B 265     -14.497 -45.742 -20.944  1.00 94.78           C  
ATOM   2015  O   LEU B 265     -15.290 -44.952 -21.463  1.00 94.78           O  
ATOM   2016  CB  LEU B 265     -13.776 -44.185 -19.122  1.00 94.78           C  
ATOM   2017  CG  LEU B 265     -12.693 -43.566 -18.238  1.00 94.78           C  
ATOM   2018  CD1 LEU B 265     -13.308 -42.554 -17.276  1.00 94.78           C  
ATOM   2019  CD2 LEU B 265     -11.942 -44.650 -17.473  1.00 94.78           C  
ATOM   2020  N   ALA B 266     -14.651 -47.045 -20.957  1.00 94.75           N  
ATOM   2021  CA  ALA B 266     -15.724 -47.671 -21.725  1.00 94.75           C  
ATOM   2022  C   ALA B 266     -17.092 -47.297 -21.162  1.00 94.75           C  
ATOM   2023  O   ALA B 266     -17.276 -47.248 -19.943  1.00 94.75           O  
ATOM   2024  CB  ALA B 266     -15.553 -49.188 -21.739  1.00 94.75           C  
ATOM   2025  N   ASN B 267     -18.066 -46.928 -21.923  1.00 94.17           N  
ATOM   2026  CA  ASN B 267     -19.470 -46.659 -21.628  1.00 94.17           C  
ATOM   2027  C   ASN B 267     -19.634 -45.394 -20.791  1.00 94.17           C  
ATOM   2028  O   ASN B 267     -20.717 -45.126 -20.269  1.00 94.17           O  
ATOM   2029  CB  ASN B 267     -20.107 -47.853 -20.916  1.00 94.17           C  
ATOM   2030  CG  ASN B 267     -20.096 -49.112 -21.761  1.00 94.17           C  
ATOM   2031  ND2 ASN B 267     -19.708 -50.228 -21.157  1.00 94.17           N  
ATOM   2032  OD1 ASN B 267     -20.433 -49.080 -22.948  1.00 94.17           O  
ATOM   2033  N   ASP B 268     -18.463 -44.674 -20.593  1.00 93.96           N  
ATOM   2034  CA  ASP B 268     -18.559 -43.378 -19.928  1.00 93.96           C  
ATOM   2035  C   ASP B 268     -19.415 -42.407 -20.738  1.00 93.96           C  
ATOM   2036  O   ASP B 268     -19.268 -42.310 -21.958  1.00 93.96           O  
ATOM   2037  CB  ASP B 268     -17.166 -42.787 -19.701  1.00 93.96           C  
ATOM   2038  CG  ASP B 268     -17.193 -41.492 -18.909  1.00 93.96           C  
ATOM   2039  OD1 ASP B 268     -18.138 -41.280 -18.119  1.00 93.96           O  
ATOM   2040  OD2 ASP B 268     -16.261 -40.676 -19.078  1.00 93.96           O1-
ATOM   2041  N   THR B 269     -20.363 -41.790 -20.063  1.00 95.06           N  
ATOM   2042  CA  THR B 269     -21.294 -40.903 -20.751  1.00 95.06           C  
ATOM   2043  C   THR B 269     -21.106 -39.460 -20.293  1.00 95.06           C  
ATOM   2044  O   THR B 269     -21.977 -38.615 -20.509  1.00 95.06           O  
ATOM   2045  CB  THR B 269     -22.754 -41.333 -20.515  1.00 95.06           C  
ATOM   2046  CG2 THR B 269     -23.011 -42.733 -21.062  1.00 95.06           C  
ATOM   2047  OG1 THR B 269     -23.027 -41.325 -19.108  1.00 95.06           O  
ATOM   2048  N   THR B 270     -20.001 -39.192 -19.540  1.00 94.64           N  
ATOM   2049  CA  THR B 270     -19.713 -37.820 -19.137  1.00 94.64           C  
ATOM   2050  C   THR B 270     -19.750 -36.883 -20.341  1.00 94.64           C  
ATOM   2051  O   THR B 270     -19.245 -37.222 -21.414  1.00 94.64           O  
ATOM   2052  CB  THR B 270     -18.341 -37.717 -18.446  1.00 94.64           C  
ATOM   2053  CG2 THR B 270     -18.085 -36.302 -17.938  1.00 94.64           C  
ATOM   2054  OG1 THR B 270     -18.301 -38.625 -17.338  1.00 94.64           O  
ATOM   2055  N   THR B 271     -20.388 -35.720 -20.229  1.00 95.62           N  
ATOM   2056  CA  THR B 271     -20.519 -34.765 -21.323  1.00 95.62           C  
ATOM   2057  C   THR B 271     -19.147 -34.297 -21.800  1.00 95.62           C  
ATOM   2058  O   THR B 271     -18.291 -33.938 -20.989  1.00 95.62           O  
ATOM   2059  CB  THR B 271     -21.362 -33.546 -20.903  1.00 95.62           C  
ATOM   2060  CG2 THR B 271     -21.513 -32.558 -22.055  1.00 95.62           C  
ATOM   2061  OG1 THR B 271     -22.662 -33.990 -20.494  1.00 95.62           O  
ATOM   2062  N   THR B 272     -18.861 -34.416 -23.138  1.00 96.34           N  
ATOM   2063  CA  THR B 272     -17.607 -33.948 -23.719  1.00 96.34           C  
ATOM   2064  C   THR B 272     -17.515 -32.427 -23.654  1.00 96.34           C  
ATOM   2065  O   THR B 272     -18.516 -31.730 -23.831  1.00 96.34           O  
ATOM   2066  CB  THR B 272     -17.462 -34.412 -25.181  1.00 96.34           C  
ATOM   2067  CG2 THR B 272     -17.517 -35.932 -25.283  1.00 96.34           C  
ATOM   2068  OG1 THR B 272     -18.526 -33.852 -25.961  1.00 96.34           O  
ATOM   2069  N   ASN B 273     -16.383 -31.914 -23.329  1.00 95.82           N  
ATOM   2070  CA  ASN B 273     -16.204 -30.469 -23.241  1.00 95.82           C  
ATOM   2071  C   ASN B 273     -15.013 -30.000 -24.071  1.00 95.82           C  
ATOM   2072  O   ASN B 273     -14.726 -28.803 -24.132  1.00 95.82           O  
ATOM   2073  CB  ASN B 273     -16.038 -30.036 -21.782  1.00 95.82           C  
ATOM   2074  CG  ASN B 273     -14.911 -30.769 -21.081  1.00 95.82           C  
ATOM   2075  ND2 ASN B 273     -14.899 -30.707 -19.754  1.00 95.82           N  
ATOM   2076  OD1 ASN B 273     -14.059 -31.386 -21.725  1.00 95.82           O  
ATOM   2077  N   GLY B 274     -14.264 -30.952 -24.664  1.00 95.30           N  
ATOM   2078  CA  GLY B 274     -13.147 -30.600 -25.526  1.00 95.30           C  
ATOM   2079  C   GLY B 274     -11.934 -30.108 -24.759  1.00 95.30           C  
ATOM   2080  O   GLY B 274     -11.045 -29.476 -25.333  1.00 95.30           O  
ATOM   2081  N   VAL B 275     -11.890 -30.254 -23.487  1.00 96.56           N  
ATOM   2082  CA  VAL B 275     -10.781 -29.826 -22.641  1.00 96.56           C  
ATOM   2083  C   VAL B 275     -10.177 -31.034 -21.928  1.00 96.56           C  
ATOM   2084  O   VAL B 275      -9.077 -31.476 -22.266  1.00 96.56           O  
ATOM   2085  CB  VAL B 275     -11.230 -28.768 -21.608  1.00 96.56           C  
ATOM   2086  CG1 VAL B 275     -10.023 -28.169 -20.889  1.00 96.56           C  
ATOM   2087  CG2 VAL B 275     -12.048 -27.673 -22.289  1.00 96.56           C  
ATOM   2088  N   ASN B 276     -11.020 -31.675 -21.071  1.00 95.00           N  
ATOM   2089  CA  ASN B 276     -10.514 -32.842 -20.356  1.00 95.00           C  
ATOM   2090  C   ASN B 276     -11.397 -34.066 -20.584  1.00 95.00           C  
ATOM   2091  O   ASN B 276     -11.073 -35.164 -20.129  1.00 95.00           O  
ATOM   2092  CB  ASN B 276     -10.395 -32.544 -18.860  1.00 95.00           C  
ATOM   2093  CG  ASN B 276     -11.682 -32.007 -18.267  1.00 95.00           C  
ATOM   2094  ND2 ASN B 276     -11.761 -31.986 -16.942  1.00 95.00           N  
ATOM   2095  OD1 ASN B 276     -12.599 -31.615 -18.994  1.00 95.00           O  
ATOM   2096  N   VAL B 277     -12.519 -33.920 -21.216  1.00 96.51           N  
ATOM   2097  CA  VAL B 277     -13.365 -35.041 -21.612  1.00 96.51           C  
ATOM   2098  C   VAL B 277     -13.631 -34.982 -23.114  1.00 96.51           C  
ATOM   2099  O   VAL B 277     -14.182 -33.999 -23.615  1.00 96.51           O  
ATOM   2100  CB  VAL B 277     -14.700 -35.046 -20.834  1.00 96.51           C  
ATOM   2101  CG1 VAL B 277     -15.520 -36.289 -21.178  1.00 96.51           C  
ATOM   2102  CG2 VAL B 277     -14.441 -34.972 -19.330  1.00 96.51           C  
ATOM   2103  N   PHE B 278     -13.298 -35.991 -23.786  1.00 96.78           N  
ATOM   2104  CA  PHE B 278     -13.429 -36.055 -25.237  1.00 96.78           C  
ATOM   2105  C   PHE B 278     -14.221 -37.288 -25.655  1.00 96.78           C  
ATOM   2106  O   PHE B 278     -14.316 -38.257 -24.899  1.00 96.78           O  
ATOM   2107  CB  PHE B 278     -12.049 -36.068 -25.902  1.00 96.78           C  
ATOM   2108  CG  PHE B 278     -11.228 -34.838 -25.620  1.00 96.78           C  
ATOM   2109  CD1 PHE B 278     -11.245 -33.758 -26.494  1.00 96.78           C  
ATOM   2110  CD2 PHE B 278     -10.438 -34.763 -24.480  1.00 96.78           C  
ATOM   2111  CE1 PHE B 278     -10.486 -32.619 -26.235  1.00 96.78           C  
ATOM   2112  CE2 PHE B 278      -9.677 -33.628 -24.215  1.00 96.78           C  
ATOM   2113  CZ  PHE B 278      -9.702 -32.557 -25.094  1.00 96.78           C  
ATOM   2114  N   SER B 279     -14.806 -37.293 -26.881  1.00 96.01           N  
ATOM   2115  CA  SER B 279     -15.526 -38.435 -27.435  1.00 96.01           C  
ATOM   2116  C   SER B 279     -14.577 -39.586 -27.751  1.00 96.01           C  
ATOM   2117  O   SER B 279     -13.400 -39.365 -28.044  1.00 96.01           O  
ATOM   2118  CB  SER B 279     -16.286 -38.029 -28.698  1.00 96.01           C  
ATOM   2119  OG  SER B 279     -17.136 -39.076 -29.132  1.00 96.01           O  
ATOM   2120  N   ALA B 280     -14.996 -40.731 -27.584  1.00 94.92           N  
ATOM   2121  CA  ALA B 280     -14.294 -41.951 -27.974  1.00 94.92           C  
ATOM   2122  C   ALA B 280     -15.254 -42.964 -28.591  1.00 94.92           C  
ATOM   2123  O   ALA B 280     -16.468 -42.880 -28.390  1.00 94.92           O  
ATOM   2124  CB  ALA B 280     -13.581 -42.563 -26.771  1.00 94.92           C  
ATOM   2125  N   ILE B 281     -14.782 -43.902 -29.476  1.00 94.46           N  
ATOM   2126  CA  ILE B 281     -15.570 -45.036 -29.947  1.00 94.46           C  
ATOM   2127  C   ILE B 281     -15.899 -45.958 -28.776  1.00 94.46           C  
ATOM   2128  O   ILE B 281     -15.011 -46.617 -28.229  1.00 94.46           O  
ATOM   2129  CB  ILE B 281     -14.829 -45.818 -31.055  1.00 94.46           C  
ATOM   2130  CG1 ILE B 281     -14.531 -44.902 -32.247  1.00 94.46           C  
ATOM   2131  CG2 ILE B 281     -15.645 -47.038 -31.492  1.00 94.46           C  
ATOM   2132  CD1 ILE B 281     -13.660 -45.545 -33.318  1.00 94.46           C  
ATOM   2133  N   GLY B 282     -17.165 -45.938 -28.338  1.00 93.84           N  
ATOM   2134  CA  GLY B 282     -17.636 -46.830 -27.291  1.00 93.84           C  
ATOM   2135  C   GLY B 282     -17.523 -46.231 -25.902  1.00 93.84           C  
ATOM   2136  O   GLY B 282     -17.715 -46.927 -24.902  1.00 93.84           O  
ATOM   2137  N   GLY B 283     -17.206 -44.927 -25.791  1.00 96.49           N  
ATOM   2138  CA  GLY B 283     -17.088 -44.267 -24.500  1.00 96.49           C  
ATOM   2139  C   GLY B 283     -16.508 -42.869 -24.595  1.00 96.49           C  
ATOM   2140  O   GLY B 283     -16.897 -42.088 -25.465  1.00 96.49           O  
ATOM   2141  N   ARG B 284     -15.661 -42.578 -23.515  1.00 96.91           N  
ATOM   2142  CA  ARG B 284     -15.012 -41.272 -23.482  1.00 96.91           C  
ATOM   2143  C   ARG B 284     -13.510 -41.413 -23.253  1.00 96.91           C  
ATOM   2144  O   ARG B 284     -13.062 -42.364 -22.610  1.00 96.91           O  
ATOM   2145  CB  ARG B 284     -15.627 -40.393 -22.391  1.00 96.91           C  
ATOM   2146  CG  ARG B 284     -17.099 -40.081 -22.609  1.00 96.91           C  
ATOM   2147  CD  ARG B 284     -17.316 -39.210 -23.839  1.00 96.91           C  
ATOM   2148  NE  ARG B 284     -18.717 -38.827 -23.989  1.00 96.91           N  
ATOM   2149  CZ  ARG B 284     -19.598 -39.463 -24.756  1.00 96.91           C  
ATOM   2150  NH1 ARG B 284     -19.238 -40.530 -25.461  1.00 96.91           N1+
ATOM   2151  NH2 ARG B 284     -20.848 -39.029 -24.819  1.00 96.91           N  
ATOM   2152  N   TRP B 285     -12.741 -40.535 -23.826  1.00 96.97           N  
ATOM   2153  CA  TRP B 285     -11.372 -40.256 -23.404  1.00 96.97           C  
ATOM   2154  C   TRP B 285     -11.340 -39.154 -22.351  1.00 96.97           C  
ATOM   2155  O   TRP B 285     -11.954 -38.099 -22.529  1.00 96.97           O  
ATOM   2156  CB  TRP B 285     -10.509 -39.858 -24.605  1.00 96.97           C  
ATOM   2157  CG  TRP B 285     -10.295 -40.964 -25.595  1.00 96.97           C  
ATOM   2158  CD1 TRP B 285     -10.910 -41.115 -26.807  1.00 96.97           C  
ATOM   2159  CD2 TRP B 285      -9.406 -42.076 -25.454  1.00 96.97           C  
ATOM   2160  CE2 TRP B 285      -9.533 -42.863 -26.620  1.00 96.97           C  
ATOM   2161  CE3 TRP B 285      -8.513 -42.483 -24.454  1.00 96.97           C  
ATOM   2162  NE1 TRP B 285     -10.455 -42.256 -27.428  1.00 96.97           N  
ATOM   2163  CZ2 TRP B 285      -8.798 -44.035 -26.813  1.00 96.97           C  
ATOM   2164  CZ3 TRP B 285      -7.783 -43.650 -24.648  1.00 96.97           C  
ATOM   2165  CH2 TRP B 285      -7.931 -44.411 -25.819  1.00 96.97           C  
ATOM   2166  N   GLN B 286     -10.629 -39.384 -21.277  1.00 96.80           N  
ATOM   2167  CA  GLN B 286     -10.454 -38.367 -20.246  1.00 96.80           C  
ATOM   2168  C   GLN B 286      -8.981 -38.006 -20.073  1.00 96.80           C  
ATOM   2169  O   GLN B 286      -8.124 -38.890 -20.007  1.00 96.80           O  
ATOM   2170  CB  GLN B 286     -11.037 -38.845 -18.915  1.00 96.80           C  
ATOM   2171  CG  GLN B 286     -12.542 -39.073 -18.950  1.00 96.80           C  
ATOM   2172  CD  GLN B 286     -13.144 -39.229 -17.566  1.00 96.80           C  
ATOM   2173  NE2 GLN B 286     -14.408 -39.635 -17.511  1.00 96.80           N  
ATOM   2174  OE1 GLN B 286     -12.479 -38.986 -16.554  1.00 96.80           O  
ATOM   2175  N   ARG B 287      -8.757 -36.736 -20.059  1.00 96.72           N  
ATOM   2176  CA  ARG B 287      -7.397 -36.240 -19.880  1.00 96.72           C  
ATOM   2177  C   ARG B 287      -6.875 -36.564 -18.484  1.00 96.72           C  
ATOM   2178  O   ARG B 287      -7.586 -36.386 -17.493  1.00 96.72           O  
ATOM   2179  CB  ARG B 287      -7.338 -34.730 -20.124  1.00 96.72           C  
ATOM   2180  CG  ARG B 287      -5.929 -34.159 -20.116  1.00 96.72           C  
ATOM   2181  CD  ARG B 287      -5.929 -32.653 -20.339  1.00 96.72           C  
ATOM   2182  NE  ARG B 287      -6.350 -32.309 -21.693  1.00 96.72           N  
ATOM   2183  CZ  ARG B 287      -5.528 -32.164 -22.729  1.00 96.72           C  
ATOM   2184  NH1 ARG B 287      -4.219 -32.333 -22.584  1.00 96.72           N1+
ATOM   2185  NH2 ARG B 287      -6.019 -31.849 -23.919  1.00 96.72           N  
ATOM   2186  N   LEU B 288      -5.580 -37.008 -18.396  1.00 93.71           N  
ATOM   2187  CA  LEU B 288      -4.970 -37.407 -17.133  1.00 93.71           C  
ATOM   2188  C   LEU B 288      -4.007 -36.335 -16.632  1.00 93.71           C  
ATOM   2189  O   LEU B 288      -3.281 -35.728 -17.423  1.00 93.71           O  
ATOM   2190  CB  LEU B 288      -4.232 -38.739 -17.291  1.00 93.71           C  
ATOM   2191  CG  LEU B 288      -5.105 -39.975 -17.513  1.00 93.71           C  
ATOM   2192  CD1 LEU B 288      -4.236 -41.187 -17.834  1.00 93.71           C  
ATOM   2193  CD2 LEU B 288      -5.974 -40.243 -16.288  1.00 93.71           C  
ATOM   2194  N   ASN B 289      -4.022 -36.078 -15.219  1.00 92.31           N  
ATOM   2195  CA  ASN B 289      -3.026 -35.285 -14.506  1.00 92.31           C  
ATOM   2196  C   ASN B 289      -2.874 -33.895 -15.116  1.00 92.31           C  
ATOM   2197  O   ASN B 289      -1.757 -33.450 -15.387  1.00 92.31           O  
ATOM   2198  CB  ASN B 289      -1.678 -36.008 -14.488  1.00 92.31           C  
ATOM   2199  CG  ASN B 289      -1.734 -37.331 -13.750  1.00 92.31           C  
ATOM   2200  ND2 ASN B 289      -1.451 -38.418 -14.459  1.00 92.31           N  
ATOM   2201  OD1 ASN B 289      -2.030 -37.376 -12.553  1.00 92.31           O  
ATOM   2202  N   TRP B 290      -4.037 -33.279 -15.362  1.00 92.23           N  
ATOM   2203  CA  TRP B 290      -4.118 -31.928 -15.907  1.00 92.23           C  
ATOM   2204  C   TRP B 290      -3.908 -30.885 -14.814  1.00 92.23           C  
ATOM   2205  O   TRP B 290      -4.798 -30.650 -13.993  1.00 92.23           O  
ATOM   2206  CB  TRP B 290      -5.470 -31.704 -16.591  1.00 92.23           C  
ATOM   2207  CG  TRP B 290      -5.526 -30.469 -17.440  1.00 92.23           C  
ATOM   2208  CD1 TRP B 290      -4.582 -30.037 -18.328  1.00 92.23           C  
ATOM   2209  CD2 TRP B 290      -6.583 -29.505 -17.476  1.00 92.23           C  
ATOM   2210  CE2 TRP B 290      -6.211 -28.513 -18.410  1.00 92.23           C  
ATOM   2211  CE3 TRP B 290      -7.809 -29.384 -16.808  1.00 92.23           C  
ATOM   2212  NE1 TRP B 290      -4.988 -28.861 -18.916  1.00 92.23           N  
ATOM   2213  CZ2 TRP B 290      -7.024 -27.413 -18.694  1.00 92.23           C  
ATOM   2214  CZ3 TRP B 290      -8.616 -28.288 -17.092  1.00 92.23           C  
ATOM   2215  CH2 TRP B 290      -8.218 -27.318 -18.027  1.00 92.23           C  
ATOM   2216  N   LYS B 291      -2.662 -30.179 -14.766  1.00 92.72           N  
ATOM   2217  CA  LYS B 291      -2.319 -29.339 -13.621  1.00 92.72           C  
ATOM   2218  C   LYS B 291      -2.076 -27.896 -14.052  1.00 92.72           C  
ATOM   2219  O   LYS B 291      -2.141 -26.978 -13.231  1.00 92.72           O  
ATOM   2220  CB  LYS B 291      -1.084 -29.887 -12.904  1.00 92.72           C  
ATOM   2221  CG  LYS B 291      -1.317 -31.214 -12.196  1.00 92.72           C  
ATOM   2222  CD  LYS B 291      -0.067 -31.683 -11.463  1.00 92.72           C  
ATOM   2223  CE  LYS B 291      -0.293 -33.021 -10.771  1.00 92.72           C  
ATOM   2224  NZ  LYS B 291       0.916 -33.465 -10.015  1.00 92.72           N1+
ATOM   2225  N   ASN B 292      -1.766 -27.637 -15.270  1.00 94.31           N  
ATOM   2226  CA  ASN B 292      -1.380 -26.311 -15.740  1.00 94.31           C  
ATOM   2227  C   ASN B 292      -2.120 -25.932 -17.020  1.00 94.31           C  
ATOM   2228  O   ASN B 292      -1.527 -25.907 -18.100  1.00 94.31           O  
ATOM   2229  CB  ASN B 292       0.133 -26.238 -15.960  1.00 94.31           C  
ATOM   2230  CG  ASN B 292       0.922 -26.623 -14.724  1.00 94.31           C  
ATOM   2231  ND2 ASN B 292       1.711 -27.685 -14.831  1.00 94.31           N  
ATOM   2232  OD1 ASN B 292       0.822 -25.971 -13.681  1.00 94.31           O  
ATOM   2233  N   PRO B 293      -3.374 -25.479 -16.831  1.00 97.00           N  
ATOM   2234  CA  PRO B 293      -4.173 -25.145 -18.013  1.00 97.00           C  
ATOM   2235  C   PRO B 293      -3.612 -23.953 -18.786  1.00 97.00           C  
ATOM   2236  O   PRO B 293      -3.185 -22.966 -18.182  1.00 97.00           O  
ATOM   2237  CB  PRO B 293      -5.549 -24.817 -17.427  1.00 97.00           C  
ATOM   2238  CG  PRO B 293      -5.546 -25.445 -16.071  1.00 97.00           C  
ATOM   2239  CD  PRO B 293      -4.133 -25.480 -15.564  1.00 97.00           C  
ATOM   2240  N   THR B 294      -3.528 -24.041 -20.081  1.00 97.34           N  
ATOM   2241  CA  THR B 294      -3.250 -22.958 -21.017  1.00 97.34           C  
ATOM   2242  C   THR B 294      -4.274 -22.943 -22.148  1.00 97.34           C  
ATOM   2243  O   THR B 294      -5.051 -23.888 -22.301  1.00 97.34           O  
ATOM   2244  CB  THR B 294      -1.832 -23.080 -21.607  1.00 97.34           C  
ATOM   2245  CG2 THR B 294      -0.800 -23.327 -20.512  1.00 97.34           C  
ATOM   2246  OG1 THR B 294      -1.800 -24.172 -22.534  1.00 97.34           O  
ATOM   2247  N   ILE B 295      -4.261 -21.928 -22.955  1.00 97.30           N  
ATOM   2248  CA  ILE B 295      -5.197 -21.811 -24.068  1.00 97.30           C  
ATOM   2249  C   ILE B 295      -4.932 -22.919 -25.085  1.00 97.30           C  
ATOM   2250  O   ILE B 295      -5.835 -23.323 -25.822  1.00 97.30           O  
ATOM   2251  CB  ILE B 295      -5.099 -20.426 -24.746  1.00 97.30           C  
ATOM   2252  CG1 ILE B 295      -3.659 -20.151 -25.193  1.00 97.30           C  
ATOM   2253  CG2 ILE B 295      -5.599 -19.327 -23.804  1.00 97.30           C  
ATOM   2254  CD1 ILE B 295      -3.519 -18.967 -26.139  1.00 97.30           C  
ATOM   2255  N   HIS B 296      -3.808 -23.563 -25.099  1.00 97.29           N  
ATOM   2256  CA  HIS B 296      -3.472 -24.618 -26.048  1.00 97.29           C  
ATOM   2257  C   HIS B 296      -4.252 -25.895 -25.751  1.00 97.29           C  
ATOM   2258  O   HIS B 296      -4.462 -26.720 -26.643  1.00 97.29           O  
ATOM   2259  CB  HIS B 296      -1.969 -24.903 -26.022  1.00 97.29           C  
ATOM   2260  CG  HIS B 296      -1.136 -23.781 -26.554  1.00 97.29           C  
ATOM   2261  CD2 HIS B 296       0.021 -23.241 -26.103  1.00 97.29           C  
ATOM   2262  ND1 HIS B 296      -1.475 -23.075 -27.688  1.00 97.29           N  
ATOM   2263  CE1 HIS B 296      -0.560 -22.148 -27.912  1.00 97.29           C  
ATOM   2264  NE2 HIS B 296       0.359 -22.227 -26.965  1.00 97.29           N  
ATOM   2265  N   ASP B 297      -4.716 -25.981 -24.543  1.00 97.19           N  
ATOM   2266  CA  ASP B 297      -5.354 -27.220 -24.109  1.00 97.19           C  
ATOM   2267  C   ASP B 297      -6.764 -27.342 -24.683  1.00 97.19           C  
ATOM   2268  O   ASP B 297      -7.416 -28.376 -24.527  1.00 97.19           O  
ATOM   2269  CB  ASP B 297      -5.399 -27.295 -22.582  1.00 97.19           C  
ATOM   2270  CG  ASP B 297      -4.026 -27.463 -21.955  1.00 97.19           C  
ATOM   2271  OD1 ASP B 297      -3.079 -27.872 -22.661  1.00 97.19           O  
ATOM   2272  OD2 ASP B 297      -3.890 -27.185 -20.744  1.00 97.19           O1-
ATOM   2273  N   VAL B 298      -7.196 -26.285 -25.366  1.00 96.85           N  
ATOM   2274  CA  VAL B 298      -8.478 -26.347 -26.060  1.00 96.85           C  
ATOM   2275  C   VAL B 298      -8.274 -26.074 -27.548  1.00 96.85           C  
ATOM   2276  O   VAL B 298      -9.226 -25.747 -28.262  1.00 96.85           O  
ATOM   2277  CB  VAL B 298      -9.493 -25.343 -25.468  1.00 96.85           C  
ATOM   2278  CG1 VAL B 298      -9.909 -25.763 -24.059  1.00 96.85           C  
ATOM   2279  CG2 VAL B 298      -8.903 -23.934 -25.456  1.00 96.85           C  
ATOM   2280  N   GLY B 299      -7.045 -26.117 -27.969  1.00 95.99           N  
ATOM   2281  CA  GLY B 299      -6.724 -25.969 -29.380  1.00 95.99           C  
ATOM   2282  C   GLY B 299      -6.587 -24.521 -29.811  1.00 95.99           C  
ATOM   2283  O   GLY B 299      -6.424 -24.235 -30.999  1.00 95.99           O  
ATOM   2284  N   LEU B 300      -6.628 -23.552 -28.872  1.00 96.37           N  
ATOM   2285  CA  LEU B 300      -6.393 -22.148 -29.193  1.00 96.37           C  
ATOM   2286  C   LEU B 300      -4.900 -21.858 -29.304  1.00 96.37           C  
ATOM   2287  O   LEU B 300      -4.098 -22.415 -28.551  1.00 96.37           O  
ATOM   2288  CB  LEU B 300      -7.024 -21.243 -28.131  1.00 96.37           C  
ATOM   2289  CG  LEU B 300      -8.544 -21.328 -27.984  1.00 96.37           C  
ATOM   2290  CD1 LEU B 300      -9.010 -20.478 -26.807  1.00 96.37           C  
ATOM   2291  CD2 LEU B 300      -9.232 -20.891 -29.272  1.00 96.37           C  
ATOM   2292  N   VAL B 301      -4.570 -21.010 -30.303  1.00 94.26           N  
ATOM   2293  CA  VAL B 301      -3.168 -20.635 -30.462  1.00 94.26           C  
ATOM   2294  C   VAL B 301      -3.014 -19.126 -30.292  1.00 94.26           C  
ATOM   2295  O   VAL B 301      -1.896 -18.606 -30.292  1.00 94.26           O  
ATOM   2296  CB  VAL B 301      -2.614 -21.077 -31.835  1.00 94.26           C  
ATOM   2297  CG1 VAL B 301      -2.577 -22.601 -31.937  1.00 94.26           C  
ATOM   2298  CG2 VAL B 301      -3.454 -20.483 -32.964  1.00 94.26           C  
ATOM   2299  N   GLY B 302      -4.059 -18.433 -30.158  1.00 92.72           N  
ATOM   2300  CA  GLY B 302      -4.012 -17.022 -29.812  1.00 92.72           C  
ATOM   2301  C   GLY B 302      -4.102 -16.108 -31.019  1.00 92.72           C  
ATOM   2302  O   GLY B 302      -3.832 -14.909 -30.918  1.00 92.72           O  
ATOM   2303  N   ASN B 303      -4.419 -16.544 -32.202  1.00 92.79           N  
ATOM   2304  CA  ASN B 303      -4.622 -15.726 -33.393  1.00 92.79           C  
ATOM   2305  C   ASN B 303      -5.991 -15.976 -34.019  1.00 92.79           C  
ATOM   2306  O   ASN B 303      -6.236 -15.590 -35.163  1.00 92.79           O  
ATOM   2307  CB  ASN B 303      -3.515 -15.984 -34.418  1.00 92.79           C  
ATOM   2308  CG  ASN B 303      -3.486 -17.423 -34.895  1.00 92.79           C  
ATOM   2309  ND2 ASN B 303      -2.617 -17.711 -35.857  1.00 92.79           N  
ATOM   2310  OD1 ASN B 303      -4.238 -18.268 -34.404  1.00 92.79           O  
ATOM   2311  N   GLU B 304      -6.878 -16.613 -33.247  1.00 93.98           N  
ATOM   2312  CA  GLU B 304      -8.224 -16.885 -33.740  1.00 93.98           C  
ATOM   2313  C   GLU B 304      -9.062 -15.610 -33.791  1.00 93.98           C  
ATOM   2314  O   GLU B 304      -8.927 -14.737 -32.931  1.00 93.98           O  
ATOM   2315  CB  GLU B 304      -8.916 -17.934 -32.865  1.00 93.98           C  
ATOM   2316  CG  GLU B 304      -8.260 -19.306 -32.916  1.00 93.98           C  
ATOM   2317  CD  GLU B 304      -7.060 -19.432 -31.991  1.00 93.98           C  
ATOM   2318  OE1 GLU B 304      -6.442 -20.520 -31.944  1.00 93.98           O  
ATOM   2319  OE2 GLU B 304      -6.735 -18.435 -31.308  1.00 93.98           O1-
ATOM   2320  N   SER B 305      -9.928 -15.545 -34.790  1.00 94.58           N  
ATOM   2321  CA  SER B 305     -10.842 -14.413 -34.897  1.00 94.58           C  
ATOM   2322  C   SER B 305     -11.943 -14.490 -33.844  1.00 94.58           C  
ATOM   2323  O   SER B 305     -12.553 -13.476 -33.500  1.00 94.58           O  
ATOM   2324  CB  SER B 305     -11.464 -14.355 -36.292  1.00 94.58           C  
ATOM   2325  OG  SER B 305     -12.203 -15.534 -36.564  1.00 94.58           O  
ATOM   2326  N   ASP B 306     -12.283 -15.675 -33.373  1.00 96.05           N  
ATOM   2327  CA  ASP B 306     -13.287 -15.888 -32.334  1.00 96.05           C  
ATOM   2328  C   ASP B 306     -12.948 -17.111 -31.485  1.00 96.05           C  
ATOM   2329  O   ASP B 306     -13.019 -18.244 -31.964  1.00 96.05           O  
ATOM   2330  CB  ASP B 306     -14.676 -16.047 -32.955  1.00 96.05           C  
ATOM   2331  CG  ASP B 306     -15.783 -16.132 -31.918  1.00 96.05           C  
ATOM   2332  OD1 ASP B 306     -15.488 -16.072 -30.705  1.00 96.05           O  
ATOM   2333  OD2 ASP B 306     -16.960 -16.263 -32.318  1.00 96.05           O1-
ATOM   2334  N   ALA B 307     -12.600 -16.897 -30.269  1.00 97.77           N  
ATOM   2335  CA  ALA B 307     -12.199 -17.968 -29.361  1.00 97.77           C  
ATOM   2336  C   ALA B 307     -13.280 -18.237 -28.319  1.00 97.77           C  
ATOM   2337  O   ALA B 307     -13.068 -19.007 -27.379  1.00 97.77           O  
ATOM   2338  CB  ALA B 307     -10.880 -17.620 -28.677  1.00 97.77           C  
ATOM   2339  N   THR B 308     -14.449 -17.741 -28.386  1.00 97.60           N  
ATOM   2340  CA  THR B 308     -15.471 -17.636 -27.350  1.00 97.60           C  
ATOM   2341  C   THR B 308     -15.799 -19.010 -26.773  1.00 97.60           C  
ATOM   2342  O   THR B 308     -15.673 -19.229 -25.566  1.00 97.60           O  
ATOM   2343  CB  THR B 308     -16.755 -16.985 -27.895  1.00 97.60           C  
ATOM   2344  CG2 THR B 308     -17.837 -16.921 -26.823  1.00 97.60           C  
ATOM   2345  OG1 THR B 308     -16.458 -15.655 -28.339  1.00 97.60           O  
ATOM   2346  N   LEU B 309     -16.208 -20.006 -27.630  1.00 97.04           N  
ATOM   2347  CA  LEU B 309     -16.714 -21.293 -27.165  1.00 97.04           C  
ATOM   2348  C   LEU B 309     -15.605 -22.109 -26.509  1.00 97.04           C  
ATOM   2349  O   LEU B 309     -15.790 -22.651 -25.417  1.00 97.04           O  
ATOM   2350  CB  LEU B 309     -17.324 -22.081 -28.328  1.00 97.04           C  
ATOM   2351  CG  LEU B 309     -18.640 -21.546 -28.893  1.00 97.04           C  
ATOM   2352  CD1 LEU B 309     -19.076 -22.375 -30.096  1.00 97.04           C  
ATOM   2353  CD2 LEU B 309     -19.722 -21.543 -27.819  1.00 97.04           C  
ATOM   2354  N   LYS B 310     -14.459 -22.157 -27.155  1.00 97.73           N  
ATOM   2355  CA  LYS B 310     -13.344 -22.942 -26.633  1.00 97.73           C  
ATOM   2356  C   LYS B 310     -12.814 -22.346 -25.332  1.00 97.73           C  
ATOM   2357  O   LYS B 310     -12.486 -23.078 -24.396  1.00 97.73           O  
ATOM   2358  CB  LYS B 310     -12.219 -23.030 -27.665  1.00 97.73           C  
ATOM   2359  CG  LYS B 310     -12.537 -23.928 -28.851  1.00 97.73           C  
ATOM   2360  CD  LYS B 310     -11.335 -24.081 -29.775  1.00 97.73           C  
ATOM   2361  CE  LYS B 310     -11.613 -25.073 -30.896  1.00 97.73           C  
ATOM   2362  NZ  LYS B 310     -10.418 -25.270 -31.770  1.00 97.73           N1+
ATOM   2363  N   PHE B 311     -12.778 -21.018 -25.328  1.00 98.11           N  
ATOM   2364  CA  PHE B 311     -12.265 -20.357 -24.134  1.00 98.11           C  
ATOM   2365  C   PHE B 311     -13.220 -20.543 -22.960  1.00 98.11           C  
ATOM   2366  O   PHE B 311     -12.785 -20.780 -21.831  1.00 98.11           O  
ATOM   2367  CB  PHE B 311     -12.041 -18.865 -24.398  1.00 98.11           C  
ATOM   2368  CG  PHE B 311     -11.299 -18.158 -23.296  1.00 98.11           C  
ATOM   2369  CD1 PHE B 311     -11.925 -17.179 -22.535  1.00 98.11           C  
ATOM   2370  CD2 PHE B 311      -9.975 -18.474 -23.021  1.00 98.11           C  
ATOM   2371  CE1 PHE B 311     -11.240 -16.523 -21.514  1.00 98.11           C  
ATOM   2372  CE2 PHE B 311      -9.284 -17.823 -22.003  1.00 98.11           C  
ATOM   2373  CZ  PHE B 311      -9.919 -16.847 -21.251  1.00 98.11           C  
ATOM   2374  N   GLN B 312     -14.491 -20.462 -23.104  1.00 97.75           N  
ATOM   2375  CA  GLN B 312     -15.470 -20.732 -22.055  1.00 97.75           C  
ATOM   2376  C   GLN B 312     -15.280 -22.130 -21.473  1.00 97.75           C  
ATOM   2377  O   GLN B 312     -15.289 -22.306 -20.253  1.00 97.75           O  
ATOM   2378  CB  GLN B 312     -16.892 -20.578 -22.595  1.00 97.75           C  
ATOM   2379  CG  GLN B 312     -17.972 -20.710 -21.530  1.00 97.75           C  
ATOM   2380  CD  GLN B 312     -17.955 -19.567 -20.532  1.00 97.75           C  
ATOM   2381  NE2 GLN B 312     -17.595 -19.870 -19.289  1.00 97.75           N  
ATOM   2382  OE1 GLN B 312     -18.261 -18.421 -20.875  1.00 97.75           O  
ATOM   2383  N   ALA B 313     -15.155 -23.141 -22.373  1.00 97.96           N  
ATOM   2384  CA  ALA B 313     -14.970 -24.517 -21.922  1.00 97.96           C  
ATOM   2385  C   ALA B 313     -13.712 -24.651 -21.068  1.00 97.96           C  
ATOM   2386  O   ALA B 313     -13.719 -25.338 -20.044  1.00 97.96           O  
ATOM   2387  CB  ALA B 313     -14.902 -25.465 -23.117  1.00 97.96           C  
ATOM   2388  N   LEU B 314     -12.650 -23.950 -21.501  1.00 98.08           N  
ATOM   2389  CA  LEU B 314     -11.395 -23.967 -20.758  1.00 98.08           C  
ATOM   2390  C   LEU B 314     -11.580 -23.377 -19.364  1.00 98.08           C  
ATOM   2391  O   LEU B 314     -11.181 -23.987 -18.369  1.00 98.08           O  
ATOM   2392  CB  LEU B 314     -10.314 -23.190 -21.514  1.00 98.08           C  
ATOM   2393  CG  LEU B 314      -8.969 -23.032 -20.802  1.00 98.08           C  
ATOM   2394  CD1 LEU B 314      -8.358 -24.399 -20.513  1.00 98.08           C  
ATOM   2395  CD2 LEU B 314      -8.018 -22.181 -21.637  1.00 98.08           C  
ATOM   2396  N   VAL B 315     -12.196 -22.259 -19.272  1.00 98.24           N  
ATOM   2397  CA  VAL B 315     -12.403 -21.556 -18.010  1.00 98.24           C  
ATOM   2398  C   VAL B 315     -13.285 -22.397 -17.089  1.00 98.24           C  
ATOM   2399  O   VAL B 315     -12.989 -22.544 -15.900  1.00 98.24           O  
ATOM   2400  CB  VAL B 315     -13.039 -20.166 -18.232  1.00 98.24           C  
ATOM   2401  CG1 VAL B 315     -13.508 -19.568 -16.907  1.00 98.24           C  
ATOM   2402  CG2 VAL B 315     -12.047 -19.231 -18.922  1.00 98.24           C  
ATOM   2403  N   ASP B 316     -14.339 -22.965 -17.642  1.00 97.94           N  
ATOM   2404  CA  ASP B 316     -15.234 -23.794 -16.840  1.00 97.94           C  
ATOM   2405  C   ASP B 316     -14.490 -24.986 -16.242  1.00 97.94           C  
ATOM   2406  O   ASP B 316     -14.589 -25.246 -15.041  1.00 97.94           O  
ATOM   2407  CB  ASP B 316     -16.414 -24.281 -17.684  1.00 97.94           C  
ATOM   2408  CG  ASP B 316     -17.375 -23.166 -18.058  1.00 97.94           C  
ATOM   2409  OD1 ASP B 316     -17.328 -22.084 -17.433  1.00 97.94           O  
ATOM   2410  OD2 ASP B 316     -18.189 -23.372 -18.985  1.00 97.94           O1-
ATOM   2411  N   ALA B 317     -13.753 -25.687 -17.111  1.00 97.46           N  
ATOM   2412  CA  ALA B 317     -13.052 -26.886 -16.659  1.00 97.46           C  
ATOM   2413  C   ALA B 317     -11.991 -26.540 -15.617  1.00 97.46           C  
ATOM   2414  O   ALA B 317     -11.888 -27.205 -14.583  1.00 97.46           O  
ATOM   2415  CB  ALA B 317     -12.415 -27.609 -17.843  1.00 97.46           C  
ATOM   2416  N   ALA B 318     -11.189 -25.484 -15.910  1.00 97.68           N  
ATOM   2417  CA  ALA B 318     -10.123 -25.075 -15.000  1.00 97.68           C  
ATOM   2418  C   ALA B 318     -10.691 -24.615 -13.660  1.00 97.68           C  
ATOM   2419  O   ALA B 318     -10.179 -24.985 -12.601  1.00 97.68           O  
ATOM   2420  CB  ALA B 318      -9.284 -23.965 -15.628  1.00 97.68           C  
ATOM   2421  N   SER B 319     -11.731 -23.847 -13.658  1.00 97.20           N  
ATOM   2422  CA  SER B 319     -12.336 -23.343 -12.429  1.00 97.20           C  
ATOM   2423  C   SER B 319     -12.922 -24.479 -11.597  1.00 97.20           C  
ATOM   2424  O   SER B 319     -12.857 -24.451 -10.366  1.00 97.20           O  
ATOM   2425  CB  SER B 319     -13.427 -22.320 -12.749  1.00 97.20           C  
ATOM   2426  OG  SER B 319     -12.880 -21.194 -13.414  1.00 97.20           O  
ATOM   2427  N   ASN B 320     -13.550 -25.399 -12.292  1.00 95.49           N  
ATOM   2428  CA  ASN B 320     -14.102 -26.554 -11.593  1.00 95.49           C  
ATOM   2429  C   ASN B 320     -13.026 -27.302 -10.811  1.00 95.49           C  
ATOM   2430  O   ASN B 320     -13.298 -27.853  -9.743  1.00 95.49           O  
ATOM   2431  CB  ASN B 320     -14.794 -27.498 -12.578  1.00 95.49           C  
ATOM   2432  CG  ASN B 320     -15.546 -28.617 -11.885  1.00 95.49           C  
ATOM   2433  ND2 ASN B 320     -15.299 -29.850 -12.310  1.00 95.49           N  
ATOM   2434  OD1 ASN B 320     -16.344 -28.375 -10.975  1.00 95.49           O  
ATOM   2435  N   LEU B 321     -11.775 -27.220 -11.349  1.00 94.51           N  
ATOM   2436  CA  LEU B 321     -10.669 -27.908 -10.692  1.00 94.51           C  
ATOM   2437  C   LEU B 321      -9.820 -26.929  -9.889  1.00 94.51           C  
ATOM   2438  O   LEU B 321      -8.758 -27.294  -9.381  1.00 94.51           O  
ATOM   2439  CB  LEU B 321      -9.799 -28.630 -11.724  1.00 94.51           C  
ATOM   2440  CG  LEU B 321     -10.457 -29.789 -12.474  1.00 94.51           C  
ATOM   2441  CD1 LEU B 321      -9.504 -30.350 -13.525  1.00 94.51           C  
ATOM   2442  CD2 LEU B 321     -10.889 -30.880 -11.500  1.00 94.51           C  
ATOM   2443  N   LYS B 322     -10.232 -25.692  -9.788  1.00 95.85           N  
ATOM   2444  CA  LYS B 322      -9.570 -24.634  -9.031  1.00 95.85           C  
ATOM   2445  C   LYS B 322      -8.138 -24.425  -9.515  1.00 95.85           C  
ATOM   2446  O   LYS B 322      -7.215 -24.299  -8.707  1.00 95.85           O  
ATOM   2447  CB  LYS B 322      -9.575 -24.958  -7.536  1.00 95.85           C  
ATOM   2448  CG  LYS B 322     -10.964 -25.182  -6.957  1.00 95.85           C  
ATOM   2449  CD  LYS B 322     -11.858 -23.965  -7.161  1.00 95.85           C  
ATOM   2450  CE  LYS B 322     -13.225 -24.161  -6.521  1.00 95.85           C  
ATOM   2451  NZ  LYS B 322     -14.332 -23.945  -7.500  1.00 95.85           N1+
ATOM   2452  N   LEU B 323      -7.904 -24.452 -10.821  1.00 96.52           N  
ATOM   2453  CA  LEU B 323      -6.614 -24.215 -11.460  1.00 96.52           C  
ATOM   2454  C   LEU B 323      -6.597 -22.862 -12.164  1.00 96.52           C  
ATOM   2455  O   LEU B 323      -7.647 -22.347 -12.554  1.00 96.52           O  
ATOM   2456  CB  LEU B 323      -6.299 -25.329 -12.462  1.00 96.52           C  
ATOM   2457  CG  LEU B 323      -6.232 -26.749 -11.897  1.00 96.52           C  
ATOM   2458  CD1 LEU B 323      -6.141 -27.766 -13.030  1.00 96.52           C  
ATOM   2459  CD2 LEU B 323      -5.048 -26.892 -10.947  1.00 96.52           C  
ATOM   2460  N   LYS B 324      -5.445 -22.388 -12.354  1.00 96.52           N  
ATOM   2461  CA  LYS B 324      -5.273 -21.102 -13.025  1.00 96.52           C  
ATOM   2462  C   LYS B 324      -5.070 -21.287 -14.526  1.00 96.52           C  
ATOM   2463  O   LYS B 324      -4.337 -22.183 -14.952  1.00 96.52           O  
ATOM   2464  CB  LYS B 324      -4.091 -20.338 -12.426  1.00 96.52           C  
ATOM   2465  CG  LYS B 324      -4.153 -20.189 -10.913  1.00 96.52           C  
ATOM   2466  CD  LYS B 324      -2.979 -19.377 -10.382  1.00 96.52           C  
ATOM   2467  CE  LYS B 324      -3.072 -19.176  -8.876  1.00 96.52           C  
ATOM   2468  NZ  LYS B 324      -1.969 -18.308  -8.364  1.00 96.52           N1+
ATOM   2469  N   VAL B 325      -5.695 -20.383 -15.265  1.00 98.31           N  
ATOM   2470  CA  VAL B 325      -5.576 -20.468 -16.717  1.00 98.31           C  
ATOM   2471  C   VAL B 325      -4.535 -19.466 -17.210  1.00 98.31           C  
ATOM   2472  O   VAL B 325      -4.642 -18.267 -16.942  1.00 98.31           O  
ATOM   2473  CB  VAL B 325      -6.932 -20.214 -17.414  1.00 98.31           C  
ATOM   2474  CG1 VAL B 325      -6.767 -20.212 -18.932  1.00 98.31           C  
ATOM   2475  CG2 VAL B 325      -7.956 -21.263 -16.985  1.00 98.31           C  
ATOM   2476  N   ASN B 326      -3.494 -19.918 -17.889  1.00 97.98           N  
ATOM   2477  CA  ASN B 326      -2.457 -19.099 -18.507  1.00 97.98           C  
ATOM   2478  C   ASN B 326      -2.806 -18.748 -19.951  1.00 97.98           C  
ATOM   2479  O   ASN B 326      -2.967 -19.637 -20.789  1.00 97.98           O  
ATOM   2480  CB  ASN B 326      -1.104 -19.810 -18.446  1.00 97.98           C  
ATOM   2481  CG  ASN B 326       0.052 -18.898 -18.805  1.00 97.98           C  
ATOM   2482  ND2 ASN B 326       1.263 -19.304 -18.442  1.00 97.98           N  
ATOM   2483  OD1 ASN B 326      -0.141 -17.837 -19.404  1.00 97.98           O  
ATOM   2484  N   LEU B 327      -2.875 -17.454 -20.288  1.00 98.23           N  
ATOM   2485  CA  LEU B 327      -3.234 -17.035 -21.638  1.00 98.23           C  
ATOM   2486  C   LEU B 327      -1.992 -16.896 -22.513  1.00 98.23           C  
ATOM   2487  O   LEU B 327      -2.099 -16.639 -23.714  1.00 98.23           O  
ATOM   2488  CB  LEU B 327      -3.999 -15.710 -21.603  1.00 98.23           C  
ATOM   2489  CG  LEU B 327      -5.486 -15.795 -21.256  1.00 98.23           C  
ATOM   2490  CD1 LEU B 327      -5.671 -16.337 -19.843  1.00 98.23           C  
ATOM   2491  CD2 LEU B 327      -6.148 -14.428 -21.401  1.00 98.23           C  
ATOM   2492  N   LEU B 328      -0.844 -17.015 -21.975  1.00 96.98           N  
ATOM   2493  CA  LEU B 328       0.435 -17.110 -22.670  1.00 96.98           C  
ATOM   2494  C   LEU B 328       0.732 -15.829 -23.441  1.00 96.98           C  
ATOM   2495  O   LEU B 328       1.275 -15.876 -24.547  1.00 96.98           O  
ATOM   2496  CB  LEU B 328       0.438 -18.307 -23.625  1.00 96.98           C  
ATOM   2497  CG  LEU B 328       0.287 -19.687 -22.983  1.00 96.98           C  
ATOM   2498  CD1 LEU B 328       0.123 -20.756 -24.058  1.00 96.98           C  
ATOM   2499  CD2 LEU B 328       1.486 -19.996 -22.093  1.00 96.98           C  
ATOM   2500  N   GLY B 329       0.313 -14.718 -22.834  1.00 95.96           N  
ATOM   2501  CA  GLY B 329       0.582 -13.412 -23.415  1.00 95.96           C  
ATOM   2502  C   GLY B 329      -0.207 -13.149 -24.683  1.00 95.96           C  
ATOM   2503  O   GLY B 329      -0.004 -12.131 -25.347  1.00 95.96           O  
ATOM   2504  N   LYS B 330      -1.148 -13.982 -25.056  1.00 97.10           N  
ATOM   2505  CA  LYS B 330      -1.900 -13.851 -26.301  1.00 97.10           C  
ATOM   2506  C   LYS B 330      -3.161 -13.017 -26.096  1.00 97.10           C  
ATOM   2507  O   LYS B 330      -3.587 -12.795 -24.961  1.00 97.10           O  
ATOM   2508  CB  LYS B 330      -2.266 -15.229 -26.854  1.00 97.10           C  
ATOM   2509  CG  LYS B 330      -1.068 -16.131 -27.112  1.00 97.10           C  
ATOM   2510  CD  LYS B 330      -0.172 -15.571 -28.209  1.00 97.10           C  
ATOM   2511  CE  LYS B 330       0.966 -16.525 -28.544  1.00 97.10           C  
ATOM   2512  NZ  LYS B 330       1.839 -15.986 -29.629  1.00 97.10           N1+
ATOM   2513  N   SER B 331      -3.651 -12.485 -27.140  1.00 97.49           N  
ATOM   2514  CA  SER B 331      -4.939 -11.800 -27.151  1.00 97.49           C  
ATOM   2515  C   SER B 331      -6.069 -12.751 -27.531  1.00 97.49           C  
ATOM   2516  O   SER B 331      -6.143 -13.210 -28.673  1.00 97.49           O  
ATOM   2517  CB  SER B 331      -4.910 -10.617 -28.120  1.00 97.49           C  
ATOM   2518  OG  SER B 331      -6.119  -9.882 -28.054  1.00 97.49           O  
ATOM   2519  N   ILE B 332      -6.893 -13.016 -26.574  1.00 98.20           N  
ATOM   2520  CA  ILE B 332      -8.014 -13.928 -26.772  1.00 98.20           C  
ATOM   2521  C   ILE B 332      -9.263 -13.137 -27.151  1.00 98.20           C  
ATOM   2522  O   ILE B 332      -9.833 -12.428 -26.317  1.00 98.20           O  
ATOM   2523  CB  ILE B 332      -8.280 -14.779 -25.510  1.00 98.20           C  
ATOM   2524  CG1 ILE B 332      -6.967 -15.356 -24.969  1.00 98.20           C  
ATOM   2525  CG2 ILE B 332      -9.285 -15.894 -25.813  1.00 98.20           C  
ATOM   2526  CD1 ILE B 332      -6.211 -16.219 -25.970  1.00 98.20           C  
ATOM   2527  N   LYS B 333      -9.670 -13.227 -28.424  1.00 98.04           N  
ATOM   2528  CA  LYS B 333     -10.845 -12.509 -28.909  1.00 98.04           C  
ATOM   2529  C   LYS B 333     -12.129 -13.255 -28.559  1.00 98.04           C  
ATOM   2530  O   LYS B 333     -12.329 -14.393 -28.989  1.00 98.04           O  
ATOM   2531  CB  LYS B 333     -10.758 -12.296 -30.421  1.00 98.04           C  
ATOM   2532  CG  LYS B 333      -9.623 -11.380 -30.853  1.00 98.04           C  
ATOM   2533  CD  LYS B 333      -9.617 -11.171 -32.362  1.00 98.04           C  
ATOM   2534  CE  LYS B 333      -8.453 -10.292 -32.800  1.00 98.04           C  
ATOM   2535  NZ  LYS B 333      -8.430 -10.102 -34.282  1.00 98.04           N1+
ATOM   2536  N   ILE B 334     -12.921 -12.630 -27.732  1.00 97.55           N  
ATOM   2537  CA  ILE B 334     -14.159 -13.261 -27.289  1.00 97.55           C  
ATOM   2538  C   ILE B 334     -15.331 -12.308 -27.508  1.00 97.55           C  
ATOM   2539  O   ILE B 334     -15.152 -11.088 -27.527  1.00 97.55           O  
ATOM   2540  CB  ILE B 334     -14.080 -13.681 -25.804  1.00 97.55           C  
ATOM   2541  CG1 ILE B 334     -13.739 -12.471 -24.925  1.00 97.55           C  
ATOM   2542  CG2 ILE B 334     -13.054 -14.802 -25.613  1.00 97.55           C  
ATOM   2543  CD1 ILE B 334     -13.813 -12.752 -23.431  1.00 97.55           C  
ATOM   2544  N   THR B 335     -16.550 -12.942 -27.672  1.00 96.49           N  
ATOM   2545  CA  THR B 335     -17.781 -12.160 -27.709  1.00 96.49           C  
ATOM   2546  C   THR B 335     -18.511 -12.238 -26.371  1.00 96.49           C  
ATOM   2547  O   THR B 335     -19.358 -11.395 -26.070  1.00 96.49           O  
ATOM   2548  CB  THR B 335     -18.714 -12.639 -28.836  1.00 96.49           C  
ATOM   2549  CG2 THR B 335     -18.048 -12.496 -30.200  1.00 96.49           C  
ATOM   2550  OG1 THR B 335     -19.046 -14.016 -28.620  1.00 96.49           O  
ATOM   2551  N   LYS B 336     -18.244 -13.260 -25.627  1.00 96.61           N  
ATOM   2552  CA  LYS B 336     -18.822 -13.396 -24.293  1.00 96.61           C  
ATOM   2553  C   LYS B 336     -18.007 -14.360 -23.436  1.00 96.61           C  
ATOM   2554  O   LYS B 336     -17.339 -15.253 -23.962  1.00 96.61           O  
ATOM   2555  CB  LYS B 336     -20.273 -13.872 -24.382  1.00 96.61           C  
ATOM   2556  CG  LYS B 336     -20.432 -15.265 -24.973  1.00 96.61           C  
ATOM   2557  CD  LYS B 336     -21.900 -15.641 -25.131  1.00 96.61           C  
ATOM   2558  CE  LYS B 336     -22.060 -17.043 -25.703  1.00 96.61           C  
ATOM   2559  NZ  LYS B 336     -23.496 -17.392 -25.919  1.00 96.61           N1+
ATOM   2560  N   LEU B 337     -18.048 -14.235 -22.119  1.00 97.98           N  
ATOM   2561  CA  LEU B 337     -17.508 -15.131 -21.103  1.00 97.98           C  
ATOM   2562  C   LEU B 337     -18.383 -15.127 -19.854  1.00 97.98           C  
ATOM   2563  O   LEU B 337     -18.596 -14.077 -19.243  1.00 97.98           O  
ATOM   2564  CB  LEU B 337     -16.077 -14.727 -20.739  1.00 97.98           C  
ATOM   2565  CG  LEU B 337     -15.372 -15.596 -19.696  1.00 97.98           C  
ATOM   2566  CD1 LEU B 337     -15.114 -16.991 -20.255  1.00 97.98           C  
ATOM   2567  CD2 LEU B 337     -14.068 -14.944 -19.249  1.00 97.98           C  
ATOM   2568  N   ASP B 338     -18.992 -16.251 -19.540  1.00 98.05           N  
ATOM   2569  CA  ASP B 338     -19.710 -16.423 -18.281  1.00 98.05           C  
ATOM   2570  C   ASP B 338     -18.786 -16.965 -17.192  1.00 98.05           C  
ATOM   2571  O   ASP B 338     -18.357 -18.119 -17.252  1.00 98.05           O  
ATOM   2572  CB  ASP B 338     -20.906 -17.358 -18.468  1.00 98.05           C  
ATOM   2573  CG  ASP B 338     -21.931 -16.820 -19.452  1.00 98.05           C  
ATOM   2574  OD1 ASP B 338     -22.196 -15.599 -19.449  1.00 98.05           O  
ATOM   2575  OD2 ASP B 338     -22.480 -17.625 -20.234  1.00 98.05           O1-
ATOM   2576  N   ILE B 339     -18.531 -16.183 -16.224  1.00 98.42           N  
ATOM   2577  CA  ILE B 339     -17.460 -16.418 -15.262  1.00 98.42           C  
ATOM   2578  C   ILE B 339     -18.005 -17.189 -14.062  1.00 98.42           C  
ATOM   2579  O   ILE B 339     -18.929 -16.729 -13.388  1.00 98.42           O  
ATOM   2580  CB  ILE B 339     -16.815 -15.092 -14.799  1.00 98.42           C  
ATOM   2581  CG1 ILE B 339     -16.147 -14.382 -15.982  1.00 98.42           C  
ATOM   2582  CG2 ILE B 339     -15.808 -15.346 -13.673  1.00 98.42           C  
ATOM   2583  CD1 ILE B 339     -15.645 -12.981 -15.660  1.00 98.42           C  
ATOM   2584  N   PRO B 340     -17.491 -18.342 -13.727  1.00 98.04           N  
ATOM   2585  CA  PRO B 340     -17.852 -19.086 -12.518  1.00 98.04           C  
ATOM   2586  C   PRO B 340     -17.034 -18.665 -11.300  1.00 98.04           C  
ATOM   2587  O   PRO B 340     -16.056 -17.925 -11.434  1.00 98.04           O  
ATOM   2588  CB  PRO B 340     -17.559 -20.539 -12.898  1.00 98.04           C  
ATOM   2589  CG  PRO B 340     -16.376 -20.465 -13.809  1.00 98.04           C  
ATOM   2590  CD  PRO B 340     -16.476 -19.205 -14.619  1.00 98.04           C  
ATOM   2591  N   SER B 341     -17.483 -19.127 -10.097  1.00 97.67           N  
ATOM   2592  CA  SER B 341     -16.643 -18.984  -8.911  1.00 97.67           C  
ATOM   2593  C   SER B 341     -15.285 -19.648  -9.113  1.00 97.67           C  
ATOM   2594  O   SER B 341     -15.172 -20.631  -9.847  1.00 97.67           O  
ATOM   2595  CB  SER B 341     -17.337 -19.584  -7.688  1.00 97.67           C  
ATOM   2596  OG  SER B 341     -18.474 -18.818  -7.328  1.00 97.67           O  
ATOM   2597  N   ASP B 342     -14.287 -19.090  -8.545  1.00 97.20           N  
ATOM   2598  CA  ASP B 342     -12.934 -19.629  -8.450  1.00 97.20           C  
ATOM   2599  C   ASP B 342     -12.210 -19.533  -9.791  1.00 97.20           C  
ATOM   2600  O   ASP B 342     -11.262 -20.280 -10.045  1.00 97.20           O  
ATOM   2601  CB  ASP B 342     -12.967 -21.082  -7.972  1.00 97.20           C  
ATOM   2602  CG  ASP B 342     -13.622 -21.244  -6.612  1.00 97.20           C  
ATOM   2603  OD1 ASP B 342     -13.129 -20.658  -5.624  1.00 97.20           O  
ATOM   2604  OD2 ASP B 342     -14.639 -21.965  -6.527  1.00 97.20           O1-
ATOM   2605  N   MET B 343     -12.618 -18.639 -10.617  1.00 98.04           N  
ATOM   2606  CA  MET B 343     -11.861 -18.384 -11.839  1.00 98.04           C  
ATOM   2607  C   MET B 343     -10.568 -17.636 -11.533  1.00 98.04           C  
ATOM   2608  O   MET B 343     -10.563 -16.698 -10.733  1.00 98.04           O  
ATOM   2609  CB  MET B 343     -12.703 -17.586 -12.837  1.00 98.04           C  
ATOM   2610  CG  MET B 343     -11.991 -17.300 -14.149  1.00 98.04           C  
ATOM   2611  SD  MET B 343     -12.891 -16.083 -15.186  1.00 98.04           S  
ATOM   2612  CE  MET B 343     -12.488 -14.550 -14.303  1.00 98.04           C  
ATOM   2613  N   TYR B 344      -9.494 -18.058 -12.169  1.00 98.37           N  
ATOM   2614  CA  TYR B 344      -8.209 -17.370 -12.109  1.00 98.37           C  
ATOM   2615  C   TYR B 344      -7.563 -17.301 -13.488  1.00 98.37           C  
ATOM   2616  O   TYR B 344      -7.080 -18.311 -14.005  1.00 98.37           O  
ATOM   2617  CB  TYR B 344      -7.268 -18.073 -11.126  1.00 98.37           C  
ATOM   2618  CG  TYR B 344      -6.115 -17.213 -10.670  1.00 98.37           C  
ATOM   2619  CD1 TYR B 344      -5.305 -16.553 -11.592  1.00 98.37           C  
ATOM   2620  CD2 TYR B 344      -5.831 -17.059  -9.317  1.00 98.37           C  
ATOM   2621  CE1 TYR B 344      -4.240 -15.761 -11.177  1.00 98.37           C  
ATOM   2622  CE2 TYR B 344      -4.768 -16.270  -8.891  1.00 98.37           C  
ATOM   2623  CZ  TYR B 344      -3.980 -15.625  -9.826  1.00 98.37           C  
ATOM   2624  OH  TYR B 344      -2.926 -14.843  -9.409  1.00 98.37           O  
ATOM   2625  N   LEU B 345      -7.601 -16.088 -14.113  1.00 98.51           N  
ATOM   2626  CA  LEU B 345      -6.945 -15.846 -15.393  1.00 98.51           C  
ATOM   2627  C   LEU B 345      -5.679 -15.016 -15.208  1.00 98.51           C  
ATOM   2628  O   LEU B 345      -5.657 -14.080 -14.405  1.00 98.51           O  
ATOM   2629  CB  LEU B 345      -7.899 -15.135 -16.358  1.00 98.51           C  
ATOM   2630  CG  LEU B 345      -9.233 -15.831 -16.629  1.00 98.51           C  
ATOM   2631  CD1 LEU B 345     -10.043 -15.045 -17.654  1.00 98.51           C  
ATOM   2632  CD2 LEU B 345      -9.003 -17.262 -17.105  1.00 98.51           C  
ATOM   2633  N   PHE B 346      -4.628 -15.326 -15.913  1.00 97.77           N  
ATOM   2634  CA  PHE B 346      -3.436 -14.493 -15.807  1.00 97.77           C  
ATOM   2635  C   PHE B 346      -2.646 -14.510 -17.109  1.00 97.77           C  
ATOM   2636  O   PHE B 346      -2.832 -15.398 -17.943  1.00 97.77           O  
ATOM   2637  CB  PHE B 346      -2.551 -14.964 -14.649  1.00 97.77           C  
ATOM   2638  CG  PHE B 346      -1.802 -16.237 -14.937  1.00 97.77           C  
ATOM   2639  CD1 PHE B 346      -2.438 -17.469 -14.847  1.00 97.77           C  
ATOM   2640  CD2 PHE B 346      -0.461 -16.201 -15.297  1.00 97.77           C  
ATOM   2641  CE1 PHE B 346      -1.747 -18.650 -15.113  1.00 97.77           C  
ATOM   2642  CE2 PHE B 346       0.236 -17.376 -15.564  1.00 97.77           C  
ATOM   2643  CZ  PHE B 346      -0.409 -18.599 -15.471  1.00 97.77           C  
ATOM   2644  N   ASN B 347      -1.930 -13.540 -17.413  1.00 97.42           N  
ATOM   2645  CA  ASN B 347      -0.881 -13.426 -18.421  1.00 97.42           C  
ATOM   2646  C   ASN B 347      -1.459 -13.410 -19.833  1.00 97.42           C  
ATOM   2647  O   ASN B 347      -1.123 -14.264 -20.655  1.00 97.42           O  
ATOM   2648  CB  ASN B 347       0.130 -14.565 -18.274  1.00 97.42           C  
ATOM   2649  CG  ASN B 347       1.376 -14.353 -19.111  1.00 97.42           C  
ATOM   2650  ND2 ASN B 347       2.001 -15.446 -19.532  1.00 97.42           N  
ATOM   2651  OD1 ASN B 347       1.773 -13.215 -19.377  1.00 97.42           O  
ATOM   2652  N   GLY B 348      -2.155 -12.352 -20.139  1.00 97.47           N  
ATOM   2653  CA  GLY B 348      -2.657 -12.219 -21.497  1.00 97.47           C  
ATOM   2654  C   GLY B 348      -3.697 -11.124 -21.645  1.00 97.47           C  
ATOM   2655  O   GLY B 348      -3.816 -10.253 -20.780  1.00 97.47           O  
ATOM   2656  N   THR B 349      -4.392 -11.073 -22.810  1.00 98.10           N  
ATOM   2657  CA  THR B 349      -5.371 -10.044 -23.140  1.00 98.10           C  
ATOM   2658  C   THR B 349      -6.743 -10.664 -23.392  1.00 98.10           C  
ATOM   2659  O   THR B 349      -6.853 -11.681 -24.079  1.00 98.10           O  
ATOM   2660  CB  THR B 349      -4.936  -9.234 -24.376  1.00 98.10           C  
ATOM   2661  CG2 THR B 349      -5.967  -8.165 -24.723  1.00 98.10           C  
ATOM   2662  OG1 THR B 349      -3.679  -8.601 -24.106  1.00 98.10           O  
ATOM   2663  N   LEU B 350      -7.733 -10.134 -22.743  1.00 98.32           N  
ATOM   2664  CA  LEU B 350      -9.118 -10.394 -23.121  1.00 98.32           C  
ATOM   2665  C   LEU B 350      -9.643  -9.300 -24.044  1.00 98.32           C  
ATOM   2666  O   LEU B 350      -9.830  -8.158 -23.617  1.00 98.32           O  
ATOM   2667  CB  LEU B 350     -10.003 -10.497 -21.876  1.00 98.32           C  
ATOM   2668  CG  LEU B 350      -9.722 -11.673 -20.940  1.00 98.32           C  
ATOM   2669  CD1 LEU B 350     -10.689 -11.654 -19.761  1.00 98.32           C  
ATOM   2670  CD2 LEU B 350      -9.818 -12.993 -21.696  1.00 98.32           C  
ATOM   2671  N   ASP B 351      -9.851  -9.645 -25.304  1.00 97.94           N  
ATOM   2672  CA  ASP B 351     -10.267  -8.695 -26.332  1.00 97.94           C  
ATOM   2673  C   ASP B 351     -11.740  -8.881 -26.688  1.00 97.94           C  
ATOM   2674  O   ASP B 351     -12.096  -9.813 -27.412  1.00 97.94           O  
ATOM   2675  CB  ASP B 351      -9.399  -8.846 -27.584  1.00 97.94           C  
ATOM   2676  CG  ASP B 351      -9.680  -7.782 -28.631  1.00 97.94           C  
ATOM   2677  OD1 ASP B 351     -10.730  -7.109 -28.550  1.00 97.94           O  
ATOM   2678  OD2 ASP B 351      -8.846  -7.619 -29.547  1.00 97.94           O1-
ATOM   2679  N   ALA B 352     -12.526  -7.978 -26.195  1.00 97.36           N  
ATOM   2680  CA  ALA B 352     -13.967  -8.040 -26.429  1.00 97.36           C  
ATOM   2681  C   ALA B 352     -14.416  -6.937 -27.383  1.00 97.36           C  
ATOM   2682  O   ALA B 352     -15.575  -6.517 -27.354  1.00 97.36           O  
ATOM   2683  CB  ALA B 352     -14.725  -7.938 -25.108  1.00 97.36           C  
ATOM   2684  N   THR B 353     -13.594  -6.430 -28.239  1.00 95.42           N  
ATOM   2685  CA  THR B 353     -13.893  -5.307 -29.121  1.00 95.42           C  
ATOM   2686  C   THR B 353     -14.959  -5.692 -30.143  1.00 95.42           C  
ATOM   2687  O   THR B 353     -15.694  -4.833 -30.634  1.00 95.42           O  
ATOM   2688  CB  THR B 353     -12.629  -4.819 -29.851  1.00 95.42           C  
ATOM   2689  CG2 THR B 353     -11.676  -4.115 -28.891  1.00 95.42           C  
ATOM   2690  OG1 THR B 353     -11.957  -5.943 -30.435  1.00 95.42           O  
ATOM   2691  N   SER B 354     -15.077  -7.015 -30.395  1.00 93.99           N  
ATOM   2692  CA  SER B 354     -16.040  -7.466 -31.394  1.00 93.99           C  
ATOM   2693  C   SER B 354     -17.336  -7.935 -30.739  1.00 93.99           C  
ATOM   2694  O   SER B 354     -18.258  -8.380 -31.425  1.00 93.99           O  
ATOM   2695  CB  SER B 354     -15.449  -8.595 -32.238  1.00 93.99           C  
ATOM   2696  OG  SER B 354     -15.039  -9.676 -31.417  1.00 93.99           O  
ATOM   2697  N   SER B 355     -17.375  -7.861 -29.392  1.00 95.58           N  
ATOM   2698  CA  SER B 355     -18.561  -8.346 -28.693  1.00 95.58           C  
ATOM   2699  C   SER B 355     -19.736  -7.391 -28.871  1.00 95.58           C  
ATOM   2700  O   SER B 355     -19.617  -6.194 -28.602  1.00 95.58           O  
ATOM   2701  CB  SER B 355     -18.266  -8.533 -27.204  1.00 95.58           C  
ATOM   2702  OG  SER B 355     -19.443  -8.889 -26.499  1.00 95.58           O  
ATOM   2703  N   THR B 356     -20.939  -7.899 -29.253  1.00 92.97           N  
ATOM   2704  CA  THR B 356     -22.143  -7.086 -29.382  1.00 92.97           C  
ATOM   2705  C   THR B 356     -22.855  -6.957 -28.038  1.00 92.97           C  
ATOM   2706  O   THR B 356     -23.736  -6.110 -27.876  1.00 92.97           O  
ATOM   2707  CB  THR B 356     -23.110  -7.681 -30.423  1.00 92.97           C  
ATOM   2708  CG2 THR B 356     -22.473  -7.715 -31.808  1.00 92.97           C  
ATOM   2709  OG1 THR B 356     -23.458  -9.016 -30.036  1.00 92.97           O  
ATOM   2710  N   TRP B 357     -22.486  -7.770 -27.061  1.00 91.28           N  
ATOM   2711  CA  TRP B 357     -23.084  -7.724 -25.731  1.00 91.28           C  
ATOM   2712  C   TRP B 357     -22.707  -6.436 -25.008  1.00 91.28           C  
ATOM   2713  O   TRP B 357     -23.361  -6.047 -24.037  1.00 91.28           O  
ATOM   2714  CB  TRP B 357     -22.647  -8.936 -24.903  1.00 91.28           C  
ATOM   2715  CG  TRP B 357     -23.235 -10.235 -25.366  1.00 91.28           C  
ATOM   2716  CD1 TRP B 357     -22.590 -11.242 -26.028  1.00 91.28           C  
ATOM   2717  CD2 TRP B 357     -24.591 -10.663 -25.205  1.00 91.28           C  
ATOM   2718  CE2 TRP B 357     -24.697 -11.943 -25.794  1.00 91.28           C  
ATOM   2719  CE3 TRP B 357     -25.727 -10.090 -24.618  1.00 91.28           C  
ATOM   2720  NE1 TRP B 357     -23.464 -12.273 -26.288  1.00 91.28           N  
ATOM   2721  CZ2 TRP B 357     -25.896 -12.659 -25.813  1.00 91.28           C  
ATOM   2722  CZ3 TRP B 357     -26.919 -10.804 -24.639  1.00 91.28           C  
ATOM   2723  CH2 TRP B 357     -26.992 -12.075 -25.232  1.00 91.28           C  
ATOM   2724  N   GLN B 358     -21.736  -5.752 -25.356  1.00 78.58           N  
ATOM   2725  CA  GLN B 358     -21.294  -4.504 -24.742  1.00 78.58           C  
ATOM   2726  C   GLN B 358     -22.357  -3.418 -24.877  1.00 78.58           C  
ATOM   2727  O   GLN B 358     -22.337  -2.427 -24.144  1.00 78.58           O  
ATOM   2728  CB  GLN B 358     -19.980  -4.033 -25.368  1.00 78.58           C  
ATOM   2729  CG  GLN B 358     -18.836  -5.026 -25.214  1.00 78.58           C  
ATOM   2730  CD  GLN B 358     -17.538  -4.523 -25.818  1.00 78.58           C  
ATOM   2731  NE2 GLN B 358     -16.810  -5.413 -26.485  1.00 78.58           N  
ATOM   2732  OE1 GLN B 358     -17.192  -3.344 -25.687  1.00 78.58           O  
ATOM   2733  N   ASN B 359     -23.213  -3.551 -25.855  1.00 75.57           N  
ATOM   2734  CA  ASN B 359     -24.202  -2.525 -26.170  1.00 75.57           C  
ATOM   2735  C   ASN B 359     -25.604  -2.947 -25.739  1.00 75.57           C  
ATOM   2736  O   ASN B 359     -26.589  -2.303 -26.103  1.00 75.57           O  
ATOM   2737  CB  ASN B 359     -24.181  -2.200 -27.665  1.00 75.57           C  
ATOM   2738  CG  ASN B 359     -22.831  -1.697 -28.135  1.00 75.57           C  
ATOM   2739  ND2 ASN B 359     -22.426  -2.110 -29.330  1.00 75.57           N  
ATOM   2740  OD1 ASN B 359     -22.156  -0.943 -27.429  1.00 75.57           O  
ATOM   2741  N   THR B 360     -25.651  -4.068 -25.027  1.00 80.59           N  
ATOM   2742  CA  THR B 360     -26.937  -4.561 -24.545  1.00 80.59           C  
ATOM   2743  C   THR B 360     -27.167  -4.147 -23.095  1.00 80.59           C  
ATOM   2744  O   THR B 360     -26.349  -4.445 -22.222  1.00 80.59           O  
ATOM   2745  CB  THR B 360     -27.028  -6.094 -24.665  1.00 80.59           C  
ATOM   2746  CG2 THR B 360     -28.428  -6.590 -24.319  1.00 80.59           C  
ATOM   2747  OG1 THR B 360     -26.714  -6.482 -26.008  1.00 80.59           O  
ATOM   2748  N   TYR B 361     -28.236  -3.491 -23.009  1.00 84.30           N  
ATOM   2749  CA  TYR B 361     -28.516  -2.938 -21.689  1.00 84.30           C  
ATOM   2750  C   TYR B 361     -28.516  -4.033 -20.628  1.00 84.30           C  
ATOM   2751  O   TYR B 361     -29.155  -5.073 -20.800  1.00 84.30           O  
ATOM   2752  CB  TYR B 361     -29.862  -2.208 -21.685  1.00 84.30           C  
ATOM   2753  CG  TYR B 361     -30.239  -1.636 -20.340  1.00 84.30           C  
ATOM   2754  CD1 TYR B 361     -31.142  -2.296 -19.509  1.00 84.30           C  
ATOM   2755  CD2 TYR B 361     -29.696  -0.435 -19.898  1.00 84.30           C  
ATOM   2756  CE1 TYR B 361     -31.494  -1.772 -18.269  1.00 84.30           C  
ATOM   2757  CE2 TYR B 361     -30.040   0.099 -18.661  1.00 84.30           C  
ATOM   2758  CZ  TYR B 361     -30.938  -0.576 -17.855  1.00 84.30           C  
ATOM   2759  OH  TYR B 361     -31.283  -0.053 -16.628  1.00 84.30           O  
ATOM   2760  N   GLY B 362     -27.828  -3.823 -19.654  1.00 90.07           N  
ATOM   2761  CA  GLY B 362     -27.783  -4.733 -18.521  1.00 90.07           C  
ATOM   2762  C   GLY B 362     -26.928  -5.960 -18.775  1.00 90.07           C  
ATOM   2763  O   GLY B 362     -26.914  -6.891 -17.967  1.00 90.07           O  
ATOM   2764  N   ARG B 363     -26.413  -6.033 -19.900  1.00 95.48           N  
ATOM   2765  CA  ARG B 363     -25.519  -7.131 -20.253  1.00 95.48           C  
ATOM   2766  C   ARG B 363     -24.125  -6.614 -20.592  1.00 95.48           C  
ATOM   2767  O   ARG B 363     -23.913  -5.404 -20.691  1.00 95.48           O  
ATOM   2768  CB  ARG B 363     -26.083  -7.927 -21.432  1.00 95.48           C  
ATOM   2769  CG  ARG B 363     -27.522  -8.379 -21.238  1.00 95.48           C  
ATOM   2770  CD  ARG B 363     -27.644  -9.407 -20.122  1.00 95.48           C  
ATOM   2771  NE  ARG B 363     -29.015  -9.891 -19.982  1.00 95.48           N  
ATOM   2772  CZ  ARG B 363     -29.954  -9.304 -19.245  1.00 95.48           C  
ATOM   2773  NH1 ARG B 363     -29.688  -8.196 -18.563  1.00 95.48           N1+
ATOM   2774  NH2 ARG B 363     -31.169  -9.830 -19.189  1.00 95.48           N  
ATOM   2775  N   ALA B 364     -23.130  -7.512 -20.726  1.00 96.17           N  
ATOM   2776  CA  ALA B 364     -21.753  -7.233 -21.125  1.00 96.17           C  
ATOM   2777  C   ALA B 364     -21.071  -8.490 -21.656  1.00 96.17           C  
ATOM   2778  O   ALA B 364     -21.652  -9.577 -21.631  1.00 96.17           O  
ATOM   2779  CB  ALA B 364     -20.965  -6.660 -19.949  1.00 96.17           C  
ATOM   2780  N   ALA B 365     -19.897  -8.347 -22.204  1.00 97.16           N  
ATOM   2781  CA  ALA B 365     -19.141  -9.496 -22.694  1.00 97.16           C  
ATOM   2782  C   ALA B 365     -18.801 -10.455 -21.556  1.00 97.16           C  
ATOM   2783  O   ALA B 365     -18.921 -11.673 -21.705  1.00 97.16           O  
ATOM   2784  CB  ALA B 365     -17.865  -9.034 -23.394  1.00 97.16           C  
ATOM   2785  N   LEU B 366     -18.380  -9.908 -20.396  1.00 98.24           N  
ATOM   2786  CA  LEU B 366     -18.099 -10.700 -19.203  1.00 98.24           C  
ATOM   2787  C   LEU B 366     -19.232 -10.578 -18.190  1.00 98.24           C  
ATOM   2788  O   LEU B 366     -19.554  -9.475 -17.742  1.00 98.24           O  
ATOM   2789  CB  LEU B 366     -16.779 -10.258 -18.565  1.00 98.24           C  
ATOM   2790  CG  LEU B 366     -15.558 -10.224 -19.486  1.00 98.24           C  
ATOM   2791  CD1 LEU B 366     -14.330  -9.744 -18.721  1.00 98.24           C  
ATOM   2792  CD2 LEU B 366     -15.311 -11.599 -20.097  1.00 98.24           C  
ATOM   2793  N   MET B 367     -19.847 -11.594 -17.888  1.00 98.01           N  
ATOM   2794  CA  MET B 367     -20.862 -11.686 -16.843  1.00 98.01           C  
ATOM   2795  C   MET B 367     -20.581 -12.861 -15.913  1.00 98.01           C  
ATOM   2796  O   MET B 367     -19.791 -13.747 -16.246  1.00 98.01           O  
ATOM   2797  CB  MET B 367     -22.256 -11.828 -17.458  1.00 98.01           C  
ATOM   2798  CG  MET B 367     -22.715 -10.600 -18.227  1.00 98.01           C  
ATOM   2799  SD  MET B 367     -24.343 -10.845 -19.036  1.00 98.01           S  
ATOM   2800  CE  MET B 367     -25.390 -11.105 -17.577  1.00 98.01           C  
ATOM   2801  N   LEU B 368     -21.127 -12.842 -14.726  1.00 98.13           N  
ATOM   2802  CA  LEU B 368     -20.985 -13.952 -13.791  1.00 98.13           C  
ATOM   2803  C   LEU B 368     -22.040 -15.021 -14.052  1.00 98.13           C  
ATOM   2804  O   LEU B 368     -23.129 -14.718 -14.546  1.00 98.13           O  
ATOM   2805  CB  LEU B 368     -21.093 -13.454 -12.347  1.00 98.13           C  
ATOM   2806  CG  LEU B 368     -20.125 -12.342 -11.939  1.00 98.13           C  
ATOM   2807  CD1 LEU B 368     -20.349 -11.953 -10.482  1.00 98.13           C  
ATOM   2808  CD2 LEU B 368     -18.682 -12.780 -12.166  1.00 98.13           C  
ATOM   2809  N   LYS B 369     -21.761 -16.254 -13.695  1.00 97.63           N  
ATOM   2810  CA  LYS B 369     -22.618 -17.390 -14.024  1.00 97.63           C  
ATOM   2811  C   LYS B 369     -23.894 -17.376 -13.186  1.00 97.63           C  
ATOM   2812  O   LYS B 369     -24.830 -18.130 -13.460  1.00 97.63           O  
ATOM   2813  CB  LYS B 369     -21.868 -18.706 -13.815  1.00 97.63           C  
ATOM   2814  CG  LYS B 369     -21.043 -19.146 -15.015  1.00 97.63           C  
ATOM   2815  CD  LYS B 369     -20.683 -20.624 -14.935  1.00 97.63           C  
ATOM   2816  CE  LYS B 369     -20.031 -21.113 -16.221  1.00 97.63           C  
ATOM   2817  NZ  LYS B 369     -19.844 -22.595 -16.219  1.00 97.63           N1+
ATOM   2818  N   ASN B 370     -23.988 -16.559 -12.210  1.00 97.61           N  
ATOM   2819  CA  ASN B 370     -25.214 -16.484 -11.421  1.00 97.61           C  
ATOM   2820  C   ASN B 370     -26.312 -15.728 -12.162  1.00 97.61           C  
ATOM   2821  O   ASN B 370     -27.461 -15.698 -11.716  1.00 97.61           O  
ATOM   2822  CB  ASN B 370     -24.940 -15.830 -10.065  1.00 97.61           C  
ATOM   2823  CG  ASN B 370     -24.367 -14.433 -10.196  1.00 97.61           C  
ATOM   2824  ND2 ASN B 370     -24.147 -13.774  -9.064  1.00 97.61           N  
ATOM   2825  OD1 ASN B 370     -24.125 -13.949 -11.304  1.00 97.61           O  
ATOM   2826  N   THR B 371     -25.944 -15.102 -13.277  1.00 97.32           N  
ATOM   2827  CA  THR B 371     -26.914 -14.410 -14.118  1.00 97.32           C  
ATOM   2828  C   THR B 371     -27.033 -15.090 -15.479  1.00 97.32           C  
ATOM   2829  O   THR B 371     -26.121 -15.802 -15.905  1.00 97.32           O  
ATOM   2830  CB  THR B 371     -26.531 -12.931 -14.312  1.00 97.32           C  
ATOM   2831  CG2 THR B 371     -26.535 -12.183 -12.983  1.00 97.32           C  
ATOM   2832  OG1 THR B 371     -25.220 -12.855 -14.886  1.00 97.32           O  
ATOM   2833  N   ASP B 372     -28.222 -14.899 -16.149  1.00 95.24           N  
ATOM   2834  CA  ASP B 372     -28.491 -15.438 -17.479  1.00 95.24           C  
ATOM   2835  C   ASP B 372     -28.517 -14.327 -18.527  1.00 95.24           C  
ATOM   2836  O   ASP B 372     -29.453 -13.525 -18.566  1.00 95.24           O  
ATOM   2837  CB  ASP B 372     -29.817 -16.203 -17.490  1.00 95.24           C  
ATOM   2838  CG  ASP B 372     -30.113 -16.855 -18.829  1.00 95.24           C  
ATOM   2839  OD1 ASP B 372     -29.290 -16.734 -19.762  1.00 95.24           O  
ATOM   2840  OD2 ASP B 372     -31.182 -17.492 -18.953  1.00 95.24           O1-
ATOM   2841  N   ARG B 373     -27.534 -14.243 -19.400  1.00 92.48           N  
ATOM   2842  CA  ARG B 373     -27.400 -13.207 -20.418  1.00 92.48           C  
ATOM   2843  C   ARG B 373     -28.578 -13.234 -21.386  1.00 92.48           C  
ATOM   2844  O   ARG B 373     -28.865 -12.236 -22.051  1.00 92.48           O  
ATOM   2845  CB  ARG B 373     -26.087 -13.374 -21.186  1.00 92.48           C  
ATOM   2846  CG  ARG B 373     -26.028 -14.631 -22.039  1.00 92.48           C  
ATOM   2847  CD  ARG B 373     -24.740 -14.703 -22.848  1.00 92.48           C  
ATOM   2848  NE  ARG B 373     -23.562 -14.536 -22.002  1.00 92.48           N  
ATOM   2849  CZ  ARG B 373     -22.884 -13.401 -21.863  1.00 92.48           C  
ATOM   2850  NH1 ARG B 373     -23.256 -12.304 -22.513  1.00 92.48           N1+
ATOM   2851  NH2 ARG B 373     -21.825 -13.360 -21.066  1.00 92.48           N  
ATOM   2852  N   ASN B 374     -29.210 -14.458 -21.509  1.00 92.30           N  
ATOM   2853  CA  ASN B 374     -30.257 -14.619 -22.511  1.00 92.30           C  
ATOM   2854  C   ASN B 374     -31.639 -14.337 -21.929  1.00 92.30           C  
ATOM   2855  O   ASN B 374     -32.645 -14.425 -22.635  1.00 92.30           O  
ATOM   2856  CB  ASN B 374     -30.212 -16.026 -23.113  1.00 92.30           C  
ATOM   2857  CG  ASN B 374     -28.929 -16.294 -23.874  1.00 92.30           C  
ATOM   2858  ND2 ASN B 374     -28.258 -17.390 -23.538  1.00 92.30           N  
ATOM   2859  OD1 ASN B 374     -28.543 -15.523 -24.756  1.00 92.30           O  
ATOM   2860  N   ALA B 375     -31.613 -14.006 -20.681  1.00 92.70           N  
ATOM   2861  CA  ALA B 375     -32.890 -13.690 -20.048  1.00 92.70           C  
ATOM   2862  C   ALA B 375     -33.392 -12.315 -20.481  1.00 92.70           C  
ATOM   2863  O   ALA B 375     -33.101 -11.308 -19.831  1.00 92.70           O  
ATOM   2864  CB  ALA B 375     -32.761 -13.751 -18.528  1.00 92.70           C  
ATOM   2865  N   VAL B 376     -34.212 -12.347 -21.532  1.00 88.03           N  
ATOM   2866  CA  VAL B 376     -34.728 -11.121 -22.131  1.00 88.03           C  
ATOM   2867  C   VAL B 376     -35.685 -10.435 -21.159  1.00 88.03           C  
ATOM   2868  O   VAL B 376     -36.545 -11.086 -20.561  1.00 88.03           O  
ATOM   2869  CB  VAL B 376     -35.441 -11.401 -23.473  1.00 88.03           C  
ATOM   2870  CG1 VAL B 376     -36.014 -10.112 -24.059  1.00 88.03           C  
ATOM   2871  CG2 VAL B 376     -34.479 -12.059 -24.460  1.00 88.03           C  
ATOM   2872  N   GLY B 377     -35.652  -9.228 -20.946  1.00 86.61           N  
ATOM   2873  CA  GLY B 377     -36.534  -8.424 -20.115  1.00 86.61           C  
ATOM   2874  C   GLY B 377     -36.125  -8.405 -18.654  1.00 86.61           C  
ATOM   2875  O   GLY B 377     -36.745  -7.719 -17.839  1.00 86.61           O  
ATOM   2876  N   VAL B 378     -35.109  -9.175 -18.315  1.00 92.95           N  
ATOM   2877  CA  VAL B 378     -34.682  -9.258 -16.922  1.00 92.95           C  
ATOM   2878  C   VAL B 378     -33.565  -8.249 -16.663  1.00 92.95           C  
ATOM   2879  O   VAL B 378     -32.566  -8.220 -17.385  1.00 92.95           O  
ATOM   2880  CB  VAL B 378     -34.208 -10.683 -16.557  1.00 92.95           C  
ATOM   2881  CG1 VAL B 378     -33.606 -10.709 -15.153  1.00 92.95           C  
ATOM   2882  CG2 VAL B 378     -35.366 -11.673 -16.665  1.00 92.95           C  
ATOM   2883  N   ASP B 379     -33.858  -7.442 -15.687  1.00 94.48           N  
ATOM   2884  CA  ASP B 379     -32.825  -6.555 -15.161  1.00 94.48           C  
ATOM   2885  C   ASP B 379     -32.364  -7.009 -13.778  1.00 94.48           C  
ATOM   2886  O   ASP B 379     -33.094  -6.864 -12.796  1.00 94.48           O  
ATOM   2887  CB  ASP B 379     -33.336  -5.114 -15.099  1.00 94.48           C  
ATOM   2888  CG  ASP B 379     -32.256  -4.118 -14.712  1.00 94.48           C  
ATOM   2889  OD1 ASP B 379     -31.127  -4.541 -14.383  1.00 94.48           O  
ATOM   2890  OD2 ASP B 379     -32.538  -2.901 -14.733  1.00 94.48           O1-
ATOM   2891  N   TYR B 380     -31.163  -7.465 -13.673  1.00 96.04           N  
ATOM   2892  CA  TYR B 380     -30.674  -8.088 -12.448  1.00 96.04           C  
ATOM   2893  C   TYR B 380     -30.406  -7.042 -11.373  1.00 96.04           C  
ATOM   2894  O   TYR B 380     -30.101  -7.383 -10.228  1.00 96.04           O  
ATOM   2895  CB  TYR B 380     -29.399  -8.891 -12.725  1.00 96.04           C  
ATOM   2896  CG  TYR B 380     -29.644 -10.179 -13.472  1.00 96.04           C  
ATOM   2897  CD1 TYR B 380     -30.259 -11.263 -12.849  1.00 96.04           C  
ATOM   2898  CD2 TYR B 380     -29.259 -10.317 -14.801  1.00 96.04           C  
ATOM   2899  CE1 TYR B 380     -30.485 -12.453 -13.533  1.00 96.04           C  
ATOM   2900  CE2 TYR B 380     -29.479 -11.502 -15.495  1.00 96.04           C  
ATOM   2901  CZ  TYR B 380     -30.092 -12.563 -14.853  1.00 96.04           C  
ATOM   2902  OH  TYR B 380     -30.313 -13.739 -15.535  1.00 96.04           O  
ATOM   2903  N   GLU B 381     -30.496  -5.819 -11.684  1.00 94.77           N  
ATOM   2904  CA  GLU B 381     -30.370  -4.770 -10.676  1.00 94.77           C  
ATOM   2905  C   GLU B 381     -31.625  -4.681  -9.813  1.00 94.77           C  
ATOM   2906  O   GLU B 381     -31.572  -4.205  -8.678  1.00 94.77           O  
ATOM   2907  CB  GLU B 381     -30.090  -3.419 -11.338  1.00 94.77           C  
ATOM   2908  CG  GLU B 381     -29.691  -2.325 -10.358  1.00 94.77           C  
ATOM   2909  CD  GLU B 381     -29.080  -1.108 -11.034  1.00 94.77           C  
ATOM   2910  OE1 GLU B 381     -28.720  -0.139 -10.328  1.00 94.77           O  
ATOM   2911  OE2 GLU B 381     -28.962  -1.123 -12.279  1.00 94.77           O1-
ATOM   2912  N   ILE B 382     -32.770  -5.043 -10.418  1.00 96.06           N  
ATOM   2913  CA  ILE B 382     -34.053  -4.992  -9.727  1.00 96.06           C  
ATOM   2914  C   ILE B 382     -34.060  -5.997  -8.577  1.00 96.06           C  
ATOM   2915  O   ILE B 382     -33.659  -7.150  -8.749  1.00 96.06           O  
ATOM   2916  CB  ILE B 382     -35.226  -5.274 -10.692  1.00 96.06           C  
ATOM   2917  CG1 ILE B 382     -35.249  -4.239 -11.822  1.00 96.06           C  
ATOM   2918  CG2 ILE B 382     -36.558  -5.288  -9.934  1.00 96.06           C  
ATOM   2919  CD1 ILE B 382     -35.557  -2.822 -11.357  1.00 96.06           C  
ATOM   2920  N   SER B 383     -34.526  -5.520  -7.458  1.00 96.90           N  
ATOM   2921  CA  SER B 383     -34.468  -6.281  -6.214  1.00 96.90           C  
ATOM   2922  C   SER B 383     -35.012  -7.692  -6.404  1.00 96.90           C  
ATOM   2923  O   SER B 383     -34.424  -8.661  -5.918  1.00 96.90           O  
ATOM   2924  CB  SER B 383     -35.252  -5.567  -5.111  1.00 96.90           C  
ATOM   2925  OG  SER B 383     -35.216  -6.313  -3.906  1.00 96.90           O  
ATOM   2926  N   GLU B 384     -36.171  -7.836  -7.159  1.00 95.88           N  
ATOM   2927  CA  GLU B 384     -36.835  -9.119  -7.369  1.00 95.88           C  
ATOM   2928  C   GLU B 384     -35.892 -10.128  -8.019  1.00 95.88           C  
ATOM   2929  O   GLU B 384     -35.964 -11.325  -7.734  1.00 95.88           O  
ATOM   2930  CB  GLU B 384     -38.090  -8.942  -8.227  1.00 95.88           C  
ATOM   2931  CG  GLU B 384     -38.849 -10.236  -8.481  1.00 95.88           C  
ATOM   2932  CD  GLU B 384     -40.071 -10.051  -9.367  1.00 95.88           C  
ATOM   2933  OE1 GLU B 384     -40.729 -11.058  -9.712  1.00 95.88           O  
ATOM   2934  OE2 GLU B 384     -40.372  -8.889  -9.719  1.00 95.88           O1-
ATOM   2935  N   TYR B 385     -35.008  -9.729  -8.884  1.00 96.73           N  
ATOM   2936  CA  TYR B 385     -34.116 -10.619  -9.619  1.00 96.73           C  
ATOM   2937  C   TYR B 385     -32.757 -10.713  -8.937  1.00 96.73           C  
ATOM   2938  O   TYR B 385     -32.070 -11.732  -9.045  1.00 96.73           O  
ATOM   2939  CB  TYR B 385     -33.944 -10.136 -11.062  1.00 96.73           C  
ATOM   2940  CG  TYR B 385     -35.242 -10.027 -11.825  1.00 96.73           C  
ATOM   2941  CD1 TYR B 385     -36.059 -11.140 -12.010  1.00 96.73           C  
ATOM   2942  CD2 TYR B 385     -35.653  -8.812 -12.362  1.00 96.73           C  
ATOM   2943  CE1 TYR B 385     -37.255 -11.045 -12.714  1.00 96.73           C  
ATOM   2944  CE2 TYR B 385     -36.847  -8.705 -13.067  1.00 96.73           C  
ATOM   2945  CZ  TYR B 385     -37.640  -9.825 -13.238  1.00 96.73           C  
ATOM   2946  OH  TYR B 385     -38.823  -9.725 -13.935  1.00 96.73           O  
ATOM   2947  N   TYR B 386     -32.257  -9.677  -8.201  1.00 97.46           N  
ATOM   2948  CA  TYR B 386     -30.965  -9.661  -7.524  1.00 97.46           C  
ATOM   2949  C   TYR B 386     -30.980 -10.563  -6.296  1.00 97.46           C  
ATOM   2950  O   TYR B 386     -30.050 -11.343  -6.079  1.00 97.46           O  
ATOM   2951  CB  TYR B 386     -30.588  -8.233  -7.118  1.00 97.46           C  
ATOM   2952  CG  TYR B 386     -29.210  -8.117  -6.514  1.00 97.46           C  
ATOM   2953  CD1 TYR B 386     -29.007  -8.322  -5.151  1.00 97.46           C  
ATOM   2954  CD2 TYR B 386     -28.110  -7.801  -7.303  1.00 97.46           C  
ATOM   2955  CE1 TYR B 386     -27.739  -8.215  -4.589  1.00 97.46           C  
ATOM   2956  CE2 TYR B 386     -26.837  -7.691  -6.752  1.00 97.46           C  
ATOM   2957  CZ  TYR B 386     -26.662  -7.900  -5.396  1.00 97.46           C  
ATOM   2958  OH  TYR B 386     -25.405  -7.792  -4.845  1.00 97.46           O  
ATOM   2959  N   ALA B 387     -32.011 -10.415  -5.517  1.00 97.17           N  
ATOM   2960  CA  ALA B 387     -32.063 -11.025  -4.191  1.00 97.17           C  
ATOM   2961  C   ALA B 387     -31.860 -12.535  -4.274  1.00 97.17           C  
ATOM   2962  O   ALA B 387     -31.067 -13.103  -3.518  1.00 97.17           O  
ATOM   2963  CB  ALA B 387     -33.393 -10.707  -3.511  1.00 97.17           C  
ATOM   2964  N   PRO B 388     -32.525 -13.227  -5.244  1.00 96.41           N  
ATOM   2965  CA  PRO B 388     -32.394 -14.686  -5.261  1.00 96.41           C  
ATOM   2966  C   PRO B 388     -31.075 -15.153  -5.873  1.00 96.41           C  
ATOM   2967  O   PRO B 388     -30.760 -16.345  -5.833  1.00 96.41           O  
ATOM   2968  CB  PRO B 388     -33.582 -15.136  -6.115  1.00 96.41           C  
ATOM   2969  CG  PRO B 388     -33.935 -13.941  -6.940  1.00 96.41           C  
ATOM   2970  CD  PRO B 388     -33.572 -12.705  -6.167  1.00 96.41           C  
ATOM   2971  N   LEU B 389     -30.205 -14.307  -6.448  1.00 97.87           N  
ATOM   2972  CA  LEU B 389     -28.940 -14.711  -7.053  1.00 97.87           C  
ATOM   2973  C   LEU B 389     -28.019 -15.344  -6.016  1.00 97.87           C  
ATOM   2974  O   LEU B 389     -27.959 -14.888  -4.872  1.00 97.87           O  
ATOM   2975  CB  LEU B 389     -28.248 -13.509  -7.702  1.00 97.87           C  
ATOM   2976  CG  LEU B 389     -28.971 -12.868  -8.887  1.00 97.87           C  
ATOM   2977  CD1 LEU B 389     -28.169 -11.687  -9.422  1.00 97.87           C  
ATOM   2978  CD2 LEU B 389     -29.215 -13.897  -9.985  1.00 97.87           C  
ATOM   2979  N   SER B 390     -27.426 -16.431  -6.392  1.00 97.17           N  
ATOM   2980  CA  SER B 390     -26.336 -16.945  -5.569  1.00 97.17           C  
ATOM   2981  C   SER B 390     -25.118 -16.029  -5.629  1.00 97.17           C  
ATOM   2982  O   SER B 390     -24.946 -15.278  -6.591  1.00 97.17           O  
ATOM   2983  CB  SER B 390     -25.946 -18.355  -6.014  1.00 97.17           C  
ATOM   2984  OG  SER B 390     -25.473 -18.348  -7.350  1.00 97.17           O  
ATOM   2985  N   THR B 391     -24.297 -16.065  -4.647  1.00 97.76           N  
ATOM   2986  CA  THR B 391     -23.081 -15.259  -4.624  1.00 97.76           C  
ATOM   2987  C   THR B 391     -21.950 -15.965  -5.367  1.00 97.76           C  
ATOM   2988  O   THR B 391     -21.665 -17.136  -5.106  1.00 97.76           O  
ATOM   2989  CB  THR B 391     -22.639 -14.955  -3.180  1.00 97.76           C  
ATOM   2990  CG2 THR B 391     -21.399 -14.068  -3.160  1.00 97.76           C  
ATOM   2991  OG1 THR B 391     -23.704 -14.287  -2.492  1.00 97.76           O  
ATOM   2992  N   ILE B 392     -21.319 -15.339  -6.336  1.00 98.10           N  
ATOM   2993  CA  ILE B 392     -20.112 -15.833  -6.989  1.00 98.10           C  
ATOM   2994  C   ILE B 392     -18.881 -15.386  -6.204  1.00 98.10           C  
ATOM   2995  O   ILE B 392     -18.800 -14.237  -5.765  1.00 98.10           O  
ATOM   2996  CB  ILE B 392     -20.021 -15.344  -8.452  1.00 98.10           C  
ATOM   2997  CG1 ILE B 392     -21.176 -15.918  -9.280  1.00 98.10           C  
ATOM   2998  CG2 ILE B 392     -18.668 -15.721  -9.064  1.00 98.10           C  
ATOM   2999  CD1 ILE B 392     -21.090 -17.422  -9.504  1.00 98.10           C  
ATOM   3000  N   GLU B 393     -17.928 -16.353  -5.992  1.00 96.64           N  
ATOM   3001  CA  GLU B 393     -16.811 -16.017  -5.115  1.00 96.64           C  
ATOM   3002  C   GLU B 393     -15.473 -16.295  -5.794  1.00 96.64           C  
ATOM   3003  O   GLU B 393     -15.376 -17.179  -6.648  1.00 96.64           O  
ATOM   3004  CB  GLU B 393     -16.905 -16.797  -3.801  1.00 96.64           C  
ATOM   3005  CG  GLU B 393     -18.183 -16.533  -3.019  1.00 96.64           C  
ATOM   3006  CD  GLU B 393     -18.205 -17.210  -1.658  1.00 96.64           C  
ATOM   3007  OE1 GLU B 393     -19.007 -16.799  -0.788  1.00 96.64           O  
ATOM   3008  OE2 GLU B 393     -17.414 -18.159  -1.460  1.00 96.64           O1-
ATOM   3009  N   ASN B 394     -14.449 -15.495  -5.398  1.00 96.46           N  
ATOM   3010  CA  ASN B 394     -13.043 -15.739  -5.701  1.00 96.46           C  
ATOM   3011  C   ASN B 394     -12.765 -15.635  -7.198  1.00 96.46           C  
ATOM   3012  O   ASN B 394     -12.374 -16.618  -7.830  1.00 96.46           O  
ATOM   3013  CB  ASN B 394     -12.611 -17.110  -5.174  1.00 96.46           C  
ATOM   3014  CG  ASN B 394     -12.872 -17.274  -3.690  1.00 96.46           C  
ATOM   3015  ND2 ASN B 394     -13.316 -18.461  -3.294  1.00 96.46           N  
ATOM   3016  OD1 ASN B 394     -12.678 -16.342  -2.906  1.00 96.46           O  
ATOM   3017  N   ILE B 395     -12.840 -14.472  -7.706  1.00 98.03           N  
ATOM   3018  CA  ILE B 395     -12.471 -14.179  -9.086  1.00 98.03           C  
ATOM   3019  C   ILE B 395     -11.171 -13.378  -9.113  1.00 98.03           C  
ATOM   3020  O   ILE B 395     -11.038 -12.375  -8.409  1.00 98.03           O  
ATOM   3021  CB  ILE B 395     -13.591 -13.408  -9.820  1.00 98.03           C  
ATOM   3022  CG1 ILE B 395     -14.898 -14.209  -9.791  1.00 98.03           C  
ATOM   3023  CG2 ILE B 395     -13.175 -13.091 -11.259  1.00 98.03           C  
ATOM   3024  CD1 ILE B 395     -16.128 -13.401 -10.180  1.00 98.03           C  
ATOM   3025  N   THR B 396     -10.178 -13.858  -9.868  1.00 98.20           N  
ATOM   3026  CA  THR B 396      -8.912 -13.135  -9.929  1.00 98.20           C  
ATOM   3027  C   THR B 396      -8.469 -12.941 -11.377  1.00 98.20           C  
ATOM   3028  O   THR B 396      -8.499 -13.883 -12.172  1.00 98.20           O  
ATOM   3029  CB  THR B 396      -7.809 -13.872  -9.147  1.00 98.20           C  
ATOM   3030  CG2 THR B 396      -6.466 -13.164  -9.290  1.00 98.20           C  
ATOM   3031  OG1 THR B 396      -8.166 -13.919  -7.760  1.00 98.20           O  
ATOM   3032  N   PHE B 397      -8.098 -11.704 -11.752  1.00 98.54           N  
ATOM   3033  CA  PHE B 397      -7.366 -11.325 -12.954  1.00 98.54           C  
ATOM   3034  C   PHE B 397      -5.969 -10.825 -12.603  1.00 98.54           C  
ATOM   3035  O   PHE B 397      -5.822  -9.831 -11.890  1.00 98.54           O  
ATOM   3036  CB  PHE B 397      -8.128 -10.249 -13.733  1.00 98.54           C  
ATOM   3037  CG  PHE B 397      -9.505 -10.673 -14.165  1.00 98.54           C  
ATOM   3038  CD1 PHE B 397      -9.688 -11.410 -15.329  1.00 98.54           C  
ATOM   3039  CD2 PHE B 397     -10.619 -10.335 -13.407  1.00 98.54           C  
ATOM   3040  CE1 PHE B 397     -10.962 -11.804 -15.732  1.00 98.54           C  
ATOM   3041  CE2 PHE B 397     -11.895 -10.725 -13.803  1.00 98.54           C  
ATOM   3042  CZ  PHE B 397     -12.064 -11.459 -14.966  1.00 98.54           C  
ATOM   3043  N   GLU B 398      -4.971 -11.527 -13.013  1.00 97.29           N  
ATOM   3044  CA  GLU B 398      -3.585 -11.136 -12.772  1.00 97.29           C  
ATOM   3045  C   GLU B 398      -2.829 -10.948 -14.084  1.00 97.29           C  
ATOM   3046  O   GLU B 398      -2.766 -11.864 -14.907  1.00 97.29           O  
ATOM   3047  CB  GLU B 398      -2.877 -12.177 -11.901  1.00 97.29           C  
ATOM   3048  CG  GLU B 398      -1.431 -11.829 -11.581  1.00 97.29           C  
ATOM   3049  CD  GLU B 398      -0.724 -12.897 -10.762  1.00 97.29           C  
ATOM   3050  OE1 GLU B 398       0.474 -12.723 -10.442  1.00 97.29           O  
ATOM   3051  OE2 GLU B 398      -1.373 -13.917 -10.439  1.00 97.29           O1-
ATOM   3052  N   ASP B 399      -2.242  -9.695 -14.316  1.00 97.05           N  
ATOM   3053  CA  ASP B 399      -1.494  -9.389 -15.532  1.00 97.05           C  
ATOM   3054  C   ASP B 399      -2.360  -9.588 -16.773  1.00 97.05           C  
ATOM   3055  O   ASP B 399      -1.923 -10.201 -17.750  1.00 97.05           O  
ATOM   3056  CB  ASP B 399      -0.238 -10.259 -15.622  1.00 97.05           C  
ATOM   3057  CG  ASP B 399       0.759  -9.977 -14.512  1.00 97.05           C  
ATOM   3058  OD1 ASP B 399       1.105  -8.797 -14.287  1.00 97.05           O  
ATOM   3059  OD2 ASP B 399       1.206 -10.944 -13.857  1.00 97.05           O1-
ATOM   3060  N   ILE B 400      -3.655  -9.146 -16.647  1.00 98.40           N  
ATOM   3061  CA  ILE B 400      -4.584  -9.226 -17.769  1.00 98.40           C  
ATOM   3062  C   ILE B 400      -4.783  -7.837 -18.373  1.00 98.40           C  
ATOM   3063  O   ILE B 400      -4.921  -6.851 -17.645  1.00 98.40           O  
ATOM   3064  CB  ILE B 400      -5.942  -9.822 -17.336  1.00 98.40           C  
ATOM   3065  CG1 ILE B 400      -5.781 -11.299 -16.959  1.00 98.40           C  
ATOM   3066  CG2 ILE B 400      -6.985  -9.650 -18.445  1.00 98.40           C  
ATOM   3067  CD1 ILE B 400      -5.410 -12.200 -18.129  1.00 98.40           C  
ATOM   3068  N   THR B 401      -4.726  -7.725 -19.669  1.00 98.26           N  
ATOM   3069  CA  THR B 401      -5.122  -6.530 -20.404  1.00 98.26           C  
ATOM   3070  C   THR B 401      -6.533  -6.682 -20.965  1.00 98.26           C  
ATOM   3071  O   THR B 401      -6.846  -7.684 -21.611  1.00 98.26           O  
ATOM   3072  CB  THR B 401      -4.141  -6.229 -21.552  1.00 98.26           C  
ATOM   3073  CG2 THR B 401      -4.543  -4.964 -22.303  1.00 98.26           C  
ATOM   3074  OG1 THR B 401      -2.824  -6.054 -21.014  1.00 98.26           O  
ATOM   3075  N   PHE B 402      -7.389  -5.716 -20.666  1.00 98.38           N  
ATOM   3076  CA  PHE B 402      -8.753  -5.700 -21.182  1.00 98.38           C  
ATOM   3077  C   PHE B 402      -8.874  -4.740 -22.360  1.00 98.38           C  
ATOM   3078  O   PHE B 402      -8.418  -3.597 -22.286  1.00 98.38           O  
ATOM   3079  CB  PHE B 402      -9.742  -5.307 -20.080  1.00 98.38           C  
ATOM   3080  CG  PHE B 402      -9.695  -6.206 -18.875  1.00 98.38           C  
ATOM   3081  CD1 PHE B 402     -10.428  -7.386 -18.842  1.00 98.38           C  
ATOM   3082  CD2 PHE B 402      -8.919  -5.871 -17.773  1.00 98.38           C  
ATOM   3083  CE1 PHE B 402     -10.387  -8.220 -17.727  1.00 98.38           C  
ATOM   3084  CE2 PHE B 402      -8.873  -6.699 -16.656  1.00 98.38           C  
ATOM   3085  CZ  PHE B 402      -9.609  -7.873 -16.634  1.00 98.38           C  
ATOM   3086  N   LYS B 403      -9.470  -5.162 -23.422  1.00 97.90           N  
ATOM   3087  CA  LYS B 403      -9.761  -4.316 -24.575  1.00 97.90           C  
ATOM   3088  C   LYS B 403     -11.247  -4.350 -24.921  1.00 97.90           C  
ATOM   3089  O   LYS B 403     -11.835  -5.426 -25.051  1.00 97.90           O  
ATOM   3090  CB  LYS B 403      -8.932  -4.752 -25.784  1.00 97.90           C  
ATOM   3091  CG  LYS B 403      -7.435  -4.537 -25.618  1.00 97.90           C  
ATOM   3092  CD  LYS B 403      -6.676  -4.878 -26.894  1.00 97.90           C  
ATOM   3093  CE  LYS B 403      -5.182  -4.625 -26.741  1.00 97.90           C  
ATOM   3094  NZ  LYS B 403      -4.430  -4.985 -27.980  1.00 97.90           N1+
ATOM   3095  N   ALA B 404     -11.802  -3.206 -24.997  1.00 96.71           N  
ATOM   3096  CA  ALA B 404     -13.222  -3.080 -25.316  1.00 96.71           C  
ATOM   3097  C   ALA B 404     -13.524  -1.720 -25.939  1.00 96.71           C  
ATOM   3098  O   ALA B 404     -12.652  -0.851 -26.003  1.00 96.71           O  
ATOM   3099  CB  ALA B 404     -14.069  -3.287 -24.063  1.00 96.71           C  
ATOM   3100  N   ILE B 405     -14.791  -1.600 -26.573  1.00 93.49           N  
ATOM   3101  CA  ILE B 405     -15.276  -0.301 -27.026  1.00 93.49           C  
ATOM   3102  C   ILE B 405     -16.019   0.397 -25.890  1.00 93.49           C  
ATOM   3103  O   ILE B 405     -15.784   1.577 -25.618  1.00 93.49           O  
ATOM   3104  CB  ILE B 405     -16.194  -0.440 -28.262  1.00 93.49           C  
ATOM   3105  CG1 ILE B 405     -15.433  -1.094 -29.421  1.00 93.49           C  
ATOM   3106  CG2 ILE B 405     -16.754   0.924 -28.674  1.00 93.49           C  
ATOM   3107  CD1 ILE B 405     -14.245  -0.282 -29.918  1.00 93.49           C  
ATOM   3108  N   THR B 406     -16.874  -0.366 -25.234  1.00 90.38           N  
ATOM   3109  CA  THR B 406     -17.605   0.121 -24.070  1.00 90.38           C  
ATOM   3110  C   THR B 406     -17.499  -0.867 -22.912  1.00 90.38           C  
ATOM   3111  O   THR B 406     -16.399  -1.290 -22.549  1.00 90.38           O  
ATOM   3112  CB  THR B 406     -19.088   0.366 -24.404  1.00 90.38           C  
ATOM   3113  CG2 THR B 406     -19.235   1.263 -25.629  1.00 90.38           C  
ATOM   3114  OG1 THR B 406     -19.727  -0.890 -24.667  1.00 90.38           O  
ATOM   3115  N   LEU B 407     -18.697  -1.326 -22.407  1.00 92.23           N  
ATOM   3116  CA  LEU B 407     -18.782  -2.146 -21.203  1.00 92.23           C  
ATOM   3117  C   LEU B 407     -18.277  -3.560 -21.471  1.00 92.23           C  
ATOM   3118  O   LEU B 407     -18.929  -4.333 -22.176  1.00 92.23           O  
ATOM   3119  CB  LEU B 407     -20.224  -2.196 -20.689  1.00 92.23           C  
ATOM   3120  CG  LEU B 407     -20.449  -2.940 -19.372  1.00 92.23           C  
ATOM   3121  CD1 LEU B 407     -19.748  -2.216 -18.227  1.00 92.23           C  
ATOM   3122  CD2 LEU B 407     -21.940  -3.085 -19.087  1.00 92.23           C  
ATOM   3123  N   ILE B 408     -17.148  -3.924 -20.859  1.00 95.75           N  
ATOM   3124  CA  ILE B 408     -16.623  -5.275 -21.024  1.00 95.75           C  
ATOM   3125  C   ILE B 408     -17.246  -6.202 -19.982  1.00 95.75           C  
ATOM   3126  O   ILE B 408     -17.505  -7.375 -20.262  1.00 95.75           O  
ATOM   3127  CB  ILE B 408     -15.082  -5.300 -20.909  1.00 95.75           C  
ATOM   3128  CG1 ILE B 408     -14.527  -6.617 -21.463  1.00 95.75           C  
ATOM   3129  CG2 ILE B 408     -14.645  -5.089 -19.456  1.00 95.75           C  
ATOM   3130  CD1 ILE B 408     -13.018  -6.614 -21.671  1.00 95.75           C  
ATOM   3131  N   GLY B 409     -17.449  -5.666 -18.777  1.00 97.20           N  
ATOM   3132  CA  GLY B 409     -17.956  -6.543 -17.734  1.00 97.20           C  
ATOM   3133  C   GLY B 409     -19.030  -5.896 -16.880  1.00 97.20           C  
ATOM   3134  O   GLY B 409     -18.945  -4.707 -16.562  1.00 97.20           O  
ATOM   3135  N   ILE B 410     -20.057  -6.607 -16.503  1.00 97.63           N  
ATOM   3136  CA  ILE B 410     -21.079  -6.252 -15.524  1.00 97.63           C  
ATOM   3137  C   ILE B 410     -21.265  -7.398 -14.533  1.00 97.63           C  
ATOM   3138  O   ILE B 410     -21.608  -8.516 -14.924  1.00 97.63           O  
ATOM   3139  CB  ILE B 410     -22.422  -5.910 -16.207  1.00 97.63           C  
ATOM   3140  CG1 ILE B 410     -23.421  -5.366 -15.180  1.00 97.63           C  
ATOM   3141  CG2 ILE B 410     -22.989  -7.138 -16.926  1.00 97.63           C  
ATOM   3142  CD1 ILE B 410     -24.667  -4.745 -15.796  1.00 97.63           C  
ATOM   3143  N   PHE B 411     -20.924  -7.213 -13.255  1.00 98.48           N  
ATOM   3144  CA  PHE B 411     -20.935  -8.257 -12.237  1.00 98.48           C  
ATOM   3145  C   PHE B 411     -21.960  -7.944 -11.153  1.00 98.48           C  
ATOM   3146  O   PHE B 411     -21.983  -6.836 -10.613  1.00 98.48           O  
ATOM   3147  CB  PHE B 411     -19.545  -8.417 -11.614  1.00 98.48           C  
ATOM   3148  CG  PHE B 411     -18.474  -8.782 -12.606  1.00 98.48           C  
ATOM   3149  CD1 PHE B 411     -18.808  -9.241 -13.874  1.00 98.48           C  
ATOM   3150  CD2 PHE B 411     -17.131  -8.665 -12.270  1.00 98.48           C  
ATOM   3151  CE1 PHE B 411     -17.819  -9.579 -14.794  1.00 98.48           C  
ATOM   3152  CE2 PHE B 411     -16.137  -9.001 -13.185  1.00 98.48           C  
ATOM   3153  CZ  PHE B 411     -16.483  -9.458 -14.446  1.00 98.48           C  
ATOM   3154  N   PHE B 412     -22.837  -8.872 -10.881  1.00 98.34           N  
ATOM   3155  CA  PHE B 412     -23.835  -8.758  -9.824  1.00 98.34           C  
ATOM   3156  C   PHE B 412     -23.530  -9.725  -8.686  1.00 98.34           C  
ATOM   3157  O   PHE B 412     -23.148 -10.872  -8.924  1.00 98.34           O  
ATOM   3158  CB  PHE B 412     -25.238  -9.025 -10.377  1.00 98.34           C  
ATOM   3159  CG  PHE B 412     -25.656  -8.067 -11.461  1.00 98.34           C  
ATOM   3160  CD1 PHE B 412     -26.278  -6.866 -11.144  1.00 98.34           C  
ATOM   3161  CD2 PHE B 412     -25.425  -8.369 -12.797  1.00 98.34           C  
ATOM   3162  CE1 PHE B 412     -26.665  -5.978 -12.145  1.00 98.34           C  
ATOM   3163  CE2 PHE B 412     -25.809  -7.486 -13.802  1.00 98.34           C  
ATOM   3164  CZ  PHE B 412     -26.430  -6.292 -13.474  1.00 98.34           C  
ATOM   3165  N   LYS B 413     -23.566  -9.317  -7.459  1.00 98.29           N  
ATOM   3166  CA  LYS B 413     -23.539 -10.103  -6.229  1.00 98.29           C  
ATOM   3167  C   LYS B 413     -22.322 -11.023  -6.191  1.00 98.29           C  
ATOM   3168  O   LYS B 413     -22.442 -12.229  -6.420  1.00 98.29           O  
ATOM   3169  CB  LYS B 413     -24.821 -10.923  -6.087  1.00 98.29           C  
ATOM   3170  CG  LYS B 413     -25.063 -11.455  -4.682  1.00 98.29           C  
ATOM   3171  CD  LYS B 413     -26.470 -12.020  -4.532  1.00 98.29           C  
ATOM   3172  CE  LYS B 413     -26.731 -12.505  -3.113  1.00 98.29           C  
ATOM   3173  NZ  LYS B 413     -28.124 -13.020  -2.951  1.00 98.29           N1+
ATOM   3174  N   PHE B 414     -21.234 -10.638  -5.847  1.00 98.40           N  
ATOM   3175  CA  PHE B 414     -19.993 -11.396  -5.736  1.00 98.40           C  
ATOM   3176  C   PHE B 414     -19.223 -10.994  -4.484  1.00 98.40           C  
ATOM   3177  O   PHE B 414     -19.532  -9.978  -3.858  1.00 98.40           O  
ATOM   3178  CB  PHE B 414     -19.121 -11.186  -6.979  1.00 98.40           C  
ATOM   3179  CG  PHE B 414     -18.612  -9.778  -7.132  1.00 98.40           C  
ATOM   3180  CD1 PHE B 414     -19.287  -8.863  -7.932  1.00 98.40           C  
ATOM   3181  CD2 PHE B 414     -17.458  -9.369  -6.477  1.00 98.40           C  
ATOM   3182  CE1 PHE B 414     -18.819  -7.560  -8.076  1.00 98.40           C  
ATOM   3183  CE2 PHE B 414     -16.984  -8.068  -6.616  1.00 98.40           C  
ATOM   3184  CZ  PHE B 414     -17.665  -7.165  -7.417  1.00 98.40           C  
ATOM   3185  N   LYS B 415     -18.278 -11.833  -4.084  1.00 97.37           N  
ATOM   3186  CA  LYS B 415     -17.310 -11.563  -3.024  1.00 97.37           C  
ATOM   3187  C   LYS B 415     -15.902 -11.971  -3.448  1.00 97.37           C  
ATOM   3188  O   LYS B 415     -15.725 -12.965  -4.156  1.00 97.37           O  
ATOM   3189  CB  LYS B 415     -17.704 -12.294  -1.740  1.00 97.37           C  
ATOM   3190  CG  LYS B 415     -18.984 -11.776  -1.100  1.00 97.37           C  
ATOM   3191  CD  LYS B 415     -19.270 -12.474   0.223  1.00 97.37           C  
ATOM   3192  CE  LYS B 415     -20.543 -11.947   0.870  1.00 97.37           C  
ATOM   3193  NZ  LYS B 415     -20.809 -12.604   2.185  1.00 97.37           N1+
ATOM   3194  N   ASN B 416     -14.955 -11.187  -3.047  1.00 96.70           N  
ATOM   3195  CA  ASN B 416     -13.539 -11.469  -3.255  1.00 96.70           C  
ATOM   3196  C   ASN B 416     -13.167 -11.410  -4.734  1.00 96.70           C  
ATOM   3197  O   ASN B 416     -12.885 -12.440  -5.349  1.00 96.70           O  
ATOM   3198  CB  ASN B 416     -13.171 -12.834  -2.669  1.00 96.70           C  
ATOM   3199  CG  ASN B 416     -11.673 -13.027  -2.535  1.00 96.70           C  
ATOM   3200  ND2 ASN B 416     -11.233 -14.280  -2.562  1.00 96.70           N  
ATOM   3201  OD1 ASN B 416     -10.919 -12.060  -2.407  1.00 96.70           O  
ATOM   3202  N   LEU B 417     -13.080 -10.266  -5.273  1.00 98.10           N  
ATOM   3203  CA  LEU B 417     -12.676  -9.958  -6.640  1.00 98.10           C  
ATOM   3204  C   LEU B 417     -11.334  -9.234  -6.660  1.00 98.10           C  
ATOM   3205  O   LEU B 417     -11.175  -8.195  -6.017  1.00 98.10           O  
ATOM   3206  CB  LEU B 417     -13.741  -9.103  -7.334  1.00 98.10           C  
ATOM   3207  CG  LEU B 417     -13.401  -8.608  -8.741  1.00 98.10           C  
ATOM   3208  CD1 LEU B 417     -13.288  -9.785  -9.704  1.00 98.10           C  
ATOM   3209  CD2 LEU B 417     -14.450  -7.613  -9.225  1.00 98.10           C  
ATOM   3210  N   ASN B 418     -10.302  -9.803  -7.424  1.00 97.93           N  
ATOM   3211  CA  ASN B 418      -8.955  -9.242  -7.417  1.00 97.93           C  
ATOM   3212  C   ASN B 418      -8.490  -8.882  -8.825  1.00 97.93           C  
ATOM   3213  O   ASN B 418      -8.517  -9.722  -9.726  1.00 97.93           O  
ATOM   3214  CB  ASN B 418      -7.971 -10.216  -6.765  1.00 97.93           C  
ATOM   3215  CG  ASN B 418      -8.351 -10.564  -5.340  1.00 97.93           C  
ATOM   3216  ND2 ASN B 418      -8.818 -11.789  -5.132  1.00 97.93           N  
ATOM   3217  OD1 ASN B 418      -8.226  -9.738  -4.432  1.00 97.93           O  
ATOM   3218  N   TYR B 419      -8.116  -7.648  -9.052  1.00 98.50           N  
ATOM   3219  CA  TYR B 419      -7.352  -7.170 -10.199  1.00 98.50           C  
ATOM   3220  C   TYR B 419      -5.922  -6.827  -9.796  1.00 98.50           C  
ATOM   3221  O   TYR B 419      -5.695  -5.887  -9.031  1.00 98.50           O  
ATOM   3222  CB  TYR B 419      -8.027  -5.944 -10.822  1.00 98.50           C  
ATOM   3223  CG  TYR B 419      -9.364  -6.244 -11.455  1.00 98.50           C  
ATOM   3224  CD1 TYR B 419      -9.480  -6.426 -12.831  1.00 98.50           C  
ATOM   3225  CD2 TYR B 419     -10.513  -6.344 -10.679  1.00 98.50           C  
ATOM   3226  CE1 TYR B 419     -10.711  -6.701 -13.419  1.00 98.50           C  
ATOM   3227  CE2 TYR B 419     -11.749  -6.618 -11.256  1.00 98.50           C  
ATOM   3228  CZ  TYR B 419     -11.837  -6.795 -12.624  1.00 98.50           C  
ATOM   3229  OH  TYR B 419     -13.058  -7.066 -13.201  1.00 98.50           O  
ATOM   3230  N   ILE B 420      -4.947  -7.573 -10.295  1.00 96.36           N  
ATOM   3231  CA  ILE B 420      -3.551  -7.394  -9.910  1.00 96.36           C  
ATOM   3232  C   ILE B 420      -2.703  -7.138 -11.154  1.00 96.36           C  
ATOM   3233  O   ILE B 420      -2.567  -8.014 -12.012  1.00 96.36           O  
ATOM   3234  CB  ILE B 420      -3.016  -8.621  -9.139  1.00 96.36           C  
ATOM   3235  CG1 ILE B 420      -3.910  -8.925  -7.931  1.00 96.36           C  
ATOM   3236  CG2 ILE B 420      -1.565  -8.394  -8.704  1.00 96.36           C  
ATOM   3237  CD1 ILE B 420      -3.645 -10.280  -7.290  1.00 96.36           C  
ATOM   3238  N   ARG B 421      -2.150  -5.863 -11.246  1.00 96.41           N  
ATOM   3239  CA  ARG B 421      -1.281  -5.450 -12.344  1.00 96.41           C  
ATOM   3240  C   ARG B 421      -1.975  -5.633 -13.690  1.00 96.41           C  
ATOM   3241  O   ARG B 421      -1.384  -6.166 -14.631  1.00 96.41           O  
ATOM   3242  CB  ARG B 421       0.030  -6.238 -12.319  1.00 96.41           C  
ATOM   3243  CG  ARG B 421       0.886  -5.971 -11.091  1.00 96.41           C  
ATOM   3244  CD  ARG B 421       2.240  -6.660 -11.187  1.00 96.41           C  
ATOM   3245  NE  ARG B 421       2.100  -8.108 -11.306  1.00 96.41           N  
ATOM   3246  CZ  ARG B 421       1.873  -8.934 -10.288  1.00 96.41           C  
ATOM   3247  NH1 ARG B 421       1.755  -8.468  -9.050  1.00 96.41           N1+
ATOM   3248  NH2 ARG B 421       1.763 -10.236 -10.509  1.00 96.41           N  
ATOM   3249  N   CYS B 422      -3.253  -5.247 -13.737  1.00 98.05           N  
ATOM   3250  CA  CYS B 422      -4.043  -5.302 -14.962  1.00 98.05           C  
ATOM   3251  C   CYS B 422      -3.965  -3.982 -15.721  1.00 98.05           C  
ATOM   3252  O   CYS B 422      -3.528  -2.970 -15.171  1.00 98.05           O  
ATOM   3253  CB  CYS B 422      -5.501  -5.633 -14.646  1.00 98.05           C  
ATOM   3254  SG  CYS B 422      -5.740  -7.289 -13.964  1.00 98.05           S  
ATOM   3255  N   LYS B 423      -4.345  -4.010 -17.000  1.00 97.49           N  
ATOM   3256  CA  LYS B 423      -4.475  -2.835 -17.857  1.00 97.49           C  
ATOM   3257  C   LYS B 423      -5.801  -2.851 -18.613  1.00 97.49           C  
ATOM   3258  O   LYS B 423      -6.387  -3.914 -18.827  1.00 97.49           O  
ATOM   3259  CB  LYS B 423      -3.310  -2.759 -18.844  1.00 97.49           C  
ATOM   3260  CG  LYS B 423      -1.939  -2.733 -18.183  1.00 97.49           C  
ATOM   3261  CD  LYS B 423      -0.820  -2.742 -19.217  1.00 97.49           C  
ATOM   3262  CE  LYS B 423       0.547  -2.876 -18.560  1.00 97.49           C  
ATOM   3263  NZ  LYS B 423       1.633  -3.042 -19.571  1.00 97.49           N1+
ATOM   3264  N   GLY B 424      -6.332  -1.697 -18.927  1.00 97.58           N  
ATOM   3265  CA  GLY B 424      -7.537  -1.595 -19.735  1.00 97.58           C  
ATOM   3266  C   GLY B 424      -7.451  -0.521 -20.802  1.00 97.58           C  
ATOM   3267  O   GLY B 424      -6.910   0.560 -20.560  1.00 97.58           O  
ATOM   3268  N   TYR B 425      -7.866  -0.864 -21.998  1.00 97.60           N  
ATOM   3269  CA  TYR B 425      -8.021   0.053 -23.121  1.00 97.60           C  
ATOM   3270  C   TYR B 425      -9.442   0.006 -23.672  1.00 97.60           C  
ATOM   3271  O   TYR B 425      -9.912  -1.049 -24.103  1.00 97.60           O  
ATOM   3272  CB  TYR B 425      -7.020  -0.281 -24.231  1.00 97.60           C  
ATOM   3273  CG  TYR B 425      -5.578  -0.176 -23.799  1.00 97.60           C  
ATOM   3274  CD1 TYR B 425      -4.882   1.026 -23.912  1.00 97.60           C  
ATOM   3275  CD2 TYR B 425      -4.907  -1.278 -23.278  1.00 97.60           C  
ATOM   3276  CE1 TYR B 425      -3.552   1.127 -23.517  1.00 97.60           C  
ATOM   3277  CE2 TYR B 425      -3.577  -1.188 -22.880  1.00 97.60           C  
ATOM   3278  CZ  TYR B 425      -2.910   0.016 -23.003  1.00 97.60           C  
ATOM   3279  OH  TYR B 425      -1.593   0.111 -22.610  1.00 97.60           O  
ATOM   3280  N   TRP B 426     -10.160   1.025 -23.542  1.00 95.59           N  
ATOM   3281  CA  TRP B 426     -11.524   1.073 -24.060  1.00 95.59           C  
ATOM   3282  C   TRP B 426     -11.869   2.473 -24.557  1.00 95.59           C  
ATOM   3283  O   TRP B 426     -11.088   3.411 -24.381  1.00 95.59           O  
ATOM   3284  CB  TRP B 426     -12.523   0.639 -22.985  1.00 95.59           C  
ATOM   3285  CG  TRP B 426     -12.690   1.630 -21.873  1.00 95.59           C  
ATOM   3286  CD1 TRP B 426     -13.771   2.435 -21.642  1.00 95.59           C  
ATOM   3287  CD2 TRP B 426     -11.743   1.925 -20.841  1.00 95.59           C  
ATOM   3288  CE2 TRP B 426     -12.317   2.919 -20.019  1.00 95.59           C  
ATOM   3289  CE3 TRP B 426     -10.464   1.443 -20.532  1.00 95.59           C  
ATOM   3290  NE1 TRP B 426     -13.553   3.213 -20.528  1.00 95.59           N  
ATOM   3291  CZ2 TRP B 426     -11.654   3.441 -18.905  1.00 95.59           C  
ATOM   3292  CZ3 TRP B 426      -9.806   1.964 -19.424  1.00 95.59           C  
ATOM   3293  CH2 TRP B 426     -10.404   2.953 -18.625  1.00 95.59           C  
ATOM   3294  N   THR B 427     -13.057   2.714 -25.163  1.00 93.30           N  
ATOM   3295  CA  THR B 427     -13.316   3.956 -25.882  1.00 93.30           C  
ATOM   3296  C   THR B 427     -14.306   4.829 -25.116  1.00 93.30           C  
ATOM   3297  O   THR B 427     -14.095   6.034 -24.969  1.00 93.30           O  
ATOM   3298  CB  THR B 427     -13.859   3.680 -27.296  1.00 93.30           C  
ATOM   3299  CG2 THR B 427     -14.034   4.976 -28.082  1.00 93.30           C  
ATOM   3300  OG1 THR B 427     -12.942   2.830 -27.997  1.00 93.30           O  
ATOM   3301  N   GLN B 428     -15.387   4.209 -24.685  1.00 91.97           N  
ATOM   3302  CA  GLN B 428     -16.421   5.040 -24.077  1.00 91.97           C  
ATOM   3303  C   GLN B 428     -17.159   4.283 -22.977  1.00 91.97           C  
ATOM   3304  O   GLN B 428     -17.078   3.055 -22.899  1.00 91.97           O  
ATOM   3305  CB  GLN B 428     -17.412   5.524 -25.137  1.00 91.97           C  
ATOM   3306  CG  GLN B 428     -18.095   4.398 -25.901  1.00 91.97           C  
ATOM   3307  CD  GLN B 428     -18.985   4.904 -27.021  1.00 91.97           C  
ATOM   3308  NE2 GLN B 428     -19.680   3.988 -27.686  1.00 91.97           N  
ATOM   3309  OE1 GLN B 428     -19.047   6.109 -27.286  1.00 91.97           O  
ATOM   3310  N   GLN B 429     -17.841   5.024 -22.108  1.00 91.77           N  
ATOM   3311  CA  GLN B 429     -18.648   4.517 -21.003  1.00 91.77           C  
ATOM   3312  C   GLN B 429     -17.777   3.822 -19.961  1.00 91.77           C  
ATOM   3313  O   GLN B 429     -16.593   4.136 -19.824  1.00 91.77           O  
ATOM   3314  CB  GLN B 429     -19.719   3.554 -21.518  1.00 91.77           C  
ATOM   3315  CG  GLN B 429     -20.697   4.189 -22.498  1.00 91.77           C  
ATOM   3316  CD  GLN B 429     -22.012   3.438 -22.585  1.00 91.77           C  
ATOM   3317  NE2 GLN B 429     -23.004   4.050 -23.223  1.00 91.77           N  
ATOM   3318  OE1 GLN B 429     -22.136   2.316 -22.083  1.00 91.77           O  
ATOM   3319  N   ASN B 430     -18.456   3.007 -19.166  1.00 94.01           N  
ATOM   3320  CA  ASN B 430     -17.733   2.267 -18.138  1.00 94.01           C  
ATOM   3321  C   ASN B 430     -17.133   0.978 -18.693  1.00 94.01           C  
ATOM   3322  O   ASN B 430     -17.780   0.270 -19.466  1.00 94.01           O  
ATOM   3323  CB  ASN B 430     -18.650   1.958 -16.952  1.00 94.01           C  
ATOM   3324  CG  ASN B 430     -19.251   3.207 -16.338  1.00 94.01           C  
ATOM   3325  ND2 ASN B 430     -20.552   3.394 -16.527  1.00 94.01           N  
ATOM   3326  OD1 ASN B 430     -18.552   3.998 -15.700  1.00 94.01           O  
ATOM   3327  N   LEU B 431     -15.892   0.691 -18.359  1.00 96.83           N  
ATOM   3328  CA  LEU B 431     -15.300  -0.589 -18.732  1.00 96.83           C  
ATOM   3329  C   LEU B 431     -15.938  -1.732 -17.950  1.00 96.83           C  
ATOM   3330  O   LEU B 431     -16.253  -2.779 -18.520  1.00 96.83           O  
ATOM   3331  CB  LEU B 431     -13.788  -0.571 -18.490  1.00 96.83           C  
ATOM   3332  CG  LEU B 431     -13.017  -1.817 -18.928  1.00 96.83           C  
ATOM   3333  CD1 LEU B 431     -13.099  -1.987 -20.441  1.00 96.83           C  
ATOM   3334  CD2 LEU B 431     -11.564  -1.734 -18.473  1.00 96.83           C  
ATOM   3335  N   PHE B 432     -16.142  -1.485 -16.588  1.00 98.00           N  
ATOM   3336  CA  PHE B 432     -16.809  -2.436 -15.708  1.00 98.00           C  
ATOM   3337  C   PHE B 432     -17.920  -1.756 -14.917  1.00 98.00           C  
ATOM   3338  O   PHE B 432     -17.835  -0.563 -14.618  1.00 98.00           O  
ATOM   3339  CB  PHE B 432     -15.802  -3.082 -14.750  1.00 98.00           C  
ATOM   3340  CG  PHE B 432     -14.868  -4.056 -15.417  1.00 98.00           C  
ATOM   3341  CD1 PHE B 432     -15.216  -5.394 -15.549  1.00 98.00           C  
ATOM   3342  CD2 PHE B 432     -13.642  -3.632 -15.912  1.00 98.00           C  
ATOM   3343  CE1 PHE B 432     -14.354  -6.298 -16.165  1.00 98.00           C  
ATOM   3344  CE2 PHE B 432     -12.775  -4.529 -16.530  1.00 98.00           C  
ATOM   3345  CZ  PHE B 432     -13.133  -5.862 -16.654  1.00 98.00           C  
ATOM   3346  N   LYS B 433     -18.884  -2.552 -14.517  1.00 97.61           N  
ATOM   3347  CA  LYS B 433     -19.897  -2.190 -13.529  1.00 97.61           C  
ATOM   3348  C   LYS B 433     -20.042  -3.277 -12.467  1.00 97.61           C  
ATOM   3349  O   LYS B 433     -20.210  -4.453 -12.795  1.00 97.61           O  
ATOM   3350  CB  LYS B 433     -21.243  -1.939 -14.209  1.00 97.61           C  
ATOM   3351  CG  LYS B 433     -21.285  -0.672 -15.051  1.00 97.61           C  
ATOM   3352  CD  LYS B 433     -22.670  -0.437 -15.640  1.00 97.61           C  
ATOM   3353  CE  LYS B 433     -22.771   0.928 -16.307  1.00 97.61           C  
ATOM   3354  NZ  LYS B 433     -24.119   1.152 -16.909  1.00 97.61           N1+
ATOM   3355  N   PHE B 434     -19.897  -2.903 -11.285  1.00 98.53           N  
ATOM   3356  CA  PHE B 434     -20.158  -3.770 -10.142  1.00 98.53           C  
ATOM   3357  C   PHE B 434     -21.429  -3.341  -9.417  1.00 98.53           C  
ATOM   3358  O   PHE B 434     -21.527  -2.207  -8.944  1.00 98.53           O  
ATOM   3359  CB  PHE B 434     -18.971  -3.757  -9.174  1.00 98.53           C  
ATOM   3360  CG  PHE B 434     -17.655  -4.087  -9.823  1.00 98.53           C  
ATOM   3361  CD1 PHE B 434     -17.595  -4.961 -10.902  1.00 98.53           C  
ATOM   3362  CD2 PHE B 434     -16.475  -3.522  -9.356  1.00 98.53           C  
ATOM   3363  CE1 PHE B 434     -16.378  -5.269 -11.505  1.00 98.53           C  
ATOM   3364  CE2 PHE B 434     -15.255  -3.825  -9.953  1.00 98.53           C  
ATOM   3365  CZ  PHE B 434     -15.208  -4.699 -11.027  1.00 98.53           C  
ATOM   3366  N   ILE B 435     -22.328  -4.232  -9.344  1.00 98.22           N  
ATOM   3367  CA  ILE B 435     -23.646  -3.814  -8.878  1.00 98.22           C  
ATOM   3368  C   ILE B 435     -24.108  -4.728  -7.746  1.00 98.22           C  
ATOM   3369  O   ILE B 435     -24.344  -5.919  -7.959  1.00 98.22           O  
ATOM   3370  CB  ILE B 435     -24.679  -3.819 -10.027  1.00 98.22           C  
ATOM   3371  CG1 ILE B 435     -24.205  -2.921 -11.176  1.00 98.22           C  
ATOM   3372  CG2 ILE B 435     -26.054  -3.378  -9.518  1.00 98.22           C  
ATOM   3373  CD1 ILE B 435     -25.095  -2.975 -12.410  1.00 98.22           C  
ATOM   3374  N   GLY B 436     -24.247  -4.154  -6.503  1.00 98.23           N  
ATOM   3375  CA  GLY B 436     -24.852  -4.832  -5.367  1.00 98.23           C  
ATOM   3376  C   GLY B 436     -26.358  -4.662  -5.303  1.00 98.23           C  
ATOM   3377  O   GLY B 436     -26.986  -4.268  -6.288  1.00 98.23           O  
ATOM   3378  N   GLY B 437     -26.955  -4.975  -4.139  1.00 97.77           N  
ATOM   3379  CA  GLY B 437     -28.400  -5.080  -4.009  1.00 97.77           C  
ATOM   3380  C   GLY B 437     -29.043  -3.817  -3.468  1.00 97.77           C  
ATOM   3381  O   GLY B 437     -29.690  -3.843  -2.418  1.00 97.77           O  
ATOM   3382  N   TRP B 438     -29.058  -2.685  -4.261  1.00 97.02           N  
ATOM   3383  CA  TRP B 438     -29.498  -1.378  -3.784  1.00 97.02           C  
ATOM   3384  C   TRP B 438     -30.965  -1.139  -4.124  1.00 97.02           C  
ATOM   3385  O   TRP B 438     -31.659  -0.399  -3.422  1.00 97.02           O  
ATOM   3386  CB  TRP B 438     -28.634  -0.266  -4.387  1.00 97.02           C  
ATOM   3387  CG  TRP B 438     -28.816  -0.087  -5.864  1.00 97.02           C  
ATOM   3388  CD1 TRP B 438     -28.199  -0.789  -6.862  1.00 97.02           C  
ATOM   3389  CD2 TRP B 438     -29.671   0.861  -6.510  1.00 97.02           C  
ATOM   3390  CE2 TRP B 438     -29.522   0.677  -7.903  1.00 97.02           C  
ATOM   3391  CE3 TRP B 438     -30.549   1.850  -6.046  1.00 97.02           C  
ATOM   3392  NE1 TRP B 438     -28.620  -0.335  -8.090  1.00 97.02           N  
ATOM   3393  CZ2 TRP B 438     -30.221   1.446  -8.836  1.00 97.02           C  
ATOM   3394  CZ3 TRP B 438     -31.244   2.614  -6.977  1.00 97.02           C  
ATOM   3395  CH2 TRP B 438     -31.074   2.406  -8.356  1.00 97.02           C  
ATOM   3396  N   ASN B 439     -31.388  -1.725  -5.329  1.00 95.91           N  
ATOM   3397  CA  ASN B 439     -32.735  -1.434  -5.809  1.00 95.91           C  
ATOM   3398  C   ASN B 439     -33.792  -1.813  -4.776  1.00 95.91           C  
ATOM   3399  O   ASN B 439     -33.736  -2.897  -4.193  1.00 95.91           O  
ATOM   3400  CB  ASN B 439     -33.002  -2.156  -7.131  1.00 95.91           C  
ATOM   3401  CG  ASN B 439     -34.335  -1.776  -7.745  1.00 95.91           C  
ATOM   3402  ND2 ASN B 439     -34.328  -0.756  -8.594  1.00 95.91           N  
ATOM   3403  OD1 ASN B 439     -35.363  -2.395  -7.458  1.00 95.91           O  
ATOM   3404  N   GLY B 440     -34.756  -0.924  -4.561  1.00 94.52           N  
ATOM   3405  CA  GLY B 440     -35.830  -1.143  -3.604  1.00 94.52           C  
ATOM   3406  C   GLY B 440     -35.497  -0.646  -2.210  1.00 94.52           C  
ATOM   3407  O   GLY B 440     -36.336  -0.702  -1.309  1.00 94.52           O  
ATOM   3408  N   THR B 441     -34.307  -0.088  -1.907  1.00 95.99           N  
ATOM   3409  CA  THR B 441     -33.906   0.432  -0.605  1.00 95.99           C  
ATOM   3410  C   THR B 441     -34.756   1.640  -0.219  1.00 95.99           C  
ATOM   3411  O   THR B 441     -34.861   2.601  -0.984  1.00 95.99           O  
ATOM   3412  CB  THR B 441     -32.417   0.825  -0.595  1.00 95.99           C  
ATOM   3413  CG2 THR B 441     -31.974   1.271   0.795  1.00 95.99           C  
ATOM   3414  OG1 THR B 441     -31.628  -0.302  -0.997  1.00 95.99           O  
ATOM   3415  N   PRO B 442     -35.417   1.617   0.900  1.00 93.43           N  
ATOM   3416  CA  PRO B 442     -36.150   2.803   1.350  1.00 93.43           C  
ATOM   3417  C   PRO B 442     -35.229   3.976   1.679  1.00 93.43           C  
ATOM   3418  O   PRO B 442     -34.178   3.786   2.296  1.00 93.43           O  
ATOM   3419  CB  PRO B 442     -36.879   2.313   2.603  1.00 93.43           C  
ATOM   3420  CG  PRO B 442     -36.836   0.822   2.512  1.00 93.43           C  
ATOM   3421  CD  PRO B 442     -35.612   0.427   1.736  1.00 93.43           C  
ATOM   3422  N   LEU B 443     -35.543   5.125   1.150  1.00 93.08           N  
ATOM   3423  CA  LEU B 443     -34.765   6.333   1.402  1.00 93.08           C  
ATOM   3424  C   LEU B 443     -35.456   7.219   2.434  1.00 93.08           C  
ATOM   3425  O   LEU B 443     -36.676   7.153   2.597  1.00 93.08           O  
ATOM   3426  CB  LEU B 443     -34.552   7.114   0.103  1.00 93.08           C  
ATOM   3427  CG  LEU B 443     -33.662   6.450  -0.949  1.00 93.08           C  
ATOM   3428  CD1 LEU B 443     -33.682   7.254  -2.245  1.00 93.08           C  
ATOM   3429  CD2 LEU B 443     -32.237   6.303  -0.427  1.00 93.08           C  
ATOM   3430  N   VAL B 444     -34.645   7.891   3.175  1.00 89.89           N  
ATOM   3431  CA  VAL B 444     -35.105   8.834   4.189  1.00 89.89           C  
ATOM   3432  C   VAL B 444     -34.639  10.244   3.833  1.00 89.89           C  
ATOM   3433  O   VAL B 444     -33.502  10.436   3.395  1.00 89.89           O  
ATOM   3434  CB  VAL B 444     -34.599   8.445   5.596  1.00 89.89           C  
ATOM   3435  CG1 VAL B 444     -35.176   9.383   6.655  1.00 89.89           C  
ATOM   3436  CG2 VAL B 444     -34.959   6.994   5.910  1.00 89.89           C  
ATOM   3437  N   ASN B 445     -35.564  11.215   3.975  1.00 92.36           N  
ATOM   3438  CA  ASN B 445     -35.204  12.613   3.767  1.00 92.36           C  
ATOM   3439  C   ASN B 445     -34.280  13.124   4.868  1.00 92.36           C  
ATOM   3440  O   ASN B 445     -34.582  12.981   6.054  1.00 92.36           O  
ATOM   3441  CB  ASN B 445     -36.459  13.484   3.681  1.00 92.36           C  
ATOM   3442  CG  ASN B 445     -36.780  13.908   2.261  1.00 92.36           C  
ATOM   3443  ND2 ASN B 445     -38.065  13.947   1.930  1.00 92.36           N  
ATOM   3444  OD1 ASN B 445     -35.880  14.196   1.468  1.00 92.36           O  
ATOM   3445  N   ASP B 446     -33.222  13.743   4.495  1.00 93.52           N  
ATOM   3446  CA  ASP B 446     -32.399  14.466   5.460  1.00 93.52           C  
ATOM   3447  C   ASP B 446     -32.978  15.850   5.747  1.00 93.52           C  
ATOM   3448  O   ASP B 446     -33.728  16.395   4.936  1.00 93.52           O  
ATOM   3449  CB  ASP B 446     -30.962  14.592   4.952  1.00 93.52           C  
ATOM   3450  CG  ASP B 446     -30.246  13.255   4.859  1.00 93.52           C  
ATOM   3451  OD1 ASP B 446     -30.738  12.259   5.431  1.00 93.52           O  
ATOM   3452  OD2 ASP B 446     -29.179  13.199   4.210  1.00 93.52           O1-
ATOM   3453  N   THR B 447     -32.736  16.319   6.933  1.00 92.38           N  
ATOM   3454  CA  THR B 447     -33.075  17.666   7.377  1.00 92.38           C  
ATOM   3455  C   THR B 447     -31.853  18.366   7.965  1.00 92.38           C  
ATOM   3456  O   THR B 447     -30.787  17.761   8.094  1.00 92.38           O  
ATOM   3457  CB  THR B 447     -34.207  17.642   8.421  1.00 92.38           C  
ATOM   3458  CG2 THR B 447     -35.379  16.792   7.942  1.00 92.38           C  
ATOM   3459  OG1 THR B 447     -33.706  17.097   9.648  1.00 92.38           O  
ATOM   3460  N   PRO B 448     -32.009  19.633   8.239  1.00 88.17           N  
ATOM   3461  CA  PRO B 448     -30.880  20.331   8.858  1.00 88.17           C  
ATOM   3462  C   PRO B 448     -30.441  19.692  10.174  1.00 88.17           C  
ATOM   3463  O   PRO B 448     -29.314  19.912  10.626  1.00 88.17           O  
ATOM   3464  CB  PRO B 448     -31.423  21.743   9.092  1.00 88.17           C  
ATOM   3465  CG  PRO B 448     -32.420  21.955   7.999  1.00 88.17           C  
ATOM   3466  CD  PRO B 448     -33.140  20.660   7.753  1.00 88.17           C  
ATOM   3467  N   THR B 449     -31.338  18.852  10.757  1.00 88.89           N  
ATOM   3468  CA  THR B 449     -30.998  18.293  12.060  1.00 88.89           C  
ATOM   3469  C   THR B 449     -30.874  16.774  11.982  1.00 88.89           C  
ATOM   3470  O   THR B 449     -30.487  16.127  12.957  1.00 88.89           O  
ATOM   3471  CB  THR B 449     -32.047  18.672  13.121  1.00 88.89           C  
ATOM   3472  CG2 THR B 449     -32.079  20.179  13.351  1.00 88.89           C  
ATOM   3473  OG1 THR B 449     -33.341  18.240  12.681  1.00 88.89           O  
ATOM   3474  N   SER B 450     -31.240  16.266  10.867  1.00 90.01           N  
ATOM   3475  CA  SER B 450     -31.192  14.812  10.748  1.00 90.01           C  
ATOM   3476  C   SER B 450     -30.402  14.384   9.516  1.00 90.01           C  
ATOM   3477  O   SER B 450     -30.783  14.699   8.387  1.00 90.01           O  
ATOM   3478  CB  SER B 450     -32.606  14.232  10.684  1.00 90.01           C  
ATOM   3479  OG  SER B 450     -32.566  12.822  10.549  1.00 90.01           O  
ATOM   3480  N   TYR B 451     -29.303  13.651   9.644  1.00 89.23           N  
ATOM   3481  CA  TYR B 451     -28.440  13.071   8.622  1.00 89.23           C  
ATOM   3482  C   TYR B 451     -28.440  11.549   8.708  1.00 89.23           C  
ATOM   3483  O   TYR B 451     -28.026  10.978   9.719  1.00 89.23           O  
ATOM   3484  CB  TYR B 451     -27.010  13.601   8.761  1.00 89.23           C  
ATOM   3485  CG  TYR B 451     -26.873  15.069   8.437  1.00 89.23           C  
ATOM   3486  CD1 TYR B 451     -26.138  15.493   7.332  1.00 89.23           C  
ATOM   3487  CD2 TYR B 451     -27.477  16.035   9.234  1.00 89.23           C  
ATOM   3488  CE1 TYR B 451     -26.007  16.844   7.030  1.00 89.23           C  
ATOM   3489  CE2 TYR B 451     -27.353  17.389   8.942  1.00 89.23           C  
ATOM   3490  CZ  TYR B 451     -26.618  17.784   7.840  1.00 89.23           C  
ATOM   3491  OH  TYR B 451     -26.492  19.123   7.546  1.00 89.23           O  
ATOM   3492  N   ASN B 452     -28.913  10.893   7.655  1.00 91.74           N  
ATOM   3493  CA  ASN B 452     -29.178   9.461   7.745  1.00 91.74           C  
ATOM   3494  C   ASN B 452     -28.263   8.663   6.821  1.00 91.74           C  
ATOM   3495  O   ASN B 452     -28.126   8.991   5.641  1.00 91.74           O  
ATOM   3496  CB  ASN B 452     -30.645   9.165   7.426  1.00 91.74           C  
ATOM   3497  CG  ASN B 452     -31.601   9.870   8.367  1.00 91.74           C  
ATOM   3498  ND2 ASN B 452     -32.198  10.960   7.900  1.00 91.74           N  
ATOM   3499  OD1 ASN B 452     -31.802   9.439   9.506  1.00 91.74           O  
ATOM   3500  N   LEU B 453     -27.637   7.663   7.415  1.00 92.47           N  
ATOM   3501  CA  LEU B 453     -26.895   6.682   6.631  1.00 92.47           C  
ATOM   3502  C   LEU B 453     -27.803   5.538   6.191  1.00 92.47           C  
ATOM   3503  O   LEU B 453     -28.578   5.012   6.993  1.00 92.47           O  
ATOM   3504  CB  LEU B 453     -25.716   6.132   7.437  1.00 92.47           C  
ATOM   3505  CG  LEU B 453     -24.723   7.163   7.976  1.00 92.47           C  
ATOM   3506  CD1 LEU B 453     -23.680   6.484   8.858  1.00 92.47           C  
ATOM   3507  CD2 LEU B 453     -24.054   7.912   6.829  1.00 92.47           C  
ATOM   3508  N   VAL B 454     -27.721   5.132   4.904  1.00 94.71           N  
ATOM   3509  CA  VAL B 454     -28.632   4.143   4.337  1.00 94.71           C  
ATOM   3510  C   VAL B 454     -27.838   2.948   3.815  1.00 94.71           C  
ATOM   3511  O   VAL B 454     -26.871   3.115   3.068  1.00 94.71           O  
ATOM   3512  CB  VAL B 454     -29.492   4.747   3.204  1.00 94.71           C  
ATOM   3513  CG1 VAL B 454     -30.443   3.699   2.630  1.00 94.71           C  
ATOM   3514  CG2 VAL B 454     -30.271   5.958   3.714  1.00 94.71           C  
ATOM   3515  N   ASP B 455     -28.202   1.757   4.251  1.00 95.36           N  
ATOM   3516  CA  ASP B 455     -27.637   0.515   3.731  1.00 95.36           C  
ATOM   3517  C   ASP B 455     -28.583  -0.141   2.728  1.00 95.36           C  
ATOM   3518  O   ASP B 455     -29.799  -0.150   2.927  1.00 95.36           O  
ATOM   3519  CB  ASP B 455     -27.329  -0.454   4.874  1.00 95.36           C  
ATOM   3520  CG  ASP B 455     -26.154  -0.010   5.727  1.00 95.36           C  
ATOM   3521  OD1 ASP B 455     -25.219   0.626   5.195  1.00 95.36           O  
ATOM   3522  OD2 ASP B 455     -26.161  -0.301   6.943  1.00 95.36           O1-
ATOM   3523  N   PRO B 456     -28.019  -0.622   1.607  1.00 97.31           N  
ATOM   3524  CA  PRO B 456     -28.887  -1.274   0.624  1.00 97.31           C  
ATOM   3525  C   PRO B 456     -29.581  -2.516   1.181  1.00 97.31           C  
ATOM   3526  O   PRO B 456     -28.962  -3.300   1.904  1.00 97.31           O  
ATOM   3527  CB  PRO B 456     -27.923  -1.648  -0.505  1.00 97.31           C  
ATOM   3528  CG  PRO B 456     -26.593  -1.792   0.161  1.00 97.31           C  
ATOM   3529  CD  PRO B 456     -26.529  -0.831   1.313  1.00 97.31           C  
ATOM   3530  N   ILE B 457     -30.806  -2.690   0.774  1.00 95.82           N  
ATOM   3531  CA  ILE B 457     -31.683  -3.678   1.394  1.00 95.82           C  
ATOM   3532  C   ILE B 457     -31.194  -5.085   1.056  1.00 95.82           C  
ATOM   3533  O   ILE B 457     -31.358  -6.013   1.851  1.00 95.82           O  
ATOM   3534  CB  ILE B 457     -33.148  -3.496   0.940  1.00 95.82           C  
ATOM   3535  CG1 ILE B 457     -34.083  -4.358   1.796  1.00 95.82           C  
ATOM   3536  CG2 ILE B 457     -33.299  -3.834  -0.546  1.00 95.82           C  
ATOM   3537  CD1 ILE B 457     -35.548  -3.953   1.712  1.00 95.82           C  
ATOM   3538  N   ASN B 458     -30.555  -5.365  -0.110  1.00 96.98           N  
ATOM   3539  CA  ASN B 458     -30.129  -6.704  -0.503  1.00 96.98           C  
ATOM   3540  C   ASN B 458     -28.611  -6.852  -0.436  1.00 96.98           C  
ATOM   3541  O   ASN B 458     -28.040  -7.733  -1.081  1.00 96.98           O  
ATOM   3542  CB  ASN B 458     -30.633  -7.037  -1.909  1.00 96.98           C  
ATOM   3543  CG  ASN B 458     -32.144  -7.141  -1.978  1.00 96.98           C  
ATOM   3544  ND2 ASN B 458     -32.740  -6.481  -2.963  1.00 96.98           N  
ATOM   3545  OD1 ASN B 458     -32.771  -7.809  -1.151  1.00 96.98           O  
ATOM   3546  N   GLY B 459     -27.940  -5.982   0.272  1.00 96.54           N  
ATOM   3547  CA  GLY B 459     -26.522  -6.100   0.570  1.00 96.54           C  
ATOM   3548  C   GLY B 459     -25.633  -5.529  -0.518  1.00 96.54           C  
ATOM   3549  O   GLY B 459     -26.119  -4.872  -1.442  1.00 96.54           O  
ATOM   3550  N   ARG B 460     -24.269  -5.712  -0.391  1.00 98.10           N  
ATOM   3551  CA  ARG B 460     -23.252  -5.151  -1.274  1.00 98.10           C  
ATOM   3552  C   ARG B 460     -22.394  -6.251  -1.890  1.00 98.10           C  
ATOM   3553  O   ARG B 460     -22.343  -7.369  -1.372  1.00 98.10           O  
ATOM   3554  CB  ARG B 460     -22.367  -4.161  -0.514  1.00 98.10           C  
ATOM   3555  CG  ARG B 460     -23.112  -2.939   0.001  1.00 98.10           C  
ATOM   3556  CD  ARG B 460     -22.165  -1.923   0.624  1.00 98.10           C  
ATOM   3557  NE  ARG B 460     -22.875  -0.727   1.069  1.00 98.10           N  
ATOM   3558  CZ  ARG B 460     -23.334  -0.533   2.303  1.00 98.10           C  
ATOM   3559  NH1 ARG B 460     -23.165  -1.457   3.242  1.00 98.10           N1+
ATOM   3560  NH2 ARG B 460     -23.966   0.593   2.600  1.00 98.10           N  
ATOM   3561  N   CYS B 461     -21.826  -6.049  -3.108  1.00 98.27           N  
ATOM   3562  CA  CYS B 461     -20.644  -6.797  -3.522  1.00 98.27           C  
ATOM   3563  C   CYS B 461     -19.442  -6.440  -2.655  1.00 98.27           C  
ATOM   3564  O   CYS B 461     -19.161  -5.262  -2.431  1.00 98.27           O  
ATOM   3565  CB  CYS B 461     -20.323  -6.523  -4.991  1.00 98.27           C  
ATOM   3566  SG  CYS B 461     -21.660  -6.966  -6.123  1.00 98.27           S  
ATOM   3567  N   GLU B 462     -18.736  -7.446  -2.168  1.00 97.20           N  
ATOM   3568  CA  GLU B 462     -17.768  -7.101  -1.132  1.00 97.20           C  
ATOM   3569  C   GLU B 462     -16.413  -7.748  -1.405  1.00 97.20           C  
ATOM   3570  O   GLU B 462     -16.337  -8.787  -2.063  1.00 97.20           O  
ATOM   3571  CB  GLU B 462     -18.283  -7.521   0.247  1.00 97.20           C  
ATOM   3572  CG  GLU B 462     -19.513  -6.751   0.705  1.00 97.20           C  
ATOM   3573  CD  GLU B 462     -19.971  -7.129   2.105  1.00 97.20           C  
ATOM   3574  OE1 GLU B 462     -20.213  -6.220   2.931  1.00 97.20           O  
ATOM   3575  OE2 GLU B 462     -20.087  -8.345   2.378  1.00 97.20           O1-
ATOM   3576  N   TYR B 463     -15.338  -7.117  -0.702  1.00 96.56           N  
ATOM   3577  CA  TYR B 463     -13.954  -7.576  -0.743  1.00 96.56           C  
ATOM   3578  C   TYR B 463     -13.395  -7.500  -2.158  1.00 96.56           C  
ATOM   3579  O   TYR B 463     -13.178  -8.529  -2.803  1.00 96.56           O  
ATOM   3580  CB  TYR B 463     -13.847  -9.010  -0.216  1.00 96.56           C  
ATOM   3581  CG  TYR B 463     -14.415  -9.191   1.171  1.00 96.56           C  
ATOM   3582  CD1 TYR B 463     -13.728  -8.732   2.292  1.00 96.56           C  
ATOM   3583  CD2 TYR B 463     -15.640  -9.822   1.363  1.00 96.56           C  
ATOM   3584  CE1 TYR B 463     -14.246  -8.898   3.572  1.00 96.56           C  
ATOM   3585  CE2 TYR B 463     -16.168  -9.994   2.638  1.00 96.56           C  
ATOM   3586  CZ  TYR B 463     -15.465  -9.529   3.735  1.00 96.56           C  
ATOM   3587  OH  TYR B 463     -15.983  -9.696   5.000  1.00 96.56           O  
ATOM   3588  N   ILE B 464     -13.125  -6.305  -2.601  1.00 97.94           N  
ATOM   3589  CA  ILE B 464     -12.594  -6.018  -3.929  1.00 97.94           C  
ATOM   3590  C   ILE B 464     -11.203  -5.402  -3.807  1.00 97.94           C  
ATOM   3591  O   ILE B 464     -11.017  -4.406  -3.103  1.00 97.94           O  
ATOM   3592  CB  ILE B 464     -13.530  -5.076  -4.720  1.00 97.94           C  
ATOM   3593  CG1 ILE B 464     -14.946  -5.661  -4.785  1.00 97.94           C  
ATOM   3594  CG2 ILE B 464     -12.978  -4.822  -6.126  1.00 97.94           C  
ATOM   3595  CD1 ILE B 464     -15.991  -4.693  -5.323  1.00 97.94           C  
ATOM   3596  N   ASN B 465     -10.178  -6.007  -4.427  1.00 97.12           N  
ATOM   3597  CA  ASN B 465      -8.819  -5.478  -4.449  1.00 97.12           C  
ATOM   3598  C   ASN B 465      -8.377  -5.126  -5.867  1.00 97.12           C  
ATOM   3599  O   ASN B 465      -8.446  -5.963  -6.768  1.00 97.12           O  
ATOM   3600  CB  ASN B 465      -7.843  -6.476  -3.821  1.00 97.12           C  
ATOM   3601  CG  ASN B 465      -8.199  -6.818  -2.388  1.00 97.12           C  
ATOM   3602  ND2 ASN B 465      -8.357  -8.106  -2.107  1.00 97.12           N  
ATOM   3603  OD1 ASN B 465      -8.332  -5.931  -1.540  1.00 97.12           O  
ATOM   3604  N   ILE B 466      -7.957  -3.878  -6.107  1.00 97.98           N  
ATOM   3605  CA  ILE B 466      -7.393  -3.400  -7.364  1.00 97.98           C  
ATOM   3606  C   ILE B 466      -6.004  -2.816  -7.118  1.00 97.98           C  
ATOM   3607  O   ILE B 466      -5.872  -1.720  -6.569  1.00 97.98           O  
ATOM   3608  CB  ILE B 466      -8.307  -2.345  -8.028  1.00 97.98           C  
ATOM   3609  CG1 ILE B 466      -9.708  -2.922  -8.259  1.00 97.98           C  
ATOM   3610  CG2 ILE B 466      -7.695  -1.852  -9.343  1.00 97.98           C  
ATOM   3611  CD1 ILE B 466     -10.739  -1.890  -8.695  1.00 97.98           C  
ATOM   3612  N   HIS B 467      -4.905  -3.601  -7.500  1.00 96.48           N  
ATOM   3613  CA  HIS B 467      -3.545  -3.213  -7.145  1.00 96.48           C  
ATOM   3614  C   HIS B 467      -2.682  -3.031  -8.389  1.00 96.48           C  
ATOM   3615  O   HIS B 467      -2.600  -3.929  -9.230  1.00 96.48           O  
ATOM   3616  CB  HIS B 467      -2.916  -4.255  -6.218  1.00 96.48           C  
ATOM   3617  CG  HIS B 467      -3.598  -4.366  -4.891  1.00 96.48           C  
ATOM   3618  CD2 HIS B 467      -3.935  -5.450  -4.154  1.00 96.48           C  
ATOM   3619  ND1 HIS B 467      -4.016  -3.266  -4.175  1.00 96.48           N  
ATOM   3620  CE1 HIS B 467      -4.583  -3.670  -3.051  1.00 96.48           C  
ATOM   3621  NE2 HIS B 467      -4.547  -4.991  -3.014  1.00 96.48           N  
ATOM   3622  N   ASP B 468      -2.063  -1.858  -8.503  1.00 96.82           N  
ATOM   3623  CA  ASP B 468      -1.066  -1.561  -9.527  1.00 96.82           C  
ATOM   3624  C   ASP B 468      -1.630  -1.795 -10.927  1.00 96.82           C  
ATOM   3625  O   ASP B 468      -1.011  -2.479 -11.745  1.00 96.82           O  
ATOM   3626  CB  ASP B 468       0.189  -2.410  -9.317  1.00 96.82           C  
ATOM   3627  CG  ASP B 468       0.884  -2.125  -7.997  1.00 96.82           C  
ATOM   3628  OD1 ASP B 468       1.188  -0.947  -7.710  1.00 96.82           O  
ATOM   3629  OD2 ASP B 468       1.131  -3.087  -7.238  1.00 96.82           O1-
ATOM   3630  N   CYS B 469      -2.838  -1.286 -11.115  1.00 97.68           N  
ATOM   3631  CA  CYS B 469      -3.507  -1.414 -12.405  1.00 97.68           C  
ATOM   3632  C   CYS B 469      -3.472  -0.098 -13.171  1.00 97.68           C  
ATOM   3633  O   CYS B 469      -3.433   0.976 -12.568  1.00 97.68           O  
ATOM   3634  CB  CYS B 469      -4.954  -1.866 -12.215  1.00 97.68           C  
ATOM   3635  SG  CYS B 469      -5.114  -3.532 -11.534  1.00 97.68           S  
ATOM   3636  N   TYR B 470      -3.446  -0.124 -14.475  1.00 97.29           N  
ATOM   3637  CA  TYR B 470      -3.345   1.040 -15.348  1.00 97.29           C  
ATOM   3638  C   TYR B 470      -4.483   1.063 -16.361  1.00 97.29           C  
ATOM   3639  O   TYR B 470      -4.605   0.156 -17.188  1.00 97.29           O  
ATOM   3640  CB  TYR B 470      -1.998   1.049 -16.078  1.00 97.29           C  
ATOM   3641  CG  TYR B 470      -0.809   0.899 -15.159  1.00 97.29           C  
ATOM   3642  CD1 TYR B 470      -0.274   2.000 -14.495  1.00 97.29           C  
ATOM   3643  CD2 TYR B 470      -0.219  -0.344 -14.955  1.00 97.29           C  
ATOM   3644  CE1 TYR B 470       0.823   1.867 -13.650  1.00 97.29           C  
ATOM   3645  CE2 TYR B 470       0.878  -0.489 -14.111  1.00 97.29           C  
ATOM   3646  CZ  TYR B 470       1.390   0.620 -13.464  1.00 97.29           C  
ATOM   3647  OH  TYR B 470       2.476   0.482 -12.628  1.00 97.29           O  
ATOM   3648  N   TRP B 471      -5.342   2.058 -16.299  1.00 98.09           N  
ATOM   3649  CA  TRP B 471      -6.562   2.142 -17.094  1.00 98.09           C  
ATOM   3650  C   TRP B 471      -6.495   3.309 -18.073  1.00 98.09           C  
ATOM   3651  O   TRP B 471      -6.264   4.452 -17.672  1.00 98.09           O  
ATOM   3652  CB  TRP B 471      -7.786   2.291 -16.186  1.00 98.09           C  
ATOM   3653  CG  TRP B 471      -7.848   1.285 -15.076  1.00 98.09           C  
ATOM   3654  CD1 TRP B 471      -7.592   1.504 -13.751  1.00 98.09           C  
ATOM   3655  CD2 TRP B 471      -8.182  -0.100 -15.197  1.00 98.09           C  
ATOM   3656  CE2 TRP B 471      -8.110  -0.662 -13.903  1.00 98.09           C  
ATOM   3657  CE3 TRP B 471      -8.538  -0.923 -16.274  1.00 98.09           C  
ATOM   3658  NE1 TRP B 471      -7.748   0.337 -13.040  1.00 98.09           N  
ATOM   3659  CZ2 TRP B 471      -8.380  -2.011 -13.658  1.00 98.09           C  
ATOM   3660  CZ3 TRP B 471      -8.806  -2.264 -16.029  1.00 98.09           C  
ATOM   3661  CH2 TRP B 471      -8.725  -2.793 -14.730  1.00 98.09           C  
ATOM   3662  N   PHE B 472      -6.700   3.043 -19.318  1.00 97.70           N  
ATOM   3663  CA  PHE B 472      -6.598   4.040 -20.377  1.00 97.70           C  
ATOM   3664  C   PHE B 472      -7.909   4.149 -21.147  1.00 97.70           C  
ATOM   3665  O   PHE B 472      -8.180   3.342 -22.038  1.00 97.70           O  
ATOM   3666  CB  PHE B 472      -5.454   3.694 -21.335  1.00 97.70           C  
ATOM   3667  CG  PHE B 472      -4.130   3.484 -20.650  1.00 97.70           C  
ATOM   3668  CD1 PHE B 472      -3.313   4.565 -20.342  1.00 97.70           C  
ATOM   3669  CD2 PHE B 472      -3.704   2.206 -20.313  1.00 97.70           C  
ATOM   3670  CE1 PHE B 472      -2.087   4.374 -19.708  1.00 97.70           C  
ATOM   3671  CE2 PHE B 472      -2.481   2.008 -19.679  1.00 97.70           C  
ATOM   3672  CZ  PHE B 472      -1.673   3.093 -19.379  1.00 97.70           C  
ATOM   3673  N   GLY B 473      -8.692   5.177 -20.759  1.00 96.11           N  
ATOM   3674  CA  GLY B 473      -9.974   5.396 -21.409  1.00 96.11           C  
ATOM   3675  C   GLY B 473      -9.902   6.396 -22.548  1.00 96.11           C  
ATOM   3676  O   GLY B 473      -9.161   7.379 -22.472  1.00 96.11           O  
ATOM   3677  N   GLY B 474     -10.691   6.123 -23.600  1.00 93.85           N  
ATOM   3678  CA  GLY B 474     -10.809   7.064 -24.702  1.00 93.85           C  
ATOM   3679  C   GLY B 474     -11.694   8.253 -24.379  1.00 93.85           C  
ATOM   3680  O   GLY B 474     -12.286   8.318 -23.300  1.00 93.85           O  
ATOM   3681  N   TYR B 475     -11.639   9.254 -25.209  1.00 93.43           N  
ATOM   3682  CA  TYR B 475     -12.446  10.457 -25.043  1.00 93.43           C  
ATOM   3683  C   TYR B 475     -13.167  10.814 -26.337  1.00 93.43           C  
ATOM   3684  O   TYR B 475     -12.542  10.919 -27.395  1.00 93.43           O  
ATOM   3685  CB  TYR B 475     -11.574  11.632 -24.590  1.00 93.43           C  
ATOM   3686  CG  TYR B 475     -12.314  12.945 -24.516  1.00 93.43           C  
ATOM   3687  CD1 TYR B 475     -11.935  14.027 -25.307  1.00 93.43           C  
ATOM   3688  CD2 TYR B 475     -13.394  13.107 -23.654  1.00 93.43           C  
ATOM   3689  CE1 TYR B 475     -12.614  15.240 -25.241  1.00 93.43           C  
ATOM   3690  CE2 TYR B 475     -14.079  14.315 -23.579  1.00 93.43           C  
ATOM   3691  CZ  TYR B 475     -13.683  15.373 -24.375  1.00 93.43           C  
ATOM   3692  OH  TYR B 475     -14.358  16.571 -24.305  1.00 93.43           O  
ATOM   3693  N   THR B 476     -14.474  10.717 -26.268  1.00 89.14           N  
ATOM   3694  CA  THR B 476     -15.356  11.298 -27.273  1.00 89.14           C  
ATOM   3695  C   THR B 476     -16.151  12.461 -26.687  1.00 89.14           C  
ATOM   3696  O   THR B 476     -16.724  12.344 -25.601  1.00 89.14           O  
ATOM   3697  CB  THR B 476     -16.325  10.246 -27.843  1.00 89.14           C  
ATOM   3698  CG2 THR B 476     -17.129  10.812 -29.008  1.00 89.14           C  
ATOM   3699  OG1 THR B 476     -15.575   9.113 -28.300  1.00 89.14           O  
ATOM   3700  N   ASN B 477     -16.051  13.468 -27.394  1.00 85.88           N  
ATOM   3701  CA  ASN B 477     -16.692  14.674 -26.881  1.00 85.88           C  
ATOM   3702  C   ASN B 477     -18.115  14.394 -26.407  1.00 85.88           C  
ATOM   3703  O   ASN B 477     -18.863  13.670 -27.067  1.00 85.88           O  
ATOM   3704  CB  ASN B 477     -16.694  15.775 -27.943  1.00 85.88           C  
ATOM   3705  CG  ASN B 477     -17.037  17.137 -27.373  1.00 85.88           C  
ATOM   3706  ND2 ASN B 477     -16.876  18.177 -28.182  1.00 85.88           N  
ATOM   3707  OD1 ASN B 477     -17.444  17.253 -26.214  1.00 85.88           O  
ATOM   3708  N   ASN B 478     -18.526  14.862 -25.311  1.00 83.62           N  
ATOM   3709  CA  ASN B 478     -19.802  14.793 -24.607  1.00 83.62           C  
ATOM   3710  C   ASN B 478     -20.111  13.372 -24.145  1.00 83.62           C  
ATOM   3711  O   ASN B 478     -21.277  12.987 -24.045  1.00 83.62           O  
ATOM   3712  CB  ASN B 478     -20.933  15.321 -25.492  1.00 83.62           C  
ATOM   3713  CG  ASN B 478     -22.173  15.684 -24.700  1.00 83.62           C  
ATOM   3714  ND2 ASN B 478     -23.317  15.720 -25.373  1.00 83.62           N  
ATOM   3715  OD1 ASN B 478     -22.104  15.932 -23.493  1.00 83.62           O  
ATOM   3716  N   ASP B 479     -19.189  12.638 -24.106  1.00 86.02           N  
ATOM   3717  CA  ASP B 479     -19.279  11.322 -23.481  1.00 86.02           C  
ATOM   3718  C   ASP B 479     -18.124  11.097 -22.508  1.00 86.02           C  
ATOM   3719  O   ASP B 479     -17.183  11.892 -22.458  1.00 86.02           O  
ATOM   3720  CB  ASP B 479     -19.292  10.223 -24.545  1.00 86.02           C  
ATOM   3721  CG  ASP B 479     -20.004   8.962 -24.086  1.00 86.02           C  
ATOM   3722  OD1 ASP B 479     -20.350   8.858 -22.889  1.00 86.02           O  
ATOM   3723  OD2 ASP B 479     -20.220   8.064 -24.928  1.00 86.02           O1-
ATOM   3724  N   PHE B 480     -18.348  10.166 -21.567  1.00 83.09           N  
ATOM   3725  CA  PHE B 480     -17.255   9.877 -20.647  1.00 83.09           C  
ATOM   3726  C   PHE B 480     -16.856   8.408 -20.726  1.00 83.09           C  
ATOM   3727  O   PHE B 480     -17.550   7.603 -21.351  1.00 83.09           O  
ATOM   3728  CB  PHE B 480     -17.649  10.238 -19.212  1.00 83.09           C  
ATOM   3729  CG  PHE B 480     -18.702   9.336 -18.626  1.00 83.09           C  
ATOM   3730  CD1 PHE B 480     -20.052   9.618 -18.798  1.00 83.09           C  
ATOM   3731  CD2 PHE B 480     -18.342   8.206 -17.904  1.00 83.09           C  
ATOM   3732  CE1 PHE B 480     -21.029   8.785 -18.257  1.00 83.09           C  
ATOM   3733  CE2 PHE B 480     -19.312   7.369 -17.360  1.00 83.09           C  
ATOM   3734  CZ  PHE B 480     -20.655   7.661 -17.537  1.00 83.09           C  
ATOM   3735  N   SER B 481     -15.722   8.115 -20.261  1.00 84.73           N  
ATOM   3736  CA  SER B 481     -15.268   6.756 -19.987  1.00 84.73           C  
ATOM   3737  C   SER B 481     -14.739   6.627 -18.563  1.00 84.73           C  
ATOM   3738  O   SER B 481     -14.102   7.547 -18.046  1.00 84.73           O  
ATOM   3739  CB  SER B 481     -14.183   6.342 -20.982  1.00 84.73           C  
ATOM   3740  OG  SER B 481     -13.044   7.177 -20.861  1.00 84.73           O  
ATOM   3741  N   SER B 482     -15.056   5.564 -17.907  1.00 95.25           N  
ATOM   3742  CA  SER B 482     -14.572   5.246 -16.567  1.00 95.25           C  
ATOM   3743  C   SER B 482     -14.238   3.764 -16.437  1.00 95.25           C  
ATOM   3744  O   SER B 482     -14.922   2.915 -17.013  1.00 95.25           O  
ATOM   3745  CB  SER B 482     -15.612   5.637 -15.516  1.00 95.25           C  
ATOM   3746  OG  SER B 482     -15.163   5.298 -14.215  1.00 95.25           O  
ATOM   3747  N   PRO B 483     -13.168   3.442 -15.682  1.00 96.89           N  
ATOM   3748  CA  PRO B 483     -12.815   2.023 -15.593  1.00 96.89           C  
ATOM   3749  C   PRO B 483     -13.872   1.197 -14.863  1.00 96.89           C  
ATOM   3750  O   PRO B 483     -14.249   0.119 -15.331  1.00 96.89           O  
ATOM   3751  CB  PRO B 483     -11.498   2.036 -14.812  1.00 96.89           C  
ATOM   3752  CG  PRO B 483     -11.477   3.360 -14.119  1.00 96.89           C  
ATOM   3753  CD  PRO B 483     -12.316   4.324 -14.908  1.00 96.89           C  
ATOM   3754  N   PHE B 484     -14.316   1.730 -13.690  1.00 97.88           N  
ATOM   3755  CA  PHE B 484     -15.280   1.015 -12.862  1.00 97.88           C  
ATOM   3756  C   PHE B 484     -16.423   1.934 -12.447  1.00 97.88           C  
ATOM   3757  O   PHE B 484     -16.197   3.094 -12.095  1.00 97.88           O  
ATOM   3758  CB  PHE B 484     -14.598   0.432 -11.621  1.00 97.88           C  
ATOM   3759  CG  PHE B 484     -13.381  -0.398 -11.930  1.00 97.88           C  
ATOM   3760  CD1 PHE B 484     -13.505  -1.744 -12.251  1.00 97.88           C  
ATOM   3761  CD2 PHE B 484     -12.114   0.169 -11.900  1.00 97.88           C  
ATOM   3762  CE1 PHE B 484     -12.381  -2.515 -12.538  1.00 97.88           C  
ATOM   3763  CE2 PHE B 484     -10.986  -0.595 -12.186  1.00 97.88           C  
ATOM   3764  CZ  PHE B 484     -11.121  -1.937 -12.504  1.00 97.88           C  
ATOM   3765  N   ARG B 485     -17.569   1.475 -12.489  1.00 97.89           N  
ATOM   3766  CA  ARG B 485     -18.696   2.066 -11.776  1.00 97.89           C  
ATOM   3767  C   ARG B 485     -19.127   1.187 -10.607  1.00 97.89           C  
ATOM   3768  O   ARG B 485     -19.606   0.069 -10.808  1.00 97.89           O  
ATOM   3769  CB  ARG B 485     -19.875   2.290 -12.726  1.00 97.89           C  
ATOM   3770  CG  ARG B 485     -21.023   3.073 -12.108  1.00 97.89           C  
ATOM   3771  CD  ARG B 485     -22.159   3.284 -13.100  1.00 97.89           C  
ATOM   3772  NE  ARG B 485     -23.209   4.132 -12.543  1.00 97.89           N  
ATOM   3773  CZ  ARG B 485     -24.377   4.377 -13.131  1.00 97.89           C  
ATOM   3774  NH1 ARG B 485     -24.668   3.841 -14.311  1.00 97.89           N1+
ATOM   3775  NH2 ARG B 485     -25.261   5.165 -12.536  1.00 97.89           N  
ATOM   3776  N   PHE B 486     -18.972   1.699  -9.407  1.00 98.60           N  
ATOM   3777  CA  PHE B 486     -19.315   0.952  -8.203  1.00 98.60           C  
ATOM   3778  C   PHE B 486     -20.710   1.322  -7.715  1.00 98.60           C  
ATOM   3779  O   PHE B 486     -20.980   2.487  -7.414  1.00 98.60           O  
ATOM   3780  CB  PHE B 486     -18.286   1.210  -7.098  1.00 98.60           C  
ATOM   3781  CG  PHE B 486     -16.889   0.781  -7.457  1.00 98.60           C  
ATOM   3782  CD1 PHE B 486     -16.454  -0.512  -7.194  1.00 98.60           C  
ATOM   3783  CD2 PHE B 486     -16.010   1.673  -8.059  1.00 98.60           C  
ATOM   3784  CE1 PHE B 486     -15.161  -0.911  -7.525  1.00 98.60           C  
ATOM   3785  CE2 PHE B 486     -14.717   1.281  -8.393  1.00 98.60           C  
ATOM   3786  CZ  PHE B 486     -14.294  -0.011  -8.125  1.00 98.60           C  
ATOM   3787  N   ILE B 487     -21.527   0.414  -7.664  1.00 98.26           N  
ATOM   3788  CA  ILE B 487     -22.880   0.580  -7.144  1.00 98.26           C  
ATOM   3789  C   ILE B 487     -23.135  -0.440  -6.036  1.00 98.26           C  
ATOM   3790  O   ILE B 487     -23.139  -1.648  -6.284  1.00 98.26           O  
ATOM   3791  CB  ILE B 487     -23.936   0.433  -8.262  1.00 98.26           C  
ATOM   3792  CG1 ILE B 487     -23.754   1.530  -9.316  1.00 98.26           C  
ATOM   3793  CG2 ILE B 487     -25.351   0.466  -7.675  1.00 98.26           C  
ATOM   3794  CD1 ILE B 487     -24.552   1.301 -10.593  1.00 98.26           C  
ATOM   3795  N   ALA B 488     -23.302   0.028  -4.798  1.00 98.49           N  
ATOM   3796  CA  ALA B 488     -23.541  -0.832  -3.641  1.00 98.49           C  
ATOM   3797  C   ALA B 488     -22.427  -1.863  -3.485  1.00 98.49           C  
ATOM   3798  O   ALA B 488     -22.691  -3.066  -3.426  1.00 98.49           O  
ATOM   3799  CB  ALA B 488     -24.894  -1.528  -3.766  1.00 98.49           C  
ATOM   3800  N   CYS B 489     -21.229  -1.404  -3.417  1.00 98.61           N  
ATOM   3801  CA  CYS B 489     -20.038  -2.197  -3.136  1.00 98.61           C  
ATOM   3802  C   CYS B 489     -19.450  -1.834  -1.778  1.00 98.61           C  
ATOM   3803  O   CYS B 489     -19.736  -0.764  -1.238  1.00 98.61           O  
ATOM   3804  CB  CYS B 489     -18.988  -1.994  -4.227  1.00 98.61           C  
ATOM   3805  SG  CYS B 489     -19.518  -2.557  -5.860  1.00 98.61           S  
ATOM   3806  N   GLY B 490     -18.788  -2.728  -1.179  1.00 97.19           N  
ATOM   3807  CA  GLY B 490     -18.172  -2.476   0.114  1.00 97.19           C  
ATOM   3808  C   GLY B 490     -16.853  -3.203   0.298  1.00 97.19           C  
ATOM   3809  O   GLY B 490     -16.591  -4.203  -0.372  1.00 97.19           O  
ATOM   3810  N   LYS B 491     -16.019  -2.624   1.261  1.00 96.49           N  
ATOM   3811  CA  LYS B 491     -14.704  -3.180   1.567  1.00 96.49           C  
ATOM   3812  C   LYS B 491     -13.835  -3.257   0.316  1.00 96.49           C  
ATOM   3813  O   LYS B 491     -13.371  -4.336  -0.059  1.00 96.49           O  
ATOM   3814  CB  LYS B 491     -14.841  -4.567   2.197  1.00 96.49           C  
ATOM   3815  CG  LYS B 491     -15.643  -4.584   3.490  1.00 96.49           C  
ATOM   3816  CD  LYS B 491     -15.895  -6.006   3.973  1.00 96.49           C  
ATOM   3817  CE  LYS B 491     -16.809  -6.031   5.190  1.00 96.49           C  
ATOM   3818  NZ  LYS B 491     -17.249  -7.418   5.526  1.00 96.49           N1+
ATOM   3819  N   VAL B 492     -13.621  -2.135  -0.330  1.00 97.88           N  
ATOM   3820  CA  VAL B 492     -12.872  -2.011  -1.576  1.00 97.88           C  
ATOM   3821  C   VAL B 492     -11.522  -1.352  -1.303  1.00 97.88           C  
ATOM   3822  O   VAL B 492     -11.450  -0.327  -0.621  1.00 97.88           O  
ATOM   3823  CB  VAL B 492     -13.657  -1.201  -2.632  1.00 97.88           C  
ATOM   3824  CG1 VAL B 492     -12.846  -1.064  -3.919  1.00 97.88           C  
ATOM   3825  CG2 VAL B 492     -15.006  -1.860  -2.914  1.00 97.88           C  
ATOM   3826  N   ASN B 493     -10.436  -1.963  -1.734  1.00 97.14           N  
ATOM   3827  CA  ASN B 493      -9.084  -1.427  -1.614  1.00 97.14           C  
ATOM   3828  C   ASN B 493      -8.451  -1.192  -2.983  1.00 97.14           C  
ATOM   3829  O   ASN B 493      -8.192  -2.142  -3.723  1.00 97.14           O  
ATOM   3830  CB  ASN B 493      -8.208  -2.361  -0.778  1.00 97.14           C  
ATOM   3831  CG  ASN B 493      -6.840  -1.776  -0.489  1.00 97.14           C  
ATOM   3832  ND2 ASN B 493      -5.935  -2.606   0.018  1.00 97.14           N  
ATOM   3833  OD1 ASN B 493      -6.598  -0.588  -0.718  1.00 97.14           O  
ATOM   3834  N   ILE B 494      -8.252   0.035  -3.373  1.00 97.58           N  
ATOM   3835  CA  ILE B 494      -7.556   0.425  -4.594  1.00 97.58           C  
ATOM   3836  C   ILE B 494      -6.195   1.023  -4.244  1.00 97.58           C  
ATOM   3837  O   ILE B 494      -6.117   2.057  -3.577  1.00 97.58           O  
ATOM   3838  CB  ILE B 494      -8.386   1.433  -5.421  1.00 97.58           C  
ATOM   3839  CG1 ILE B 494      -9.786   0.872  -5.696  1.00 97.58           C  
ATOM   3840  CG2 ILE B 494      -7.669   1.780  -6.728  1.00 97.58           C  
ATOM   3841  CD1 ILE B 494     -10.711   1.842  -6.418  1.00 97.58           C  
ATOM   3842  N   SER B 495      -5.101   0.367  -4.633  1.00 95.89           N  
ATOM   3843  CA  SER B 495      -3.764   0.814  -4.255  1.00 95.89           C  
ATOM   3844  C   SER B 495      -2.835   0.859  -5.463  1.00 95.89           C  
ATOM   3845  O   SER B 495      -2.775  -0.094  -6.243  1.00 95.89           O  
ATOM   3846  CB  SER B 495      -3.175  -0.104  -3.183  1.00 95.89           C  
ATOM   3847  OG  SER B 495      -1.848   0.280  -2.866  1.00 95.89           O  
ATOM   3848  N   GLY B 496      -2.159   1.963  -5.581  1.00 92.94           N  
ATOM   3849  CA  GLY B 496      -1.272   2.157  -6.717  1.00 92.94           C  
ATOM   3850  C   GLY B 496      -2.011   2.275  -8.037  1.00 92.94           C  
ATOM   3851  O   GLY B 496      -3.237   2.402  -8.059  1.00 92.94           O  
ATOM   3852  N   GLY B 497      -1.246   2.344  -9.106  1.00 94.34           N  
ATOM   3853  CA  GLY B 497      -1.799   2.377 -10.451  1.00 94.34           C  
ATOM   3854  C   GLY B 497      -2.171   3.775 -10.909  1.00 94.34           C  
ATOM   3855  O   GLY B 497      -1.829   4.760 -10.252  1.00 94.34           O  
ATOM   3856  N   ILE B 498      -2.804   3.838 -12.104  1.00 97.07           N  
ATOM   3857  CA  ILE B 498      -3.138   5.119 -12.717  1.00 97.07           C  
ATOM   3858  C   ILE B 498      -4.454   4.997 -13.483  1.00 97.07           C  
ATOM   3859  O   ILE B 498      -4.654   4.043 -14.238  1.00 97.07           O  
ATOM   3860  CB  ILE B 498      -2.013   5.605 -13.659  1.00 97.07           C  
ATOM   3861  CG1 ILE B 498      -0.718   5.832 -12.871  1.00 97.07           C  
ATOM   3862  CG2 ILE B 498      -2.437   6.880 -14.394  1.00 97.07           C  
ATOM   3863  CD1 ILE B 498       0.488   6.155 -13.742  1.00 97.07           C  
ATOM   3864  N   ASN B 499      -5.392   5.851 -13.198  1.00 97.77           N  
ATOM   3865  CA  ASN B 499      -6.524   6.094 -14.086  1.00 97.77           C  
ATOM   3866  C   ASN B 499      -6.240   7.239 -15.055  1.00 97.77           C  
ATOM   3867  O   ASN B 499      -5.999   8.370 -14.631  1.00 97.77           O  
ATOM   3868  CB  ASN B 499      -7.789   6.384 -13.276  1.00 97.77           C  
ATOM   3869  CG  ASN B 499      -8.341   5.149 -12.592  1.00 97.77           C  
ATOM   3870  ND2 ASN B 499      -9.351   5.339 -11.751  1.00 97.77           N  
ATOM   3871  OD1 ASN B 499      -7.864   4.034 -12.817  1.00 97.77           O  
ATOM   3872  N   ASP B 500      -6.152   6.973 -16.242  1.00 97.10           N  
ATOM   3873  CA  ASP B 500      -6.038   7.953 -17.317  1.00 97.10           C  
ATOM   3874  C   ASP B 500      -7.279   7.941 -18.206  1.00 97.10           C  
ATOM   3875  O   ASP B 500      -7.274   7.336 -19.280  1.00 97.10           O  
ATOM   3876  CB  ASP B 500      -4.787   7.685 -18.157  1.00 97.10           C  
ATOM   3877  CG  ASP B 500      -4.483   8.801 -19.141  1.00 97.10           C  
ATOM   3878  OD1 ASP B 500      -5.294   9.744 -19.263  1.00 97.10           O  
ATOM   3879  OD2 ASP B 500      -3.424   8.736 -19.802  1.00 97.10           O1-
ATOM   3880  N   SER B 501      -8.374   8.516 -17.703  1.00 96.40           N  
ATOM   3881  CA  SER B 501      -9.692   8.558 -18.327  1.00 96.40           C  
ATOM   3882  C   SER B 501     -10.462   9.807 -17.911  1.00 96.40           C  
ATOM   3883  O   SER B 501     -10.088  10.481 -16.948  1.00 96.40           O  
ATOM   3884  CB  SER B 501     -10.497   7.309 -17.966  1.00 96.40           C  
ATOM   3885  OG  SER B 501     -10.714   7.238 -16.567  1.00 96.40           O  
ATOM   3886  N   PRO B 502     -11.563  10.205 -18.701  1.00 95.53           N  
ATOM   3887  CA  PRO B 502     -12.331  11.406 -18.362  1.00 95.53           C  
ATOM   3888  C   PRO B 502     -12.910  11.357 -16.950  1.00 95.53           C  
ATOM   3889  O   PRO B 502     -12.898  12.364 -16.239  1.00 95.53           O  
ATOM   3890  CB  PRO B 502     -13.446  11.418 -19.410  1.00 95.53           C  
ATOM   3891  CG  PRO B 502     -12.849  10.759 -20.611  1.00 95.53           C  
ATOM   3892  CD  PRO B 502     -11.939   9.658 -20.148  1.00 95.53           C  
ATOM   3893  N   LEU B 503     -13.468  10.197 -16.579  1.00 96.88           N  
ATOM   3894  CA  LEU B 503     -13.939   9.961 -15.218  1.00 96.88           C  
ATOM   3895  C   LEU B 503     -13.119   8.870 -14.540  1.00 96.88           C  
ATOM   3896  O   LEU B 503     -13.030   7.749 -15.046  1.00 96.88           O  
ATOM   3897  CB  LEU B 503     -15.420   9.574 -15.223  1.00 96.88           C  
ATOM   3898  CG  LEU B 503     -16.040   9.248 -13.864  1.00 96.88           C  
ATOM   3899  CD1 LEU B 503     -15.864  10.420 -12.905  1.00 96.88           C  
ATOM   3900  CD2 LEU B 503     -17.516   8.895 -14.020  1.00 96.88           C  
ATOM   3901  N   GLY B 504     -12.492   9.258 -13.459  1.00 96.76           N  
ATOM   3902  CA  GLY B 504     -11.593   8.340 -12.778  1.00 96.76           C  
ATOM   3903  C   GLY B 504     -12.311   7.384 -11.845  1.00 96.76           C  
ATOM   3904  O   GLY B 504     -12.984   6.455 -12.297  1.00 96.76           O  
ATOM   3905  N   PHE B 505     -12.191   7.586 -10.556  1.00 98.05           N  
ATOM   3906  CA  PHE B 505     -12.806   6.745  -9.536  1.00 98.05           C  
ATOM   3907  C   PHE B 505     -14.293   7.051  -9.407  1.00 98.05           C  
ATOM   3908  O   PHE B 505     -14.676   8.054  -8.801  1.00 98.05           O  
ATOM   3909  CB  PHE B 505     -12.110   6.941  -8.185  1.00 98.05           C  
ATOM   3910  CG  PHE B 505     -10.615   6.788  -8.244  1.00 98.05           C  
ATOM   3911  CD1 PHE B 505     -10.032   5.527  -8.285  1.00 98.05           C  
ATOM   3912  CD2 PHE B 505      -9.790   7.905  -8.260  1.00 98.05           C  
ATOM   3913  CE1 PHE B 505      -8.648   5.382  -8.340  1.00 98.05           C  
ATOM   3914  CE2 PHE B 505      -8.406   7.768  -8.315  1.00 98.05           C  
ATOM   3915  CZ  PHE B 505      -7.837   6.506  -8.354  1.00 98.05           C  
ATOM   3916  N   HIS B 506     -15.124   6.176  -9.927  1.00 98.12           N  
ATOM   3917  CA  HIS B 506     -16.568   6.368  -9.995  1.00 98.12           C  
ATOM   3918  C   HIS B 506     -17.281   5.569  -8.909  1.00 98.12           C  
ATOM   3919  O   HIS B 506     -17.914   4.550  -9.197  1.00 98.12           O  
ATOM   3920  CB  HIS B 506     -17.097   5.970 -11.374  1.00 98.12           C  
ATOM   3921  CG  HIS B 506     -18.490   6.444 -11.642  1.00 98.12           C  
ATOM   3922  CD2 HIS B 506     -19.343   7.170 -10.882  1.00 98.12           C  
ATOM   3923  ND1 HIS B 506     -19.155   6.173 -12.818  1.00 98.12           N  
ATOM   3924  CE1 HIS B 506     -20.361   6.715 -12.770  1.00 98.12           C  
ATOM   3925  NE2 HIS B 506     -20.500   7.325 -11.605  1.00 98.12           N  
ATOM   3926  N   ILE B 507     -17.212   6.055  -7.664  1.00 98.23           N  
ATOM   3927  CA  ILE B 507     -17.900   5.476  -6.515  1.00 98.23           C  
ATOM   3928  C   ILE B 507     -19.320   6.032  -6.431  1.00 98.23           C  
ATOM   3929  O   ILE B 507     -19.575   6.993  -5.700  1.00 98.23           O  
ATOM   3930  CB  ILE B 507     -17.137   5.754  -5.201  1.00 98.23           C  
ATOM   3931  CG1 ILE B 507     -15.660   5.369  -5.350  1.00 98.23           C  
ATOM   3932  CG2 ILE B 507     -17.783   5.004  -4.032  1.00 98.23           C  
ATOM   3933  CD1 ILE B 507     -14.827   5.618  -4.100  1.00 98.23           C  
ATOM   3934  N   ASP B 508     -20.134   5.416  -7.073  1.00 96.11           N  
ATOM   3935  CA  ASP B 508     -21.432   6.003  -7.390  1.00 96.11           C  
ATOM   3936  C   ASP B 508     -22.368   5.949  -6.185  1.00 96.11           C  
ATOM   3937  O   ASP B 508     -22.183   6.686  -5.215  1.00 96.11           O  
ATOM   3938  CB  ASP B 508     -22.068   5.286  -8.583  1.00 96.11           C  
ATOM   3939  CG  ASP B 508     -23.194   6.081  -9.221  1.00 96.11           C  
ATOM   3940  OD1 ASP B 508     -23.539   7.167  -8.709  1.00 96.11           O  
ATOM   3941  OD2 ASP B 508     -23.742   5.615 -10.243  1.00 96.11           O1-
ATOM   3942  N   ILE B 509     -23.311   4.983  -6.115  1.00 96.84           N  
ATOM   3943  CA  ILE B 509     -24.334   5.091  -5.080  1.00 96.84           C  
ATOM   3944  C   ILE B 509     -24.244   3.892  -4.139  1.00 96.84           C  
ATOM   3945  O   ILE B 509     -23.849   2.799  -4.551  1.00 96.84           O  
ATOM   3946  CB  ILE B 509     -25.749   5.187  -5.692  1.00 96.84           C  
ATOM   3947  CG1 ILE B 509     -26.074   3.918  -6.489  1.00 96.84           C  
ATOM   3948  CG2 ILE B 509     -25.874   6.433  -6.573  1.00 96.84           C  
ATOM   3949  CD1 ILE B 509     -27.480   3.895  -7.071  1.00 96.84           C  
ATOM   3950  N   TYR B 510     -24.569   4.053  -2.813  1.00 97.42           N  
ATOM   3951  CA  TYR B 510     -24.759   3.049  -1.772  1.00 97.42           C  
ATOM   3952  C   TYR B 510     -23.464   2.292  -1.501  1.00 97.42           C  
ATOM   3953  O   TYR B 510     -23.487   1.093  -1.213  1.00 97.42           O  
ATOM   3954  CB  TYR B 510     -25.865   2.065  -2.169  1.00 97.42           C  
ATOM   3955  CG  TYR B 510     -27.246   2.674  -2.171  1.00 97.42           C  
ATOM   3956  CD1 TYR B 510     -27.972   2.808  -0.990  1.00 97.42           C  
ATOM   3957  CD2 TYR B 510     -27.829   3.115  -3.355  1.00 97.42           C  
ATOM   3958  CE1 TYR B 510     -29.246   3.366  -0.987  1.00 97.42           C  
ATOM   3959  CE2 TYR B 510     -29.102   3.675  -3.364  1.00 97.42           C  
ATOM   3960  CZ  TYR B 510     -29.801   3.796  -2.177  1.00 97.42           C  
ATOM   3961  OH  TYR B 510     -31.062   4.350  -2.181  1.00 97.42           O  
ATOM   3962  N   ASN B 511     -22.325   2.894  -1.729  1.00 98.40           N  
ATOM   3963  CA  ASN B 511     -21.045   2.263  -1.428  1.00 98.40           C  
ATOM   3964  C   ASN B 511     -20.623   2.513   0.017  1.00 98.40           C  
ATOM   3965  O   ASN B 511     -21.061   3.484   0.637  1.00 98.40           O  
ATOM   3966  CB  ASN B 511     -19.963   2.758  -2.390  1.00 98.40           C  
ATOM   3967  CG  ASN B 511     -20.273   2.428  -3.837  1.00 98.40           C  
ATOM   3968  ND2 ASN B 511     -20.589   3.450  -4.624  1.00 98.40           N  
ATOM   3969  OD1 ASN B 511     -20.229   1.264  -4.244  1.00 98.40           O  
ATOM   3970  N   LYS B 512     -19.786   1.619   0.510  1.00 97.36           N  
ATOM   3971  CA  LYS B 512     -19.305   1.740   1.883  1.00 97.36           C  
ATOM   3972  C   LYS B 512     -17.906   1.150   2.029  1.00 97.36           C  
ATOM   3973  O   LYS B 512     -17.601   0.110   1.442  1.00 97.36           O  
ATOM   3974  CB  LYS B 512     -20.268   1.053   2.852  1.00 97.36           C  
ATOM   3975  CG  LYS B 512     -19.852   1.151   4.312  1.00 97.36           C  
ATOM   3976  CD  LYS B 512     -20.785   0.352   5.214  1.00 97.36           C  
ATOM   3977  CE  LYS B 512     -20.295   0.340   6.656  1.00 97.36           C  
ATOM   3978  NZ  LYS B 512     -21.188  -0.469   7.537  1.00 97.36           N1+
ATOM   3979  N   ASP B 513     -17.053   1.775   2.827  1.00 96.75           N  
ATOM   3980  CA  ASP B 513     -15.753   1.242   3.222  1.00 96.75           C  
ATOM   3981  C   ASP B 513     -14.820   1.121   2.019  1.00 96.75           C  
ATOM   3982  O   ASP B 513     -14.348   0.028   1.701  1.00 96.75           O  
ATOM   3983  CB  ASP B 513     -15.915  -0.120   3.901  1.00 96.75           C  
ATOM   3984  CG  ASP B 513     -16.710  -0.047   5.193  1.00 96.75           C  
ATOM   3985  OD1 ASP B 513     -16.646   0.987   5.892  1.00 96.75           O  
ATOM   3986  OD2 ASP B 513     -17.406  -1.034   5.516  1.00 96.75           O1-
ATOM   3987  N   PHE B 514     -14.520   2.214   1.389  1.00 97.90           N  
ATOM   3988  CA  PHE B 514     -13.500   2.322   0.353  1.00 97.90           C  
ATOM   3989  C   PHE B 514     -12.209   2.899   0.922  1.00 97.90           C  
ATOM   3990  O   PHE B 514     -12.242   3.821   1.740  1.00 97.90           O  
ATOM   3991  CB  PHE B 514     -13.998   3.193  -0.805  1.00 97.90           C  
ATOM   3992  CG  PHE B 514     -14.801   2.439  -1.830  1.00 97.90           C  
ATOM   3993  CD1 PHE B 514     -14.342   2.311  -3.135  1.00 97.90           C  
ATOM   3994  CD2 PHE B 514     -16.015   1.857  -1.488  1.00 97.90           C  
ATOM   3995  CE1 PHE B 514     -15.083   1.613  -4.086  1.00 97.90           C  
ATOM   3996  CE2 PHE B 514     -16.761   1.159  -2.433  1.00 97.90           C  
ATOM   3997  CZ  PHE B 514     -16.293   1.039  -3.732  1.00 97.90           C  
ATOM   3998  N   THR B 515     -11.119   2.376   0.498  1.00 97.55           N  
ATOM   3999  CA  THR B 515      -9.818   2.982   0.760  1.00 97.55           C  
ATOM   4000  C   THR B 515      -9.005   3.095  -0.527  1.00 97.55           C  
ATOM   4001  O   THR B 515      -8.778   2.097  -1.214  1.00 97.55           O  
ATOM   4002  CB  THR B 515      -9.024   2.172   1.802  1.00 97.55           C  
ATOM   4003  CG2 THR B 515      -7.666   2.809   2.076  1.00 97.55           C  
ATOM   4004  OG1 THR B 515      -9.770   2.117   3.024  1.00 97.55           O  
ATOM   4005  N   LEU B 516      -8.654   4.263  -0.949  1.00 97.46           N  
ATOM   4006  CA  LEU B 516      -7.706   4.539  -2.023  1.00 97.46           C  
ATOM   4007  C   LEU B 516      -6.346   4.938  -1.459  1.00 97.46           C  
ATOM   4008  O   LEU B 516      -6.243   5.909  -0.706  1.00 97.46           O  
ATOM   4009  CB  LEU B 516      -8.238   5.647  -2.936  1.00 97.46           C  
ATOM   4010  CG  LEU B 516      -9.348   5.248  -3.910  1.00 97.46           C  
ATOM   4011  CD1 LEU B 516     -10.634   4.939  -3.150  1.00 97.46           C  
ATOM   4012  CD2 LEU B 516      -9.580   6.351  -4.937  1.00 97.46           C  
ATOM   4013  N   THR B 517      -5.302   4.173  -1.748  1.00 95.29           N  
ATOM   4014  CA  THR B 517      -3.954   4.458  -1.271  1.00 95.29           C  
ATOM   4015  C   THR B 517      -3.026   4.790  -2.436  1.00 95.29           C  
ATOM   4016  O   THR B 517      -2.680   3.913  -3.230  1.00 95.29           O  
ATOM   4017  CB  THR B 517      -3.379   3.270  -0.477  1.00 95.29           C  
ATOM   4018  CG2 THR B 517      -2.034   3.625   0.148  1.00 95.29           C  
ATOM   4019  OG1 THR B 517      -4.297   2.910   0.564  1.00 95.29           O  
ATOM   4020  N   ASN B 518      -2.667   6.001  -2.538  1.00 96.57           N  
ATOM   4021  CA  ASN B 518      -1.795   6.492  -3.600  1.00 96.57           C  
ATOM   4022  C   ASN B 518      -2.268   6.025  -4.974  1.00 96.57           C  
ATOM   4023  O   ASN B 518      -1.471   5.528  -5.773  1.00 96.57           O  
ATOM   4024  CB  ASN B 518      -0.351   6.050  -3.356  1.00 96.57           C  
ATOM   4025  CG  ASN B 518       0.283   6.754  -2.173  1.00 96.57           C  
ATOM   4026  ND2 ASN B 518       1.098   6.027  -1.417  1.00 96.57           N  
ATOM   4027  OD1 ASN B 518       0.042   7.942  -1.939  1.00 96.57           O  
ATOM   4028  N   ALA B 519      -3.598   6.077  -5.105  1.00 95.91           N  
ATOM   4029  CA  ALA B 519      -4.227   5.811  -6.396  1.00 95.91           C  
ATOM   4030  C   ALA B 519      -4.242   7.063  -7.268  1.00 95.91           C  
ATOM   4031  O   ALA B 519      -4.926   8.040  -6.951  1.00 95.91           O  
ATOM   4032  CB  ALA B 519      -5.648   5.287  -6.198  1.00 95.91           C  
ATOM   4033  N   ASP B 520      -3.528   7.033  -8.406  1.00 97.12           N  
ATOM   4034  CA  ASP B 520      -3.293   8.243  -9.187  1.00 97.12           C  
ATOM   4035  C   ASP B 520      -4.358   8.415 -10.268  1.00 97.12           C  
ATOM   4036  O   ASP B 520      -4.889   7.431 -10.786  1.00 97.12           O  
ATOM   4037  CB  ASP B 520      -1.901   8.210  -9.822  1.00 97.12           C  
ATOM   4038  CG  ASP B 520      -0.782   8.366  -8.806  1.00 97.12           C  
ATOM   4039  OD1 ASP B 520      -1.055   8.772  -7.656  1.00 97.12           O  
ATOM   4040  OD2 ASP B 520       0.383   8.084  -9.160  1.00 97.12           O1-
ATOM   4041  N   TYR B 521      -4.761   9.611 -10.555  1.00 97.95           N  
ATOM   4042  CA  TYR B 521      -5.521  10.058 -11.717  1.00 97.95           C  
ATOM   4043  C   TYR B 521      -4.702  11.024 -12.565  1.00 97.95           C  
ATOM   4044  O   TYR B 521      -4.425  12.149 -12.143  1.00 97.95           O  
ATOM   4045  CB  TYR B 521      -6.828  10.726 -11.280  1.00 97.95           C  
ATOM   4046  CG  TYR B 521      -7.632  11.293 -12.425  1.00 97.95           C  
ATOM   4047  CD1 TYR B 521      -7.399  12.585 -12.893  1.00 97.95           C  
ATOM   4048  CD2 TYR B 521      -8.626  10.540 -13.040  1.00 97.95           C  
ATOM   4049  CE1 TYR B 521      -8.139  13.112 -13.947  1.00 97.95           C  
ATOM   4050  CE2 TYR B 521      -9.372  11.057 -14.094  1.00 97.95           C  
ATOM   4051  CZ  TYR B 521      -9.121  12.342 -14.540  1.00 97.95           C  
ATOM   4052  OH  TYR B 521      -9.856  12.858 -15.583  1.00 97.95           O  
ATOM   4053  N   ILE B 522      -4.274  10.590 -13.745  1.00 95.90           N  
ATOM   4054  CA  ILE B 522      -3.459  11.409 -14.635  1.00 95.90           C  
ATOM   4055  C   ILE B 522      -4.106  11.471 -16.016  1.00 95.90           C  
ATOM   4056  O   ILE B 522      -3.977  10.538 -16.812  1.00 95.90           O  
ATOM   4057  CB  ILE B 522      -2.017  10.863 -14.743  1.00 95.90           C  
ATOM   4058  CG1 ILE B 522      -1.390  10.732 -13.350  1.00 95.90           C  
ATOM   4059  CG2 ILE B 522      -1.165  11.762 -15.644  1.00 95.90           C  
ATOM   4060  CD1 ILE B 522       0.040  10.209 -13.361  1.00 95.90           C  
ATOM   4061  N   ASN B 523      -4.830  12.514 -16.201  1.00 95.73           N  
ATOM   4062  CA  ASN B 523      -5.386  12.723 -17.534  1.00 95.73           C  
ATOM   4063  C   ASN B 523      -4.334  13.251 -18.504  1.00 95.73           C  
ATOM   4064  O   ASN B 523      -3.845  14.371 -18.346  1.00 95.73           O  
ATOM   4065  CB  ASN B 523      -6.581  13.678 -17.474  1.00 95.73           C  
ATOM   4066  CG  ASN B 523      -7.146  13.992 -18.845  1.00 95.73           C  
ATOM   4067  ND2 ASN B 523      -7.592  15.229 -19.033  1.00 95.73           N  
ATOM   4068  OD1 ASN B 523      -7.182  13.131 -19.727  1.00 95.73           O  
ATOM   4069  N   SER B 524      -4.018  12.510 -19.511  1.00 92.78           N  
ATOM   4070  CA  SER B 524      -2.976  12.888 -20.460  1.00 92.78           C  
ATOM   4071  C   SER B 524      -3.563  13.621 -21.662  1.00 92.78           C  
ATOM   4072  O   SER B 524      -2.824  14.115 -22.516  1.00 92.78           O  
ATOM   4073  CB  SER B 524      -2.205  11.654 -20.931  1.00 92.78           C  
ATOM   4074  OG  SER B 524      -3.066  10.750 -21.602  1.00 92.78           O  
ATOM   4075  N   ASN B 525      -4.952  13.729 -21.774  1.00 95.20           N  
ATOM   4076  CA  ASN B 525      -5.625  14.380 -22.893  1.00 95.20           C  
ATOM   4077  C   ASN B 525      -6.142  15.763 -22.508  1.00 95.20           C  
ATOM   4078  O   ASN B 525      -7.252  15.893 -21.988  1.00 95.20           O  
ATOM   4079  CB  ASN B 525      -6.772  13.509 -23.410  1.00 95.20           C  
ATOM   4080  CG  ASN B 525      -7.370  14.036 -24.699  1.00 95.20           C  
ATOM   4081  ND2 ASN B 525      -8.155  13.203 -25.373  1.00 95.20           N  
ATOM   4082  OD1 ASN B 525      -7.129  15.183 -25.087  1.00 95.20           O  
ATOM   4083  N   ASP B 526      -5.434  16.783 -22.841  1.00 95.23           N  
ATOM   4084  CA  ASP B 526      -5.753  18.161 -22.478  1.00 95.23           C  
ATOM   4085  C   ASP B 526      -7.076  18.600 -23.101  1.00 95.23           C  
ATOM   4086  O   ASP B 526      -7.713  19.539 -22.619  1.00 95.23           O  
ATOM   4087  CB  ASP B 526      -4.628  19.104 -22.911  1.00 95.23           C  
ATOM   4088  CG  ASP B 526      -3.393  18.995 -22.036  1.00 95.23           C  
ATOM   4089  OD1 ASP B 526      -3.439  18.299 -20.999  1.00 95.23           O  
ATOM   4090  OD2 ASP B 526      -2.364  19.614 -22.384  1.00 95.23           O1-
ATOM   4091  N   GLN B 527      -7.442  17.933 -24.180  1.00 95.70           N  
ATOM   4092  CA  GLN B 527      -8.676  18.306 -24.862  1.00 95.70           C  
ATOM   4093  C   GLN B 527      -9.882  18.156 -23.939  1.00 95.70           C  
ATOM   4094  O   GLN B 527     -10.849  18.913 -24.044  1.00 95.70           O  
ATOM   4095  CB  GLN B 527      -8.871  17.459 -26.121  1.00 95.70           C  
ATOM   4096  CG  GLN B 527      -9.953  17.984 -27.054  1.00 95.70           C  
ATOM   4097  CD  GLN B 527      -9.652  19.376 -27.578  1.00 95.70           C  
ATOM   4098  NE2 GLN B 527     -10.614  20.282 -27.443  1.00 95.70           N  
ATOM   4099  OE1 GLN B 527      -8.562  19.635 -28.098  1.00 95.70           O  
ATOM   4100  N   ILE B 528      -9.807  17.228 -23.007  1.00 96.07           N  
ATOM   4101  CA  ILE B 528     -10.884  17.037 -22.041  1.00 96.07           C  
ATOM   4102  C   ILE B 528     -11.071  18.309 -21.218  1.00 96.07           C  
ATOM   4103  O   ILE B 528     -12.193  18.798 -21.066  1.00 96.07           O  
ATOM   4104  CB  ILE B 528     -10.604  15.834 -21.113  1.00 96.07           C  
ATOM   4105  CG1 ILE B 528     -10.637  14.525 -21.911  1.00 96.07           C  
ATOM   4106  CG2 ILE B 528     -11.610  15.797 -19.959  1.00 96.07           C  
ATOM   4107  CD1 ILE B 528     -10.077  13.327 -21.157  1.00 96.07           C  
ATOM   4108  N   VAL B 529     -10.000  18.864 -20.744  1.00 96.85           N  
ATOM   4109  CA  VAL B 529     -10.044  20.063 -19.913  1.00 96.85           C  
ATOM   4110  C   VAL B 529     -10.512  21.253 -20.747  1.00 96.85           C  
ATOM   4111  O   VAL B 529     -11.336  22.052 -20.294  1.00 96.85           O  
ATOM   4112  CB  VAL B 529      -8.667  20.365 -19.279  1.00 96.85           C  
ATOM   4113  CG1 VAL B 529      -8.744  21.602 -18.385  1.00 96.85           C  
ATOM   4114  CG2 VAL B 529      -8.170  19.159 -18.485  1.00 96.85           C  
ATOM   4115  N   ILE B 530     -10.011  21.344 -21.959  1.00 96.45           N  
ATOM   4116  CA  ILE B 530     -10.361  22.433 -22.865  1.00 96.45           C  
ATOM   4117  C   ILE B 530     -11.856  22.385 -23.175  1.00 96.45           C  
ATOM   4118  O   ILE B 530     -12.544  23.406 -23.102  1.00 96.45           O  
ATOM   4119  CB  ILE B 530      -9.540  22.368 -24.172  1.00 96.45           C  
ATOM   4120  CG1 ILE B 530      -8.060  22.644 -23.887  1.00 96.45           C  
ATOM   4121  CG2 ILE B 530     -10.092  23.354 -25.206  1.00 96.45           C  
ATOM   4122  CD1 ILE B 530      -7.130  22.278 -25.036  1.00 96.45           C  
ATOM   4123  N   ASP B 531     -12.383  21.149 -23.476  1.00 96.33           N  
ATOM   4124  CA  ASP B 531     -13.797  21.015 -23.812  1.00 96.33           C  
ATOM   4125  C   ASP B 531     -14.680  21.304 -22.599  1.00 96.33           C  
ATOM   4126  O   ASP B 531     -15.784  21.833 -22.741  1.00 96.33           O  
ATOM   4127  CB  ASP B 531     -14.090  19.615 -24.353  1.00 96.33           C  
ATOM   4128  CG  ASP B 531     -13.559  19.400 -25.760  1.00 96.33           C  
ATOM   4129  OD1 ASP B 531     -13.125  20.379 -26.404  1.00 96.33           O  
ATOM   4130  OD2 ASP B 531     -13.576  18.241 -26.228  1.00 96.33           O1-
ATOM   4131  N   VAL B 532     -14.245  20.944 -21.462  1.00 96.32           N  
ATOM   4132  CA  VAL B 532     -14.981  21.270 -20.245  1.00 96.32           C  
ATOM   4133  C   VAL B 532     -15.043  22.786 -20.069  1.00 96.32           C  
ATOM   4134  O   VAL B 532     -16.106  23.340 -19.777  1.00 96.32           O  
ATOM   4135  CB  VAL B 532     -14.339  20.616 -19.001  1.00 96.32           C  
ATOM   4136  CG1 VAL B 532     -14.956  21.172 -17.719  1.00 96.32           C  
ATOM   4137  CG2 VAL B 532     -14.495  19.097 -19.057  1.00 96.32           C  
ATOM   4138  N   ALA B 533     -13.923  23.394 -20.256  1.00 95.60           N  
ATOM   4139  CA  ALA B 533     -13.867  24.849 -20.144  1.00 95.60           C  
ATOM   4140  C   ALA B 533     -14.790  25.513 -21.162  1.00 95.60           C  
ATOM   4141  O   ALA B 533     -15.394  26.549 -20.878  1.00 95.60           O  
ATOM   4142  CB  ALA B 533     -12.434  25.342 -20.329  1.00 95.60           C  
ATOM   4143  N   ASN B 534     -14.868  24.872 -22.332  1.00 95.24           N  
ATOM   4144  CA  ASN B 534     -15.724  25.395 -23.392  1.00 95.24           C  
ATOM   4145  C   ASN B 534     -17.186  25.020 -23.168  1.00 95.24           C  
ATOM   4146  O   ASN B 534     -18.068  25.481 -23.894  1.00 95.24           O  
ATOM   4147  CB  ASN B 534     -15.251  24.897 -24.759  1.00 95.24           C  
ATOM   4148  CG  ASN B 534     -13.948  25.537 -25.195  1.00 95.24           C  
ATOM   4149  ND2 ASN B 534     -13.233  24.872 -26.095  1.00 95.24           N  
ATOM   4150  OD1 ASN B 534     -13.586  26.619 -24.726  1.00 95.24           O  
ATOM   4151  N   GLY B 535     -17.436  24.161 -22.225  1.00 94.26           N  
ATOM   4152  CA  GLY B 535     -18.796  23.759 -21.901  1.00 94.26           C  
ATOM   4153  C   GLY B 535     -19.347  22.706 -22.844  1.00 94.26           C  
ATOM   4154  O   GLY B 535     -20.562  22.514 -22.925  1.00 94.26           O  
ATOM   4155  N   THR B 536     -18.509  21.985 -23.630  1.00 94.48           N  
ATOM   4156  CA  THR B 536     -18.972  21.029 -24.629  1.00 94.48           C  
ATOM   4157  C   THR B 536     -18.780  19.597 -24.138  1.00 94.48           C  
ATOM   4158  O   THR B 536     -19.345  18.660 -24.705  1.00 94.48           O  
ATOM   4159  CB  THR B 536     -18.235  21.219 -25.968  1.00 94.48           C  
ATOM   4160  CG2 THR B 536     -18.497  22.604 -26.549  1.00 94.48           C  
ATOM   4161  OG1 THR B 536     -16.827  21.060 -25.758  1.00 94.48           O  
ATOM   4162  N   ALA B 537     -17.985  19.412 -23.099  1.00 94.13           N  
ATOM   4163  CA  ALA B 537     -17.715  18.078 -22.568  1.00 94.13           C  
ATOM   4164  C   ALA B 537     -18.863  17.596 -21.686  1.00 94.13           C  
ATOM   4165  O   ALA B 537     -19.699  18.393 -21.254  1.00 94.13           O  
ATOM   4166  CB  ALA B 537     -16.406  18.072 -21.782  1.00 94.13           C  
ATOM   4167  N   HIS B 538     -18.930  16.262 -21.495  1.00 93.05           N  
ATOM   4168  CA  HIS B 538     -19.840  15.705 -20.501  1.00 93.05           C  
ATOM   4169  C   HIS B 538     -19.573  16.293 -19.119  1.00 93.05           C  
ATOM   4170  O   HIS B 538     -18.418  16.502 -18.741  1.00 93.05           O  
ATOM   4171  CB  HIS B 538     -19.716  14.181 -20.456  1.00 93.05           C  
ATOM   4172  CG  HIS B 538     -20.833  13.509 -19.722  1.00 93.05           C  
ATOM   4173  CD2 HIS B 538     -21.918  12.838 -20.176  1.00 93.05           C  
ATOM   4174  ND1 HIS B 538     -20.913  13.487 -18.347  1.00 93.05           N  
ATOM   4175  CE1 HIS B 538     -22.001  12.829 -17.985  1.00 93.05           C  
ATOM   4176  NE2 HIS B 538     -22.629  12.424 -19.076  1.00 93.05           N  
ATOM   4177  N   PRO B 539     -20.578  16.480 -18.347  1.00 88.24           N  
ATOM   4178  CA  PRO B 539     -20.393  17.149 -17.057  1.00 88.24           C  
ATOM   4179  C   PRO B 539     -19.612  16.298 -16.058  1.00 88.24           C  
ATOM   4180  O   PRO B 539     -19.146  16.810 -15.037  1.00 88.24           O  
ATOM   4181  CB  PRO B 539     -21.826  17.382 -16.571  1.00 88.24           C  
ATOM   4182  CG  PRO B 539     -22.659  16.434 -17.372  1.00 88.24           C  
ATOM   4183  CD  PRO B 539     -21.974  16.188 -18.685  1.00 88.24           C  
ATOM   4184  N   ASP B 540     -19.446  15.055 -16.247  1.00 89.24           N  
ATOM   4185  CA  ASP B 540     -18.857  14.169 -15.248  1.00 89.24           C  
ATOM   4186  C   ASP B 540     -17.372  13.941 -15.523  1.00 89.24           C  
ATOM   4187  O   ASP B 540     -16.851  12.850 -15.280  1.00 89.24           O  
ATOM   4188  CB  ASP B 540     -19.598  12.831 -15.213  1.00 89.24           C  
ATOM   4189  CG  ASP B 540     -21.012  12.950 -14.675  1.00 89.24           C  
ATOM   4190  OD1 ASP B 540     -21.340  13.977 -14.042  1.00 89.24           O  
ATOM   4191  OD2 ASP B 540     -21.806  12.007 -14.882  1.00 89.24           O1-
ATOM   4192  N   MET B 541     -16.710  14.922 -16.095  1.00 93.39           N  
ATOM   4193  CA  MET B 541     -15.263  14.845 -16.270  1.00 93.39           C  
ATOM   4194  C   MET B 541     -14.538  15.200 -14.976  1.00 93.39           C  
ATOM   4195  O   MET B 541     -14.370  16.378 -14.657  1.00 93.39           O  
ATOM   4196  CB  MET B 541     -14.806  15.774 -17.396  1.00 93.39           C  
ATOM   4197  CG  MET B 541     -15.601  15.616 -18.682  1.00 93.39           C  
ATOM   4198  SD  MET B 541     -15.409  13.950 -19.427  1.00 93.39           S  
ATOM   4199  CE  MET B 541     -16.834  13.935 -20.550  1.00 93.39           C  
ATOM   4200  N   MET B 542     -14.121  14.162 -14.166  1.00 96.07           N  
ATOM   4201  CA  MET B 542     -13.535  14.426 -12.854  1.00 96.07           C  
ATOM   4202  C   MET B 542     -12.691  13.244 -12.388  1.00 96.07           C  
ATOM   4203  O   MET B 542     -12.740  12.167 -12.984  1.00 96.07           O  
ATOM   4204  CB  MET B 542     -14.628  14.726 -11.827  1.00 96.07           C  
ATOM   4205  CG  MET B 542     -15.588  13.569 -11.598  1.00 96.07           C  
ATOM   4206  SD  MET B 542     -17.177  14.111 -10.858  1.00 96.07           S  
ATOM   4207  CE  MET B 542     -17.962  14.871 -12.307  1.00 96.07           C  
ATOM   4208  N   ALA B 543     -11.862  13.428 -11.322  1.00 97.87           N  
ATOM   4209  CA  ALA B 543     -10.992  12.370 -10.816  1.00 97.87           C  
ATOM   4210  C   ALA B 543     -11.756  11.426  -9.892  1.00 97.87           C  
ATOM   4211  O   ALA B 543     -11.672  10.204 -10.035  1.00 97.87           O  
ATOM   4212  CB  ALA B 543      -9.794  12.970 -10.084  1.00 97.87           C  
ATOM   4213  N   LEU B 544     -12.494  11.929  -8.943  1.00 98.24           N  
ATOM   4214  CA  LEU B 544     -13.218  11.123  -7.965  1.00 98.24           C  
ATOM   4215  C   LEU B 544     -14.669  11.577  -7.855  1.00 98.24           C  
ATOM   4216  O   LEU B 544     -14.941  12.770  -7.703  1.00 98.24           O  
ATOM   4217  CB  LEU B 544     -12.540  11.205  -6.595  1.00 98.24           C  
ATOM   4218  CG  LEU B 544     -13.304  10.589  -5.423  1.00 98.24           C  
ATOM   4219  CD1 LEU B 544     -13.360   9.072  -5.565  1.00 98.24           C  
ATOM   4220  CD2 LEU B 544     -12.661  10.983  -4.098  1.00 98.24           C  
ATOM   4221  N   TYR B 545     -15.552  10.701  -7.987  1.00 98.00           N  
ATOM   4222  CA  TYR B 545     -16.967  10.905  -7.699  1.00 98.00           C  
ATOM   4223  C   TYR B 545     -17.430   9.997  -6.566  1.00 98.00           C  
ATOM   4224  O   TYR B 545     -17.214   8.784  -6.607  1.00 98.00           O  
ATOM   4225  CB  TYR B 545     -17.813  10.652  -8.951  1.00 98.00           C  
ATOM   4226  CG  TYR B 545     -19.298  10.785  -8.717  1.00 98.00           C  
ATOM   4227  CD1 TYR B 545     -20.120   9.661  -8.668  1.00 98.00           C  
ATOM   4228  CD2 TYR B 545     -19.884  12.035  -8.546  1.00 98.00           C  
ATOM   4229  CE1 TYR B 545     -21.489   9.780  -8.454  1.00 98.00           C  
ATOM   4230  CE2 TYR B 545     -21.252  12.166  -8.333  1.00 98.00           C  
ATOM   4231  CZ  TYR B 545     -22.045  11.034  -8.288  1.00 98.00           C  
ATOM   4232  OH  TYR B 545     -23.400  11.157  -8.077  1.00 98.00           O  
ATOM   4233  N   VAL B 546     -17.967  10.523  -5.499  1.00 98.16           N  
ATOM   4234  CA  VAL B 546     -18.647   9.777  -4.446  1.00 98.16           C  
ATOM   4235  C   VAL B 546     -20.126  10.158  -4.415  1.00 98.16           C  
ATOM   4236  O   VAL B 546     -20.473  11.297  -4.091  1.00 98.16           O  
ATOM   4237  CB  VAL B 546     -18.003  10.030  -3.065  1.00 98.16           C  
ATOM   4238  CG1 VAL B 546     -18.657   9.157  -1.995  1.00 98.16           C  
ATOM   4239  CG2 VAL B 546     -16.498   9.772  -3.123  1.00 98.16           C  
ATOM   4240  N   GLY B 547     -20.913   9.166  -4.692  1.00 96.42           N  
ATOM   4241  CA  GLY B 547     -22.309   9.464  -4.968  1.00 96.42           C  
ATOM   4242  C   GLY B 547     -23.215   9.241  -3.772  1.00 96.42           C  
ATOM   4243  O   GLY B 547     -22.737   9.025  -2.656  1.00 96.42           O  
ATOM   4244  N   GLN B 548     -24.493   9.258  -3.980  1.00 95.49           N  
ATOM   4245  CA  GLN B 548     -25.554   9.307  -2.979  1.00 95.49           C  
ATOM   4246  C   GLN B 548     -25.515   8.078  -2.076  1.00 95.49           C  
ATOM   4247  O   GLN B 548     -25.308   6.959  -2.550  1.00 95.49           O  
ATOM   4248  CB  GLN B 548     -26.923   9.422  -3.651  1.00 95.49           C  
ATOM   4249  CG  GLN B 548     -27.087  10.675  -4.501  1.00 95.49           C  
ATOM   4250  CD  GLN B 548     -26.770  10.437  -5.965  1.00 95.49           C  
ATOM   4251  NE2 GLN B 548     -27.278  11.307  -6.831  1.00 95.49           N  
ATOM   4252  OE1 GLN B 548     -26.075   9.478  -6.315  1.00 95.49           O  
ATOM   4253  N   ASN B 549     -25.685   8.304  -0.815  1.00 95.74           N  
ATOM   4254  CA  ASN B 549     -25.813   7.291   0.227  1.00 95.74           C  
ATOM   4255  C   ASN B 549     -24.522   6.496   0.399  1.00 95.74           C  
ATOM   4256  O   ASN B 549     -24.518   5.440   1.033  1.00 95.74           O  
ATOM   4257  CB  ASN B 549     -26.980   6.350  -0.079  1.00 95.74           C  
ATOM   4258  CG  ASN B 549     -28.315   7.067  -0.119  1.00 95.74           C  
ATOM   4259  ND2 ASN B 549     -29.006   6.972  -1.249  1.00 95.74           N  
ATOM   4260  OD1 ASN B 549     -28.721   7.702   0.858  1.00 95.74           O  
ATOM   4261  N   SER B 550     -23.446   6.903  -0.218  1.00 97.95           N  
ATOM   4262  CA  SER B 550     -22.147   6.293   0.048  1.00 97.95           C  
ATOM   4263  C   SER B 550     -21.496   6.899   1.287  1.00 97.95           C  
ATOM   4264  O   SER B 550     -21.626   8.098   1.539  1.00 97.95           O  
ATOM   4265  CB  SER B 550     -21.221   6.458  -1.158  1.00 97.95           C  
ATOM   4266  OG  SER B 550     -21.743   5.783  -2.289  1.00 97.95           O  
ATOM   4267  N   TYR B 551     -20.868   6.111   2.062  1.00 97.68           N  
ATOM   4268  CA  TYR B 551     -20.180   6.641   3.234  1.00 97.68           C  
ATOM   4269  C   TYR B 551     -18.989   5.767   3.609  1.00 97.68           C  
ATOM   4270  O   TYR B 551     -18.849   4.650   3.106  1.00 97.68           O  
ATOM   4271  CB  TYR B 551     -21.143   6.748   4.421  1.00 97.68           C  
ATOM   4272  CG  TYR B 551     -21.735   5.425   4.843  1.00 97.68           C  
ATOM   4273  CD1 TYR B 551     -22.878   4.923   4.224  1.00 97.68           C  
ATOM   4274  CD2 TYR B 551     -21.155   4.676   5.860  1.00 97.68           C  
ATOM   4275  CE1 TYR B 551     -23.429   3.706   4.611  1.00 97.68           C  
ATOM   4276  CE2 TYR B 551     -21.697   3.457   6.255  1.00 97.68           C  
ATOM   4277  CZ  TYR B 551     -22.832   2.981   5.625  1.00 97.68           C  
ATOM   4278  OH  TYR B 551     -23.373   1.775   6.012  1.00 97.68           O  
ATOM   4279  N   ASN B 552     -18.073   6.290   4.448  1.00 97.24           N  
ATOM   4280  CA  ASN B 552     -16.818   5.674   4.865  1.00 97.24           C  
ATOM   4281  C   ASN B 552     -15.860   5.503   3.689  1.00 97.24           C  
ATOM   4282  O   ASN B 552     -15.443   4.386   3.380  1.00 97.24           O  
ATOM   4283  CB  ASN B 552     -17.079   4.325   5.537  1.00 97.24           C  
ATOM   4284  CG  ASN B 552     -17.827   4.461   6.849  1.00 97.24           C  
ATOM   4285  ND2 ASN B 552     -18.443   3.373   7.296  1.00 97.24           N  
ATOM   4286  OD1 ASN B 552     -17.852   5.536   7.455  1.00 97.24           O  
ATOM   4287  N   ILE B 553     -15.598   6.588   3.031  1.00 98.36           N  
ATOM   4288  CA  ILE B 553     -14.659   6.635   1.916  1.00 98.36           C  
ATOM   4289  C   ILE B 553     -13.377   7.341   2.350  1.00 98.36           C  
ATOM   4290  O   ILE B 553     -13.413   8.496   2.781  1.00 98.36           O  
ATOM   4291  CB  ILE B 553     -15.273   7.345   0.689  1.00 98.36           C  
ATOM   4292  CG1 ILE B 553     -16.672   6.791   0.396  1.00 98.36           C  
ATOM   4293  CG2 ILE B 553     -14.360   7.200  -0.532  1.00 98.36           C  
ATOM   4294  CD1 ILE B 553     -16.687   5.317   0.014  1.00 98.36           C  
ATOM   4295  N   ASN B 554     -12.241   6.658   2.288  1.00 97.78           N  
ATOM   4296  CA  ASN B 554     -10.959   7.213   2.709  1.00 97.78           C  
ATOM   4297  C   ASN B 554      -9.965   7.268   1.552  1.00 97.78           C  
ATOM   4298  O   ASN B 554      -9.724   6.260   0.886  1.00 97.78           O  
ATOM   4299  CB  ASN B 554     -10.378   6.402   3.869  1.00 97.78           C  
ATOM   4300  CG  ASN B 554     -11.333   6.293   5.041  1.00 97.78           C  
ATOM   4301  ND2 ASN B 554     -11.443   5.097   5.608  1.00 97.78           N  
ATOM   4302  OD1 ASN B 554     -11.968   7.276   5.434  1.00 97.78           O  
ATOM   4303  N   VAL B 555      -9.423   8.436   1.298  1.00 97.90           N  
ATOM   4304  CA  VAL B 555      -8.394   8.639   0.285  1.00 97.90           C  
ATOM   4305  C   VAL B 555      -7.095   9.088   0.950  1.00 97.90           C  
ATOM   4306  O   VAL B 555      -7.061  10.116   1.631  1.00 97.90           O  
ATOM   4307  CB  VAL B 555      -8.836   9.675  -0.774  1.00 97.90           C  
ATOM   4308  CG1 VAL B 555      -7.772   9.825  -1.860  1.00 97.90           C  
ATOM   4309  CG2 VAL B 555     -10.176   9.272  -1.386  1.00 97.90           C  
ATOM   4310  N   PHE B 556      -6.035   8.290   0.759  1.00 97.17           N  
ATOM   4311  CA  PHE B 556      -4.715   8.611   1.289  1.00 97.17           C  
ATOM   4312  C   PHE B 556      -3.702   8.767   0.161  1.00 97.17           C  
ATOM   4313  O   PHE B 556      -3.338   7.788  -0.494  1.00 97.17           O  
ATOM   4314  CB  PHE B 556      -4.249   7.527   2.267  1.00 97.17           C  
ATOM   4315  CG  PHE B 556      -5.103   7.414   3.500  1.00 97.17           C  
ATOM   4316  CD1 PHE B 556      -4.878   8.238   4.596  1.00 97.17           C  
ATOM   4317  CD2 PHE B 556      -6.133   6.484   3.563  1.00 97.17           C  
ATOM   4318  CE1 PHE B 556      -5.668   8.135   5.739  1.00 97.17           C  
ATOM   4319  CE2 PHE B 556      -6.926   6.376   4.702  1.00 97.17           C  
ATOM   4320  CZ  PHE B 556      -6.691   7.201   5.789  1.00 97.17           C  
ATOM   4321  N   GLY B 557      -3.348  10.009  -0.040  1.00 93.74           N  
ATOM   4322  CA  GLY B 557      -2.392  10.303  -1.095  1.00 93.74           C  
ATOM   4323  C   GLY B 557      -2.988  10.199  -2.486  1.00 93.74           C  
ATOM   4324  O   GLY B 557      -4.204  10.062  -2.638  1.00 93.74           O  
ATOM   4325  N   GLY B 558      -2.030  10.271  -3.470  1.00 95.09           N  
ATOM   4326  CA  GLY B 558      -2.387  10.216  -4.878  1.00 95.09           C  
ATOM   4327  C   GLY B 558      -2.159  11.529  -5.603  1.00 95.09           C  
ATOM   4328  O   GLY B 558      -2.366  12.603  -5.033  1.00 95.09           O  
ATOM   4329  N   SER B 559      -1.744  11.382  -6.843  1.00 97.67           N  
ATOM   4330  CA  SER B 559      -1.600  12.525  -7.740  1.00 97.67           C  
ATOM   4331  C   SER B 559      -2.777  12.622  -8.704  1.00 97.67           C  
ATOM   4332  O   SER B 559      -3.042  11.690  -9.465  1.00 97.67           O  
ATOM   4333  CB  SER B 559      -0.292  12.427  -8.527  1.00 97.67           C  
ATOM   4334  OG  SER B 559       0.825  12.484  -7.656  1.00 97.67           O  
ATOM   4335  N   TRP B 560      -3.510  13.669  -8.646  1.00 98.08           N  
ATOM   4336  CA  TRP B 560      -4.641  13.901  -9.538  1.00 98.08           C  
ATOM   4337  C   TRP B 560      -4.378  15.093 -10.452  1.00 98.08           C  
ATOM   4338  O   TRP B 560      -4.461  16.245 -10.020  1.00 98.08           O  
ATOM   4339  CB  TRP B 560      -5.923  14.132  -8.733  1.00 98.08           C  
ATOM   4340  CG  TRP B 560      -6.301  12.983  -7.848  1.00 98.08           C  
ATOM   4341  CD1 TRP B 560      -5.719  11.747  -7.808  1.00 98.08           C  
ATOM   4342  CD2 TRP B 560      -7.352  12.963  -6.876  1.00 98.08           C  
ATOM   4343  CE2 TRP B 560      -7.349  11.681  -6.284  1.00 98.08           C  
ATOM   4344  CE3 TRP B 560      -8.296  13.906  -6.449  1.00 98.08           C  
ATOM   4345  NE1 TRP B 560      -6.344  10.959  -6.869  1.00 98.08           N  
ATOM   4346  CZ2 TRP B 560      -8.255  11.318  -5.284  1.00 98.08           C  
ATOM   4347  CZ3 TRP B 560      -9.197  13.544  -5.454  1.00 98.08           C  
ATOM   4348  CH2 TRP B 560      -9.168  12.260  -4.885  1.00 98.08           C  
ATOM   4349  N   ARG B 561      -4.095  14.791 -11.715  1.00 97.46           N  
ATOM   4350  CA  ARG B 561      -3.644  15.851 -12.611  1.00 97.46           C  
ATOM   4351  C   ARG B 561      -4.591  16.007 -13.796  1.00 97.46           C  
ATOM   4352  O   ARG B 561      -5.060  15.015 -14.356  1.00 97.46           O  
ATOM   4353  CB  ARG B 561      -2.224  15.568 -13.108  1.00 97.46           C  
ATOM   4354  CG  ARG B 561      -1.155  15.725 -12.039  1.00 97.46           C  
ATOM   4355  CD  ARG B 561       0.243  15.763 -12.641  1.00 97.46           C  
ATOM   4356  NE  ARG B 561       0.559  14.524 -13.347  1.00 97.46           N  
ATOM   4357  CZ  ARG B 561       1.114  13.453 -12.787  1.00 97.46           C  
ATOM   4358  NH1 ARG B 561       1.427  13.448 -11.496  1.00 97.46           N1+
ATOM   4359  NH2 ARG B 561       1.359  12.379 -13.523  1.00 97.46           N  
ATOM   4360  N   ASN B 562      -4.928  17.260 -14.073  1.00 97.19           N  
ATOM   4361  CA  ASN B 562      -5.656  17.689 -15.262  1.00 97.19           C  
ATOM   4362  C   ASN B 562      -7.039  17.048 -15.334  1.00 97.19           C  
ATOM   4363  O   ASN B 562      -7.426  16.512 -16.374  1.00 97.19           O  
ATOM   4364  CB  ASN B 562      -4.856  17.369 -16.527  1.00 97.19           C  
ATOM   4365  CG  ASN B 562      -3.617  18.231 -16.668  1.00 97.19           C  
ATOM   4366  ND2 ASN B 562      -2.578  17.679 -17.282  1.00 97.19           N  
ATOM   4367  OD1 ASN B 562      -3.594  19.383 -16.227  1.00 97.19           O  
ATOM   4368  N   PHE B 563      -7.598  17.077 -14.176  1.00 96.60           N  
ATOM   4369  CA  PHE B 563      -9.011  16.719 -14.153  1.00 96.60           C  
ATOM   4370  C   PHE B 563      -9.858  17.821 -14.779  1.00 96.60           C  
ATOM   4371  O   PHE B 563      -9.484  18.995 -14.745  1.00 96.60           O  
ATOM   4372  CB  PHE B 563      -9.476  16.451 -12.718  1.00 96.60           C  
ATOM   4373  CG  PHE B 563      -9.006  17.480 -11.726  1.00 96.60           C  
ATOM   4374  CD1 PHE B 563      -7.832  17.289 -11.008  1.00 96.60           C  
ATOM   4375  CD2 PHE B 563      -9.739  18.640 -11.511  1.00 96.60           C  
ATOM   4376  CE1 PHE B 563      -7.395  18.240 -10.088  1.00 96.60           C  
ATOM   4377  CE2 PHE B 563      -9.309  19.595 -10.594  1.00 96.60           C  
ATOM   4378  CZ  PHE B 563      -8.137  19.392  -9.883  1.00 96.60           C  
ATOM   4379  N   GLY B 564     -10.961  17.569 -15.503  1.00 94.09           N  
ATOM   4380  CA  GLY B 564     -11.733  18.516 -16.292  1.00 94.09           C  
ATOM   4381  C   GLY B 564     -12.557  19.467 -15.445  1.00 94.09           C  
ATOM   4382  O   GLY B 564     -12.310  20.674 -15.438  1.00 94.09           O  
ATOM   4383  N   LYS B 565     -13.384  18.924 -14.549  1.00 95.33           N  
ATOM   4384  CA  LYS B 565     -14.333  19.770 -13.830  1.00 95.33           C  
ATOM   4385  C   LYS B 565     -14.021  19.799 -12.337  1.00 95.33           C  
ATOM   4386  O   LYS B 565     -13.999  20.868 -11.722  1.00 95.33           O  
ATOM   4387  CB  LYS B 565     -15.765  19.284 -14.057  1.00 95.33           C  
ATOM   4388  CG  LYS B 565     -16.829  20.324 -13.739  1.00 95.33           C  
ATOM   4389  CD  LYS B 565     -18.165  19.970 -14.379  1.00 95.33           C  
ATOM   4390  CE  LYS B 565     -19.199  21.066 -14.159  1.00 95.33           C  
ATOM   4391  NZ  LYS B 565     -20.486  20.761 -14.852  1.00 95.33           N1+
ATOM   4392  N   LYS B 566     -13.866  18.716 -11.815  1.00 96.54           N  
ATOM   4393  CA  LYS B 566     -13.622  18.615 -10.380  1.00 96.54           C  
ATOM   4394  C   LYS B 566     -12.574  17.548 -10.074  1.00 96.54           C  
ATOM   4395  O   LYS B 566     -12.555  16.490 -10.706  1.00 96.54           O  
ATOM   4396  CB  LYS B 566     -14.920  18.302  -9.635  1.00 96.54           C  
ATOM   4397  CG  LYS B 566     -16.061  19.258  -9.951  1.00 96.54           C  
ATOM   4398  CD  LYS B 566     -17.381  18.765  -9.372  1.00 96.54           C  
ATOM   4399  CE  LYS B 566     -18.531  19.699  -9.724  1.00 96.54           C  
ATOM   4400  NZ  LYS B 566     -19.839  19.180  -9.225  1.00 96.54           N1+
ATOM   4401  N   ALA B 567     -11.660  17.830  -9.064  1.00 97.94           N  
ATOM   4402  CA  ALA B 567     -10.854  16.730  -8.542  1.00 97.94           C  
ATOM   4403  C   ALA B 567     -11.723  15.714  -7.806  1.00 97.94           C  
ATOM   4404  O   ALA B 567     -11.614  14.509  -8.041  1.00 97.94           O  
ATOM   4405  CB  ALA B 567      -9.762  17.262  -7.617  1.00 97.94           C  
ATOM   4406  N   ALA B 568     -12.634  16.205  -6.961  1.00 98.22           N  
ATOM   4407  CA  ALA B 568     -13.590  15.335  -6.281  1.00 98.22           C  
ATOM   4408  C   ALA B 568     -14.973  15.978  -6.224  1.00 98.22           C  
ATOM   4409  O   ALA B 568     -15.098  17.173  -5.947  1.00 98.22           O  
ATOM   4410  CB  ALA B 568     -13.101  15.006  -4.873  1.00 98.22           C  
ATOM   4411  N   TYR B 569     -15.925  15.206  -6.554  1.00 97.90           N  
ATOM   4412  CA  TYR B 569     -17.330  15.562  -6.393  1.00 97.90           C  
ATOM   4413  C   TYR B 569     -18.002  14.677  -5.351  1.00 97.90           C  
ATOM   4414  O   TYR B 569     -18.154  13.470  -5.557  1.00 97.90           O  
ATOM   4415  CB  TYR B 569     -18.070  15.448  -7.730  1.00 97.90           C  
ATOM   4416  CG  TYR B 569     -19.489  15.961  -7.684  1.00 97.90           C  
ATOM   4417  CD1 TYR B 569     -20.505  15.318  -8.387  1.00 97.90           C  
ATOM   4418  CD2 TYR B 569     -19.815  17.089  -6.939  1.00 97.90           C  
ATOM   4419  CE1 TYR B 569     -21.814  15.788  -8.349  1.00 97.90           C  
ATOM   4420  CE2 TYR B 569     -21.121  17.568  -6.894  1.00 97.90           C  
ATOM   4421  CZ  TYR B 569     -22.111  16.912  -7.601  1.00 97.90           C  
ATOM   4422  OH  TYR B 569     -23.405  17.381  -7.560  1.00 97.90           O  
ATOM   4423  N   LEU B 570     -18.347  15.264  -4.179  1.00 97.82           N  
ATOM   4424  CA  LEU B 570     -18.980  14.549  -3.076  1.00 97.82           C  
ATOM   4425  C   LEU B 570     -20.466  14.881  -2.995  1.00 97.82           C  
ATOM   4426  O   LEU B 570     -20.847  15.905  -2.422  1.00 97.82           O  
ATOM   4427  CB  LEU B 570     -18.295  14.892  -1.751  1.00 97.82           C  
ATOM   4428  CG  LEU B 570     -16.770  14.771  -1.725  1.00 97.82           C  
ATOM   4429  CD1 LEU B 570     -16.241  15.041  -0.320  1.00 97.82           C  
ATOM   4430  CD2 LEU B 570     -16.334  13.393  -2.210  1.00 97.82           C  
ATOM   4431  N   GLU B 571     -21.242  13.994  -3.487  1.00 96.30           N  
ATOM   4432  CA  GLU B 571     -22.670  14.252  -3.639  1.00 96.30           C  
ATOM   4433  C   GLU B 571     -23.490  13.417  -2.660  1.00 96.30           C  
ATOM   4434  O   GLU B 571     -23.532  12.189  -2.766  1.00 96.30           O  
ATOM   4435  CB  GLU B 571     -23.119  13.969  -5.075  1.00 96.30           C  
ATOM   4436  CG  GLU B 571     -24.559  14.369  -5.361  1.00 96.30           C  
ATOM   4437  CD  GLU B 571     -24.997  14.060  -6.783  1.00 96.30           C  
ATOM   4438  OE1 GLU B 571     -25.903  14.750  -7.303  1.00 96.30           O  
ATOM   4439  OE2 GLU B 571     -24.431  13.118  -7.382  1.00 96.30           O1-
ATOM   4440  N   CYS B 572     -24.173  13.991  -1.680  1.00 94.88           N  
ATOM   4441  CA  CYS B 572     -25.059  13.327  -0.731  1.00 94.88           C  
ATOM   4442  C   CYS B 572     -24.347  12.172  -0.037  1.00 94.88           C  
ATOM   4443  O   CYS B 572     -24.912  11.086   0.109  1.00 94.88           O  
ATOM   4444  CB  CYS B 572     -26.313  12.813  -1.438  1.00 94.88           C  
ATOM   4445  SG  CYS B 572     -27.307  14.118  -2.195  1.00 94.88           S  
ATOM   4446  N   CYS B 573     -23.148  12.326   0.165  1.00 96.16           N  
ATOM   4447  CA  CYS B 573     -22.367  11.303   0.852  1.00 96.16           C  
ATOM   4448  C   CYS B 573     -21.912  11.792   2.222  1.00 96.16           C  
ATOM   4449  O   CYS B 573     -22.077  12.968   2.552  1.00 96.16           O  
ATOM   4450  CB  CYS B 573     -21.153  10.902   0.015  1.00 96.16           C  
ATOM   4451  SG  CYS B 573     -19.969  12.242  -0.239  1.00 96.16           S  
ATOM   4452  N   SER B 574     -21.442  10.880   3.045  1.00 96.65           N  
ATOM   4453  CA  SER B 574     -20.988  11.205   4.393  1.00 96.65           C  
ATOM   4454  C   SER B 574     -19.706  10.457   4.741  1.00 96.65           C  
ATOM   4455  O   SER B 574     -19.396   9.430   4.134  1.00 96.65           O  
ATOM   4456  CB  SER B 574     -22.075  10.876   5.418  1.00 96.65           C  
ATOM   4457  OG  SER B 574     -23.223  11.681   5.210  1.00 96.65           O  
ATOM   4458  N   LYS B 575     -18.998  10.984   5.727  1.00 97.01           N  
ATOM   4459  CA  LYS B 575     -17.804  10.357   6.285  1.00 97.01           C  
ATOM   4460  C   LYS B 575     -16.764  10.092   5.201  1.00 97.01           C  
ATOM   4461  O   LYS B 575     -16.339   8.951   5.007  1.00 97.01           O  
ATOM   4462  CB  LYS B 575     -18.165   9.052   6.996  1.00 97.01           C  
ATOM   4463  CG  LYS B 575     -19.137   9.226   8.154  1.00 97.01           C  
ATOM   4464  CD  LYS B 575     -19.400   7.905   8.866  1.00 97.01           C  
ATOM   4465  CE  LYS B 575     -20.426   8.064   9.979  1.00 97.01           C  
ATOM   4466  NZ  LYS B 575     -20.684   6.773  10.684  1.00 97.01           N1+
ATOM   4467  N   VAL B 576     -16.411  11.128   4.498  1.00 98.20           N  
ATOM   4468  CA  VAL B 576     -15.365  11.066   3.484  1.00 98.20           C  
ATOM   4469  C   VAL B 576     -14.115  11.786   3.985  1.00 98.20           C  
ATOM   4470  O   VAL B 576     -14.194  12.920   4.464  1.00 98.20           O  
ATOM   4471  CB  VAL B 576     -15.833  11.682   2.146  1.00 98.20           C  
ATOM   4472  CG1 VAL B 576     -14.717  11.626   1.105  1.00 98.20           C  
ATOM   4473  CG2 VAL B 576     -17.080  10.962   1.636  1.00 98.20           C  
ATOM   4474  N   ASN B 577     -13.010  11.128   3.977  1.00 97.94           N  
ATOM   4475  CA  ASN B 577     -11.721  11.691   4.365  1.00 97.94           C  
ATOM   4476  C   ASN B 577     -10.752  11.738   3.187  1.00 97.94           C  
ATOM   4477  O   ASN B 577     -10.454  10.707   2.582  1.00 97.94           O  
ATOM   4478  CB  ASN B 577     -11.113  10.894   5.521  1.00 97.94           C  
ATOM   4479  CG  ASN B 577     -12.030  10.823   6.727  1.00 97.94           C  
ATOM   4480  ND2 ASN B 577     -12.626   9.657   6.950  1.00 97.94           N  
ATOM   4481  OD1 ASN B 577     -12.201  11.807   7.451  1.00 97.94           O  
ATOM   4482  N   ILE B 578     -10.283  12.903   2.787  1.00 98.08           N  
ATOM   4483  CA  ILE B 578      -9.283  13.109   1.745  1.00 98.08           C  
ATOM   4484  C   ILE B 578      -8.019  13.711   2.355  1.00 98.08           C  
ATOM   4485  O   ILE B 578      -8.006  14.883   2.740  1.00 98.08           O  
ATOM   4486  CB  ILE B 578      -9.820  14.018   0.617  1.00 98.08           C  
ATOM   4487  CG1 ILE B 578     -11.081  13.409  -0.005  1.00 98.08           C  
ATOM   4488  CG2 ILE B 578      -8.743  14.252  -0.446  1.00 98.08           C  
ATOM   4489  CD1 ILE B 578     -11.720  14.275  -1.082  1.00 98.08           C  
ATOM   4490  N   ASN B 579      -7.002  12.900   2.461  1.00 97.58           N  
ATOM   4491  CA  ASN B 579      -5.767  13.260   3.150  1.00 97.58           C  
ATOM   4492  C   ASN B 579      -4.550  13.085   2.247  1.00 97.58           C  
ATOM   4493  O   ASN B 579      -4.237  11.969   1.828  1.00 97.58           O  
ATOM   4494  CB  ASN B 579      -5.604  12.432   4.427  1.00 97.58           C  
ATOM   4495  CG  ASN B 579      -4.396  12.849   5.243  1.00 97.58           C  
ATOM   4496  ND2 ASN B 579      -4.232  12.242   6.412  1.00 97.58           N  
ATOM   4497  OD1 ASN B 579      -3.617  13.710   4.826  1.00 97.58           O  
ATOM   4498  N   GLY B 580      -3.898  14.206   1.928  1.00 96.17           N  
ATOM   4499  CA  GLY B 580      -2.594  14.137   1.287  1.00 96.17           C  
ATOM   4500  C   GLY B 580      -2.676  14.063  -0.226  1.00 96.17           C  
ATOM   4501  O   GLY B 580      -1.700  13.708  -0.889  1.00 96.17           O  
ATOM   4502  N   VAL B 581      -3.771  14.358  -0.824  1.00 97.97           N  
ATOM   4503  CA  VAL B 581      -3.910  14.329  -2.276  1.00 97.97           C  
ATOM   4504  C   VAL B 581      -3.188  15.527  -2.888  1.00 97.97           C  
ATOM   4505  O   VAL B 581      -3.265  16.640  -2.363  1.00 97.97           O  
ATOM   4506  CB  VAL B 581      -5.395  14.325  -2.704  1.00 97.97           C  
ATOM   4507  CG1 VAL B 581      -5.532  14.689  -4.181  1.00 97.97           C  
ATOM   4508  CG2 VAL B 581      -6.027  12.963  -2.425  1.00 97.97           C  
ATOM   4509  N   ILE B 582      -2.418  15.285  -3.957  1.00 97.90           N  
ATOM   4510  CA  ILE B 582      -1.758  16.340  -4.720  1.00 97.90           C  
ATOM   4511  C   ILE B 582      -2.488  16.553  -6.044  1.00 97.90           C  
ATOM   4512  O   ILE B 582      -2.370  15.740  -6.963  1.00 97.90           O  
ATOM   4513  CB  ILE B 582      -0.271  16.006  -4.975  1.00 97.90           C  
ATOM   4514  CG1 ILE B 582       0.447  15.719  -3.652  1.00 97.90           C  
ATOM   4515  CG2 ILE B 582       0.415  17.145  -5.735  1.00 97.90           C  
ATOM   4516  CD1 ILE B 582       1.572  14.699  -3.766  1.00 97.90           C  
ATOM   4517  N   ALA B 583      -3.274  17.566  -6.118  1.00 97.79           N  
ATOM   4518  CA  ALA B 583      -4.075  17.886  -7.297  1.00 97.79           C  
ATOM   4519  C   ALA B 583      -3.473  19.056  -8.069  1.00 97.79           C  
ATOM   4520  O   ALA B 583      -2.929  19.988  -7.471  1.00 97.79           O  
ATOM   4521  CB  ALA B 583      -5.513  18.203  -6.893  1.00 97.79           C  
ATOM   4522  N   GLU B 584      -3.546  18.991  -9.373  1.00 97.29           N  
ATOM   4523  CA  GLU B 584      -3.003  20.065 -10.199  1.00 97.29           C  
ATOM   4524  C   GLU B 584      -3.673  20.099 -11.570  1.00 97.29           C  
ATOM   4525  O   GLU B 584      -3.923  19.051 -12.170  1.00 97.29           O  
ATOM   4526  CB  GLU B 584      -1.489  19.908 -10.357  1.00 97.29           C  
ATOM   4527  CG  GLU B 584      -0.834  21.029 -11.153  1.00 97.29           C  
ATOM   4528  CD  GLU B 584       0.666  20.850 -11.318  1.00 97.29           C  
ATOM   4529  OE1 GLU B 584       1.414  21.847 -11.195  1.00 97.29           O  
ATOM   4530  OE2 GLU B 584       1.098  19.704 -11.575  1.00 97.29           O1-
ATOM   4531  N   VAL B 585      -4.051  21.260 -12.055  1.00 97.34           N  
ATOM   4532  CA  VAL B 585      -4.482  21.467 -13.434  1.00 97.34           C  
ATOM   4533  C   VAL B 585      -3.541  22.450 -14.128  1.00 97.34           C  
ATOM   4534  O   VAL B 585      -3.361  23.578 -13.665  1.00 97.34           O  
ATOM   4535  CB  VAL B 585      -5.937  21.983 -13.503  1.00 97.34           C  
ATOM   4536  CG1 VAL B 585      -6.389  22.130 -14.955  1.00 97.34           C  
ATOM   4537  CG2 VAL B 585      -6.871  21.045 -12.741  1.00 97.34           C  
ATOM   4538  N   THR B 586      -2.856  22.038 -15.162  1.00 94.24           N  
ATOM   4539  CA  THR B 586      -1.831  22.835 -15.825  1.00 94.24           C  
ATOM   4540  C   THR B 586      -2.385  23.488 -17.087  1.00 94.24           C  
ATOM   4541  O   THR B 586      -1.723  24.328 -17.701  1.00 94.24           O  
ATOM   4542  CB  THR B 586      -0.602  21.979 -16.183  1.00 94.24           C  
ATOM   4543  CG2 THR B 586       0.030  21.374 -14.934  1.00 94.24           C  
ATOM   4544  OG1 THR B 586      -1.004  20.922 -17.063  1.00 94.24           O  
ATOM   4545  N   VAL B 587      -3.629  23.108 -17.460  1.00 95.48           N  
ATOM   4546  CA  VAL B 587      -4.243  23.673 -18.658  1.00 95.48           C  
ATOM   4547  C   VAL B 587      -4.825  25.048 -18.340  1.00 95.48           C  
ATOM   4548  O   VAL B 587      -5.599  25.197 -17.391  1.00 95.48           O  
ATOM   4549  CB  VAL B 587      -5.342  22.746 -19.224  1.00 95.48           C  
ATOM   4550  CG1 VAL B 587      -5.961  23.349 -20.483  1.00 95.48           C  
ATOM   4551  CG2 VAL B 587      -4.771  21.360 -19.516  1.00 95.48           C  
ATOM   4552  N   ASP B 588      -4.465  26.024 -19.095  1.00 90.87           N  
ATOM   4553  CA  ASP B 588      -4.873  27.406 -18.861  1.00 90.87           C  
ATOM   4554  C   ASP B 588      -6.381  27.571 -19.036  1.00 90.87           C  
ATOM   4555  O   ASP B 588      -7.009  26.822 -19.787  1.00 90.87           O  
ATOM   4556  CB  ASP B 588      -4.128  28.353 -19.804  1.00 90.87           C  
ATOM   4557  CG  ASP B 588      -2.653  28.488 -19.466  1.00 90.87           C  
ATOM   4558  OD1 ASP B 588      -2.276  28.290 -18.291  1.00 90.87           O  
ATOM   4559  OD2 ASP B 588      -1.862  28.798 -20.382  1.00 90.87           O1-
ATOM   4560  N   ASN B 589      -6.964  28.450 -18.362  1.00 93.02           N  
ATOM   4561  CA  ASN B 589      -8.360  28.869 -18.439  1.00 93.02           C  
ATOM   4562  C   ASN B 589      -9.309  27.717 -18.120  1.00 93.02           C  
ATOM   4563  O   ASN B 589     -10.424  27.663 -18.643  1.00 93.02           O  
ATOM   4564  CB  ASN B 589      -8.672  29.447 -19.821  1.00 93.02           C  
ATOM   4565  CG  ASN B 589      -7.866  30.694 -20.128  1.00 93.02           C  
ATOM   4566  ND2 ASN B 589      -7.383  30.799 -21.360  1.00 93.02           N  
ATOM   4567  OD1 ASN B 589      -7.679  31.555 -19.264  1.00 93.02           O  
ATOM   4568  N   ASN B 590      -8.823  26.722 -17.377  1.00 96.05           N  
ATOM   4569  CA  ASN B 590      -9.716  25.656 -16.935  1.00 96.05           C  
ATOM   4570  C   ASN B 590     -10.805  26.185 -16.007  1.00 96.05           C  
ATOM   4571  O   ASN B 590     -10.720  27.316 -15.525  1.00 96.05           O  
ATOM   4572  CB  ASN B 590      -8.923  24.544 -16.244  1.00 96.05           C  
ATOM   4573  CG  ASN B 590      -8.347  24.980 -14.911  1.00 96.05           C  
ATOM   4574  ND2 ASN B 590      -7.081  25.378 -14.914  1.00 96.05           N  
ATOM   4575  OD1 ASN B 590      -9.035  24.957 -13.887  1.00 96.05           O  
ATOM   4576  N   VAL B 591     -11.924  25.419 -15.813  1.00 96.54           N  
ATOM   4577  CA  VAL B 591     -13.002  25.797 -14.905  1.00 96.54           C  
ATOM   4578  C   VAL B 591     -13.071  24.806 -13.745  1.00 96.54           C  
ATOM   4579  O   VAL B 591     -14.139  24.591 -13.167  1.00 96.54           O  
ATOM   4580  CB  VAL B 591     -14.363  25.859 -15.634  1.00 96.54           C  
ATOM   4581  CG1 VAL B 591     -14.386  27.012 -16.636  1.00 96.54           C  
ATOM   4582  CG2 VAL B 591     -14.654  24.533 -16.334  1.00 96.54           C  
ATOM   4583  N   ALA B 592     -11.979  24.180 -13.470  1.00 96.52           N  
ATOM   4584  CA  ALA B 592     -11.927  23.087 -12.502  1.00 96.52           C  
ATOM   4585  C   ALA B 592     -12.052  23.613 -11.075  1.00 96.52           C  
ATOM   4586  O   ALA B 592     -11.590  24.715 -10.770  1.00 96.52           O  
ATOM   4587  CB  ALA B 592     -10.632  22.295 -12.663  1.00 96.52           C  
ATOM   4588  N   SER B 593     -12.674  22.787 -10.189  1.00 96.47           N  
ATOM   4589  CA  SER B 593     -12.661  22.943  -8.738  1.00 96.47           C  
ATOM   4590  C   SER B 593     -11.879  21.817  -8.068  1.00 96.47           C  
ATOM   4591  O   SER B 593     -11.826  20.699  -8.584  1.00 96.47           O  
ATOM   4592  CB  SER B 593     -14.087  22.980  -8.189  1.00 96.47           C  
ATOM   4593  OG  SER B 593     -14.840  24.005  -8.815  1.00 96.47           O  
ATOM   4594  N   PHE B 594     -11.201  22.182  -6.974  1.00 97.50           N  
ATOM   4595  CA  PHE B 594     -10.527  21.127  -6.226  1.00 97.50           C  
ATOM   4596  C   PHE B 594     -11.534  20.124  -5.678  1.00 97.50           C  
ATOM   4597  O   PHE B 594     -11.628  18.998  -6.171  1.00 97.50           O  
ATOM   4598  CB  PHE B 594      -9.701  21.721  -5.081  1.00 97.50           C  
ATOM   4599  CG  PHE B 594      -9.010  20.689  -4.232  1.00 97.50           C  
ATOM   4600  CD1 PHE B 594      -8.803  20.910  -2.876  1.00 97.50           C  
ATOM   4601  CD2 PHE B 594      -8.566  19.497  -4.791  1.00 97.50           C  
ATOM   4602  CE1 PHE B 594      -8.163  19.956  -2.088  1.00 97.50           C  
ATOM   4603  CE2 PHE B 594      -7.926  18.540  -4.009  1.00 97.50           C  
ATOM   4604  CZ  PHE B 594      -7.725  18.771  -2.658  1.00 97.50           C  
ATOM   4605  N   ILE B 595     -12.407  20.491  -4.781  1.00 98.42           N  
ATOM   4606  CA  ILE B 595     -13.431  19.619  -4.217  1.00 98.42           C  
ATOM   4607  C   ILE B 595     -14.776  20.343  -4.205  1.00 98.42           C  
ATOM   4608  O   ILE B 595     -14.851  21.519  -3.840  1.00 98.42           O  
ATOM   4609  CB  ILE B 595     -13.059  19.156  -2.791  1.00 98.42           C  
ATOM   4610  CG1 ILE B 595     -11.714  18.420  -2.803  1.00 98.42           C  
ATOM   4611  CG2 ILE B 595     -14.162  18.271  -2.204  1.00 98.42           C  
ATOM   4612  CD1 ILE B 595     -11.224  18.004  -1.423  1.00 98.42           C  
ATOM   4613  N   ASP B 596     -15.788  19.666  -4.596  1.00 97.50           N  
ATOM   4614  CA  ASP B 596     -17.157  20.169  -4.567  1.00 97.50           C  
ATOM   4615  C   ASP B 596     -18.038  19.314  -3.659  1.00 97.50           C  
ATOM   4616  O   ASP B 596     -18.267  18.135  -3.939  1.00 97.50           O  
ATOM   4617  CB  ASP B 596     -17.744  20.212  -5.980  1.00 97.50           C  
ATOM   4618  CG  ASP B 596     -19.092  20.910  -6.041  1.00 97.50           C  
ATOM   4619  OD1 ASP B 596     -19.547  21.449  -5.009  1.00 97.50           O  
ATOM   4620  OD2 ASP B 596     -19.705  20.918  -7.130  1.00 97.50           O1-
ATOM   4621  N   LEU B 597     -18.440  19.839  -2.481  1.00 97.71           N  
ATOM   4622  CA  LEU B 597     -19.391  19.203  -1.575  1.00 97.71           C  
ATOM   4623  C   LEU B 597     -20.821  19.607  -1.918  1.00 97.71           C  
ATOM   4624  O   LEU B 597     -21.197  20.770  -1.758  1.00 97.71           O  
ATOM   4625  CB  LEU B 597     -19.078  19.573  -0.123  1.00 97.71           C  
ATOM   4626  CG  LEU B 597     -17.648  19.310   0.351  1.00 97.71           C  
ATOM   4627  CD1 LEU B 597     -17.427  19.916   1.733  1.00 97.71           C  
ATOM   4628  CD2 LEU B 597     -17.356  17.813   0.365  1.00 97.71           C  
ATOM   4629  N   GLN B 598     -21.648  18.582  -2.282  1.00 96.03           N  
ATOM   4630  CA  GLN B 598     -22.920  18.950  -2.894  1.00 96.03           C  
ATOM   4631  C   GLN B 598     -24.068  18.130  -2.313  1.00 96.03           C  
ATOM   4632  O   GLN B 598     -24.342  17.021  -2.775  1.00 96.03           O  
ATOM   4633  CB  GLN B 598     -22.860  18.766  -4.412  1.00 96.03           C  
ATOM   4634  CG  GLN B 598     -24.086  19.295  -5.144  1.00 96.03           C  
ATOM   4635  CD  GLN B 598     -24.227  20.802  -5.041  1.00 96.03           C  
ATOM   4636  NE2 GLN B 598     -25.463  21.276  -4.938  1.00 96.03           N  
ATOM   4637  OE1 GLN B 598     -23.232  21.534  -5.053  1.00 96.03           O  
ATOM   4638  N   PRO B 599     -24.813  18.734  -1.332  1.00 95.86           N  
ATOM   4639  CA  PRO B 599     -26.131  18.165  -1.041  1.00 95.86           C  
ATOM   4640  C   PRO B 599     -27.069  18.204  -2.245  1.00 95.86           C  
ATOM   4641  O   PRO B 599     -27.040  19.159  -3.025  1.00 95.86           O  
ATOM   4642  CB  PRO B 599     -26.657  19.053   0.090  1.00 95.86           C  
ATOM   4643  CG  PRO B 599     -25.447  19.751   0.622  1.00 95.86           C  
ATOM   4644  CD  PRO B 599     -24.479  19.956  -0.508  1.00 95.86           C  
ATOM   4645  N   ASN B 600     -27.785  17.148  -2.389  1.00 92.02           N  
ATOM   4646  CA  ASN B 600     -28.658  16.998  -3.548  1.00 92.02           C  
ATOM   4647  C   ASN B 600     -29.757  15.970  -3.293  1.00 92.02           C  
ATOM   4648  O   ASN B 600     -29.854  15.419  -2.196  1.00 92.02           O  
ATOM   4649  CB  ASN B 600     -27.845  16.611  -4.786  1.00 92.02           C  
ATOM   4650  CG  ASN B 600     -28.503  17.054  -6.078  1.00 92.02           C  
ATOM   4651  ND2 ASN B 600     -27.744  17.031  -7.168  1.00 92.02           N  
ATOM   4652  OD1 ASN B 600     -29.682  17.414  -6.097  1.00 92.02           O  
ATOM   4653  N   TRP B 601     -30.588  15.804  -4.337  1.00 91.62           N  
ATOM   4654  CA  TRP B 601     -31.641  14.798  -4.248  1.00 91.62           C  
ATOM   4655  C   TRP B 601     -31.058  13.391  -4.314  1.00 91.62           C  
ATOM   4656  O   TRP B 601     -30.149  13.125  -5.105  1.00 91.62           O  
ATOM   4657  CB  TRP B 601     -32.666  14.992  -5.369  1.00 91.62           C  
ATOM   4658  CG  TRP B 601     -33.281  16.360  -5.402  1.00 91.62           C  
ATOM   4659  CD1 TRP B 601     -33.050  17.345  -6.322  1.00 91.62           C  
ATOM   4660  CD2 TRP B 601     -34.225  16.895  -4.470  1.00 91.62           C  
ATOM   4661  CE2 TRP B 601     -34.524  18.211  -4.887  1.00 91.62           C  
ATOM   4662  CE3 TRP B 601     -34.849  16.388  -3.322  1.00 91.62           C  
ATOM   4663  NE1 TRP B 601     -33.795  18.460  -6.018  1.00 91.62           N  
ATOM   4664  CZ2 TRP B 601     -35.422  19.027  -4.194  1.00 91.62           C  
ATOM   4665  CZ3 TRP B 601     -35.741  17.202  -2.634  1.00 91.62           C  
ATOM   4666  CH2 TRP B 601     -36.018  18.507  -3.075  1.00 91.62           C  
ATOM   4667  N   LYS B 602     -31.499  12.520  -3.507  1.00 91.46           N  
ATOM   4668  CA  LYS B 602     -31.019  11.142  -3.438  1.00 91.46           C  
ATOM   4669  C   LYS B 602     -31.653  10.285  -4.530  1.00 91.46           C  
ATOM   4670  O   LYS B 602     -31.175   9.185  -4.818  1.00 91.46           O  
ATOM   4671  CB  LYS B 602     -31.311  10.540  -2.063  1.00 91.46           C  
ATOM   4672  CG  LYS B 602     -30.479  11.135  -0.937  1.00 91.46           C  
ATOM   4673  CD  LYS B 602     -30.715  10.406   0.379  1.00 91.46           C  
ATOM   4674  CE  LYS B 602     -29.766  10.891   1.467  1.00 91.46           C  
ATOM   4675  NZ  LYS B 602     -30.039  10.226   2.776  1.00 91.46           N1+
ATOM   4676  N   ASN B 603     -32.842  10.808  -5.076  1.00 87.94           N  
ATOM   4677  CA  ASN B 603     -33.559  10.036  -6.085  1.00 87.94           C  
ATOM   4678  C   ASN B 603     -33.838  10.868  -7.334  1.00 87.94           C  
ATOM   4679  O   ASN B 603     -33.725  12.094  -7.306  1.00 87.94           O  
ATOM   4680  CB  ASN B 603     -34.866   9.486  -5.510  1.00 87.94           C  
ATOM   4681  CG  ASN B 603     -35.798  10.580  -5.027  1.00 87.94           C  
ATOM   4682  ND2 ASN B 603     -37.096  10.298  -5.032  1.00 87.94           N  
ATOM   4683  OD1 ASN B 603     -35.355  11.669  -4.653  1.00 87.94           O  
ATOM   4684  N   ASN B 604     -34.238  10.297  -8.401  1.00 84.69           N  
ATOM   4685  CA  ASN B 604     -34.420  10.924  -9.705  1.00 84.69           C  
ATOM   4686  C   ASN B 604     -35.674  11.793  -9.740  1.00 84.69           C  
ATOM   4687  O   ASN B 604     -35.804  12.669 -10.596  1.00 84.69           O  
ATOM   4688  CB  ASN B 604     -34.479   9.864 -10.807  1.00 84.69           C  
ATOM   4689  CG  ASN B 604     -35.555   8.825 -10.561  1.00 84.69           C  
ATOM   4690  ND2 ASN B 604     -35.778   7.959 -11.542  1.00 84.69           N  
ATOM   4691  OD1 ASN B 604     -36.182   8.802  -9.498  1.00 84.69           O  
ATOM   4692  N   THR B 605     -36.674  11.503  -8.809  1.00 90.73           N  
ATOM   4693  CA  THR B 605     -37.909  12.280  -8.799  1.00 90.73           C  
ATOM   4694  C   THR B 605     -37.722  13.582  -8.025  1.00 90.73           C  
ATOM   4695  O   THR B 605     -38.620  14.426  -7.994  1.00 90.73           O  
ATOM   4696  CB  THR B 605     -39.070  11.477  -8.186  1.00 90.73           C  
ATOM   4697  CG2 THR B 605     -39.382  10.237  -9.018  1.00 90.73           C  
ATOM   4698  OG1 THR B 605     -38.714  11.070  -6.858  1.00 90.73           O  
ATOM   4699  N   ASN B 606     -36.494  13.750  -7.406  1.00 90.69           N  
ATOM   4700  CA  ASN B 606     -36.152  14.948  -6.646  1.00 90.69           C  
ATOM   4701  C   ASN B 606     -37.129  15.181  -5.498  1.00 90.69           C  
ATOM   4702  O   ASN B 606     -37.646  16.287  -5.331  1.00 90.69           O  
ATOM   4703  CB  ASN B 606     -36.110  16.171  -7.564  1.00 90.69           C  
ATOM   4704  CG  ASN B 606     -34.998  16.092  -8.591  1.00 90.69           C  
ATOM   4705  ND2 ASN B 606     -35.096  16.907  -9.635  1.00 90.69           N  
ATOM   4706  OD1 ASN B 606     -34.058  15.305  -8.448  1.00 90.69           O  
ATOM   4707  N   THR B 607     -37.505  14.181  -4.777  1.00 92.39           N  
ATOM   4708  CA  THR B 607     -38.461  14.268  -3.679  1.00 92.39           C  
ATOM   4709  C   THR B 607     -37.782  13.969  -2.345  1.00 92.39           C  
ATOM   4710  O   THR B 607     -38.331  14.267  -1.282  1.00 92.39           O  
ATOM   4711  CB  THR B 607     -39.640  13.298  -3.886  1.00 92.39           C  
ATOM   4712  CG2 THR B 607     -40.458  13.682  -5.114  1.00 92.39           C  
ATOM   4713  OG1 THR B 607     -39.133  11.969  -4.058  1.00 92.39           O  
ATOM   4714  N   ILE B 608     -36.643  13.278  -2.354  1.00 94.00           N  
ATOM   4715  CA  ILE B 608     -35.944  12.920  -1.125  1.00 94.00           C  
ATOM   4716  C   ILE B 608     -34.586  13.617  -1.082  1.00 94.00           C  
ATOM   4717  O   ILE B 608     -33.694  13.302  -1.874  1.00 94.00           O  
ATOM   4718  CB  ILE B 608     -35.766  11.390  -1.001  1.00 94.00           C  
ATOM   4719  CG1 ILE B 608     -37.126  10.687  -1.069  1.00 94.00           C  
ATOM   4720  CG2 ILE B 608     -35.030  11.035   0.294  1.00 94.00           C  
ATOM   4721  CD1 ILE B 608     -37.049   9.174  -0.917  1.00 94.00           C  
ATOM   4722  N   TRP B 609     -34.397  14.469  -0.096  1.00 93.25           N  
ATOM   4723  CA  TRP B 609     -33.206  15.303   0.020  1.00 93.25           C  
ATOM   4724  C   TRP B 609     -32.086  14.556   0.737  1.00 93.25           C  
ATOM   4725  O   TRP B 609     -32.339  13.797   1.676  1.00 93.25           O  
ATOM   4726  CB  TRP B 609     -33.528  16.601   0.765  1.00 93.25           C  
ATOM   4727  CG  TRP B 609     -32.380  17.562   0.840  1.00 93.25           C  
ATOM   4728  CD1 TRP B 609     -31.588  17.816   1.926  1.00 93.25           C  
ATOM   4729  CD2 TRP B 609     -31.897  18.400  -0.214  1.00 93.25           C  
ATOM   4730  CE2 TRP B 609     -30.808  19.137   0.303  1.00 93.25           C  
ATOM   4731  CE3 TRP B 609     -32.279  18.599  -1.547  1.00 93.25           C  
ATOM   4732  NE1 TRP B 609     -30.641  18.762   1.609  1.00 93.25           N  
ATOM   4733  CZ2 TRP B 609     -30.097  20.059  -0.468  1.00 93.25           C  
ATOM   4734  CZ3 TRP B 609     -31.570  19.518  -2.313  1.00 93.25           C  
ATOM   4735  CH2 TRP B 609     -30.492  20.235  -1.769  1.00 93.25           C  
ATOM   4736  N   GLY B 610     -30.889  14.758   0.182  1.00 94.48           N  
ATOM   4737  CA  GLY B 610     -29.710  14.189   0.816  1.00 94.48           C  
ATOM   4738  C   GLY B 610     -28.676  15.230   1.198  1.00 94.48           C  
ATOM   4739  O   GLY B 610     -28.307  16.076   0.380  1.00 94.48           O  
ATOM   4740  N   ASN B 611     -28.210  15.228   2.455  1.00 96.10           N  
ATOM   4741  CA  ASN B 611     -27.185  16.119   2.988  1.00 96.10           C  
ATOM   4742  C   ASN B 611     -25.784  15.551   2.779  1.00 96.10           C  
ATOM   4743  O   ASN B 611     -25.629  14.451   2.245  1.00 96.10           O  
ATOM   4744  CB  ASN B 611     -27.431  16.393   4.473  1.00 96.10           C  
ATOM   4745  CG  ASN B 611     -28.690  17.201   4.718  1.00 96.10           C  
ATOM   4746  ND2 ASN B 611     -29.189  17.163   5.947  1.00 96.10           N  
ATOM   4747  OD1 ASN B 611     -29.210  17.853   3.808  1.00 96.10           O  
ATOM   4748  N   VAL B 612     -24.739  16.342   3.008  1.00 96.78           N  
ATOM   4749  CA  VAL B 612     -23.335  15.950   3.074  1.00 96.78           C  
ATOM   4750  C   VAL B 612     -22.794  16.200   4.480  1.00 96.78           C  
ATOM   4751  O   VAL B 612     -22.996  17.277   5.047  1.00 96.78           O  
ATOM   4752  CB  VAL B 612     -22.484  16.709   2.032  1.00 96.78           C  
ATOM   4753  CG1 VAL B 612     -21.002  16.377   2.200  1.00 96.78           C  
ATOM   4754  CG2 VAL B 612     -22.952  16.377   0.616  1.00 96.78           C  
ATOM   4755  N   SER B 613     -22.238  15.237   5.071  1.00 96.28           N  
ATOM   4756  CA  SER B 613     -21.760  15.438   6.435  1.00 96.28           C  
ATOM   4757  C   SER B 613     -20.448  14.700   6.675  1.00 96.28           C  
ATOM   4758  O   SER B 613     -20.146  13.720   5.991  1.00 96.28           O  
ATOM   4759  CB  SER B 613     -22.809  14.972   7.446  1.00 96.28           C  
ATOM   4760  OG  SER B 613     -22.941  13.561   7.420  1.00 96.28           O  
ATOM   4761  N   ASP B 614     -19.666  15.167   7.695  1.00 96.47           N  
ATOM   4762  CA  ASP B 614     -18.463  14.513   8.201  1.00 96.47           C  
ATOM   4763  C   ASP B 614     -17.414  14.367   7.101  1.00 96.47           C  
ATOM   4764  O   ASP B 614     -16.982  13.254   6.792  1.00 96.47           O  
ATOM   4765  CB  ASP B 614     -18.804  13.142   8.789  1.00 96.47           C  
ATOM   4766  CG  ASP B 614     -19.732  13.225   9.987  1.00 96.47           C  
ATOM   4767  OD1 ASP B 614     -19.328  13.773  11.036  1.00 96.47           O  
ATOM   4768  OD2 ASP B 614     -20.878  12.735   9.884  1.00 96.47           O1-
ATOM   4769  N   ILE B 615     -17.050  15.493   6.530  1.00 98.06           N  
ATOM   4770  CA  ILE B 615     -16.025  15.547   5.493  1.00 98.06           C  
ATOM   4771  C   ILE B 615     -14.738  16.131   6.070  1.00 98.06           C  
ATOM   4772  O   ILE B 615     -14.766  17.159   6.752  1.00 98.06           O  
ATOM   4773  CB  ILE B 615     -16.494  16.379   4.279  1.00 98.06           C  
ATOM   4774  CG1 ILE B 615     -17.857  15.881   3.784  1.00 98.06           C  
ATOM   4775  CG2 ILE B 615     -15.453  16.330   3.156  1.00 98.06           C  
ATOM   4776  CD1 ILE B 615     -17.858  14.428   3.331  1.00 98.06           C  
ATOM   4777  N   THR B 616     -13.647  15.493   5.900  1.00 97.86           N  
ATOM   4778  CA  THR B 616     -12.336  16.014   6.272  1.00 97.86           C  
ATOM   4779  C   THR B 616     -11.421  16.095   5.054  1.00 97.86           C  
ATOM   4780  O   THR B 616     -11.250  15.110   4.332  1.00 97.86           O  
ATOM   4781  CB  THR B 616     -11.676  15.142   7.356  1.00 97.86           C  
ATOM   4782  CG2 THR B 616     -10.306  15.690   7.743  1.00 97.86           C  
ATOM   4783  OG1 THR B 616     -12.515  15.118   8.518  1.00 97.86           O  
ATOM   4784  N   VAL B 617     -10.871  17.237   4.739  1.00 98.11           N  
ATOM   4785  CA  VAL B 617      -9.855  17.471   3.718  1.00 98.11           C  
ATOM   4786  C   VAL B 617      -8.604  18.067   4.362  1.00 98.11           C  
ATOM   4787  O   VAL B 617      -8.622  19.208   4.828  1.00 98.11           O  
ATOM   4788  CB  VAL B 617     -10.375  18.403   2.602  1.00 98.11           C  
ATOM   4789  CG1 VAL B 617      -9.336  18.549   1.492  1.00 98.11           C  
ATOM   4790  CG2 VAL B 617     -11.693  17.875   2.038  1.00 98.11           C  
ATOM   4791  N   ASN B 618      -7.543  17.323   4.420  1.00 97.87           N  
ATOM   4792  CA  ASN B 618      -6.368  17.833   5.119  1.00 97.87           C  
ATOM   4793  C   ASN B 618      -5.075  17.393   4.439  1.00 97.87           C  
ATOM   4794  O   ASN B 618      -5.042  16.357   3.772  1.00 97.87           O  
ATOM   4795  CB  ASN B 618      -6.378  17.386   6.582  1.00 97.87           C  
ATOM   4796  CG  ASN B 618      -6.469  15.880   6.732  1.00 97.87           C  
ATOM   4797  ND2 ASN B 618      -6.277  15.393   7.952  1.00 97.87           N  
ATOM   4798  OD1 ASN B 618      -6.709  15.161   5.759  1.00 97.87           O  
ATOM   4799  N   ASN B 619      -4.017  18.176   4.498  1.00 97.35           N  
ATOM   4800  CA  ASN B 619      -2.663  17.922   4.016  1.00 97.35           C  
ATOM   4801  C   ASN B 619      -2.626  17.782   2.497  1.00 97.35           C  
ATOM   4802  O   ASN B 619      -1.838  17.001   1.961  1.00 97.35           O  
ATOM   4803  CB  ASN B 619      -2.083  16.671   4.679  1.00 97.35           C  
ATOM   4804  CG  ASN B 619      -2.030  16.782   6.190  1.00 97.35           C  
ATOM   4805  ND2 ASN B 619      -2.617  15.809   6.877  1.00 97.35           N  
ATOM   4806  OD1 ASN B 619      -1.467  17.735   6.735  1.00 97.35           O  
ATOM   4807  N   CYS B 620      -3.603  18.393   1.894  1.00 97.93           N  
ATOM   4808  CA  CYS B 620      -3.665  18.313   0.439  1.00 97.93           C  
ATOM   4809  C   CYS B 620      -3.037  19.544  -0.203  1.00 97.93           C  
ATOM   4810  O   CYS B 620      -2.853  20.568   0.458  1.00 97.93           O  
ATOM   4811  CB  CYS B 620      -5.113  18.166  -0.029  1.00 97.93           C  
ATOM   4812  SG  CYS B 620      -5.909  16.645   0.533  1.00 97.93           S  
ATOM   4813  N   THR B 621      -2.639  19.387  -1.417  1.00 97.28           N  
ATOM   4814  CA  THR B 621      -2.230  20.495  -2.274  1.00 97.28           C  
ATOM   4815  C   THR B 621      -3.078  20.538  -3.542  1.00 97.28           C  
ATOM   4816  O   THR B 621      -3.285  19.512  -4.193  1.00 97.28           O  
ATOM   4817  CB  THR B 621      -0.741  20.388  -2.652  1.00 97.28           C  
ATOM   4818  CG2 THR B 621      -0.333  21.512  -3.599  1.00 97.28           C  
ATOM   4819  OG1 THR B 621       0.054  20.467  -1.463  1.00 97.28           O  
ATOM   4820  N   SER B 622      -3.672  21.574  -3.826  1.00 97.36           N  
ATOM   4821  CA  SER B 622      -4.366  21.837  -5.083  1.00 97.36           C  
ATOM   4822  C   SER B 622      -3.805  23.076  -5.774  1.00 97.36           C  
ATOM   4823  O   SER B 622      -3.798  24.165  -5.198  1.00 97.36           O  
ATOM   4824  CB  SER B 622      -5.865  22.013  -4.842  1.00 97.36           C  
ATOM   4825  OG  SER B 622      -6.535  22.337  -6.048  1.00 97.36           O  
ATOM   4826  N   LYS B 623      -3.301  22.891  -6.956  1.00 96.35           N  
ATOM   4827  CA  LYS B 623      -2.693  23.997  -7.690  1.00 96.35           C  
ATOM   4828  C   LYS B 623      -3.293  24.125  -9.087  1.00 96.35           C  
ATOM   4829  O   LYS B 623      -3.482  23.125  -9.782  1.00 96.35           O  
ATOM   4830  CB  LYS B 623      -1.178  23.809  -7.786  1.00 96.35           C  
ATOM   4831  CG  LYS B 623      -0.438  25.020  -8.335  1.00 96.35           C  
ATOM   4832  CD  LYS B 623       1.071  24.813  -8.307  1.00 96.35           C  
ATOM   4833  CE  LYS B 623       1.811  26.004  -8.902  1.00 96.35           C  
ATOM   4834  NZ  LYS B 623       3.291  25.810  -8.866  1.00 96.35           N1+
ATOM   4835  N   GLY B 624      -3.638  25.335  -9.477  1.00 95.88           N  
ATOM   4836  CA  GLY B 624      -3.977  25.629 -10.860  1.00 95.88           C  
ATOM   4837  C   GLY B 624      -5.461  25.500 -11.151  1.00 95.88           C  
ATOM   4838  O   GLY B 624      -5.897  25.714 -12.283  1.00 95.88           O  
ATOM   4839  N   THR B 625      -6.257  25.187 -10.182  1.00 96.96           N  
ATOM   4840  CA  THR B 625      -7.701  25.118 -10.375  1.00 96.96           C  
ATOM   4841  C   THR B 625      -8.316  26.514 -10.361  1.00 96.96           C  
ATOM   4842  O   THR B 625      -7.716  27.457  -9.841  1.00 96.96           O  
ATOM   4843  CB  THR B 625      -8.368  24.249  -9.292  1.00 96.96           C  
ATOM   4844  CG2 THR B 625      -7.859  22.813  -9.349  1.00 96.96           C  
ATOM   4845  OG1 THR B 625      -8.076  24.797  -8.001  1.00 96.96           O  
ATOM   4846  N   LYS B 626      -9.510  26.653 -10.928  1.00 96.77           N  
ATOM   4847  CA  LYS B 626     -10.224  27.925 -10.874  1.00 96.77           C  
ATOM   4848  C   LYS B 626     -10.799  28.175  -9.482  1.00 96.77           C  
ATOM   4849  O   LYS B 626     -10.734  29.294  -8.970  1.00 96.77           O  
ATOM   4850  CB  LYS B 626     -11.344  27.957 -11.916  1.00 96.77           C  
ATOM   4851  CG  LYS B 626     -12.007  29.318 -12.070  1.00 96.77           C  
ATOM   4852  CD  LYS B 626     -12.976  29.337 -13.245  1.00 96.77           C  
ATOM   4853  CE  LYS B 626     -13.546  30.730 -13.478  1.00 96.77           C  
ATOM   4854  NZ  LYS B 626     -14.437  30.771 -14.676  1.00 96.77           N1+
ATOM   4855  N   TYR B 627     -11.394  27.149  -8.895  1.00 96.51           N  
ATOM   4856  CA  TYR B 627     -11.952  27.211  -7.549  1.00 96.51           C  
ATOM   4857  C   TYR B 627     -11.310  26.167  -6.643  1.00 96.51           C  
ATOM   4858  O   TYR B 627     -10.756  25.176  -7.123  1.00 96.51           O  
ATOM   4859  CB  TYR B 627     -13.470  27.008  -7.586  1.00 96.51           C  
ATOM   4860  CG  TYR B 627     -14.187  27.955  -8.517  1.00 96.51           C  
ATOM   4861  CD1 TYR B 627     -14.472  29.262  -8.128  1.00 96.51           C  
ATOM   4862  CD2 TYR B 627     -14.582  27.546  -9.786  1.00 96.51           C  
ATOM   4863  CE1 TYR B 627     -15.134  30.139  -8.981  1.00 96.51           C  
ATOM   4864  CE2 TYR B 627     -15.244  28.414 -10.648  1.00 96.51           C  
ATOM   4865  CZ  TYR B 627     -15.515  29.706 -10.237  1.00 96.51           C  
ATOM   4866  OH  TYR B 627     -16.171  30.569 -11.087  1.00 96.51           O  
ATOM   4867  N   GLY B 628     -11.283  26.497  -5.351  1.00 97.26           N  
ATOM   4868  CA  GLY B 628     -10.785  25.523  -4.392  1.00 97.26           C  
ATOM   4869  C   GLY B 628     -11.855  24.563  -3.907  1.00 97.26           C  
ATOM   4870  O   GLY B 628     -12.471  23.856  -4.708  1.00 97.26           O  
ATOM   4871  N   ILE B 629     -12.152  24.560  -2.654  1.00 97.90           N  
ATOM   4872  CA  ILE B 629     -13.184  23.733  -2.038  1.00 97.90           C  
ATOM   4873  C   ILE B 629     -14.498  24.507  -1.977  1.00 97.90           C  
ATOM   4874  O   ILE B 629     -14.548  25.619  -1.445  1.00 97.90           O  
ATOM   4875  CB  ILE B 629     -12.768  23.271  -0.623  1.00 97.90           C  
ATOM   4876  CG1 ILE B 629     -11.455  22.482  -0.684  1.00 97.90           C  
ATOM   4877  CG2 ILE B 629     -13.879  22.437   0.021  1.00 97.90           C  
ATOM   4878  CD1 ILE B 629     -10.901  22.096   0.681  1.00 97.90           C  
ATOM   4879  N   GLN B 630     -15.553  23.859  -2.497  1.00 95.96           N  
ATOM   4880  CA  GLN B 630     -16.834  24.549  -2.613  1.00 95.96           C  
ATOM   4881  C   GLN B 630     -17.924  23.818  -1.835  1.00 95.96           C  
ATOM   4882  O   GLN B 630     -18.176  22.635  -2.071  1.00 95.96           O  
ATOM   4883  CB  GLN B 630     -17.239  24.685  -4.082  1.00 95.96           C  
ATOM   4884  CG  GLN B 630     -16.228  25.444  -4.931  1.00 95.96           C  
ATOM   4885  CD  GLN B 630     -16.695  25.645  -6.360  1.00 95.96           C  
ATOM   4886  NE2 GLN B 630     -16.977  26.892  -6.722  1.00 95.96           N  
ATOM   4887  OE1 GLN B 630     -16.800  24.688  -7.133  1.00 95.96           O  
ATOM   4888  N   CYS B 631     -18.485  24.451  -0.885  1.00 89.39           N  
ATOM   4889  CA  CYS B 631     -19.767  24.086  -0.291  1.00 89.39           C  
ATOM   4890  C   CYS B 631     -20.883  24.986  -0.806  1.00 89.39           C  
ATOM   4891  O   CYS B 631     -21.003  26.138  -0.383  1.00 89.39           O  
ATOM   4892  CB  CYS B 631     -19.695  24.169   1.233  1.00 89.39           C  
ATOM   4893  SG  CYS B 631     -18.359  23.189   1.954  1.00 89.39           S  
ATOM   4894  N   ASN B 632     -21.649  24.445  -1.753  1.00 86.86           N  
ATOM   4895  CA  ASN B 632     -22.656  25.274  -2.407  1.00 86.86           C  
ATOM   4896  C   ASN B 632     -23.960  24.511  -2.617  1.00 86.86           C  
ATOM   4897  O   ASN B 632     -24.342  24.227  -3.754  1.00 86.86           O  
ATOM   4898  CB  ASN B 632     -22.130  25.805  -3.743  1.00 86.86           C  
ATOM   4899  CG  ASN B 632     -23.017  26.883  -4.333  1.00 86.86           C  
ATOM   4900  ND2 ASN B 632     -22.763  27.240  -5.586  1.00 86.86           N  
ATOM   4901  OD1 ASN B 632     -23.923  27.392  -3.668  1.00 86.86           O  
ATOM   4902  N   PRO B 633     -24.656  24.250  -1.479  1.00 83.74           N  
ATOM   4903  CA  PRO B 633     -25.934  23.550  -1.636  1.00 83.74           C  
ATOM   4904  C   PRO B 633     -26.962  24.368  -2.414  1.00 83.74           C  
ATOM   4905  O   PRO B 633     -26.931  25.601  -2.378  1.00 83.74           O  
ATOM   4906  CB  PRO B 633     -26.392  23.326  -0.193  1.00 83.74           C  
ATOM   4907  CG  PRO B 633     -25.790  24.455   0.579  1.00 83.74           C  
ATOM   4908  CD  PRO B 633     -24.469  24.806  -0.043  1.00 83.74           C  
ATOM   4909  N   TYR B 634     -27.900  23.661  -3.010  1.00 79.58           N  
ATOM   4910  CA  TYR B 634     -28.981  24.309  -3.745  1.00 79.58           C  
ATOM   4911  C   TYR B 634     -29.775  25.242  -2.837  1.00 79.58           C  
ATOM   4912  O   TYR B 634     -30.141  24.868  -1.721  1.00 79.58           O  
ATOM   4913  CB  TYR B 634     -29.914  23.264  -4.363  1.00 79.58           C  
ATOM   4914  CG  TYR B 634     -30.983  23.853  -5.251  1.00 79.58           C  
ATOM   4915  CD1 TYR B 634     -32.299  23.967  -4.808  1.00 79.58           C  
ATOM   4916  CD2 TYR B 634     -30.680  24.296  -6.534  1.00 79.58           C  
ATOM   4917  CE1 TYR B 634     -33.288  24.508  -5.623  1.00 79.58           C  
ATOM   4918  CE2 TYR B 634     -31.661  24.838  -7.358  1.00 79.58           C  
ATOM   4919  CZ  TYR B 634     -32.960  24.940  -6.894  1.00 79.58           C  
ATOM   4920  OH  TYR B 634     -33.935  25.477  -7.705  1.00 79.58           O  
ATOM   4921  N   GLN B 635     -29.996  26.447  -3.189  1.00 73.79           N  
ATOM   4922  CA  GLN B 635     -30.765  27.506  -2.543  1.00 73.79           C  
ATOM   4923  C   GLN B 635     -30.157  27.883  -1.195  1.00 73.79           C  
ATOM   4924  O   GLN B 635     -30.797  28.559  -0.387  1.00 73.79           O  
ATOM   4925  CB  GLN B 635     -32.222  27.077  -2.360  1.00 73.79           C  
ATOM   4926  CG  GLN B 635     -32.987  26.925  -3.668  1.00 73.79           C  
ATOM   4927  CD  GLN B 635     -34.451  26.588  -3.456  1.00 73.79           C  
ATOM   4928  NE2 GLN B 635     -35.236  26.653  -4.526  1.00 73.79           N  
ATOM   4929  OE1 GLN B 635     -34.873  26.271  -2.339  1.00 73.79           O  
ATOM   4930  N   GLY B 636     -28.969  27.383  -0.942  1.00 77.42           N  
ATOM   4931  CA  GLY B 636     -28.248  27.776   0.258  1.00 77.42           C  
ATOM   4932  C   GLY B 636     -28.832  27.184   1.526  1.00 77.42           C  
ATOM   4933  O   GLY B 636     -28.640  27.725   2.617  1.00 77.42           O  
ATOM   4934  N   VAL B 637     -29.564  26.093   1.396  1.00 83.25           N  
ATOM   4935  CA  VAL B 637     -30.197  25.449   2.542  1.00 83.25           C  
ATOM   4936  C   VAL B 637     -29.131  24.815   3.433  1.00 83.25           C  
ATOM   4937  O   VAL B 637     -28.099  24.352   2.942  1.00 83.25           O  
ATOM   4938  CB  VAL B 637     -31.224  24.383   2.099  1.00 83.25           C
[truncated: 1,218,671 more chars]
