# Supplementary material for: Functional domains of Acinetobacter bacteriophage tail fibers
Source: Front Microbiol. 2024 Apr 16;15:1230997. doi: 10.3389/fmicb.2024.1230997 (PMC11058221; doi:10.3389/fmicb.2024.1230997)
Supplement: Supplementary Table 1 — Abbreviations used throughout the article. [file Data_Sheet_1.ZIP › Supplementary Data/Models/MK257722.pdb]

ATOM      1  N   MET B   1      20.559 114.591  47.898  1.00 77.74           N  
ATOM      2  CA  MET B   1      19.631 113.484  48.112  1.00 77.74           C  
ATOM      3  C   MET B   1      18.390 113.639  47.239  1.00 77.74           C  
ATOM      4  O   MET B   1      17.961 114.759  46.954  1.00 77.74           O  
ATOM      5  CB  MET B   1      19.227 113.397  49.584  1.00 77.74           C  
ATOM      6  CG  MET B   1      20.289 112.775  50.476  1.00 77.74           C  
ATOM      7  SD  MET B   1      19.581 112.016  51.989  1.00 77.74           S  
ATOM      8  CE  MET B   1      19.874 113.349  53.183  1.00 77.74           C  
ATOM      9  N   ASN B   2      17.923 112.571  46.655  1.00 80.72           N  
ATOM     10  CA  ASN B   2      16.724 112.565  45.824  1.00 80.72           C  
ATOM     11  C   ASN B   2      15.486 112.959  46.624  1.00 80.72           C  
ATOM     12  O   ASN B   2      15.157 112.317  47.623  1.00 80.72           O  
ATOM     13  CB  ASN B   2      16.525 111.191  45.179  1.00 80.72           C  
ATOM     14  CG  ASN B   2      15.437 111.194  44.123  1.00 80.72           C  
ATOM     15  ND2 ASN B   2      15.504 110.242  43.200  1.00 80.72           N  
ATOM     16  OD1 ASN B   2      14.545 112.046  44.136  1.00 80.72           O  
ATOM     17  N   ILE B   3      14.893 113.974  46.265  1.00 81.57           N  
ATOM     18  CA  ILE B   3      13.718 114.452  46.985  1.00 81.57           C  
ATOM     19  C   ILE B   3      12.451 113.949  46.297  1.00 81.57           C  
ATOM     20  O   ILE B   3      11.342 114.154  46.797  1.00 81.57           O  
ATOM     21  CB  ILE B   3      13.701 115.995  47.078  1.00 81.57           C  
ATOM     22  CG1 ILE B   3      13.749 116.614  45.677  1.00 81.57           C  
ATOM     23  CG2 ILE B   3      14.863 116.497  47.940  1.00 81.57           C  
ATOM     24  CD1 ILE B   3      13.421 118.101  45.646  1.00 81.57           C  
ATOM     25  N   LEU B   4      12.572 113.211  45.257  1.00 83.54           N  
ATOM     26  CA  LEU B   4      11.428 112.798  44.452  1.00 83.54           C  
ATOM     27  C   LEU B   4      11.028 111.362  44.772  1.00 83.54           C  
ATOM     28  O   LEU B   4       9.864 110.987  44.609  1.00 83.54           O  
ATOM     29  CB  LEU B   4      11.746 112.932  42.960  1.00 83.54           C  
ATOM     30  CG  LEU B   4      12.145 114.326  42.474  1.00 83.54           C  
ATOM     31  CD1 LEU B   4      12.623 114.266  41.027  1.00 83.54           C  
ATOM     32  CD2 LEU B   4      10.978 115.297  42.618  1.00 83.54           C  
ATOM     33  N   ARG B   5      11.961 110.634  45.201  1.00 89.39           N  
ATOM     34  CA  ARG B   5      11.693 109.228  45.481  1.00 89.39           C  
ATOM     35  C   ARG B   5      12.077 108.872  46.914  1.00 89.39           C  
ATOM     36  O   ARG B   5      12.986 109.477  47.487  1.00 89.39           O  
ATOM     37  CB  ARG B   5      12.448 108.330  44.498  1.00 89.39           C  
ATOM     38  CG  ARG B   5      12.072 108.558  43.043  1.00 89.39           C  
ATOM     39  CD  ARG B   5      10.661 108.072  42.742  1.00 89.39           C  
ATOM     40  NE  ARG B   5      10.339 108.196  41.323  1.00 89.39           N  
ATOM     41  CZ  ARG B   5       9.184 107.833  40.773  1.00 89.39           C  
ATOM     42  NH1 ARG B   5       8.213 107.314  41.516  1.00 89.39           N1+
ATOM     43  NH2 ARG B   5       8.997 107.991  39.471  1.00 89.39           N  
ATOM     44  N   SER B   6      11.434 107.919  47.429  1.00 91.47           N  
ATOM     45  CA  SER B   6      11.640 107.459  48.798  1.00 91.47           C  
ATOM     46  C   SER B   6      12.419 106.149  48.830  1.00 91.47           C  
ATOM     47  O   SER B   6      12.442 105.458  49.851  1.00 91.47           O  
ATOM     48  CB  SER B   6      10.299 107.283  49.512  1.00 91.47           C  
ATOM     49  OG  SER B   6       9.533 106.261  48.897  1.00 91.47           O  
ATOM     50  N   PHE B   7      12.951 105.684  47.721  1.00 92.82           N  
ATOM     51  CA  PHE B   7      13.636 104.399  47.650  1.00 92.82           C  
ATOM     52  C   PHE B   7      14.809 104.463  46.680  1.00 92.82           C  
ATOM     53  O   PHE B   7      14.926 105.412  45.901  1.00 92.82           O  
ATOM     54  CB  PHE B   7      12.664 103.293  47.227  1.00 92.82           C  
ATOM     55  CG  PHE B   7      12.290 103.340  45.770  1.00 92.82           C  
ATOM     56  CD1 PHE B   7      11.299 104.204  45.320  1.00 92.82           C  
ATOM     57  CD2 PHE B   7      12.929 102.519  44.850  1.00 92.82           C  
ATOM     58  CE1 PHE B   7      10.950 104.249  43.972  1.00 92.82           C  
ATOM     59  CE2 PHE B   7      12.586 102.558  43.501  1.00 92.82           C  
ATOM     60  CZ  PHE B   7      11.596 103.424  43.065  1.00 92.82           C  
ATOM     61  N   THR B   8      15.772 103.480  46.756  1.00 91.40           N  
ATOM     62  CA  THR B   8      16.839 103.166  45.813  1.00 91.40           C  
ATOM     63  C   THR B   8      16.865 101.672  45.502  1.00 91.40           C  
ATOM     64  O   THR B   8      16.705 100.844  46.401  1.00 91.40           O  
ATOM     65  CB  THR B   8      18.212 103.604  46.357  1.00 91.40           C  
ATOM     66  CG2 THR B   8      19.299 103.444  45.299  1.00 91.40           C  
ATOM     67  OG1 THR B   8      18.145 104.980  46.753  1.00 91.40           O  
ATOM     68  N   GLU B   9      16.968 101.373  44.218  1.00 91.12           N  
ATOM     69  CA  GLU B   9      17.028  99.982  43.781  1.00 91.12           C  
ATOM     70  C   GLU B   9      18.321  99.697  43.023  1.00 91.12           C  
ATOM     71  O   GLU B   9      18.680 100.431  42.100  1.00 91.12           O  
ATOM     72  CB  GLU B   9      15.819  99.640  42.906  1.00 91.12           C  
ATOM     73  CG  GLU B   9      15.346  98.201  43.045  1.00 91.12           C  
ATOM     74  CD  GLU B   9      14.031  97.930  42.332  1.00 91.12           C  
ATOM     75  OE1 GLU B   9      13.610  96.753  42.262  1.00 91.12           O  
ATOM     76  OE2 GLU B   9      13.416  98.902  41.840  1.00 91.12           O1-
ATOM     77  N   ILE B  10      18.992  98.543  43.420  1.00 90.22           N  
ATOM     78  CA  ILE B  10      20.266  98.149  42.829  1.00 90.22           C  
ATOM     79  C   ILE B  10      20.225  96.670  42.451  1.00 90.22           C  
ATOM     80  O   ILE B  10      19.866  95.823  43.273  1.00 90.22           O  
ATOM     81  CB  ILE B  10      21.445  98.424  43.790  1.00 90.22           C  
ATOM     82  CG1 ILE B  10      21.432  99.888  44.245  1.00 90.22           C  
ATOM     83  CG2 ILE B  10      22.778  98.068  43.126  1.00 90.22           C  
ATOM     84  CD1 ILE B  10      22.333 100.173  45.439  1.00 90.22           C  
ATOM     85  N   VAL B  11      20.508  96.356  41.241  1.00 92.64           N  
ATOM     86  CA  VAL B  11      20.671  94.979  40.787  1.00 92.64           C  
ATOM     87  C   VAL B  11      22.102  94.515  41.047  1.00 92.64           C  
ATOM     88  O   VAL B  11      23.050  95.051  40.468  1.00 92.64           O  
ATOM     89  CB  VAL B  11      20.326  94.831  39.288  1.00 92.64           C  
ATOM     90  CG1 VAL B  11      20.520  93.387  38.829  1.00 92.64           C  
ATOM     91  CG2 VAL B  11      18.894  95.291  39.022  1.00 92.64           C  
ATOM     92  N   VAL B  12      22.260  93.643  41.903  1.00 89.81           N  
ATOM     93  CA  VAL B  12      23.562  93.114  42.298  1.00 89.81           C  
ATOM     94  C   VAL B  12      23.937  91.939  41.397  1.00 89.81           C  
ATOM     95  O   VAL B  12      23.210  90.945  41.328  1.00 89.81           O  
ATOM     96  CB  VAL B  12      23.570  92.674  43.779  1.00 89.81           C  
ATOM     97  CG1 VAL B  12      24.935  92.108  44.167  1.00 89.81           C  
ATOM     98  CG2 VAL B  12      23.197  93.846  44.685  1.00 89.81           C  
ATOM     99  N   THR B  13      24.980  92.021  40.675  1.00 89.99           N  
ATOM    100  CA  THR B  13      25.484  90.972  39.796  1.00 89.99           C  
ATOM    101  C   THR B  13      26.814  90.429  40.309  1.00 89.99           C  
ATOM    102  O   THR B  13      27.287  89.390  39.844  1.00 89.99           O  
ATOM    103  CB  THR B  13      25.658  91.487  38.355  1.00 89.99           C  
ATOM    104  CG2 THR B  13      24.319  91.900  37.753  1.00 89.99           C  
ATOM    105  OG1 THR B  13      26.536  92.619  38.361  1.00 89.99           O  
ATOM    106  N   THR B  14      27.576  91.086  41.154  1.00 89.83           N  
ATOM    107  CA  THR B  14      28.787  90.689  41.864  1.00 89.83           C  
ATOM    108  C   THR B  14      28.643  90.942  43.362  1.00 89.83           C  
ATOM    109  O   THR B  14      27.898  91.831  43.778  1.00 89.83           O  
ATOM    110  CB  THR B  14      30.020  91.441  41.329  1.00 89.83           C  
ATOM    111  CG2 THR B  14      30.271  91.111  39.862  1.00 89.83           C  
ATOM    112  OG1 THR B  14      29.806  92.851  41.460  1.00 89.83           O  
ATOM    113  N   PRO B  15      29.187  90.012  44.185  1.00 89.63           N  
ATOM    114  CA  PRO B  15      29.036  90.168  45.634  1.00 89.63           C  
ATOM    115  C   PRO B  15      29.301  91.596  46.104  1.00 89.63           C  
ATOM    116  O   PRO B  15      30.347  92.170  45.788  1.00 89.63           O  
ATOM    117  CB  PRO B  15      30.079  89.203  46.202  1.00 89.63           C  
ATOM    118  CG  PRO B  15      30.298  88.195  45.120  1.00 89.63           C  
ATOM    119  CD  PRO B  15      30.092  88.868  43.793  1.00 89.63           C  
ATOM    120  N   THR B  16      28.331  92.231  46.683  1.00 91.20           N  
ATOM    121  CA  THR B  16      28.329  93.631  47.092  1.00 91.20           C  
ATOM    122  C   THR B  16      27.873  93.770  48.541  1.00 91.20           C  
ATOM    123  O   THR B  16      26.878  93.164  48.946  1.00 91.20           O  
ATOM    124  CB  THR B  16      27.420  94.478  46.181  1.00 91.20           C  
ATOM    125  CG2 THR B  16      27.537  95.961  46.515  1.00 91.20           C  
ATOM    126  OG1 THR B  16      27.801  94.275  44.815  1.00 91.20           O  
ATOM    127  N   ASP B  17      28.575  94.536  49.397  1.00 91.12           N  
ATOM    128  CA  ASP B  17      28.227  94.671  50.808  1.00 91.12           C  
ATOM    129  C   ASP B  17      27.977  96.132  51.175  1.00 91.12           C  
ATOM    130  O   ASP B  17      27.555  96.433  52.293  1.00 91.12           O  
ATOM    131  CB  ASP B  17      29.333  94.088  51.692  1.00 91.12           C  
ATOM    132  CG  ASP B  17      30.697  94.694  51.412  1.00 91.12           C  
ATOM    133  OD1 ASP B  17      30.816  95.527  50.487  1.00 91.12           O  
ATOM    134  OD2 ASP B  17      31.661  94.334  52.120  1.00 91.12           O1-
ATOM    135  N   ILE B  18      28.319  97.099  50.321  1.00 92.44           N  
ATOM    136  CA  ILE B  18      28.105  98.514  50.599  1.00 92.44           C  
ATOM    137  C   ILE B  18      27.061  99.077  49.637  1.00 92.44           C  
ATOM    138  O   ILE B  18      27.189  98.934  48.419  1.00 92.44           O  
ATOM    139  CB  ILE B  18      29.421  99.317  50.492  1.00 92.44           C  
ATOM    140  CG1 ILE B  18      30.456  98.782  51.489  1.00 92.44           C  
ATOM    141  CG2 ILE B  18      29.163 100.809  50.719  1.00 92.44           C  
ATOM    142  CD1 ILE B  18      30.757  99.732  52.639  1.00 92.44           C  
ATOM    143  N   PHE B  19      26.113  99.766  50.223  1.00 94.08           N  
ATOM    144  CA  PHE B  19      25.028 100.326  49.426  1.00 94.08           C  
ATOM    145  C   PHE B  19      24.769 101.778  49.808  1.00 94.08           C  
ATOM    146  O   PHE B  19      24.713 102.113  50.993  1.00 94.08           O  
ATOM    147  CB  PHE B  19      23.749  99.501  49.601  1.00 94.08           C  
ATOM    148  CG  PHE B  19      23.855  98.098  49.068  1.00 94.08           C  
ATOM    149  CD1 PHE B  19      23.453  97.799  47.772  1.00 94.08           C  
ATOM    150  CD2 PHE B  19      24.356  97.076  49.864  1.00 94.08           C  
ATOM    151  CE1 PHE B  19      23.549  96.501  47.276  1.00 94.08           C  
ATOM    152  CE2 PHE B  19      24.455  95.776  49.376  1.00 94.08           C  
ATOM    153  CZ  PHE B  19      24.050  95.491  48.082  1.00 94.08           C  
ATOM    154  N   PRO B  20      24.495 102.618  48.999  1.00 91.41           N  
ATOM    155  CA  PRO B  20      24.192 104.022  49.288  1.00 91.41           C  
ATOM    156  C   PRO B  20      22.714 104.256  49.591  1.00 91.41           C  
ATOM    157  O   PRO B  20      21.852 103.540  49.074  1.00 91.41           O  
ATOM    158  CB  PRO B  20      24.606 104.743  48.002  1.00 91.41           C  
ATOM    159  CG  PRO B  20      24.402 103.736  46.917  1.00 91.41           C  
ATOM    160  CD  PRO B  20      24.641 102.367  47.485  1.00 91.41           C  
ATOM    161  N   ILE B  21      22.441 105.237  50.455  1.00 90.47           N  
ATOM    162  CA  ILE B  21      21.112 105.812  50.637  1.00 90.47           C  
ATOM    163  C   ILE B  21      20.992 107.101  49.827  1.00 90.47           C  
ATOM    164  O   ILE B  21      21.619 108.110  50.158  1.00 90.47           O  
ATOM    165  CB  ILE B  21      20.814 106.086  52.128  1.00 90.47           C  
ATOM    166  CG1 ILE B  21      21.076 104.828  52.965  1.00 90.47           C  
ATOM    167  CG2 ILE B  21      19.373 106.574  52.310  1.00 90.47           C  
ATOM    168  CD1 ILE B  21      21.028 105.064  54.468  1.00 90.47           C  
ATOM    169  N   SER B  22      20.155 107.143  48.809  1.00 90.32           N  
ATOM    170  CA  SER B  22      20.143 108.250  47.858  1.00 90.32           C  
ATOM    171  C   SER B  22      18.902 109.119  48.036  1.00 90.32           C  
ATOM    172  O   SER B  22      18.696 110.078  47.290  1.00 90.32           O  
ATOM    173  CB  SER B  22      20.206 107.726  46.423  1.00 90.32           C  
ATOM    174  OG  SER B  22      19.206 106.745  46.201  1.00 90.32           O  
ATOM    175  N   PHE B  23      18.054 108.867  48.991  1.00 91.93           N  
ATOM    176  CA  PHE B  23      16.830 109.632  49.197  1.00 91.93           C  
ATOM    177  C   PHE B  23      16.899 110.424  50.497  1.00 91.93           C  
ATOM    178  O   PHE B  23      17.684 110.095  51.389  1.00 91.93           O  
ATOM    179  CB  PHE B  23      15.611 108.704  49.212  1.00 91.93           C  
ATOM    180  CG  PHE B  23      15.709 107.588  50.217  1.00 91.93           C  
ATOM    181  CD1 PHE B  23      16.156 106.329  49.836  1.00 91.93           C  
ATOM    182  CD2 PHE B  23      15.355 107.799  51.543  1.00 91.93           C  
ATOM    183  CE1 PHE B  23      16.248 105.294  50.764  1.00 91.93           C  
ATOM    184  CE2 PHE B  23      15.444 106.769  52.476  1.00 91.93           C  
ATOM    185  CZ  PHE B  23      15.890 105.518  52.084  1.00 91.93           C  
ATOM    186  N   GLU B  24      16.044 111.465  50.608  1.00 89.64           N  
ATOM    187  CA  GLU B  24      15.975 112.286  51.813  1.00 89.64           C  
ATOM    188  C   GLU B  24      15.254 111.552  52.941  1.00 89.64           C  
ATOM    189  O   GLU B  24      14.243 110.887  52.708  1.00 89.64           O  
ATOM    190  CB  GLU B  24      15.275 113.615  51.519  1.00 89.64           C  
ATOM    191  CG  GLU B  24      15.423 114.647  52.628  1.00 89.64           C  
ATOM    192  CD  GLU B  24      14.730 115.964  52.319  1.00 89.64           C  
ATOM    193  OE1 GLU B  24      14.826 116.907  53.136  1.00 89.64           O  
ATOM    194  OE2 GLU B  24      14.084 116.053  51.251  1.00 89.64           O1-
ATOM    195  N   TYR B  25      15.814 111.504  54.068  1.00 90.21           N  
ATOM    196  CA  TYR B  25      15.158 110.938  55.241  1.00 90.21           C  
ATOM    197  C   TYR B  25      15.583 111.669  56.509  1.00 90.21           C  
ATOM    198  O   TYR B  25      16.580 112.394  56.510  1.00 90.21           O  
ATOM    199  CB  TYR B  25      15.476 109.445  55.368  1.00 90.21           C  
ATOM    200  CG  TYR B  25      16.868 109.163  55.881  1.00 90.21           C  
ATOM    201  CD1 TYR B  25      17.983 109.355  55.068  1.00 90.21           C  
ATOM    202  CD2 TYR B  25      17.070 108.703  57.177  1.00 90.21           C  
ATOM    203  CE1 TYR B  25      19.267 109.094  55.536  1.00 90.21           C  
ATOM    204  CE2 TYR B  25      18.349 108.439  57.656  1.00 90.21           C  
ATOM    205  CZ  TYR B  25      19.439 108.637  56.829  1.00 90.21           C  
ATOM    206  OH  TYR B  25      20.708 108.378  57.297  1.00 90.21           O  
ATOM    207  N   ASP B  26      14.831 111.782  57.452  1.00 87.61           N  
ATOM    208  CA  ASP B  26      15.083 112.344  58.775  1.00 87.61           C  
ATOM    209  C   ASP B  26      15.495 111.257  59.765  1.00 87.61           C  
ATOM    210  O   ASP B  26      14.692 110.388  60.110  1.00 87.61           O  
ATOM    211  CB  ASP B  26      13.846 113.082  59.289  1.00 87.61           C  
ATOM    212  CG  ASP B  26      14.119 113.898  60.540  1.00 87.61           C  
ATOM    213  OD1 ASP B  26      14.917 113.456  61.395  1.00 87.61           O  
ATOM    214  OD2 ASP B  26      13.530 114.993  60.674  1.00 87.61           O1-
ATOM    215  N   GLU B  27      16.617 111.292  60.232  1.00 85.27           N  
ATOM    216  CA  GLU B  27      17.207 110.244  61.060  1.00 85.27           C  
ATOM    217  C   GLU B  27      16.409 110.042  62.345  1.00 85.27           C  
ATOM    218  O   GLU B  27      16.393 108.944  62.906  1.00 85.27           O  
ATOM    219  CB  GLU B  27      18.664 110.577  61.392  1.00 85.27           C  
ATOM    220  CG  GLU B  27      19.633 110.296  60.253  1.00 85.27           C  
ATOM    221  CD  GLU B  27      21.085 110.551  60.625  1.00 85.27           C  
ATOM    222  OE1 GLU B  27      21.983 110.257  59.803  1.00 85.27           O  
ATOM    223  OE2 GLU B  27      21.327 111.047  61.748  1.00 85.27           O1-
ATOM    224  N   LYS B  28      15.727 111.043  62.691  1.00 86.20           N  
ATOM    225  CA  LYS B  28      14.987 110.947  63.946  1.00 86.20           C  
ATOM    226  C   LYS B  28      13.600 110.351  63.722  1.00 86.20           C  
ATOM    227  O   LYS B  28      13.071 109.653  64.589  1.00 86.20           O  
ATOM    228  CB  LYS B  28      14.867 112.322  64.605  1.00 86.20           C  
ATOM    229  CG  LYS B  28      14.459 112.272  66.070  1.00 86.20           C  
ATOM    230  CD  LYS B  28      14.435 113.663  66.691  1.00 86.20           C  
ATOM    231  CE  LYS B  28      13.939 113.625  68.130  1.00 86.20           C  
ATOM    232  NZ  LYS B  28      13.853 114.994  68.722  1.00 86.20           N1+
ATOM    233  N   TYR B  29      13.059 110.477  62.525  1.00 87.26           N  
ATOM    234  CA  TYR B  29      11.661 110.113  62.327  1.00 87.26           C  
ATOM    235  C   TYR B  29      11.518 109.088  61.208  1.00 87.26           C  
ATOM    236  O   TYR B  29      10.437 108.531  61.002  1.00 87.26           O  
ATOM    237  CB  TYR B  29      10.822 111.354  62.008  1.00 87.26           C  
ATOM    238  CG  TYR B  29      10.714 112.326  63.158  1.00 87.26           C  
ATOM    239  CD1 TYR B  29       9.792 112.123  64.182  1.00 87.26           C  
ATOM    240  CD2 TYR B  29      11.533 113.448  63.222  1.00 87.26           C  
ATOM    241  CE1 TYR B  29       9.687 113.017  65.243  1.00 87.26           C  
ATOM    242  CE2 TYR B  29      11.437 114.348  64.278  1.00 87.26           C  
ATOM    243  CZ  TYR B  29      10.513 114.124  65.282  1.00 87.26           C  
ATOM    244  OH  TYR B  29      10.414 115.013  66.330  1.00 87.26           O  
ATOM    245  N   ASP B  30      12.546 108.817  60.513  1.00 89.22           N  
ATOM    246  CA  ASP B  30      12.451 107.900  59.381  1.00 89.22           C  
ATOM    247  C   ASP B  30      13.288 106.646  59.618  1.00 89.22           C  
ATOM    248  O   ASP B  30      14.385 106.721  60.177  1.00 89.22           O  
ATOM    249  CB  ASP B  30      12.895 108.593  58.091  1.00 89.22           C  
ATOM    250  CG  ASP B  30      12.046 109.804  57.746  1.00 89.22           C  
ATOM    251  OD1 ASP B  30      10.889 109.891  58.211  1.00 89.22           O  
ATOM    252  OD2 ASP B  30      12.537 110.678  56.999  1.00 89.22           O1-
ATOM    253  N   ALA B  31      12.732 105.519  59.248  1.00 90.09           N  
ATOM    254  CA  ALA B  31      13.467 104.257  59.201  1.00 90.09           C  
ATOM    255  C   ALA B  31      13.883 103.918  57.773  1.00 90.09           C  
ATOM    256  O   ALA B  31      13.245 104.356  56.813  1.00 90.09           O  
ATOM    257  CB  ALA B  31      12.623 103.129  59.789  1.00 90.09           C  
ATOM    258  N   VAL B  32      15.003 103.244  57.692  1.00 91.23           N  
ATOM    259  CA  VAL B  32      15.487 102.759  56.403  1.00 91.23           C  
ATOM    260  C   VAL B  32      15.462 101.233  56.382  1.00 91.23           C  
ATOM    261  O   VAL B  32      16.080 100.584  57.230  1.00 91.23           O  
ATOM    262  CB  VAL B  32      16.913 103.273  56.103  1.00 91.23           C  
ATOM    263  CG1 VAL B  32      17.409 102.737  54.761  1.00 91.23           C  
ATOM    264  CG2 VAL B  32      16.943 104.800  56.115  1.00 91.23           C  
ATOM    265  N   HIS B  33      14.711 100.635  55.447  1.00 91.77           N  
ATOM    266  CA  HIS B  33      14.574  99.193  55.276  1.00 91.77           C  
ATOM    267  C   HIS B  33      15.259  98.723  53.997  1.00 91.77           C  
ATOM    268  O   HIS B  33      15.286  99.447  52.999  1.00 91.77           O  
ATOM    269  CB  HIS B  33      13.098  98.793  55.258  1.00 91.77           C  
ATOM    270  CG  HIS B  33      12.359  99.172  56.502  1.00 91.77           C  
ATOM    271  CD2 HIS B  33      11.457 100.154  56.736  1.00 91.77           C  
ATOM    272  ND1 HIS B  33      12.519  98.502  57.695  1.00 91.77           N  
ATOM    273  CE1 HIS B  33      11.745  99.057  58.612  1.00 91.77           C  
ATOM    274  NE2 HIS B  33      11.089 100.062  58.056  1.00 91.77           N  
ATOM    275  N   VAL B  34      15.841  97.491  54.026  1.00 92.58           N  
ATOM    276  CA  VAL B  34      16.536  96.892  52.892  1.00 92.58           C  
ATOM    277  C   VAL B  34      15.865  95.574  52.512  1.00 92.58           C  
ATOM    278  O   VAL B  34      15.616  94.727  53.373  1.00 92.58           O  
ATOM    279  CB  VAL B  34      18.032  96.659  53.201  1.00 92.58           C  
ATOM    280  CG1 VAL B  34      18.773  96.178  51.955  1.00 92.58           C  
ATOM    281  CG2 VAL B  34      18.669  97.937  53.745  1.00 92.58           C  
ATOM    282  N   PHE B  35      15.651  95.330  51.213  1.00 90.10           N  
ATOM    283  CA  PHE B  35      15.028  94.131  50.666  1.00 90.10           C  
ATOM    284  C   PHE B  35      15.887  93.530  49.561  1.00 90.10           C  
ATOM    285  O   PHE B  35      16.471  94.258  48.755  1.00 90.10           O  
ATOM    286  CB  PHE B  35      13.629  94.448  50.129  1.00 90.10           C  
ATOM    287  CG  PHE B  35      12.681  94.971  51.175  1.00 90.10           C  
ATOM    288  CD1 PHE B  35      11.839  94.107  51.865  1.00 90.10           C  
ATOM    289  CD2 PHE B  35      12.633  96.328  51.469  1.00 90.10           C  
ATOM    290  CE1 PHE B  35      10.961  94.589  52.833  1.00 90.10           C  
ATOM    291  CE2 PHE B  35      11.758  96.816  52.435  1.00 90.10           C  
ATOM    292  CZ  PHE B  35      10.923  95.945  53.116  1.00 90.10           C  
ATOM    293  N   LEU B  36      16.070  92.274  49.573  1.00 90.10           N  
ATOM    294  CA  LEU B  36      16.662  91.492  48.494  1.00 90.10           C  
ATOM    295  C   LEU B  36      15.605  90.645  47.793  1.00 90.10           C  
ATOM    296  O   LEU B  36      14.999  89.766  48.410  1.00 90.10           O  
ATOM    297  CB  LEU B  36      17.778  90.593  49.033  1.00 90.10           C  
ATOM    298  CG  LEU B  36      18.437  89.652  48.024  1.00 90.10           C  
ATOM    299  CD1 LEU B  36      19.155  90.452  46.942  1.00 90.10           C  
ATOM    300  CD2 LEU B  36      19.405  88.706  48.727  1.00 90.10           C  
ATOM    301  N   ASN B  37      15.375  90.885  46.538  1.00 83.17           N  
ATOM    302  CA  ASN B  37      14.342  90.236  45.737  1.00 83.17           C  
ATOM    303  C   ASN B  37      13.005  90.199  46.471  1.00 83.17           C  
ATOM    304  O   ASN B  37      12.374  89.145  46.570  1.00 83.17           O  
ATOM    305  CB  ASN B  37      14.773  88.820  45.349  1.00 83.17           C  
ATOM    306  CG  ASN B  37      16.037  88.804  44.512  1.00 83.17           C  
ATOM    307  ND2 ASN B  37      16.860  87.779  44.701  1.00 83.17           N  
ATOM    308  OD1 ASN B  37      16.272  89.705  43.702  1.00 83.17           O  
ATOM    309  N   ASP B  38      12.742  91.253  47.157  1.00 79.02           N  
ATOM    310  CA  ASP B  38      11.459  91.584  47.770  1.00 79.02           C  
ATOM    311  C   ASP B  38      11.298  90.888  49.119  1.00 79.02           C  
ATOM    312  O   ASP B  38      10.188  90.794  49.647  1.00 79.02           O  
ATOM    313  CB  ASP B  38      10.305  91.202  46.840  1.00 79.02           C  
ATOM    314  CG  ASP B  38      10.316  91.974  45.532  1.00 79.02           C  
ATOM    315  OD1 ASP B  38      10.560  93.200  45.550  1.00 79.02           O  
ATOM    316  OD2 ASP B  38      10.077  91.351  44.475  1.00 79.02           O1-
ATOM    317  N   VAL B  39      12.372  90.419  49.624  1.00 86.28           N  
ATOM    318  CA  VAL B  39      12.406  89.844  50.965  1.00 86.28           C  
ATOM    319  C   VAL B  39      13.370  90.638  51.844  1.00 86.28           C  
ATOM    320  O   VAL B  39      14.470  90.988  51.411  1.00 86.28           O  
ATOM    321  CB  VAL B  39      12.818  88.355  50.934  1.00 86.28           C  
ATOM    322  CG1 VAL B  39      12.833  87.769  52.344  1.00 86.28           C  
ATOM    323  CG2 VAL B  39      11.875  87.560  50.032  1.00 86.28           C  
ATOM    324  N   ALA B  40      12.917  90.959  52.981  1.00 87.65           N  
ATOM    325  CA  ALA B  40      13.768  91.677  53.926  1.00 87.65           C  
ATOM    326  C   ALA B  40      15.068  90.919  54.180  1.00 87.65           C  
ATOM    327  O   ALA B  40      15.048  89.719  54.467  1.00 87.65           O  
ATOM    328  CB  ALA B  40      13.026  91.910  55.240  1.00 87.65           C  
ATOM    329  N   VAL B  41      16.120  91.563  54.029  1.00 89.00           N  
ATOM    330  CA  VAL B  41      17.434  90.932  54.087  1.00 89.00           C  
ATOM    331  C   VAL B  41      17.662  90.339  55.476  1.00 89.00           C  
ATOM    332  O   VAL B  41      18.389  89.354  55.626  1.00 89.00           O  
ATOM    333  CB  VAL B  41      18.560  91.932  53.743  1.00 89.00           C  
ATOM    334  CG1 VAL B  41      18.454  92.387  52.289  1.00 89.00           C  
ATOM    335  CG2 VAL B  41      18.513  93.133  54.687  1.00 89.00           C  
ATOM    336  N   GLU B  42      17.020  90.903  56.417  1.00 89.39           N  
ATOM    337  CA  GLU B  42      17.142  90.377  57.773  1.00 89.39           C  
ATOM    338  C   GLU B  42      16.479  89.008  57.896  1.00 89.39           C  
ATOM    339  O   GLU B  42      16.927  88.162  58.672  1.00 89.39           O  
ATOM    340  CB  GLU B  42      16.532  91.350  58.785  1.00 89.39           C  
ATOM    341  CG  GLU B  42      17.276  92.673  58.891  1.00 89.39           C  
ATOM    342  CD  GLU B  42      16.699  93.760  57.997  1.00 89.39           C  
ATOM    343  OE1 GLU B  42      17.030  94.950  58.199  1.00 89.39           O  
ATOM    344  OE2 GLU B  42      15.909  93.418  57.089  1.00 89.39           O1-
ATOM    345  N   ASP B  43      15.531  88.759  57.194  1.00 86.21           N  
ATOM    346  CA  ASP B  43      14.839  87.473  57.183  1.00 86.21           C  
ATOM    347  C   ASP B  43      15.637  86.427  56.408  1.00 86.21           C  
ATOM    348  O   ASP B  43      15.375  85.228  56.523  1.00 86.21           O  
ATOM    349  CB  ASP B  43      13.441  87.621  56.581  1.00 86.21           C  
ATOM    350  CG  ASP B  43      12.519  88.483  57.425  1.00 86.21           C  
ATOM    351  OD1 ASP B  43      12.794  88.671  58.630  1.00 86.21           O  
ATOM    352  OD2 ASP B  43      11.508  88.977  56.882  1.00 86.21           O1-
ATOM    353  N   LEU B  44      16.563  86.880  55.691  1.00 86.63           N  
ATOM    354  CA  LEU B  44      17.403  86.003  54.883  1.00 86.63           C  
ATOM    355  C   LEU B  44      18.747  85.761  55.562  1.00 86.63           C  
ATOM    356  O   LEU B  44      19.642  85.149  54.975  1.00 86.63           O  
ATOM    357  CB  LEU B  44      17.621  86.603  53.491  1.00 86.63           C  
ATOM    358  CG  LEU B  44      16.373  86.775  52.624  1.00 86.63           C  
ATOM    359  CD1 LEU B  44      16.720  87.519  51.338  1.00 86.63           C  
ATOM    360  CD2 LEU B  44      15.747  85.421  52.312  1.00 86.63           C  
ATOM    361  N   GLY B  45      18.888  86.451  56.787  1.00 88.25           N  
ATOM    362  CA  GLY B  45      20.088  86.208  57.572  1.00 88.25           C  
ATOM    363  C   GLY B  45      21.151  87.274  57.381  1.00 88.25           C  
ATOM    364  O   GLY B  45      22.282  87.119  57.845  1.00 88.25           O  
ATOM    365  N   TYR B  46      20.880  88.300  56.700  1.00 90.81           N  
ATOM    366  CA  TYR B  46      21.831  89.392  56.527  1.00 90.81           C  
ATOM    367  C   TYR B  46      21.742  90.381  57.683  1.00 90.81           C  
ATOM    368  O   TYR B  46      20.709  90.474  58.350  1.00 90.81           O  
ATOM    369  CB  TYR B  46      21.582  90.117  55.201  1.00 90.81           C  
ATOM    370  CG  TYR B  46      21.757  89.237  53.987  1.00 90.81           C  
ATOM    371  CD1 TYR B  46      22.996  89.123  53.358  1.00 90.81           C  
ATOM    372  CD2 TYR B  46      20.686  88.520  53.465  1.00 90.81           C  
ATOM    373  CE1 TYR B  46      23.162  88.315  52.238  1.00 90.81           C  
ATOM    374  CE2 TYR B  46      20.841  87.709  52.345  1.00 90.81           C  
ATOM    375  CZ  TYR B  46      22.081  87.613  51.740  1.00 90.81           C  
ATOM    376  OH  TYR B  46      22.240  86.812  50.631  1.00 90.81           O  
ATOM    377  N   THR B  47      22.782  91.050  57.903  1.00 92.75           N  
ATOM    378  CA  THR B  47      22.845  92.120  58.892  1.00 92.75           C  
ATOM    379  C   THR B  47      23.063  93.470  58.216  1.00 92.75           C  
ATOM    380  O   THR B  47      23.932  93.605  57.352  1.00 92.75           O  
ATOM    381  CB  THR B  47      23.967  91.869  59.916  1.00 92.75           C  
ATOM    382  CG2 THR B  47      23.657  92.543  61.249  1.00 92.75           C  
ATOM    383  OG1 THR B  47      24.106  90.458  60.128  1.00 92.75           O  
ATOM    384  N   VAL B  48      22.320  94.454  58.601  1.00 92.14           N  
ATOM    385  CA  VAL B  48      22.372  95.790  58.016  1.00 92.14           C  
ATOM    386  C   VAL B  48      22.952  96.775  59.029  1.00 92.14           C  
ATOM    387  O   VAL B  48      22.480  96.857  60.165  1.00 92.14           O  
ATOM    388  CB  VAL B  48      20.975  96.262  57.553  1.00 92.14           C  
ATOM    389  CG1 VAL B  48      21.059  97.642  56.904  1.00 92.14           C  
ATOM    390  CG2 VAL B  48      20.363  95.249  56.587  1.00 92.14           C  
ATOM    391  N   SER B  49      23.960  97.485  58.741  1.00 91.61           N  
ATOM    392  CA  SER B  49      24.565  98.518  59.576  1.00 91.61           C  
ATOM    393  C   SER B  49      24.750  99.818  58.801  1.00 91.61           C  
ATOM    394  O   SER B  49      25.031  99.797  57.601  1.00 91.61           O  
ATOM    395  CB  SER B  49      25.913  98.044  60.122  1.00 91.61           C  
ATOM    396  OG  SER B  49      26.637  97.336  59.130  1.00 91.61           O  
ATOM    397  N   GLN B  50      24.447 100.857  59.406  1.00 88.35           N  
ATOM    398  CA  GLN B  50      24.638 102.178  58.816  1.00 88.35           C  
ATOM    399  C   GLN B  50      26.035 102.715  59.111  1.00 88.35           C  
ATOM    400  O   GLN B  50      26.377 102.971  60.267  1.00 88.35           O  
ATOM    401  CB  GLN B  50      23.580 103.155  59.333  1.00 88.35           C  
ATOM    402  CG  GLN B  50      23.396 104.384  58.453  1.00 88.35           C  
ATOM    403  CD  GLN B  50      22.185 105.210  58.843  1.00 88.35           C  
ATOM    404  NE2 GLN B  50      21.905 106.254  58.071  1.00 88.35           N  
ATOM    405  OE1 GLN B  50      21.505 104.911  59.830  1.00 88.35           O  
ATOM    406  N   VAL B  51      26.878 102.925  58.123  1.00 89.80           N  
ATOM    407  CA  VAL B  51      28.248 103.412  58.236  1.00 89.80           C  
ATOM    408  C   VAL B  51      28.243 104.923  58.456  1.00 89.80           C  
ATOM    409  O   VAL B  51      28.986 105.438  59.295  1.00 89.80           O  
ATOM    410  CB  VAL B  51      29.081 103.059  56.984  1.00 89.80           C  
ATOM    411  CG1 VAL B  51      30.526 103.527  57.147  1.00 89.80           C  
ATOM    412  CG2 VAL B  51      29.031 101.555  56.717  1.00 89.80           C  
ATOM    413  N   ASN B  52      27.394 105.649  57.680  1.00 88.99           N  
ATOM    414  CA  ASN B  52      27.114 107.072  57.834  1.00 88.99           C  
ATOM    415  C   ASN B  52      25.720 107.428  57.326  1.00 88.99           C  
ATOM    416  O   ASN B  52      24.908 106.542  57.055  1.00 88.99           O  
ATOM    417  CB  ASN B  52      28.172 107.908  57.111  1.00 88.99           C  
ATOM    418  CG  ASN B  52      28.243 107.604  55.627  1.00 88.99           C  
ATOM    419  ND2 ASN B  52      29.457 107.465  55.108  1.00 88.99           N  
ATOM    420  OD1 ASN B  52      27.216 107.497  54.953  1.00 88.99           O  
ATOM    421  N   THR B  53      25.479 108.648  57.117  1.00 85.86           N  
ATOM    422  CA  THR B  53      24.122 109.097  56.825  1.00 85.86           C  
ATOM    423  C   THR B  53      23.720 108.714  55.404  1.00 85.86           C  
ATOM    424  O   THR B  53      22.532 108.679  55.077  1.00 85.86           O  
ATOM    425  CB  THR B  53      23.986 110.620  57.007  1.00 85.86           C  
ATOM    426  CG2 THR B  53      24.070 111.007  58.480  1.00 85.86           C  
ATOM    427  OG1 THR B  53      25.039 111.277  56.292  1.00 85.86           O  
ATOM    428  N   VAL B  54      24.628 108.283  54.597  1.00 90.70           N  
ATOM    429  CA  VAL B  54      24.273 108.044  53.202  1.00 90.70           C  
ATOM    430  C   VAL B  54      24.760 106.661  52.774  1.00 90.70           C  
ATOM    431  O   VAL B  54      24.742 106.330  51.586  1.00 90.70           O  
ATOM    432  CB  VAL B  54      24.863 109.128  52.272  1.00 90.70           C  
ATOM    433  CG1 VAL B  54      24.177 110.472  52.506  1.00 90.70           C  
ATOM    434  CG2 VAL B  54      26.371 109.250  52.486  1.00 90.70           C  
ATOM    435  N   THR B  55      25.243 105.912  53.649  1.00 91.67           N  
ATOM    436  CA  THR B  55      25.831 104.630  53.275  1.00 91.67           C  
ATOM    437  C   THR B  55      25.402 103.535  54.248  1.00 91.67           C  
ATOM    438  O   THR B  55      25.467 103.719  55.465  1.00 91.67           O  
ATOM    439  CB  THR B  55      27.368 104.711  53.234  1.00 91.67           C  
ATOM    440  CG2 THR B  55      27.969 103.447  52.628  1.00 91.67           C  
ATOM    441  OG1 THR B  55      27.760 105.840  52.442  1.00 91.67           O  
ATOM    442  N   LEU B  56      24.991 102.377  53.774  1.00 92.88           N  
ATOM    443  CA  LEU B  56      24.657 101.177  54.533  1.00 92.88           C  
ATOM    444  C   LEU B  56      25.667 100.067  54.267  1.00 92.88           C  
ATOM    445  O   LEU B  56      26.207  99.964  53.163  1.00 92.88           O  
ATOM    446  CB  LEU B  56      23.247 100.695  54.181  1.00 92.88           C  
ATOM    447  CG  LEU B  56      22.096 101.623  54.571  1.00 92.88           C  
ATOM    448  CD1 LEU B  56      20.797 101.160  53.918  1.00 92.88           C  
ATOM    449  CD2 LEU B  56      21.946 101.682  56.087  1.00 92.88           C  
ATOM    450  N   LYS B  57      25.929  99.239  55.175  1.00 93.69           N  
ATOM    451  CA  LYS B  57      26.710  98.008  55.080  1.00 93.69           C  
ATOM    452  C   LYS B  57      25.847  96.786  55.379  1.00 93.69           C  
ATOM    453  O   LYS B  57      25.200  96.717  56.426  1.00 93.69           O  
ATOM    454  CB  LYS B  57      27.903  98.054  56.037  1.00 93.69           C  
ATOM    455  CG  LYS B  57      28.893  96.915  55.846  1.00 93.69           C  
ATOM    456  CD  LYS B  57      30.112  97.078  56.745  1.00 93.69           C  
ATOM    457  CE  LYS B  57      31.146  95.990  56.489  1.00 93.69           C  
ATOM    458  NZ  LYS B  57      32.373  96.186  57.317  1.00 93.69           N1+
ATOM    459  N   ILE B  58      25.841  95.902  54.467  1.00 92.28           N  
ATOM    460  CA  ILE B  58      25.110  94.648  54.612  1.00 92.28           C  
ATOM    461  C   ILE B  58      26.090  93.477  54.622  1.00 92.28           C  
ATOM    462  O   ILE B  58      26.910  93.338  53.712  1.00 92.28           O  
ATOM    463  CB  ILE B  58      24.070  94.466  53.485  1.00 92.28           C  
ATOM    464  CG1 ILE B  58      23.172  95.704  53.382  1.00 92.28           C  
ATOM    465  CG2 ILE B  58      23.236  93.203  53.717  1.00 92.28           C  
ATOM    466  CD1 ILE B  58      22.234  95.692  52.183  1.00 92.28           C  
ATOM    467  N   GLU B  59      26.049  92.578  55.588  1.00 91.27           N  
ATOM    468  CA  GLU B  59      26.952  91.440  55.739  1.00 91.27           C  
ATOM    469  C   GLU B  59      26.175  90.138  55.908  1.00 91.27           C  
ATOM    470  O   GLU B  59      25.207  90.081  56.670  1.00 91.27           O  
ATOM    471  CB  GLU B  59      27.890  91.652  56.930  1.00 91.27           C  
ATOM    472  CG  GLU B  59      28.926  92.745  56.710  1.00 91.27           C  
ATOM    473  CD  GLU B  59      29.866  92.927  57.891  1.00 91.27           C  
ATOM    474  OE1 GLU B  59      31.097  93.012  57.680  1.00 91.27           O  
ATOM    475  OE2 GLU B  59      29.367  92.984  59.037  1.00 91.27           O1-
ATOM    476  N   PRO B  60      26.726  89.074  55.349  1.00 90.29           N  
ATOM    477  CA  PRO B  60      27.735  88.953  54.294  1.00 90.29           C  
ATOM    478  C   PRO B  60      27.311  89.628  52.992  1.00 90.29           C  
ATOM    479  O   PRO B  60      26.159  90.048  52.857  1.00 90.29           O  
ATOM    480  CB  PRO B  60      27.868  87.439  54.106  1.00 90.29           C  
ATOM    481  CG  PRO B  60      26.587  86.875  54.629  1.00 90.29           C  
ATOM    482  CD  PRO B  60      25.975  87.873  55.570  1.00 90.29           C  
ATOM    483  N   ALA B  61      28.155  89.755  52.088  1.00 91.20           N  
ATOM    484  CA  ALA B  61      27.908  90.409  50.805  1.00 91.20           C  
ATOM    485  C   ALA B  61      26.793  89.706  50.036  1.00 91.20           C  
ATOM    486  O   ALA B  61      26.715  88.475  50.032  1.00 91.20           O  
ATOM    487  CB  ALA B  61      29.187  90.443  49.971  1.00 91.20           C  
ATOM    488  N   ILE B  62      25.934  90.448  49.477  1.00 90.55           N  
ATOM    489  CA  ILE B  62      24.853  89.913  48.657  1.00 90.55           C  
ATOM    490  C   ILE B  62      25.411  89.428  47.321  1.00 90.55           C  
ATOM    491  O   ILE B  62      25.969  90.214  46.552  1.00 90.55           O  
ATOM    492  CB  ILE B  62      23.746  90.966  48.425  1.00 90.55           C  
ATOM    493  CG1 ILE B  62      23.114  91.380  49.759  1.00 90.55           C  
ATOM    494  CG2 ILE B  62      22.685  90.429  47.460  1.00 90.55           C  
ATOM    495  CD1 ILE B  62      22.036  92.447  49.629  1.00 90.55           C  
ATOM    496  N   PRO B  63      25.371  88.215  47.099  1.00 91.50           N  
ATOM    497  CA  PRO B  63      25.956  87.653  45.879  1.00 91.50           C  
ATOM    498  C   PRO B  63      25.243  88.121  44.612  1.00 91.50           C  
ATOM    499  O   PRO B  63      25.897  88.489  43.632  1.00 91.50           O  
ATOM    500  CB  PRO B  63      25.790  86.143  46.072  1.00 91.50           C  
ATOM    501  CG  PRO B  63      24.777  86.007  47.162  1.00 91.50           C  
ATOM    502  CD  PRO B  63      24.668  87.321  47.881  1.00 91.50           C  
ATOM    503  N   GLU B  64      24.001  88.015  44.535  1.00 91.02           N  
ATOM    504  CA  GLU B  64      23.217  88.420  43.372  1.00 91.02           C  
ATOM    505  C   GLU B  64      21.776  88.737  43.761  1.00 91.02           C  
ATOM    506  O   GLU B  64      21.313  88.335  44.831  1.00 91.02           O  
ATOM    507  CB  GLU B  64      23.244  87.329  42.298  1.00 91.02           C  
ATOM    508  CG  GLU B  64      22.557  86.037  42.717  1.00 91.02           C  
ATOM    509  CD  GLU B  64      22.470  85.014  41.595  1.00 91.02           C  
ATOM    510  OE1 GLU B  64      21.871  83.935  41.804  1.00 91.02           O  
ATOM    511  OE2 GLU B  64      23.007  85.293  40.500  1.00 91.02           O1-
ATOM    512  N   GLY B  65      21.118  89.535  42.895  1.00 87.64           N  
ATOM    513  CA  GLY B  65      19.721  89.886  43.095  1.00 87.64           C  
ATOM    514  C   GLY B  65      19.474  91.383  43.072  1.00 87.64           C  
ATOM    515  O   GLY B  65      20.380  92.163  42.773  1.00 87.64           O  
ATOM    516  N   THR B  66      18.186  91.661  43.244  1.00 90.92           N  
ATOM    517  CA  THR B  66      17.802  93.068  43.277  1.00 90.92           C  
ATOM    518  C   THR B  66      17.665  93.557  44.716  1.00 90.92           C  
ATOM    519  O   THR B  66      16.836  93.049  45.473  1.00 90.92           O  
ATOM    520  CB  THR B  66      16.481  93.305  42.523  1.00 90.92           C  
ATOM    521  CG2 THR B  66      16.141  94.790  42.461  1.00 90.92           C  
ATOM    522  OG1 THR B  66      16.602  92.798  41.188  1.00 90.92           O  
ATOM    523  N   VAL B  67      18.480  94.594  45.128  1.00 91.66           N  
ATOM    524  CA  VAL B  67      18.454  95.198  46.456  1.00 91.66           C  
ATOM    525  C   VAL B  67      17.680  96.513  46.411  1.00 91.66           C  
ATOM    526  O   VAL B  67      17.990  97.396  45.608  1.00 91.66           O  
ATOM    527  CB  VAL B  67      19.881  95.437  46.998  1.00 91.66           C  
ATOM    528  CG1 VAL B  67      19.836  96.225  48.306  1.00 91.66           C  
ATOM    529  CG2 VAL B  67      20.606  94.107  47.196  1.00 91.66           C  
ATOM    530  N   ARG B  68      16.638  96.654  47.282  1.00 91.63           N  
ATOM    531  CA  ARG B  68      15.824  97.860  47.398  1.00 91.63           C  
ATOM    532  C   ARG B  68      15.924  98.455  48.799  1.00 91.63           C  
ATOM    533  O   ARG B  68      15.657  97.771  49.790  1.00 91.63           O  
ATOM    534  CB  ARG B  68      14.363  97.557  47.060  1.00 91.63           C  
ATOM    535  CG  ARG B  68      13.469  98.786  47.033  1.00 91.63           C  
ATOM    536  CD  ARG B  68      12.072  98.457  46.527  1.00 91.63           C  
ATOM    537  NE  ARG B  68      11.198  99.626  46.559  1.00 91.63           N  
ATOM    538  CZ  ARG B  68      10.785 100.294  45.485  1.00 91.63           C  
ATOM    539  NH1 ARG B  68      11.161  99.919  44.267  1.00 91.63           N1+
ATOM    540  NH2 ARG B  68       9.990 101.344  45.628  1.00 91.63           N  
ATOM    541  N   ILE B  69      16.335  99.688  48.923  1.00 91.86           N  
ATOM    542  CA  ILE B  69      16.432 100.456  50.160  1.00 91.86           C  
ATOM    543  C   ILE B  69      15.303 101.482  50.220  1.00 91.86           C  
ATOM    544  O   ILE B  69      15.166 102.317  49.323  1.00 91.86           O  
ATOM    545  CB  ILE B  69      17.803 101.159  50.282  1.00 91.86           C  
ATOM    546  CG1 ILE B  69      18.940 100.154  50.069  1.00 91.86           C  
ATOM    547  CG2 ILE B  69      17.933 101.853  51.641  1.00 91.86           C  
ATOM    548  CD1 ILE B  69      20.309 100.796  49.890  1.00 91.86           C  
ATOM    549  N   GLU B  70      14.523 101.425  51.269  1.00 92.78           N  
ATOM    550  CA  GLU B  70      13.315 102.242  51.338  1.00 92.78           C  
ATOM    551  C   GLU B  70      13.251 103.023  52.648  1.00 92.78           C  
ATOM    552  O   GLU B  70      13.711 102.543  53.686  1.00 92.78           O  
ATOM    553  CB  GLU B  70      12.066 101.369  51.185  1.00 92.78           C  
ATOM    554  CG  GLU B  70      11.991 100.631  49.857  1.00 92.78           C  
ATOM    555  CD  GLU B  70      10.776  99.724  49.742  1.00 92.78           C  
ATOM    556  OE1 GLU B  70      10.613  99.057  48.695  1.00 92.78           O  
ATOM    557  OE2 GLU B  70       9.980  99.681  50.706  1.00 92.78           O1-
ATOM    558  N   ARG B  71      12.597 104.222  52.568  1.00 92.06           N  
ATOM    559  CA  ARG B  71      12.304 105.070  53.719  1.00 92.06           C  
ATOM    560  C   ARG B  71      10.963 104.700  54.345  1.00 92.06           C  
ATOM    561  O   ARG B  71      10.004 104.391  53.635  1.00 92.06           O  
ATOM    562  CB  ARG B  71      12.302 106.545  53.313  1.00 92.06           C  
ATOM    563  CG  ARG B  71      12.092 107.504  54.474  1.00 92.06           C  
ATOM    564  CD  ARG B  71      12.032 108.951  54.007  1.00 92.06           C  
ATOM    565  NE  ARG B  71      10.889 109.187  53.129  1.00 92.06           N  
ATOM    566  CZ  ARG B  71      10.880 110.041  52.109  1.00 92.06           C  
ATOM    567  NH1 ARG B  71      11.958 110.760  51.817  1.00 92.06           N1+
ATOM    568  NH2 ARG B  71       9.785 110.177  51.375  1.00 92.06           N  
ATOM    569  N   GLU B  72      10.854 104.624  55.592  1.00 90.90           N  
ATOM    570  CA  GLU B  72       9.599 104.546  56.334  1.00 90.90           C  
ATOM    571  C   GLU B  72       9.502 105.660  57.373  1.00 90.90           C  
ATOM    572  O   GLU B  72      10.203 105.633  58.386  1.00 90.90           O  
ATOM    573  CB  GLU B  72       9.459 103.181  57.011  1.00 90.90           C  
ATOM    574  CG  GLU B  72       8.136 102.988  57.738  1.00 90.90           C  
ATOM    575  CD  GLU B  72       8.035 101.652  58.457  1.00 90.90           C  
ATOM    576  OE1 GLU B  72       6.965 101.353  59.035  1.00 90.90           O  
ATOM    577  OE2 GLU B  72       9.034 100.899  58.443  1.00 90.90           O1-
ATOM    578  N   THR B  73       8.669 106.640  57.117  1.00 90.83           N  
ATOM    579  CA  THR B  73       8.440 107.788  57.988  1.00 90.83           C  
ATOM    580  C   THR B  73       7.434 107.444  59.083  1.00 90.83           C  
ATOM    581  O   THR B  73       6.413 106.806  58.817  1.00 90.83           O  
ATOM    582  CB  THR B  73       7.937 109.004  57.188  1.00 90.83           C  
ATOM    583  CG2 THR B  73       7.727 110.211  58.096  1.00 90.83           C  
ATOM    584  OG1 THR B  73       8.900 109.339  56.182  1.00 90.83           O  
ATOM    585  N   ASP B  74       7.724 107.818  60.261  1.00 88.82           N  
ATOM    586  CA  ASP B  74       6.815 107.623  61.386  1.00 88.82           C  
ATOM    587  C   ASP B  74       5.660 108.621  61.339  1.00 88.82           C  
ATOM    588  O   ASP B  74       5.786 109.746  61.827  1.00 88.82           O  
ATOM    589  CB  ASP B  74       7.567 107.750  62.712  1.00 88.82           C  
ATOM    590  CG  ASP B  74       6.720 107.369  63.913  1.00 88.82           C  
ATOM    591  OD1 ASP B  74       5.521 107.058  63.741  1.00 88.82           O  
ATOM    592  OD2 ASP B  74       7.254 107.383  65.043  1.00 88.82           O1-
ATOM    593  N   ILE B  75       4.617 108.252  60.751  1.00 87.92           N  
ATOM    594  CA  ILE B  75       3.467 109.127  60.555  1.00 87.92           C  
ATOM    595  C   ILE B  75       2.505 108.987  61.733  1.00 87.92           C  
ATOM    596  O   ILE B  75       1.539 109.744  61.847  1.00 87.92           O  
ATOM    597  CB  ILE B  75       2.739 108.816  59.228  1.00 87.92           C  
ATOM    598  CG1 ILE B  75       1.795 109.964  58.855  1.00 87.92           C  
ATOM    599  CG2 ILE B  75       1.977 107.491  59.329  1.00 87.92           C  
ATOM    600  CD1 ILE B  75       2.505 111.278  58.558  1.00 87.92           C  
ATOM    601  N   ASP B  76       2.769 108.215  62.768  1.00 86.32           N  
ATOM    602  CA  ASP B  76       1.895 107.935  63.903  1.00 86.32           C  
ATOM    603  C   ASP B  76       2.005 109.028  64.964  1.00 86.32           C  
ATOM    604  O   ASP B  76       1.127 109.161  65.819  1.00 86.32           O  
ATOM    605  CB  ASP B  76       2.229 106.573  64.515  1.00 86.32           C  
ATOM    606  CG  ASP B  76       2.082 105.428  63.529  1.00 86.32           C  
ATOM    607  OD1 ASP B  76       1.143 105.449  62.705  1.00 86.32           O  
ATOM    608  OD2 ASP B  76       2.912 104.494  63.578  1.00 86.32           O1-
ATOM    609  N   LYS B  77       3.071 109.728  64.801  1.00 86.24           N  
ATOM    610  CA  LYS B  77       3.294 110.862  65.693  1.00 86.24           C  
ATOM    611  C   LYS B  77       3.695 112.108  64.908  1.00 86.24           C  
ATOM    612  O   LYS B  77       4.806 112.184  64.379  1.00 86.24           O  
ATOM    613  CB  LYS B  77       4.369 110.527  66.729  1.00 86.24           C  
ATOM    614  CG  LYS B  77       4.456 111.525  67.875  1.00 86.24           C  
ATOM    615  CD  LYS B  77       5.544 111.139  68.869  1.00 86.24           C  
ATOM    616  CE  LYS B  77       5.685 112.178  69.974  1.00 86.24           C  
ATOM    617  NZ  LYS B  77       6.810 111.851  70.901  1.00 86.24           N1+
ATOM    618  N   MET B  78       2.830 112.997  64.862  1.00 87.60           N  
ATOM    619  CA  MET B  78       3.154 114.245  64.176  1.00 87.60           C  
ATOM    620  C   MET B  78       4.259 114.998  64.909  1.00 87.60           C  
ATOM    621  O   MET B  78       4.304 114.999  66.140  1.00 87.60           O  
ATOM    622  CB  MET B  78       1.912 115.129  64.052  1.00 87.60           C  
ATOM    623  CG  MET B  78       0.882 114.604  63.065  1.00 87.60           C  
ATOM    624  SD  MET B  78       1.542 114.482  61.357  1.00 87.60           S  
ATOM    625  CE  MET B  78       1.845 116.236  61.005  1.00 87.60           C  
ATOM    626  N   LYS B  79       5.084 115.689  64.407  1.00 86.19           N  
ATOM    627  CA  LYS B  79       6.225 116.411  64.962  1.00 86.19           C  
ATOM    628  C   LYS B  79       5.769 117.526  65.899  1.00 86.19           C  
ATOM    629  O   LYS B  79       6.290 117.664  67.007  1.00 86.19           O  
ATOM    630  CB  LYS B  79       7.091 116.989  63.842  1.00 86.19           C  
ATOM    631  CG  LYS B  79       7.954 115.957  63.131  1.00 86.19           C  
ATOM    632  CD  LYS B  79       8.872 116.608  62.104  1.00 86.19           C  
ATOM    633  CE  LYS B  79       9.687 115.571  61.344  1.00 86.19           C  
ATOM    634  NZ  LYS B  79      10.597 116.205  60.344  1.00 86.19           N1+
ATOM    635  N   TYR B  80       4.740 118.198  65.378  1.00 87.62           N  
ATOM    636  CA  TYR B  80       4.289 119.336  66.172  1.00 87.62           C  
ATOM    637  C   TYR B  80       2.776 119.312  66.349  1.00 87.62           C  
ATOM    638  O   TYR B  80       2.043 118.941  65.430  1.00 87.62           O  
ATOM    639  CB  TYR B  80       4.718 120.652  65.518  1.00 87.62           C  
ATOM    640  CG  TYR B  80       6.211 120.783  65.337  1.00 87.62           C  
ATOM    641  CD1 TYR B  80       7.036 121.111  66.410  1.00 87.62           C  
ATOM    642  CD2 TYR B  80       6.798 120.579  64.093  1.00 87.62           C  
ATOM    643  CE1 TYR B  80       8.412 121.234  66.247  1.00 87.62           C  
ATOM    644  CE2 TYR B  80       8.173 120.700  63.919  1.00 87.62           C  
ATOM    645  CZ  TYR B  80       8.971 121.026  65.000  1.00 87.62           C  
ATOM    646  OH  TYR B  80      10.332 121.147  64.833  1.00 87.62           O  
ATOM    647  N   ILE B  81       2.315 119.610  67.537  1.00 86.92           N  
ATOM    648  CA  ILE B  81       0.914 119.788  67.903  1.00 86.92           C  
ATOM    649  C   ILE B  81       0.675 121.232  68.341  1.00 86.92           C  
ATOM    650  O   ILE B  81       1.434 121.777  69.145  1.00 86.92           O  
ATOM    651  CB  ILE B  81       0.493 118.811  69.024  1.00 86.92           C  
ATOM    652  CG1 ILE B  81       0.740 117.362  68.589  1.00 86.92           C  
ATOM    653  CG2 ILE B  81      -0.974 119.027  69.405  1.00 86.92           C  
ATOM    654  CD1 ILE B  81       0.226 116.324  69.577  1.00 86.92           C  
ATOM    655  N   PHE B  82      -0.194 121.931  67.746  1.00 83.81           N  
ATOM    656  CA  PHE B  82      -0.471 123.345  67.970  1.00 83.81           C  
ATOM    657  C   PHE B  82      -1.531 123.525  69.050  1.00 83.81           C  
ATOM    658  O   PHE B  82      -2.718 123.662  68.746  1.00 83.81           O  
ATOM    659  CB  PHE B  82      -0.925 124.018  66.671  1.00 83.81           C  
ATOM    660  CG  PHE B  82       0.017 123.808  65.517  1.00 83.81           C  
ATOM    661  CD1 PHE B  82       1.221 124.500  65.449  1.00 83.81           C  
ATOM    662  CD2 PHE B  82      -0.301 122.919  64.499  1.00 83.81           C  
ATOM    663  CE1 PHE B  82       2.095 124.307  64.382  1.00 83.81           C  
ATOM    664  CE2 PHE B  82       0.568 122.721  63.429  1.00 83.81           C  
ATOM    665  CZ  PHE B  82       1.765 123.417  63.372  1.00 83.81           C  
ATOM    666  N   ASP B  83      -1.176 123.395  70.401  1.00 76.10           N  
ATOM    667  CA  ASP B  83      -2.047 123.487  71.569  1.00 76.10           C  
ATOM    668  C   ASP B  83      -2.346 124.944  71.917  1.00 76.10           C  
ATOM    669  O   ASP B  83      -1.594 125.845  71.540  1.00 76.10           O  
ATOM    670  CB  ASP B  83      -1.414 122.779  72.768  1.00 76.10           C  
ATOM    671  CG  ASP B  83      -1.607 121.273  72.738  1.00 76.10           C  
ATOM    672  OD1 ASP B  83      -2.497 120.787  72.008  1.00 76.10           O  
ATOM    673  OD2 ASP B  83      -0.863 120.566  73.452  1.00 76.10           O1-
ATOM    674  N   ALA B  84      -3.323 125.135  72.737  1.00 73.34           N  
ATOM    675  CA  ALA B  84      -3.719 126.455  73.221  1.00 73.34           C  
ATOM    676  C   ALA B  84      -2.650 127.048  74.134  1.00 73.34           C  
ATOM    677  O   ALA B  84      -2.206 126.398  75.084  1.00 73.34           O  
ATOM    678  CB  ALA B  84      -5.055 126.374  73.954  1.00 73.34           C  
ATOM    679  N   GLY B  85      -2.087 128.327  73.903  1.00 73.63           N  
ATOM    680  CA  GLY B  85      -1.123 129.070  74.699  1.00 73.63           C  
ATOM    681  C   GLY B  85       0.289 128.993  74.150  1.00 73.63           C  
ATOM    682  O   GLY B  85       1.167 129.749  74.571  1.00 73.63           O  
ATOM    683  N   ALA B  86       0.586 127.976  73.318  1.00 69.24           N  
ATOM    684  CA  ALA B  86       1.914 127.900  72.715  1.00 69.24           C  
ATOM    685  C   ALA B  86       2.030 128.846  71.523  1.00 69.24           C  
ATOM    686  O   ALA B  86       1.029 129.171  70.880  1.00 69.24           O  
ATOM    687  CB  ALA B  86       2.222 126.468  72.285  1.00 69.24           C  
ATOM    688  N   LEU B  87       3.150 129.414  71.206  1.00 77.67           N  
ATOM    689  CA  LEU B  87       3.414 130.309  70.085  1.00 77.67           C  
ATOM    690  C   LEU B  87       3.245 129.580  68.756  1.00 77.67           C  
ATOM    691  O   LEU B  87       3.841 128.521  68.544  1.00 77.67           O  
ATOM    692  CB  LEU B  87       4.826 130.892  70.184  1.00 77.67           C  
ATOM    693  CG  LEU B  87       5.037 132.269  69.554  1.00 77.67           C  
ATOM    694  CD1 LEU B  87       4.711 133.368  70.560  1.00 77.67           C  
ATOM    695  CD2 LEU B  87       6.467 132.411  69.044  1.00 77.67           C  
ATOM    696  N   PHE B  88       2.240 129.925  67.917  1.00 80.23           N  
ATOM    697  CA  PHE B  88       2.039 129.397  66.573  1.00 80.23           C  
ATOM    698  C   PHE B  88       3.181 129.809  65.653  1.00 80.23           C  
ATOM    699  O   PHE B  88       3.286 130.976  65.269  1.00 80.23           O  
ATOM    700  CB  PHE B  88       0.703 129.879  66.000  1.00 80.23           C  
ATOM    701  CG  PHE B  88       0.289 129.164  64.742  1.00 80.23           C  
ATOM    702  CD1 PHE B  88       0.503 129.741  63.496  1.00 80.23           C  
ATOM    703  CD2 PHE B  88      -0.314 127.915  64.805  1.00 80.23           C  
ATOM    704  CE1 PHE B  88       0.121 129.081  62.330  1.00 80.23           C  
ATOM    705  CE2 PHE B  88      -0.699 127.250  63.645  1.00 80.23           C  
ATOM    706  CZ  PHE B  88      -0.481 127.835  62.408  1.00 80.23           C  
ATOM    707  N   ILE B  89       4.180 128.871  65.352  1.00 82.38           N  
ATOM    708  CA  ILE B  89       5.335 129.080  64.486  1.00 82.38           C  
ATOM    709  C   ILE B  89       5.061 128.484  63.108  1.00 82.38           C  
ATOM    710  O   ILE B  89       4.834 127.279  62.979  1.00 82.38           O  
ATOM    711  CB  ILE B  89       6.615 128.462  65.093  1.00 82.38           C  
ATOM    712  CG1 ILE B  89       6.861 129.018  66.500  1.00 82.38           C  
ATOM    713  CG2 ILE B  89       7.821 128.717  64.184  1.00 82.38           C  
ATOM    714  CD1 ILE B  89       8.005 128.341  67.242  1.00 82.38           C  
ATOM    715  N   ASP B  90       5.095 129.365  62.143  1.00 80.57           N  
ATOM    716  CA  ASP B  90       4.759 128.994  60.771  1.00 80.57           C  
ATOM    717  C   ASP B  90       5.628 127.837  60.286  1.00 80.57           C  
ATOM    718  O   ASP B  90       5.136 126.916  59.630  1.00 80.57           O  
ATOM    719  CB  ASP B  90       4.914 130.196  59.837  1.00 80.57           C  
ATOM    720  CG  ASP B  90       4.039 131.373  60.234  1.00 80.57           C  
ATOM    721  OD1 ASP B  90       3.189 131.223  61.138  1.00 80.57           O  
ATOM    722  OD2 ASP B  90       4.200 132.458  59.636  1.00 80.57           O1-
ATOM    723  N   GLN B  91       6.841 127.669  60.692  1.00 84.28           N  
ATOM    724  CA  GLN B  91       7.785 126.651  60.244  1.00 84.28           C  
ATOM    725  C   GLN B  91       7.411 125.275  60.789  1.00 84.28           C  
ATOM    726  O   GLN B  91       7.759 124.251  60.197  1.00 84.28           O  
ATOM    727  CB  GLN B  91       9.209 127.014  60.668  1.00 84.28           C  
ATOM    728  CG  GLN B  91       9.780 128.220  59.935  1.00 84.28           C  
ATOM    729  CD  GLN B  91       9.576 129.518  60.692  1.00 84.28           C  
ATOM    730  NE2 GLN B  91      10.289 130.562  60.282  1.00 84.28           N  
ATOM    731  OE1 GLN B  91       8.785 129.583  61.638  1.00 84.28           O  
ATOM    732  N   ASN B  92       6.683 125.241  61.798  1.00 85.61           N  
ATOM    733  CA  ASN B  92       6.216 123.973  62.347  1.00 85.61           C  
ATOM    734  C   ASN B  92       5.094 123.376  61.503  1.00 85.61           C  
ATOM    735  O   ASN B  92       4.986 122.154  61.380  1.00 85.61           O  
ATOM    736  CB  ASN B  92       5.754 124.152  63.795  1.00 85.61           C  
ATOM    737  CG  ASN B  92       6.906 124.403  64.749  1.00 85.61           C  
ATOM    738  ND2 ASN B  92       6.585 124.801  65.974  1.00 85.61           N  
ATOM    739  OD1 ASN B  92       8.074 124.242  64.387  1.00 85.61           O  
ATOM    740  N   VAL B  93       4.306 124.138  60.816  1.00 85.68           N  
ATOM    741  CA  VAL B  93       3.293 123.663  59.879  1.00 85.68           C  
ATOM    742  C   VAL B  93       3.968 123.058  58.650  1.00 85.68           C  
ATOM    743  O   VAL B  93       3.598 121.969  58.204  1.00 85.68           O  
ATOM    744  CB  VAL B  93       2.335 124.799  59.455  1.00 85.68           C  
ATOM    745  CG1 VAL B  93       1.317 124.294  58.435  1.00 85.68           C  
ATOM    746  CG2 VAL B  93       1.628 125.384  60.677  1.00 85.68           C  
ATOM    747  N   ASP B  94       5.075 123.667  58.304  1.00 87.06           N  
ATOM    748  CA  ASP B  94       5.836 123.141  57.174  1.00 87.06           C  
ATOM    749  C   ASP B  94       6.478 121.800  57.521  1.00 87.06           C  
ATOM    750  O   ASP B  94       6.507 120.887  56.692  1.00 87.06           O  
ATOM    751  CB  ASP B  94       6.910 124.141  56.739  1.00 87.06           C  
ATOM    752  CG  ASP B  94       6.348 125.303  55.939  1.00 87.06           C  
ATOM    753  OD1 ASP B  94       5.227 125.186  55.398  1.00 87.06           O  
ATOM    754  OD2 ASP B  94       7.034 126.344  55.846  1.00 87.06           O1-
ATOM    755  N   ALA B  95       6.830 121.707  58.726  1.00 87.14           N  
ATOM    756  CA  ALA B  95       7.451 120.460  59.167  1.00 87.14           C  
ATOM    757  C   ALA B  95       6.433 119.324  59.206  1.00 87.14           C  
ATOM    758  O   ALA B  95       6.738 118.195  58.814  1.00 87.14           O  
ATOM    759  CB  ALA B  95       8.094 120.643  60.540  1.00 87.14           C  
ATOM    760  N   ASP B  96       5.288 119.636  59.558  1.00 88.35           N  
ATOM    761  CA  ASP B  96       4.226 118.635  59.577  1.00 88.35           C  
ATOM    762  C   ASP B  96       3.805 118.254  58.159  1.00 88.35           C  
ATOM    763  O   ASP B  96       3.607 117.074  57.862  1.00 88.35           O  
ATOM    764  CB  ASP B  96       3.018 119.150  60.363  1.00 88.35           C  
ATOM    765  CG  ASP B  96       3.204 119.052  61.867  1.00 88.35           C  
ATOM    766  OD1 ASP B  96       4.221 118.483  62.320  1.00 88.35           O  
ATOM    767  OD2 ASP B  96       2.326 119.546  62.606  1.00 88.35           O1-
ATOM    768  N   PHE B  97       3.747 119.160  57.260  1.00 90.67           N  
ATOM    769  CA  PHE B  97       3.470 118.853  55.862  1.00 90.67           C  
ATOM    770  C   PHE B  97       4.575 117.989  55.268  1.00 90.67           C  
ATOM    771  O   PHE B  97       4.299 117.032  54.541  1.00 90.67           O  
ATOM    772  CB  PHE B  97       3.316 120.142  55.048  1.00 90.67           C  
ATOM    773  CG  PHE B  97       1.948 120.761  55.145  1.00 90.67           C  
ATOM    774  CD1 PHE B  97       0.806 119.993  54.955  1.00 90.67           C  
ATOM    775  CD2 PHE B  97       1.804 122.114  55.427  1.00 90.67           C  
ATOM    776  CE1 PHE B  97      -0.462 120.564  55.044  1.00 90.67           C  
ATOM    777  CE2 PHE B  97       0.541 122.691  55.518  1.00 90.67           C  
ATOM    778  CZ  PHE B  97      -0.591 121.915  55.325  1.00 90.67           C  
ATOM    779  N   ARG B  98       5.752 118.275  55.674  1.00 88.97           N  
ATOM    780  CA  ARG B  98       6.874 117.503  55.149  1.00 88.97           C  
ATOM    781  C   ARG B  98       6.821 116.059  55.635  1.00 88.97           C  
ATOM    782  O   ARG B  98       7.102 115.131  54.873  1.00 88.97           O  
ATOM    783  CB  ARG B  98       8.203 118.144  55.553  1.00 88.97           C  
ATOM    784  CG  ARG B  98       9.397 117.644  54.754  1.00 88.97           C  
ATOM    785  CD  ARG B  98      10.673 118.389  55.121  1.00 88.97           C  
ATOM    786  NE  ARG B  98      10.699 119.730  54.544  1.00 88.97           N  
ATOM    787  CZ  ARG B  98      11.013 120.836  55.211  1.00 88.97           C  
ATOM    788  NH1 ARG B  98      11.335 120.783  56.499  1.00 88.97           N1+
ATOM    789  NH2 ARG B  98      11.005 122.005  54.588  1.00 88.97           N  
ATOM    790  N   GLN B  99       6.504 115.909  56.861  1.00 90.11           N  
ATOM    791  CA  GLN B  99       6.328 114.559  57.387  1.00 90.11           C  
ATOM    792  C   GLN B  99       5.247 113.806  56.619  1.00 90.11           C  
ATOM    793  O   GLN B  99       5.446 112.655  56.224  1.00 90.11           O  
ATOM    794  CB  GLN B  99       5.979 114.605  58.876  1.00 90.11           C  
ATOM    795  CG  GLN B  99       5.949 113.236  59.542  1.00 90.11           C  
ATOM    796  CD  GLN B  99       5.652 113.313  61.028  1.00 90.11           C  
ATOM    797  NE2 GLN B  99       5.669 112.165  61.697  1.00 90.11           N  
ATOM    798  OE1 GLN B  99       5.410 114.395  61.571  1.00 90.11           O  
ATOM    799  N   ILE B 100       4.163 114.398  56.275  1.00 89.92           N  
ATOM    800  CA  ILE B 100       3.059 113.805  55.527  1.00 89.92           C  
ATOM    801  C   ILE B 100       3.503 113.516  54.095  1.00 89.92           C  
ATOM    802  O   ILE B 100       3.229 112.439  53.560  1.00 89.92           O  
ATOM    803  CB  ILE B 100       1.818 114.725  55.528  1.00 89.92           C  
ATOM    804  CG1 ILE B 100       1.157 114.729  56.912  1.00 89.92           C  
ATOM    805  CG2 ILE B 100       0.823 114.291  54.448  1.00 89.92           C  
ATOM    806  CD1 ILE B 100       0.087 115.798  57.083  1.00 89.92           C  
ATOM    807  N   VAL B 101       4.230 114.380  53.570  1.00 89.05           N  
ATOM    808  CA  VAL B 101       4.718 114.221  52.204  1.00 89.05           C  
ATOM    809  C   VAL B 101       5.666 113.026  52.130  1.00 89.05           C  
ATOM    810  O   VAL B 101       5.554 112.192  51.229  1.00 89.05           O  
ATOM    811  CB  VAL B 101       5.429 115.497  51.703  1.00 89.05           C  
ATOM    812  CG1 VAL B 101       6.251 115.201  50.450  1.00 89.05           C  
ATOM    813  CG2 VAL B 101       4.411 116.602  51.429  1.00 89.05           C  
ATOM    814  N   HIS B 102       6.569 112.893  53.078  1.00 90.09           N  
ATOM    815  CA  HIS B 102       7.465 111.742  53.096  1.00 90.09           C  
ATOM    816  C   HIS B 102       6.681 110.435  53.146  1.00 90.09           C  
ATOM    817  O   HIS B 102       6.939 109.521  52.359  1.00 90.09           O  
ATOM    818  CB  HIS B 102       8.421 111.826  54.287  1.00 90.09           C  
ATOM    819  CG  HIS B 102       9.589 112.731  54.056  1.00 90.09           C  
ATOM    820  CD2 HIS B 102       9.839 113.626  53.071  1.00 90.09           C  
ATOM    821  ND1 HIS B 102      10.676 112.774  54.902  1.00 90.09           N  
ATOM    822  CE1 HIS B 102      11.547 113.660  54.446  1.00 90.09           C  
ATOM    823  NE2 HIS B 102      11.063 114.191  53.336  1.00 90.09           N  
ATOM    824  N   SER B 103       5.725 110.380  53.913  1.00 89.19           N  
ATOM    825  CA  SER B 103       4.911 109.174  54.026  1.00 89.19           C  
ATOM    826  C   SER B 103       4.118 108.921  52.748  1.00 89.19           C  
ATOM    827  O   SER B 103       4.020 107.782  52.287  1.00 89.19           O  
ATOM    828  CB  SER B 103       3.957 109.279  55.216  1.00 89.19           C  
ATOM    829  OG  SER B 103       3.068 108.176  55.247  1.00 89.19           O  
ATOM    830  N   GLN B 104       3.593 109.946  52.174  1.00 87.93           N  
ATOM    831  CA  GLN B 104       2.829 109.803  50.939  1.00 87.93           C  
ATOM    832  C   GLN B 104       3.727 109.368  49.784  1.00 87.93           C  
ATOM    833  O   GLN B 104       3.312 108.582  48.930  1.00 87.93           O  
ATOM    834  CB  GLN B 104       2.123 111.114  50.589  1.00 87.93           C  
ATOM    835  CG  GLN B 104       0.806 111.319  51.327  1.00 87.93           C  
ATOM    836  CD  GLN B 104      -0.322 111.745  50.406  1.00 87.93           C  
ATOM    837  NE2 GLN B 104      -1.556 111.614  50.881  1.00 87.93           N  
ATOM    838  OE1 GLN B 104      -0.086 112.190  49.278  1.00 87.93           O  
ATOM    839  N   GLN B 105       4.910 109.880  49.731  1.00 88.82           N  
ATOM    840  CA  GLN B 105       5.872 109.427  48.732  1.00 88.82           C  
ATOM    841  C   GLN B 105       6.149 107.933  48.873  1.00 88.82           C  
ATOM    842  O   GLN B 105       6.215 107.211  47.876  1.00 88.82           O  
ATOM    843  CB  GLN B 105       7.178 110.216  48.846  1.00 88.82           C  
ATOM    844  CG  GLN B 105       7.084 111.641  48.318  1.00 88.82           C  
ATOM    845  CD  GLN B 105       8.351 112.440  48.555  1.00 88.82           C  
ATOM    846  NE2 GLN B 105       8.591 113.437  47.710  1.00 88.82           N  
ATOM    847  OE1 GLN B 105       9.109 112.164  49.491  1.00 88.82           O  
ATOM    848  N   GLU B 106       6.262 107.478  50.021  1.00 88.53           N  
ATOM    849  CA  GLU B 106       6.528 106.070  50.300  1.00 88.53           C  
ATOM    850  C   GLU B 106       5.385 105.185  49.811  1.00 88.53           C  
ATOM    851  O   GLU B 106       5.618 104.158  49.169  1.00 88.53           O  
ATOM    852  CB  GLU B 106       6.758 105.852  51.797  1.00 88.53           C  
ATOM    853  CG  GLU B 106       8.008 106.534  52.333  1.00 88.53           C  
ATOM    854  CD  GLU B 106       7.957 106.790  53.831  1.00 88.53           C  
ATOM    855  OE1 GLU B 106       8.843 107.503  54.356  1.00 88.53           O  
ATOM    856  OE2 GLU B 106       7.025 106.272  54.485  1.00 88.53           O1-
ATOM    857  N   VAL B 107       4.214 105.495  50.068  1.00 84.13           N  
ATOM    858  CA  VAL B 107       3.045 104.716  49.674  1.00 84.13           C  
ATOM    859  C   VAL B 107       2.882 104.759  48.156  1.00 84.13           C  
ATOM    860  O   VAL B 107       2.620 103.734  47.524  1.00 84.13           O  
ATOM    861  CB  VAL B 107       1.761 105.230  50.363  1.00 84.13           C  
ATOM    862  CG1 VAL B 107       0.532 104.496  49.831  1.00 84.13           C  
ATOM    863  CG2 VAL B 107       1.869 105.069  51.878  1.00 84.13           C  
ATOM    864  N   ARG B 108       3.059 105.939  47.588  1.00 85.85           N  
ATOM    865  CA  ARG B 108       3.026 106.064  46.135  1.00 85.85           C  
ATOM    866  C   ARG B 108       4.069 105.162  45.484  1.00 85.85           C  
ATOM    867  O   ARG B 108       3.745 104.368  44.598  1.00 85.85           O  
ATOM    868  CB  ARG B 108       3.256 107.518  45.715  1.00 85.85           C  
ATOM    869  CG  ARG B 108       3.301 107.724  44.209  1.00 85.85           C  
ATOM    870  CD  ARG B 108       4.041 109.002  43.837  1.00 85.85           C  
ATOM    871  NE  ARG B 108       5.461 108.917  44.166  1.00 85.85           N  
ATOM    872  CZ  ARG B 108       6.258 109.965  44.361  1.00 85.85           C  
ATOM    873  NH1 ARG B 108       5.787 111.202  44.263  1.00 85.85           N1+
ATOM    874  NH2 ARG B 108       7.536 109.774  44.656  1.00 85.85           N  
ATOM    875  N   ASP B 109       5.255 105.237  45.885  1.00 86.42           N  
ATOM    876  CA  ASP B 109       6.350 104.454  45.320  1.00 86.42           C  
ATOM    877  C   ASP B 109       6.129 102.960  45.541  1.00 86.42           C  
ATOM    878  O   ASP B 109       6.399 102.148  44.653  1.00 86.42           O  
ATOM    879  CB  ASP B 109       7.687 104.884  45.928  1.00 86.42           C  
ATOM    880  CG  ASP B 109       8.064 106.313  45.581  1.00 86.42           C  
ATOM    881  OD1 ASP B 109       7.506 106.874  44.613  1.00 86.42           O  
ATOM    882  OD2 ASP B 109       8.929 106.884  46.280  1.00 86.42           O1-
ATOM    883  N   GLY B 110       5.722 102.610  46.673  1.00 82.84           N  
ATOM    884  CA  GLY B 110       5.384 101.222  46.949  1.00 82.84           C  
ATOM    885  C   GLY B 110       4.260 100.697  46.076  1.00 82.84           C  
ATOM    886  O   GLY B 110       4.315  99.561  45.601  1.00 82.84           O  
ATOM    887  N   PHE B 111       3.306 101.493  45.802  1.00 82.16           N  
ATOM    888  CA  PHE B 111       2.173 101.132  44.959  1.00 82.16           C  
ATOM    889  C   PHE B 111       2.618 100.909  43.519  1.00 82.16           C  
ATOM    890  O   PHE B 111       2.217  99.931  42.883  1.00 82.16           O  
ATOM    891  CB  PHE B 111       1.094 102.218  45.012  1.00 82.16           C  
ATOM    892  CG  PHE B 111      -0.127 101.902  44.190  1.00 82.16           C  
ATOM    893  CD1 PHE B 111      -0.307 102.479  42.939  1.00 82.16           C  
ATOM    894  CD2 PHE B 111      -1.094 101.028  44.669  1.00 82.16           C  
ATOM    895  CE1 PHE B 111      -1.436 102.189  42.176  1.00 82.16           C  
ATOM    896  CE2 PHE B 111      -2.224 100.733  43.912  1.00 82.16           C  
ATOM    897  CZ  PHE B 111      -2.394 101.315  42.666  1.00 82.16           C  
ATOM    898  N   ILE B 112       3.409 101.708  43.056  1.00 81.79           N  
ATOM    899  CA  ILE B 112       3.929 101.579  41.699  1.00 81.79           C  
ATOM    900  C   ILE B 112       4.701 100.268  41.565  1.00 81.79           C  
ATOM    901  O   ILE B 112       4.521  99.532  40.592  1.00 81.79           O  
ATOM    902  CB  ILE B 112       4.834 102.774  41.325  1.00 81.79           C  
ATOM    903  CG1 ILE B 112       4.004 104.058  41.213  1.00 81.79           C  
ATOM    904  CG2 ILE B 112       5.587 102.493  40.021  1.00 81.79           C  
ATOM    905  CD1 ILE B 112       4.838 105.325  41.086  1.00 81.79           C  
ATOM    906  N   LYS B 113       5.444  99.887  42.458  1.00 81.73           N  
ATOM    907  CA  LYS B 113       6.205  98.641  42.448  1.00 81.73           C  
ATOM    908  C   LYS B 113       5.279  97.430  42.518  1.00 81.73           C  
ATOM    909  O   LYS B 113       5.424  96.485  41.740  1.00 81.73           O  
ATOM    910  CB  LYS B 113       7.198  98.609  43.611  1.00 81.73           C  
ATOM    911  CG  LYS B 113       7.991  97.314  43.713  1.00 81.73           C  
ATOM    912  CD  LYS B 113       8.846  97.083  42.474  1.00 81.73           C  
ATOM    913  CE  LYS B 113       9.739  95.860  42.631  1.00 81.73           C  
ATOM    914  NZ  LYS B 113       9.249  94.707  41.818  1.00 81.73           N1+
ATOM    915  N   LEU B 114       4.351  97.419  43.388  1.00 80.00           N  
ATOM    916  CA  LEU B 114       3.433  96.301  43.579  1.00 80.00           C  
ATOM    917  C   LEU B 114       2.572  96.086  42.339  1.00 80.00           C  
ATOM    918  O   LEU B 114       2.322  94.946  41.941  1.00 80.00           O  
ATOM    919  CB  LEU B 114       2.541  96.542  44.799  1.00 80.00           C  
ATOM    920  CG  LEU B 114       1.681  95.362  45.254  1.00 80.00           C  
ATOM    921  CD1 LEU B 114       2.566  94.210  45.721  1.00 80.00           C  
ATOM    922  CD2 LEU B 114       0.726  95.792  46.362  1.00 80.00           C  
ATOM    923  N   ARG B 115       2.126  97.130  41.707  1.00 77.50           N  
ATOM    924  CA  ARG B 115       1.373  97.039  40.461  1.00 77.50           C  
ATOM    925  C   ARG B 115       2.214  96.406  39.357  1.00 77.50           C  
ATOM    926  O   ARG B 115       1.726  95.559  38.606  1.00 77.50           O  
ATOM    927  CB  ARG B 115       0.890  98.424  40.022  1.00 77.50           C  
ATOM    928  CG  ARG B 115      -0.036  98.400  38.817  1.00 77.50           C  
ATOM    929  CD  ARG B 115      -0.508  99.798  38.441  1.00 77.50           C  
ATOM    930  NE  ARG B 115      -1.356  99.778  37.252  1.00 77.50           N  
ATOM    931  CZ  ARG B 115      -1.787 100.861  36.611  1.00 77.50           C  
ATOM    932  NH1 ARG B 115      -1.455 102.076  37.033  1.00 77.50           N1+
ATOM    933  NH2 ARG B 115      -2.555 100.729  35.539  1.00 77.50           N  
ATOM    934  N   GLY B 116       3.437  96.617  39.207  1.00 75.78           N  
ATOM    935  CA  GLY B 116       4.357  96.030  38.246  1.00 75.78           C  
ATOM    936  C   GLY B 116       4.587  94.547  38.470  1.00 75.78           C  
ATOM    937  O   GLY B 116       4.720  93.783  37.512  1.00 75.78           O  
ATOM    938  N   ASP B 117       4.552  94.064  39.631  1.00 74.22           N  
ATOM    939  CA  ASP B 117       4.778  92.664  39.975  1.00 74.22           C  
ATOM    940  C   ASP B 117       3.530  91.825  39.707  1.00 74.22           C  
ATOM    941  O   ASP B 117       3.631  90.642  39.373  1.00 74.22           O  
ATOM    942  CB  ASP B 117       5.195  92.532  41.441  1.00 74.22           C  
ATOM    943  CG  ASP B 117       6.566  93.123  41.723  1.00 74.22           C  
ATOM    944  OD1 ASP B 117       7.353  93.318  40.772  1.00 74.22           O  
ATOM    945  OD2 ASP B 117       6.862  93.392  42.907  1.00 74.22           O1-
ATOM    946  N   VAL B 118       2.368  92.416  39.920  1.00 75.50           N  
ATOM    947  CA  VAL B 118       1.109  91.681  39.864  1.00 75.50           C  
ATOM    948  C   VAL B 118       0.705  91.456  38.409  1.00 75.50           C  
ATOM    949  O   VAL B 118       0.203  90.387  38.055  1.00 75.50           O  
ATOM    950  CB  VAL B 118      -0.015  92.424  40.621  1.00 75.50           C  
ATOM    951  CG1 VAL B 118      -1.372  91.780  40.340  1.00 75.50           C  
ATOM    952  CG2 VAL B 118       0.272  92.439  42.121  1.00 75.50           C  
ATOM    953  N   LEU B 119       0.901  92.302  37.429  1.00 70.16           N  
ATOM    954  CA  LEU B 119       0.427  92.225  36.052  1.00 70.16           C  
ATOM    955  C   LEU B 119       1.051  91.037  35.328  1.00 70.16           C  
ATOM    956  O   LEU B 119       0.352  90.278  34.653  1.00 70.16           O  
ATOM    957  CB  LEU B 119       0.746  93.521  35.302  1.00 70.16           C  
ATOM    958  CG  LEU B 119      -0.453  94.365  34.866  1.00 70.16           C  
ATOM    959  CD1 LEU B 119      -0.357  95.767  35.458  1.00 70.16           C  
ATOM    960  CD2 LEU B 119      -0.540  94.425  33.345  1.00 70.16           C  
ATOM    961  N   PRO B 120       2.307  90.616  35.427  1.00 69.17           N  
ATOM    962  CA  PRO B 120       2.881  89.442  34.765  1.00 69.17           C  
ATOM    963  C   PRO B 120       2.328  88.128  35.311  1.00 69.17           C  
ATOM    964  O   PRO B 120       2.313  87.118  34.603  1.00 69.17           O  
ATOM    965  CB  PRO B 120       4.378  89.568  35.058  1.00 69.17           C  
ATOM    966  CG  PRO B 120       4.557  90.975  35.531  1.00 69.17           C  
ATOM    967  CD  PRO B 120       3.219  91.510  35.954  1.00 69.17           C  
ATOM    968  N   LEU B 121       1.894  88.120  36.505  1.00 72.12           N  
ATOM    969  CA  LEU B 121       1.341  86.926  37.137  1.00 72.12           C  
ATOM    970  C   LEU B 121       0.027  86.522  36.477  1.00 72.12           C  
ATOM    971  O   LEU B 121      -0.266  85.331  36.346  1.00 72.12           O  
ATOM    972  CB  LEU B 121       1.122  87.164  38.633  1.00 72.12           C  
ATOM    973  CG  LEU B 121       2.377  87.178  39.508  1.00 72.12           C  
ATOM    974  CD1 LEU B 121       2.135  88.001  40.769  1.00 72.12           C  
ATOM    975  CD2 LEU B 121       2.796  85.756  39.864  1.00 72.12           C  
ATOM    976  N   VAL B 122      -0.795  87.541  36.032  1.00 69.34           N  
ATOM    977  CA  VAL B 122      -2.061  87.265  35.361  1.00 69.34           C  
ATOM    978  C   VAL B 122      -1.803  86.510  34.059  1.00 69.34           C  
ATOM    979  O   VAL B 122      -2.426  85.478  33.799  1.00 69.34           O  
ATOM    980  CB  VAL B 122      -2.847  88.565  35.077  1.00 69.34           C  
ATOM    981  CG1 VAL B 122      -4.109  88.267  34.268  1.00 69.34           C  
ATOM    982  CG2 VAL B 122      -3.201  89.271  36.384  1.00 69.34           C  
ATOM    983  N   HIS B 123      -0.809  86.771  33.228  1.00 70.57           N  
ATOM    984  CA  HIS B 123      -0.483  86.144  31.953  1.00 70.57           C  
ATOM    985  C   HIS B 123       0.170  84.781  32.159  1.00 70.57           C  
ATOM    986  O   HIS B 123      -0.126  83.830  31.432  1.00 70.57           O  
ATOM    987  CB  HIS B 123       0.437  87.047  31.130  1.00 70.57           C  
ATOM    988  CG  HIS B 123      -0.272  88.194  30.481  1.00 70.57           C  
ATOM    989  CD2 HIS B 123      -0.877  88.297  29.275  1.00 70.57           C  
ATOM    990  ND1 HIS B 123      -0.412  89.422  31.090  1.00 70.57           N  
ATOM    991  CE1 HIS B 123      -1.076  90.233  30.283  1.00 70.57           C  
ATOM    992  NE2 HIS B 123      -1.369  89.575  29.175  1.00 70.57           N  
ATOM    993  N   GLY B 124       1.000  84.640  33.116  1.00 70.58           N  
ATOM    994  CA  GLY B 124       1.648  83.375  33.419  1.00 70.58           C  
ATOM    995  C   GLY B 124       0.675  82.293  33.847  1.00 70.58           C  
ATOM    996  O   GLY B 124       0.826  81.129  33.469  1.00 70.58           O  
ATOM    997  N   LEU B 125      -0.346  82.668  34.617  1.00 72.56           N  
ATOM    998  CA  LEU B 125      -1.367  81.717  35.043  1.00 72.56           C  
ATOM    999  C   LEU B 125      -2.162  81.201  33.848  1.00 72.56           C  
ATOM   1000  O   LEU B 125      -2.476  80.011  33.774  1.00 72.56           O  
ATOM   1001  CB  LEU B 125      -2.312  82.363  36.059  1.00 72.56           C  
ATOM   1002  CG  LEU B 125      -3.374  81.450  36.673  1.00 72.56           C  
ATOM   1003  CD1 LEU B 125      -2.717  80.374  37.531  1.00 72.56           C  
ATOM   1004  CD2 LEU B 125      -4.368  82.264  37.495  1.00 72.56           C  
ATOM   1005  N   GLN B 126      -2.525  82.025  32.853  1.00 71.42           N  
ATOM   1006  CA  GLN B 126      -3.241  81.609  31.652  1.00 71.42           C  
ATOM   1007  C   GLN B 126      -2.419  80.613  30.839  1.00 71.42           C  
ATOM   1008  O   GLN B 126      -2.955  79.626  30.330  1.00 71.42           O  
ATOM   1009  CB  GLN B 126      -3.598  82.822  30.792  1.00 71.42           C  
ATOM   1010  CG  GLN B 126      -4.806  83.600  31.296  1.00 71.42           C  
ATOM   1011  CD  GLN B 126      -5.106  84.827  30.456  1.00 71.42           C  
ATOM   1012  NE2 GLN B 126      -6.287  85.404  30.650  1.00 71.42           N  
ATOM   1013  OE1 GLN B 126      -4.284  85.253  29.639  1.00 71.42           O  
ATOM   1014  N   GLU B 127      -1.178  80.800  30.781  1.00 72.19           N  
ATOM   1015  CA  GLU B 127      -0.286  79.900  30.055  1.00 72.19           C  
ATOM   1016  C   GLU B 127      -0.165  78.553  30.764  1.00 72.19           C  
ATOM   1017  O   GLU B 127      -0.159  77.504  30.117  1.00 72.19           O  
ATOM   1018  CB  GLU B 127       1.098  80.533  29.889  1.00 72.19           C  
ATOM   1019  CG  GLU B 127       1.741  80.258  28.538  1.00 72.19           C  
ATOM   1020  CD  GLU B 127       3.143  80.834  28.412  1.00 72.19           C  
ATOM   1021  OE1 GLU B 127       3.847  80.509  27.430  1.00 72.19           O  
ATOM   1022  OE2 GLU B 127       3.540  81.617  29.304  1.00 72.19           O1-
ATOM   1023  N   ALA B 128      -0.038  78.551  32.037  1.00 72.19           N  
ATOM   1024  CA  ALA B 128       0.053  77.311  32.805  1.00 72.19           C  
ATOM   1025  C   ALA B 128      -1.217  76.479  32.655  1.00 72.19           C  
ATOM   1026  O   ALA B 128      -1.151  75.255  32.513  1.00 72.19           O  
ATOM   1027  CB  ALA B 128       0.315  77.615  34.278  1.00 72.19           C  
ATOM   1028  N   LEU B 129      -2.403  77.110  32.708  1.00 74.59           N  
ATOM   1029  CA  LEU B 129      -3.671  76.410  32.536  1.00 74.59           C  
ATOM   1030  C   LEU B 129      -3.781  75.819  31.135  1.00 74.59           C  
ATOM   1031  O   LEU B 129      -4.283  74.706  30.963  1.00 74.59           O  
ATOM   1032  CB  LEU B 129      -4.846  77.357  32.797  1.00 74.59           C  
ATOM   1033  CG  LEU B 129      -5.657  77.098  34.068  1.00 74.59           C  
ATOM   1034  CD1 LEU B 129      -5.748  78.368  34.906  1.00 74.59           C  
ATOM   1035  CD2 LEU B 129      -7.048  76.580  33.718  1.00 74.59           C  
ATOM   1036  N   LYS B 130      -3.337  76.456  30.117  1.00 74.48           N  
ATOM   1037  CA  LYS B 130      -3.350  75.954  28.747  1.00 74.48           C  
ATOM   1038  C   LYS B 130      -2.424  74.751  28.593  1.00 74.48           C  
ATOM   1039  O   LYS B 130      -2.797  73.747  27.983  1.00 74.48           O  
ATOM   1040  CB  LYS B 130      -2.944  77.056  27.767  1.00 74.48           C  
ATOM   1041  CG  LYS B 130      -3.073  76.661  26.303  1.00 74.48           C  
ATOM   1042  CD  LYS B 130      -2.616  77.782  25.379  1.00 74.48           C  
ATOM   1043  CE  LYS B 130      -2.639  77.349  23.919  1.00 74.48           C  
ATOM   1044  NZ  LYS B 130      -2.081  78.404  23.020  1.00 74.48           N1+
ATOM   1045  N   GLN B 131      -1.260  74.775  29.089  1.00 71.79           N  
ATOM   1046  CA  GLN B 131      -0.304  73.676  29.011  1.00 71.79           C  
ATOM   1047  C   GLN B 131      -0.817  72.445  29.752  1.00 71.79           C  
ATOM   1048  O   GLN B 131      -0.626  71.315  29.299  1.00 71.79           O  
ATOM   1049  CB  GLN B 131       1.052  74.102  29.576  1.00 71.79           C  
ATOM   1050  CG  GLN B 131       1.965  74.764  28.553  1.00 71.79           C  
ATOM   1051  CD  GLN B 131       3.333  75.098  29.117  1.00 71.79           C  
ATOM   1052  NE2 GLN B 131       4.207  75.636  28.272  1.00 71.79           N  
ATOM   1053  OE1 GLN B 131       3.603  74.876  30.301  1.00 71.79           O  
ATOM   1054  N   ALA B 132      -1.395  72.554  30.894  1.00 71.84           N  
ATOM   1055  CA  ALA B 132      -1.970  71.442  31.647  1.00 71.84           C  
ATOM   1056  C   ALA B 132      -3.098  70.774  30.865  1.00 71.84           C  
ATOM   1057  O   ALA B 132      -3.227  69.548  30.875  1.00 71.84           O  
ATOM   1058  CB  ALA B 132      -2.481  71.926  33.002  1.00 71.84           C  
ATOM   1059  N   GLN B 133      -3.940  71.485  30.136  1.00 75.72           N  
ATOM   1060  CA  GLN B 133      -5.008  70.925  29.315  1.00 75.72           C  
ATOM   1061  C   GLN B 133      -4.441  70.134  28.139  1.00 75.72           C  
ATOM   1062  O   GLN B 133      -4.944  69.059  27.807  1.00 75.72           O  
ATOM   1063  CB  GLN B 133      -5.932  72.032  28.806  1.00 75.72           C  
ATOM   1064  CG  GLN B 133      -7.153  71.518  28.055  1.00 75.72           C  
ATOM   1065  CD  GLN B 133      -8.058  70.663  28.922  1.00 75.72           C  
ATOM   1066  NE2 GLN B 133      -8.571  69.577  28.354  1.00 75.72           N  
ATOM   1067  OE1 GLN B 133      -8.294  70.976  30.094  1.00 75.72           O  
ATOM   1068  N   GLU B 134      -3.469  70.516  27.450  1.00 75.30           N  
ATOM   1069  CA  GLU B 134      -2.831  69.809  26.344  1.00 75.30           C  
ATOM   1070  C   GLU B 134      -2.193  68.505  26.817  1.00 75.30           C  
ATOM   1071  O   GLU B 134      -2.266  67.486  26.127  1.00 75.30           O  
ATOM   1072  CB  GLU B 134      -1.779  70.696  25.674  1.00 75.30           C  
ATOM   1073  CG  GLU B 134      -2.367  71.823  24.838  1.00 75.30           C  
ATOM   1074  CD  GLU B 134      -1.318  72.786  24.306  1.00 75.30           C  
ATOM   1075  OE1 GLU B 134      -1.678  73.725  23.560  1.00 75.30           O  
ATOM   1076  OE2 GLU B 134      -0.125  72.599  24.636  1.00 75.30           O1-
ATOM   1077  N   ALA B 135      -1.510  68.467  27.909  1.00 72.35           N  
ATOM   1078  CA  ALA B 135      -0.940  67.250  28.481  1.00 72.35           C  
ATOM   1079  C   ALA B 135      -2.032  66.238  28.817  1.00 72.35           C  
ATOM   1080  O   ALA B 135      -1.861  65.036  28.602  1.00 72.35           O  
ATOM   1081  CB  ALA B 135      -0.123  67.579  29.728  1.00 72.35           C  
ATOM   1082  N   SER B 136      -3.115  66.641  29.411  1.00 73.06           N  
ATOM   1083  CA  SER B 136      -4.243  65.764  29.710  1.00 73.06           C  
ATOM   1084  C   SER B 136      -4.808  65.138  28.439  1.00 73.06           C  
ATOM   1085  O   SER B 136      -5.093  63.939  28.405  1.00 73.06           O  
ATOM   1086  CB  SER B 136      -5.343  66.536  30.440  1.00 73.06           C  
ATOM   1087  OG  SER B 136      -6.445  65.691  30.724  1.00 73.06           O  
ATOM   1088  N   ASP B 137      -4.975  65.818  27.359  1.00 77.19           N  
ATOM   1089  CA  ASP B 137      -5.482  65.296  26.094  1.00 77.19           C  
ATOM   1090  C   ASP B 137      -4.512  64.282  25.490  1.00 77.19           C  
ATOM   1091  O   ASP B 137      -4.933  63.248  24.967  1.00 77.19           O  
ATOM   1092  CB  ASP B 137      -5.733  66.437  25.105  1.00 77.19           C  
ATOM   1093  CG  ASP B 137      -6.890  67.332  25.514  1.00 77.19           C  
ATOM   1094  OD1 ASP B 137      -7.676  66.943  26.405  1.00 77.19           O  
ATOM   1095  OD2 ASP B 137      -7.018  68.434  24.938  1.00 77.19           O1-
ATOM   1096  N   ALA B 138      -3.283  64.551  25.490  1.00 72.74           N  
ATOM   1097  CA  ALA B 138      -2.265  63.626  24.999  1.00 72.74           C  
ATOM   1098  C   ALA B 138      -2.264  62.332  25.809  1.00 72.74           C  
ATOM   1099  O   ALA B 138      -2.089  61.245  25.253  1.00 72.74           O  
ATOM   1100  CB  ALA B 138      -0.886  64.280  25.045  1.00 72.74           C  
ATOM   1101  N   ALA B 139      -2.376  62.396  27.104  1.00 72.16           N  
ATOM   1102  CA  ALA B 139      -2.458  61.210  27.953  1.00 72.16           C  
ATOM   1103  C   ALA B 139      -3.684  60.370  27.606  1.00 72.16           C  
ATOM   1104  O   ALA B 139      -3.615  59.139  27.587  1.00 72.16           O  
ATOM   1105  CB  ALA B 139      -2.491  61.612  29.425  1.00 72.16           C  
ATOM   1106  N   LYS B 140      -4.814  61.000  27.344  1.00 74.92           N  
ATOM   1107  CA  LYS B 140      -6.017  60.276  26.942  1.00 74.92           C  
ATOM   1108  C   LYS B 140      -5.813  59.574  25.602  1.00 74.92           C  
ATOM   1109  O   LYS B 140      -6.252  58.437  25.418  1.00 74.92           O  
ATOM   1110  CB  LYS B 140      -7.213  61.225  26.860  1.00 74.92           C  
ATOM   1111  CG  LYS B 140      -7.784  61.621  28.214  1.00 74.92           C  
ATOM   1112  CD  LYS B 140      -8.946  62.594  28.068  1.00 74.92           C  
ATOM   1113  CE  LYS B 140      -9.411  63.118  29.420  1.00 74.92           C  
ATOM   1114  NZ  LYS B 140     -10.476  64.155  29.276  1.00 74.92           N1+
ATOM   1115  N   GLU B 141      -5.198  60.152  24.748  1.00 73.33           N  
ATOM   1116  CA  GLU B 141      -4.909  59.543  23.453  1.00 73.33           C  
ATOM   1117  C   GLU B 141      -3.938  58.375  23.597  1.00 73.33           C  
ATOM   1118  O   GLU B 141      -4.094  57.346  22.936  1.00 73.33           O  
ATOM   1119  CB  GLU B 141      -4.342  60.583  22.484  1.00 73.33           C  
ATOM   1120  CG  GLU B 141      -4.925  60.499  21.081  1.00 73.33           C  
ATOM   1121  CD  GLU B 141      -4.405  61.582  20.149  1.00 73.33           C  
ATOM   1122  OE1 GLU B 141      -4.745  61.560  18.944  1.00 73.33           O  
ATOM   1123  OE2 GLU B 141      -3.649  62.457  20.627  1.00 73.33           O1-
ATOM   1124  N   ALA B 142      -2.933  58.478  24.323  1.00 70.55           N  
ATOM   1125  CA  ALA B 142      -1.991  57.394  24.588  1.00 70.55           C  
ATOM   1126  C   ALA B 142      -2.683  56.220  25.275  1.00 70.55           C  
ATOM   1127  O   ALA B 142      -2.401  55.059  24.968  1.00 70.55           O  
ATOM   1128  CB  ALA B 142      -0.828  57.896  25.441  1.00 70.55           C  
ATOM   1129  N   ALA B 143      -3.560  56.427  26.230  1.00 70.50           N  
ATOM   1130  CA  ALA B 143      -4.332  55.379  26.892  1.00 70.50           C  
ATOM   1131  C   ALA B 143      -5.233  54.651  25.899  1.00 70.50           C  
ATOM   1132  O   ALA B 143      -5.360  53.425  25.950  1.00 70.50           O  
ATOM   1133  CB  ALA B 143      -5.166  55.969  28.027  1.00 70.50           C  
ATOM   1134  N   LYS B 144      -5.822  55.324  25.053  1.00 72.13           N  
ATOM   1135  CA  LYS B 144      -6.646  54.706  24.019  1.00 72.13           C  
ATOM   1136  C   LYS B 144      -5.801  53.844  23.085  1.00 72.13           C  
ATOM   1137  O   LYS B 144      -6.200  52.734  22.726  1.00 72.13           O  
ATOM   1138  CB  LYS B 144      -7.391  55.774  23.216  1.00 72.13           C  
ATOM   1139  CG  LYS B 144      -8.454  55.217  22.281  1.00 72.13           C  
ATOM   1140  CD  LYS B 144      -9.184  56.328  21.539  1.00 72.13           C  
ATOM   1141  CE  LYS B 144     -10.194  55.769  20.546  1.00 72.13           C  
ATOM   1142  NZ  LYS B 144     -10.825  56.849  19.730  1.00 72.13           N1+
ATOM   1143  N   ALA B 145      -4.715  54.287  22.680  1.00 67.10           N  
ATOM   1144  CA  ALA B 145      -3.802  53.515  21.841  1.00 67.10           C  
ATOM   1145  C   ALA B 145      -3.320  52.261  22.565  1.00 67.10           C  
ATOM   1146  O   ALA B 145      -3.194  51.195  21.956  1.00 67.10           O  
ATOM   1147  CB  ALA B 145      -2.612  54.373  21.420  1.00 67.10           C  
ATOM   1148  N   ALA B 146      -3.003  52.298  23.768  1.00 65.81           N  
ATOM   1149  CA  ALA B 146      -2.602  51.150  24.578  1.00 65.81           C  
ATOM   1150  C   ALA B 146      -3.748  50.151  24.717  1.00 65.81           C  
ATOM   1151  O   ALA B 146      -3.530  48.938  24.677  1.00 65.81           O  
ATOM   1152  CB  ALA B 146      -2.130  51.609  25.955  1.00 65.81           C  
ATOM   1153  N   GLU B 147      -4.956  50.661  24.923  1.00 65.98           N  
ATOM   1154  CA  GLU B 147      -6.121  49.784  24.994  1.00 65.98           C  
ATOM   1155  C   GLU B 147      -6.354  49.067  23.667  1.00 65.98           C  
ATOM   1156  O   GLU B 147      -6.690  47.882  23.646  1.00 65.98           O  
ATOM   1157  CB  GLU B 147      -7.368  50.577  25.390  1.00 65.98           C  
ATOM   1158  CG  GLU B 147      -8.516  49.711  25.887  1.00 65.98           C  
ATOM   1159  CD  GLU B 147      -9.746  50.513  26.281  1.00 65.98           C  
ATOM   1160  OE1 GLU B 147     -10.773  49.904  26.659  1.00 65.98           O  
ATOM   1161  OE2 GLU B 147      -9.683  51.761  26.211  1.00 65.98           O1-
ATOM   1162  N   GLU B 148      -6.200  49.717  22.660  1.00 64.93           N  
ATOM   1163  CA  GLU B 148      -6.338  49.109  21.339  1.00 64.93           C  
ATOM   1164  C   GLU B 148      -5.233  48.088  21.084  1.00 64.93           C  
ATOM   1165  O   GLU B 148      -5.487  47.018  20.526  1.00 64.93           O  
ATOM   1166  CB  GLU B 148      -6.323  50.184  20.249  1.00 64.93           C  
ATOM   1167  CG  GLU B 148      -7.644  50.923  20.096  1.00 64.93           C  
ATOM   1168  CD  GLU B 148      -7.588  52.045  19.072  1.00 64.93           C  
ATOM   1169  OE1 GLU B 148      -8.630  52.696  18.827  1.00 64.93           O  
ATOM   1170  OE2 GLU B 148      -6.495  52.275  18.509  1.00 64.93           O1-
ATOM   1171  N   ALA B 149      -4.110  48.381  21.352  1.00 62.79           N  
ATOM   1172  CA  ALA B 149      -2.998  47.439  21.253  1.00 62.79           C  
ATOM   1173  C   ALA B 149      -3.221  46.231  22.159  1.00 62.79           C  
ATOM   1174  O   ALA B 149      -2.936  45.096  21.771  1.00 62.79           O  
ATOM   1175  CB  ALA B 149      -1.683  48.129  21.606  1.00 62.79           C  
ATOM   1176  N   ALA B 150      -3.693  46.466  23.385  1.00 62.41           N  
ATOM   1177  CA  ALA B 150      -3.999  45.381  24.313  1.00 62.41           C  
ATOM   1178  C   ALA B 150      -5.106  44.485  23.764  1.00 62.41           C  
ATOM   1179  O   ALA B 150      -5.070  43.265  23.938  1.00 62.41           O  
ATOM   1180  CB  ALA B 150      -4.400  45.943  25.675  1.00 62.41           C  
ATOM   1181  N   ALA B 151      -6.029  45.116  23.227  1.00 61.15           N  
ATOM   1182  CA  ALA B 151      -7.116  44.346  22.628  1.00 61.15           C  
ATOM   1183  C   ALA B 151      -6.601  43.455  21.501  1.00 61.15           C  
ATOM   1184  O   ALA B 151      -7.049  42.317  21.346  1.00 61.15           O  
ATOM   1185  CB  ALA B 151      -8.207  45.279  22.108  1.00 61.15           C  
ATOM   1186  N   LEU B 152      -5.725  43.878  20.741  1.00 59.70           N  
ATOM   1187  CA  LEU B 152      -5.120  43.107  19.661  1.00 59.70           C  
ATOM   1188  C   LEU B 152      -4.250  41.984  20.215  1.00 59.70           C  
ATOM   1189  O   LEU B 152      -4.208  40.889  19.651  1.00 59.70           O  
ATOM   1190  CB  LEU B 152      -4.285  44.016  18.756  1.00 59.70           C  
ATOM   1191  CG  LEU B 152      -5.006  44.621  17.550  1.00 59.70           C  
ATOM   1192  CD1 LEU B 152      -4.466  46.016  17.255  1.00 59.70           C  
ATOM   1193  CD2 LEU B 152      -4.862  43.717  16.331  1.00 59.70           C  
ATOM   1194  N   VAL B 153      -3.648  42.159  21.319  1.00 58.94           N  
ATOM   1195  CA  VAL B 153      -2.754  41.191  21.945  1.00 58.94           C  
ATOM   1196  C   VAL B 153      -3.572  40.074  22.590  1.00 58.94           C  
ATOM   1197  O   VAL B 153      -3.121  38.928  22.661  1.00 58.94           O  
ATOM   1198  CB  VAL B 153      -1.842  41.859  22.998  1.00 58.94           C  
ATOM   1199  CG1 VAL B 153      -1.013  40.811  23.738  1.00 58.94           C  
ATOM   1200  CG2 VAL B 153      -0.934  42.894  22.336  1.00 58.94           C  
ATOM   1201  N   SER B 154      -4.814  40.476  23.079  1.00 62.22           N  
ATOM   1202  CA  SER B 154      -5.625  39.434  23.700  1.00 62.22           C  
ATOM   1203  C   SER B 154      -5.890  38.288  22.730  1.00 62.22           C  
ATOM   1204  O   SER B 154      -6.039  37.137  23.146  1.00 62.22           O  
ATOM   1205  CB  SER B 154      -6.951  40.011  24.196  1.00 62.22           C  
ATOM   1206  OG  SER B 154      -8.011  39.658  23.323  1.00 62.22           O  
ATOM   1207  N   GLY B 155      -5.825  38.390  21.470  1.00 71.71           N  
ATOM   1208  CA  GLY B 155      -6.009  37.349  20.471  1.00 71.71           C  
ATOM   1209  C   GLY B 155      -4.705  36.859  19.872  1.00 71.71           C  
ATOM   1210  O   GLY B 155      -4.705  35.990  18.998  1.00 71.71           O  
ATOM   1211  N   ALA B 156      -3.659  37.425  20.415  1.00 81.67           N  
ATOM   1212  CA  ALA B 156      -2.347  37.084  19.871  1.00 81.67           C  
ATOM   1213  C   ALA B 156      -1.951  35.660  20.247  1.00 81.67           C  
ATOM   1214  O   ALA B 156      -2.153  35.232  21.386  1.00 81.67           O  
ATOM   1215  CB  ALA B 156      -1.294  38.074  20.362  1.00 81.67           C  
ATOM   1216  N   VAL B 157      -1.492  34.931  19.314  1.00 89.10           N  
ATOM   1217  CA  VAL B 157      -0.871  33.633  19.558  1.00 89.10           C  
ATOM   1218  C   VAL B 157       0.535  33.830  20.120  1.00 89.10           C  
ATOM   1219  O   VAL B 157       1.306  34.646  19.609  1.00 89.10           O  
ATOM   1220  CB  VAL B 157      -0.816  32.779  18.271  1.00 89.10           C  
ATOM   1221  CG1 VAL B 157      -0.097  31.457  18.530  1.00 89.10           C  
ATOM   1222  CG2 VAL B 157      -2.225  32.530  17.736  1.00 89.10           C  
ATOM   1223  N   THR B 158       0.806  33.232  21.197  1.00 89.49           N  
ATOM   1224  CA  THR B 158       2.133  33.272  21.802  1.00 89.49           C  
ATOM   1225  C   THR B 158       2.822  31.915  21.684  1.00 89.49           C  
ATOM   1226  O   THR B 158       2.279  30.987  21.082  1.00 89.49           O  
ATOM   1227  CB  THR B 158       2.058  33.685  23.284  1.00 89.49           C  
ATOM   1228  CG2 THR B 158       1.457  35.079  23.436  1.00 89.49           C  
ATOM   1229  OG1 THR B 158       1.244  32.745  23.996  1.00 89.49           O  
ATOM   1230  N   SER B 159       4.102  31.898  22.121  1.00 89.75           N  
ATOM   1231  CA  SER B 159       4.844  30.646  22.011  1.00 89.75           C  
ATOM   1232  C   SER B 159       5.634  30.358  23.283  1.00 89.75           C  
ATOM   1233  O   SER B 159       5.976  31.277  24.030  1.00 89.75           O  
ATOM   1234  CB  SER B 159       5.791  30.688  20.811  1.00 89.75           C  
ATOM   1235  OG  SER B 159       6.929  31.483  21.097  1.00 89.75           O  
ATOM   1236  N   VAL B 160       5.843  29.048  23.517  1.00 90.30           N  
ATOM   1237  CA  VAL B 160       6.724  28.564  24.574  1.00 90.30           C  
ATOM   1238  C   VAL B 160       7.592  27.426  24.042  1.00 90.30           C  
ATOM   1239  O   VAL B 160       7.279  26.827  23.010  1.00 90.30           O  
ATOM   1240  CB  VAL B 160       5.924  28.091  25.808  1.00 90.30           C  
ATOM   1241  CG1 VAL B 160       5.219  29.270  26.478  1.00 90.30           C  
ATOM   1242  CG2 VAL B 160       4.913  27.017  25.409  1.00 90.30           C  
ATOM   1243  N   LYS B 161       8.662  27.108  24.799  1.00 89.21           N  
ATOM   1244  CA  LYS B 161       9.645  26.152  24.299  1.00 89.21           C  
ATOM   1245  C   LYS B 161       9.185  24.716  24.532  1.00 89.21           C  
ATOM   1246  O   LYS B 161       9.321  23.864  23.652  1.00 89.21           O  
ATOM   1247  CB  LYS B 161      11.003  26.381  24.964  1.00 89.21           C  
ATOM   1248  CG  LYS B 161      11.732  27.623  24.471  1.00 89.21           C  
ATOM   1249  CD  LYS B 161      13.113  27.748  25.103  1.00 89.21           C  
ATOM   1250  CE  LYS B 161      13.821  29.019  24.653  1.00 89.21           C  
ATOM   1251  NZ  LYS B 161      15.194  29.122  25.232  1.00 89.21           N1+
ATOM   1252  N   THR B 162       8.685  24.447  25.733  1.00 93.24           N  
ATOM   1253  CA  THR B 162       8.447  23.069  26.146  1.00 93.24           C  
ATOM   1254  C   THR B 162       7.095  22.939  26.841  1.00 93.24           C  
ATOM   1255  O   THR B 162       6.410  23.938  27.071  1.00 93.24           O  
ATOM   1256  CB  THR B 162       9.560  22.566  27.084  1.00 93.24           C  
ATOM   1257  CG2 THR B 162      10.936  22.752  26.453  1.00 93.24           C  
ATOM   1258  OG1 THR B 162       9.507  23.300  28.314  1.00 93.24           O  
ATOM   1259  N   ILE B 163       6.820  21.705  27.214  1.00 94.62           N  
ATOM   1260  CA  ILE B 163       5.577  21.427  27.926  1.00 94.62           C  
ATOM   1261  C   ILE B 163       5.646  22.015  29.333  1.00 94.62           C  
ATOM   1262  O   ILE B 163       4.637  22.480  29.869  1.00 94.62           O  
ATOM   1263  CB  ILE B 163       5.291  19.910  27.991  1.00 94.62           C  
ATOM   1264  CG1 ILE B 163       3.881  19.656  28.536  1.00 94.62           C  
ATOM   1265  CG2 ILE B 163       6.345  19.198  28.844  1.00 94.62           C  
ATOM   1266  CD1 ILE B 163       3.403  18.220  28.371  1.00 94.62           C  
ATOM   1267  N   ALA B 164       6.781  21.958  29.993  1.00 94.85           N  
ATOM   1268  CA  ALA B 164       6.956  22.570  31.307  1.00 94.85           C  
ATOM   1269  C   ALA B 164       6.640  24.063  31.263  1.00 94.85           C  
ATOM   1270  O   ALA B 164       5.974  24.589  32.158  1.00 94.85           O  
ATOM   1271  CB  ALA B 164       8.378  22.346  31.814  1.00 94.85           C  
ATOM   1272  N   ASP B 165       7.079  24.670  30.212  1.00 93.26           N  
ATOM   1273  CA  ASP B 165       6.794  26.089  30.026  1.00 93.26           C  
ATOM   1274  C   ASP B 165       5.301  26.325  29.807  1.00 93.26           C  
ATOM   1275  O   ASP B 165       4.747  27.317  30.283  1.00 93.26           O  
ATOM   1276  CB  ASP B 165       7.593  26.647  28.847  1.00 93.26           C  
ATOM   1277  CG  ASP B 165       9.095  26.522  29.037  1.00 93.26           C  
ATOM   1278  OD1 ASP B 165       9.590  26.758  30.160  1.00 93.26           O  
ATOM   1279  OD2 ASP B 165       9.790  26.187  28.053  1.00 93.26           O1-
ATOM   1280  N   LEU B 166       4.720  25.503  29.071  1.00 93.77           N  
ATOM   1281  CA  LEU B 166       3.285  25.602  28.826  1.00 93.77           C  
ATOM   1282  C   LEU B 166       2.503  25.522  30.133  1.00 93.77           C  
ATOM   1283  O   LEU B 166       1.607  26.334  30.375  1.00 93.77           O  
ATOM   1284  CB  LEU B 166       2.826  24.493  27.875  1.00 93.77           C  
ATOM   1285  CG  LEU B 166       1.346  24.499  27.491  1.00 93.77           C  
ATOM   1286  CD1 LEU B 166       1.033  25.697  26.602  1.00 93.77           C  
ATOM   1287  CD2 LEU B 166       0.969  23.196  26.794  1.00 93.77           C  
ATOM   1288  N   LYS B 167       2.843  24.581  30.923  1.00 96.18           N  
ATOM   1289  CA  LYS B 167       2.185  24.379  32.211  1.00 96.18           C  
ATOM   1290  C   LYS B 167       2.339  25.605  33.105  1.00 96.18           C  
ATOM   1291  O   LYS B 167       1.464  25.898  33.922  1.00 96.18           O  
ATOM   1292  CB  LYS B 167       2.750  23.143  32.914  1.00 96.18           C  
ATOM   1293  CG  LYS B 167       2.363  21.826  32.257  1.00 96.18           C  
ATOM   1294  CD  LYS B 167       2.950  20.636  33.004  1.00 96.18           C  
ATOM   1295  CE  LYS B 167       2.481  19.315  32.409  1.00 96.18           C  
ATOM   1296  NZ  LYS B 167       2.976  18.146  33.196  1.00 96.18           N1+
ATOM   1297  N   ALA B 168       3.334  26.298  32.931  1.00 94.28           N  
ATOM   1298  CA  ALA B 168       3.678  27.409  33.814  1.00 94.28           C  
ATOM   1299  C   ALA B 168       3.006  28.701  33.357  1.00 94.28           C  
ATOM   1300  O   ALA B 168       3.004  29.697  34.084  1.00 94.28           O  
ATOM   1301  CB  ALA B 168       5.192  27.592  33.873  1.00 94.28           C  
ATOM   1302  N   LEU B 169       2.485  28.725  32.230  1.00 90.24           N  
ATOM   1303  CA  LEU B 169       1.881  29.935  31.683  1.00 90.24           C  
ATOM   1304  C   LEU B 169       0.625  30.315  32.460  1.00 90.24           C  
ATOM   1305  O   LEU B 169      -0.139  29.442  32.878  1.00 90.24           O  
ATOM   1306  CB  LEU B 169       1.541  29.741  30.203  1.00 90.24           C  
ATOM   1307  CG  LEU B 169       2.692  29.927  29.213  1.00 90.24           C  
ATOM   1308  CD1 LEU B 169       2.214  29.664  27.789  1.00 90.24           C  
ATOM   1309  CD2 LEU B 169       3.282  31.328  29.334  1.00 90.24           C  
ATOM   1310  N   PRO B 170       0.371  31.664  32.596  1.00 87.64           N  
ATOM   1311  CA  PRO B 170      -0.956  32.089  33.049  1.00 87.64           C  
ATOM   1312  C   PRO B 170      -2.068  31.673  32.088  1.00 87.64           C  
ATOM   1313  O   PRO B 170      -1.864  31.658  30.872  1.00 87.64           O  
ATOM   1314  CB  PRO B 170      -0.834  33.613  33.117  1.00 87.64           C  
ATOM   1315  CG  PRO B 170       0.635  33.881  33.073  1.00 87.64           C  
ATOM   1316  CD  PRO B 170       1.311  32.728  32.388  1.00 87.64           C  
ATOM   1317  N   THR B 171      -3.184  31.339  32.695  1.00 89.42           N  
ATOM   1318  CA  THR B 171      -4.268  30.775  31.898  1.00 89.42           C  
ATOM   1319  C   THR B 171      -5.465  31.722  31.866  1.00 89.42           C  
ATOM   1320  O   THR B 171      -5.793  32.350  32.875  1.00 89.42           O  
ATOM   1321  CB  THR B 171      -4.709  29.404  32.444  1.00 89.42           C  
ATOM   1322  CG2 THR B 171      -3.589  28.377  32.319  1.00 89.42           C  
ATOM   1323  OG1 THR B 171      -5.067  29.539  33.825  1.00 89.42           O  
ATOM   1324  N   TRP B 172      -6.062  31.890  30.721  1.00 85.69           N  
ATOM   1325  CA  TRP B 172      -7.383  32.467  30.492  1.00 85.69           C  
ATOM   1326  C   TRP B 172      -8.072  31.796  29.308  1.00 85.69           C  
ATOM   1327  O   TRP B 172      -7.408  31.281  28.406  1.00 85.69           O  
ATOM   1328  CB  TRP B 172      -7.277  33.975  30.250  1.00 85.69           C  
ATOM   1329  CG  TRP B 172      -6.408  34.345  29.086  1.00 85.69           C  
ATOM   1330  CD1 TRP B 172      -6.792  34.478  27.780  1.00 85.69           C  
ATOM   1331  CD2 TRP B 172      -5.005  34.626  29.122  1.00 85.69           C  
ATOM   1332  CE2 TRP B 172      -4.604  34.923  27.801  1.00 85.69           C  
ATOM   1333  CE3 TRP B 172      -4.048  34.657  30.145  1.00 85.69           C  
ATOM   1334  NE1 TRP B 172      -5.712  34.825  27.002  1.00 85.69           N  
ATOM   1335  CZ2 TRP B 172      -3.285  35.246  27.476  1.00 85.69           C  
ATOM   1336  CZ3 TRP B 172      -2.736  34.979  29.820  1.00 85.69           C  
ATOM   1337  CH2 TRP B 172      -2.368  35.269  28.495  1.00 85.69           C  
ATOM   1338  N   ASP B 173      -9.280  31.818  29.372  1.00 88.06           N  
ATOM   1339  CA  ASP B 173     -10.051  31.077  28.378  1.00 88.06           C  
ATOM   1340  C   ASP B 173      -9.787  31.609  26.971  1.00 88.06           C  
ATOM   1341  O   ASP B 173      -9.810  32.821  26.745  1.00 88.06           O  
ATOM   1342  CB  ASP B 173     -11.546  31.148  28.695  1.00 88.06           C  
ATOM   1343  CG  ASP B 173     -12.359  30.098  27.959  1.00 88.06           C  
ATOM   1344  OD1 ASP B 173     -12.091  28.889  28.129  1.00 88.06           O  
ATOM   1345  OD2 ASP B 173     -13.273  30.483  27.199  1.00 88.06           O1-
ATOM   1346  N   GLY B 174      -9.489  30.609  26.060  1.00 86.04           N  
ATOM   1347  CA  GLY B 174      -9.308  30.961  24.661  1.00 86.04           C  
ATOM   1348  C   GLY B 174      -7.868  31.281  24.307  1.00 86.04           C  
ATOM   1349  O   GLY B 174      -7.540  31.475  23.135  1.00 86.04           O  
ATOM   1350  N   ARG B 175      -6.974  31.413  25.263  1.00 86.89           N  
ATOM   1351  CA  ARG B 175      -5.562  31.657  24.986  1.00 86.89           C  
ATOM   1352  C   ARG B 175      -4.983  30.566  24.091  1.00 86.89           C  
ATOM   1353  O   ARG B 175      -5.214  29.377  24.323  1.00 86.89           O  
ATOM   1354  CB  ARG B 175      -4.765  31.743  26.289  1.00 86.89           C  
ATOM   1355  CG  ARG B 175      -3.328  32.201  26.103  1.00 86.89           C  
ATOM   1356  CD  ARG B 175      -2.609  32.359  27.436  1.00 86.89           C  
ATOM   1357  NE  ARG B 175      -1.248  32.858  27.259  1.00 86.89           N  
ATOM   1358  CZ  ARG B 175      -0.358  32.996  28.237  1.00 86.89           C  
ATOM   1359  NH1 ARG B 175      -0.669  32.673  29.487  1.00 86.89           N1+
ATOM   1360  NH2 ARG B 175       0.853  33.459  27.964  1.00 86.89           N  
ATOM   1361  N   VAL B 176      -4.284  31.017  23.026  1.00 91.09           N  
ATOM   1362  CA  VAL B 176      -3.674  30.091  22.077  1.00 91.09           C  
ATOM   1363  C   VAL B 176      -2.153  30.218  22.136  1.00 91.09           C  
ATOM   1364  O   VAL B 176      -1.616  31.328  22.118  1.00 91.09           O  
ATOM   1365  CB  VAL B 176      -4.174  30.342  20.637  1.00 91.09           C  
ATOM   1366  CG1 VAL B 176      -3.459  29.423  19.649  1.00 91.09           C  
ATOM   1367  CG2 VAL B 176      -5.687  30.145  20.557  1.00 91.09           C  
ATOM   1368  N   VAL B 177      -1.453  29.085  22.195  1.00 92.08           N  
ATOM   1369  CA  VAL B 177      -0.008  29.046  22.393  1.00 92.08           C  
ATOM   1370  C   VAL B 177       0.613  28.005  21.464  1.00 92.08           C  
ATOM   1371  O   VAL B 177       0.113  26.883  21.356  1.00 92.08           O  
ATOM   1372  CB  VAL B 177       0.356  28.734  23.862  1.00 92.08           C  
ATOM   1373  CG1 VAL B 177       1.870  28.623  24.032  1.00 92.08           C  
ATOM   1374  CG2 VAL B 177      -0.212  29.805  24.791  1.00 92.08           C  
ATOM   1375  N   VAL B 178       1.624  28.325  20.816  1.00 92.18           N  
ATOM   1376  CA  VAL B 178       2.474  27.383  20.095  1.00 92.18           C  
ATOM   1377  C   VAL B 178       3.539  26.823  21.035  1.00 92.18           C  
ATOM   1378  O   VAL B 178       4.394  27.564  21.527  1.00 92.18           O  
ATOM   1379  CB  VAL B 178       3.141  28.045  18.869  1.00 92.18           C  
ATOM   1380  CG1 VAL B 178       4.060  27.056  18.154  1.00 92.18           C  
ATOM   1381  CG2 VAL B 178       2.080  28.582  17.910  1.00 92.18           C  
ATOM   1382  N   MET B 179       3.453  25.587  21.319  1.00 92.57           N  
ATOM   1383  CA  MET B 179       4.580  24.894  21.937  1.00 92.57           C  
ATOM   1384  C   MET B 179       5.580  24.432  20.882  1.00 92.57           C  
ATOM   1385  O   MET B 179       5.247  23.617  20.020  1.00 92.57           O  
ATOM   1386  CB  MET B 179       4.093  23.698  22.756  1.00 92.57           C  
ATOM   1387  CG  MET B 179       5.198  22.990  23.524  1.00 92.57           C  
ATOM   1388  SD  MET B 179       4.591  21.512  24.427  1.00 92.57           S  
ATOM   1389  CE  MET B 179       4.293  20.387  23.035  1.00 92.57           C  
ATOM   1390  N   GLN B 180       6.748  24.904  21.003  1.00 89.33           N  
ATOM   1391  CA  GLN B 180       7.775  24.667  19.994  1.00 89.33           C  
ATOM   1392  C   GLN B 180       8.146  23.189  19.922  1.00 89.33           C  
ATOM   1393  O   GLN B 180       8.440  22.668  18.844  1.00 89.33           O  
ATOM   1394  CB  GLN B 180       9.019  25.507  20.285  1.00 89.33           C  
ATOM   1395  CG  GLN B 180       8.758  27.008  20.301  1.00 89.33           C  
ATOM   1396  CD  GLN B 180       9.979  27.811  20.709  1.00 89.33           C  
ATOM   1397  NE2 GLN B 180       9.758  29.050  21.137  1.00 89.33           N  
ATOM   1398  OE1 GLN B 180      11.111  27.323  20.641  1.00 89.33           O  
ATOM   1399  N   GLY B 181       8.165  22.539  20.931  1.00 89.79           N  
ATOM   1400  CA  GLY B 181       8.419  21.120  21.118  1.00 89.79           C  
ATOM   1401  C   GLY B 181       8.005  20.615  22.487  1.00 89.79           C  
ATOM   1402  O   GLY B 181       7.957  21.384  23.449  1.00 89.79           O  
ATOM   1403  N   HIS B 182       7.716  19.345  22.458  1.00 91.81           N  
ATOM   1404  CA  HIS B 182       7.401  18.762  23.757  1.00 91.81           C  
ATOM   1405  C   HIS B 182       8.569  18.912  24.726  1.00 91.81           C  
ATOM   1406  O   HIS B 182       8.366  19.181  25.912  1.00 91.81           O  
ATOM   1407  CB  HIS B 182       7.030  17.286  23.606  1.00 91.81           C  
ATOM   1408  CG  HIS B 182       6.442  16.686  24.842  1.00 91.81           C  
ATOM   1409  CD2 HIS B 182       5.169  16.334  25.141  1.00 91.81           C  
ATOM   1410  ND1 HIS B 182       7.196  16.384  25.955  1.00 91.81           N  
ATOM   1411  CE1 HIS B 182       6.411  15.870  26.887  1.00 91.81           C  
ATOM   1412  NE2 HIS B 182       5.175  15.829  26.418  1.00 91.81           N  
ATOM   1413  N   THR B 183       9.704  18.721  24.186  1.00 87.85           N  
ATOM   1414  CA  THR B 183      10.959  18.983  24.882  1.00 87.85           C  
ATOM   1415  C   THR B 183      11.818  19.968  24.094  1.00 87.85           C  
ATOM   1416  O   THR B 183      11.398  20.467  23.047  1.00 87.85           O  
ATOM   1417  CB  THR B 183      11.749  17.683  25.117  1.00 87.85           C  
ATOM   1418  CG2 THR B 183      10.875  16.619  25.772  1.00 87.85           C  
ATOM   1419  OG1 THR B 183      12.226  17.186  23.860  1.00 87.85           O  
ATOM   1420  N   GLU B 184      12.979  20.239  24.649  1.00 77.77           N  
ATOM   1421  CA  GLU B 184      13.858  21.229  24.035  1.00 77.77           C  
ATOM   1422  C   GLU B 184      14.431  20.717  22.717  1.00 77.77           C  
ATOM   1423  O   GLU B 184      14.928  21.499  21.904  1.00 77.77           O  
ATOM   1424  CB  GLU B 184      14.993  21.607  24.991  1.00 77.77           C  
ATOM   1425  CG  GLU B 184      14.550  22.476  26.158  1.00 77.77           C  
ATOM   1426  CD  GLU B 184      15.711  23.016  26.979  1.00 77.77           C  
ATOM   1427  OE1 GLU B 184      15.468  23.726  27.981  1.00 77.77           O  
ATOM   1428  OE2 GLU B 184      16.873  22.726  26.616  1.00 77.77           O1-
ATOM   1429  N   LEU B 185      14.333  19.596  22.515  1.00 66.75           N  
ATOM   1430  CA  LEU B 185      14.832  19.018  21.272  1.00 66.75           C  
ATOM   1431  C   LEU B 185      13.793  19.134  20.163  1.00 66.75           C  
ATOM   1432  O   LEU B 185      13.996  18.621  19.060  1.00 66.75           O  
ATOM   1433  CB  LEU B 185      15.214  17.550  21.478  1.00 66.75           C  
ATOM   1434  CG  LEU B 185      16.419  17.283  22.381  1.00 66.75           C  
ATOM   1435  CD1 LEU B 185      16.460  15.814  22.790  1.00 66.75           C  
ATOM   1436  CD2 LEU B 185      17.712  17.685  21.680  1.00 66.75           C  
ATOM   1437  N   GLY B 186      12.946  19.945  20.385  1.00 65.34           N  
ATOM   1438  CA  GLY B 186      11.703  20.037  19.636  1.00 65.34           C  
ATOM   1439  C   GLY B 186      11.857  19.655  18.176  1.00 65.34           C  
ATOM   1440  O   GLY B 186      12.623  20.283  17.442  1.00 65.34           O  
ATOM   1441  N   LYS B 187      11.157  18.739  17.638  1.00 77.35           N  
ATOM   1442  CA  LYS B 187      11.128  18.212  16.277  1.00 77.35           C  
ATOM   1443  C   LYS B 187       9.726  18.303  15.682  1.00 77.35           C  
ATOM   1444  O   LYS B 187       9.541  18.103  14.479  1.00 77.35           O  
ATOM   1445  CB  LYS B 187      11.615  16.762  16.252  1.00 77.35           C  
ATOM   1446  CG  LYS B 187      13.075  16.593  16.644  1.00 77.35           C  
ATOM   1447  CD  LYS B 187      13.561  15.172  16.388  1.00 77.35           C  
ATOM   1448  CE  LYS B 187      15.034  15.012  16.740  1.00 77.35           C  
ATOM   1449  NZ  LYS B 187      15.516  13.621  16.489  1.00 77.35           N1+
ATOM   1450  N   LYS B 188       8.730  18.781  16.544  1.00 87.65           N  
ATOM   1451  CA  LYS B 188       7.346  18.981  16.124  1.00 87.65           C  
ATOM   1452  C   LYS B 188       6.633  19.977  17.035  1.00 87.65           C  
ATOM   1453  O   LYS B 188       6.484  19.733  18.234  1.00 87.65           O  
ATOM   1454  CB  LYS B 188       6.591  17.651  16.111  1.00 87.65           C  
ATOM   1455  CG  LYS B 188       5.130  17.772  15.705  1.00 87.65           C  
ATOM   1456  CD  LYS B 188       4.987  18.147  14.236  1.00 87.65           C  
ATOM   1457  CE  LYS B 188       3.531  18.120  13.790  1.00 87.65           C  
ATOM   1458  NZ  LYS B 188       3.382  18.525  12.360  1.00 87.65           N1+
ATOM   1459  N   SER B 189       6.156  21.002  16.464  1.00 91.12           N  
ATOM   1460  CA  SER B 189       5.402  21.992  17.225  1.00 91.12           C  
ATOM   1461  C   SER B 189       3.943  21.575  17.382  1.00 91.12           C  
ATOM   1462  O   SER B 189       3.422  20.804  16.574  1.00 91.12           O  
ATOM   1463  CB  SER B 189       5.479  23.362  16.549  1.00 91.12           C  
ATOM   1464  OG  SER B 189       4.884  23.321  15.263  1.00 91.12           O  
ATOM   1465  N   THR B 190       3.318  22.074  18.404  1.00 92.47           N  
ATOM   1466  CA  THR B 190       1.907  21.840  18.690  1.00 92.47           C  
ATOM   1467  C   THR B 190       1.219  23.134  19.112  1.00 92.47           C  
ATOM   1468  O   THR B 190       1.744  23.882  19.940  1.00 92.47           O  
ATOM   1469  CB  THR B 190       1.729  20.778  19.790  1.00 92.47           C  
ATOM   1470  CG2 THR B 190       0.276  20.326  19.888  1.00 92.47           C  
ATOM   1471  OG1 THR B 190       2.551  19.643  19.489  1.00 92.47           O  
ATOM   1472  N   ILE B 191       0.074  23.392  18.552  1.00 93.38           N  
ATOM   1473  CA  ILE B 191      -0.717  24.553  18.945  1.00 93.38           C  
ATOM   1474  C   ILE B 191      -1.786  24.133  19.952  1.00 93.38           C  
ATOM   1475  O   ILE B 191      -2.568  23.217  19.690  1.00 93.38           O  
ATOM   1476  CB  ILE B 191      -1.371  25.232  17.721  1.00 93.38           C  
ATOM   1477  CG1 ILE B 191      -0.319  25.521  16.645  1.00 93.38           C  
ATOM   1478  CG2 ILE B 191      -2.094  26.516  18.138  1.00 93.38           C  
ATOM   1479  CD1 ILE B 191      -0.891  26.107  15.361  1.00 93.38           C  
ATOM   1480  N   PHE B 192      -1.849  24.921  21.065  1.00 94.80           N  
ATOM   1481  CA  PHE B 192      -2.790  24.643  22.144  1.00 94.80           C  
ATOM   1482  C   PHE B 192      -3.746  25.812  22.343  1.00 94.80           C  
ATOM   1483  O   PHE B 192      -3.383  26.966  22.105  1.00 94.80           O  
ATOM   1484  CB  PHE B 192      -2.043  24.347  23.448  1.00 94.80           C  
ATOM   1485  CG  PHE B 192      -1.405  22.985  23.487  1.00 94.80           C  
ATOM   1486  CD1 PHE B 192      -2.084  21.900  24.028  1.00 94.80           C  
ATOM   1487  CD2 PHE B 192      -0.126  22.789  22.983  1.00 94.80           C  
ATOM   1488  CE1 PHE B 192      -1.496  20.637  24.066  1.00 94.80           C  
ATOM   1489  CE2 PHE B 192       0.468  21.531  23.017  1.00 94.80           C  
ATOM   1490  CZ  PHE B 192      -0.218  20.457  23.560  1.00 94.80           C  
ATOM   1491  N   ARG B 193      -4.853  25.467  22.790  1.00 93.97           N  
ATOM   1492  CA  ARG B 193      -5.813  26.422  23.335  1.00 93.97           C  
ATOM   1493  C   ARG B 193      -6.163  26.082  24.780  1.00 93.97           C  
ATOM   1494  O   ARG B 193      -6.293  24.908  25.133  1.00 93.97           O  
ATOM   1495  CB  ARG B 193      -7.083  26.455  22.481  1.00 93.97           C  
ATOM   1496  CG  ARG B 193      -7.966  25.228  22.644  1.00 93.97           C  
ATOM   1497  CD  ARG B 193      -9.269  25.365  21.867  1.00 93.97           C  
ATOM   1498  NE  ARG B 193     -10.368  24.673  22.534  1.00 93.97           N  
ATOM   1499  CZ  ARG B 193     -11.449  24.200  21.920  1.00 93.97           C  
ATOM   1500  NH1 ARG B 193     -11.597  24.334  20.607  1.00 93.97           N1+
ATOM   1501  NH2 ARG B 193     -12.390  23.587  22.624  1.00 93.97           N  
ATOM   1502  N   TYR B 194      -6.307  27.118  25.588  1.00 93.13           N  
ATOM   1503  CA  TYR B 194      -6.763  26.902  26.957  1.00 93.13           C  
ATOM   1504  C   TYR B 194      -8.285  26.920  27.034  1.00 93.13           C  
ATOM   1505  O   TYR B 194      -8.929  27.826  26.499  1.00 93.13           O  
ATOM   1506  CB  TYR B 194      -6.181  27.966  27.892  1.00 93.13           C  
ATOM   1507  CG  TYR B 194      -6.540  27.760  29.344  1.00 93.13           C  
ATOM   1508  CD1 TYR B 194      -7.470  28.584  29.975  1.00 93.13           C  
ATOM   1509  CD2 TYR B 194      -5.951  26.744  30.087  1.00 93.13           C  
ATOM   1510  CE1 TYR B 194      -7.803  28.400  31.313  1.00 93.13           C  
ATOM   1511  CE2 TYR B 194      -6.276  26.550  31.426  1.00 93.13           C  
ATOM   1512  CZ  TYR B 194      -7.202  27.382  32.029  1.00 93.13           C  
ATOM   1513  OH  TYR B 194      -7.528  27.195  33.353  1.00 93.13           O  
ATOM   1514  N   ASP B 195      -8.836  25.919  27.555  1.00 92.54           N  
ATOM   1515  CA  ASP B 195     -10.265  25.795  27.824  1.00 92.54           C  
ATOM   1516  C   ASP B 195     -10.533  25.672  29.323  1.00 92.54           C  
ATOM   1517  O   ASP B 195     -10.307  24.614  29.915  1.00 92.54           O  
ATOM   1518  CB  ASP B 195     -10.848  24.588  27.086  1.00 92.54           C  
ATOM   1519  CG  ASP B 195     -12.360  24.500  27.194  1.00 92.54           C  
ATOM   1520  OD1 ASP B 195     -12.938  25.072  28.143  1.00 92.54           O  
ATOM   1521  OD2 ASP B 195     -12.979  23.851  26.323  1.00 92.54           O1-
ATOM   1522  N   ALA B 196     -11.102  26.623  29.849  1.00 94.13           N  
ATOM   1523  CA  ALA B 196     -11.297  26.726  31.292  1.00 94.13           C  
ATOM   1524  C   ALA B 196     -12.333  25.717  31.779  1.00 94.13           C  
ATOM   1525  O   ALA B 196     -12.402  25.414  32.972  1.00 94.13           O  
ATOM   1526  CB  ALA B 196     -11.718  28.143  31.674  1.00 94.13           C  
ATOM   1527  N   THR B 197     -13.083  25.125  30.899  1.00 93.13           N  
ATOM   1528  CA  THR B 197     -14.199  24.269  31.287  1.00 93.13           C  
ATOM   1529  C   THR B 197     -13.860  22.800  31.053  1.00 93.13           C  
ATOM   1530  O   THR B 197     -14.621  21.912  31.443  1.00 93.13           O  
ATOM   1531  CB  THR B 197     -15.478  24.633  30.510  1.00 93.13           C  
ATOM   1532  CG2 THR B 197     -15.806  26.115  30.655  1.00 93.13           C  
ATOM   1533  OG1 THR B 197     -15.290  24.330  29.122  1.00 93.13           O  
ATOM   1534  N   ASN B 198     -12.873  22.589  30.406  1.00 93.29           N  
ATOM   1535  CA  ASN B 198     -12.514  21.217  30.062  1.00 93.29           C  
ATOM   1536  C   ASN B 198     -12.028  20.442  31.284  1.00 93.29           C  
ATOM   1537  O   ASN B 198     -11.194  20.935  32.046  1.00 93.29           O  
ATOM   1538  CB  ASN B 198     -11.448  21.201  28.964  1.00 93.29           C  
ATOM   1539  CG  ASN B 198     -11.161  19.804  28.450  1.00 93.29           C  
ATOM   1540  ND2 ASN B 198     -11.905  19.381  27.435  1.00 93.29           N  
ATOM   1541  OD1 ASN B 198     -10.278  19.110  28.961  1.00 93.29           O  
ATOM   1542  N   THR B 199     -12.517  19.244  31.431  1.00 94.33           N  
ATOM   1543  CA  THR B 199     -12.182  18.403  32.575  1.00 94.33           C  
ATOM   1544  C   THR B 199     -11.616  17.063  32.114  1.00 94.33           C  
ATOM   1545  O   THR B 199     -11.536  16.115  32.898  1.00 94.33           O  
ATOM   1546  CB  THR B 199     -13.411  18.164  33.471  1.00 94.33           C  
ATOM   1547  CG2 THR B 199     -13.959  19.479  34.016  1.00 94.33           C  
ATOM   1548  OG1 THR B 199     -14.433  17.513  32.707  1.00 94.33           O  
ATOM   1549  N   ASP B 200     -11.393  16.889  30.913  1.00 91.93           N  
ATOM   1550  CA  ASP B 200     -10.831  15.650  30.383  1.00 91.93           C  
ATOM   1551  C   ASP B 200      -9.559  15.260  31.133  1.00 91.93           C  
ATOM   1552  O   ASP B 200      -8.801  16.126  31.573  1.00 91.93           O  
ATOM   1553  CB  ASP B 200     -10.537  15.791  28.888  1.00 91.93           C  
ATOM   1554  CG  ASP B 200     -11.794  15.947  28.049  1.00 91.93           C  
ATOM   1555  OD1 ASP B 200     -12.902  15.660  28.551  1.00 91.93           O  
ATOM   1556  OD2 ASP B 200     -11.674  16.359  26.875  1.00 91.93           O1-
ATOM   1557  N   PRO B 201      -9.313  13.964  31.308  1.00 93.27           N  
ATOM   1558  CA  PRO B 201      -8.041  13.527  31.888  1.00 93.27           C  
ATOM   1559  C   PRO B 201      -6.833  14.004  31.086  1.00 93.27           C  
ATOM   1560  O   PRO B 201      -6.837  13.933  29.854  1.00 93.27           O  
ATOM   1561  CB  PRO B 201      -8.147  12.001  31.860  1.00 93.27           C  
ATOM   1562  CG  PRO B 201      -9.604  11.722  31.672  1.00 93.27           C  
ATOM   1563  CD  PRO B 201     -10.219  12.877  30.936  1.00 93.27           C  
ATOM   1564  N   HIS B 202      -5.871  14.548  31.777  1.00 93.43           N  
ATOM   1565  CA  HIS B 202      -4.667  15.029  31.110  1.00 93.43           C  
ATOM   1566  C   HIS B 202      -3.748  13.873  30.730  1.00 93.43           C  
ATOM   1567  O   HIS B 202      -3.671  12.874  31.448  1.00 93.43           O  
ATOM   1568  CB  HIS B 202      -3.920  16.022  32.003  1.00 93.43           C  
ATOM   1569  CG  HIS B 202      -3.660  15.508  33.383  1.00 93.43           C  
ATOM   1570  CD2 HIS B 202      -2.615  14.813  33.891  1.00 93.43           C  
ATOM   1571  ND1 HIS B 202      -4.543  15.694  34.425  1.00 93.43           N  
ATOM   1572  CE1 HIS B 202      -4.050  15.134  35.517  1.00 93.43           C  
ATOM   1573  NE2 HIS B 202      -2.881  14.592  35.220  1.00 93.43           N  
ATOM   1574  N   ASN B 203      -3.079  13.978  29.629  1.00 93.05           N  
ATOM   1575  CA  ASN B 203      -2.210  12.933  29.098  1.00 93.05           C  
ATOM   1576  C   ASN B 203      -0.829  13.478  28.744  1.00 93.05           C  
ATOM   1577  O   ASN B 203       0.020  12.746  28.233  1.00 93.05           O  
ATOM   1578  CB  ASN B 203      -2.849  12.272  27.875  1.00 93.05           C  
ATOM   1579  CG  ASN B 203      -3.267  13.277  26.820  1.00 93.05           C  
ATOM   1580  ND2 ASN B 203      -4.227  12.897  25.986  1.00 93.05           N  
ATOM   1581  OD1 ASN B 203      -2.730  14.386  26.754  1.00 93.05           O  
ATOM   1582  N   ASN B 204      -0.617  14.851  28.765  1.00 92.57           N  
ATOM   1583  CA  ASN B 204       0.658  15.543  28.613  1.00 92.57           C  
ATOM   1584  C   ASN B 204       1.104  15.583  27.154  1.00 92.57           C  
ATOM   1585  O   ASN B 204       2.301  15.651  26.868  1.00 92.57           O  
ATOM   1586  CB  ASN B 204       1.733  14.884  29.479  1.00 92.57           C  
ATOM   1587  CG  ASN B 204       1.563  15.189  30.954  1.00 92.57           C  
ATOM   1588  ND2 ASN B 204       1.881  14.218  31.801  1.00 92.57           N  
ATOM   1589  OD1 ASN B 204       1.149  16.289  31.329  1.00 92.57           O  
ATOM   1590  N   TYR B 205       0.288  15.435  26.204  1.00 91.57           N  
ATOM   1591  CA  TYR B 205       0.624  15.662  24.803  1.00 91.57           C  
ATOM   1592  C   TYR B 205      -0.505  16.390  24.082  1.00 91.57           C  
ATOM   1593  O   TYR B 205      -0.256  17.263  23.248  1.00 91.57           O  
ATOM   1594  CB  TYR B 205       0.923  14.335  24.099  1.00 91.57           C  
ATOM   1595  CG  TYR B 205      -0.217  13.347  24.158  1.00 91.57           C  
ATOM   1596  CD1 TYR B 205      -0.249  12.349  25.130  1.00 91.57           C  
ATOM   1597  CD2 TYR B 205      -1.262  13.408  23.243  1.00 91.57           C  
ATOM   1598  CE1 TYR B 205      -1.296  11.435  25.188  1.00 91.57           C  
ATOM   1599  CE2 TYR B 205      -2.314  12.499  23.291  1.00 91.57           C  
ATOM   1600  CZ  TYR B 205      -2.322  11.518  24.265  1.00 91.57           C  
ATOM   1601  OH  TYR B 205      -3.361  10.616  24.317  1.00 91.57           O  
ATOM   1602  N   SER B 206      -1.785  16.018  24.413  1.00 92.36           N  
ATOM   1603  CA  SER B 206      -2.909  16.693  23.773  1.00 92.36           C  
ATOM   1604  C   SER B 206      -3.796  17.385  24.802  1.00 92.36           C  
ATOM   1605  O   SER B 206      -4.499  18.345  24.477  1.00 92.36           O  
ATOM   1606  CB  SER B 206      -3.738  15.699  22.958  1.00 92.36           C  
ATOM   1607  OG  SER B 206      -4.314  14.715  23.800  1.00 92.36           O  
ATOM   1608  N   VAL B 207      -3.848  16.831  25.975  1.00 95.44           N  
ATOM   1609  CA  VAL B 207      -4.505  17.431  27.132  1.00 95.44           C  
ATOM   1610  C   VAL B 207      -3.485  17.661  28.245  1.00 95.44           C  
ATOM   1611  O   VAL B 207      -3.021  16.709  28.877  1.00 95.44           O  
ATOM   1612  CB  VAL B 207      -5.665  16.549  27.646  1.00 95.44           C  
ATOM   1613  CG1 VAL B 207      -6.415  17.249  28.778  1.00 95.44           C  
ATOM   1614  CG2 VAL B 207      -6.618  16.203  26.504  1.00 95.44           C  
ATOM   1615  N   VAL B 208      -3.234  18.878  28.485  1.00 96.41           N  
ATOM   1616  CA  VAL B 208      -2.174  19.234  29.423  1.00 96.41           C  
ATOM   1617  C   VAL B 208      -2.748  20.090  30.550  1.00 96.41           C  
ATOM   1618  O   VAL B 208      -3.295  21.167  30.303  1.00 96.41           O  
ATOM   1619  CB  VAL B 208      -1.021  19.982  28.719  1.00 96.41           C  
ATOM   1620  CG1 VAL B 208       0.065  20.368  29.722  1.00 96.41           C  
ATOM   1621  CG2 VAL B 208      -0.436  19.126  27.597  1.00 96.41           C  
ATOM   1622  N   LYS B 209      -2.550  19.692  31.729  1.00 96.94           N  
ATOM   1623  CA  LYS B 209      -2.984  20.440  32.905  1.00 96.94           C  
ATOM   1624  C   LYS B 209      -1.991  21.546  33.250  1.00 96.94           C  
ATOM   1625  O   LYS B 209      -0.807  21.280  33.463  1.00 96.94           O  
ATOM   1626  CB  LYS B 209      -3.162  19.504  34.102  1.00 96.94           C  
ATOM   1627  CG  LYS B 209      -3.765  20.173  35.328  1.00 96.94           C  
ATOM   1628  CD  LYS B 209      -4.035  19.167  36.439  1.00 96.94           C  
ATOM   1629  CE  LYS B 209      -4.734  19.817  37.625  1.00 96.94           C  
ATOM   1630  NZ  LYS B 209      -5.110  18.812  38.665  1.00 96.94           N1+
ATOM   1631  N   PRO B 210      -2.519  22.677  33.365  1.00 96.35           N  
ATOM   1632  CA  PRO B 210      -1.637  23.765  33.793  1.00 96.35           C  
ATOM   1633  C   PRO B 210      -1.356  23.742  35.294  1.00 96.35           C  
ATOM   1634  O   PRO B 210      -2.037  23.036  36.042  1.00 96.35           O  
ATOM   1635  CB  PRO B 210      -2.415  25.025  33.403  1.00 96.35           C  
ATOM   1636  CG  PRO B 210      -3.853  24.650  33.564  1.00 96.35           C  
ATOM   1637  CD  PRO B 210      -4.007  23.195  33.227  1.00 96.35           C  
ATOM   1638  N   ASN B 211      -0.297  24.486  35.642  1.00 94.90           N  
ATOM   1639  CA  ASN B 211       0.044  24.595  37.056  1.00 94.90           C  
ATOM   1640  C   ASN B 211      -0.989  25.418  37.820  1.00 94.90           C  
ATOM   1641  O   ASN B 211      -1.168  25.233  39.025  1.00 94.90           O  
ATOM   1642  CB  ASN B 211       1.439  25.202  37.227  1.00 94.90           C  
ATOM   1643  CG  ASN B 211       2.540  24.283  36.736  1.00 94.90           C  
ATOM   1644  ND2 ASN B 211       3.708  24.851  36.463  1.00 94.90           N  
ATOM   1645  OD1 ASN B 211       2.341  23.073  36.601  1.00 94.90           O  
ATOM   1646  N   THR B 212      -1.591  26.300  37.058  1.00 91.67           N  
ATOM   1647  CA  THR B 212      -2.618  27.140  37.664  1.00 91.67           C  
ATOM   1648  C   THR B 212      -3.850  27.221  36.768  1.00 91.67           C  
ATOM   1649  O   THR B 212      -3.745  27.092  35.546  1.00 91.67           O  
ATOM   1650  CB  THR B 212      -2.086  28.559  37.940  1.00 91.67           C  
ATOM   1651  CG2 THR B 212      -0.861  28.521  38.847  1.00 91.67           C  
ATOM   1652  OG1 THR B 212      -1.729  29.179  36.698  1.00 91.67           O  
ATOM   1653  N   GLY B 213      -5.037  27.391  37.407  1.00 88.08           N  
ATOM   1654  CA  GLY B 213      -6.285  27.458  36.664  1.00 88.08           C  
ATOM   1655  C   GLY B 213      -7.115  26.193  36.777  1.00 88.08           C  
ATOM   1656  O   GLY B 213      -6.675  25.207  37.371  1.00 88.08           O  
ATOM   1657  N   THR B 214      -8.408  26.093  36.317  1.00 91.40           N  
ATOM   1658  CA  THR B 214      -9.354  24.996  36.488  1.00 91.40           C  
ATOM   1659  C   THR B 214      -9.482  24.186  35.201  1.00 91.40           C  
ATOM   1660  O   THR B 214      -9.962  23.051  35.222  1.00 91.40           O  
ATOM   1661  CB  THR B 214     -10.741  25.516  36.911  1.00 91.40           C  
ATOM   1662  CG2 THR B 214     -10.679  26.204  38.271  1.00 91.40           C  
ATOM   1663  OG1 THR B 214     -11.212  26.452  35.935  1.00 91.40           O  
ATOM   1664  N   GLY B 215      -8.976  24.624  34.154  1.00 94.85           N  
ATOM   1665  CA  GLY B 215      -9.144  23.970  32.865  1.00 94.85           C  
ATOM   1666  C   GLY B 215      -7.876  23.308  32.362  1.00 94.85           C  
ATOM   1667  O   GLY B 215      -7.022  22.906  33.155  1.00 94.85           O  
ATOM   1668  N   ASN B 216      -7.859  23.000  31.113  1.00 96.16           N  
ATOM   1669  CA  ASN B 216      -6.733  22.328  30.472  1.00 96.16           C  
ATOM   1670  C   ASN B 216      -6.296  23.054  29.203  1.00 96.16           C  
ATOM   1671  O   ASN B 216      -7.085  23.777  28.593  1.00 96.16           O  
ATOM   1672  CB  ASN B 216      -7.086  20.873  30.156  1.00 96.16           C  
ATOM   1673  CG  ASN B 216      -7.223  20.022  31.403  1.00 96.16           C  
ATOM   1674  ND2 ASN B 216      -8.304  19.254  31.481  1.00 96.16           N  
ATOM   1675  OD1 ASN B 216      -6.365  20.054  32.289  1.00 96.16           O  
ATOM   1676  N   TRP B 217      -5.026  22.875  28.895  1.00 95.62           N  
ATOM   1677  CA  TRP B 217      -4.537  23.111  27.540  1.00 95.62           C  
ATOM   1678  C   TRP B 217      -4.946  21.975  26.608  1.00 95.62           C  
ATOM   1679  O   TRP B 217      -4.661  20.806  26.882  1.00 95.62           O  
ATOM   1680  CB  TRP B 217      -3.014  23.267  27.537  1.00 95.62           C  
ATOM   1681  CG  TRP B 217      -2.521  24.438  28.333  1.00 95.62           C  
ATOM   1682  CD1 TRP B 217      -1.991  24.413  29.593  1.00 95.62           C  
ATOM   1683  CD2 TRP B 217      -2.516  25.809  27.923  1.00 95.62           C  
ATOM   1684  CE2 TRP B 217      -1.968  26.561  28.985  1.00 95.62           C  
ATOM   1685  CE3 TRP B 217      -2.922  26.475  26.758  1.00 95.62           C  
ATOM   1686  NE1 TRP B 217      -1.656  25.687  29.991  1.00 95.62           N  
ATOM   1687  CZ2 TRP B 217      -1.816  27.948  28.917  1.00 95.62           C  
ATOM   1688  CZ3 TRP B 217      -2.769  27.855  26.692  1.00 95.62           C  
ATOM   1689  CH2 TRP B 217      -2.220  28.575  27.766  1.00 95.62           C  
ATOM   1690  N   LEU B 218      -5.604  22.313  25.479  1.00 94.35           N  
ATOM   1691  CA  LEU B 218      -6.057  21.333  24.497  1.00 94.35           C  
ATOM   1692  C   LEU B 218      -5.344  21.531  23.164  1.00 94.35           C  
ATOM   1693  O   LEU B 218      -5.414  22.610  22.571  1.00 94.35           O  
ATOM   1694  CB  LEU B 218      -7.572  21.434  24.300  1.00 94.35           C  
ATOM   1695  CG  LEU B 218      -8.428  21.347  25.564  1.00 94.35           C  
ATOM   1696  CD1 LEU B 218      -9.904  21.506  25.216  1.00 94.35           C  
ATOM   1697  CD2 LEU B 218      -8.183  20.027  26.286  1.00 94.35           C  
ATOM   1698  N   ALA B 219      -4.665  20.503  22.721  1.00 93.39           N  
ATOM   1699  CA  ALA B 219      -4.080  20.561  21.384  1.00 93.39           C  
ATOM   1700  C   ALA B 219      -5.159  20.737  20.320  1.00 93.39           C  
ATOM   1701  O   ALA B 219      -6.221  20.114  20.395  1.00 93.39           O  
ATOM   1702  CB  ALA B 219      -3.262  19.302  21.106  1.00 93.39           C  
ATOM   1703  N   LEU B 220      -4.807  21.423  19.240  1.00 90.24           N  
ATOM   1704  CA  LEU B 220      -5.794  21.722  18.208  1.00 90.24           C  
ATOM   1705  C   LEU B 220      -5.782  20.654  17.118  1.00 90.24           C  
ATOM   1706  O   LEU B 220      -6.822  20.354  16.527  1.00 90.24           O  
ATOM   1707  CB  LEU B 220      -5.526  23.098  17.593  1.00 90.24           C  
ATOM   1708  CG  LEU B 220      -5.716  24.302  18.517  1.00 90.24           C  
ATOM   1709  CD1 LEU B 220      -5.479  25.600  17.751  1.00 90.24           C  
ATOM   1710  CD2 LEU B 220      -7.109  24.287  19.136  1.00 90.24           C  
ATOM   1711  N   ASP B 221      -4.696  20.077  16.841  1.00 88.82           N  
ATOM   1712  CA  ASP B 221      -4.564  19.014  15.849  1.00 88.82           C  
ATOM   1713  C   ASP B 221      -4.383  17.655  16.521  1.00 88.82           C  
ATOM   1714  O   ASP B 221      -3.323  17.370  17.082  1.00 88.82           O  
ATOM   1715  CB  ASP B 221      -3.389  19.298  14.911  1.00 88.82           C  
ATOM   1716  CG  ASP B 221      -3.362  18.382  13.700  1.00 88.82           C  
ATOM   1717  OD1 ASP B 221      -4.087  17.363  13.690  1.00 88.82           O  
ATOM   1718  OD2 ASP B 221      -2.607  18.679  12.749  1.00 88.82           O1-
ATOM   1719  N   THR B 222      -5.359  16.830  16.253  1.00 83.96           N  
ATOM   1720  CA  THR B 222      -5.345  15.617  17.064  1.00 83.96           C  
ATOM   1721  C   THR B 222      -5.639  14.390  16.207  1.00 83.96           C  
ATOM   1722  O   THR B 222      -6.041  13.346  16.725  1.00 83.96           O  
ATOM   1723  CB  THR B 222      -6.368  15.702  18.212  1.00 83.96           C  
ATOM   1724  CG2 THR B 222      -6.050  16.864  19.147  1.00 83.96           C  
ATOM   1725  OG1 THR B 222      -7.678  15.890  17.664  1.00 83.96           O  
ATOM   1726  N   ALA B 223      -5.521  14.512  14.907  1.00 79.38           N  
ATOM   1727  CA  ALA B 223      -5.840  13.373  14.050  1.00 79.38           C  
ATOM   1728  C   ALA B 223      -4.735  12.321  14.104  1.00 79.38           C  
ATOM   1729  O   ALA B 223      -5.004  11.141  14.338  1.00 79.38           O  
ATOM   1730  CB  ALA B 223      -6.061  13.834  12.612  1.00 79.38           C  
ATOM   1731  N   VAL B 224      -3.564  12.735  13.820  1.00 80.66           N  
ATOM   1732  CA  VAL B 224      -2.384  11.877  13.863  1.00 80.66           C  
ATOM   1733  C   VAL B 224      -1.272  12.566  14.651  1.00 80.66           C  
ATOM   1734  O   VAL B 224      -0.920  13.714  14.366  1.00 80.66           O  
ATOM   1735  CB  VAL B 224      -1.890  11.521  12.443  1.00 80.66           C  
ATOM   1736  CG1 VAL B 224      -0.698  10.567  12.510  1.00 80.66           C  
ATOM   1737  CG2 VAL B 224      -3.023  10.908  11.622  1.00 80.66           C  
ATOM   1738  N   TYR B 225      -0.710  11.760  15.568  1.00 86.69           N  
ATOM   1739  CA  TYR B 225       0.391  12.305  16.354  1.00 86.69           C  
ATOM   1740  C   TYR B 225       1.735  11.849  15.798  1.00 86.69           C  
ATOM   1741  O   TYR B 225       1.836  10.771  15.208  1.00 86.69           O  
ATOM   1742  CB  TYR B 225       0.264  11.886  17.821  1.00 86.69           C  
ATOM   1743  CG  TYR B 225      -1.012  12.354  18.478  1.00 86.69           C  
ATOM   1744  CD1 TYR B 225      -1.132  13.654  18.964  1.00 86.69           C  
ATOM   1745  CD2 TYR B 225      -2.100  11.499  18.614  1.00 86.69           C  
ATOM   1746  CE1 TYR B 225      -2.305  14.090  19.572  1.00 86.69           C  
ATOM   1747  CE2 TYR B 225      -3.278  11.923  19.219  1.00 86.69           C  
ATOM   1748  CZ  TYR B 225      -3.371  13.219  19.694  1.00 86.69           C  
ATOM   1749  OH  TYR B 225      -4.535  13.645  20.294  1.00 86.69           O  
ATOM   1750  N   GLU B 226       2.632  12.643  15.949  1.00 89.70           N  
ATOM   1751  CA  GLU B 226       4.026  12.238  15.791  1.00 89.70           C  
ATOM   1752  C   GLU B 226       4.650  11.872  17.135  1.00 89.70           C  
ATOM   1753  O   GLU B 226       4.330  12.479  18.159  1.00 89.70           O  
ATOM   1754  CB  GLU B 226       4.836  13.349  15.119  1.00 89.70           C  
ATOM   1755  CG  GLU B 226       6.221  12.912  14.665  1.00 89.70           C  
ATOM   1756  CD  GLU B 226       7.038  14.041  14.057  1.00 89.70           C  
ATOM   1757  OE1 GLU B 226       8.284  14.022  14.177  1.00 89.70           O  
ATOM   1758  OE2 GLU B 226       6.427  14.954  13.458  1.00 89.70           O1-
ATOM   1759  N   SER B 227       5.540  10.984  17.097  1.00 91.78           N  
ATOM   1760  CA  SER B 227       6.141  10.472  18.324  1.00 91.78           C  
ATOM   1761  C   SER B 227       6.765  11.595  19.145  1.00 91.78           C  
ATOM   1762  O   SER B 227       6.683  11.591  20.375  1.00 91.78           O  
ATOM   1763  CB  SER B 227       7.200   9.416  18.002  1.00 91.78           C  
ATOM   1764  OG  SER B 227       8.169   9.931  17.106  1.00 91.78           O  
ATOM   1765  N   SER B 228       7.303  12.558  18.567  1.00 90.30           N  
ATOM   1766  CA  SER B 228       7.966  13.644  19.281  1.00 90.30           C  
ATOM   1767  C   SER B 228       6.961  14.493  20.052  1.00 90.30           C  
ATOM   1768  O   SER B 228       7.315  15.135  21.043  1.00 90.30           O  
ATOM   1769  CB  SER B 228       8.751  14.525  18.309  1.00 90.30           C  
ATOM   1770  OG  SER B 228       7.908  15.015  17.281  1.00 90.30           O  
ATOM   1771  N   GLN B 229       5.758  14.515  19.609  1.00 91.59           N  
ATOM   1772  CA  GLN B 229       4.706  15.242  20.311  1.00 91.59           C  
ATOM   1773  C   GLN B 229       4.393  14.595  21.656  1.00 91.59           C  
ATOM   1774  O   GLN B 229       3.801  15.228  22.533  1.00 91.59           O  
ATOM   1775  CB  GLN B 229       3.440  15.314  19.455  1.00 91.59           C  
ATOM   1776  CG  GLN B 229       3.581  16.193  18.220  1.00 91.59           C  
ATOM   1777  CD  GLN B 229       2.334  16.198  17.357  1.00 91.59           C  
ATOM   1778  NE2 GLN B 229       1.538  17.256  17.470  1.00 91.59           N  
ATOM   1779  OE1 GLN B 229       2.088  15.258  16.594  1.00 91.59           O  
ATOM   1780  N   LEU B 230       4.769  13.366  21.774  1.00 92.73           N  
ATOM   1781  CA  LEU B 230       4.558  12.631  23.016  1.00 92.73           C  
ATOM   1782  C   LEU B 230       5.786  12.721  23.916  1.00 92.73           C  
ATOM   1783  O   LEU B 230       5.844  12.068  24.961  1.00 92.73           O  
ATOM   1784  CB  LEU B 230       4.232  11.164  22.723  1.00 92.73           C  
ATOM   1785  CG  LEU B 230       2.878  10.889  22.067  1.00 92.73           C  
ATOM   1786  CD1 LEU B 230       2.990  11.005  20.550  1.00 92.73           C  
ATOM   1787  CD2 LEU B 230       2.361   9.511  22.466  1.00 92.73           C  
ATOM   1788  N   GLY B 231       6.798  13.426  23.459  1.00 91.90           N  
ATOM   1789  CA  GLY B 231       8.034  13.525  24.218  1.00 91.90           C  
ATOM   1790  C   GLY B 231       9.025  12.423  23.893  1.00 91.90           C  
ATOM   1791  O   GLY B 231      10.039  12.271  24.577  1.00 91.90           O  
ATOM   1792  N   CYS B 232       8.731  11.714  22.915  1.00 93.28           N  
ATOM   1793  CA  CYS B 232       9.610  10.618  22.522  1.00 93.28           C  
ATOM   1794  C   CYS B 232      10.862  11.144  21.830  1.00 93.28           C  
ATOM   1795  O   CYS B 232      10.871  12.268  21.325  1.00 93.28           O  
ATOM   1796  CB  CYS B 232       8.876   9.647  21.598  1.00 93.28           C  
ATOM   1797  SG  CYS B 232       7.409   8.901  22.343  1.00 93.28           S  
ATOM   1798  N   GLY B 233      11.937  10.312  21.923  1.00 91.65           N  
ATOM   1799  CA  GLY B 233      13.212  10.600  21.286  1.00 91.65           C  
ATOM   1800  C   GLY B 233      14.261   9.534  21.542  1.00 91.65           C  
ATOM   1801  O   GLY B 233      14.050   8.630  22.353  1.00 91.65           O  
ATOM   1802  N   ILE B 234      15.296   9.657  20.831  1.00 91.62           N  
ATOM   1803  CA  ILE B 234      16.358   8.657  20.888  1.00 91.62           C  
ATOM   1804  C   ILE B 234      17.063   8.730  22.240  1.00 91.62           C  
ATOM   1805  O   ILE B 234      17.675   7.754  22.682  1.00 91.62           O  
ATOM   1806  CB  ILE B 234      17.376   8.847  19.741  1.00 91.62           C  
ATOM   1807  CG1 ILE B 234      17.962  10.264  19.777  1.00 91.62           C  
ATOM   1808  CG2 ILE B 234      16.723   8.559  18.386  1.00 91.62           C  
ATOM   1809  CD1 ILE B 234      19.119  10.479  18.811  1.00 91.62           C  
ATOM   1810  N   ALA B 235      16.993   9.830  22.899  1.00 90.62           N  
ATOM   1811  CA  ALA B 235      17.653  10.031  24.187  1.00 90.62           C  
ATOM   1812  C   ALA B 235      16.807   9.475  25.329  1.00 90.62           C  
ATOM   1813  O   ALA B 235      17.282   9.358  26.461  1.00 90.62           O  
ATOM   1814  CB  ALA B 235      17.937  11.514  24.413  1.00 90.62           C  
ATOM   1815  N   ILE B 236      15.611   9.183  25.050  1.00 91.11           N  
ATOM   1816  CA  ILE B 236      14.707   8.616  26.045  1.00 91.11           C  
ATOM   1817  C   ILE B 236      14.786   7.092  26.004  1.00 91.11           C  
ATOM   1818  O   ILE B 236      14.590   6.482  24.950  1.00 91.11           O  
ATOM   1819  CB  ILE B 236      13.252   9.083  25.818  1.00 91.11           C  
ATOM   1820  CG1 ILE B 236      13.191  10.612  25.721  1.00 91.11           C  
ATOM   1821  CG2 ILE B 236      12.339   8.568  26.935  1.00 91.11           C  
ATOM   1822  CD1 ILE B 236      13.650  11.331  26.982  1.00 91.11           C  
ATOM   1823  N   THR B 237      14.992   6.458  27.074  1.00 92.52           N  
ATOM   1824  CA  THR B 237      15.221   5.018  27.111  1.00 92.52           C  
ATOM   1825  C   THR B 237      13.898   4.260  27.170  1.00 92.52           C  
ATOM   1826  O   THR B 237      13.819   3.103  26.752  1.00 92.52           O  
ATOM   1827  CB  THR B 237      16.096   4.622  28.315  1.00 92.52           C  
ATOM   1828  CG2 THR B 237      17.545   5.049  28.106  1.00 92.52           C  
ATOM   1829  OG1 THR B 237      15.589   5.257  29.496  1.00 92.52           O  
ATOM   1830  N   ASN B 238      12.856   4.763  27.701  1.00 95.06           N  
ATOM   1831  CA  ASN B 238      11.586   4.080  27.923  1.00 95.06           C  
ATOM   1832  C   ASN B 238      10.453   4.733  27.136  1.00 95.06           C  
ATOM   1833  O   ASN B 238       9.413   5.071  27.702  1.00 95.06           O  
ATOM   1834  CB  ASN B 238      11.247   4.048  29.414  1.00 95.06           C  
ATOM   1835  CG  ASN B 238      11.319   5.419  30.059  1.00 95.06           C  
ATOM   1836  ND2 ASN B 238      10.892   5.508  31.313  1.00 95.06           N  
ATOM   1837  OD1 ASN B 238      11.756   6.389  29.434  1.00 95.06           O  
ATOM   1838  N   ASN B 239      10.602   4.871  25.870  1.00 96.58           N  
ATOM   1839  CA  ASN B 239       9.611   5.499  25.003  1.00 96.58           C  
ATOM   1840  C   ASN B 239       8.283   4.750  25.035  1.00 96.58           C  
ATOM   1841  O   ASN B 239       7.234   5.323  24.732  1.00 96.58           O  
ATOM   1842  CB  ASN B 239      10.135   5.592  23.568  1.00 96.58           C  
ATOM   1843  CG  ASN B 239      11.198   6.660  23.402  1.00 96.58           C  
ATOM   1844  ND2 ASN B 239      12.454   6.239  23.322  1.00 96.58           N  
ATOM   1845  OD1 ASN B 239      10.892   7.854  23.347  1.00 96.58           O  
ATOM   1846  N   ASP B 240       8.275   3.463  25.413  1.00 96.25           N  
ATOM   1847  CA  ASP B 240       7.061   2.664  25.546  1.00 96.25           C  
ATOM   1848  C   ASP B 240       6.101   3.287  26.557  1.00 96.25           C  
ATOM   1849  O   ASP B 240       4.885   3.279  26.352  1.00 96.25           O  
ATOM   1850  CB  ASP B 240       7.404   1.231  25.960  1.00 96.25           C  
ATOM   1851  CG  ASP B 240       8.321   1.167  27.168  1.00 96.25           C  
ATOM   1852  OD1 ASP B 240       9.502   1.562  27.059  1.00 96.25           O  
ATOM   1853  OD2 ASP B 240       7.860   0.714  28.238  1.00 96.25           O1-
ATOM   1854  N   VAL B 241       6.595   3.918  27.585  1.00 95.96           N  
ATOM   1855  CA  VAL B 241       5.795   4.548  28.630  1.00 95.96           C  
ATOM   1856  C   VAL B 241       5.041   5.744  28.053  1.00 95.96           C  
ATOM   1857  O   VAL B 241       3.926   6.049  28.483  1.00 95.96           O  
ATOM   1858  CB  VAL B 241       6.671   4.996  29.822  1.00 95.96           C  
ATOM   1859  CG1 VAL B 241       5.842   5.783  30.835  1.00 95.96           C  
ATOM   1860  CG2 VAL B 241       7.325   3.786  30.486  1.00 95.96           C  
ATOM   1861  N   LEU B 242       5.585   6.348  27.077  1.00 94.67           N  
ATOM   1862  CA  LEU B 242       4.996   7.532  26.460  1.00 94.67           C  
ATOM   1863  C   LEU B 242       4.011   7.140  25.363  1.00 94.67           C  
ATOM   1864  O   LEU B 242       2.963   7.772  25.209  1.00 94.67           O  
ATOM   1865  CB  LEU B 242       6.088   8.435  25.883  1.00 94.67           C  
ATOM   1866  CG  LEU B 242       7.123   8.967  26.876  1.00 94.67           C  
ATOM   1867  CD1 LEU B 242       8.257   9.667  26.135  1.00 94.67           C  
ATOM   1868  CD2 LEU B 242       6.467   9.913  27.876  1.00 94.67           C  
ATOM   1869  N   ILE B 243       4.294   6.095  24.688  1.00 96.20           N  
ATOM   1870  CA  ILE B 243       3.544   5.712  23.497  1.00 96.20           C  
ATOM   1871  C   ILE B 243       2.334   4.871  23.898  1.00 96.20           C  
ATOM   1872  O   ILE B 243       1.244   5.037  23.344  1.00 96.20           O  
ATOM   1873  CB  ILE B 243       4.430   4.934  22.497  1.00 96.20           C  
ATOM   1874  CG1 ILE B 243       5.467   5.868  21.864  1.00 96.20           C  
ATOM   1875  CG2 ILE B 243       3.569   4.262  21.423  1.00 96.20           C  
ATOM   1876  CD1 ILE B 243       6.544   5.147  21.066  1.00 96.20           C  
ATOM   1877  N   ASN B 244       2.424   3.958  24.795  1.00 96.37           N  
ATOM   1878  CA  ASN B 244       1.411   2.962  25.126  1.00 96.37           C  
ATOM   1879  C   ASN B 244       0.100   3.616  25.555  1.00 96.37           C  
ATOM   1880  O   ASN B 244      -0.980   3.154  25.184  1.00 96.37           O  
ATOM   1881  CB  ASN B 244       1.919   2.022  26.222  1.00 96.37           C  
ATOM   1882  CG  ASN B 244       2.864   0.962  25.691  1.00 96.37           C  
ATOM   1883  ND2 ASN B 244       3.654   0.373  26.580  1.00 96.37           N  
ATOM   1884  OD1 ASN B 244       2.884   0.676  24.491  1.00 96.37           O  
ATOM   1885  N   PRO B 245       0.080   4.729  26.315  1.00 95.00           N  
ATOM   1886  CA  PRO B 245      -1.191   5.374  26.654  1.00 95.00           C  
ATOM   1887  C   PRO B 245      -1.955   5.855  25.423  1.00 95.00           C  
ATOM   1888  O   PRO B 245      -3.184   5.761  25.379  1.00 95.00           O  
ATOM   1889  CB  PRO B 245      -0.763   6.556  27.528  1.00 95.00           C  
ATOM   1890  CG  PRO B 245       0.495   6.103  28.195  1.00 95.00           C  
ATOM   1891  CD  PRO B 245       1.291   5.294  27.212  1.00 95.00           C  
ATOM   1892  N   LEU B 246      -1.286   6.357  24.528  1.00 93.55           N  
ATOM   1893  CA  LEU B 246      -1.943   6.744  23.284  1.00 93.55           C  
ATOM   1894  C   LEU B 246      -2.558   5.531  22.594  1.00 93.55           C  
ATOM   1895  O   LEU B 246      -3.713   5.575  22.166  1.00 93.55           O  
ATOM   1896  CB  LEU B 246      -0.948   7.430  22.344  1.00 93.55           C  
ATOM   1897  CG  LEU B 246      -1.441   7.712  20.924  1.00 93.55           C  
ATOM   1898  CD1 LEU B 246      -2.543   8.765  20.945  1.00 93.55           C  
ATOM   1899  CD2 LEU B 246      -0.285   8.157  20.035  1.00 93.55           C  
ATOM   1900  N   LEU B 247      -1.807   4.540  22.422  1.00 93.88           N  
ATOM   1901  CA  LEU B 247      -2.276   3.336  21.744  1.00 93.88           C  
ATOM   1902  C   LEU B 247      -3.503   2.761  22.444  1.00 93.88           C  
ATOM   1903  O   LEU B 247      -4.389   2.203  21.793  1.00 93.88           O  
ATOM   1904  CB  LEU B 247      -1.165   2.284  21.690  1.00 93.88           C  
ATOM   1905  CG  LEU B 247       0.075   2.649  20.872  1.00 93.88           C  
ATOM   1906  CD1 LEU B 247       1.046   1.474  20.829  1.00 93.88           C  
ATOM   1907  CD2 LEU B 247      -0.320   3.075  19.462  1.00 93.88           C  
ATOM   1908  N   ALA B 248      -3.542   2.860  23.690  1.00 91.76           N  
ATOM   1909  CA  ALA B 248      -4.674   2.362  24.467  1.00 91.76           C  
ATOM   1910  C   ALA B 248      -5.967   3.063  24.063  1.00 91.76           C  
ATOM   1911  O   ALA B 248      -7.060   2.530  24.269  1.00 91.76           O  
ATOM   1912  CB  ALA B 248      -4.416   2.547  25.960  1.00 91.76           C  
ATOM   1913  N   THR B 249      -5.926   4.227  23.459  1.00 85.25           N  
ATOM   1914  CA  THR B 249      -7.103   4.969  23.022  1.00 85.25           C  
ATOM   1915  C   THR B 249      -7.416   4.674  21.558  1.00 85.25           C  
ATOM   1916  O   THR B 249      -8.248   5.348  20.947  1.00 85.25           O  
ATOM   1917  CB  THR B 249      -6.910   6.485  23.213  1.00 85.25           C  
ATOM   1918  CG2 THR B 249      -6.486   6.810  24.642  1.00 85.25           C  
ATOM   1919  OG1 THR B 249      -5.900   6.950  22.309  1.00 85.25           O  
ATOM   1920  N   SER B 250      -6.738   3.809  20.911  1.00 71.14           N  
ATOM   1921  CA  SER B 250      -6.864   3.457  19.501  1.00 71.14           C  
ATOM   1922  C   SER B 250      -6.398   4.598  18.603  1.00 71.14           C  
ATOM   1923  O   SER B 250      -6.953   4.813  17.524  1.00 71.14           O  
ATOM   1924  CB  SER B 250      -8.310   3.092  19.165  1.00 71.14           C  
ATOM   1925  OG  SER B 250      -8.738   1.977  19.929  1.00 71.14           O  
ATOM   1926  N   GLY B 251      -5.456   5.316  19.001  1.00 77.51           N  
ATOM   1927  CA  GLY B 251      -4.922   6.449  18.263  1.00 77.51           C  
ATOM   1928  C   GLY B 251      -3.919   6.048  17.197  1.00 77.51           C  
ATOM   1929  O   GLY B 251      -3.363   4.949  17.243  1.00 77.51           O  
ATOM   1930  N   SER B 252      -3.744   6.966  16.207  1.00 85.25           N  
ATOM   1931  CA  SER B 252      -2.761   6.825  15.138  1.00 85.25           C  
ATOM   1932  C   SER B 252      -1.496   7.621  15.442  1.00 85.25           C  
ATOM   1933  O   SER B 252      -1.565   8.714  16.008  1.00 85.25           O  
ATOM   1934  CB  SER B 252      -3.351   7.280  13.802  1.00 85.25           C  
ATOM   1935  OG  SER B 252      -4.494   6.511  13.469  1.00 85.25           O  
ATOM   1936  N   ILE B 253      -0.350   6.993  15.029  1.00 91.91           N  
ATOM   1937  CA  ILE B 253       0.909   7.651  15.359  1.00 91.91           C  
ATOM   1938  C   ILE B 253       1.912   7.444  14.227  1.00 91.91           C  
ATOM   1939  O   ILE B 253       1.945   6.380  13.604  1.00 91.91           O  
ATOM   1940  CB  ILE B 253       1.489   7.124  16.691  1.00 91.91           C  
ATOM   1941  CG1 ILE B 253       2.743   7.917  17.078  1.00 91.91           C  
ATOM   1942  CG2 ILE B 253       1.796   5.627  16.593  1.00 91.91           C  
ATOM   1943  CD1 ILE B 253       3.212   7.675  18.506  1.00 91.91           C  
ATOM   1944  N   THR B 254       2.667   8.418  13.974  1.00 92.03           N  
ATOM   1945  CA  THR B 254       3.829   8.362  13.094  1.00 92.03           C  
ATOM   1946  C   THR B 254       5.121   8.341  13.905  1.00 92.03           C  
ATOM   1947  O   THR B 254       5.336   9.200  14.763  1.00 92.03           O  
ATOM   1948  CB  THR B 254       3.850   9.555  12.120  1.00 92.03           C  
ATOM   1949  CG2 THR B 254       5.050   9.477  11.182  1.00 92.03           C  
ATOM   1950  OG1 THR B 254       2.648   9.550  11.341  1.00 92.03           O  
ATOM   1951  N   ILE B 255       5.943   7.442  13.637  1.00 93.86           N  
ATOM   1952  CA  ILE B 255       7.227   7.280  14.311  1.00 93.86           C  
ATOM   1953  C   ILE B 255       8.341   7.866  13.447  1.00 93.86           C  
ATOM   1954  O   ILE B 255       8.507   7.477  12.288  1.00 93.86           O  
ATOM   1955  CB  ILE B 255       7.517   5.795  14.624  1.00 93.86           C  
ATOM   1956  CG1 ILE B 255       6.342   5.170  15.384  1.00 93.86           C  
ATOM   1957  CG2 ILE B 255       8.819   5.655  15.419  1.00 93.86           C  
ATOM   1958  CD1 ILE B 255       6.088   5.790  16.751  1.00 93.86           C  
ATOM   1959  N   ARG B 256       9.175   8.634  14.064  1.00 87.23           N  
ATOM   1960  CA  ARG B 256      10.125   9.399  13.263  1.00 87.23           C  
ATOM   1961  C   ARG B 256      11.524   8.799  13.351  1.00 87.23           C  
ATOM   1962  O   ARG B 256      12.352   9.007  12.462  1.00 87.23           O  
ATOM   1963  CB  ARG B 256      10.153  10.861  13.712  1.00 87.23           C  
ATOM   1964  CG  ARG B 256      11.298  11.195  14.654  1.00 87.23           C  
ATOM   1965  CD  ARG B 256      11.302  12.668  15.038  1.00 87.23           C  
ATOM   1966  NE  ARG B 256      11.758  13.511  13.936  1.00 87.23           N  
ATOM   1967  CZ  ARG B 256      12.602  14.531  14.060  1.00 87.23           C  
ATOM   1968  NH1 ARG B 256      13.102  14.857  15.247  1.00 87.23           N1+
ATOM   1969  NH2 ARG B 256      12.949  15.231  12.991  1.00 87.23           N  
ATOM   1970  N   GLU B 257      11.884   8.151  14.400  1.00 90.85           N  
ATOM   1971  CA  GLU B 257      13.221   7.631  14.672  1.00 90.85           C  
ATOM   1972  C   GLU B 257      13.154   6.258  15.334  1.00 90.85           C  
ATOM   1973  O   GLU B 257      12.071   5.782  15.682  1.00 90.85           O  
ATOM   1974  CB  GLU B 257      14.008   8.603  15.554  1.00 90.85           C  
ATOM   1975  CG  GLU B 257      13.448  10.018  15.560  1.00 90.85           C  
ATOM   1976  CD  GLU B 257      14.275  10.986  16.392  1.00 90.85           C  
ATOM   1977  OE1 GLU B 257      14.495  12.135  15.945  1.00 90.85           O  
ATOM   1978  OE2 GLU B 257      14.707  10.592  17.498  1.00 90.85           O1-
ATOM   1979  N   GLU B 258      14.312   5.695  15.329  1.00 94.77           N  
ATOM   1980  CA  GLU B 258      14.367   4.432  16.060  1.00 94.77           C  
ATOM   1981  C   GLU B 258      14.398   4.667  17.567  1.00 94.77           C  
ATOM   1982  O   GLU B 258      15.455   4.950  18.135  1.00 94.77           O  
ATOM   1983  CB  GLU B 258      15.588   3.615  15.630  1.00 94.77           C  
ATOM   1984  CG  GLU B 258      15.576   2.180  16.135  1.00 94.77           C  
ATOM   1985  CD  GLU B 258      16.773   1.369  15.666  1.00 94.77           C  
ATOM   1986  OE1 GLU B 258      16.803   0.139  15.900  1.00 94.77           O  
ATOM   1987  OE2 GLU B 258      17.690   1.968  15.060  1.00 94.77           O1-
ATOM   1988  N   LEU B 259      13.326   4.414  18.246  1.00 96.96           N  
ATOM   1989  CA  LEU B 259      13.100   4.785  19.639  1.00 96.96           C  
ATOM   1990  C   LEU B 259      13.458   3.633  20.573  1.00 96.96           C  
ATOM   1991  O   LEU B 259      12.896   2.541  20.463  1.00 96.96           O  
ATOM   1992  CB  LEU B 259      11.642   5.197  19.854  1.00 96.96           C  
ATOM   1993  CG  LEU B 259      11.123   6.335  18.974  1.00 96.96           C  
ATOM   1994  CD1 LEU B 259       9.634   6.558  19.220  1.00 96.96           C  
ATOM   1995  CD2 LEU B 259      11.910   7.615  19.233  1.00 96.96           C  
ATOM   1996  N   PRO B 260      14.321   3.837  21.520  1.00 97.63           N  
ATOM   1997  CA  PRO B 260      14.589   2.818  22.537  1.00 97.63           C  
ATOM   1998  C   PRO B 260      13.383   2.551  23.435  1.00 97.63           C  
ATOM   1999  O   PRO B 260      12.656   3.481  23.792  1.00 97.63           O  
ATOM   2000  CB  PRO B 260      15.746   3.417  23.340  1.00 97.63           C  
ATOM   2001  CG  PRO B 260      16.286   4.509  22.475  1.00 97.63           C  
ATOM   2002  CD  PRO B 260      15.161   5.067  21.653  1.00 97.63           C  
ATOM   2003  N   THR B 261      13.217   1.330  23.760  1.00 97.67           N  
ATOM   2004  CA  THR B 261      12.164   0.904  24.675  1.00 97.67           C  
ATOM   2005  C   THR B 261      12.716  -0.055  25.725  1.00 97.67           C  
ATOM   2006  O   THR B 261      13.724  -0.725  25.493  1.00 97.67           O  
ATOM   2007  CB  THR B 261      11.005   0.230  23.918  1.00 97.67           C  
ATOM   2008  CG2 THR B 261      10.480   1.128  22.803  1.00 97.67           C  
ATOM   2009  OG1 THR B 261      11.467  -1.001  23.348  1.00 97.67           O  
ATOM   2010  N   THR B 262      12.058  -0.162  26.880  1.00 97.35           N  
ATOM   2011  CA  THR B 262      12.459  -1.064  27.954  1.00 97.35           C  
ATOM   2012  C   THR B 262      11.372  -2.101  28.223  1.00 97.35           C  
ATOM   2013  O   THR B 262      11.609  -3.089  28.922  1.00 97.35           O  
ATOM   2014  CB  THR B 262      12.765  -0.289  29.249  1.00 97.35           C  
ATOM   2015  CG2 THR B 262      14.129   0.390  29.174  1.00 97.35           C  
ATOM   2016  OG1 THR B 262      11.757   0.709  29.452  1.00 97.35           O  
ATOM   2017  N   ASN B 263      10.225  -1.782  27.746  1.00 96.88           N  
ATOM   2018  CA  ASN B 263       9.097  -2.706  27.747  1.00 96.88           C  
ATOM   2019  C   ASN B 263       8.442  -2.793  26.372  1.00 96.88           C  
ATOM   2020  O   ASN B 263       8.889  -2.144  25.425  1.00 96.88           O  
ATOM   2021  CB  ASN B 263       8.067  -2.295  28.802  1.00 96.88           C  
ATOM   2022  CG  ASN B 263       8.668  -2.171  30.188  1.00 96.88           C  
ATOM   2023  ND2 ASN B 263       8.600  -0.974  30.758  1.00 96.88           N  
ATOM   2024  OD1 ASN B 263       9.189  -3.143  30.741  1.00 96.88           O  
ATOM   2025  N   SER B 264       7.440  -3.575  26.286  1.00 97.57           N  
ATOM   2026  CA  SER B 264       6.748  -3.818  25.024  1.00 97.57           C  
ATOM   2027  C   SER B 264       5.961  -2.590  24.580  1.00 97.57           C  
ATOM   2028  O   SER B 264       5.452  -1.838  25.413  1.00 97.57           O  
ATOM   2029  CB  SER B 264       5.807  -5.018  25.152  1.00 97.57           C  
ATOM   2030  OG  SER B 264       6.536  -6.203  25.420  1.00 97.57           O  
ATOM   2031  N   ILE B 265       5.911  -2.406  23.317  1.00 97.91           N  
ATOM   2032  CA  ILE B 265       4.888  -1.565  22.703  1.00 97.91           C  
ATOM   2033  C   ILE B 265       3.575  -2.338  22.607  1.00 97.91           C  
ATOM   2034  O   ILE B 265       3.473  -3.310  21.855  1.00 97.91           O  
ATOM   2035  CB  ILE B 265       5.325  -1.074  21.305  1.00 97.91           C  
ATOM   2036  CG1 ILE B 265       6.647  -0.304  21.398  1.00 97.91           C  
ATOM   2037  CG2 ILE B 265       4.231  -0.210  20.670  1.00 97.91           C  
ATOM   2038  CD1 ILE B 265       6.556   0.987  22.201  1.00 97.91           C  
ATOM   2039  N   ASN B 266       2.575  -1.908  23.293  1.00 96.77           N  
ATOM   2040  CA  ASN B 266       1.314  -2.633  23.402  1.00 96.77           C  
ATOM   2041  C   ASN B 266       0.293  -2.138  22.381  1.00 96.77           C  
ATOM   2042  O   ASN B 266      -0.536  -1.281  22.691  1.00 96.77           O  
ATOM   2043  CB  ASN B 266       0.748  -2.517  24.818  1.00 96.77           C  
ATOM   2044  CG  ASN B 266       1.655  -3.137  25.863  1.00 96.77           C  
ATOM   2045  ND2 ASN B 266       1.872  -2.421  26.960  1.00 96.77           N  
ATOM   2046  OD1 ASN B 266       2.157  -4.250  25.684  1.00 96.77           O  
ATOM   2047  N   VAL B 267       0.265  -2.758  21.262  1.00 96.63           N  
ATOM   2048  CA  VAL B 267      -0.646  -2.377  20.188  1.00 96.63           C  
ATOM   2049  C   VAL B 267      -2.060  -2.853  20.516  1.00 96.63           C  
ATOM   2050  O   VAL B 267      -2.250  -3.979  20.980  1.00 96.63           O  
ATOM   2051  CB  VAL B 267      -0.193  -2.954  18.828  1.00 96.63           C  
ATOM   2052  CG1 VAL B 267      -1.172  -2.564  17.722  1.00 96.63           C  
ATOM   2053  CG2 VAL B 267       1.218  -2.474  18.490  1.00 96.63           C  
ATOM   2054  N   GLN B 268      -3.054  -2.005  20.264  1.00 93.94           N  
ATOM   2055  CA  GLN B 268      -4.465  -2.321  20.461  1.00 93.94           C  
ATOM   2056  C   GLN B 268      -5.207  -2.375  19.129  1.00 93.94           C  
ATOM   2057  O   GLN B 268      -4.635  -2.069  18.080  1.00 93.94           O  
ATOM   2058  CB  GLN B 268      -5.121  -1.295  21.386  1.00 93.94           C  
ATOM   2059  CG  GLN B 268      -4.461  -1.191  22.755  1.00 93.94           C  
ATOM   2060  CD  GLN B 268      -4.544  -2.482  23.547  1.00 93.94           C  
ATOM   2061  NE2 GLN B 268      -3.476  -2.806  24.266  1.00 93.94           N  
ATOM   2062  OE1 GLN B 268      -5.561  -3.182  23.513  1.00 93.94           O  
ATOM   2063  N   SER B 269      -6.474  -2.787  19.202  1.00 92.57           N  
ATOM   2064  CA  SER B 269      -7.307  -2.832  18.005  1.00 92.57           C  
ATOM   2065  C   SER B 269      -7.487  -1.442  17.404  1.00 92.57           C  
ATOM   2066  O   SER B 269      -7.622  -0.457  18.133  1.00 92.57           O  
ATOM   2067  CB  SER B 269      -8.674  -3.438  18.326  1.00 92.57           C  
ATOM   2068  OG  SER B 269      -8.539  -4.780  18.763  1.00 92.57           O  
ATOM   2069  N   TYR B 270      -7.383  -1.347  16.053  1.00 90.84           N  
ATOM   2070  CA  TYR B 270      -7.696  -0.155  15.272  1.00 90.84           C  
ATOM   2071  C   TYR B 270      -6.523   0.817  15.268  1.00 90.84           C  
ATOM   2072  O   TYR B 270      -6.597   1.887  14.659  1.00 90.84           O  
ATOM   2073  CB  TYR B 270      -8.946   0.537  15.824  1.00 90.84           C  
ATOM   2074  CG  TYR B 270     -10.117  -0.394  16.025  1.00 90.84           C  
ATOM   2075  CD1 TYR B 270     -10.727  -1.022  14.941  1.00 90.84           C  
ATOM   2076  CD2 TYR B 270     -10.615  -0.648  17.298  1.00 90.84           C  
ATOM   2077  CE1 TYR B 270     -11.807  -1.879  15.121  1.00 90.84           C  
ATOM   2078  CE2 TYR B 270     -11.695  -1.504  17.489  1.00 90.84           C  
ATOM   2079  CZ  TYR B 270     -12.283  -2.114  16.397  1.00 90.84           C  
ATOM   2080  OH  TYR B 270     -13.353  -2.962  16.581  1.00 90.84           O  
ATOM   2081  N   ASN B 271      -5.414   0.452  15.941  1.00 92.53           N  
ATOM   2082  CA  ASN B 271      -4.235   1.307  15.864  1.00 92.53           C  
ATOM   2083  C   ASN B 271      -3.668   1.354  14.447  1.00 92.53           C  
ATOM   2084  O   ASN B 271      -3.655   0.341  13.746  1.00 92.53           O  
ATOM   2085  CB  ASN B 271      -3.164   0.836  16.849  1.00 92.53           C  
ATOM   2086  CG  ASN B 271      -3.508   1.165  18.288  1.00 92.53           C  
ATOM   2087  ND2 ASN B 271      -4.341   2.181  18.481  1.00 92.53           N  
ATOM   2088  OD1 ASN B 271      -3.030   0.512  19.219  1.00 92.53           O  
ATOM   2089  N   ASP B 272      -3.259   2.501  14.051  1.00 93.02           N  
ATOM   2090  CA  ASP B 272      -2.470   2.727  12.844  1.00 93.02           C  
ATOM   2091  C   ASP B 272      -1.109   3.331  13.182  1.00 93.02           C  
ATOM   2092  O   ASP B 272      -1.014   4.515  13.510  1.00 93.02           O  
ATOM   2093  CB  ASP B 272      -3.223   3.639  11.873  1.00 93.02           C  
ATOM   2094  CG  ASP B 272      -2.599   3.676  10.489  1.00 93.02           C  
ATOM   2095  OD1 ASP B 272      -1.503   3.106  10.299  1.00 93.02           O  
ATOM   2096  OD2 ASP B 272      -3.208   4.282   9.581  1.00 93.02           O1-
ATOM   2097  N   ILE B 273      -0.046   2.583  13.035  1.00 94.35           N  
ATOM   2098  CA  ILE B 273       1.312   2.993  13.378  1.00 94.35           C  
ATOM   2099  C   ILE B 273       2.176   3.017  12.120  1.00 94.35           C  
ATOM   2100  O   ILE B 273       2.386   1.982  11.483  1.00 94.35           O  
ATOM   2101  CB  ILE B 273       1.934   2.056  14.438  1.00 94.35           C  
ATOM   2102  CG1 ILE B 273       0.977   1.881  15.623  1.00 94.35           C  
ATOM   2103  CG2 ILE B 273       3.290   2.594  14.904  1.00 94.35           C  
ATOM   2104  CD1 ILE B 273       1.460   0.882  16.666  1.00 94.35           C  
ATOM   2105  N   ARG B 274       2.702   4.090  11.855  1.00 92.56           N  
ATOM   2106  CA  ARG B 274       3.497   4.255  10.643  1.00 92.56           C  
ATOM   2107  C   ARG B 274       4.872   4.832  10.963  1.00 92.56           C  
ATOM   2108  O   ARG B 274       4.989   5.766  11.759  1.00 92.56           O  
ATOM   2109  CB  ARG B 274       2.771   5.157   9.642  1.00 92.56           C  
ATOM   2110  CG  ARG B 274       3.241   4.987   8.206  1.00 92.56           C  
ATOM   2111  CD  ARG B 274       2.456   5.872   7.247  1.00 92.56           C  
ATOM   2112  NE  ARG B 274       2.490   5.351   5.883  1.00 92.56           N  
ATOM   2113  CZ  ARG B 274       1.795   5.849   4.865  1.00 92.56           C  
ATOM   2114  NH1 ARG B 274       0.994   6.895   5.036  1.00 92.56           N1+
ATOM   2115  NH2 ARG B 274       1.901   5.298   3.664  1.00 92.56           N  
ATOM   2116  N   GLY B 275       5.887   4.282  10.307  1.00 92.75           N  
ATOM   2117  CA  GLY B 275       7.227   4.844  10.382  1.00 92.75           C  
ATOM   2118  C   GLY B 275       7.583   5.698   9.180  1.00 92.75           C  
ATOM   2119  O   GLY B 275       6.933   5.614   8.136  1.00 92.75           O  
ATOM   2120  N   LEU B 276       8.573   6.571   9.360  1.00 85.00           N  
ATOM   2121  CA  LEU B 276       9.108   7.378   8.269  1.00 85.00           C  
ATOM   2122  C   LEU B 276      10.342   6.720   7.660  1.00 85.00           C  
ATOM   2123  O   LEU B 276      11.387   7.360   7.520  1.00 85.00           O  
ATOM   2124  CB  LEU B 276       9.458   8.784   8.765  1.00 85.00           C  
ATOM   2125  CG  LEU B 276       8.285   9.655   9.218  1.00 85.00           C  
ATOM   2126  CD1 LEU B 276       8.796  10.945   9.851  1.00 85.00           C  
ATOM   2127  CD2 LEU B 276       7.360   9.959   8.044  1.00 85.00           C  
ATOM   2128  N   GLY B 277      10.165   5.408   7.334  1.00 76.48           N  
ATOM   2129  CA  GLY B 277      11.255   4.682   6.702  1.00 76.48           C  
ATOM   2130  C   GLY B 277      11.932   3.694   7.633  1.00 76.48           C  
ATOM   2131  O   GLY B 277      11.477   3.482   8.759  1.00 76.48           O  
ATOM   2132  N   THR B 278      13.091   3.240   7.138  1.00 79.64           N  
ATOM   2133  CA  THR B 278      13.749   2.116   7.796  1.00 79.64           C  
ATOM   2134  C   THR B 278      14.534   2.588   9.017  1.00 79.64           C  
ATOM   2135  O   THR B 278      14.958   1.775   9.841  1.00 79.64           O  
ATOM   2136  CB  THR B 278      14.693   1.377   6.829  1.00 79.64           C  
ATOM   2137  CG2 THR B 278      13.922   0.785   5.653  1.00 79.64           C  
ATOM   2138  OG1 THR B 278      15.671   2.297   6.330  1.00 79.64           O  
ATOM   2139  N   ARG B 279      14.580   3.847   9.211  1.00 87.22           N  
ATOM   2140  CA  ARG B 279      15.303   4.386  10.359  1.00 87.22           C  
ATOM   2141  C   ARG B 279      14.347   4.720  11.500  1.00 87.22           C  
ATOM   2142  O   ARG B 279      14.780   5.126  12.580  1.00 87.22           O  
ATOM   2143  CB  ARG B 279      16.096   5.631   9.959  1.00 87.22           C  
ATOM   2144  CG  ARG B 279      17.221   5.355   8.974  1.00 87.22           C  
ATOM   2145  CD  ARG B 279      18.013   6.615   8.653  1.00 87.22           C  
ATOM   2146  NE  ARG B 279      19.452   6.374   8.702  1.00 87.22           N  
ATOM   2147  CZ  ARG B 279      20.383   7.301   8.494  1.00 87.22           C  
ATOM   2148  NH1 ARG B 279      20.042   8.555   8.218  1.00 87.22           N1+
ATOM   2149  NH2 ARG B 279      21.665   6.973   8.562  1.00 87.22           N  
ATOM   2150  N   ALA B 280      13.111   4.551  11.249  1.00 93.12           N  
ATOM   2151  CA  ALA B 280      12.084   4.776  12.263  1.00 93.12           C  
ATOM   2152  C   ALA B 280      11.567   3.454  12.824  1.00 93.12           C  
ATOM   2153  O   ALA B 280      11.371   2.491  12.079  1.00 93.12           O  
ATOM   2154  CB  ALA B 280      10.931   5.590  11.680  1.00 93.12           C  
ATOM   2155  N   GLY B 281      11.417   3.377  14.088  1.00 96.80           N  
ATOM   2156  CA  GLY B 281      10.900   2.169  14.711  1.00 96.80           C  
ATOM   2157  C   GLY B 281      11.242   2.065  16.185  1.00 96.80           C  
ATOM   2158  O   GLY B 281      11.216   3.065  16.906  1.00 96.80           O  
ATOM   2159  N   PHE B 282      11.449   0.825  16.617  1.00 98.27           N  
ATOM   2160  CA  PHE B 282      11.653   0.556  18.035  1.00 98.27           C  
ATOM   2161  C   PHE B 282      12.894  -0.302  18.251  1.00 98.27           C  
ATOM   2162  O   PHE B 282      13.076  -1.319  17.579  1.00 98.27           O  
ATOM   2163  CB  PHE B 282      10.425  -0.136  18.634  1.00 98.27           C  
ATOM   2164  CG  PHE B 282       9.133   0.590  18.376  1.00 98.27           C  
ATOM   2165  CD1 PHE B 282       8.886   1.828  18.956  1.00 98.27           C  
ATOM   2166  CD2 PHE B 282       8.163   0.033  17.552  1.00 98.27           C  
ATOM   2167  CE1 PHE B 282       7.691   2.502  18.718  1.00 98.27           C  
ATOM   2168  CE2 PHE B 282       6.966   0.701  17.309  1.00 98.27           C  
ATOM   2169  CZ  PHE B 282       6.731   1.935  17.894  1.00 98.27           C  
ATOM   2170  N   LYS B 283      13.732   0.063  19.110  1.00 97.87           N  
ATOM   2171  CA  LYS B 283      14.898  -0.705  19.536  1.00 97.87           C  
ATOM   2172  C   LYS B 283      14.758  -1.157  20.987  1.00 97.87           C  
ATOM   2173  O   LYS B 283      14.783  -0.334  21.905  1.00 97.87           O  
ATOM   2174  CB  LYS B 283      16.175   0.119  19.365  1.00 97.87           C  
ATOM   2175  CG  LYS B 283      17.450  -0.638  19.706  1.00 97.87           C  
ATOM   2176  CD  LYS B 283      18.690   0.201  19.427  1.00 97.87           C  
ATOM   2177  CE  LYS B 283      19.968  -0.571  19.727  1.00 97.87           C  
ATOM   2178  NZ  LYS B 283      21.187   0.214  19.367  1.00 97.87           N1+
ATOM   2179  N   TYR B 284      14.750  -2.496  21.227  1.00 98.11           N  
ATOM   2180  CA  TYR B 284      14.442  -3.073  22.530  1.00 98.11           C  
ATOM   2181  C   TYR B 284      15.670  -3.070  23.432  1.00 98.11           C  
ATOM   2182  O   TYR B 284      16.692  -3.678  23.103  1.00 98.11           O  
ATOM   2183  CB  TYR B 284      13.913  -4.502  22.374  1.00 98.11           C  
ATOM   2184  CG  TYR B 284      13.432  -5.116  23.666  1.00 98.11           C  
ATOM   2185  CD1 TYR B 284      14.133  -6.158  24.269  1.00 98.11           C  
ATOM   2186  CD2 TYR B 284      12.275  -4.657  24.287  1.00 98.11           C  
ATOM   2187  CE1 TYR B 284      13.693  -6.728  25.459  1.00 98.11           C  
ATOM   2188  CE2 TYR B 284      11.825  -5.220  25.477  1.00 98.11           C  
ATOM   2189  CZ  TYR B 284      12.540  -6.253  26.054  1.00 98.11           C  
ATOM   2190  OH  TYR B 284      12.099  -6.813  27.232  1.00 98.11           O  
ATOM   2191  N   ASN B 285      15.542  -2.454  24.583  1.00 97.39           N  
ATOM   2192  CA  ASN B 285      16.588  -2.424  25.600  1.00 97.39           C  
ATOM   2193  C   ASN B 285      16.103  -3.015  26.921  1.00 97.39           C  
ATOM   2194  O   ASN B 285      16.643  -2.698  27.982  1.00 97.39           O  
ATOM   2195  CB  ASN B 285      17.091  -0.994  25.811  1.00 97.39           C  
ATOM   2196  CG  ASN B 285      17.958  -0.506  24.667  1.00 97.39           C  
ATOM   2197  ND2 ASN B 285      17.968   0.804  24.448  1.00 97.39           N  
ATOM   2198  OD1 ASN B 285      18.613  -1.299  23.986  1.00 97.39           O  
ATOM   2199  N   GLY B 286      15.058  -3.735  26.914  1.00 96.85           N  
ATOM   2200  CA  GLY B 286      14.507  -4.371  28.099  1.00 96.85           C  
ATOM   2201  C   GLY B 286      15.199  -5.673  28.454  1.00 96.85           C  
ATOM   2202  O   GLY B 286      16.278  -5.970  27.937  1.00 96.85           O  
ATOM   2203  N   PRO B 287      14.689  -6.397  29.393  1.00 96.60           N  
ATOM   2204  CA  PRO B 287      15.267  -7.683  29.790  1.00 96.60           C  
ATOM   2205  C   PRO B 287      14.982  -8.795  28.782  1.00 96.60           C  
ATOM   2206  O   PRO B 287      14.164  -8.616  27.876  1.00 96.60           O  
ATOM   2207  CB  PRO B 287      14.590  -7.976  31.131  1.00 96.60           C  
ATOM   2208  CG  PRO B 287      13.276  -7.267  31.058  1.00 96.60           C  
ATOM   2209  CD  PRO B 287      13.440  -6.046  30.199  1.00 96.60           C  
ATOM   2210  N   SER B 288      15.757  -9.797  28.856  1.00 97.22           N  
ATOM   2211  CA  SER B 288      15.452 -11.028  28.136  1.00 97.22           C  
ATOM   2212  C   SER B 288      14.272 -11.760  28.767  1.00 97.22           C  
ATOM   2213  O   SER B 288      13.961 -11.550  29.941  1.00 97.22           O  
ATOM   2214  CB  SER B 288      16.673 -11.948  28.103  1.00 97.22           C  
ATOM   2215  OG  SER B 288      17.744 -11.336  27.403  1.00 97.22           O  
ATOM   2216  N   GLY B 289      13.607 -12.538  27.973  1.00 96.85           N  
ATOM   2217  CA  GLY B 289      12.598 -13.436  28.512  1.00 96.85           C  
ATOM   2218  C   GLY B 289      13.187 -14.614  29.264  1.00 96.85           C  
ATOM   2219  O   GLY B 289      14.379 -14.621  29.582  1.00 96.85           O  
ATOM   2220  N   THR B 290      12.321 -15.610  29.589  1.00 95.63           N  
ATOM   2221  CA  THR B 290      12.729 -16.640  30.538  1.00 95.63           C  
ATOM   2222  C   THR B 290      12.853 -17.994  29.846  1.00 95.63           C  
ATOM   2223  O   THR B 290      13.501 -18.906  30.365  1.00 95.63           O  
ATOM   2224  CB  THR B 290      11.735 -16.747  31.709  1.00 95.63           C  
ATOM   2225  CG2 THR B 290      11.752 -15.484  32.563  1.00 95.63           C  
ATOM   2226  OG1 THR B 290      10.413 -16.941  31.189  1.00 95.63           O  
ATOM   2227  N   ALA B 291      12.163 -18.093  28.659  1.00 94.88           N  
ATOM   2228  CA  ALA B 291      12.154 -19.421  28.051  1.00 94.88           C  
ATOM   2229  C   ALA B 291      11.886 -19.336  26.551  1.00 94.88           C  
ATOM   2230  O   ALA B 291      11.454 -18.296  26.049  1.00 94.88           O  
ATOM   2231  CB  ALA B 291      11.111 -20.308  28.725  1.00 94.88           C  
ATOM   2232  N   ASP B 292      12.232 -20.476  25.850  1.00 92.37           N  
ATOM   2233  CA  ASP B 292      12.044 -20.596  24.407  1.00 92.37           C  
ATOM   2234  C   ASP B 292      10.641 -21.099  24.076  1.00 92.37           C  
ATOM   2235  O   ASP B 292      10.485 -22.107  23.383  1.00 92.37           O  
ATOM   2236  CB  ASP B 292      13.094 -21.531  23.805  1.00 92.37           C  
ATOM   2237  CG  ASP B 292      13.175 -21.436  22.292  1.00 92.37           C  
ATOM   2238  OD1 ASP B 292      12.518 -20.552  21.700  1.00 92.37           O  
ATOM   2239  OD2 ASP B 292      13.900 -22.254  21.685  1.00 92.37           O1-
ATOM   2240  N   THR B 293       9.621 -20.354  24.552  1.00 89.97           N  
ATOM   2241  CA  THR B 293       8.201 -20.580  24.309  1.00 89.97           C  
ATOM   2242  C   THR B 293       7.497 -19.272  23.962  1.00 89.97           C  
ATOM   2243  O   THR B 293       8.055 -18.190  24.156  1.00 89.97           O  
ATOM   2244  CB  THR B 293       7.521 -21.224  25.531  1.00 89.97           C  
ATOM   2245  CG2 THR B 293       8.239 -22.502  25.951  1.00 89.97           C  
ATOM   2246  OG1 THR B 293       7.539 -20.297  26.624  1.00 89.97           O  
ATOM   2247  N   LEU B 294       6.337 -19.392  23.493  1.00 88.27           N  
ATOM   2248  CA  LEU B 294       5.536 -18.214  23.179  1.00 88.27           C  
ATOM   2249  C   LEU B 294       5.377 -17.322  24.406  1.00 88.27           C  
ATOM   2250  O   LEU B 294       5.524 -16.101  24.314  1.00 88.27           O  
ATOM   2251  CB  LEU B 294       4.160 -18.627  22.651  1.00 88.27           C  
ATOM   2252  CG  LEU B 294       3.977 -18.594  21.133  1.00 88.27           C  
ATOM   2253  CD1 LEU B 294       3.194 -19.817  20.667  1.00 88.27           C  
ATOM   2254  CD2 LEU B 294       3.276 -17.309  20.706  1.00 88.27           C  
ATOM   2255  N   GLU B 295       5.158 -17.939  25.564  1.00 90.11           N  
ATOM   2256  CA  GLU B 295       4.898 -17.212  26.803  1.00 90.11           C  
ATOM   2257  C   GLU B 295       6.200 -16.784  27.475  1.00 90.11           C  
ATOM   2258  O   GLU B 295       6.236 -15.778  28.187  1.00 90.11           O  
ATOM   2259  CB  GLU B 295       4.067 -18.066  27.764  1.00 90.11           C  
ATOM   2260  CG  GLU B 295       2.644 -18.319  27.288  1.00 90.11           C  
ATOM   2261  CD  GLU B 295       2.549 -19.410  26.233  1.00 90.11           C  
ATOM   2262  OE1 GLU B 295       1.455 -19.603  25.656  1.00 90.11           O  
ATOM   2263  OE2 GLU B 295       3.577 -20.079  25.983  1.00 90.11           O1-
ATOM   2264  N   GLY B 296       7.201 -17.501  27.236  1.00 94.40           N  
ATOM   2265  CA  GLY B 296       8.464 -17.233  27.906  1.00 94.40           C  
ATOM   2266  C   GLY B 296       9.248 -16.102  27.269  1.00 94.40           C  
ATOM   2267  O   GLY B 296      10.143 -15.530  27.895  1.00 94.40           O  
ATOM   2268  N   ARG B 297       8.954 -15.772  26.021  1.00 95.61           N  
ATOM   2269  CA  ARG B 297       9.613 -14.673  25.322  1.00 95.61           C  
ATOM   2270  C   ARG B 297       8.910 -13.349  25.598  1.00 95.61           C  
ATOM   2271  O   ARG B 297       7.686 -13.307  25.740  1.00 95.61           O  
ATOM   2272  CB  ARG B 297       9.653 -14.941  23.816  1.00 95.61           C  
ATOM   2273  CG  ARG B 297      10.562 -16.093  23.419  1.00 95.61           C  
ATOM   2274  CD  ARG B 297      10.620 -16.270  21.908  1.00 95.61           C  
ATOM   2275  NE  ARG B 297      11.281 -17.519  21.537  1.00 95.61           N  
ATOM   2276  CZ  ARG B 297      10.657 -18.594  21.062  1.00 95.61           C  
ATOM   2277  NH1 ARG B 297       9.340 -18.594  20.891  1.00 95.61           N1+
ATOM   2278  NH2 ARG B 297      11.356 -19.678  20.757  1.00 95.61           N  
ATOM   2279  N   LEU B 298       9.634 -12.298  25.724  1.00 96.86           N  
ATOM   2280  CA  LEU B 298       9.092 -10.950  25.855  1.00 96.86           C  
ATOM   2281  C   LEU B 298       8.999 -10.266  24.495  1.00 96.86           C  
ATOM   2282  O   LEU B 298       9.985 -10.205  23.758  1.00 96.86           O  
ATOM   2283  CB  LEU B 298       9.957 -10.114  26.802  1.00 96.86           C  
ATOM   2284  CG  LEU B 298       9.984 -10.557  28.265  1.00 96.86           C  
ATOM   2285  CD1 LEU B 298      10.974  -9.709  29.058  1.00 96.86           C  
ATOM   2286  CD2 LEU B 298       8.590 -10.471  28.876  1.00 96.86           C  
ATOM   2287  N   PRO B 299       7.882  -9.794  24.207  1.00 97.68           N  
ATOM   2288  CA  PRO B 299       7.711  -9.127  22.915  1.00 97.68           C  
ATOM   2289  C   PRO B 299       8.229  -7.690  22.919  1.00 97.68           C  
ATOM   2290  O   PRO B 299       8.063  -6.973  23.910  1.00 97.68           O  
ATOM   2291  CB  PRO B 299       6.196  -9.161  22.698  1.00 97.68           C  
ATOM   2292  CG  PRO B 299       5.616  -9.263  24.071  1.00 97.68           C  
ATOM   2293  CD  PRO B 299       6.644  -9.875  24.979  1.00 97.68           C  
ATOM   2294  N   VAL B 300       8.856  -7.232  21.825  1.00 98.21           N  
ATOM   2295  CA  VAL B 300       9.124  -5.814  21.609  1.00 98.21           C  
ATOM   2296  C   VAL B 300       7.832  -5.097  21.223  1.00 98.21           C  
ATOM   2297  O   VAL B 300       7.452  -4.108  21.854  1.00 98.21           O  
ATOM   2298  CB  VAL B 300      10.198  -5.599  20.520  1.00 98.21           C  
ATOM   2299  CG1 VAL B 300      10.481  -4.110  20.327  1.00 98.21           C  
ATOM   2300  CG2 VAL B 300      11.480  -6.347  20.881  1.00 98.21           C  
ATOM   2301  N   VAL B 301       7.202  -5.569  20.148  1.00 98.27           N  
ATOM   2302  CA  VAL B 301       5.863  -5.136  19.761  1.00 98.27           C  
ATOM   2303  C   VAL B 301       4.856  -6.247  20.053  1.00 98.27           C  
ATOM   2304  O   VAL B 301       4.975  -7.355  19.527  1.00 98.27           O  
ATOM   2305  CB  VAL B 301       5.804  -4.742  18.268  1.00 98.27           C  
ATOM   2306  CG1 VAL B 301       4.376  -4.379  17.862  1.00 98.27           C  
ATOM   2307  CG2 VAL B 301       6.754  -3.580  17.986  1.00 98.27           C  
ATOM   2308  N   LYS B 302       3.914  -5.952  20.805  1.00 96.98           N  
ATOM   2309  CA  LYS B 302       2.921  -6.906  21.291  1.00 96.98           C  
ATOM   2310  C   LYS B 302       1.568  -6.679  20.624  1.00 96.98           C  
ATOM   2311  O   LYS B 302       0.936  -5.640  20.826  1.00 96.98           O  
ATOM   2312  CB  LYS B 302       2.780  -6.807  22.811  1.00 96.98           C  
ATOM   2313  CG  LYS B 302       1.765  -7.773  23.402  1.00 96.98           C  
ATOM   2314  CD  LYS B 302       1.645  -7.603  24.911  1.00 96.98           C  
ATOM   2315  CE  LYS B 302       0.488  -8.417  25.476  1.00 96.98           C  
ATOM   2316  NZ  LYS B 302       0.129  -7.982  26.859  1.00 96.98           N1+
ATOM   2317  N   LEU B 303       1.039  -7.660  19.909  1.00 95.77           N  
ATOM   2318  CA  LEU B 303      -0.228  -7.547  19.194  1.00 95.77           C  
ATOM   2319  C   LEU B 303      -1.248  -8.543  19.737  1.00 95.77           C  
ATOM   2320  O   LEU B 303      -1.861  -9.289  18.970  1.00 95.77           O  
ATOM   2321  CB  LEU B 303      -0.020  -7.777  17.695  1.00 95.77           C  
ATOM   2322  CG  LEU B 303       0.662  -6.646  16.924  1.00 95.77           C  
ATOM   2323  CD1 LEU B 303       1.513  -7.213  15.793  1.00 95.77           C  
ATOM   2324  CD2 LEU B 303      -0.375  -5.669  16.380  1.00 95.77           C  
ATOM   2325  N   PHE B 304      -1.381  -8.592  20.898  1.00 92.50           N  
ATOM   2326  CA  PHE B 304      -2.432  -9.280  21.638  1.00 92.50           C  
ATOM   2327  C   PHE B 304      -2.716  -8.574  22.958  1.00 92.50           C  
ATOM   2328  O   PHE B 304      -1.869  -7.839  23.470  1.00 92.50           O  
ATOM   2329  CB  PHE B 304      -2.043 -10.739  21.895  1.00 92.50           C  
ATOM   2330  CG  PHE B 304      -0.763 -10.898  22.669  1.00 92.50           C  
ATOM   2331  CD1 PHE B 304       0.458 -10.979  22.011  1.00 92.50           C  
ATOM   2332  CD2 PHE B 304      -0.780 -10.967  24.056  1.00 92.50           C  
ATOM   2333  CE1 PHE B 304       1.645 -11.127  22.725  1.00 92.50           C  
ATOM   2334  CE2 PHE B 304       0.402 -11.114  24.776  1.00 92.50           C  
ATOM   2335  CZ  PHE B 304       1.614 -11.195  24.109  1.00 92.50           C  
ATOM   2336  N   LYS B 305      -3.790  -8.795  23.519  1.00 87.97           N  
ATOM   2337  CA  LYS B 305      -4.193  -8.151  24.766  1.00 87.97           C  
ATOM   2338  C   LYS B 305      -3.726  -8.955  25.976  1.00 87.97           C  
ATOM   2339  O   LYS B 305      -3.352 -10.122  25.846  1.00 87.97           O  
ATOM   2340  CB  LYS B 305      -5.711  -7.971  24.811  1.00 87.97           C  
ATOM   2341  CG  LYS B 305      -6.268  -7.126  23.675  1.00 87.97           C  
ATOM   2342  CD  LYS B 305      -7.779  -6.964  23.787  1.00 87.97           C  
ATOM   2343  CE  LYS B 305      -8.353  -6.221  22.588  1.00 87.97           C  
ATOM   2344  NZ  LYS B 305      -9.846  -6.193  22.617  1.00 87.97           N1+
ATOM   2345  N   ASP B 306      -3.637  -8.308  27.139  1.00 75.56           N  
ATOM   2346  CA  ASP B 306      -3.171  -8.929  28.375  1.00 75.56           C  
ATOM   2347  C   ASP B 306      -4.063 -10.104  28.770  1.00 75.56           C  
ATOM   2348  O   ASP B 306      -3.597 -11.065  29.385  1.00 75.56           O  
ATOM   2349  CB  ASP B 306      -3.123  -7.901  29.508  1.00 75.56           C  
ATOM   2350  CG  ASP B 306      -2.062  -6.836  29.297  1.00 75.56           C  
ATOM   2351  OD1 ASP B 306      -1.088  -7.083  28.553  1.00 75.56           O  
ATOM   2352  OD2 ASP B 306      -2.199  -5.740  29.882  1.00 75.56           O1-
ATOM   2353  N   ASN B 307      -5.368 -10.038  28.390  1.00 72.33           N  
ATOM   2354  CA  ASN B 307      -6.283 -11.132  28.695  1.00 72.33           C  
ATOM   2355  C   ASN B 307      -6.308 -12.170  27.577  1.00 72.33           C  
ATOM   2356  O   ASN B 307      -7.232 -12.982  27.498  1.00 72.33           O  
ATOM   2357  CB  ASN B 307      -7.693 -10.597  28.954  1.00 72.33           C  
ATOM   2358  CG  ASN B 307      -8.235  -9.792  27.789  1.00 72.33           C  
ATOM   2359  ND2 ASN B 307      -9.441  -9.259  27.947  1.00 72.33           N  
ATOM   2360  OD1 ASN B 307      -7.576  -9.652  26.756  1.00 72.33           O  
ATOM   2361  N   ALA B 308      -5.361 -12.001  26.699  1.00 70.90           N  
ATOM   2362  CA  ALA B 308      -5.127 -12.934  25.600  1.00 70.90           C  
ATOM   2363  C   ALA B 308      -6.229 -12.831  24.549  1.00 70.90           C  
ATOM   2364  O   ALA B 308      -6.506 -13.797  23.835  1.00 70.90           O  
ATOM   2365  CB  ALA B 308      -5.030 -14.364  26.127  1.00 70.90           C  
ATOM   2366  N   GLN B 309      -6.797 -11.650  24.616  1.00 80.13           N  
ATOM   2367  CA  GLN B 309      -7.782 -11.371  23.576  1.00 80.13           C  
ATOM   2368  C   GLN B 309      -7.110 -10.872  22.301  1.00 80.13           C  
ATOM   2369  O   GLN B 309      -5.951 -10.452  22.327  1.00 80.13           O  
ATOM   2370  CB  GLN B 309      -8.805 -10.345  24.067  1.00 80.13           C  
ATOM   2371  CG  GLN B 309      -9.769 -10.889  25.113  1.00 80.13           C  
ATOM   2372  CD  GLN B 309     -10.967  -9.985  25.334  1.00 80.13           C  
ATOM   2373  NE2 GLN B 309     -12.129 -10.587  25.563  1.00 80.13           N  
ATOM   2374  OE1 GLN B 309     -10.849  -8.756  25.299  1.00 80.13           O  
ATOM   2375  N   ALA B 310      -7.898 -10.910  21.338  1.00 89.08           N  
ATOM   2376  CA  ALA B 310      -7.388 -10.625  19.999  1.00 89.08           C  
ATOM   2377  C   ALA B 310      -7.235  -9.122  19.779  1.00 89.08           C  
ATOM   2378  O   ALA B 310      -7.933  -8.322  20.406  1.00 89.08           O  
ATOM   2379  CB  ALA B 310      -8.309 -11.224  18.940  1.00 89.08           C  
ATOM   2380  N   VAL B 311      -6.248  -8.701  19.107  1.00 91.52           N  
ATOM   2381  CA  VAL B 311      -6.120  -7.393  18.472  1.00 91.52           C  
ATOM   2382  C   VAL B 311      -6.589  -7.475  17.021  1.00 91.52           C  
ATOM   2383  O   VAL B 311      -6.166  -8.360  16.274  1.00 91.52           O  
ATOM   2384  CB  VAL B 311      -4.667  -6.872  18.534  1.00 91.52           C  
ATOM   2385  CG1 VAL B 311      -4.499  -5.634  17.656  1.00 91.52           C  
ATOM   2386  CG2 VAL B 311      -4.272  -6.565  19.977  1.00 91.52           C  
ATOM   2387  N   SER B 312      -7.492  -6.607  16.689  1.00 90.67           N  
ATOM   2388  CA  SER B 312      -8.070  -6.682  15.351  1.00 90.67           C  
ATOM   2389  C   SER B 312      -8.014  -5.330  14.648  1.00 90.67           C  
ATOM   2390  O   SER B 312      -8.008  -4.284  15.301  1.00 90.67           O  
ATOM   2391  CB  SER B 312      -9.518  -7.170  15.419  1.00 90.67           C  
ATOM   2392  OG  SER B 312     -10.305  -6.301  16.215  1.00 90.67           O  
ATOM   2393  N   GLN B 313      -7.931  -5.410  13.309  1.00 89.25           N  
ATOM   2394  CA  GLN B 313      -8.042  -4.242  12.441  1.00 89.25           C  
ATOM   2395  C   GLN B 313      -6.978  -3.202  12.780  1.00 89.25           C  
ATOM   2396  O   GLN B 313      -7.277  -2.010  12.874  1.00 89.25           O  
ATOM   2397  CB  GLN B 313      -9.436  -3.623  12.550  1.00 89.25           C  
ATOM   2398  CG  GLN B 313     -10.555  -4.536  12.067  1.00 89.25           C  
ATOM   2399  CD  GLN B 313     -11.913  -3.861  12.085  1.00 89.25           C  
ATOM   2400  NE2 GLN B 313     -12.928  -4.556  11.583  1.00 89.25           N  
ATOM   2401  OE1 GLN B 313     -12.050  -2.723  12.546  1.00 89.25           O  
ATOM   2402  N   SER B 314      -5.822  -3.638  13.069  1.00 91.49           N  
ATOM   2403  CA  SER B 314      -4.673  -2.772  13.313  1.00 91.49           C  
ATOM   2404  C   SER B 314      -3.681  -2.831  12.157  1.00 91.49           C  
ATOM   2405  O   SER B 314      -3.657  -3.805  11.402  1.00 91.49           O  
ATOM   2406  CB  SER B 314      -3.974  -3.163  14.616  1.00 91.49           C  
ATOM   2407  OG  SER B 314      -4.890  -3.762  15.518  1.00 91.49           O  
ATOM   2408  N   ARG B 315      -2.896  -1.775  12.006  1.00 92.30           N  
ATOM   2409  CA  ARG B 315      -1.947  -1.670  10.902  1.00 92.30           C  
ATOM   2410  C   ARG B 315      -0.606  -1.125  11.383  1.00 92.30           C  
ATOM   2411  O   ARG B 315      -0.557  -0.102  12.069  1.00 92.30           O  
ATOM   2412  CB  ARG B 315      -2.508  -0.778   9.793  1.00 92.30           C  
ATOM   2413  CG  ARG B 315      -1.786  -0.921   8.463  1.00 92.30           C  
ATOM   2414  CD  ARG B 315      -2.408  -0.044   7.386  1.00 92.30           C  
ATOM   2415  NE  ARG B 315      -1.419   0.381   6.399  1.00 92.30           N  
ATOM   2416  CZ  ARG B 315      -1.683   1.144   5.342  1.00 92.30           C  
ATOM   2417  NH1 ARG B 315      -2.915   1.585   5.114  1.00 92.30           N1+
ATOM   2418  NH2 ARG B 315      -0.707   1.471   4.507  1.00 92.30           N  
ATOM   2419  N   LEU B 316       0.466  -1.789  11.105  1.00 95.17           N  
ATOM   2420  CA  LEU B 316       1.841  -1.320  11.238  1.00 95.17           C  
ATOM   2421  C   LEU B 316       2.522  -1.241   9.876  1.00 95.17           C  
ATOM   2422  O   LEU B 316       2.463  -2.191   9.091  1.00 95.17           O  
ATOM   2423  CB  LEU B 316       2.635  -2.243  12.166  1.00 95.17           C  
ATOM   2424  CG  LEU B 316       2.397  -2.065  13.666  1.00 95.17           C  
ATOM   2425  CD1 LEU B 316       1.041  -2.642  14.060  1.00 95.17           C  
ATOM   2426  CD2 LEU B 316       3.516  -2.721  14.467  1.00 95.17           C  
ATOM   2427  N   GLU B 317       3.202  -0.212   9.617  1.00 93.49           N  
ATOM   2428  CA  GLU B 317       3.793  -0.044   8.293  1.00 93.49           C  
ATOM   2429  C   GLU B 317       5.075   0.781   8.361  1.00 93.49           C  
ATOM   2430  O   GLU B 317       5.143   1.774   9.089  1.00 93.49           O  
ATOM   2431  CB  GLU B 317       2.794   0.615   7.338  1.00 93.49           C  
ATOM   2432  CG  GLU B 317       3.346   0.853   5.940  1.00 93.49           C  
ATOM   2433  CD  GLU B 317       2.322   1.441   4.983  1.00 93.49           C  
ATOM   2434  OE1 GLU B 317       2.641   1.618   3.785  1.00 93.49           O  
ATOM   2435  OE2 GLU B 317       1.191   1.729   5.434  1.00 93.49           O1-
ATOM   2436  N   ASN B 318       6.065   0.361   7.570  1.00 93.64           N  
ATOM   2437  CA  ASN B 318       7.263   1.148   7.299  1.00 93.64           C  
ATOM   2438  C   ASN B 318       8.037   1.449   8.580  1.00 93.64           C  
ATOM   2439  O   ASN B 318       8.344   2.608   8.866  1.00 93.64           O  
ATOM   2440  CB  ASN B 318       6.901   2.448   6.579  1.00 93.64           C  
ATOM   2441  CG  ASN B 318       8.084   3.069   5.863  1.00 93.64           C  
ATOM   2442  ND2 ASN B 318       7.996   4.364   5.584  1.00 93.64           N  
ATOM   2443  OD1 ASN B 318       9.069   2.389   5.562  1.00 93.64           O  
ATOM   2444  N   LEU B 319       8.309   0.382   9.334  1.00 94.98           N  
ATOM   2445  CA  LEU B 319       8.990   0.470  10.621  1.00 94.98           C  
ATOM   2446  C   LEU B 319      10.167  -0.498  10.681  1.00 94.98           C  
ATOM   2447  O   LEU B 319      10.138  -1.556  10.049  1.00 94.98           O  
ATOM   2448  CB  LEU B 319       8.015   0.178  11.765  1.00 94.98           C  
ATOM   2449  CG  LEU B 319       6.953   1.244  12.040  1.00 94.98           C  
ATOM   2450  CD1 LEU B 319       5.758   0.628  12.759  1.00 94.98           C  
ATOM   2451  CD2 LEU B 319       7.543   2.389  12.855  1.00 94.98           C  
ATOM   2452  N   THR B 320      11.068  -0.195  11.489  1.00 96.69           N  
ATOM   2453  CA  THR B 320      12.102  -1.130  11.918  1.00 96.69           C  
ATOM   2454  C   THR B 320      11.860  -1.583  13.355  1.00 96.69           C  
ATOM   2455  O   THR B 320      11.643  -0.757  14.243  1.00 96.69           O  
ATOM   2456  CB  THR B 320      13.504  -0.504  11.803  1.00 96.69           C  
ATOM   2457  CG2 THR B 320      14.573  -1.443  12.352  1.00 96.69           C  
ATOM   2458  OG1 THR B 320      13.787  -0.229  10.426  1.00 96.69           O  
ATOM   2459  N   ILE B 321      11.848  -2.851  13.583  1.00 98.53           N  
ATOM   2460  CA  ILE B 321      11.764  -3.442  14.914  1.00 98.53           C  
ATOM   2461  C   ILE B 321      13.065  -4.171  15.239  1.00 98.53           C  
ATOM   2462  O   ILE B 321      13.365  -5.212  14.649  1.00 98.53           O  
ATOM   2463  CB  ILE B 321      10.564  -4.410  15.029  1.00 98.53           C  
ATOM   2464  CG1 ILE B 321       9.315  -3.790  14.391  1.00 98.53           C  
ATOM   2465  CG2 ILE B 321      10.307  -4.779  16.492  1.00 98.53           C  
ATOM   2466  CD1 ILE B 321       8.854  -2.501  15.059  1.00 98.53           C  
ATOM   2467  N   HIS B 322      13.789  -3.718  16.173  1.00 97.84           N  
ATOM   2468  CA  HIS B 322      15.116  -4.192  16.547  1.00 97.84           C  
ATOM   2469  C   HIS B 322      15.082  -4.934  17.878  1.00 97.84           C  
ATOM   2470  O   HIS B 322      14.914  -4.318  18.933  1.00 97.84           O  
ATOM   2471  CB  HIS B 322      16.101  -3.023  16.622  1.00 97.84           C  
ATOM   2472  CG  HIS B 322      17.533  -3.449  16.687  1.00 97.84           C  
ATOM   2473  CD2 HIS B 322      18.615  -3.037  15.985  1.00 97.84           C  
ATOM   2474  ND1 HIS B 322      17.983  -4.418  17.557  1.00 97.84           N  
ATOM   2475  CE1 HIS B 322      19.284  -4.584  17.387  1.00 97.84           C  
ATOM   2476  NE2 HIS B 322      19.692  -3.758  16.439  1.00 97.84           N  
ATOM   2477  N   ALA B 323      15.365  -6.244  17.851  1.00 98.23           N  
ATOM   2478  CA  ALA B 323      15.328  -7.083  19.047  1.00 98.23           C  
ATOM   2479  C   ALA B 323      16.603  -6.921  19.870  1.00 98.23           C  
ATOM   2480  O   ALA B 323      16.712  -7.465  20.971  1.00 98.23           O  
ATOM   2481  CB  ALA B 323      15.129  -8.547  18.663  1.00 98.23           C  
ATOM   2482  N   ASN B 324      17.579  -6.296  19.358  1.00 97.58           N  
ATOM   2483  CA  ASN B 324      18.800  -5.870  20.033  1.00 97.58           C  
ATOM   2484  C   ASN B 324      19.581  -7.059  20.583  1.00 97.58           C  
ATOM   2485  O   ASN B 324      20.125  -6.993  21.687  1.00 97.58           O  
ATOM   2486  CB  ASN B 324      18.476  -4.882  21.156  1.00 97.58           C  
ATOM   2487  CG  ASN B 324      19.673  -4.045  21.562  1.00 97.58           C  
ATOM   2488  ND2 ASN B 324      19.666  -3.560  22.797  1.00 97.58           N  
ATOM   2489  OD1 ASN B 324      20.596  -3.835  20.770  1.00 97.58           O  
ATOM   2490  N   TYR B 325      19.457  -8.180  19.867  1.00 96.52           N  
ATOM   2491  CA  TYR B 325      20.236  -9.378  20.157  1.00 96.52           C  
ATOM   2492  C   TYR B 325      19.975  -9.867  21.577  1.00 96.52           C  
ATOM   2493  O   TYR B 325      20.899 -10.295  22.273  1.00 96.52           O  
ATOM   2494  CB  TYR B 325      21.732  -9.107  19.966  1.00 96.52           C  
ATOM   2495  CG  TYR B 325      22.069  -8.481  18.635  1.00 96.52           C  
ATOM   2496  CD1 TYR B 325      22.068  -9.238  17.466  1.00 96.52           C  
ATOM   2497  CD2 TYR B 325      22.391  -7.131  18.543  1.00 96.52           C  
ATOM   2498  CE1 TYR B 325      22.381  -8.666  16.237  1.00 96.52           C  
ATOM   2499  CE2 TYR B 325      22.705  -6.548  17.320  1.00 96.52           C  
ATOM   2500  CZ  TYR B 325      22.697  -7.322  16.175  1.00 96.52           C  
ATOM   2501  OH  TYR B 325      23.007  -6.750  14.961  1.00 96.52           O  
ATOM   2502  N   LYS B 326      18.776  -9.650  22.110  1.00 96.89           N  
ATOM   2503  CA  LYS B 326      18.352 -10.161  23.410  1.00 96.89           C  
ATOM   2504  C   LYS B 326      17.760 -11.561  23.284  1.00 96.89           C  
ATOM   2505  O   LYS B 326      16.877 -11.795  22.455  1.00 96.89           O  
ATOM   2506  CB  LYS B 326      17.335  -9.217  24.053  1.00 96.89           C  
ATOM   2507  CG  LYS B 326      17.884  -7.832  24.360  1.00 96.89           C  
ATOM   2508  CD  LYS B 326      18.595  -7.798  25.706  1.00 96.89           C  
ATOM   2509  CE  LYS B 326      19.048  -6.390  26.066  1.00 96.89           C  
ATOM   2510  NZ  LYS B 326      19.706  -6.344  27.406  1.00 96.89           N1+
ATOM   2511  N   PRO B 327      18.271 -12.494  24.021  1.00 96.73           N  
ATOM   2512  CA  PRO B 327      17.674 -13.832  24.022  1.00 96.73           C  
ATOM   2513  C   PRO B 327      16.254 -13.843  24.583  1.00 96.73           C  
ATOM   2514  O   PRO B 327      15.890 -12.966  25.371  1.00 96.73           O  
ATOM   2515  CB  PRO B 327      18.620 -14.639  24.915  1.00 96.73           C  
ATOM   2516  CG  PRO B 327      19.669 -13.664  25.341  1.00 96.73           C  
ATOM   2517  CD  PRO B 327      19.317 -12.313  24.787  1.00 96.73           C  
ATOM   2518  N   TYR B 328      15.422 -14.766  24.130  1.00 97.76           N  
ATOM   2519  CA  TYR B 328      14.057 -14.970  24.601  1.00 97.76           C  
ATOM   2520  C   TYR B 328      13.220 -13.711  24.410  1.00 97.76           C  
ATOM   2521  O   TYR B 328      12.497 -13.295  25.318  1.00 97.76           O  
ATOM   2522  CB  TYR B 328      14.054 -15.380  26.077  1.00 97.76           C  
ATOM   2523  CG  TYR B 328      15.029 -16.486  26.402  1.00 97.76           C  
ATOM   2524  CD1 TYR B 328      14.857 -17.767  25.883  1.00 97.76           C  
ATOM   2525  CD2 TYR B 328      16.122 -16.252  27.229  1.00 97.76           C  
ATOM   2526  CE1 TYR B 328      15.751 -18.790  26.182  1.00 97.76           C  
ATOM   2527  CE2 TYR B 328      17.023 -17.267  27.534  1.00 97.76           C  
ATOM   2528  CZ  TYR B 328      16.830 -18.530  27.006  1.00 97.76           C  
ATOM   2529  OH  TYR B 328      17.719 -19.539  27.305  1.00 97.76           O  
ATOM   2530  N   VAL B 329      13.417 -13.150  23.293  1.00 97.81           N  
ATOM   2531  CA  VAL B 329      12.639 -11.994  22.859  1.00 97.81           C  
ATOM   2532  C   VAL B 329      12.002 -12.280  21.501  1.00 97.81           C  
ATOM   2533  O   VAL B 329      12.618 -12.915  20.641  1.00 97.81           O  
ATOM   2534  CB  VAL B 329      13.511 -10.721  22.781  1.00 97.81           C  
ATOM   2535  CG1 VAL B 329      12.804  -9.631  21.979  1.00 97.81           C  
ATOM   2536  CG2 VAL B 329      13.850 -10.221  24.184  1.00 97.81           C  
ATOM   2537  N   THR B 330      10.759 -11.908  21.332  1.00 98.29           N  
ATOM   2538  CA  THR B 330      10.097 -11.866  20.034  1.00 98.29           C  
ATOM   2539  C   THR B 330       9.972 -10.429  19.536  1.00 98.29           C  
ATOM   2540  O   THR B 330       9.372  -9.585  20.205  1.00 98.29           O  
ATOM   2541  CB  THR B 330       8.701 -12.513  20.098  1.00 98.29           C  
ATOM   2542  CG2 THR B 330       8.033 -12.517  18.727  1.00 98.29           C  
ATOM   2543  OG1 THR B 330       8.827 -13.863  20.560  1.00 98.29           O  
ATOM   2544  N   ALA B 331      10.506 -10.109  18.423  1.00 98.52           N  
ATOM   2545  CA  ALA B 331      10.437  -8.740  17.918  1.00 98.52           C  
ATOM   2546  C   ALA B 331       8.990  -8.307  17.702  1.00 98.52           C  
ATOM   2547  O   ALA B 331       8.542  -7.309  18.272  1.00 98.52           O  
ATOM   2548  CB  ALA B 331      11.228  -8.612  16.618  1.00 98.52           C  
ATOM   2549  N   VAL B 332       8.233  -9.026  16.908  1.00 98.51           N  
ATOM   2550  CA  VAL B 332       6.807  -8.791  16.710  1.00 98.51           C  
ATOM   2551  C   VAL B 332       6.019 -10.043  17.090  1.00 98.51           C  
ATOM   2552  O   VAL B 332       6.076 -11.056  16.389  1.00 98.51           O  
ATOM   2553  CB  VAL B 332       6.495  -8.387  15.252  1.00 98.51           C  
ATOM   2554  CG1 VAL B 332       5.004  -8.106  15.076  1.00 98.51           C  
ATOM   2555  CG2 VAL B 332       7.323  -7.169  14.847  1.00 98.51           C  
ATOM   2556  N   ASP B 333       5.308  -9.989  18.128  1.00 97.47           N  
ATOM   2557  CA  ASP B 333       4.479 -11.095  18.597  1.00 97.47           C  
ATOM   2558  C   ASP B 333       3.010 -10.866  18.249  1.00 97.47           C  
ATOM   2559  O   ASP B 333       2.280 -10.223  19.005  1.00 97.47           O  
ATOM   2560  CB  ASP B 333       4.639 -11.282  20.107  1.00 97.47           C  
ATOM   2561  CG  ASP B 333       4.070 -12.600  20.604  1.00 97.47           C  
ATOM   2562  OD1 ASP B 333       3.240 -13.211  19.898  1.00 97.47           O  
ATOM   2563  OD2 ASP B 333       4.453 -13.028  21.714  1.00 97.47           O1-
ATOM   2564  N   ALA B 334       2.623 -11.429  17.213  1.00 96.75           N  
ATOM   2565  CA  ALA B 334       1.257 -11.317  16.708  1.00 96.75           C  
ATOM   2566  C   ALA B 334       0.466 -12.593  16.976  1.00 96.75           C  
ATOM   2567  O   ALA B 334      -0.322 -13.032  16.135  1.00 96.75           O  
ATOM   2568  CB  ALA B 334       1.266 -11.005  15.213  1.00 96.75           C  
ATOM   2569  N   ARG B 335       0.591 -13.217  17.990  1.00 94.12           N  
ATOM   2570  CA  ARG B 335       0.073 -14.552  18.272  1.00 94.12           C  
ATOM   2571  C   ARG B 335      -1.452 -14.551  18.308  1.00 94.12           C  
ATOM   2572  O   ARG B 335      -2.083 -15.587  18.093  1.00 94.12           O  
ATOM   2573  CB  ARG B 335       0.628 -15.075  19.599  1.00 94.12           C  
ATOM   2574  CG  ARG B 335       0.058 -14.378  20.823  1.00 94.12           C  
ATOM   2575  CD  ARG B 335       0.696 -14.884  22.109  1.00 94.12           C  
ATOM   2576  NE  ARG B 335       2.109 -14.523  22.188  1.00 94.12           N  
ATOM   2577  CZ  ARG B 335       2.953 -14.965  23.116  1.00 94.12           C  
ATOM   2578  NH1 ARG B 335       2.542 -15.797  24.066  1.00 94.12           N1+
ATOM   2579  NH2 ARG B 335       4.219 -14.573  23.094  1.00 94.12           N  
ATOM   2580  N   TYR B 336      -2.139 -13.384  18.579  1.00 92.98           N  
ATOM   2581  CA  TYR B 336      -3.595 -13.302  18.558  1.00 92.98           C  
ATOM   2582  C   TYR B 336      -4.063 -12.122  17.714  1.00 92.98           C  
ATOM   2583  O   TYR B 336      -4.988 -11.403  18.099  1.00 92.98           O  
ATOM   2584  CB  TYR B 336      -4.148 -13.177  19.981  1.00 92.98           C  
ATOM   2585  CG  TYR B 336      -3.626 -14.230  20.929  1.00 92.98           C  
ATOM   2586  CD1 TYR B 336      -3.530 -15.563  20.536  1.00 92.98           C  
ATOM   2587  CD2 TYR B 336      -3.230 -13.895  22.219  1.00 92.98           C  
ATOM   2588  CE1 TYR B 336      -3.052 -16.537  21.406  1.00 92.98           C  
ATOM   2589  CE2 TYR B 336      -2.751 -14.860  23.098  1.00 92.98           C  
ATOM   2590  CZ  TYR B 336      -2.665 -16.176  22.683  1.00 92.98           C  
ATOM   2591  OH  TYR B 336      -2.191 -17.136  23.549  1.00 92.98           O  
ATOM   2592  N   LEU B 337      -3.301 -11.813  16.728  1.00 90.10           N  
ATOM   2593  CA  LEU B 337      -3.721 -10.834  15.732  1.00 90.10           C  
ATOM   2594  C   LEU B 337      -4.783 -11.420  14.808  1.00 90.10           C  
ATOM   2595  O   LEU B 337      -4.654 -12.557  14.350  1.00 90.10           O  
ATOM   2596  CB  LEU B 337      -2.521 -10.354  14.911  1.00 90.10           C  
ATOM   2597  CG  LEU B 337      -2.790  -9.226  13.913  1.00 90.10           C  
ATOM   2598  CD1 LEU B 337      -3.097  -7.928  14.651  1.00 90.10           C  
ATOM   2599  CD2 LEU B 337      -1.600  -9.047  12.977  1.00 90.10           C  
ATOM   2600  N   THR B 338      -5.813 -10.642  14.476  1.00 87.65           N  
ATOM   2601  CA  THR B 338      -6.889 -11.178  13.649  1.00 87.65           C  
ATOM   2602  C   THR B 338      -7.633 -10.054  12.934  1.00 87.65           C  
ATOM   2603  O   THR B 338      -7.273  -8.882  13.065  1.00 87.65           O  
ATOM   2604  CB  THR B 338      -7.883 -12.001  14.490  1.00 87.65           C  
ATOM   2605  CG2 THR B 338      -8.627 -11.116  15.485  1.00 87.65           C  
ATOM   2606  OG1 THR B 338      -8.834 -12.626  13.619  1.00 87.65           O  
ATOM   2607  N   GLY B 339      -8.614 -10.452  12.146  1.00 79.62           N  
ATOM   2608  CA  GLY B 339      -9.622  -9.539  11.631  1.00 79.62           C  
ATOM   2609  C   GLY B 339      -9.065  -8.531  10.643  1.00 79.62           C  
ATOM   2610  O   GLY B 339      -9.252  -7.324  10.809  1.00 79.62           O  
ATOM   2611  N   GLN B 340      -8.413  -8.876   9.686  1.00 78.00           N  
ATOM   2612  CA  GLN B 340      -7.956  -8.050   8.574  1.00 78.00           C  
ATOM   2613  C   GLN B 340      -6.873  -7.073   9.023  1.00 78.00           C  
ATOM   2614  O   GLN B 340      -6.857  -5.917   8.594  1.00 78.00           O  
ATOM   2615  CB  GLN B 340      -9.127  -7.288   7.953  1.00 78.00           C  
ATOM   2616  CG  GLN B 340     -10.138  -8.182   7.248  1.00 78.00           C  
ATOM   2617  CD  GLN B 340     -11.540  -7.601   7.253  1.00 78.00           C  
ATOM   2618  NE2 GLN B 340     -12.441  -8.219   6.498  1.00 78.00           N  
ATOM   2619  OE1 GLN B 340     -11.811  -6.605   7.932  1.00 78.00           O  
ATOM   2620  N   SER B 341      -6.099  -7.422   9.983  1.00 85.88           N  
ATOM   2621  CA  SER B 341      -4.946  -6.628  10.395  1.00 85.88           C  
ATOM   2622  C   SER B 341      -3.819  -6.718   9.373  1.00 85.88           C  
ATOM   2623  O   SER B 341      -3.808  -7.618   8.530  1.00 85.88           O  
ATOM   2624  CB  SER B 341      -4.442  -7.086  11.764  1.00 85.88           C  
ATOM   2625  OG  SER B 341      -5.457  -6.955  12.744  1.00 85.88           O  
ATOM   2626  N   LYS B 342      -2.864  -5.729   9.410  1.00 90.76           N  
ATOM   2627  CA  LYS B 342      -1.833  -5.638   8.380  1.00 90.76           C  
ATOM   2628  C   LYS B 342      -0.474  -5.304   8.990  1.00 90.76           C  
ATOM   2629  O   LYS B 342      -0.347  -4.336   9.743  1.00 90.76           O  
ATOM   2630  CB  LYS B 342      -2.210  -4.589   7.333  1.00 90.76           C  
ATOM   2631  CG  LYS B 342      -3.555  -4.835   6.667  1.00 90.76           C  
ATOM   2632  CD  LYS B 342      -3.878  -3.754   5.644  1.00 90.76           C  
ATOM   2633  CE  LYS B 342      -5.248  -3.970   5.014  1.00 90.76           C  
ATOM   2634  NZ  LYS B 342      -5.598  -2.876   4.060  1.00 90.76           N1+
ATOM   2635  N   LEU B 343       0.447  -6.047   8.691  1.00 94.97           N  
ATOM   2636  CA  LEU B 343       1.861  -5.748   8.893  1.00 94.97           C  
ATOM   2637  C   LEU B 343       2.575  -5.568   7.558  1.00 94.97           C  
ATOM   2638  O   LEU B 343       2.724  -6.526   6.795  1.00 94.97           O  
ATOM   2639  CB  LEU B 343       2.534  -6.861   9.700  1.00 94.97           C  
ATOM   2640  CG  LEU B 343       1.864  -7.242  11.021  1.00 94.97           C  
ATOM   2641  CD1 LEU B 343       2.621  -8.384  11.690  1.00 94.97           C  
ATOM   2642  CD2 LEU B 343       1.781  -6.034  11.947  1.00 94.97           C  
ATOM   2643  N   ARG B 344       2.987  -4.430   7.300  1.00 93.75           N  
ATOM   2644  CA  ARG B 344       3.506  -4.119   5.973  1.00 93.75           C  
ATOM   2645  C   ARG B 344       4.847  -3.400   6.064  1.00 93.75           C  
ATOM   2646  O   ARG B 344       5.014  -2.486   6.875  1.00 93.75           O  
ATOM   2647  CB  ARG B 344       2.506  -3.264   5.191  1.00 93.75           C  
ATOM   2648  CG  ARG B 344       2.055  -3.889   3.880  1.00 93.75           C  
ATOM   2649  CD  ARG B 344       1.165  -2.945   3.082  1.00 93.75           C  
ATOM   2650  NE  ARG B 344      -0.172  -3.499   2.889  1.00 93.75           N  
ATOM   2651  CZ  ARG B 344      -1.046  -3.071   1.983  1.00 93.75           C  
ATOM   2652  NH1 ARG B 344      -0.740  -2.070   1.165  1.00 93.75           N1+
ATOM   2653  NH2 ARG B 344      -2.236  -3.647   1.893  1.00 93.75           N  
ATOM   2654  N   GLU B 345       5.832  -3.884   5.276  1.00 93.19           N  
ATOM   2655  CA  GLU B 345       7.101  -3.191   5.078  1.00 93.19           C  
ATOM   2656  C   GLU B 345       7.837  -2.997   6.401  1.00 93.19           C  
ATOM   2657  O   GLU B 345       8.256  -1.884   6.727  1.00 93.19           O  
ATOM   2658  CB  GLU B 345       6.874  -1.838   4.399  1.00 93.19           C  
ATOM   2659  CG  GLU B 345       6.215  -1.939   3.031  1.00 93.19           C  
ATOM   2660  CD  GLU B 345       6.004  -0.588   2.366  1.00 93.19           C  
ATOM   2661  OE1 GLU B 345       5.328  -0.529   1.313  1.00 93.19           O  
ATOM   2662  OE2 GLU B 345       6.519   0.419   2.900  1.00 93.19           O1-
ATOM   2663  N   LEU B 346       7.965  -4.021   7.110  1.00 95.65           N  
ATOM   2664  CA  LEU B 346       8.742  -4.012   8.344  1.00 95.65           C  
ATOM   2665  C   LEU B 346      10.141  -4.570   8.110  1.00 95.65           C  
ATOM   2666  O   LEU B 346      10.313  -5.529   7.353  1.00 95.65           O  
ATOM   2667  CB  LEU B 346       8.031  -4.823   9.431  1.00 95.65           C  
ATOM   2668  CG  LEU B 346       6.592  -4.417   9.749  1.00 95.65           C  
ATOM   2669  CD1 LEU B 346       6.036  -5.276  10.879  1.00 95.65           C  
ATOM   2670  CD2 LEU B 346       6.521  -2.937  10.111  1.00 95.65           C  
ATOM   2671  N   ILE B 347      11.070  -3.991   8.702  1.00 96.13           N  
ATOM   2672  CA  ILE B 347      12.408  -4.556   8.840  1.00 96.13           C  
ATOM   2673  C   ILE B 347      12.636  -4.996  10.284  1.00 96.13           C  
ATOM   2674  O   ILE B 347      12.594  -4.176  11.204  1.00 96.13           O  
ATOM   2675  CB  ILE B 347      13.495  -3.546   8.409  1.00 96.13           C  
ATOM   2676  CG1 ILE B 347      13.340  -3.195   6.925  1.00 96.13           C  
ATOM   2677  CG2 ILE B 347      14.893  -4.101   8.698  1.00 96.13           C  
ATOM   2678  CD1 ILE B 347      14.427  -2.271   6.391  1.00 96.13           C  
ATOM   2679  N   ILE B 348      12.826  -6.207  10.462  1.00 98.13           N  
ATOM   2680  CA  ILE B 348      13.070  -6.797  11.774  1.00 98.13           C  
ATOM   2681  C   ILE B 348      14.513  -7.288  11.859  1.00 98.13           C  
ATOM   2682  O   ILE B 348      14.945  -8.109  11.046  1.00 98.13           O  
ATOM   2683  CB  ILE B 348      12.091  -7.958  12.063  1.00 98.13           C  
ATOM   2684  CG1 ILE B 348      10.645  -7.449  12.062  1.00 98.13           C  
ATOM   2685  CG2 ILE B 348      12.433  -8.634  13.394  1.00 98.13           C  
ATOM   2686  CD1 ILE B 348       9.601  -8.552  12.170  1.00 98.13           C  
ATOM   2687  N   ARG B 349      15.211  -6.815  12.759  1.00 96.69           N  
ATOM   2688  CA  ARG B 349      16.618  -7.181  12.881  1.00 96.69           C  
ATOM   2689  C   ARG B 349      17.016  -7.346  14.344  1.00 96.69           C  
ATOM   2690  O   ARG B 349      16.187  -7.178  15.241  1.00 96.69           O  
ATOM   2691  CB  ARG B 349      17.507  -6.130  12.212  1.00 96.69           C  
ATOM   2692  CG  ARG B 349      17.292  -4.718  12.734  1.00 96.69           C  
ATOM   2693  CD  ARG B 349      18.211  -3.717  12.049  1.00 96.69           C  
ATOM   2694  NE  ARG B 349      17.952  -2.352  12.499  1.00 96.69           N  
ATOM   2695  CZ  ARG B 349      18.696  -1.692  13.382  1.00 96.69           C  
ATOM   2696  NH1 ARG B 349      19.764  -2.261  13.930  1.00 96.69           N1+
ATOM   2697  NH2 ARG B 349      18.370  -0.453  13.721  1.00 96.69           N  
ATOM   2698  N   GLY B 350      18.249  -7.802  14.564  1.00 97.07           N  
ATOM   2699  CA  GLY B 350      18.754  -8.018  15.911  1.00 97.07           C  
ATOM   2700  C   GLY B 350      18.250  -9.304  16.537  1.00 97.07           C  
ATOM   2701  O   GLY B 350      18.252  -9.447  17.762  1.00 97.07           O  
ATOM   2702  N   VAL B 351      17.772 -10.189  15.738  1.00 97.05           N  
ATOM   2703  CA  VAL B 351      17.342 -11.504  16.201  1.00 97.05           C  
ATOM   2704  C   VAL B 351      18.562 -12.353  16.550  1.00 97.05           C  
ATOM   2705  O   VAL B 351      19.531 -12.401  15.789  1.00 97.05           O  
ATOM   2706  CB  VAL B 351      16.476 -12.223  15.143  1.00 97.05           C  
ATOM   2707  CG1 VAL B 351      16.031 -13.594  15.650  1.00 97.05           C  
ATOM   2708  CG2 VAL B 351      15.266 -11.368  14.773  1.00 97.05           C  
ATOM   2709  N   THR B 352      18.571 -12.994  17.657  1.00 96.15           N  
ATOM   2710  CA  THR B 352      19.694 -13.800  18.124  1.00 96.15           C  
ATOM   2711  C   THR B 352      19.218 -15.175  18.583  1.00 96.15           C  
ATOM   2712  O   THR B 352      18.078 -15.563  18.322  1.00 96.15           O  
ATOM   2713  CB  THR B 352      20.442 -13.102  19.274  1.00 96.15           C  
ATOM   2714  CG2 THR B 352      19.628 -13.139  20.563  1.00 96.15           C  
ATOM   2715  OG1 THR B 352      21.694 -13.764  19.494  1.00 96.15           O  
ATOM   2716  N   ASP B 353      20.146 -15.913  19.170  1.00 92.33           N  
ATOM   2717  CA  ASP B 353      19.811 -17.262  19.618  1.00 92.33           C  
ATOM   2718  C   ASP B 353      18.620 -17.243  20.573  1.00 92.33           C  
ATOM   2719  O   ASP B 353      18.566 -16.422  21.491  1.00 92.33           O  
ATOM   2720  CB  ASP B 353      21.017 -17.918  20.293  1.00 92.33           C  
ATOM   2721  CG  ASP B 353      21.339 -19.291  19.729  1.00 92.33           C  
ATOM   2722  OD1 ASP B 353      20.713 -19.700  18.727  1.00 92.33           O  
ATOM   2723  OD2 ASP B 353      22.223 -19.970  20.294  1.00 92.33           O1-
ATOM   2724  N   THR B 354      17.604 -18.040  20.388  1.00 93.78           N  
ATOM   2725  CA  THR B 354      16.395 -18.234  21.180  1.00 93.78           C  
ATOM   2726  C   THR B 354      15.418 -17.081  20.967  1.00 93.78           C  
ATOM   2727  O   THR B 354      14.375 -17.015  21.621  1.00 93.78           O  
ATOM   2728  CB  THR B 354      16.723 -18.362  22.679  1.00 93.78           C  
ATOM   2729  CG2 THR B 354      17.644 -19.549  22.941  1.00 93.78           C  
ATOM   2730  OG1 THR B 354      17.369 -17.163  23.125  1.00 93.78           O  
ATOM   2731  N   SER B 355      15.737 -16.170  20.221  1.00 96.46           N  
ATOM   2732  CA  SER B 355      14.806 -15.106  19.860  1.00 96.46           C  
ATOM   2733  C   SER B 355      14.102 -15.410  18.541  1.00 96.46           C  
ATOM   2734  O   SER B 355      14.534 -16.286  17.789  1.00 96.46           O  
ATOM   2735  CB  SER B 355      15.535 -13.765  19.761  1.00 96.46           C  
ATOM   2736  OG  SER B 355      16.512 -13.799  18.735  1.00 96.46           O  
ATOM   2737  N   VAL B 356      12.972 -14.775  18.301  1.00 98.40           N  
ATOM   2738  CA  VAL B 356      12.147 -14.950  17.111  1.00 98.40           C  
ATOM   2739  C   VAL B 356      11.822 -13.588  16.503  1.00 98.40           C  
ATOM   2740  O   VAL B 356      11.589 -12.617  17.227  1.00 98.40           O  
ATOM   2741  CB  VAL B 356      10.844 -15.716  17.431  1.00 98.40           C  
ATOM   2742  CG1 VAL B 356       9.962 -15.824  16.188  1.00 98.40           C  
ATOM   2743  CG2 VAL B 356      11.163 -17.103  17.986  1.00 98.40           C  
ATOM   2744  N   GLY B 357      11.875 -13.465  15.217  1.00 98.62           N  
ATOM   2745  CA  GLY B 357      11.503 -12.225  14.555  1.00 98.62           C  
ATOM   2746  C   GLY B 357      10.015 -11.938  14.616  1.00 98.62           C  
ATOM   2747  O   GLY B 357       9.598 -10.899  15.131  1.00 98.62           O  
ATOM   2748  N   LEU B 358       9.184 -12.832  14.128  1.00 98.55           N  
ATOM   2749  CA  LEU B 358       7.740 -12.672  14.002  1.00 98.55           C  
ATOM   2750  C   LEU B 358       7.013 -13.949  14.410  1.00 98.55           C  
ATOM   2751  O   LEU B 358       7.340 -15.036  13.927  1.00 98.55           O  
ATOM   2752  CB  LEU B 358       7.365 -12.294  12.567  1.00 98.55           C  
ATOM   2753  CG  LEU B 358       5.870 -12.237  12.249  1.00 98.55           C  
ATOM   2754  CD1 LEU B 358       5.194 -11.146  13.073  1.00 98.55           C  
ATOM   2755  CD2 LEU B 358       5.648 -12.003  10.759  1.00 98.55           C  
ATOM   2756  N   VAL B 359       6.069 -13.851  15.248  1.00 97.73           N  
ATOM   2757  CA  VAL B 359       5.231 -14.976  15.650  1.00 97.73           C  
ATOM   2758  C   VAL B 359       3.802 -14.757  15.160  1.00 97.73           C  
ATOM   2759  O   VAL B 359       3.201 -13.712  15.426  1.00 97.73           O  
ATOM   2760  CB  VAL B 359       5.246 -15.176  17.182  1.00 97.73           C  
ATOM   2761  CG1 VAL B 359       4.148 -16.148  17.610  1.00 97.73           C  
ATOM   2762  CG2 VAL B 359       6.614 -15.675  17.641  1.00 97.73           C  
ATOM   2763  N   LEU B 360       3.245 -15.682  14.489  1.00 96.60           N  
ATOM   2764  CA  LEU B 360       1.879 -15.726  13.979  1.00 96.60           C  
ATOM   2765  C   LEU B 360       1.151 -16.969  14.480  1.00 96.60           C  
ATOM   2766  O   LEU B 360       1.451 -18.085  14.049  1.00 96.60           O  
ATOM   2767  CB  LEU B 360       1.878 -15.702  12.448  1.00 96.60           C  
ATOM   2768  CG  LEU B 360       2.660 -14.566  11.787  1.00 96.60           C  
ATOM   2769  CD1 LEU B 360       2.818 -14.830  10.294  1.00 96.60           C  
ATOM   2770  CD2 LEU B 360       1.967 -13.229  12.029  1.00 96.60           C  
ATOM   2771  N   ASN B 361       0.290 -16.860  15.343  1.00 93.98           N  
ATOM   2772  CA  ASN B 361      -0.495 -17.924  15.960  1.00 93.98           C  
ATOM   2773  C   ASN B 361      -1.982 -17.581  15.986  1.00 93.98           C  
ATOM   2774  O   ASN B 361      -2.352 -16.421  16.177  1.00 93.98           O  
ATOM   2775  CB  ASN B 361       0.009 -18.212  17.375  1.00 93.98           C  
ATOM   2776  CG  ASN B 361      -0.840 -19.238  18.100  1.00 93.98           C  
ATOM   2777  ND2 ASN B 361      -1.359 -18.863  19.263  1.00 93.98           N  
ATOM   2778  OD1 ASN B 361      -1.026 -20.359  17.619  1.00 93.98           O  
ATOM   2779  N   LYS B 362      -2.871 -18.523  15.772  1.00 91.45           N  
ATOM   2780  CA  LYS B 362      -4.315 -18.333  15.873  1.00 91.45           C  
ATOM   2781  C   LYS B 362      -4.780 -17.171  15.001  1.00 91.45           C  
ATOM   2782  O   LYS B 362      -5.368 -16.209  15.500  1.00 91.45           O  
ATOM   2783  CB  LYS B 362      -4.725 -18.094  17.327  1.00 91.45           C  
ATOM   2784  CG  LYS B 362      -6.217 -18.247  17.583  1.00 91.45           C  
ATOM   2785  CD  LYS B 362      -6.551 -18.079  19.060  1.00 91.45           C  
ATOM   2786  CE  LYS B 362      -8.042 -18.245  19.319  1.00 91.45           C  
ATOM   2787  NZ  LYS B 362      -8.385 -18.008  20.753  1.00 91.45           N1+
ATOM   2788  N   MET B 363      -4.603 -17.267  13.715  1.00 89.87           N  
ATOM   2789  CA  MET B 363      -4.840 -16.175  12.776  1.00 89.87           C  
ATOM   2790  C   MET B 363      -6.056 -16.464  11.901  1.00 89.87           C  
ATOM   2791  O   MET B 363      -6.221 -17.582  11.410  1.00 89.87           O  
ATOM   2792  CB  MET B 363      -3.609 -15.940  11.900  1.00 89.87           C  
ATOM   2793  CG  MET B 363      -2.404 -15.414  12.663  1.00 89.87           C  
ATOM   2794  SD  MET B 363      -1.958 -13.702  12.178  1.00 89.87           S  
ATOM   2795  CE  MET B 363      -1.379 -13.989  10.483  1.00 89.87           C  
ATOM   2796  N   TRP B 364      -6.925 -15.409  11.792  1.00 91.04           N  
ATOM   2797  CA  TRP B 364      -8.013 -15.427  10.819  1.00 91.04           C  
ATOM   2798  C   TRP B 364      -7.905 -14.246   9.860  1.00 91.04           C  
ATOM   2799  O   TRP B 364      -8.130 -13.098  10.251  1.00 91.04           O  
ATOM   2800  CB  TRP B 364      -9.369 -15.403  11.529  1.00 91.04           C  
ATOM   2801  CG  TRP B 364      -9.782 -16.726  12.100  1.00 91.04           C  
ATOM   2802  CD1 TRP B 364     -10.561 -17.676  11.500  1.00 91.04           C  
ATOM   2803  CD2 TRP B 364      -9.439 -17.244  13.389  1.00 91.04           C  
ATOM   2804  CE2 TRP B 364     -10.045 -18.515  13.503  1.00 91.04           C  
ATOM   2805  CE3 TRP B 364      -8.676 -16.757  14.459  1.00 91.04           C  
ATOM   2806  NE1 TRP B 364     -10.723 -18.754  12.339  1.00 91.04           N  
ATOM   2807  CZ2 TRP B 364      -9.911 -19.306  14.647  1.00 91.04           C  
ATOM   2808  CZ3 TRP B 364      -8.544 -17.546  15.596  1.00 91.04           C  
ATOM   2809  CH2 TRP B 364      -9.160 -18.805  15.679  1.00 91.04           C  
ATOM   2810  N   TYR B 365      -7.495 -14.444   8.528  1.00 89.27           N  
ATOM   2811  CA  TYR B 365      -7.664 -13.525   7.409  1.00 89.27           C  
ATOM   2812  C   TYR B 365      -6.648 -12.391   7.476  1.00 89.27           C  
ATOM   2813  O   TYR B 365      -6.981 -11.233   7.213  1.00 89.27           O  
ATOM   2814  CB  TYR B 365      -9.084 -12.952   7.392  1.00 89.27           C  
ATOM   2815  CG  TYR B 365     -10.130 -13.909   7.912  1.00 89.27           C  
ATOM   2816  CD1 TYR B 365     -10.186 -15.224   7.458  1.00 89.27           C  
ATOM   2817  CD2 TYR B 365     -11.065 -13.498   8.857  1.00 89.27           C  
ATOM   2818  CE1 TYR B 365     -11.149 -16.109   7.933  1.00 89.27           C  
ATOM   2819  CE2 TYR B 365     -12.032 -14.374   9.339  1.00 89.27           C  
ATOM   2820  CZ  TYR B 365     -12.066 -15.675   8.872  1.00 89.27           C  
ATOM   2821  OH  TYR B 365     -13.022 -16.546   9.345  1.00 89.27           O  
ATOM   2822  N   ASP B 366      -5.484 -12.531   8.002  1.00 89.68           N  
ATOM   2823  CA  ASP B 366      -4.468 -11.487   8.104  1.00 89.68           C  
ATOM   2824  C   ASP B 366      -3.530 -11.515   6.900  1.00 89.68           C  
ATOM   2825  O   ASP B 366      -3.431 -12.529   6.206  1.00 89.68           O  
ATOM   2826  CB  ASP B 366      -3.668 -11.643   9.399  1.00 89.68           C  
ATOM   2827  CG  ASP B 366      -4.535 -11.579  10.644  1.00 89.68           C  
ATOM   2828  OD1 ASP B 366      -5.175 -10.534  10.888  1.00 89.68           O  
ATOM   2829  OD2 ASP B 366      -4.576 -12.582  11.389  1.00 89.68           O1-
ATOM   2830  N   LYS B 367      -2.887 -10.386   6.639  1.00 91.57           N  
ATOM   2831  CA  LYS B 367      -1.912 -10.245   5.561  1.00 91.57           C  
ATOM   2832  C   LYS B 367      -0.616  -9.619   6.070  1.00 91.57           C  
ATOM   2833  O   LYS B 367      -0.625  -8.509   6.606  1.00 91.57           O  
ATOM   2834  CB  LYS B 367      -2.489  -9.402   4.422  1.00 91.57           C  
ATOM   2835  CG  LYS B 367      -3.499 -10.140   3.557  1.00 91.57           C  
ATOM   2836  CD  LYS B 367      -3.845  -9.348   2.303  1.00 91.57           C  
ATOM   2837  CE  LYS B 367      -4.879 -10.071   1.451  1.00 91.57           C  
ATOM   2838  NZ  LYS B 367      -5.132  -9.358   0.163  1.00 91.57           N1+
ATOM   2839  N   ILE B 368       0.394 -10.295   5.920  1.00 94.64           N  
ATOM   2840  CA  ILE B 368       1.753  -9.841   6.192  1.00 94.64           C  
ATOM   2841  C   ILE B 368       2.495  -9.615   4.877  1.00 94.64           C  
ATOM   2842  O   ILE B 368       2.706 -10.555   4.107  1.00 94.64           O  
ATOM   2843  CB  ILE B 368       2.521 -10.852   7.074  1.00 94.64           C  
ATOM   2844  CG1 ILE B 368       1.654 -11.292   8.260  1.00 94.64           C  
ATOM   2845  CG2 ILE B 368       3.844 -10.251   7.557  1.00 94.64           C  
ATOM   2846  CD1 ILE B 368       1.309 -10.167   9.226  1.00 94.64           C  
ATOM   2847  N   SER B 369       2.851  -8.441   4.612  1.00 92.77           N  
ATOM   2848  CA  SER B 369       3.378  -8.122   3.290  1.00 92.77           C  
ATOM   2849  C   SER B 369       4.703  -7.372   3.389  1.00 92.77           C  
ATOM   2850  O   SER B 369       4.790  -6.341   4.060  1.00 92.77           O  
ATOM   2851  CB  SER B 369       2.370  -7.288   2.497  1.00 92.77           C  
ATOM   2852  OG  SER B 369       1.105  -7.290   3.135  1.00 92.77           O  
ATOM   2853  N   ASP B 370       5.713  -7.904   2.699  1.00 92.53           N  
ATOM   2854  CA  ASP B 370       6.997  -7.234   2.516  1.00 92.53           C  
ATOM   2855  C   ASP B 370       7.696  -7.010   3.855  1.00 92.53           C  
ATOM   2856  O   ASP B 370       8.049  -5.879   4.195  1.00 92.53           O  
ATOM   2857  CB  ASP B 370       6.807  -5.899   1.792  1.00 92.53           C  
ATOM   2858  CG  ASP B 370       8.068  -5.417   1.096  1.00 92.53           C  
ATOM   2859  OD1 ASP B 370       9.097  -6.125   1.139  1.00 92.53           O  
ATOM   2860  OD2 ASP B 370       8.033  -4.318   0.501  1.00 92.53           O1-
ATOM   2861  N   VAL B 371       7.866  -8.002   4.535  1.00 95.83           N  
ATOM   2862  CA  VAL B 371       8.593  -7.992   5.800  1.00 95.83           C  
ATOM   2863  C   VAL B 371       9.947  -8.676   5.624  1.00 95.83           C  
ATOM   2864  O   VAL B 371      10.053  -9.684   4.921  1.00 95.83           O  
ATOM   2865  CB  VAL B 371       7.788  -8.684   6.922  1.00 95.83           C  
ATOM   2866  CG1 VAL B 371       8.644  -8.851   8.177  1.00 95.83           C  
ATOM   2867  CG2 VAL B 371       6.522  -7.890   7.237  1.00 95.83           C  
ATOM   2868  N   PHE B 372      10.999  -8.134   6.142  1.00 96.27           N  
ATOM   2869  CA  PHE B 372      12.346  -8.690   6.115  1.00 96.27           C  
ATOM   2870  C   PHE B 372      12.850  -8.955   7.529  1.00 96.27           C  
ATOM   2871  O   PHE B 372      12.813  -8.068   8.384  1.00 96.27           O  
ATOM   2872  CB  PHE B 372      13.305  -7.745   5.385  1.00 96.27           C  
ATOM   2873  CG  PHE B 372      14.736  -8.211   5.387  1.00 96.27           C  
ATOM   2874  CD1 PHE B 372      15.682  -7.591   6.194  1.00 96.27           C  
ATOM   2875  CD2 PHE B 372      15.135  -9.270   4.582  1.00 96.27           C  
ATOM   2876  CE1 PHE B 372      17.008  -8.020   6.198  1.00 96.27           C  
ATOM   2877  CE2 PHE B 372      16.457  -9.705   4.581  1.00 96.27           C  
ATOM   2878  CZ  PHE B 372      17.392  -9.078   5.389  1.00 96.27           C  
ATOM   2879  N   ILE B 373      13.343 -10.143   7.809  1.00 98.28           N  
ATOM   2880  CA  ILE B 373      13.848 -10.534   9.120  1.00 98.28           C  
ATOM   2881  C   ILE B 373      15.292 -11.014   8.995  1.00 98.28           C  
ATOM   2882  O   ILE B 373      15.596 -11.880   8.171  1.00 98.28           O  
ATOM   2883  CB  ILE B 373      12.971 -11.635   9.758  1.00 98.28           C  
ATOM   2884  CG1 ILE B 373      11.496 -11.220   9.741  1.00 98.28           C  
ATOM   2885  CG2 ILE B 373      13.439 -11.938  11.185  1.00 98.28           C  
ATOM   2886  CD1 ILE B 373      10.547 -12.282  10.279  1.00 98.28           C  
ATOM   2887  N   SER B 374      16.101 -10.528   9.842  1.00 97.06           N  
ATOM   2888  CA  SER B 374      17.517 -10.873   9.766  1.00 97.06           C  
ATOM   2889  C   SER B 374      18.067 -11.259  11.135  1.00 97.06           C  
ATOM   2890  O   SER B 374      17.808 -10.576  12.129  1.00 97.06           O  
ATOM   2891  CB  SER B 374      18.324  -9.705   9.195  1.00 97.06           C  
ATOM   2892  OG  SER B 374      19.710 -10.001   9.200  1.00 97.06           O  
ATOM   2893  N   GLY B 375      18.871 -12.337  11.149  1.00 97.23           N  
ATOM   2894  CA  GLY B 375      19.644 -12.727  12.317  1.00 97.23           C  
ATOM   2895  C   GLY B 375      21.111 -12.351  12.214  1.00 97.23           C  
ATOM   2896  O   GLY B 375      21.935 -12.826  12.998  1.00 97.23           O  
ATOM   2897  N   HIS B 376      21.431 -11.534  11.274  1.00 94.31           N  
ATOM   2898  CA  HIS B 376      22.810 -11.089  11.105  1.00 94.31           C  
ATOM   2899  C   HIS B 376      23.277 -10.273  12.307  1.00 94.31           C  
ATOM   2900  O   HIS B 376      22.607  -9.321  12.714  1.00 94.31           O  
ATOM   2901  CB  HIS B 376      22.955 -10.265   9.824  1.00 94.31           C  
ATOM   2902  CG  HIS B 376      24.321  -9.686   9.634  1.00 94.31           C  
ATOM   2903  CD2 HIS B 376      24.751  -8.402   9.640  1.00 94.31           C  
ATOM   2904  ND1 HIS B 376      25.434 -10.465   9.403  1.00 94.31           N  
ATOM   2905  CE1 HIS B 376      26.492  -9.683   9.274  1.00 94.31           C  
ATOM   2906  NE2 HIS B 376      26.105  -8.427   9.413  1.00 94.31           N  
ATOM   2907  N   ASP B 377      24.344 -10.655  12.885  1.00 93.35           N  
ATOM   2908  CA  ASP B 377      25.010  -9.969  13.988  1.00 93.35           C  
ATOM   2909  C   ASP B 377      26.393  -9.473  13.571  1.00 93.35           C  
ATOM   2910  O   ASP B 377      27.316 -10.270  13.390  1.00 93.35           O  
ATOM   2911  CB  ASP B 377      25.127 -10.894  15.202  1.00 93.35           C  
ATOM   2912  CG  ASP B 377      25.661 -10.188  16.436  1.00 93.35           C  
ATOM   2913  OD1 ASP B 377      26.286  -9.114  16.301  1.00 93.35           O  
ATOM   2914  OD2 ASP B 377      25.457 -10.712  17.552  1.00 93.35           O1-
ATOM   2915  N   PRO B 378      26.513  -8.163  13.450  1.00 91.10           N  
ATOM   2916  CA  PRO B 378      27.777  -7.609  12.960  1.00 91.10           C  
ATOM   2917  C   PRO B 378      28.950  -7.899  13.893  1.00 91.10           C  
ATOM   2918  O   PRO B 378      30.110  -7.771  13.492  1.00 91.10           O  
ATOM   2919  CB  PRO B 378      27.498  -6.106  12.885  1.00 91.10           C  
ATOM   2920  CG  PRO B 378      26.195  -5.923  13.595  1.00 91.10           C  
ATOM   2921  CD  PRO B 378      25.578  -7.275  13.815  1.00 91.10           C  
ATOM   2922  N   SER B 379      28.738  -8.281  15.097  1.00 92.58           N  
ATOM   2923  CA  SER B 379      29.783  -8.581  16.070  1.00 92.58           C  
ATOM   2924  C   SER B 379      30.255 -10.026  15.947  1.00 92.58           C  
ATOM   2925  O   SER B 379      31.226 -10.425  16.593  1.00 92.58           O  
ATOM   2926  CB  SER B 379      29.285  -8.317  17.491  1.00 92.58           C  
ATOM   2927  OG  SER B 379      28.340  -9.298  17.883  1.00 92.58           O  
ATOM   2928  N   LYS B 380      29.610 -10.858  15.167  1.00 92.25           N  
ATOM   2929  CA  LYS B 380      29.927 -12.266  14.952  1.00 92.25           C  
ATOM   2930  C   LYS B 380      30.552 -12.486  13.577  1.00 92.25           C  
ATOM   2931  O   LYS B 380      30.548 -11.583  12.737  1.00 92.25           O  
ATOM   2932  CB  LYS B 380      28.672 -13.128  15.100  1.00 92.25           C  
ATOM   2933  CG  LYS B 380      27.943 -12.937  16.422  1.00 92.25           C  
ATOM   2934  CD  LYS B 380      28.759 -13.470  17.593  1.00 92.25           C  
ATOM   2935  CE  LYS B 380      27.986 -13.379  18.901  1.00 92.25           C  
ATOM   2936  NZ  LYS B 380      28.780 -13.907  20.051  1.00 92.25           N1+
ATOM   2937  N   PRO B 381      31.162 -13.634  13.364  1.00 91.07           N  
ATOM   2938  CA  PRO B 381      31.740 -13.929  12.051  1.00 91.07           C  
ATOM   2939  C   PRO B 381      30.705 -13.891  10.929  1.00 91.07           C  
ATOM   2940  O   PRO B 381      29.546 -14.258  11.140  1.00 91.07           O  
ATOM   2941  CB  PRO B 381      32.305 -15.341  12.224  1.00 91.07           C  
ATOM   2942  CG  PRO B 381      32.426 -15.525  13.702  1.00 91.07           C  
ATOM   2943  CD  PRO B 381      31.400 -14.660  14.376  1.00 91.07           C  
ATOM   2944  N   LYS B 382      31.133 -13.473   9.828  1.00 89.07           N  
ATOM   2945  CA  LYS B 382      30.283 -13.469   8.641  1.00 89.07           C  
ATOM   2946  C   LYS B 382      29.719 -14.860   8.365  1.00 89.07           C  
ATOM   2947  O   LYS B 382      30.434 -15.858   8.471  1.00 89.07           O  
ATOM   2948  CB  LYS B 382      31.062 -12.968   7.424  1.00 89.07           C  
ATOM   2949  CG  LYS B 382      30.183 -12.427   6.306  1.00 89.07           C  
ATOM   2950  CD  LYS B 382      31.015 -11.915   5.138  1.00 89.07           C  
ATOM   2951  CE  LYS B 382      30.136 -11.436   3.991  1.00 89.07           C  
ATOM   2952  NZ  LYS B 382      30.946 -11.040   2.800  1.00 89.07           N1+
ATOM   2953  N   GLY B 383      28.422 -14.803   8.015  1.00 87.53           N  
ATOM   2954  CA  GLY B 383      27.783 -16.076   7.725  1.00 87.53           C  
ATOM   2955  C   GLY B 383      27.115 -16.698   8.938  1.00 87.53           C  
ATOM   2956  O   GLY B 383      26.430 -17.716   8.821  1.00 87.53           O  
ATOM   2957  N   SER B 384      27.299 -16.097  10.095  1.00 91.65           N  
ATOM   2958  CA  SER B 384      26.646 -16.630  11.286  1.00 91.65           C  
ATOM   2959  C   SER B 384      25.127 -16.570  11.158  1.00 91.65           C  
ATOM   2960  O   SER B 384      24.593 -15.718  10.445  1.00 91.65           O  
ATOM   2961  CB  SER B 384      27.091 -15.863  12.531  1.00 91.65           C  
ATOM   2962  OG  SER B 384      27.769 -14.671  12.172  1.00 91.65           O  
ATOM   2963  N   ARG B 385      24.502 -17.510  11.719  1.00 96.44           N  
ATOM   2964  CA  ARG B 385      23.059 -17.720  11.666  1.00 96.44           C  
ATOM   2965  C   ARG B 385      22.465 -17.796  13.069  1.00 96.44           C  
ATOM   2966  O   ARG B 385      22.871 -18.634  13.876  1.00 96.44           O  
ATOM   2967  CB  ARG B 385      22.729 -18.996  10.888  1.00 96.44           C  
ATOM   2968  CG  ARG B 385      23.298 -19.022   9.479  1.00 96.44           C  
ATOM   2969  CD  ARG B 385      23.208 -20.410   8.860  1.00 96.44           C  
ATOM   2970  NE  ARG B 385      23.803 -20.446   7.527  1.00 96.44           N  
ATOM   2971  CZ  ARG B 385      23.950 -21.544   6.791  1.00 96.44           C  
ATOM   2972  NH1 ARG B 385      23.546 -22.724   7.247  1.00 96.44           N1+
ATOM   2973  NH2 ARG B 385      24.505 -21.463   5.591  1.00 96.44           N  
ATOM   2974  N   TRP B 386      21.461 -16.894  13.344  1.00 96.19           N  
ATOM   2975  CA  TRP B 386      20.951 -16.857  14.711  1.00 96.19           C  
ATOM   2976  C   TRP B 386      19.433 -16.711  14.722  1.00 96.19           C  
ATOM   2977  O   TRP B 386      18.869 -15.965  13.917  1.00 96.19           O  
ATOM   2978  CB  TRP B 386      21.593 -15.708  15.494  1.00 96.19           C  
ATOM   2979  CG  TRP B 386      23.092 -15.738  15.500  1.00 96.19           C  
ATOM   2980  CD1 TRP B 386      23.935 -14.945  14.772  1.00 96.19           C  
ATOM   2981  CD2 TRP B 386      23.925 -16.610  16.270  1.00 96.19           C  
ATOM   2982  CE2 TRP B 386      25.265 -16.289  15.959  1.00 96.19           C  
ATOM   2983  CE3 TRP B 386      23.669 -17.631  17.194  1.00 96.19           C  
ATOM   2984  NE1 TRP B 386      25.243 -15.272  15.043  1.00 96.19           N  
ATOM   2985  CZ2 TRP B 386      26.347 -16.955  16.540  1.00 96.19           C  
ATOM   2986  CZ3 TRP B 386      24.747 -18.292  17.772  1.00 96.19           C  
ATOM   2987  CH2 TRP B 386      26.068 -17.950  17.441  1.00 96.19           C  
ATOM   2988  N   GLY B 387      18.774 -17.459  15.694  1.00 97.21           N  
ATOM   2989  CA  GLY B 387      17.361 -17.269  15.977  1.00 97.21           C  
ATOM   2990  C   GLY B 387      16.455 -17.863  14.914  1.00 97.21           C  
ATOM   2991  O   GLY B 387      16.885 -18.709  14.127  1.00 97.21           O  
ATOM   2992  N   THR B 388      15.155 -17.596  15.004  1.00 98.32           N  
ATOM   2993  CA  THR B 388      14.115 -18.024  14.074  1.00 98.32           C  
ATOM   2994  C   THR B 388      13.444 -16.819  13.421  1.00 98.32           C  
ATOM   2995  O   THR B 388      13.128 -15.837  14.096  1.00 98.32           O  
ATOM   2996  CB  THR B 388      13.053 -18.885  14.781  1.00 98.32           C  
ATOM   2997  CG2 THR B 388      12.013 -19.400  13.791  1.00 98.32           C  
ATOM   2998  OG1 THR B 388      13.693 -20.003  15.409  1.00 98.32           O  
ATOM   2999  N   GLY B 389      13.288 -16.833  12.122  1.00 98.28           N  
ATOM   3000  CA  GLY B 389      12.649 -15.737  11.412  1.00 98.28           C  
ATOM   3001  C   GLY B 389      11.172 -15.599  11.731  1.00 98.28           C  
ATOM   3002  O   GLY B 389      10.788 -14.790  12.578  1.00 98.28           O  
ATOM   3003  N   VAL B 390      10.366 -16.449  11.214  1.00 97.72           N  
ATOM   3004  CA  VAL B 390       8.922 -16.411  11.420  1.00 97.72           C  
ATOM   3005  C   VAL B 390       8.445 -17.748  11.981  1.00 97.72           C  
ATOM   3006  O   VAL B 390       8.827 -18.810  11.483  1.00 97.72           O  
ATOM   3007  CB  VAL B 390       8.171 -16.083  10.110  1.00 97.72           C  
ATOM   3008  CG1 VAL B 390       7.623 -17.357   9.469  1.00 97.72           C  
ATOM   3009  CG2 VAL B 390       7.043 -15.089  10.378  1.00 97.72           C  
ATOM   3010  N   VAL B 391       7.685 -17.753  12.967  1.00 97.24           N  
ATOM   3011  CA  VAL B 391       6.993 -18.911  13.524  1.00 97.24           C  
ATOM   3012  C   VAL B 391       5.508 -18.843  13.176  1.00 97.24           C  
ATOM   3013  O   VAL B 391       4.828 -17.871  13.515  1.00 97.24           O  
ATOM   3014  CB  VAL B 391       7.178 -18.999  15.056  1.00 97.24           C  
ATOM   3015  CG1 VAL B 391       6.334 -20.132  15.637  1.00 97.24           C  
ATOM   3016  CG2 VAL B 391       8.652 -19.194  15.404  1.00 97.24           C  
ATOM   3017  N   ILE B 392       5.036 -19.749  12.484  1.00 95.82           N  
ATOM   3018  CA  ILE B 392       3.618 -19.922  12.191  1.00 95.82           C  
ATOM   3019  C   ILE B 392       3.092 -21.166  12.904  1.00 95.82           C  
ATOM   3020  O   ILE B 392       3.490 -22.288  12.583  1.00 95.82           O  
ATOM   3021  CB  ILE B 392       3.364 -20.028  10.671  1.00 95.82           C  
ATOM   3022  CG1 ILE B 392       3.940 -18.806   9.946  1.00 95.82           C  
ATOM   3023  CG2 ILE B 392       1.867 -20.180  10.383  1.00 95.82           C  
ATOM   3024  CD1 ILE B 392       3.893 -18.907   8.428  1.00 95.82           C  
ATOM   3025  N   GLU B 393       2.174 -20.954  13.738  1.00 92.39           N  
ATOM   3026  CA  GLU B 393       1.741 -22.094  14.541  1.00 92.39           C  
ATOM   3027  C   GLU B 393       0.239 -22.044  14.805  1.00 92.39           C  
ATOM   3028  O   GLU B 393      -0.351 -20.963  14.868  1.00 92.39           O  
ATOM   3029  CB  GLU B 393       2.507 -22.141  15.866  1.00 92.39           C  
ATOM   3030  CG  GLU B 393       1.781 -22.897  16.969  1.00 92.39           C  
ATOM   3031  CD  GLU B 393       2.589 -23.007  18.252  1.00 92.39           C  
ATOM   3032  OE1 GLU B 393       2.108 -23.638  19.221  1.00 92.39           O  
ATOM   3033  OE2 GLU B 393       3.713 -22.458  18.290  1.00 92.39           O1-
ATOM   3034  N   SER B 394      -0.449 -23.141  14.827  1.00 91.87           N  
ATOM   3035  CA  SER B 394      -1.794 -23.350  15.353  1.00 91.87           C  
ATOM   3036  C   SER B 394      -1.755 -24.040  16.712  1.00 91.87           C  
ATOM   3037  O   SER B 394      -2.203 -25.181  16.848  1.00 91.87           O  
ATOM   3038  CB  SER B 394      -2.629 -24.178  14.375  1.00 91.87           C  
ATOM   3039  OG  SER B 394      -1.973 -25.393  14.057  1.00 91.87           O  
ATOM   3040  N   LYS B 395      -1.174 -23.313  17.704  1.00 89.19           N  
ATOM   3041  CA  LYS B 395      -1.019 -23.827  19.061  1.00 89.19           C  
ATOM   3042  C   LYS B 395      -2.375 -24.131  19.692  1.00 89.19           C  
ATOM   3043  O   LYS B 395      -2.937 -23.294  20.402  1.00 89.19           O  
ATOM   3044  CB  LYS B 395      -0.249 -22.831  19.929  1.00 89.19           C  
ATOM   3045  CG  LYS B 395       0.119 -23.363  21.306  1.00 89.19           C  
ATOM   3046  CD  LYS B 395       0.855 -22.316  22.132  1.00 89.19           C  
ATOM   3047  CE  LYS B 395       1.149 -22.819  23.539  1.00 89.19           C  
ATOM   3048  NZ  LYS B 395       1.215 -21.698  24.525  1.00 89.19           N1+
ATOM   3049  N   TYR B 396      -2.754 -25.348  19.609  1.00 87.51           N  
ATOM   3050  CA  TYR B 396      -4.108 -25.742  19.982  1.00 87.51           C  
ATOM   3051  C   TYR B 396      -4.192 -26.060  21.470  1.00 87.51           C  
ATOM   3052  O   TYR B 396      -3.303 -26.713  22.023  1.00 87.51           O  
ATOM   3053  CB  TYR B 396      -4.561 -26.953  19.163  1.00 87.51           C  
ATOM   3054  CG  TYR B 396      -5.908 -27.496  19.576  1.00 87.51           C  
ATOM   3055  CD1 TYR B 396      -6.008 -28.653  20.347  1.00 87.51           C  
ATOM   3056  CD2 TYR B 396      -7.082 -26.855  19.196  1.00 87.51           C  
ATOM   3057  CE1 TYR B 396      -7.246 -29.158  20.728  1.00 87.51           C  
ATOM   3058  CE2 TYR B 396      -8.326 -27.351  19.572  1.00 87.51           C  
ATOM   3059  CZ  TYR B 396      -8.398 -28.501  20.337  1.00 87.51           C  
ATOM   3060  OH  TYR B 396      -9.627 -28.997  20.712  1.00 87.51           O  
ATOM   3061  N   SER B 397      -5.203 -25.509  22.137  1.00 87.84           N  
ATOM   3062  CA  SER B 397      -5.655 -25.908  23.466  1.00 87.84           C  
ATOM   3063  C   SER B 397      -7.124 -26.317  23.450  1.00 87.84           C  
ATOM   3064  O   SER B 397      -7.950 -25.662  22.810  1.00 87.84           O  
ATOM   3065  CB  SER B 397      -5.444 -24.772  24.468  1.00 87.84           C  
ATOM   3066  OG  SER B 397      -5.999 -25.104  25.729  1.00 87.84           O  
ATOM   3067  N   SER B 398      -7.489 -27.383  24.090  1.00 88.17           N  
ATOM   3068  CA  SER B 398      -8.875 -27.824  24.210  1.00 88.17           C  
ATOM   3069  C   SER B 398      -9.563 -27.166  25.401  1.00 88.17           C  
ATOM   3070  O   SER B 398     -10.768 -27.334  25.600  1.00 88.17           O  
ATOM   3071  CB  SER B 398      -8.944 -29.346  24.349  1.00 88.17           C  
ATOM   3072  OG  SER B 398      -8.268 -29.776  25.518  1.00 88.17           O  
ATOM   3073  N   ASP B 399      -8.848 -26.416  26.264  1.00 91.32           N  
ATOM   3074  CA  ASP B 399      -9.392 -25.685  27.405  1.00 91.32           C  
ATOM   3075  C   ASP B 399     -10.027 -24.369  26.962  1.00 91.32           C  
ATOM   3076  O   ASP B 399      -9.326 -23.448  26.537  1.00 91.32           O  
ATOM   3077  CB  ASP B 399      -8.299 -25.420  28.442  1.00 91.32           C  
ATOM   3078  CG  ASP B 399      -8.818 -24.715  29.683  1.00 91.32           C  
ATOM   3079  OD1 ASP B 399     -10.019 -24.372  29.733  1.00 91.32           O  
ATOM   3080  OD2 ASP B 399      -8.018 -24.499  30.619  1.00 91.32           O1-
ATOM   3081  N   PRO B 400     -11.292 -24.241  27.062  1.00 90.38           N  
ATOM   3082  CA  PRO B 400     -11.975 -23.019  26.632  1.00 90.38           C  
ATOM   3083  C   PRO B 400     -11.485 -21.777  27.372  1.00 90.38           C  
ATOM   3084  O   PRO B 400     -11.709 -20.653  26.915  1.00 90.38           O  
ATOM   3085  CB  PRO B 400     -13.444 -23.303  26.956  1.00 90.38           C  
ATOM   3086  CG  PRO B 400     -13.469 -24.733  27.392  1.00 90.38           C  
ATOM   3087  CD  PRO B 400     -12.054 -25.198  27.584  1.00 90.38           C  
ATOM   3088  N   ALA B 401     -10.835 -22.006  28.516  1.00 88.61           N  
ATOM   3089  CA  ALA B 401     -10.309 -20.875  29.277  1.00 88.61           C  
ATOM   3090  C   ALA B 401      -8.963 -20.420  28.721  1.00 88.61           C  
ATOM   3091  O   ALA B 401      -8.492 -19.324  29.037  1.00 88.61           O  
ATOM   3092  CB  ALA B 401     -10.174 -21.243  30.752  1.00 88.61           C  
ATOM   3093  N   SER B 402      -8.391 -21.227  27.894  1.00 88.48           N  
ATOM   3094  CA  SER B 402      -7.100 -20.886  27.307  1.00 88.48           C  
ATOM   3095  C   SER B 402      -7.258 -19.890  26.163  1.00 88.48           C  
ATOM   3096  O   SER B 402      -8.187 -20.002  25.360  1.00 88.48           O  
ATOM   3097  CB  SER B 402      -6.390 -22.144  26.804  1.00 88.48           C  
ATOM   3098  OG  SER B 402      -5.226 -21.805  26.069  1.00 88.48           O  
ATOM   3099  N   PRO B 403      -6.294 -19.034  26.008  1.00 87.94           N  
ATOM   3100  CA  PRO B 403      -6.308 -18.161  24.831  1.00 87.94           C  
ATOM   3101  C   PRO B 403      -6.060 -18.920  23.530  1.00 87.94           C  
ATOM   3102  O   PRO B 403      -6.366 -18.414  22.448  1.00 87.94           O  
ATOM   3103  CB  PRO B 403      -5.174 -17.172  25.112  1.00 87.94           C  
ATOM   3104  CG  PRO B 403      -4.453 -17.743  26.291  1.00 87.94           C  
ATOM   3105  CD  PRO B 403      -5.294 -18.839  26.879  1.00 87.94           C  
ATOM   3106  N   ASP B 404      -5.593 -20.077  23.619  1.00 89.68           N  
ATOM   3107  CA  ASP B 404      -5.278 -20.888  22.447  1.00 89.68           C  
ATOM   3108  C   ASP B 404      -6.420 -21.846  22.118  1.00 89.68           C  
ATOM   3109  O   ASP B 404      -6.245 -22.786  21.340  1.00 89.68           O  
ATOM   3110  CB  ASP B 404      -3.982 -21.672  22.670  1.00 89.68           C  
ATOM   3111  CG  ASP B 404      -2.757 -20.779  22.756  1.00 89.68           C  
ATOM   3112  OD1 ASP B 404      -2.623 -19.845  21.935  1.00 89.68           O  
ATOM   3113  OD2 ASP B 404      -1.915 -21.013  23.650  1.00 89.68           O1-
ATOM   3114  N   TYR B 405      -7.501 -21.639  22.786  1.00 88.93           N  
ATOM   3115  CA  TYR B 405      -8.659 -22.477  22.493  1.00 88.93           C  
ATOM   3116  C   TYR B 405      -9.032 -22.396  21.017  1.00 88.93           C  
ATOM   3117  O   TYR B 405      -9.240 -21.304  20.482  1.00 88.93           O  
ATOM   3118  CB  TYR B 405      -9.854 -22.064  23.357  1.00 88.93           C  
ATOM   3119  CG  TYR B 405     -11.115 -22.839  23.060  1.00 88.93           C  
ATOM   3120  CD1 TYR B 405     -12.228 -22.209  22.507  1.00 88.93           C  
ATOM   3121  CD2 TYR B 405     -11.196 -24.200  23.331  1.00 88.93           C  
ATOM   3122  CE1 TYR B 405     -13.393 -22.919  22.234  1.00 88.93           C  
ATOM   3123  CE2 TYR B 405     -12.355 -24.920  23.061  1.00 88.93           C  
ATOM   3124  CZ  TYR B 405     -13.447 -24.271  22.513  1.00 88.93           C  
ATOM   3125  OH  TYR B 405     -14.597 -24.979  22.244  1.00 88.93           O  
ATOM   3126  N   GLY B 406      -8.996 -23.506  20.376  1.00 85.54           N  
ATOM   3127  CA  GLY B 406      -9.433 -23.590  18.992  1.00 85.54           C  
ATOM   3128  C   GLY B 406      -8.454 -22.961  18.018  1.00 85.54           C  
ATOM   3129  O   GLY B 406      -8.816 -22.649  16.882  1.00 85.54           O  
ATOM   3130  N   ALA B 407      -7.295 -22.727  18.425  1.00 90.10           N  
ATOM   3131  CA  ALA B 407      -6.306 -22.057  17.584  1.00 90.10           C  
ATOM   3132  C   ALA B 407      -6.131 -22.787  16.255  1.00 90.10           C  
ATOM   3133  O   ALA B 407      -5.867 -23.991  16.231  1.00 90.10           O  
ATOM   3134  CB  ALA B 407      -4.968 -21.958  18.313  1.00 90.10           C  
ATOM   3135  N   GLN B 408      -6.251 -22.089  15.183  1.00 90.93           N  
ATOM   3136  CA  GLN B 408      -6.025 -22.470  13.792  1.00 90.93           C  
ATOM   3137  C   GLN B 408      -5.390 -21.327  13.005  1.00 90.93           C  
ATOM   3138  O   GLN B 408      -5.235 -20.220  13.524  1.00 90.93           O  
ATOM   3139  CB  GLN B 408      -7.337 -22.897  13.132  1.00 90.93           C  
ATOM   3140  CG  GLN B 408      -8.052 -24.027  13.860  1.00 90.93           C  
ATOM   3141  CD  GLN B 408      -9.398 -24.361  13.245  1.00 90.93           C  
ATOM   3142  NE2 GLN B 408      -9.881 -25.573  13.497  1.00 90.93           N  
ATOM   3143  OE1 GLN B 408     -10.001 -23.536  12.550  1.00 90.93           O  
ATOM   3144  N   ILE B 409      -4.991 -21.669  11.870  1.00 92.88           N  
ATOM   3145  CA  ILE B 409      -4.661 -20.666  10.864  1.00 92.88           C  
ATOM   3146  C   ILE B 409      -5.630 -20.775   9.689  1.00 92.88           C  
ATOM   3147  O   ILE B 409      -5.599 -21.754   8.939  1.00 92.88           O  
ATOM   3148  CB  ILE B 409      -3.203 -20.818  10.372  1.00 92.88           C  
ATOM   3149  CG1 ILE B 409      -2.228 -20.698  11.549  1.00 92.88           C  
ATOM   3150  CG2 ILE B 409      -2.887 -19.780   9.291  1.00 92.88           C  
ATOM   3151  CD1 ILE B 409      -1.543 -19.342  11.650  1.00 92.88           C  
ATOM   3152  N   ASN B 410      -6.542 -19.814   9.610  1.00 92.15           N  
ATOM   3153  CA  ASN B 410      -7.525 -19.760   8.534  1.00 92.15           C  
ATOM   3154  C   ASN B 410      -7.216 -18.638   7.547  1.00 92.15           C  
ATOM   3155  O   ASN B 410      -7.556 -17.479   7.791  1.00 92.15           O  
ATOM   3156  CB  ASN B 410      -8.936 -19.591   9.104  1.00 92.15           C  
ATOM   3157  CG  ASN B 410      -9.459 -20.858   9.751  1.00 92.15           C  
ATOM   3158  ND2 ASN B 410     -10.607 -20.757  10.411  1.00 92.15           N  
ATOM   3159  OD1 ASN B 410      -8.836 -21.920   9.660  1.00 92.15           O  
ATOM   3160  N   ALA B 411      -6.556 -18.970   6.403  1.00 92.86           N  
ATOM   3161  CA  ALA B 411      -6.274 -18.045   5.308  1.00 92.86           C  
ATOM   3162  C   ALA B 411      -5.261 -16.986   5.732  1.00 92.86           C  
ATOM   3163  O   ALA B 411      -5.629 -15.843   6.012  1.00 92.86           O  
ATOM   3164  CB  ALA B 411      -7.562 -17.383   4.825  1.00 92.86           C  
ATOM   3165  N   LEU B 412      -4.075 -17.201   5.703  1.00 93.18           N  
ATOM   3166  CA  LEU B 412      -2.960 -16.319   6.032  1.00 93.18           C  
ATOM   3167  C   LEU B 412      -2.051 -16.118   4.825  1.00 93.18           C  
ATOM   3168  O   LEU B 412      -1.579 -17.090   4.229  1.00 93.18           O  
ATOM   3169  CB  LEU B 412      -2.155 -16.887   7.204  1.00 93.18           C  
ATOM   3170  CG  LEU B 412      -0.861 -16.151   7.557  1.00 93.18           C  
ATOM   3171  CD1 LEU B 412      -1.170 -14.739   8.042  1.00 93.18           C  
ATOM   3172  CD2 LEU B 412      -0.077 -16.924   8.612  1.00 93.18           C  
ATOM   3173  N   THR B 413      -1.822 -14.895   4.391  1.00 93.51           N  
ATOM   3174  CA  THR B 413      -0.816 -14.566   3.388  1.00 93.51           C  
ATOM   3175  C   THR B 413       0.445 -14.014   4.047  1.00 93.51           C  
ATOM   3176  O   THR B 413       0.370 -13.114   4.886  1.00 93.51           O  
ATOM   3177  CB  THR B 413      -1.356 -13.543   2.370  1.00 93.51           C  
ATOM   3178  CG2 THR B 413      -0.291 -13.175   1.343  1.00 93.51           C  
ATOM   3179  OG1 THR B 413      -2.485 -14.105   1.691  1.00 93.51           O  
ATOM   3180  N   VAL B 414       1.550 -14.501   3.669  1.00 94.68           N  
ATOM   3181  CA  VAL B 414       2.811 -14.106   4.288  1.00 94.68           C  
ATOM   3182  C   VAL B 414       3.860 -13.854   3.208  1.00 94.68           C  
ATOM   3183  O   VAL B 414       4.241 -14.771   2.477  1.00 94.68           O  
ATOM   3184  CB  VAL B 414       3.315 -15.176   5.282  1.00 94.68           C  
ATOM   3185  CG1 VAL B 414       4.356 -14.584   6.230  1.00 94.68           C  
ATOM   3186  CG2 VAL B 414       2.146 -15.766   6.068  1.00 94.68           C  
ATOM   3187  N   ASP B 415       4.322 -12.727   2.992  1.00 94.43           N  
ATOM   3188  CA  ASP B 415       5.494 -12.303   2.232  1.00 94.43           C  
ATOM   3189  C   ASP B 415       6.606 -11.821   3.161  1.00 94.43           C  
ATOM   3190  O   ASP B 415       6.769 -10.618   3.371  1.00 94.43           O  
ATOM   3191  CB  ASP B 415       5.121 -11.198   1.242  1.00 94.43           C  
ATOM   3192  CG  ASP B 415       6.315 -10.665   0.470  1.00 94.43           C  
ATOM   3193  OD1 ASP B 415       7.396 -11.291   0.511  1.00 94.43           O  
ATOM   3194  OD2 ASP B 415       6.175  -9.608  -0.182  1.00 94.43           O1-
ATOM   3195  N   VAL B 416       7.405 -12.748   3.714  1.00 97.17           N  
ATOM   3196  CA  VAL B 416       8.456 -12.477   4.690  1.00 97.17           C  
ATOM   3197  C   VAL B 416       9.778 -13.065   4.202  1.00 97.17           C  
ATOM   3198  O   VAL B 416       9.883 -14.273   3.980  1.00 97.17           O  
ATOM   3199  CB  VAL B 416       8.099 -13.049   6.081  1.00 97.17           C  
ATOM   3200  CG1 VAL B 416       9.233 -12.800   7.074  1.00 97.17           C  
ATOM   3201  CG2 VAL B 416       6.795 -12.438   6.589  1.00 97.17           C  
ATOM   3202  N   SER B 417      10.750 -12.317   4.023  1.00 97.40           N  
ATOM   3203  CA  SER B 417      12.103 -12.745   3.685  1.00 97.40           C  
ATOM   3204  C   SER B 417      12.939 -12.976   4.940  1.00 97.40           C  
ATOM   3205  O   SER B 417      12.879 -12.189   5.886  1.00 97.40           O  
ATOM   3206  CB  SER B 417      12.786 -11.708   2.792  1.00 97.40           C  
ATOM   3207  OG  SER B 417      12.140 -11.626   1.533  1.00 97.40           O  
ATOM   3208  N   CYS B 418      13.713 -14.002   4.966  1.00 98.22           N  
ATOM   3209  CA  CYS B 418      14.473 -14.435   6.133  1.00 98.22           C  
ATOM   3210  C   CYS B 418      15.940 -14.649   5.781  1.00 98.22           C  
ATOM   3211  O   CYS B 418      16.271 -15.537   4.994  1.00 98.22           O  
ATOM   3212  CB  CYS B 418      13.885 -15.724   6.707  1.00 98.22           C  
ATOM   3213  SG  CYS B 418      12.266 -15.505   7.477  1.00 98.22           S  
ATOM   3214  N   HIS B 419      16.798 -13.920   6.444  1.00 97.28           N  
ATOM   3215  CA  HIS B 419      18.225 -14.008   6.159  1.00 97.28           C  
ATOM   3216  C   HIS B 419      19.029 -14.240   7.433  1.00 97.28           C  
ATOM   3217  O   HIS B 419      18.758 -13.621   8.465  1.00 97.28           O  
ATOM   3218  CB  HIS B 419      18.710 -12.738   5.457  1.00 97.28           C  
ATOM   3219  CG  HIS B 419      18.197 -12.591   4.059  1.00 97.28           C  
ATOM   3220  CD2 HIS B 419      17.193 -13.226   3.410  1.00 97.28           C  
ATOM   3221  ND1 HIS B 419      18.739 -11.702   3.157  1.00 97.28           N  
ATOM   3222  CE1 HIS B 419      18.087 -11.795   2.010  1.00 97.28           C  
ATOM   3223  NE2 HIS B 419      17.145 -12.713   2.137  1.00 97.28           N  
ATOM   3224  N   SER B 420      20.034 -15.170   7.379  1.00 97.84           N  
ATOM   3225  CA  SER B 420      21.035 -15.360   8.423  1.00 97.84           C  
ATOM   3226  C   SER B 420      20.396 -15.838   9.723  1.00 97.84           C  
ATOM   3227  O   SER B 420      20.664 -15.286  10.792  1.00 97.84           O  
ATOM   3228  CB  SER B 420      21.805 -14.062   8.671  1.00 97.84           C  
ATOM   3229  OG  SER B 420      22.423 -13.608   7.479  1.00 97.84           O  
ATOM   3230  N   LEU B 421      19.559 -16.834   9.550  1.00 98.39           N  
ATOM   3231  CA  LEU B 421      18.834 -17.396  10.684  1.00 98.39           C  
ATOM   3232  C   LEU B 421      19.096 -18.893  10.809  1.00 98.39           C  
ATOM   3233  O   LEU B 421      19.495 -19.541   9.839  1.00 98.39           O  
ATOM   3234  CB  LEU B 421      17.331 -17.139  10.539  1.00 98.39           C  
ATOM   3235  CG  LEU B 421      16.888 -15.676  10.556  1.00 98.39           C  
ATOM   3236  CD1 LEU B 421      15.591 -15.505   9.773  1.00 98.39           C  
ATOM   3237  CD2 LEU B 421      16.721 -15.184  11.990  1.00 98.39           C  
ATOM   3238  N   LYS B 422      18.949 -19.413  12.016  1.00 97.95           N  
ATOM   3239  CA  LYS B 422      18.944 -20.866  12.160  1.00 97.95           C  
ATOM   3240  C   LYS B 422      17.780 -21.490  11.396  1.00 97.95           C  
ATOM   3241  O   LYS B 422      17.968 -22.440  10.633  1.00 97.95           O  
ATOM   3242  CB  LYS B 422      18.875 -21.260  13.636  1.00 97.95           C  
ATOM   3243  CG  LYS B 422      20.205 -21.158  14.367  1.00 97.95           C  
ATOM   3244  CD  LYS B 422      20.101 -21.686  15.792  1.00 97.95           C  
ATOM   3245  CE  LYS B 422      21.439 -21.612  16.516  1.00 97.95           C  
ATOM   3246  NZ  LYS B 422      21.319 -22.024  17.946  1.00 97.95           N1+
ATOM   3247  N   VAL B 423      16.650 -20.971  11.656  1.00 98.16           N  
ATOM   3248  CA  VAL B 423      15.467 -21.399  10.917  1.00 98.16           C  
ATOM   3249  C   VAL B 423      14.768 -20.183  10.312  1.00 98.16           C  
ATOM   3250  O   VAL B 423      14.447 -19.227  11.022  1.00 98.16           O  
ATOM   3251  CB  VAL B 423      14.488 -22.184  11.818  1.00 98.16           C  
ATOM   3252  CG1 VAL B 423      13.260 -22.627  11.023  1.00 98.16           C  
ATOM   3253  CG2 VAL B 423      15.188 -23.389  12.443  1.00 98.16           C  
ATOM   3254  N   GLY B 424      14.557 -20.171   8.997  1.00 98.26           N  
ATOM   3255  CA  GLY B 424      13.792 -19.099   8.378  1.00 98.26           C  
ATOM   3256  C   GLY B 424      12.326 -19.112   8.765  1.00 98.26           C  
ATOM   3257  O   GLY B 424      11.896 -18.330   9.615  1.00 98.26           O  
ATOM   3258  N   TYR B 425      11.559 -20.111   8.260  1.00 98.04           N  
ATOM   3259  CA  TYR B 425      10.171 -20.380   8.618  1.00 98.04           C  
ATOM   3260  C   TYR B 425      10.066 -21.617   9.503  1.00 98.04           C  
ATOM   3261  O   TYR B 425      10.512 -22.701   9.120  1.00 98.04           O  
ATOM   3262  CB  TYR B 425       9.316 -20.564   7.361  1.00 98.04           C  
ATOM   3263  CG  TYR B 425       9.023 -19.275   6.632  1.00 98.04           C  
ATOM   3264  CD1 TYR B 425       7.729 -18.764   6.574  1.00 98.04           C  
ATOM   3265  CD2 TYR B 425      10.039 -18.567   6.000  1.00 98.04           C  
ATOM   3266  CE1 TYR B 425       7.453 -17.578   5.902  1.00 98.04           C  
ATOM   3267  CE2 TYR B 425       9.776 -17.379   5.325  1.00 98.04           C  
ATOM   3268  CZ  TYR B 425       8.482 -16.893   5.282  1.00 98.04           C  
ATOM   3269  OH  TYR B 425       8.215 -15.718   4.615  1.00 98.04           O  
ATOM   3270  N   LEU B 426       9.555 -21.480  10.593  1.00 96.85           N  
ATOM   3271  CA  LEU B 426       9.181 -22.602  11.446  1.00 96.85           C  
ATOM   3272  C   LEU B 426       7.665 -22.756  11.509  1.00 96.85           C  
ATOM   3273  O   LEU B 426       6.976 -21.921  12.101  1.00 96.85           O  
ATOM   3274  CB  LEU B 426       9.746 -22.415  12.857  1.00 96.85           C  
ATOM   3275  CG  LEU B 426       9.404 -23.505  13.874  1.00 96.85           C  
ATOM   3276  CD1 LEU B 426       9.929 -24.856  13.399  1.00 96.85           C  
ATOM   3277  CD2 LEU B 426       9.975 -23.155  15.244  1.00 96.85           C  
ATOM   3278  N   ILE B 427       7.140 -23.731  10.925  1.00 94.55           N  
ATOM   3279  CA  ILE B 427       5.708 -24.003  10.877  1.00 94.55           C  
ATOM   3280  C   ILE B 427       5.370 -25.160  11.814  1.00 94.55           C  
ATOM   3281  O   ILE B 427       5.944 -26.246  11.701  1.00 94.55           O  
ATOM   3282  CB  ILE B 427       5.242 -24.324   9.439  1.00 94.55           C  
ATOM   3283  CG1 ILE B 427       5.626 -23.187   8.486  1.00 94.55           C  
ATOM   3284  CG2 ILE B 427       3.732 -24.580   9.405  1.00 94.55           C  
ATOM   3285  CD1 ILE B 427       5.473 -23.536   7.012  1.00 94.55           C  
ATOM   3286  N   ARG B 428       4.484 -24.942  12.703  1.00 91.15           N  
ATOM   3287  CA  ARG B 428       4.063 -25.932  13.690  1.00 91.15           C  
ATOM   3288  C   ARG B 428       2.557 -26.166  13.624  1.00 91.15           C  
ATOM   3289  O   ARG B 428       1.791 -25.515  14.336  1.00 91.15           O  
ATOM   3290  CB  ARG B 428       4.463 -25.489  15.100  1.00 91.15           C  
ATOM   3291  CG  ARG B 428       5.964 -25.470  15.336  1.00 91.15           C  
ATOM   3292  CD  ARG B 428       6.304 -25.095  16.772  1.00 91.15           C  
ATOM   3293  NE  ARG B 428       7.725 -24.798  16.930  1.00 91.15           N  
ATOM   3294  CZ  ARG B 428       8.218 -23.856  17.729  1.00 91.15           C  
ATOM   3295  NH1 ARG B 428       7.411 -23.097  18.462  1.00 91.15           N1+
ATOM   3296  NH2 ARG B 428       9.529 -23.671  17.796  1.00 91.15           N  
ATOM   3297  N   PRO B 429       2.157 -27.143  12.875  1.00 89.46           N  
ATOM   3298  CA  PRO B 429       0.727 -27.424  12.722  1.00 89.46           C  
ATOM   3299  C   PRO B 429       0.169 -28.277  13.858  1.00 89.46           C  
ATOM   3300  O   PRO B 429      -0.274 -29.406  13.627  1.00 89.46           O  
ATOM   3301  CB  PRO B 429       0.656 -28.173  11.390  1.00 89.46           C  
ATOM   3302  CG  PRO B 429       1.950 -28.916  11.299  1.00 89.46           C  
ATOM   3303  CD  PRO B 429       3.017 -28.098  11.968  1.00 89.46           C  
ATOM   3304  N   ASN B 430      -0.020 -27.713  15.075  1.00 87.33           N  
ATOM   3305  CA  ASN B 430      -0.650 -28.403  16.196  1.00 87.33           C  
ATOM   3306  C   ASN B 430      -2.168 -28.446  16.046  1.00 87.33           C  
ATOM   3307  O   ASN B 430      -2.860 -29.055  16.864  1.00 87.33           O  
ATOM   3308  CB  ASN B 430      -0.266 -27.740  17.520  1.00 87.33           C  
ATOM   3309  CG  ASN B 430       1.206 -27.894  17.845  1.00 87.33           C  
ATOM   3310  ND2 ASN B 430       1.808 -26.841  18.385  1.00 87.33           N  
ATOM   3311  OD1 ASN B 430       1.799 -28.951  17.611  1.00 87.33           O  
ATOM   3312  N   ASN B 431      -2.684 -27.809  15.134  1.00 89.53           N  
ATOM   3313  CA  ASN B 431      -4.027 -27.819  14.565  1.00 89.53           C  
ATOM   3314  C   ASN B 431      -4.017 -27.409  13.095  1.00 89.53           C  
ATOM   3315  O   ASN B 431      -2.952 -27.197  12.513  1.00 89.53           O  
ATOM   3316  CB  ASN B 431      -4.956 -26.904  15.365  1.00 89.53           C  
ATOM   3317  CG  ASN B 431      -6.417 -27.280  15.215  1.00 89.53           C  
ATOM   3318  ND2 ASN B 431      -7.277 -26.642  16.001  1.00 89.53           N  
ATOM   3319  OD1 ASN B 431      -6.770 -28.137  14.401  1.00 89.53           O  
ATOM   3320  N   TYR B 432      -5.155 -27.375  12.492  1.00 87.92           N  
ATOM   3321  CA  TYR B 432      -5.277 -27.174  11.052  1.00 87.92           C  
ATOM   3322  C   TYR B 432      -4.696 -25.827  10.638  1.00 87.92           C  
ATOM   3323  O   TYR B 432      -4.903 -24.819  11.318  1.00 87.92           O  
ATOM   3324  CB  TYR B 432      -6.744 -27.264  10.620  1.00 87.92           C  
ATOM   3325  CG  TYR B 432      -7.354 -28.629  10.826  1.00 87.92           C  
ATOM   3326  CD1 TYR B 432      -7.117 -29.664   9.925  1.00 87.92           C  
ATOM   3327  CD2 TYR B 432      -8.170 -28.886  11.923  1.00 87.92           C  
ATOM   3328  CE1 TYR B 432      -7.679 -30.923  10.110  1.00 87.92           C  
ATOM   3329  CE2 TYR B 432      -8.738 -30.141  12.118  1.00 87.92           C  
ATOM   3330  CZ  TYR B 432      -8.486 -31.152  11.208  1.00 87.92           C  
ATOM   3331  OH  TYR B 432      -9.046 -32.396  11.397  1.00 87.92           O  
ATOM   3332  N   ILE B 433      -4.003 -25.811   9.568  1.00 91.16           N  
ATOM   3333  CA  ILE B 433      -3.645 -24.622   8.802  1.00 91.16           C  
ATOM   3334  C   ILE B 433      -4.335 -24.657   7.440  1.00 91.16           C  
ATOM   3335  O   ILE B 433      -3.793 -25.206   6.478  1.00 91.16           O  
ATOM   3336  CB  ILE B 433      -2.115 -24.503   8.625  1.00 91.16           C  
ATOM   3337  CG1 ILE B 433      -1.424 -24.422   9.991  1.00 91.16           C  
ATOM   3338  CG2 ILE B 433      -1.764 -23.288   7.761  1.00 91.16           C  
ATOM   3339  CD1 ILE B 433       0.095 -24.344   9.913  1.00 91.16           C  
ATOM   3340  N   TYR B 434      -5.586 -24.144   7.321  1.00 88.97           N  
ATOM   3341  CA  TYR B 434      -6.514 -24.288   6.205  1.00 88.97           C  
ATOM   3342  C   TYR B 434      -6.155 -23.336   5.071  1.00 88.97           C  
ATOM   3343  O   TYR B 434      -6.721 -23.421   3.978  1.00 88.97           O  
ATOM   3344  CB  TYR B 434      -7.952 -24.033   6.666  1.00 88.97           C  
ATOM   3345  CG  TYR B 434      -8.544 -25.169   7.465  1.00 88.97           C  
ATOM   3346  CD1 TYR B 434      -8.636 -26.451   6.928  1.00 88.97           C  
ATOM   3347  CD2 TYR B 434      -9.013 -24.962   8.758  1.00 88.97           C  
ATOM   3348  CE1 TYR B 434      -9.182 -27.500   7.660  1.00 88.97           C  
ATOM   3349  CE2 TYR B 434      -9.561 -26.004   9.499  1.00 88.97           C  
ATOM   3350  CZ  TYR B 434      -9.641 -27.267   8.943  1.00 88.97           C  
ATOM   3351  OH  TYR B 434     -10.182 -28.302   9.672  1.00 88.97           O  
ATOM   3352  N   GLY B 435      -5.023 -22.742   5.204  1.00 90.21           N  
ATOM   3353  CA  GLY B 435      -4.620 -21.830   4.145  1.00 90.21           C  
ATOM   3354  C   GLY B 435      -3.411 -20.990   4.510  1.00 90.21           C  
ATOM   3355  O   GLY B 435      -3.478 -20.154   5.414  1.00 90.21           O  
ATOM   3356  N   LEU B 436      -2.417 -21.212   3.885  1.00 93.19           N  
ATOM   3357  CA  LEU B 436      -1.161 -20.479   4.003  1.00 93.19           C  
ATOM   3358  C   LEU B 436      -0.596 -20.145   2.626  1.00 93.19           C  
ATOM   3359  O   LEU B 436      -0.184 -21.041   1.886  1.00 93.19           O  
ATOM   3360  CB  LEU B 436      -0.139 -21.291   4.804  1.00 93.19           C  
ATOM   3361  CG  LEU B 436       1.262 -20.688   4.924  1.00 93.19           C  
ATOM   3362  CD1 LEU B 436       1.200 -19.343   5.640  1.00 93.19           C  
ATOM   3363  CD2 LEU B 436       2.195 -21.647   5.655  1.00 93.19           C  
ATOM   3364  N   ASN B 437      -0.645 -18.906   2.258  1.00 94.38           N  
ATOM   3365  CA  ASN B 437      -0.100 -18.416   0.996  1.00 94.38           C  
ATOM   3366  C   ASN B 437       1.204 -17.653   1.208  1.00 94.38           C  
ATOM   3367  O   ASN B 437       1.188 -16.488   1.609  1.00 94.38           O  
ATOM   3368  CB  ASN B 437      -1.122 -17.533   0.277  1.00 94.38           C  
ATOM   3369  CG  ASN B 437      -0.645 -17.081  -1.088  1.00 94.38           C  
ATOM   3370  ND2 ASN B 437      -1.104 -15.912  -1.520  1.00 94.38           N  
ATOM   3371  OD1 ASN B 437       0.130 -17.776  -1.751  1.00 94.38           O  
ATOM   3372  N   ILE B 438       2.294 -18.223   0.946  1.00 93.14           N  
ATOM   3373  CA  ILE B 438       3.599 -17.572   0.970  1.00 93.14           C  
ATOM   3374  C   ILE B 438       3.893 -16.955  -0.395  1.00 93.14           C  
ATOM   3375  O   ILE B 438       4.406 -17.629  -1.291  1.00 93.14           O  
ATOM   3376  CB  ILE B 438       4.718 -18.564   1.362  1.00 93.14           C  
ATOM   3377  CG1 ILE B 438       4.392 -19.235   2.701  1.00 93.14           C  
ATOM   3378  CG2 ILE B 438       6.073 -17.853   1.422  1.00 93.14           C  
ATOM   3379  CD1 ILE B 438       5.369 -20.334   3.097  1.00 93.14           C  
ATOM   3380  N   ASN B 439       3.604 -15.708  -0.474  1.00 89.92           N  
ATOM   3381  CA  ASN B 439       3.439 -15.083  -1.781  1.00 89.92           C  
ATOM   3382  C   ASN B 439       4.541 -14.064  -2.058  1.00 89.92           C  
ATOM   3383  O   ASN B 439       5.338 -13.749  -1.173  1.00 89.92           O  
ATOM   3384  CB  ASN B 439       2.064 -14.420  -1.889  1.00 89.92           C  
ATOM   3385  CG  ASN B 439       2.142 -12.994  -2.400  1.00 89.92           C  
ATOM   3386  ND2 ASN B 439       1.001 -12.445  -2.800  1.00 89.92           N  
ATOM   3387  OD1 ASN B 439       3.218 -12.392  -2.435  1.00 89.92           O  
ATOM   3388  N   THR B 440       4.772 -13.661  -3.362  1.00 87.20           N  
ATOM   3389  CA  THR B 440       5.490 -12.509  -3.897  1.00 87.20           C  
ATOM   3390  C   THR B 440       6.995 -12.674  -3.707  1.00 87.20           C  
ATOM   3391  O   THR B 440       7.668 -11.762  -3.221  1.00 87.20           O  
ATOM   3392  CB  THR B 440       5.026 -11.202  -3.229  1.00 87.20           C  
ATOM   3393  CG2 THR B 440       5.015 -10.048  -4.226  1.00 87.20           C  
ATOM   3394  OG1 THR B 440       3.703 -11.381  -2.709  1.00 87.20           O  
ATOM   3395  N   MET B 441       7.533 -13.930  -3.851  1.00 89.39           N  
ATOM   3396  CA  MET B 441       8.961 -14.207  -3.969  1.00 89.39           C  
ATOM   3397  C   MET B 441       9.689 -13.879  -2.670  1.00 89.39           C  
ATOM   3398  O   MET B 441      10.683 -13.151  -2.677  1.00 89.39           O  
ATOM   3399  CB  MET B 441       9.570 -13.411  -5.125  1.00 89.39           C  
ATOM   3400  CG  MET B 441      10.955 -13.885  -5.533  1.00 89.39           C  
ATOM   3401  SD  MET B 441      11.511 -13.148  -7.119  1.00 89.39           S  
ATOM   3402  CE  MET B 441      13.030 -14.101  -7.400  1.00 89.39           C  
ATOM   3403  N   PRO B 442       9.317 -14.358  -1.550  1.00 93.03           N  
ATOM   3404  CA  PRO B 442      10.170 -14.183  -0.372  1.00 93.03           C  
ATOM   3405  C   PRO B 442      11.552 -14.809  -0.545  1.00 93.03           C  
ATOM   3406  O   PRO B 442      11.706 -15.774  -1.297  1.00 93.03           O  
ATOM   3407  CB  PRO B 442       9.386 -14.889   0.738  1.00 93.03           C  
ATOM   3408  CG  PRO B 442       8.598 -15.946   0.036  1.00 93.03           C  
ATOM   3409  CD  PRO B 442       8.239 -15.444  -1.333  1.00 93.03           C  
ATOM   3410  N   THR B 443      12.564 -14.321   0.115  1.00 95.88           N  
ATOM   3411  CA  THR B 443      13.932 -14.822   0.050  1.00 95.88           C  
ATOM   3412  C   THR B 443      14.334 -15.471   1.371  1.00 95.88           C  
ATOM   3413  O   THR B 443      14.134 -14.891   2.440  1.00 95.88           O  
ATOM   3414  CB  THR B 443      14.924 -13.695  -0.294  1.00 95.88           C  
ATOM   3415  CG2 THR B 443      14.580 -13.050  -1.632  1.00 95.88           C  
ATOM   3416  OG1 THR B 443      14.876 -12.695   0.732  1.00 95.88           O  
ATOM   3417  N   VAL B 444      14.792 -16.631   1.307  1.00 97.41           N  
ATOM   3418  CA  VAL B 444      15.329 -17.364   2.449  1.00 97.41           C  
ATOM   3419  C   VAL B 444      16.797 -17.706   2.200  1.00 97.41           C  
ATOM   3420  O   VAL B 444      17.108 -18.580   1.388  1.00 97.41           O  
ATOM   3421  CB  VAL B 444      14.522 -18.652   2.727  1.00 97.41           C  
ATOM   3422  CG1 VAL B 444      15.018 -19.335   4.000  1.00 97.41           C  
ATOM   3423  CG2 VAL B 444      13.032 -18.334   2.833  1.00 97.41           C  
ATOM   3424  N   GLU B 445      17.635 -17.091   2.882  1.00 96.01           N  
ATOM   3425  CA  GLU B 445      19.057 -17.138   2.554  1.00 96.01           C  
ATOM   3426  C   GLU B 445      19.910 -17.260   3.814  1.00 96.01           C  
ATOM   3427  O   GLU B 445      19.648 -16.589   4.814  1.00 96.01           O  
ATOM   3428  CB  GLU B 445      19.468 -15.897   1.759  1.00 96.01           C  
ATOM   3429  CG  GLU B 445      20.931 -15.890   1.341  1.00 96.01           C  
ATOM   3430  CD  GLU B 445      21.300 -14.701   0.468  1.00 96.01           C  
ATOM   3431  OE1 GLU B 445      22.510 -14.431   0.291  1.00 96.01           O  
ATOM   3432  OE2 GLU B 445      20.373 -14.034  -0.041  1.00 96.01           O1-
ATOM   3433  N   ASN B 446      20.916 -18.095   3.701  1.00 96.69           N  
ATOM   3434  CA  ASN B 446      21.884 -18.282   4.776  1.00 96.69           C  
ATOM   3435  C   ASN B 446      21.206 -18.716   6.072  1.00 96.69           C  
ATOM   3436  O   ASN B 446      21.427 -18.114   7.125  1.00 96.69           O  
ATOM   3437  CB  ASN B 446      22.692 -17.002   5.001  1.00 96.69           C  
ATOM   3438  CG  ASN B 446      23.960 -17.243   5.796  1.00 96.69           C  
ATOM   3439  ND2 ASN B 446      24.269 -16.331   6.710  1.00 96.69           N  
ATOM   3440  OD1 ASN B 446      24.656 -18.241   5.590  1.00 96.69           O  
ATOM   3441  N   CYS B 447      20.357 -19.652   5.940  1.00 97.54           N  
ATOM   3442  CA  CYS B 447      19.719 -20.291   7.085  1.00 97.54           C  
ATOM   3443  C   CYS B 447      20.198 -21.730   7.243  1.00 97.54           C  
ATOM   3444  O   CYS B 447      20.662 -22.343   6.280  1.00 97.54           O  
ATOM   3445  CB  CYS B 447      18.199 -20.263   6.937  1.00 97.54           C  
ATOM   3446  SG  CYS B 447      17.504 -18.597   6.875  1.00 97.54           S  
ATOM   3447  N   ASP B 448      20.217 -22.247   8.487  1.00 97.51           N  
ATOM   3448  CA  ASP B 448      20.453 -23.679   8.635  1.00 97.51           C  
ATOM   3449  C   ASP B 448      19.350 -24.491   7.960  1.00 97.51           C  
ATOM   3450  O   ASP B 448      19.631 -25.402   7.178  1.00 97.51           O  
ATOM   3451  CB  ASP B 448      20.554 -24.057  10.114  1.00 97.51           C  
ATOM   3452  CG  ASP B 448      21.820 -23.539  10.774  1.00 97.51           C  
ATOM   3453  OD1 ASP B 448      22.814 -23.276  10.063  1.00 97.51           O  
ATOM   3454  OD2 ASP B 448      21.824 -23.395  12.016  1.00 97.51           O1-
ATOM   3455  N   ILE B 449      18.155 -24.133   8.289  1.00 97.64           N  
ATOM   3456  CA  ILE B 449      16.980 -24.670   7.610  1.00 97.64           C  
ATOM   3457  C   ILE B 449      16.103 -23.523   7.114  1.00 97.64           C  
ATOM   3458  O   ILE B 449      15.692 -22.664   7.897  1.00 97.64           O  
ATOM   3459  CB  ILE B 449      16.169 -25.603   8.537  1.00 97.64           C  
ATOM   3460  CG1 ILE B 449      17.068 -26.711   9.098  1.00 97.64           C  
ATOM   3461  CG2 ILE B 449      14.970 -26.195   7.792  1.00 97.64           C  
ATOM   3462  CD1 ILE B 449      16.380 -27.609  10.117  1.00 97.64           C  
ATOM   3463  N   GLY B 450      15.837 -23.456   5.817  1.00 97.60           N  
ATOM   3464  CA  GLY B 450      14.973 -22.419   5.277  1.00 97.60           C  
ATOM   3465  C   GLY B 450      13.543 -22.516   5.772  1.00 97.60           C  
ATOM   3466  O   GLY B 450      13.128 -21.748   6.643  1.00 97.60           O  
ATOM   3467  N   PHE B 451      12.798 -23.541   5.293  1.00 97.34           N  
ATOM   3468  CA  PHE B 451      11.469 -23.892   5.779  1.00 97.34           C  
ATOM   3469  C   PHE B 451      11.514 -25.175   6.600  1.00 97.34           C  
ATOM   3470  O   PHE B 451      11.903 -26.230   6.093  1.00 97.34           O  
ATOM   3471  CB  PHE B 451      10.492 -24.052   4.610  1.00 97.34           C  
ATOM   3472  CG  PHE B 451      10.042 -22.746   4.013  1.00 97.34           C  
ATOM   3473  CD1 PHE B 451      10.878 -21.635   4.025  1.00 97.34           C  
ATOM   3474  CD2 PHE B 451       8.783 -22.628   3.439  1.00 97.34           C  
ATOM   3475  CE1 PHE B 451      10.464 -20.425   3.473  1.00 97.34           C  
ATOM   3476  CE2 PHE B 451       8.362 -21.422   2.885  1.00 97.34           C  
ATOM   3477  CZ  PHE B 451       9.204 -20.322   2.904  1.00 97.34           C  
ATOM   3478  N   LYS B 452      11.132 -25.081   7.738  1.00 96.22           N  
ATOM   3479  CA  LYS B 452      10.992 -26.250   8.601  1.00 96.22           C  
ATOM   3480  C   LYS B 452       9.544 -26.437   9.044  1.00 96.22           C  
ATOM   3481  O   LYS B 452       8.992 -25.591   9.751  1.00 96.22           O  
ATOM   3482  CB  LYS B 452      11.902 -26.127   9.824  1.00 96.22           C  
ATOM   3483  CG  LYS B 452      11.881 -27.344  10.737  1.00 96.22           C  
ATOM   3484  CD  LYS B 452      12.879 -27.203  11.879  1.00 96.22           C  
ATOM   3485  CE  LYS B 452      12.883 -28.435  12.774  1.00 96.22           C  
ATOM   3486  NZ  LYS B 452      13.910 -28.333  13.854  1.00 96.22           N1+
ATOM   3487  N   MET B 453       8.917 -27.385   8.643  1.00 92.64           N  
ATOM   3488  CA  MET B 453       7.610 -27.789   9.151  1.00 92.64           C  
ATOM   3489  C   MET B 453       7.740 -28.962  10.117  1.00 92.64           C  
ATOM   3490  O   MET B 453       8.187 -30.043   9.731  1.00 92.64           O  
ATOM   3491  CB  MET B 453       6.675 -28.162   7.999  1.00 92.64           C  
ATOM   3492  CG  MET B 453       5.236 -28.398   8.429  1.00 92.64           C  
ATOM   3493  SD  MET B 453       4.914 -30.150   8.872  1.00 92.64           S  
ATOM   3494  CE  MET B 453       3.749 -30.603   7.557  1.00 92.64           C  
ATOM   3495  N   GLU B 454       7.366 -28.749  11.321  1.00 88.61           N  
ATOM   3496  CA  GLU B 454       7.377 -29.819  12.314  1.00 88.61           C  
ATOM   3497  C   GLU B 454       6.189 -30.758  12.128  1.00 88.61           C  
ATOM   3498  O   GLU B 454       5.180 -30.380  11.528  1.00 88.61           O  
ATOM   3499  CB  GLU B 454       7.372 -29.239  13.731  1.00 88.61           C  
ATOM   3500  CG  GLU B 454       8.702 -28.628  14.150  1.00 88.61           C  
ATOM   3501  CD  GLU B 454       8.743 -28.227  15.616  1.00 88.61           C  
ATOM   3502  OE1 GLU B 454       9.839 -27.905  16.127  1.00 88.61           O  
ATOM   3503  OE2 GLU B 454       7.669 -28.237  16.259  1.00 88.61           O1-
ATOM   3504  N   SER B 455       6.364 -32.003  12.469  1.00 77.98           N  
ATOM   3505  CA  SER B 455       5.303 -32.993  12.317  1.00 77.98           C  
ATOM   3506  C   SER B 455       4.131 -32.695  13.247  1.00 77.98           C  
ATOM   3507  O   SER B 455       4.328 -32.240  14.376  1.00 77.98           O  
ATOM   3508  CB  SER B 455       5.838 -34.399  12.593  1.00 77.98           C  
ATOM   3509  OG  SER B 455       6.826 -34.756  11.642  1.00 77.98           O  
ATOM   3510  N   ALA B 456       2.920 -32.795  12.664  1.00 66.79           N  
ATOM   3511  CA  ALA B 456       1.708 -32.703  13.475  1.00 66.79           C  
ATOM   3512  C   ALA B 456       1.701 -33.765  14.571  1.00 66.79           C  
ATOM   3513  O   ALA B 456       2.388 -34.783  14.463  1.00 66.79           O  
ATOM   3514  CB  ALA B 456       0.468 -32.841  12.596  1.00 66.79           C  
ATOM   3515  N   PRO B 457       1.092 -33.527  15.805  1.00 61.95           N  
ATOM   3516  CA  PRO B 457       1.015 -34.569  16.831  1.00 61.95           C  
ATOM   3517  C   PRO B 457       0.356 -35.849  16.324  1.00 61.95           C  
ATOM   3518  O   PRO B 457      -0.400 -35.815  15.350  1.00 61.95           O  
ATOM   3519  CB  PRO B 457       0.171 -33.919  17.931  1.00 61.95           C  
ATOM   3520  CG  PRO B 457      -0.223 -32.589  17.374  1.00 61.95           C  
ATOM   3521  CD  PRO B 457       0.354 -32.460  15.993  1.00 61.95           C  
ATOM   3522  N   ALA B 458       0.823 -37.096  16.602  1.00 58.95           N  
ATOM   3523  CA  ALA B 458       0.718 -38.463  16.098  1.00 58.95           C  
ATOM   3524  C   ALA B 458      -0.736 -38.838  15.827  1.00 58.95           C  
ATOM   3525  O   ALA B 458      -1.021 -39.643  14.937  1.00 58.95           O  
ATOM   3526  CB  ALA B 458       1.341 -39.444  17.088  1.00 58.95           C  
ATOM   3527  N   SER B 459      -1.811 -38.179  16.390  1.00 61.70           N  
ATOM   3528  CA  SER B 459      -3.086 -38.882  16.302  1.00 61.70           C  
ATOM   3529  C   SER B 459      -4.011 -38.224  15.283  1.00 61.70           C  
ATOM   3530  O   SER B 459      -5.027 -38.803  14.894  1.00 61.70           O  
ATOM   3531  CB  SER B 459      -3.770 -38.926  17.669  1.00 61.70           C  
ATOM   3532  OG  SER B 459      -3.967 -37.618  18.176  1.00 61.70           O  
ATOM   3533  N   VAL B 460      -3.774 -37.012  14.766  1.00 68.40           N  
ATOM   3534  CA  VAL B 460      -4.749 -36.353  13.903  1.00 68.40           C  
ATOM   3535  C   VAL B 460      -4.052 -35.806  12.659  1.00 68.40           C  
ATOM   3536  O   VAL B 460      -2.929 -35.304  12.740  1.00 68.40           O  
ATOM   3537  CB  VAL B 460      -5.487 -35.216  14.645  1.00 68.40           C  
ATOM   3538  CG1 VAL B 460      -6.675 -34.718  13.824  1.00 68.40           C  
ATOM   3539  CG2 VAL B 460      -5.946 -35.688  16.023  1.00 68.40           C  
ATOM   3540  N   ASP B 461      -4.502 -36.087  11.443  1.00 73.49           N  
ATOM   3541  CA  ASP B 461      -4.022 -35.578  10.162  1.00 73.49           C  
ATOM   3542  C   ASP B 461      -4.284 -34.079  10.034  1.00 73.49           C  
ATOM   3543  O   ASP B 461      -5.072 -33.651   9.189  1.00 73.49           O  
ATOM   3544  CB  ASP B 461      -4.684 -36.328   9.004  1.00 73.49           C  
ATOM   3545  CG  ASP B 461      -4.050 -36.020   7.659  1.00 73.49           C  
ATOM   3546  OD1 ASP B 461      -2.946 -35.435   7.624  1.00 73.49           O  
ATOM   3547  OD2 ASP B 461      -4.662 -36.362   6.624  1.00 73.49           O1-
ATOM   3548  N   TYR B 462      -3.672 -33.262  10.881  1.00 81.43           N  
ATOM   3549  CA  TYR B 462      -3.761 -31.808  10.797  1.00 81.43           C  
ATOM   3550  C   TYR B 462      -3.105 -31.294   9.522  1.00 81.43           C  
ATOM   3551  O   TYR B 462      -1.903 -31.017   9.503  1.00 81.43           O  
ATOM   3552  CB  TYR B 462      -3.107 -31.158  12.020  1.00 81.43           C  
ATOM   3553  CG  TYR B 462      -3.840 -31.422  13.313  1.00 81.43           C  
ATOM   3554  CD1 TYR B 462      -5.227 -31.319  13.383  1.00 81.43           C  
ATOM   3555  CD2 TYR B 462      -3.147 -31.773  14.467  1.00 81.43           C  
ATOM   3556  CE1 TYR B 462      -5.907 -31.559  14.573  1.00 81.43           C  
ATOM   3557  CE2 TYR B 462      -3.816 -32.015  15.662  1.00 81.43           C  
ATOM   3558  CZ  TYR B 462      -5.194 -31.907  15.705  1.00 81.43           C  
ATOM   3559  OH  TYR B 462      -5.862 -32.145  16.885  1.00 81.43           O  
ATOM   3560  N   GLN B 463      -3.869 -31.068   8.574  1.00 81.66           N  
ATOM   3561  CA  GLN B 463      -3.425 -30.748   7.221  1.00 81.66           C  
ATOM   3562  C   GLN B 463      -2.985 -29.290   7.118  1.00 81.66           C  
ATOM   3563  O   GLN B 463      -3.602 -28.406   7.715  1.00 81.66           O  
ATOM   3564  CB  GLN B 463      -4.535 -31.034   6.209  1.00 81.66           C  
ATOM   3565  CG  GLN B 463      -5.006 -32.482   6.206  1.00 81.66           C  
ATOM   3566  CD  GLN B 463      -6.197 -32.711   5.295  1.00 81.66           C  
ATOM   3567  NE2 GLN B 463      -6.684 -33.946   5.253  1.00 81.66           N  
ATOM   3568  OE1 GLN B 463      -6.677 -31.784   4.634  1.00 81.66           O  
ATOM   3569  N   VAL B 464      -1.915 -29.123   6.466  1.00 83.44           N  
ATOM   3570  CA  VAL B 464      -1.418 -27.813   6.059  1.00 83.44           C  
ATOM   3571  C   VAL B 464      -1.653 -27.613   4.564  1.00 83.44           C  
ATOM   3572  O   VAL B 464      -1.258 -28.451   3.749  1.00 83.44           O  
ATOM   3573  CB  VAL B 464       0.082 -27.647   6.390  1.00 83.44           C  
ATOM   3574  CG1 VAL B 464       0.575 -26.261   5.979  1.00 83.44           C  
ATOM   3575  CG2 VAL B 464       0.329 -27.886   7.878  1.00 83.44           C  
ATOM   3576  N   ARG B 465      -2.319 -26.600   4.158  1.00 83.24           N  
ATOM   3577  CA  ARG B 465      -2.555 -26.202   2.775  1.00 83.24           C  
ATOM   3578  C   ARG B 465      -1.768 -24.942   2.426  1.00 83.24           C  
ATOM   3579  O   ARG B 465      -2.047 -23.864   2.954  1.00 83.24           O  
ATOM   3580  CB  ARG B 465      -4.047 -25.972   2.528  1.00 83.24           C  
ATOM   3581  CG  ARG B 465      -4.929 -27.131   2.966  1.00 83.24           C  
ATOM   3582  CD  ARG B 465      -6.405 -26.832   2.743  1.00 83.24           C  
ATOM   3583  NE  ARG B 465      -7.260 -27.811   3.408  1.00 83.24           N  
ATOM   3584  CZ  ARG B 465      -8.590 -27.790   3.394  1.00 83.24           C  
ATOM   3585  NH1 ARG B 465      -9.246 -26.834   2.746  1.00 83.24           N1+
ATOM   3586  NH2 ARG B 465      -9.269 -28.731   4.033  1.00 83.24           N  
ATOM   3587  N   GLN B 466      -0.858 -25.141   1.571  1.00 83.95           N  
ATOM   3588  CA  GLN B 466       0.117 -24.069   1.399  1.00 83.95           C  
ATOM   3589  C   GLN B 466       0.475 -23.881  -0.072  1.00 83.95           C  
ATOM   3590  O   GLN B 466       0.628 -24.857  -0.809  1.00 83.95           O  
ATOM   3591  CB  GLN B 466       1.380 -24.355   2.214  1.00 83.95           C  
ATOM   3592  CG  GLN B 466       2.557 -23.457   1.860  1.00 83.95           C  
ATOM   3593  CD  GLN B 466       3.432 -24.041   0.767  1.00 83.95           C  
ATOM   3594  NE2 GLN B 466       3.951 -23.180  -0.102  1.00 83.95           N  
ATOM   3595  OE1 GLN B 466       3.642 -25.257   0.704  1.00 83.95           O  
ATOM   3596  N   SER B 467       0.552 -22.631  -0.531  1.00 88.28           N  
ATOM   3597  CA  SER B 467       1.203 -22.250  -1.780  1.00 88.28           C  
ATOM   3598  C   SER B 467       2.419 -21.367  -1.522  1.00 88.28           C  
ATOM   3599  O   SER B 467       2.428 -20.572  -0.581  1.00 88.28           O  
ATOM   3600  CB  SER B 467       0.219 -21.521  -2.697  1.00 88.28           C  
ATOM   3601  OG  SER B 467      -0.229 -20.317  -2.098  1.00 88.28           O  
ATOM   3602  N   CYS B 468       3.425 -21.608  -2.200  1.00 93.32           N  
ATOM   3603  CA  CYS B 468       4.616 -20.767  -2.239  1.00 93.32           C  
ATOM   3604  C   CYS B 468       4.913 -20.306  -3.661  1.00 93.32           C  
ATOM   3605  O   CYS B 468       5.175 -21.127  -4.542  1.00 93.32           O  
ATOM   3606  CB  CYS B 468       5.822 -21.518  -1.674  1.00 93.32           C  
ATOM   3607  SG  CYS B 468       7.273 -20.474  -1.413  1.00 93.32           S  
ATOM   3608  N   ILE B 469       4.887 -19.021  -3.907  1.00 92.19           N  
ATOM   3609  CA  ILE B 469       4.997 -18.459  -5.248  1.00 92.19           C  
ATOM   3610  C   ILE B 469       6.357 -17.785  -5.416  1.00 92.19           C  
ATOM   3611  O   ILE B 469       6.615 -16.737  -4.819  1.00 92.19           O  
ATOM   3612  CB  ILE B 469       3.861 -17.452  -5.534  1.00 92.19           C  
ATOM   3613  CG1 ILE B 469       2.494 -18.120  -5.342  1.00 92.19           C  
ATOM   3614  CG2 ILE B 469       3.994 -16.873  -6.946  1.00 92.19           C  
ATOM   3615  CD1 ILE B 469       1.697 -18.280  -6.630  1.00 92.19           C  
ATOM   3616  N   SER B 470       7.280 -18.451  -6.151  1.00 94.05           N  
ATOM   3617  CA  SER B 470       8.536 -17.910  -6.661  1.00 94.05           C  
ATOM   3618  C   SER B 470       9.518 -17.630  -5.528  1.00 94.05           C  
ATOM   3619  O   SER B 470      10.234 -16.627  -5.554  1.00 94.05           O  
ATOM   3620  CB  SER B 470       8.285 -16.629  -7.457  1.00 94.05           C  
ATOM   3621  OG  SER B 470       7.599 -16.914  -8.664  1.00 94.05           O  
ATOM   3622  N   ALA B 471       9.440 -18.339  -4.507  1.00 95.26           N  
ATOM   3623  CA  ALA B 471      10.385 -18.127  -3.414  1.00 95.26           C  
ATOM   3624  C   ALA B 471      11.821 -18.355  -3.879  1.00 95.26           C  
ATOM   3625  O   ALA B 471      12.072 -19.182  -4.759  1.00 95.26           O  
ATOM   3626  CB  ALA B 471      10.057 -19.047  -2.241  1.00 95.26           C  
ATOM   3627  N   TYR B 472      12.762 -17.674  -3.347  1.00 95.27           N  
ATOM   3628  CA  TYR B 472      14.193 -17.742  -3.620  1.00 95.27           C  
ATOM   3629  C   TYR B 472      14.948 -18.324  -2.430  1.00 95.27           C  
ATOM   3630  O   TYR B 472      14.911 -17.766  -1.331  1.00 95.27           O  
ATOM   3631  CB  TYR B 472      14.743 -16.353  -3.959  1.00 95.27           C  
ATOM   3632  CG  TYR B 472      16.239 -16.325  -4.160  1.00 95.27           C  
ATOM   3633  CD1 TYR B 472      17.094 -15.968  -3.120  1.00 95.27           C  
ATOM   3634  CD2 TYR B 472      16.799 -16.655  -5.389  1.00 95.27           C  
ATOM   3635  CE1 TYR B 472      18.473 -15.939  -3.302  1.00 95.27           C  
ATOM   3636  CE2 TYR B 472      18.176 -16.629  -5.582  1.00 95.27           C  
ATOM   3637  CZ  TYR B 472      19.004 -16.271  -4.534  1.00 95.27           C  
ATOM   3638  OH  TYR B 472      20.368 -16.243  -4.719  1.00 95.27           O  
ATOM   3639  N   PHE B 473      15.641 -19.433  -2.605  1.00 97.12           N  
ATOM   3640  CA  PHE B 473      16.434 -20.105  -1.583  1.00 97.12           C  
ATOM   3641  C   PHE B 473      17.915 -20.076  -1.941  1.00 97.12           C  
ATOM   3642  O   PHE B 473      18.302 -20.484  -3.038  1.00 97.12           O  
ATOM   3643  CB  PHE B 473      15.966 -21.553  -1.403  1.00 97.12           C  
ATOM   3644  CG  PHE B 473      14.551 -21.676  -0.908  1.00 97.12           C  
ATOM   3645  CD1 PHE B 473      14.284 -21.826   0.448  1.00 97.12           C  
ATOM   3646  CD2 PHE B 473      13.486 -21.642  -1.798  1.00 97.12           C  
ATOM   3647  CE1 PHE B 473      12.975 -21.940   0.909  1.00 97.12           C  
ATOM   3648  CE2 PHE B 473      12.175 -21.756  -1.345  1.00 97.12           C  
ATOM   3649  CZ  PHE B 473      11.921 -21.906   0.009  1.00 97.12           C  
ATOM   3650  N   GLU B 474      18.690 -19.706  -1.021  1.00 95.22           N  
ATOM   3651  CA  GLU B 474      20.119 -19.633  -1.313  1.00 95.22           C  
ATOM   3652  C   GLU B 474      20.951 -19.864  -0.055  1.00 95.22           C  
ATOM   3653  O   GLU B 474      20.668 -19.288   0.998  1.00 95.22           O  
ATOM   3654  CB  GLU B 474      20.472 -18.280  -1.936  1.00 95.22           C  
ATOM   3655  CG  GLU B 474      21.931 -18.155  -2.349  1.00 95.22           C  
ATOM   3656  CD  GLU B 474      22.169 -17.076  -3.394  1.00 95.22           C  
ATOM   3657  OE1 GLU B 474      23.296 -16.992  -3.934  1.00 95.22           O  
ATOM   3658  OE2 GLU B 474      21.222 -16.309  -3.674  1.00 95.22           O1-
ATOM   3659  N   ASN B 475      21.940 -20.659  -0.177  1.00 95.16           N  
ATOM   3660  CA  ASN B 475      22.974 -20.870   0.830  1.00 95.16           C  
ATOM   3661  C   ASN B 475      22.380 -21.332   2.157  1.00 95.16           C  
ATOM   3662  O   ASN B 475      22.796 -20.872   3.222  1.00 95.16           O  
ATOM   3663  CB  ASN B 475      23.795 -19.594   1.031  1.00 95.16           C  
ATOM   3664  CG  ASN B 475      25.132 -19.858   1.695  1.00 95.16           C  
ATOM   3665  ND2 ASN B 475      25.534 -18.967   2.594  1.00 95.16           N  
ATOM   3666  OD1 ASN B 475      25.798 -20.854   1.403  1.00 95.16           O  
ATOM   3667  N   ASN B 476      21.366 -22.075   2.088  1.00 97.12           N  
ATOM   3668  CA  ASN B 476      20.821 -22.730   3.272  1.00 97.12           C  
ATOM   3669  C   ASN B 476      21.451 -24.102   3.494  1.00 97.12           C  
ATOM   3670  O   ASN B 476      21.990 -24.700   2.561  1.00 97.12           O  
ATOM   3671  CB  ASN B 476      19.300 -22.856   3.165  1.00 97.12           C  
ATOM   3672  CG  ASN B 476      18.616 -21.518   2.963  1.00 97.12           C  
ATOM   3673  ND2 ASN B 476      17.758 -21.437   1.953  1.00 97.12           N  
ATOM   3674  OD1 ASN B 476      18.857 -20.565   3.708  1.00 97.12           O  
ATOM   3675  N   GLY B 477      21.489 -24.604   4.769  1.00 96.38           N  
ATOM   3676  CA  GLY B 477      21.823 -26.002   4.984  1.00 96.38           C  
ATOM   3677  C   GLY B 477      20.826 -26.958   4.358  1.00 96.38           C  
ATOM   3678  O   GLY B 477      21.191 -27.782   3.516  1.00 96.38           O  
ATOM   3679  N   ILE B 478      19.650 -26.850   4.733  1.00 97.18           N  
ATOM   3680  CA  ILE B 478      18.480 -27.487   4.138  1.00 97.18           C  
ATOM   3681  C   ILE B 478      17.477 -26.421   3.704  1.00 97.18           C  
ATOM   3682  O   ILE B 478      17.090 -25.562   4.501  1.00 97.18           O  
ATOM   3683  CB  ILE B 478      17.817 -28.480   5.118  1.00 97.18           C  
ATOM   3684  CG1 ILE B 478      18.815 -29.567   5.533  1.00 97.18           C  
ATOM   3685  CG2 ILE B 478      16.562 -29.098   4.494  1.00 97.18           C  
ATOM   3686  CD1 ILE B 478      18.327 -30.454   6.670  1.00 97.18           C  
ATOM   3687  N   ASP B 479      17.086 -26.378   2.451  1.00 97.55           N  
ATOM   3688  CA  ASP B 479      16.118 -25.395   1.975  1.00 97.55           C  
ATOM   3689  C   ASP B 479      14.736 -25.653   2.569  1.00 97.55           C  
ATOM   3690  O   ASP B 479      14.083 -24.729   3.059  1.00 97.55           O  
ATOM   3691  CB  ASP B 479      16.045 -25.410   0.446  1.00 97.55           C  
ATOM   3692  CG  ASP B 479      17.329 -24.937  -0.214  1.00 97.55           C  
ATOM   3693  OD1 ASP B 479      17.954 -23.978   0.286  1.00 97.55           O  
ATOM   3694  OD2 ASP B 479      17.716 -25.528  -1.245  1.00 97.55           O1-
ATOM   3695  N   ILE B 480      14.305 -26.907   2.500  1.00 97.36           N  
ATOM   3696  CA  ILE B 480      12.998 -27.316   3.003  1.00 97.36           C  
ATOM   3697  C   ILE B 480      13.124 -28.641   3.751  1.00 97.36           C  
ATOM   3698  O   ILE B 480      13.623 -29.626   3.201  1.00 97.36           O  
ATOM   3699  CB  ILE B 480      11.966 -27.441   1.860  1.00 97.36           C  
ATOM   3700  CG1 ILE B 480      11.853 -26.117   1.095  1.00 97.36           C  
ATOM   3701  CG2 ILE B 480      10.604 -27.876   2.407  1.00 97.36           C  
ATOM   3702  CD1 ILE B 480      11.139 -26.235  -0.244  1.00 97.36           C  
ATOM   3703  N   GLN B 481      12.781 -28.698   4.917  1.00 95.45           N  
ATOM   3704  CA  GLN B 481      12.571 -29.899   5.718  1.00 95.45           C  
ATOM   3705  C   GLN B 481      11.119 -30.009   6.175  1.00 95.45           C  
ATOM   3706  O   GLN B 481      10.686 -29.274   7.065  1.00 95.45           O  
ATOM   3707  CB  GLN B 481      13.505 -29.907   6.930  1.00 95.45           C  
ATOM   3708  CG  GLN B 481      13.454 -31.197   7.737  1.00 95.45           C  
ATOM   3709  CD  GLN B 481      14.444 -31.209   8.887  1.00 95.45           C  
ATOM   3710  NE2 GLN B 481      15.332 -32.197   8.895  1.00 95.45           N  
ATOM   3711  OE1 GLN B 481      14.411 -30.336   9.761  1.00 95.45           O  
ATOM   3712  N   TRP B 482      10.372 -30.774   5.566  1.00 92.23           N  
ATOM   3713  CA  TRP B 482       8.938 -30.891   5.812  1.00 92.23           C  
ATOM   3714  C   TRP B 482       8.610 -32.208   6.507  1.00 92.23           C  
ATOM   3715  O   TRP B 482       8.628 -33.269   5.879  1.00 92.23           O  
ATOM   3716  CB  TRP B 482       8.156 -30.782   4.501  1.00 92.23           C  
ATOM   3717  CG  TRP B 482       6.750 -30.290   4.669  1.00 92.23           C  
ATOM   3718  CD1 TRP B 482       5.686 -30.990   5.167  1.00 92.23           C  
ATOM   3719  CD2 TRP B 482       6.254 -28.991   4.332  1.00 92.23           C  
ATOM   3720  CE2 TRP B 482       4.879 -28.972   4.655  1.00 92.23           C  
ATOM   3721  CE3 TRP B 482       6.839 -27.839   3.789  1.00 92.23           C  
ATOM   3722  NE1 TRP B 482       4.558 -30.203   5.162  1.00 92.23           N  
ATOM   3723  CZ2 TRP B 482       4.080 -27.845   4.452  1.00 92.23           C  
ATOM   3724  CZ3 TRP B 482       6.042 -26.718   3.588  1.00 92.23           C  
ATOM   3725  CH2 TRP B 482       4.677 -26.732   3.920  1.00 92.23           C  
ATOM   3726  N   GLY B 483       8.332 -32.132   7.758  1.00 87.99           N  
ATOM   3727  CA  GLY B 483       8.127 -33.320   8.571  1.00 87.99           C  
ATOM   3728  C   GLY B 483       9.422 -33.934   9.067  1.00 87.99           C  
ATOM   3729  O   GLY B 483      10.482 -33.310   8.987  1.00 87.99           O  
ATOM   3730  N   THR B 484       9.269 -35.102   9.778  1.00 81.11           N  
ATOM   3731  CA  THR B 484      10.406 -35.850  10.303  1.00 81.11           C  
ATOM   3732  C   THR B 484      10.332 -37.315   9.880  1.00 81.11           C  
ATOM   3733  O   THR B 484       9.262 -37.808   9.518  1.00 81.11           O  
ATOM   3734  CB  THR B 484      10.474 -35.759  11.838  1.00 81.11           C  
ATOM   3735  CG2 THR B 484      10.525 -34.307  12.301  1.00 81.11           C  
ATOM   3736  OG1 THR B 484       9.315 -36.387  12.400  1.00 81.11           O  
ATOM   3737  N   PRO B 485      11.445 -37.943   9.774  1.00 76.06           N  
ATOM   3738  CA  PRO B 485      11.474 -39.338   9.328  1.00 76.06           C  
ATOM   3739  C   PRO B 485      10.663 -40.264  10.233  1.00 76.06           C  
ATOM   3740  O   PRO B 485      10.306 -41.373   9.827  1.00 76.06           O  
ATOM   3741  CB  PRO B 485      12.962 -39.694   9.377  1.00 76.06           C  
ATOM   3742  CG  PRO B 485      13.665 -38.379   9.480  1.00 76.06           C  
ATOM   3743  CD  PRO B 485      12.687 -37.352   9.975  1.00 76.06           C  
ATOM   3744  N   SER B 486      10.312 -40.004  11.425  1.00 67.28           N  
ATOM   3745  CA  SER B 486       9.708 -40.922  12.385  1.00 67.28           C  
ATOM   3746  C   SER B 486       8.211 -40.670  12.524  1.00 67.28           C  
ATOM   3747  O   SER B 486       7.470 -41.539  12.989  1.00 67.28           O  
ATOM   3748  CB  SER B 486      10.384 -40.792  13.750  1.00 67.28           C  
ATOM   3749  OG  SER B 486      10.336 -39.452  14.210  1.00 67.28           O  
ATOM   3750  N   THR B 487       7.623 -39.537  12.327  1.00 59.03           N  
ATOM   3751  CA  THR B 487       6.226 -39.190  12.566  1.00 59.03           C  
ATOM   3752  C   THR B 487       5.596 -38.591  11.312  1.00 59.03           C  
ATOM   3753  O   THR B 487       6.145 -37.660  10.718  1.00 59.03           O  
ATOM   3754  CB  THR B 487       6.089 -38.199  13.736  1.00 59.03           C  
ATOM   3755  CG2 THR B 487       6.073 -38.929  15.076  1.00 59.03           C  
ATOM   3756  OG1 THR B 487       7.194 -37.287  13.715  1.00 59.03           O  
ATOM   3757  N   THR B 488       4.707 -39.393  10.524  1.00 61.06           N  
ATOM   3758  CA  THR B 488       4.098 -38.941   9.278  1.00 61.06           C  
ATOM   3759  C   THR B 488       2.601 -38.706   9.461  1.00 61.06           C  
ATOM   3760  O   THR B 488       1.818 -39.657   9.494  1.00 61.06           O  
ATOM   3761  CB  THR B 488       4.326 -39.956   8.143  1.00 61.06           C  
ATOM   3762  CG2 THR B 488       5.804 -40.055   7.782  1.00 61.06           C  
ATOM   3763  OG1 THR B 488       3.862 -41.245   8.564  1.00 61.06           O  
ATOM   3764  N   LYS B 489       2.072 -37.459   9.991  1.00 59.52           N  
ATOM   3765  CA  LYS B 489       0.643 -37.318  10.255  1.00 59.52           C  
ATOM   3766  C   LYS B 489      -0.012 -36.378   9.246  1.00 59.52           C  
ATOM   3767  O   LYS B 489      -1.222 -36.444   9.023  1.00 59.52           O  
ATOM   3768  CB  LYS B 489       0.407 -36.806  11.677  1.00 59.52           C  
ATOM   3769  CG  LYS B 489       0.836 -37.780  12.764  1.00 59.52           C  
ATOM   3770  CD  LYS B 489       0.168 -37.462  14.096  1.00 59.52           C  
ATOM   3771  CE  LYS B 489       0.629 -38.410  15.195  1.00 59.52           C  
ATOM   3772  NZ  LYS B 489      -0.011 -38.091  16.506  1.00 59.52           N1+
ATOM   3773  N   ALA B 490       0.476 -35.436   8.672  1.00 61.39           N  
ATOM   3774  CA  ALA B 490      -0.170 -34.555   7.702  1.00 61.39           C  
ATOM   3775  C   ALA B 490      -0.001 -35.085   6.281  1.00 61.39           C  
ATOM   3776  O   ALA B 490       0.405 -34.347   5.380  1.00 61.39           O  
ATOM   3777  CB  ALA B 490       0.396 -33.141   7.809  1.00 61.39           C  
ATOM   3778  N   ARG B 491      -0.446 -36.229   6.156  1.00 67.99           N  
ATOM   3779  CA  ARG B 491      -0.180 -36.970   4.928  1.00 67.99           C  
ATOM   3780  C   ARG B 491      -0.966 -36.390   3.757  1.00 67.99           C  
ATOM   3781  O   ARG B 491      -0.480 -36.372   2.624  1.00 67.99           O  
ATOM   3782  CB  ARG B 491      -0.525 -38.450   5.108  1.00 67.99           C  
ATOM   3783  CG  ARG B 491       0.336 -39.162   6.140  1.00 67.99           C  
ATOM   3784  CD  ARG B 491       0.060 -40.659   6.167  1.00 67.99           C  
ATOM   3785  NE  ARG B 491      -0.900 -41.011   7.209  1.00 67.99           N  
ATOM   3786  CZ  ARG B 491      -1.281 -42.252   7.501  1.00 67.99           C  
ATOM   3787  NH1 ARG B 491      -0.788 -43.288   6.832  1.00 67.99           N1+
ATOM   3788  NH2 ARG B 491      -2.162 -42.459   8.469  1.00 67.99           N  
ATOM   3789  N   ASN B 492      -2.089 -35.803   4.063  1.00 74.63           N  
ATOM   3790  CA  ASN B 492      -2.974 -35.360   2.991  1.00 74.63           C  
ATOM   3791  C   ASN B 492      -2.842 -33.861   2.739  1.00 74.63           C  
ATOM   3792  O   ASN B 492      -3.694 -33.260   2.083  1.00 74.63           O  
ATOM   3793  CB  ASN B 492      -4.427 -35.718   3.312  1.00 74.63           C  
ATOM   3794  CG  ASN B 492      -4.670 -37.214   3.325  1.00 74.63           C  
ATOM   3795  ND2 ASN B 492      -5.458 -37.679   4.287  1.00 74.63           N  
ATOM   3796  OD1 ASN B 492      -4.154 -37.947   2.477  1.00 74.63           O  
ATOM   3797  N   SER B 493      -1.796 -33.334   3.301  1.00 86.13           N  
ATOM   3798  CA  SER B 493      -1.498 -31.930   3.040  1.00 86.13           C  
ATOM   3799  C   SER B 493      -1.165 -31.699   1.569  1.00 86.13           C  
ATOM   3800  O   SER B 493      -0.567 -32.561   0.921  1.00 86.13           O  
ATOM   3801  CB  SER B 493      -0.336 -31.456   3.914  1.00 86.13           C  
ATOM   3802  OG  SER B 493      -0.662 -31.572   5.289  1.00 86.13           O  
ATOM   3803  N   LYS B 494      -1.593 -30.605   1.049  1.00 88.15           N  
ATOM   3804  CA  LYS B 494      -1.293 -30.218  -0.326  1.00 88.15           C  
ATOM   3805  C   LYS B 494      -0.399 -28.981  -0.366  1.00 88.15           C  
ATOM   3806  O   LYS B 494      -0.727 -27.952   0.229  1.00 88.15           O  
ATOM   3807  CB  LYS B 494      -2.583 -29.957  -1.104  1.00 88.15           C  
ATOM   3808  CG  LYS B 494      -3.516 -31.157  -1.176  1.00 88.15           C  
ATOM   3809  CD  LYS B 494      -2.907 -32.291  -1.989  1.00 88.15           C  
ATOM   3810  CE  LYS B 494      -3.840 -33.492  -2.064  1.00 88.15           C  
ATOM   3811  NZ  LYS B 494      -3.091 -34.763  -2.293  1.00 88.15           N1+
ATOM   3812  N   HIS B 495       0.694 -29.082  -1.038  1.00 92.34           N  
ATOM   3813  CA  HIS B 495       1.684 -28.016  -1.141  1.00 92.34           C  
ATOM   3814  C   HIS B 495       2.041 -27.735  -2.597  1.00 92.34           C  
ATOM   3815  O   HIS B 495       2.389 -28.653  -3.344  1.00 92.34           O  
ATOM   3816  CB  HIS B 495       2.944 -28.377  -0.352  1.00 92.34           C  
ATOM   3817  CG  HIS B 495       2.666 -28.831   1.046  1.00 92.34           C  
ATOM   3818  CD2 HIS B 495       2.748 -30.057   1.615  1.00 92.34           C  
ATOM   3819  ND1 HIS B 495       2.244 -27.972   2.037  1.00 92.34           N  
ATOM   3820  CE1 HIS B 495       2.079 -28.653   3.160  1.00 92.34           C  
ATOM   3821  NE2 HIS B 495       2.378 -29.920   2.930  1.00 92.34           N  
ATOM   3822  N   VAL B 496       1.935 -26.507  -3.021  1.00 94.67           N  
ATOM   3823  CA  VAL B 496       2.350 -26.085  -4.355  1.00 94.67           C  
ATOM   3824  C   VAL B 496       3.571 -25.174  -4.253  1.00 94.67           C  
ATOM   3825  O   VAL B 496       3.565 -24.200  -3.497  1.00 94.67           O  
ATOM   3826  CB  VAL B 496       1.206 -25.363  -5.103  1.00 94.67           C  
ATOM   3827  CG1 VAL B 496       1.703 -24.798  -6.432  1.00 94.67           C  
ATOM   3828  CG2 VAL B 496       0.032 -26.314  -5.328  1.00 94.67           C  
ATOM   3829  N   TRP B 497       4.619 -25.517  -4.906  1.00 96.06           N  
ATOM   3830  CA  TRP B 497       5.820 -24.711  -5.096  1.00 96.06           C  
ATOM   3831  C   TRP B 497       5.930 -24.231  -6.539  1.00 96.06           C  
ATOM   3832  O   TRP B 497       6.383 -24.972  -7.414  1.00 96.06           O  
ATOM   3833  CB  TRP B 497       7.070 -25.510  -4.714  1.00 96.06           C  
ATOM   3834  CG  TRP B 497       6.974 -26.191  -3.382  1.00 96.06           C  
ATOM   3835  CD1 TRP B 497       6.478 -27.439  -3.128  1.00 96.06           C  
ATOM   3836  CD2 TRP B 497       7.381 -25.656  -2.118  1.00 96.06           C  
ATOM   3837  CE2 TRP B 497       7.103 -26.637  -1.141  1.00 96.06           C  
ATOM   3838  CE3 TRP B 497       7.956 -24.443  -1.718  1.00 96.06           C  
ATOM   3839  NE1 TRP B 497       6.553 -27.714  -1.782  1.00 96.06           N  
ATOM   3840  CZ2 TRP B 497       7.381 -26.441   0.214  1.00 96.06           C  
ATOM   3841  CZ3 TRP B 497       8.231 -24.249  -0.369  1.00 96.06           C  
ATOM   3842  CH2 TRP B 497       7.942 -25.244   0.579  1.00 96.06           C  
ATOM   3843  N   LEU B 498       5.508 -23.048  -6.798  1.00 94.65           N  
ATOM   3844  CA  LEU B 498       5.434 -22.515  -8.154  1.00 94.65           C  
ATOM   3845  C   LEU B 498       6.673 -21.688  -8.481  1.00 94.65           C  
ATOM   3846  O   LEU B 498       6.895 -20.632  -7.884  1.00 94.65           O  
ATOM   3847  CB  LEU B 498       4.176 -21.660  -8.326  1.00 94.65           C  
ATOM   3848  CG  LEU B 498       3.902 -21.132  -9.735  1.00 94.65           C  
ATOM   3849  CD1 LEU B 498       3.397 -22.256 -10.633  1.00 94.65           C  
ATOM   3850  CD2 LEU B 498       2.898 -19.985  -9.691  1.00 94.65           C  
ATOM   3851  N   ASN B 499       7.508 -22.153  -9.385  1.00 95.22           N  
ATOM   3852  CA  ASN B 499       8.676 -21.470  -9.930  1.00 95.22           C  
ATOM   3853  C   ASN B 499       9.621 -21.007  -8.824  1.00 95.22           C  
ATOM   3854  O   ASN B 499      10.109 -19.876  -8.851  1.00 95.22           O  
ATOM   3855  CB  ASN B 499       8.249 -20.282 -10.794  1.00 95.22           C  
ATOM   3856  CG  ASN B 499       9.343 -19.823 -11.738  1.00 95.22           C  
ATOM   3857  ND2 ASN B 499       9.228 -20.198 -13.007  1.00 95.22           N  
ATOM   3858  OD1 ASN B 499      10.285 -19.138 -11.330  1.00 95.22           O  
ATOM   3859  N   CYS B 500       9.783 -21.736  -7.858  1.00 95.47           N  
ATOM   3860  CA  CYS B 500      10.756 -21.427  -6.816  1.00 95.47           C  
ATOM   3861  C   CYS B 500      12.180 -21.621  -7.325  1.00 95.47           C  
ATOM   3862  O   CYS B 500      12.428 -22.475  -8.177  1.00 95.47           O  
ATOM   3863  CB  CYS B 500      10.520 -22.303  -5.586  1.00 95.47           C  
ATOM   3864  SG  CYS B 500       8.955 -21.974  -4.748  1.00 95.47           S  
ATOM   3865  N   SER B 501      13.114 -20.816  -6.897  1.00 94.68           N  
ATOM   3866  CA  SER B 501      14.522 -20.843  -7.280  1.00 94.68           C  
ATOM   3867  C   SER B 501      15.397 -21.345  -6.137  1.00 94.68           C  
ATOM   3868  O   SER B 501      15.496 -20.697  -5.093  1.00 94.68           O  
ATOM   3869  CB  SER B 501      14.986 -19.452  -7.716  1.00 94.68           C  
ATOM   3870  OG  SER B 501      16.338 -19.483  -8.139  1.00 94.68           O  
ATOM   3871  N   PHE B 502      16.004 -22.441  -6.318  1.00 94.92           N  
ATOM   3872  CA  PHE B 502      16.879 -23.045  -5.320  1.00 94.92           C  
ATOM   3873  C   PHE B 502      18.342 -22.897  -5.722  1.00 94.92           C  
ATOM   3874  O   PHE B 502      18.644 -22.478  -6.841  1.00 94.92           O  
ATOM   3875  CB  PHE B 502      16.534 -24.524  -5.125  1.00 94.92           C  
ATOM   3876  CG  PHE B 502      15.129 -24.762  -4.643  1.00 94.92           C  
ATOM   3877  CD1 PHE B 502      14.840 -24.787  -3.284  1.00 94.92           C  
ATOM   3878  CD2 PHE B 502      14.095 -24.960  -5.549  1.00 94.92           C  
ATOM   3879  CE1 PHE B 502      13.540 -25.007  -2.834  1.00 94.92           C  
ATOM   3880  CE2 PHE B 502      12.794 -25.180  -5.107  1.00 94.92           C  
ATOM   3881  CZ  PHE B 502      12.519 -25.204  -3.750  1.00 94.92           C  
ATOM   3882  N   ASP B 503      19.207 -23.109  -4.767  1.00 88.93           N  
ATOM   3883  CA  ASP B 503      20.646 -22.969  -4.967  1.00 88.93           C  
ATOM   3884  C   ASP B 503      21.189 -24.088  -5.853  1.00 88.93           C  
ATOM   3885  O   ASP B 503      21.075 -25.268  -5.512  1.00 88.93           O  
ATOM   3886  CB  ASP B 503      21.376 -22.963  -3.622  1.00 88.93           C  
ATOM   3887  CG  ASP B 503      22.886 -22.889  -3.767  1.00 88.93           C  
ATOM   3888  OD1 ASP B 503      23.391 -22.916  -4.911  1.00 88.93           O  
ATOM   3889  OD2 ASP B 503      23.578 -22.806  -2.729  1.00 88.93           O1-
ATOM   3890  N   ASP B 504      21.858 -23.818  -6.938  1.00 83.14           N  
ATOM   3891  CA  ASP B 504      22.326 -24.757  -7.953  1.00 83.14           C  
ATOM   3892  C   ASP B 504      23.469 -25.617  -7.418  1.00 83.14           C  
ATOM   3893  O   ASP B 504      23.964 -26.504  -8.117  1.00 83.14           O  
ATOM   3894  CB  ASP B 504      22.774 -24.009  -9.210  1.00 83.14           C  
ATOM   3895  CG  ASP B 504      21.611 -23.482 -10.032  1.00 83.14           C  
ATOM   3896  OD1 ASP B 504      20.496 -24.040  -9.940  1.00 83.14           O  
ATOM   3897  OD2 ASP B 504      21.812 -22.502 -10.782  1.00 83.14           O1-
ATOM   3898  N   VAL B 505      23.926 -25.343  -6.220  1.00 83.56           N  
ATOM   3899  CA  VAL B 505      25.097 -26.051  -5.714  1.00 83.56           C  
ATOM   3900  C   VAL B 505      24.717 -26.863  -4.478  1.00 83.56           C  
ATOM   3901  O   VAL B 505      25.037 -28.050  -4.385  1.00 83.56           O  
ATOM   3902  CB  VAL B 505      26.248 -25.077  -5.379  1.00 83.56           C  
ATOM   3903  CG1 VAL B 505      27.485 -25.842  -4.912  1.00 83.56           C  
ATOM   3904  CG2 VAL B 505      26.580 -24.206  -6.590  1.00 83.56           C  
ATOM   3905  N   HIS B 506      24.034 -26.263  -3.522  1.00 85.06           N  
ATOM   3906  CA  HIS B 506      23.885 -26.857  -2.199  1.00 85.06           C  
ATOM   3907  C   HIS B 506      22.420 -27.141  -1.884  1.00 85.06           C  
ATOM   3908  O   HIS B 506      22.085 -27.520  -0.759  1.00 85.06           O  
ATOM   3909  CB  HIS B 506      24.485 -25.942  -1.130  1.00 85.06           C  
ATOM   3910  CG  HIS B 506      25.738 -25.251  -1.565  1.00 85.06           C  
ATOM   3911  CD2 HIS B 506      27.033 -25.641  -1.510  1.00 85.06           C  
ATOM   3912  ND1 HIS B 506      25.735 -23.997  -2.136  1.00 85.06           N  
ATOM   3913  CE1 HIS B 506      26.979 -23.644  -2.415  1.00 85.06           C  
ATOM   3914  NE2 HIS B 506      27.786 -24.624  -2.045  1.00 85.06           N  
ATOM   3915  N   SER B 507      21.579 -27.095  -2.801  1.00 93.10           N  
ATOM   3916  CA  SER B 507      20.164 -27.192  -2.458  1.00 93.10           C  
ATOM   3917  C   SER B 507      19.816 -28.582  -1.935  1.00 93.10           C  
ATOM   3918  O   SER B 507      20.197 -29.590  -2.535  1.00 93.10           O  
ATOM   3919  CB  SER B 507      19.294 -26.863  -3.673  1.00 93.10           C  
ATOM   3920  OG  SER B 507      17.995 -27.409  -3.523  1.00 93.10           O  
ATOM   3921  N   ARG B 508      19.115 -28.695  -0.900  1.00 96.74           N  
ATOM   3922  CA  ARG B 508      18.642 -29.928  -0.281  1.00 96.74           C  
ATOM   3923  C   ARG B 508      17.210 -29.774   0.220  1.00 96.74           C  
ATOM   3924  O   ARG B 508      16.899 -28.829   0.947  1.00 96.74           O  
ATOM   3925  CB  ARG B 508      19.560 -30.337   0.873  1.00 96.74           C  
ATOM   3926  CG  ARG B 508      19.192 -31.668   1.510  1.00 96.74           C  
ATOM   3927  CD  ARG B 508      20.237 -32.115   2.524  1.00 96.74           C  
ATOM   3928  NE  ARG B 508      19.941 -33.444   3.052  1.00 96.74           N  
ATOM   3929  CZ  ARG B 508      20.517 -34.570   2.638  1.00 96.74           C  
ATOM   3930  NH1 ARG B 508      21.435 -34.548   1.679  1.00 96.74           N1+
ATOM   3931  NH2 ARG B 508      20.173 -35.725   3.188  1.00 96.74           N  
ATOM   3932  N   ILE B 509      16.341 -30.604  -0.167  1.00 96.54           N  
ATOM   3933  CA  ILE B 509      14.949 -30.660   0.264  1.00 96.54           C  
ATOM   3934  C   ILE B 509      14.651 -32.029   0.871  1.00 96.54           C  
ATOM   3935  O   ILE B 509      14.972 -33.061   0.277  1.00 96.54           O  
ATOM   3936  CB  ILE B 509      13.983 -30.371  -0.907  1.00 96.54           C  
ATOM   3937  CG1 ILE B 509      14.192 -28.946  -1.432  1.00 96.54           C  
ATOM   3938  CG2 ILE B 509      12.530 -30.588  -0.475  1.00 96.54           C  
ATOM   3939  CD1 ILE B 509      13.315 -28.590  -2.625  1.00 96.54           C  
ATOM   3940  N   GLU B 510      14.101 -32.121   2.015  1.00 94.42           N  
ATOM   3941  CA  GLU B 510      13.681 -33.336   2.706  1.00 94.42           C  
ATOM   3942  C   GLU B 510      12.183 -33.317   2.996  1.00 94.42           C  
ATOM   3943  O   GLU B 510      11.709 -32.497   3.786  1.00 94.42           O  
ATOM   3944  CB  GLU B 510      14.467 -33.514   4.008  1.00 94.42           C  
ATOM   3945  CG  GLU B 510      15.976 -33.551   3.815  1.00 94.42           C  
ATOM   3946  CD  GLU B 510      16.743 -33.729   5.115  1.00 94.42           C  
ATOM   3947  OE1 GLU B 510      17.990 -33.838   5.075  1.00 94.42           O  
ATOM   3948  OE2 GLU B 510      16.092 -33.761   6.183  1.00 94.42           O1-
ATOM   3949  N   LEU B 511      11.496 -34.186   2.349  1.00 91.36           N  
ATOM   3950  CA  LEU B 511      10.052 -34.301   2.521  1.00 91.36           C  
ATOM   3951  C   LEU B 511       9.688 -35.620   3.194  1.00 91.36           C  
ATOM   3952  O   LEU B 511      10.050 -36.692   2.705  1.00 91.36           O  
ATOM   3953  CB  LEU B 511       9.341 -34.191   1.169  1.00 91.36           C  
ATOM   3954  CG  LEU B 511       9.750 -33.014   0.282  1.00 91.36           C  
ATOM   3955  CD1 LEU B 511       9.085 -33.126  -1.086  1.00 91.36           C  
ATOM   3956  CD2 LEU B 511       9.393 -31.691   0.949  1.00 91.36           C  
ATOM   3957  N   TYR B 512       8.912 -35.566   4.246  1.00 85.29           N  
ATOM   3958  CA  TYR B 512       8.540 -36.773   4.975  1.00 85.29           C  
ATOM   3959  C   TYR B 512       7.027 -36.876   5.124  1.00 85.29           C  
ATOM   3960  O   TYR B 512       6.508 -37.910   5.551  1.00 85.29           O  
ATOM   3961  CB  TYR B 512       9.202 -36.793   6.356  1.00 85.29           C  
ATOM   3962  CG  TYR B 512      10.710 -36.852   6.306  1.00 85.29           C  
ATOM   3963  CD1 TYR B 512      11.369 -38.032   5.968  1.00 85.29           C  
ATOM   3964  CD2 TYR B 512      11.477 -35.730   6.596  1.00 85.29           C  
ATOM   3965  CE1 TYR B 512      12.758 -38.092   5.922  1.00 85.29           C  
ATOM   3966  CE2 TYR B 512      12.867 -35.778   6.554  1.00 85.29           C  
ATOM   3967  CZ  TYR B 512      13.497 -36.961   6.215  1.00 85.29           C  
ATOM   3968  OH  TYR B 512      14.872 -37.015   6.171  1.00 85.29           O  
ATOM   3969  N   GLU B 513       6.298 -35.842   4.724  1.00 83.08           N  
ATOM   3970  CA  GLU B 513       4.838 -35.836   4.728  1.00 83.08           C  
ATOM   3971  C   GLU B 513       4.287 -34.851   3.700  1.00 83.08           C  
ATOM   3972  O   GLU B 513       5.031 -34.031   3.158  1.00 83.08           O  
ATOM   3973  CB  GLU B 513       4.305 -35.494   6.122  1.00 83.08           C  
ATOM   3974  CG  GLU B 513       4.644 -34.083   6.581  1.00 83.08           C  
ATOM   3975  CD  GLU B 513       4.233 -33.805   8.018  1.00 83.08           C  
ATOM   3976  OE1 GLU B 513       4.047 -32.620   8.378  1.00 83.08           O  
ATOM   3977  OE2 GLU B 513       4.096 -34.780   8.791  1.00 83.08           O1-
ATOM   3978  N   GLY B 514       2.977 -35.016   3.374  1.00 83.17           N  
ATOM   3979  CA  GLY B 514       2.287 -34.110   2.469  1.00 83.17           C  
ATOM   3980  C   GLY B 514       2.536 -34.425   1.006  1.00 83.17           C  
ATOM   3981  O   GLY B 514       3.408 -35.232   0.679  1.00 83.17           O  
ATOM   3982  N   HIS B 515       1.785 -33.882   0.159  1.00 83.97           N  
ATOM   3983  CA  HIS B 515       1.890 -33.954  -1.294  1.00 83.97           C  
ATOM   3984  C   HIS B 515       2.438 -32.654  -1.872  1.00 83.97           C  
ATOM   3985  O   HIS B 515       1.778 -31.614  -1.808  1.00 83.97           O  
ATOM   3986  CB  HIS B 515       0.528 -34.272  -1.914  1.00 83.97           C  
ATOM   3987  CG  HIS B 515       0.086 -35.685  -1.701  1.00 83.97           C  
ATOM   3988  CD2 HIS B 515       0.600 -36.670  -0.927  1.00 83.97           C  
ATOM   3989  ND1 HIS B 515      -1.013 -36.224  -2.333  1.00 83.97           N  
ATOM   3990  CE1 HIS B 515      -1.157 -37.483  -1.955  1.00 83.97           C  
ATOM   3991  NE2 HIS B 515      -0.191 -37.778  -1.102  1.00 83.97           N  
ATOM   3992  N   HIS B 516       3.598 -32.745  -2.410  1.00 89.65           N  
ATOM   3993  CA  HIS B 516       4.322 -31.574  -2.892  1.00 89.65           C  
ATOM   3994  C   HIS B 516       4.321 -31.514  -4.416  1.00 89.65           C  
ATOM   3995  O   HIS B 516       4.811 -32.431  -5.078  1.00 89.65           O  
ATOM   3996  CB  HIS B 516       5.759 -31.580  -2.368  1.00 89.65           C  
ATOM   3997  CG  HIS B 516       5.854 -31.578  -0.875  1.00 89.65           C  
ATOM   3998  CD2 HIS B 516       5.754 -32.585   0.023  1.00 89.65           C  
ATOM   3999  ND1 HIS B 516       6.074 -30.430  -0.146  1.00 89.65           N  
ATOM   4000  CE1 HIS B 516       6.107 -30.733   1.141  1.00 89.65           C  
ATOM   4001  NE2 HIS B 516       5.916 -32.034   1.271  1.00 89.65           N  
ATOM   4002  N   THR B 517       3.780 -30.518  -5.001  1.00 89.57           N  
ATOM   4003  CA  THR B 517       3.785 -30.255  -6.436  1.00 89.57           C  
ATOM   4004  C   THR B 517       4.735 -29.109  -6.773  1.00 89.57           C  
ATOM   4005  O   THR B 517       4.456 -27.951  -6.454  1.00 89.57           O  
ATOM   4006  CB  THR B 517       2.371 -29.921  -6.948  1.00 89.57           C  
ATOM   4007  CG2 THR B 517       2.345 -29.827  -8.470  1.00 89.57           C  
ATOM   4008  OG1 THR B 517       1.462 -30.946  -6.528  1.00 89.57           O  
ATOM   4009  N   PHE B 518       5.888 -29.395  -7.348  1.00 90.82           N  
ATOM   4010  CA  PHE B 518       6.827 -28.394  -7.840  1.00 90.82           C  
ATOM   4011  C   PHE B 518       6.562 -28.078  -9.307  1.00 90.82           C  
ATOM   4012  O   PHE B 518       6.546 -28.979 -10.148  1.00 90.82           O  
ATOM   4013  CB  PHE B 518       8.270 -28.874  -7.658  1.00 90.82           C  
ATOM   4014  CG  PHE B 518       8.667 -29.075  -6.221  1.00 90.82           C  
ATOM   4015  CD1 PHE B 518       9.268 -28.049  -5.501  1.00 90.82           C  
ATOM   4016  CD2 PHE B 518       8.438 -30.290  -5.588  1.00 90.82           C  
ATOM   4017  CE1 PHE B 518       9.637 -28.232  -4.170  1.00 90.82           C  
ATOM   4018  CE2 PHE B 518       8.803 -30.480  -4.259  1.00 90.82           C  
ATOM   4019  CZ  PHE B 518       9.403 -29.450  -3.552  1.00 90.82           C  
ATOM   4020  N   ILE B 519       6.323 -26.881  -9.667  1.00 91.41           N  
ATOM   4021  CA  ILE B 519       6.018 -26.495 -11.040  1.00 91.41           C  
ATOM   4022  C   ILE B 519       7.043 -25.472 -11.527  1.00 91.41           C  
ATOM   4023  O   ILE B 519       7.123 -24.363 -10.995  1.00 91.41           O  
ATOM   4024  CB  ILE B 519       4.589 -25.922 -11.163  1.00 91.41           C  
ATOM   4025  CG1 ILE B 519       3.567 -26.907 -10.583  1.00 91.41           C  
ATOM   4026  CG2 ILE B 519       4.263 -25.589 -12.622  1.00 91.41           C  
ATOM   4027  CD1 ILE B 519       2.144 -26.368 -10.538  1.00 91.41           C  
ATOM   4028  N   GLY B 520       7.827 -25.814 -12.521  1.00 90.19           N  
ATOM   4029  CA  GLY B 520       8.758 -24.885 -13.141  1.00 90.19           C  
ATOM   4030  C   GLY B 520       9.856 -24.423 -12.201  1.00 90.19           C  
ATOM   4031  O   GLY B 520      10.333 -23.292 -12.304  1.00 90.19           O  
ATOM   4032  N   CYS B 521      10.169 -25.184 -11.232  1.00 91.83           N  
ATOM   4033  CA  CYS B 521      11.225 -24.834 -10.288  1.00 91.83           C  
ATOM   4034  C   CYS B 521      12.596 -25.201 -10.844  1.00 91.83           C  
ATOM   4035  O   CYS B 521      12.695 -25.920 -11.840  1.00 91.83           O  
ATOM   4036  CB  CYS B 521      11.003 -25.538  -8.950  1.00 91.83           C  
ATOM   4037  SG  CYS B 521       9.433 -25.120  -8.160  1.00 91.83           S  
ATOM   4038  N   LYS B 522      13.613 -24.670 -10.238  1.00 90.98           N  
ATOM   4039  CA  LYS B 522      14.981 -24.922 -10.680  1.00 90.98           C  
ATOM   4040  C   LYS B 522      15.945 -24.950  -9.498  1.00 90.98           C  
ATOM   4041  O   LYS B 522      15.686 -24.330  -8.464  1.00 90.98           O  
ATOM   4042  CB  LYS B 522      15.423 -23.862 -11.691  1.00 90.98           C  
ATOM   4043  CG  LYS B 522      16.833 -24.065 -12.225  1.00 90.98           C  
ATOM   4044  CD  LYS B 522      16.938 -25.336 -13.059  1.00 90.98           C  
ATOM   4045  CE  LYS B 522      18.306 -25.464 -13.714  1.00 90.98           C  
ATOM   4046  NZ  LYS B 522      19.328 -25.998 -12.764  1.00 90.98           N1+
ATOM   4047  N   GLY B 523      17.019 -25.733  -9.634  1.00 89.60           N  
ATOM   4048  CA  GLY B 523      18.150 -25.658  -8.723  1.00 89.60           C  
ATOM   4049  C   GLY B 523      18.128 -26.736  -7.656  1.00 89.60           C  
ATOM   4050  O   GLY B 523      19.064 -26.848  -6.860  1.00 89.60           O  
ATOM   4051  N   ILE B 524      17.097 -27.581  -7.572  1.00 90.35           N  
ATOM   4052  CA  ILE B 524      17.060 -28.644  -6.573  1.00 90.35           C  
ATOM   4053  C   ILE B 524      18.169 -29.655  -6.855  1.00 90.35           C  
ATOM   4054  O   ILE B 524      18.197 -30.274  -7.922  1.00 90.35           O  
ATOM   4055  CB  ILE B 524      15.686 -29.349  -6.548  1.00 90.35           C  
ATOM   4056  CG1 ILE B 524      14.560 -28.320  -6.396  1.00 90.35           C  
ATOM   4057  CG2 ILE B 524      15.632 -30.389  -5.425  1.00 90.35           C  
ATOM   4058  CD1 ILE B 524      13.164 -28.896  -6.587  1.00 90.35           C  
ATOM   4059  N   LYS B 525      19.061 -29.928  -5.925  1.00 89.92           N  
ATOM   4060  CA  LYS B 525      20.174 -30.861  -6.082  1.00 89.92           C  
ATOM   4061  C   LYS B 525      19.876 -32.192  -5.399  1.00 89.92           C  
ATOM   4062  O   LYS B 525      20.023 -33.255  -6.007  1.00 89.92           O  
ATOM   4063  CB  LYS B 525      21.462 -30.259  -5.519  1.00 89.92           C  
ATOM   4064  CG  LYS B 525      21.961 -29.041  -6.282  1.00 89.92           C  
ATOM   4065  CD  LYS B 525      22.278 -29.381  -7.733  1.00 89.92           C  
ATOM   4066  CE  LYS B 525      22.788 -28.165  -8.494  1.00 89.92           C  
ATOM   4067  NZ  LYS B 525      22.917 -28.441  -9.956  1.00 89.92           N1+
ATOM   4068  N   THR B 526      19.467 -32.127  -4.200  1.00 91.71           N  
ATOM   4069  CA  THR B 526      19.133 -33.320  -3.430  1.00 91.71           C  
ATOM   4070  C   THR B 526      17.677 -33.282  -2.976  1.00 91.71           C  
ATOM   4071  O   THR B 526      17.257 -32.341  -2.300  1.00 91.71           O  
ATOM   4072  CB  THR B 526      20.052 -33.469  -2.204  1.00 91.71           C  
ATOM   4073  CG2 THR B 526      19.732 -34.742  -1.428  1.00 91.71           C  
ATOM   4074  OG1 THR B 526      21.417 -33.518  -2.639  1.00 91.71           O  
ATOM   4075  N   LEU B 527      16.940 -34.223  -3.390  1.00 89.81           N  
ATOM   4076  CA  LEU B 527      15.568 -34.399  -2.927  1.00 89.81           C  
ATOM   4077  C   LEU B 527      15.410 -35.722  -2.185  1.00 89.81           C  
ATOM   4078  O   LEU B 527      15.634 -36.791  -2.758  1.00 89.81           O  
ATOM   4079  CB  LEU B 527      14.593 -34.343  -4.107  1.00 89.81           C  
ATOM   4080  CG  LEU B 527      13.124 -34.622  -3.786  1.00 89.81           C  
ATOM   4081  CD1 LEU B 527      12.578 -33.563  -2.834  1.00 89.81           C  
ATOM   4082  CD2 LEU B 527      12.298 -34.675  -5.066  1.00 89.81           C  
ATOM   4083  N   VAL B 528      15.090 -35.659  -0.951  1.00 87.36           N  
ATOM   4084  CA  VAL B 528      14.755 -36.817  -0.128  1.00 87.36           C  
ATOM   4085  C   VAL B 528      13.245 -36.879   0.087  1.00 87.36           C  
ATOM   4086  O   VAL B 528      12.646 -35.938   0.613  1.00 87.36           O  
ATOM   4087  CB  VAL B 528      15.485 -36.775   1.233  1.00 87.36           C  
ATOM   4088  CG1 VAL B 528      15.136 -38.004   2.071  1.00 87.36           C  
ATOM   4089  CG2 VAL B 528      16.996 -36.679   1.025  1.00 87.36           C  
ATOM   4090  N   CYS B 529      12.667 -37.824  -0.426  1.00 81.71           N  
ATOM   4091  CA  CYS B 529      11.254 -38.102  -0.196  1.00 81.71           C  
ATOM   4092  C   CYS B 529      11.074 -39.393   0.593  1.00 81.71           C  
ATOM   4093  O   CYS B 529      11.167 -40.486   0.032  1.00 81.71           O  
ATOM   4094  CB  CYS B 529      10.503 -38.195  -1.524  1.00 81.71           C  
ATOM   4095  SG  CYS B 529       8.706 -38.223  -1.343  1.00 81.71           S  
ATOM   4096  N   GLY B 530      10.788 -39.265   1.829  1.00 73.87           N  
ATOM   4097  CA  GLY B 530      10.684 -40.405   2.725  1.00 73.87           C  
ATOM   4098  C   GLY B 530       9.301 -40.566   3.328  1.00 73.87           C  
ATOM   4099  O   GLY B 530       8.443 -39.696   3.166  1.00 73.87           O  
ATOM   4100  N   GLN B 531       9.023 -41.741   3.900  1.00 73.69           N  
ATOM   4101  CA  GLN B 531       7.779 -42.053   4.595  1.00 73.69           C  
ATOM   4102  C   GLN B 531       6.576 -41.888   3.671  1.00 73.69           C  
ATOM   4103  O   GLN B 531       6.492 -42.544   2.630  1.00 73.69           O  
ATOM   4104  CB  GLN B 531       7.617 -41.166   5.831  1.00 73.69           C  
ATOM   4105  CG  GLN B 531       8.742 -41.313   6.846  1.00 73.69           C  
ATOM   4106  CD  GLN B 531       8.841 -42.717   7.412  1.00 73.69           C  
ATOM   4107  NE2 GLN B 531      10.057 -43.140   7.740  1.00 73.69           N  
ATOM   4108  OE1 GLN B 531       7.832 -43.416   7.555  1.00 73.69           O  
ATOM   4109  N   TYR B 532       5.622 -40.938   4.062  1.00 69.19           N  
ATOM   4110  CA  TYR B 532       4.373 -40.844   3.314  1.00 69.19           C  
ATOM   4111  C   TYR B 532       4.351 -39.593   2.445  1.00 69.19           C  
ATOM   4112  O   TYR B 532       3.301 -39.210   1.924  1.00 69.19           O  
ATOM   4113  CB  TYR B 532       3.175 -40.839   4.268  1.00 69.19           C  
ATOM   4114  CG  TYR B 532       3.053 -42.095   5.097  1.00 69.19           C  
ATOM   4115  CD1 TYR B 532       2.669 -43.301   4.516  1.00 69.19           C  
ATOM   4116  CD2 TYR B 532       3.320 -42.077   6.461  1.00 69.19           C  
ATOM   4117  CE1 TYR B 532       2.553 -44.461   5.276  1.00 69.19           C  
ATOM   4118  CE2 TYR B 532       3.208 -43.231   7.231  1.00 69.19           C  
ATOM   4119  CZ  TYR B 532       2.825 -44.416   6.630  1.00 69.19           C  
ATOM   4120  OH  TYR B 532       2.712 -45.560   7.387  1.00 69.19           O  
ATOM   4121  N   ALA B 533       5.516 -38.943   2.318  1.00 79.34           N  
ATOM   4122  CA  ALA B 533       5.554 -37.759   1.462  1.00 79.34           C  
ATOM   4123  C   ALA B 533       5.468 -38.145  -0.012  1.00 79.34           C  
ATOM   4124  O   ALA B 533       5.927 -39.219  -0.406  1.00 79.34           O  
ATOM   4125  CB  ALA B 533       6.824 -36.954   1.725  1.00 79.34           C  
ATOM   4126  N   GLN B 534       4.900 -37.337  -0.753  1.00 75.22           N  
ATOM   4127  CA  GLN B 534       4.827 -37.448  -2.206  1.00 75.22           C  
ATOM   4128  C   GLN B 534       5.281 -36.156  -2.880  1.00 75.22           C  
ATOM   4129  O   GLN B 534       5.089 -35.066  -2.337  1.00 75.22           O  
ATOM   4130  CB  GLN B 534       3.406 -37.800  -2.647  1.00 75.22           C  
ATOM   4131  CG  GLN B 534       2.869 -39.083  -2.028  1.00 75.22           C  
ATOM   4132  CD  GLN B 534       1.427 -39.360  -2.408  1.00 75.22           C  
ATOM   4133  NE2 GLN B 534       0.952 -40.561  -2.099  1.00 75.22           N  
ATOM   4134  OE1 GLN B 534       0.744 -38.500  -2.974  1.00 75.22           O  
ATOM   4135  N   ALA B 535       5.889 -36.307  -3.994  1.00 81.86           N  
ATOM   4136  CA  ALA B 535       6.334 -35.135  -4.745  1.00 81.86           C  
ATOM   4137  C   ALA B 535       6.158 -35.346  -6.246  1.00 81.86           C  
ATOM   4138  O   ALA B 535       6.458 -36.423  -6.767  1.00 81.86           O  
ATOM   4139  CB  ALA B 535       7.792 -34.818  -4.422  1.00 81.86           C  
ATOM   4140  N   GLU B 536       5.601 -34.457  -6.894  1.00 78.80           N  
ATOM   4141  CA  GLU B 536       5.621 -34.383  -8.352  1.00 78.80           C  
ATOM   4142  C   GLU B 536       6.344 -33.127  -8.832  1.00 78.80           C  
ATOM   4143  O   GLU B 536       6.071 -32.026  -8.350  1.00 78.80           O  
ATOM   4144  CB  GLU B 536       4.197 -34.416  -8.913  1.00 78.80           C  
ATOM   4145  CG  GLU B 536       4.135 -34.470 -10.432  1.00 78.80           C  
ATOM   4146  CD  GLU B 536       2.725 -34.662 -10.969  1.00 78.80           C  
ATOM   4147  OE1 GLU B 536       2.557 -34.782 -12.204  1.00 78.80           O  
ATOM   4148  OE2 GLU B 536       1.782 -34.691 -10.148  1.00 78.80           O1-
ATOM   4149  N   LEU B 537       7.288 -33.253  -9.678  1.00 81.98           N  
ATOM   4150  CA  LEU B 537       8.037 -32.167 -10.302  1.00 81.98           C  
ATOM   4151  C   LEU B 537       7.565 -31.934 -11.733  1.00 81.98           C  
ATOM   4152  O   LEU B 537       7.962 -32.659 -12.648  1.00 81.98           O  
ATOM   4153  CB  LEU B 537       9.537 -32.475 -10.290  1.00 81.98           C  
ATOM   4154  CG  LEU B 537      10.225 -32.444  -8.924  1.00 81.98           C  
ATOM   4155  CD1 LEU B 537      10.134 -33.810  -8.254  1.00 81.98           C  
ATOM   4156  CD2 LEU B 537      11.679 -32.008  -9.068  1.00 81.98           C  
ATOM   4157  N   ILE B 538       6.677 -31.019 -11.937  1.00 78.64           N  
ATOM   4158  CA  ILE B 538       6.153 -30.658 -13.250  1.00 78.64           C  
ATOM   4159  C   ILE B 538       7.058 -29.611 -13.896  1.00 78.64           C  
ATOM   4160  O   ILE B 538       7.171 -28.488 -13.399  1.00 78.64           O  
ATOM   4161  CB  ILE B 538       4.705 -30.129 -13.154  1.00 78.64           C  
ATOM   4162  CG1 ILE B 538       3.790 -31.186 -12.525  1.00 78.64           C  
ATOM   4163  CG2 ILE B 538       4.190 -29.711 -14.535  1.00 78.64           C  
ATOM   4164  CD1 ILE B 538       2.372 -30.700 -12.260  1.00 78.64           C  
ATOM   4165  N   ASN B 539       7.716 -30.009 -15.006  1.00 79.75           N  
ATOM   4166  CA  ASN B 539       8.628 -29.123 -15.722  1.00 79.75           C  
ATOM   4167  C   ASN B 539       9.608 -28.441 -14.772  1.00 79.75           C  
ATOM   4168  O   ASN B 539       9.852 -27.238 -14.884  1.00 79.75           O  
ATOM   4169  CB  ASN B 539       7.844 -28.077 -16.518  1.00 79.75           C  
ATOM   4170  CG  ASN B 539       7.131 -28.670 -17.718  1.00 79.75           C  
ATOM   4171  ND2 ASN B 539       5.995 -28.086 -18.080  1.00 79.75           N  
ATOM   4172  OD1 ASN B 539       7.597 -29.645 -18.313  1.00 79.75           O  
ATOM   4173  N   THR B 540       9.929 -29.074 -13.800  1.00 83.43           N  
ATOM   4174  CA  THR B 540      10.963 -28.727 -12.832  1.00 83.43           C  
ATOM   4175  C   THR B 540      12.231 -29.539 -13.082  1.00 83.43           C  
ATOM   4176  O   THR B 540      12.161 -30.731 -13.390  1.00 83.43           O  
ATOM   4177  CB  THR B 540      10.478 -28.959 -11.389  1.00 83.43           C  
ATOM   4178  CG2 THR B 540      11.587 -28.670 -10.383  1.00 83.43           C  
ATOM   4179  OG1 THR B 540       9.367 -28.096 -11.121  1.00 83.43           O  
ATOM   4180  N   ALA B 541      13.346 -28.808 -13.009  1.00 76.62           N  
ATOM   4181  CA  ALA B 541      14.609 -29.502 -13.249  1.00 76.62           C  
ATOM   4182  C   ALA B 541      14.778 -30.680 -12.294  1.00 76.62           C  
ATOM   4183  O   ALA B 541      14.516 -30.557 -11.095  1.00 76.62           O  
ATOM   4184  CB  ALA B 541      15.782 -28.535 -13.110  1.00 76.62           C  
ATOM   4185  N   ARG B 542      15.079 -31.821 -12.783  1.00 74.58           N  
ATOM   4186  CA  ARG B 542      15.297 -33.017 -11.975  1.00 74.58           C  
ATOM   4187  C   ARG B 542      16.440 -32.809 -10.986  1.00 74.58           C  
ATOM   4188  O   ARG B 542      17.528 -32.376 -11.370  1.00 74.58           O  
ATOM   4189  CB  ARG B 542      15.590 -34.224 -12.868  1.00 74.58           C  
ATOM   4190  CG  ARG B 542      15.723 -35.535 -12.109  1.00 74.58           C  
ATOM   4191  CD  ARG B 542      16.029 -36.698 -13.042  1.00 74.58           C  
ATOM   4192  NE  ARG B 542      16.229 -37.942 -12.304  1.00 74.58           N  
ATOM   4193  CZ  ARG B 542      15.446 -39.013 -12.396  1.00 74.58           C  
ATOM   4194  NH1 ARG B 542      14.389 -39.012 -13.200  1.00 74.58           N1+
ATOM   4195  NH2 ARG B 542      15.720 -40.093 -11.679  1.00 74.58           N  
ATOM   4196  N   PRO B 543      16.300 -33.085  -9.776  1.00 81.18           N  
ATOM   4197  CA  PRO B 543      17.401 -33.048  -8.812  1.00 81.18           C  
ATOM   4198  C   PRO B 543      18.544 -33.989  -9.185  1.00 81.18           C  
ATOM   4199  O   PRO B 543      18.322 -35.001  -9.855  1.00 81.18           O  
ATOM   4200  CB  PRO B 543      16.739 -33.485  -7.503  1.00 81.18           C  
ATOM   4201  CG  PRO B 543      15.276 -33.276  -7.726  1.00 81.18           C  
ATOM   4202  CD  PRO B 543      14.979 -33.500  -9.181  1.00 81.18           C  
ATOM   4203  N   THR B 544      19.789 -33.691  -8.815  1.00 76.48           N  
ATOM   4204  CA  THR B 544      20.953 -34.538  -9.049  1.00 76.48           C  
ATOM   4205  C   THR B 544      20.816 -35.863  -8.304  1.00 76.48           C  
ATOM   4206  O   THR B 544      21.192 -36.916  -8.824  1.00 76.48           O  
ATOM   4207  CB  THR B 544      22.253 -33.835  -8.615  1.00 76.48           C  
ATOM   4208  CG2 THR B 544      23.465 -34.436  -9.319  1.00 76.48           C  
ATOM   4209  OG1 THR B 544      22.167 -32.442  -8.941  1.00 76.48           O  
ATOM   4210  N   THR B 545      20.254 -35.767  -7.080  1.00 80.15           N  
ATOM   4211  CA  THR B 545      20.024 -36.951  -6.260  1.00 80.15           C  
ATOM   4212  C   THR B 545      18.584 -36.987  -5.753  1.00 80.15           C  
ATOM   4213  O   THR B 545      18.086 -35.997  -5.214  1.00 80.15           O  
ATOM   4214  CB  THR B 545      20.993 -36.998  -5.064  1.00 80.15           C  
ATOM   4215  CG2 THR B 545      20.958 -38.362  -4.382  1.00 80.15           C  
ATOM   4216  OG1 THR B 545      22.325 -36.740  -5.525  1.00 80.15           O  
ATOM   4217  N   ILE B 546      17.918 -38.096  -6.020  1.00 78.01           N  
ATOM   4218  CA  ILE B 546      16.587 -38.353  -5.481  1.00 78.01           C  
ATOM   4219  C   ILE B 546      16.607 -39.629  -4.642  1.00 78.01           C  
ATOM   4220  O   ILE B 546      16.954 -40.702  -5.141  1.00 78.01           O  
ATOM   4221  CB  ILE B 546      15.535 -38.468  -6.607  1.00 78.01           C  
ATOM   4222  CG1 ILE B 546      15.494 -37.178  -7.434  1.00 78.01           C  
ATOM   4223  CG2 ILE B 546      14.155 -38.791  -6.026  1.00 78.01           C  
ATOM   4224  CD1 ILE B 546      14.533 -37.229  -8.614  1.00 78.01           C  
ATOM   4225  N   THR B 547      16.374 -39.462  -3.399  1.00 75.70           N  
ATOM   4226  CA  THR B 547      16.049 -40.587  -2.529  1.00 75.70           C  
ATOM   4227  C   THR B 547      14.537 -40.729  -2.371  1.00 75.70           C  
ATOM   4228  O   THR B 547      13.870 -39.812  -1.888  1.00 75.70           O  
ATOM   4229  CB  THR B 547      16.700 -40.429  -1.143  1.00 75.70           C  
ATOM   4230  CG2 THR B 547      16.441 -41.653  -0.271  1.00 75.70           C  
ATOM   4231  OG1 THR B 547      18.114 -40.261  -1.302  1.00 75.70           O  
ATOM   4232  N   ASP B 548      13.976 -41.734  -2.947  1.00 65.22           N  
ATOM   4233  CA  ASP B 548      12.546 -42.025  -2.960  1.00 65.22           C  
ATOM   4234  C   ASP B 548      12.259 -43.396  -2.352  1.00 65.22           C  
ATOM   4235  O   ASP B 548      12.347 -44.416  -3.039  1.00 65.22           O  
ATOM   4236  CB  ASP B 548      11.997 -41.957  -4.387  1.00 65.22           C  
ATOM   4237  CG  ASP B 548      10.488 -42.109  -4.450  1.00 65.22           C  
ATOM   4238  OD1 ASP B 548       9.852 -42.327  -3.395  1.00 65.22           O  
ATOM   4239  OD2 ASP B 548       9.929 -42.014  -5.564  1.00 65.22           O1-
ATOM   4240  N   ASP B 549      11.823 -43.373  -1.105  1.00 58.93           N  
ATOM   4241  CA  ASP B 549      11.690 -44.626  -0.368  1.00 58.93           C  
ATOM   4242  C   ASP B 549      10.616 -45.516  -0.989  1.00 58.93           C  
ATOM   4243  O   ASP B 549      10.824 -46.719  -1.164  1.00 58.93           O  
ATOM   4244  CB  ASP B 549      11.361 -44.352   1.101  1.00 58.93           C  
ATOM   4245  CG  ASP B 549      12.521 -43.737   1.864  1.00 58.93           C  
ATOM   4246  OD1 ASP B 549      13.667 -43.773   1.364  1.00 58.93           O  
ATOM   4247  OD2 ASP B 549      12.289 -43.214   2.975  1.00 58.93           O1-
ATOM   4248  N   TYR B 550       9.452 -44.872  -1.432  1.00 56.68           N  
ATOM   4249  CA  TYR B 550       8.300 -45.688  -1.797  1.00 56.68           C  
ATOM   4250  C   TYR B 550       7.846 -45.385  -3.219  1.00 56.68           C  
ATOM   4251  O   TYR B 550       6.717 -45.707  -3.599  1.00 56.68           O  
ATOM   4252  CB  TYR B 550       7.144 -45.456  -0.819  1.00 56.68           C  
ATOM   4253  CG  TYR B 550       7.435 -45.924   0.586  1.00 56.68           C  
ATOM   4254  CD1 TYR B 550       7.491 -47.282   0.891  1.00 56.68           C  
ATOM   4255  CD2 TYR B 550       7.653 -45.010   1.612  1.00 56.68           C  
ATOM   4256  CE1 TYR B 550       7.756 -47.719   2.185  1.00 56.68           C  
ATOM   4257  CE2 TYR B 550       7.919 -45.435   2.909  1.00 56.68           C  
ATOM   4258  CZ  TYR B 550       7.969 -46.789   3.186  1.00 56.68           C  
ATOM   4259  OH  TYR B 550       8.232 -47.215   4.468  1.00 56.68           O  
ATOM   4260  N   GLY B 551       8.794 -44.644  -4.055  1.00 55.42           N  
ATOM   4261  CA  GLY B 551       8.416 -44.335  -5.425  1.00 55.42           C  
ATOM   4262  C   GLY B 551       7.367 -43.243  -5.523  1.00 55.42           C  
ATOM   4263  O   GLY B 551       6.473 -43.308  -6.368  1.00 55.42           O  
ATOM   4264  N   ASN B 552       7.371 -42.383  -4.518  1.00 54.26           N  
ATOM   4265  CA  ASN B 552       6.353 -41.345  -4.406  1.00 54.26           C  
ATOM   4266  C   ASN B 552       6.801 -40.045  -5.068  1.00 54.26           C  
ATOM   4267  O   ASN B 552       6.237 -38.982  -4.805  1.00 54.26           O  
ATOM   4268  CB  ASN B 552       5.998 -41.097  -2.938  1.00 54.26           C  
ATOM   4269  CG  ASN B 552       5.289 -42.277  -2.302  1.00 54.26           C  
ATOM   4270  ND2 ASN B 552       5.477 -42.449  -0.999  1.00 54.26           N  
ATOM   4271  OD1 ASN B 552       4.578 -43.027  -2.976  1.00 54.26           O  
ATOM   4272  N   VAL B 553       7.854 -40.103  -5.838  1.00 49.89           N  
ATOM   4273  CA  VAL B 553       8.321 -38.934  -6.575  1.00 49.89           C  
ATOM   4274  C   VAL B 553       8.068 -39.128  -8.068  1.00 49.89           C  
ATOM   4275  O   VAL B 553       8.505 -40.122  -8.654  1.00 49.89           O  
ATOM   4276  CB  VAL B 553       9.821 -38.665  -6.319  1.00 49.89           C  
ATOM   4277  CG1 VAL B 553      10.303 -37.471  -7.142  1.00 49.89           C  
ATOM   4278  CG2 VAL B 553      10.075 -38.429  -4.831  1.00 49.89           C  
ATOM   4279  N   LEU B 554       7.220 -38.313  -8.607  1.00 58.25           N  
ATOM   4280  CA  LEU B 554       7.011 -38.269 -10.050  1.00 58.25           C  
ATOM   4281  C   LEU B 554       7.690 -37.047 -10.660  1.00 58.25           C  
ATOM   4282  O   LEU B 554       7.471 -35.920 -10.209  1.00 58.25           O  
ATOM   4283  CB  LEU B 554       5.515 -38.251 -10.375  1.00 58.25           C  
ATOM   4284  CG  LEU B 554       5.144 -38.174 -11.857  1.00 58.25           C  
ATOM   4285  CD1 LEU B 554       5.559 -39.454 -12.575  1.00 58.25           C  
ATOM   4286  CD2 LEU B 554       3.650 -37.922 -12.022  1.00 58.25           C  
ATOM   4287  N   VAL B 555       8.627 -37.248 -11.472  1.00 42.55           N  
ATOM   4288  CA  VAL B 555       9.298 -36.179 -12.204  1.00 42.55           C  
ATOM   4289  C   VAL B 555       8.776 -36.129 -13.639  1.00 42.55           C  
ATOM   4290  O   VAL B 555       8.921 -37.094 -14.393  1.00 42.55           O  
ATOM   4291  CB  VAL B 555      10.832 -36.366 -12.202  1.00 42.55           C  
ATOM   4292  CG1 VAL B 555      11.518 -35.205 -12.919  1.00 42.55           C  
ATOM   4293  CG2 VAL B 555      11.350 -36.495 -10.770  1.00 42.55           C  
ATOM   4294  N   ARG B 556       7.866 -35.212 -13.911  1.00 54.93           N  
ATOM   4295  CA  ARG B 556       7.428 -34.974 -15.283  1.00 54.93           C  
ATOM   4296  C   ARG B 556       8.295 -33.918 -15.959  1.00 54.93           C  
ATOM   4297  O   ARG B 556       8.108 -32.719 -15.738  1.00 54.93           O  
ATOM   4298  CB  ARG B 556       5.959 -34.544 -15.311  1.00 54.93           C  
ATOM   4299  CG  ARG B 556       5.278 -34.765 -16.652  1.00 54.93           C  
ATOM   4300  CD  ARG B 556       3.818 -34.335 -16.621  1.00 54.93           C  
ATOM   4301  NE  ARG B 556       3.283 -34.146 -17.966  1.00 54.93           N  
ATOM   4302  CZ  ARG B 556       2.133 -33.539 -18.246  1.00 54.93           C  
ATOM   4303  NH1 ARG B 556       1.372 -33.048 -17.276  1.00 54.93           N1+
ATOM   4304  NH2 ARG B 556       1.742 -33.422 -19.507  1.00 54.93           N  
ATOM   4305  N   GLN B 557       9.585 -34.394 -16.427  1.00 46.36           N  
ATOM   4306  CA  GLN B 557      10.571 -33.473 -16.984  1.00 46.36           C  
ATOM   4307  C   GLN B 557      10.371 -33.296 -18.486  1.00 46.36           C  
ATOM   4308  O   GLN B 557       9.691 -34.100 -19.126  1.00 46.36           O  
ATOM   4309  CB  GLN B 557      11.990 -33.967 -16.697  1.00 46.36           C  
ATOM   4310  CG  GLN B 557      12.557 -33.472 -15.374  1.00 46.36           C  
ATOM   4311  CD  GLN B 557      14.001 -33.889 -15.163  1.00 46.36           C  
ATOM   4312  NE2 GLN B 557      14.612 -33.389 -14.093  1.00 46.36           N  
ATOM   4313  OE1 GLN B 557      14.563 -34.653 -15.953  1.00 46.36           O  
ATOM   4314  N   ASP B 558      11.118 -32.195 -19.082  1.00 43.73           N  
ATOM   4315  CA  ASP B 558      11.279 -31.667 -20.433  1.00 43.73           C  
ATOM   4316  C   ASP B 558      11.772 -32.750 -21.390  1.00 43.73           C  
ATOM   4317  O   ASP B 558      12.631 -33.558 -21.032  1.00 43.73           O  
ATOM   4318  CB  ASP B 558      12.248 -30.483 -20.434  1.00 43.73           C  
ATOM   4319  CG  ASP B 558      11.597 -29.185 -20.881  1.00 43.73           C  
ATOM   4320  OD1 ASP B 558      10.498 -29.227 -21.475  1.00 43.73           O  
ATOM   4321  OD2 ASP B 558      12.190 -28.112 -20.640  1.00 43.73           O1-
ATOM   4322  N   PRO B 559      11.089 -32.967 -22.650  1.00 34.92           N  
ATOM   4323  CA  PRO B 559      11.432 -33.953 -23.677  1.00 34.92           C  
ATOM   4324  C   PRO B 559      12.907 -33.909 -24.069  1.00 34.92           C  
ATOM   4325  O   PRO B 559      13.458 -34.911 -24.530  1.00 34.92           O  
ATOM   4326  CB  PRO B 559      10.541 -33.557 -24.858  1.00 34.92           C  
ATOM   4327  CG  PRO B 559      10.030 -32.196 -24.510  1.00 34.92           C  
ATOM   4328  CD  PRO B 559      10.337 -31.925 -23.065  1.00 34.92           C  
ATOM   4329  N   MET B 560      13.484 -32.762 -24.442  1.00 34.70           N  
ATOM   4330  CA  MET B 560      14.452 -32.763 -25.536  1.00 34.70           C  
ATOM   4331  C   MET B 560      15.761 -33.414 -25.104  1.00 34.70           C  
ATOM   4332  O   MET B 560      16.703 -32.724 -24.711  1.00 34.70           O  
ATOM   4333  CB  MET B 560      14.713 -31.337 -26.024  1.00 34.70           C  
ATOM   4334  CG  MET B 560      13.658 -30.816 -26.987  1.00 34.70           C  
ATOM   4335  SD  MET B 560      14.305 -29.503 -28.095  1.00 34.70           S  
ATOM   4336  CE  MET B 560      14.852 -28.287 -26.864  1.00 34.70           C  
ATOM   4337  N   SER B 561      16.020 -34.220 -24.276  1.00 31.79           N  
ATOM   4338  CA  SER B 561      17.448 -34.511 -24.347  1.00 31.79           C  
ATOM   4339  C   SER B 561      17.870 -34.862 -25.770  1.00 31.79           C  
ATOM   4340  O   SER B 561      17.139 -35.546 -26.489  1.00 31.79           O  
ATOM   4341  CB  SER B 561      17.810 -35.657 -23.402  1.00 31.79           C  
ATOM   4342  OG  SER B 561      17.205 -36.867 -23.823  1.00 31.79           O  
ATOM   4343  N   GLN B 562      18.647 -33.963 -26.435  1.00 29.04           N  
ATOM   4344  CA  GLN B 562      19.309 -34.188 -27.716  1.00 29.04           C  
ATOM   4345  C   GLN B 562      19.782 -35.633 -27.845  1.00 29.04           C  
ATOM   4346  O   GLN B 562      20.345 -36.193 -26.902  1.00 29.04           O  
ATOM   4347  CB  GLN B 562      20.490 -33.231 -27.886  1.00 29.04           C  
ATOM   4348  CG  GLN B 562      20.143 -31.952 -28.636  1.00 29.04           C  
ATOM   4349  CD  GLN B 562      21.359 -31.094 -28.928  1.00 29.04           C  
ATOM   4350  NE2 GLN B 562      21.191 -30.102 -29.795  1.00 29.04           N  
ATOM   4351  OE1 GLN B 562      22.442 -31.320 -28.377  1.00 29.04           O  
ATOM   4352  N   ILE B 563      19.240 -36.347 -28.903  1.00 29.08           N  
ATOM   4353  CA  ILE B 563      19.743 -37.620 -29.408  1.00 29.08           C  
ATOM   4354  C   ILE B 563      21.223 -37.487 -29.761  1.00 29.08           C  
ATOM   4355  O   ILE B 563      21.573 -36.878 -30.775  1.00 29.08           O  
ATOM   4356  CB  ILE B 563      18.939 -38.098 -30.638  1.00 29.08           C  
ATOM   4357  CG1 ILE B 563      17.445 -38.176 -30.303  1.00 29.08           C  
ATOM   4358  CG2 ILE B 563      19.461 -39.451 -31.132  1.00 29.08           C  
ATOM   4359  CD1 ILE B 563      16.559 -38.501 -31.497  1.00 29.08           C  
ATOM   4360  N   THR B 564      22.268 -37.031 -29.023  1.00 27.12           N  
ATOM   4361  CA  THR B 564      23.577 -37.202 -29.643  1.00 27.12           C  
ATOM   4362  C   THR B 564      23.815 -38.664 -30.009  1.00 27.12           C  
ATOM   4363  O   THR B 564      23.253 -39.566 -29.384  1.00 27.12           O  
ATOM   4364  CB  THR B 564      24.703 -36.713 -28.714  1.00 27.12           C  
ATOM   4365  CG2 THR B 564      25.404 -35.490 -29.296  1.00 27.12           C  
ATOM   4366  OG1 THR B 564      24.148 -36.370 -27.438  1.00 27.12           O  
ATOM   4367  N   SER B 565      24.584 -39.109 -31.078  1.00 26.46           N  
ATOM   4368  CA  SER B 565      24.964 -40.401 -31.639  1.00 26.46           C  
ATOM   4369  C   SER B 565      25.231 -41.424 -30.541  1.00 26.46           C  
ATOM   4370  O   SER B 565      24.755 -42.559 -30.613  1.00 26.46           O  
ATOM   4371  CB  SER B 565      26.202 -40.258 -32.526  1.00 26.46           C  
ATOM   4372  OG  SER B 565      27.371 -40.636 -31.821  1.00 26.46           O  
ATOM   4373  N   GLY B 566      26.611 -41.431 -29.900  1.00 25.18           N  
ATOM   4374  CA  GLY B 566      27.180 -42.625 -29.296  1.00 25.18           C  
ATOM   4375  C   GLY B 566      26.258 -43.279 -28.285  1.00 25.18           C  
ATOM   4376  O   GLY B 566      25.046 -43.055 -28.306  1.00 25.18           O  
ATOM   4377  N   SER B 567      26.960 -43.577 -26.882  1.00 22.49           N  
ATOM   4378  CA  SER B 567      26.520 -44.315 -25.703  1.00 22.49           C  
ATOM   4379  C   SER B 567      25.137 -43.859 -25.249  1.00 22.49           C  
ATOM   4380  O   SER B 567      24.659 -42.801 -25.665  1.00 22.49           O  
ATOM   4381  CB  SER B 567      27.522 -44.148 -24.560  1.00 22.49           C  
ATOM   4382  OG  SER B 567      28.791 -44.662 -24.924  1.00 22.49           O  
ATOM   4383  N   TYR B 568      24.889 -44.228 -23.869  1.00 24.80           N  
ATOM   4384  CA  TYR B 568      23.673 -44.318 -23.068  1.00 24.80           C  
ATOM   4385  C   TYR B 568      22.997 -42.958 -22.948  1.00 24.80           C  
ATOM   4386  O   TYR B 568      23.544 -42.038 -22.336  1.00 24.80           O  
ATOM   4387  CB  TYR B 568      23.987 -44.871 -21.675  1.00 24.80           C  
ATOM   4388  CG  TYR B 568      24.250 -46.357 -21.656  1.00 24.80           C  
ATOM   4389  CD1 TYR B 568      23.210 -47.266 -21.481  1.00 24.80           C  
ATOM   4390  CD2 TYR B 568      25.540 -46.854 -21.812  1.00 24.80           C  
ATOM   4391  CE1 TYR B 568      23.448 -48.637 -21.461  1.00 24.80           C  
ATOM   4392  CE2 TYR B 568      25.789 -48.223 -21.794  1.00 24.80           C  
ATOM   4393  CZ  TYR B 568      24.739 -49.104 -21.618  1.00 24.80           C  
ATOM   4394  OH  TYR B 568      24.980 -50.460 -21.599  1.00 24.80           O  
ATOM   4395  N   GLN B 569      23.062 -42.049 -23.832  1.00 25.25           N  
ATOM   4396  CA  GLN B 569      22.462 -40.943 -23.092  1.00 25.25           C  
ATOM   4397  C   GLN B 569      21.047 -41.289 -22.638  1.00 25.25           C  
ATOM   4398  O   GLN B 569      20.268 -41.865 -23.400  1.00 25.25           O  
ATOM   4399  CB  GLN B 569      22.444 -39.673 -23.945  1.00 25.25           C  
ATOM   4400  CG  GLN B 569      23.649 -38.769 -23.727  1.00 25.25           C  
ATOM   4401  CD  GLN B 569      23.535 -37.450 -24.468  1.00 25.25           C  
ATOM   4402  NE2 GLN B 569      24.515 -36.574 -24.274  1.00 25.25           N  
ATOM   4403  OE1 GLN B 569      22.574 -37.221 -25.210  1.00 25.25           O  
ATOM   4404  N   THR B 570      20.792 -41.363 -21.368  1.00 25.97           N  
ATOM   4405  CA  THR B 570      19.592 -41.437 -20.542  1.00 25.97           C  
ATOM   4406  C   THR B 570      18.530 -40.462 -21.042  1.00 25.97           C  
ATOM   4407  O   THR B 570      18.772 -39.255 -21.113  1.00 25.97           O  
ATOM   4408  CB  THR B 570      19.911 -41.140 -19.065  1.00 25.97           C  
ATOM   4409  CG2 THR B 570      19.336 -42.217 -18.151  1.00 25.97           C  
ATOM   4410  OG1 THR B 570      21.333 -41.090 -18.891  1.00 25.97           O  
ATOM   4411  N   VAL B 571      18.012 -40.628 -22.151  1.00 27.64           N  
ATOM   4412  CA  VAL B 571      16.901 -39.748 -22.495  1.00 27.64           C  
ATOM   4413  C   VAL B 571      16.087 -39.428 -21.243  1.00 27.64           C  
ATOM   4414  O   VAL B 571      15.993 -40.251 -20.330  1.00 27.64           O  
ATOM   4415  CB  VAL B 571      15.993 -40.376 -23.576  1.00 27.64           C  
ATOM   4416  CG1 VAL B 571      14.919 -39.385 -24.022  1.00 27.64           C  
ATOM   4417  CG2 VAL B 571      16.826 -40.839 -24.770  1.00 27.64           C  
ATOM   4418  N   ARG B 572      15.594 -38.118 -21.246  1.00 27.88           N  
ATOM   4419  CA  ARG B 572      14.680 -37.270 -20.487  1.00 27.88           C  
ATOM   4420  C   ARG B 572      13.311 -37.927 -20.349  1.00 27.88           C  
ATOM   4421  O   ARG B 572      12.877 -38.663 -21.238  1.00 27.88           O  
ATOM   4422  CB  ARG B 572      14.539 -35.900 -21.153  1.00 27.88           C  
ATOM   4423  CG  ARG B 572      15.764 -35.012 -21.002  1.00 27.88           C  
ATOM   4424  CD  ARG B 572      15.487 -33.586 -21.458  1.00 27.88           C  
ATOM   4425  NE  ARG B 572      16.667 -32.975 -22.063  1.00 27.88           N  
ATOM   4426  CZ  ARG B 572      16.766 -31.693 -22.406  1.00 27.88           C  
ATOM   4427  NH1 ARG B 572      15.752 -30.859 -22.207  1.00 27.88           N1+
ATOM   4428  NH2 ARG B 572      17.886 -31.242 -22.950  1.00 27.88           N  
ATOM   4429  N   THR B 573      12.796 -38.051 -19.138  1.00 29.88           N  
ATOM   4430  CA  THR B 573      11.535 -38.461 -18.530  1.00 29.88           C  
ATOM   4431  C   THR B 573      10.367 -37.681 -19.125  1.00 29.88           C  
ATOM   4432  O   THR B 573      10.312 -36.454 -19.013  1.00 29.88           O  
ATOM   4433  CB  THR B 573      11.562 -38.264 -17.003  1.00 29.88           C  
ATOM   4434  CG2 THR B 573      12.042 -39.526 -16.293  1.00 29.88           C  
ATOM   4435  OG1 THR B 573      12.448 -37.184 -16.682  1.00 29.88           O  
ATOM   4436  N   ARG B 574       9.939 -37.599 -20.407  1.00 31.25           N  
ATOM   4437  CA  ARG B 574       8.770 -36.918 -20.955  1.00 31.25           C  
ATOM   4438  C   ARG B 574       7.710 -36.701 -19.881  1.00 31.25           C  
ATOM   4439  O   ARG B 574       7.761 -37.319 -18.816  1.00 31.25           O  
ATOM   4440  CB  ARG B 574       8.180 -37.716 -22.120  1.00 31.25           C  
ATOM   4441  CG  ARG B 574       8.991 -37.623 -23.402  1.00 31.25           C  
ATOM   4442  CD  ARG B 574       8.250 -38.235 -24.583  1.00 31.25           C  
ATOM   4443  NE  ARG B 574       9.149 -38.506 -25.702  1.00 31.25           N  
ATOM   4444  CZ  ARG B 574       8.757 -38.900 -26.911  1.00 31.25           C  
ATOM   4445  NH1 ARG B 574       7.469 -39.076 -27.182  1.00 31.25           N1+
ATOM   4446  NH2 ARG B 574       9.660 -39.118 -27.855  1.00 31.25           N  
ATOM   4447  N   SER B 575       6.627 -35.788 -19.996  1.00 31.12           N  
ATOM   4448  CA  SER B 575       5.621 -35.486 -18.983  1.00 31.12           C  
ATOM   4449  C   SER B 575       5.210 -36.741 -18.220  1.00 31.12           C  
ATOM   4450  O   SER B 575       5.246 -36.764 -16.988  1.00 31.12           O  
ATOM   4451  CB  SER B 575       4.390 -34.844 -19.625  1.00 31.12           C  
ATOM   4452  OG  SER B 575       3.752 -35.752 -20.507  1.00 31.12           O  
ATOM   4453  N   GLN B 576       4.306 -37.656 -18.705  1.00 37.99           N  
ATOM   4454  CA  GLN B 576       3.802 -38.808 -17.965  1.00 37.99           C  
ATOM   4455  C   GLN B 576       4.943 -39.716 -17.517  1.00 37.99           C  
ATOM   4456  O   GLN B 576       6.064 -39.607 -18.018  1.00 37.99           O  
ATOM   4457  CB  GLN B 576       2.805 -39.598 -18.815  1.00 37.99           C  
ATOM   4458  CG  GLN B 576       1.467 -38.896 -19.005  1.00 37.99           C  
ATOM   4459  CD  GLN B 576       0.401 -39.810 -19.579  1.00 37.99           C  
ATOM   4460  NE2 GLN B 576      -0.839 -39.332 -19.604  1.00 37.99           N  
ATOM   4461  OE1 GLN B 576       0.689 -40.935 -19.999  1.00 37.99           O  
ATOM   4462  N   GLY B 577       4.984 -40.623 -16.385  1.00 49.79           N  
ATOM   4463  CA  GLY B 577       5.672 -41.787 -15.849  1.00 49.79           C  
ATOM   4464  C   GLY B 577       6.433 -42.568 -16.904  1.00 49.79           C  
ATOM   4465  O   GLY B 577       6.816 -43.717 -16.677  1.00 49.79           O  
ATOM   4466  N   MET B 578       6.604 -41.867 -18.181  1.00 59.31           N  
ATOM   4467  CA  MET B 578       7.266 -42.652 -19.219  1.00 59.31           C  
ATOM   4468  C   MET B 578       8.733 -42.256 -19.348  1.00 59.31           C  
ATOM   4469  O   MET B 578       9.066 -41.070 -19.309  1.00 59.31           O  
ATOM   4470  CB  MET B 578       6.556 -42.477 -20.562  1.00 59.31           C  
ATOM   4471  CG  MET B 578       7.164 -43.297 -21.688  1.00 59.31           C  
ATOM   4472  SD  MET B 578       6.618 -42.728 -23.346  1.00 59.31           S  
ATOM   4473  CE  MET B 578       4.853 -42.455 -23.025  1.00 59.31           C  
ATOM   4474  N   LEU B 579       9.592 -43.079 -19.342  1.00 62.29           N  
ATOM   4475  CA  LEU B 579      11.018 -42.952 -19.620  1.00 62.29           C  
ATOM   4476  C   LEU B 579      11.337 -43.398 -21.043  1.00 62.29           C  
ATOM   4477  O   LEU B 579      11.051 -44.537 -21.419  1.00 62.29           O  
ATOM   4478  CB  LEU B 579      11.835 -43.774 -18.619  1.00 62.29           C  
ATOM   4479  CG  LEU B 579      13.347 -43.810 -18.845  1.00 62.29           C  
ATOM   4480  CD1 LEU B 579      13.951 -42.430 -18.608  1.00 62.29           C  
ATOM   4481  CD2 LEU B 579      13.999 -44.848 -17.938  1.00 62.29           C  
ATOM   4482  N   LYS B 580      11.763 -42.412 -21.896  1.00 65.73           N  
ATOM   4483  CA  LYS B 580      12.265 -42.775 -23.218  1.00 65.73           C  
ATOM   4484  C   LYS B 580      13.788 -42.686 -23.271  1.00 65.73           C  
ATOM   4485  O   LYS B 580      14.368 -41.659 -22.911  1.00 65.73           O  
ATOM   4486  CB  LYS B 580      11.649 -41.876 -24.291  1.00 65.73           C  
ATOM   4487  CG  LYS B 580      12.074 -42.227 -25.710  1.00 65.73           C  
ATOM   4488  CD  LYS B 580      11.450 -41.283 -26.730  1.00 65.73           C  
ATOM   4489  CE  LYS B 580      11.912 -41.602 -28.145  1.00 65.73           C  
ATOM   4490  NZ  LYS B 580      11.329 -40.659 -29.145  1.00 65.73           N1+
ATOM   4491  N   LEU B 581      14.486 -43.718 -23.641  1.00 66.91           N  
ATOM   4492  CA  LEU B 581      15.928 -43.803 -23.849  1.00 66.91           C  
ATOM   4493  C   LEU B 581      16.247 -44.194 -25.288  1.00 66.91           C  
ATOM   4494  O   LEU B 581      15.542 -45.009 -25.885  1.00 66.91           O  
ATOM   4495  CB  LEU B 581      16.550 -44.815 -22.882  1.00 66.91           C  
ATOM   4496  CG  LEU B 581      16.283 -44.584 -21.394  1.00 66.91           C  
ATOM   4497  CD1 LEU B 581      16.762 -45.780 -20.578  1.00 66.91           C  
ATOM   4498  CD2 LEU B 581      16.960 -43.302 -20.922  1.00 66.91           C  
ATOM   4499  N   LYS B 582      17.202 -43.494 -25.874  1.00 73.03           N  
ATOM   4500  CA  LYS B 582      17.638 -43.764 -27.241  1.00 73.03           C  
ATOM   4501  C   LYS B 582      19.138 -44.038 -27.295  1.00 73.03           C  
ATOM   4502  O   LYS B 582      19.906 -43.479 -26.509  1.00 73.03           O  
ATOM   4503  CB  LYS B 582      17.286 -42.592 -28.158  1.00 73.03           C  
ATOM   4504  CG  LYS B 582      17.728 -41.236 -27.626  1.00 73.03           C  
ATOM   4505  CD  LYS B 582      17.261 -40.102 -28.530  1.00 73.03           C  
ATOM   4506  CE  LYS B 582      17.757 -38.750 -28.034  1.00 73.03           C  
ATOM   4507  NZ  LYS B 582      17.271 -37.632 -28.896  1.00 73.03           N1+
ATOM   4508  N   ALA B 583      19.594 -44.916 -28.152  1.00 74.00           N  
ATOM   4509  CA  ALA B 583      21.009 -45.171 -28.408  1.00 74.00           C  
ATOM   4510  C   ALA B 583      21.234 -45.616 -29.850  1.00 74.00           C  
ATOM   4511  O   ALA B 583      20.356 -46.229 -30.462  1.00 74.00           O  
ATOM   4512  CB  ALA B 583      21.543 -46.225 -27.440  1.00 74.00           C  
ATOM   4513  N   THR B 584      22.361 -45.152 -30.400  1.00 82.47           N  
ATOM   4514  CA  THR B 584      22.911 -45.742 -31.615  1.00 82.47           C  
ATOM   4515  C   THR B 584      23.832 -46.912 -31.279  1.00 82.47           C  
ATOM   4516  O   THR B 584      24.784 -46.758 -30.510  1.00 82.47           O  
ATOM   4517  CB  THR B 584      23.683 -44.699 -32.443  1.00 82.47           C  
ATOM   4518  CG2 THR B 584      24.067 -45.256 -33.810  1.00 82.47           C  
ATOM   4519  OG1 THR B 584      22.861 -43.539 -32.626  1.00 82.47           O  
ATOM   4520  N   VAL B 585      23.516 -47.974 -31.775  1.00 83.85           N  
ATOM   4521  CA  VAL B 585      24.243 -49.194 -31.439  1.00 83.85           C  
ATOM   4522  C   VAL B 585      24.856 -49.795 -32.702  1.00 83.85           C  
ATOM   4523  O   VAL B 585      24.144 -50.091 -33.664  1.00 83.85           O  
ATOM   4524  CB  VAL B 585      23.328 -50.228 -30.746  1.00 83.85           C  
ATOM   4525  CG1 VAL B 585      24.123 -51.469 -30.345  1.00 83.85           C  
ATOM   4526  CG2 VAL B 585      22.650 -49.607 -29.526  1.00 83.85           C  
ATOM   4527  N   ASN B 586      26.175 -50.027 -32.689  1.00 88.13           N  
ATOM   4528  CA  ASN B 586      26.900 -50.588 -33.824  1.00 88.13           C  
ATOM   4529  C   ASN B 586      26.567 -52.063 -34.029  1.00 88.13           C  
ATOM   4530  O   ASN B 586      26.070 -52.724 -33.115  1.00 88.13           O  
ATOM   4531  CB  ASN B 586      28.408 -50.404 -33.642  1.00 88.13           C  
ATOM   4532  CG  ASN B 586      28.835 -48.953 -33.737  1.00 88.13           C  
ATOM   4533  ND2 ASN B 586      29.887 -48.596 -33.009  1.00 88.13           N  
ATOM   4534  OD1 ASN B 586      28.225 -48.159 -34.457  1.00 88.13           O  
ATOM   4535  N   ALA B 587      26.827 -52.574 -35.251  1.00 89.73           N  
ATOM   4536  CA  ALA B 587      26.646 -53.991 -35.554  1.00 89.73           C  
ATOM   4537  C   ALA B 587      27.444 -54.865 -34.591  1.00 89.73           C  
ATOM   4538  O   ALA B 587      28.626 -54.612 -34.348  1.00 89.73           O  
ATOM   4539  CB  ALA B 587      27.055 -54.283 -36.996  1.00 89.73           C  
ATOM   4540  N   GLY B 588      26.766 -55.882 -34.043  1.00 87.94           N  
ATOM   4541  CA  GLY B 588      27.423 -56.829 -33.155  1.00 87.94           C  
ATOM   4542  C   GLY B 588      27.541 -56.325 -31.729  1.00 87.94           C  
ATOM   4543  O   GLY B 588      27.987 -57.056 -30.842  1.00 87.94           O  
ATOM   4544  N   ALA B 589      27.157 -55.093 -31.474  1.00 89.94           N  
ATOM   4545  CA  ALA B 589      27.250 -54.535 -30.128  1.00 89.94           C  
ATOM   4546  C   ALA B 589      25.916 -54.642 -29.395  1.00 89.94           C  
ATOM   4547  O   ALA B 589      24.867 -54.801 -30.024  1.00 89.94           O  
ATOM   4548  CB  ALA B 589      27.707 -53.079 -30.186  1.00 89.94           C  
ATOM   4549  N   THR B 590      25.923 -54.644 -28.110  1.00 90.64           N  
ATOM   4550  CA  THR B 590      24.760 -54.628 -27.229  1.00 90.64           C  
ATOM   4551  C   THR B 590      24.486 -53.215 -26.722  1.00 90.64           C  
ATOM   4552  O   THR B 590      25.396 -52.531 -26.251  1.00 90.64           O  
ATOM   4553  CB  THR B 590      24.953 -55.577 -26.032  1.00 90.64           C  
ATOM   4554  CG2 THR B 590      23.739 -55.553 -25.110  1.00 90.64           C  
ATOM   4555  OG1 THR B 590      25.147 -56.912 -26.515  1.00 90.64           O  
ATOM   4556  N   GLY B 591      23.290 -52.693 -26.917  1.00 89.33           N  
ATOM   4557  CA  GLY B 591      22.861 -51.449 -26.298  1.00 89.33           C  
ATOM   4558  C   GLY B 591      22.470 -51.612 -24.841  1.00 89.33           C  
ATOM   4559  O   GLY B 591      21.740 -52.541 -24.489  1.00 89.33           O  
ATOM   4560  N   THR B 592      22.841 -50.751 -23.849  1.00 88.77           N  
ATOM   4561  CA  THR B 592      22.497 -50.761 -22.431  1.00 88.77           C  
ATOM   4562  C   THR B 592      21.773 -49.476 -22.041  1.00 88.77           C  
ATOM   4563  O   THR B 592      22.126 -48.392 -22.510  1.00 88.77           O  
ATOM   4564  CB  THR B 592      23.751 -50.934 -21.554  1.00 88.77           C  
ATOM   4565  CG2 THR B 592      24.433 -52.271 -21.826  1.00 88.77           C  
ATOM   4566  OG1 THR B 592      24.674 -49.874 -21.835  1.00 88.77           O  
ATOM   4567  N   PHE B 593      20.732 -49.642 -21.296  1.00 81.58           N  
ATOM   4568  CA  PHE B 593      19.850 -48.553 -20.892  1.00 81.58           C  
ATOM   4569  C   PHE B 593      19.540 -48.632 -19.402  1.00 81.58           C  
ATOM   4570  O   PHE B 593      18.944 -49.605 -18.937  1.00 81.58           O  
ATOM   4571  CB  PHE B 593      18.549 -48.586 -21.701  1.00 81.58           C  
ATOM   4572  CG  PHE B 593      18.761 -48.635 -23.190  1.00 81.58           C  
ATOM   4573  CD1 PHE B 593      18.758 -47.468 -23.945  1.00 81.58           C  
ATOM   4574  CD2 PHE B 593      18.964 -49.848 -23.835  1.00 81.58           C  
ATOM   4575  CE1 PHE B 593      18.954 -47.510 -25.323  1.00 81.58           C  
ATOM   4576  CE2 PHE B 593      19.160 -49.897 -25.212  1.00 81.58           C  
ATOM   4577  CZ  PHE B 593      19.154 -48.727 -25.955  1.00 81.58           C  
ATOM   4578  N   ASP B 594      19.880 -47.658 -18.617  1.00 78.25           N  
ATOM   4579  CA  ASP B 594      19.618 -47.618 -17.182  1.00 78.25           C  
ATOM   4580  C   ASP B 594      18.222 -47.069 -16.894  1.00 78.25           C  
ATOM   4581  O   ASP B 594      17.956 -45.886 -17.120  1.00 78.25           O  
ATOM   4582  CB  ASP B 594      20.673 -46.772 -16.466  1.00 78.25           C  
ATOM   4583  CG  ASP B 594      20.580 -46.863 -14.953  1.00 78.25           C  
ATOM   4584  OD1 ASP B 594      19.676 -47.556 -14.438  1.00 78.25           O  
ATOM   4585  OD2 ASP B 594      21.416 -46.233 -14.269  1.00 78.25           O1-
ATOM   4586  N   LEU B 595      17.349 -47.807 -16.362  1.00 71.82           N  
ATOM   4587  CA  LEU B 595      15.987 -47.449 -15.980  1.00 71.82           C  
ATOM   4588  C   LEU B 595      15.939 -46.963 -14.535  1.00 71.82           C  
ATOM   4589  O   LEU B 595      14.857 -46.730 -13.990  1.00 71.82           O  
ATOM   4590  CB  LEU B 595      15.048 -48.644 -16.160  1.00 71.82           C  
ATOM   4591  CG  LEU B 595      15.054 -49.310 -17.537  1.00 71.82           C  
ATOM   4592  CD1 LEU B 595      14.015 -50.425 -17.591  1.00 71.82           C  
ATOM   4593  CD2 LEU B 595      14.798 -48.279 -18.631  1.00 71.82           C  
ATOM   4594  N   GLY B 596      16.950 -46.817 -13.846  1.00 68.35           N  
ATOM   4595  CA  GLY B 596      17.039 -46.571 -12.415  1.00 68.35           C  
ATOM   4596  C   GLY B 596      16.446 -45.237 -12.001  1.00 68.35           C  
ATOM   4597  O   GLY B 596      16.012 -45.073 -10.859  1.00 68.35           O  
ATOM   4598  N   SER B 597      16.423 -44.334 -12.911  1.00 61.83           N  
ATOM   4599  CA  SER B 597      15.949 -42.994 -12.583  1.00 61.83           C  
ATOM   4600  C   SER B 597      14.451 -42.992 -12.297  1.00 61.83           C  
ATOM   4601  O   SER B 597      13.927 -42.044 -11.708  1.00 61.83           O  
ATOM   4602  CB  SER B 597      16.259 -42.021 -13.722  1.00 61.83           C  
ATOM   4603  OG  SER B 597      15.605 -42.418 -14.915  1.00 61.83           O  
ATOM   4604  N   VAL B 598      13.681 -44.053 -12.744  1.00 61.73           N  
ATOM   4605  CA  VAL B 598      12.234 -44.093 -12.562  1.00 61.73           C  
ATOM   4606  C   VAL B 598      11.847 -45.342 -11.773  1.00 61.73           C  
ATOM   4607  O   VAL B 598      10.675 -45.726 -11.742  1.00 61.73           O  
ATOM   4608  CB  VAL B 598      11.490 -44.066 -13.915  1.00 61.73           C  
ATOM   4609  CG1 VAL B 598      11.688 -42.722 -14.614  1.00 61.73           C  
ATOM   4610  CG2 VAL B 598      11.965 -45.211 -14.808  1.00 61.73           C  
ATOM   4611  N   LEU B 599      12.784 -46.086 -11.297  1.00 65.68           N  
ATOM   4612  CA  LEU B 599      12.545 -47.255 -10.457  1.00 65.68           C  
ATOM   4613  C   LEU B 599      12.845 -46.944  -8.995  1.00 65.68           C  
ATOM   4614  O   LEU B 599      13.769 -46.185  -8.694  1.00 65.68           O  
ATOM   4615  CB  LEU B 599      13.399 -48.436 -10.926  1.00 65.68           C  
ATOM   4616  CG  LEU B 599      12.994 -49.082 -12.251  1.00 65.68           C  
ATOM   4617  CD1 LEU B 599      14.031 -50.117 -12.675  1.00 65.68           C  
ATOM   4618  CD2 LEU B 599      11.613 -49.717 -12.137  1.00 65.68           C  
ATOM   4619  N   ASN B 600      12.052 -47.510  -8.140  1.00 62.66           N  
ATOM   4620  CA  ASN B 600      12.170 -47.307  -6.700  1.00 62.66           C  
ATOM   4621  C   ASN B 600      13.482 -47.868  -6.160  1.00 62.66           C  
ATOM   4622  O   ASN B 600      13.995 -48.863  -6.675  1.00 62.66           O  
ATOM   4623  CB  ASN B 600      10.982 -47.938  -5.970  1.00 62.66           C  
ATOM   4624  CG  ASN B 600       9.655 -47.331  -6.380  1.00 62.66           C  
ATOM   4625  ND2 ASN B 600       8.563 -47.995  -6.020  1.00 62.66           N  
ATOM   4626  OD1 ASN B 600       9.612 -46.275  -7.015  1.00 62.66           O  
ATOM   4627  N   THR B 601      13.906 -47.216  -5.036  1.00 66.42           N  
ATOM   4628  CA  THR B 601      15.102 -47.716  -4.367  1.00 66.42           C  
ATOM   4629  C   THR B 601      14.736 -48.754  -3.309  1.00 66.42           C  
ATOM   4630  O   THR B 601      15.495 -49.695  -3.067  1.00 66.42           O  
ATOM   4631  CB  THR B 601      15.896 -46.570  -3.713  1.00 66.42           C  
ATOM   4632  CG2 THR B 601      16.630 -45.741  -4.762  1.00 66.42           C  
ATOM   4633  OG1 THR B 601      14.994 -45.721  -2.993  1.00 66.42           O  
ATOM   4634  N   THR B 602      13.609 -48.569  -2.596  1.00 64.06           N  
ATOM   4635  CA  THR B 602      13.077 -49.567  -1.674  1.00 64.06           C  
ATOM   4636  C   THR B 602      11.963 -50.374  -2.335  1.00 64.06           C  
ATOM   4637  O   THR B 602      11.020 -49.804  -2.887  1.00 64.06           O  
ATOM   4638  CB  THR B 602      12.544 -48.910  -0.387  1.00 64.06           C  
ATOM   4639  CG2 THR B 602      12.151 -49.962   0.645  1.00 64.06           C  
ATOM   4640  OG1 THR B 602      13.561 -48.068   0.169  1.00 64.06           O  
ATOM   4641  N   ILE B 603      12.127 -51.713  -2.336  1.00 65.82           N  
ATOM   4642  CA  ILE B 603      11.213 -52.575  -3.078  1.00 65.82           C  
ATOM   4643  C   ILE B 603      10.501 -53.522  -2.115  1.00 65.82           C  
ATOM   4644  O   ILE B 603      11.148 -54.258  -1.366  1.00 65.82           O  
ATOM   4645  CB  ILE B 603      11.956 -53.378  -4.170  1.00 65.82           C  
ATOM   4646  CG1 ILE B 603      12.783 -52.438  -5.055  1.00 65.82           C  
ATOM   4647  CG2 ILE B 603      10.966 -54.191  -5.009  1.00 65.82           C  
ATOM   4648  CD1 ILE B 603      12.524 -52.605  -6.546  1.00 65.82           C  
ATOM   4649  N   ALA B 604       9.238 -53.481  -2.096  1.00 65.87           N  
ATOM   4650  CA  ALA B 604       8.416 -54.428  -1.347  1.00 65.87           C  
ATOM   4651  C   ALA B 604       8.425 -55.804  -2.008  1.00 65.87           C  
ATOM   4652  O   ALA B 604       8.972 -55.971  -3.101  1.00 65.87           O  
ATOM   4653  CB  ALA B 604       6.985 -53.911  -1.224  1.00 65.87           C  
ATOM   4654  N   SER B 605       7.846 -56.787  -1.256  1.00 70.27           N  
ATOM   4655  CA  SER B 605       7.848 -58.171  -1.719  1.00 70.27           C  
ATOM   4656  C   SER B 605       7.054 -58.322  -3.012  1.00 70.27           C  
ATOM   4657  O   SER B 605       7.350 -59.195  -3.831  1.00 70.27           O  
ATOM   4658  CB  SER B 605       7.272 -59.096  -0.646  1.00 70.27           C  
ATOM   4659  OG  SER B 605       5.972 -58.679  -0.267  1.00 70.27           O  
ATOM   4660  N   GLU B 606       6.046 -57.512  -3.159  1.00 71.36           N  
ATOM   4661  CA  GLU B 606       5.237 -57.555  -4.374  1.00 71.36           C  
ATOM   4662  C   GLU B 606       6.017 -57.028  -5.575  1.00 71.36           C  
ATOM   4663  O   GLU B 606       5.673 -57.321  -6.722  1.00 71.36           O  
ATOM   4664  CB  GLU B 606       3.948 -56.751  -4.190  1.00 71.36           C  
ATOM   4665  CG  GLU B 606       4.179 -55.271  -3.919  1.00 71.36           C  
ATOM   4666  CD  GLU B 606       4.086 -54.909  -2.445  1.00 71.36           C  
ATOM   4667  OE1 GLU B 606       3.842 -53.723  -2.126  1.00 71.36           O  
ATOM   4668  OE2 GLU B 606       4.259 -55.818  -1.603  1.00 71.36           O1-
ATOM   4669  N   GLY B 607       7.078 -56.303  -5.298  1.00 71.08           N  
ATOM   4670  CA  GLY B 607       7.910 -55.728  -6.342  1.00 71.08           C  
ATOM   4671  C   GLY B 607       7.235 -54.592  -7.086  1.00 71.08           C  
ATOM   4672  O   GLY B 607       6.084 -54.253  -6.801  1.00 71.08           O  
ATOM   4673  N   GLN B 608       7.963 -53.884  -7.988  1.00 74.03           N  
ATOM   4674  CA  GLN B 608       7.509 -52.832  -8.891  1.00 74.03           C  
ATOM   4675  C   GLN B 608       7.493 -53.318 -10.338  1.00 74.03           C  
ATOM   4676  O   GLN B 608       8.430 -53.983 -10.785  1.00 74.03           O  
ATOM   4677  CB  GLN B 608       8.398 -51.593  -8.763  1.00 74.03           C  
ATOM   4678  CG  GLN B 608       7.938 -50.416  -9.614  1.00 74.03           C  
ATOM   4679  CD  GLN B 608       8.896 -49.241  -9.555  1.00 74.03           C  
ATOM   4680  NE2 GLN B 608       8.535 -48.149 -10.221  1.00 74.03           N  
ATOM   4681  OE1 GLN B 608       9.950 -49.313  -8.916  1.00 74.03           O  
ATOM   4682  N   THR B 609       6.481 -53.001 -11.060  1.00 76.16           N  
ATOM   4683  CA  THR B 609       6.343 -53.396 -12.458  1.00 76.16           C  
ATOM   4684  C   THR B 609       6.359 -52.173 -13.370  1.00 76.16           C  
ATOM   4685  O   THR B 609       6.252 -51.039 -12.898  1.00 76.16           O  
ATOM   4686  CB  THR B 609       5.047 -54.194 -12.687  1.00 76.16           C  
ATOM   4687  CG2 THR B 609       5.043 -55.484 -11.873  1.00 76.16           C  
ATOM   4688  OG1 THR B 609       3.924 -53.393 -12.297  1.00 76.16           O  
ATOM   4689  N   GLY B 610       6.513 -52.349 -14.647  1.00 79.12           N  
ATOM   4690  CA  GLY B 610       6.427 -51.338 -15.689  1.00 79.12           C  
ATOM   4691  C   GLY B 610       6.375 -51.925 -17.087  1.00 79.12           C  
ATOM   4692  O   GLY B 610       6.963 -52.977 -17.347  1.00 79.12           O  
ATOM   4693  N   LEU B 611       5.692 -51.243 -18.022  1.00 81.29           N  
ATOM   4694  CA  LEU B 611       5.626 -51.628 -19.427  1.00 81.29           C  
ATOM   4695  C   LEU B 611       6.807 -51.055 -20.204  1.00 81.29           C  
ATOM   4696  O   LEU B 611       7.122 -49.870 -20.076  1.00 81.29           O  
ATOM   4697  CB  LEU B 611       4.311 -51.154 -20.052  1.00 81.29           C  
ATOM   4698  CG  LEU B 611       4.098 -51.498 -21.527  1.00 81.29           C  
ATOM   4699  CD1 LEU B 611       3.863 -52.995 -21.694  1.00 81.29           C  
ATOM   4700  CD2 LEU B 611       2.931 -50.701 -22.099  1.00 81.29           C  
ATOM   4701  N   VAL B 612       7.477 -51.864 -20.911  1.00 85.32           N  
ATOM   4702  CA  VAL B 612       8.593 -51.410 -21.734  1.00 85.32           C  
ATOM   4703  C   VAL B 612       8.344 -51.785 -23.193  1.00 85.32           C  
ATOM   4704  O   VAL B 612       7.901 -52.898 -23.488  1.00 85.32           O  
ATOM   4705  CB  VAL B 612       9.934 -52.006 -21.251  1.00 85.32           C  
ATOM   4706  CG1 VAL B 612       9.926 -53.528 -21.382  1.00 85.32           C  
ATOM   4707  CG2 VAL B 612      11.098 -51.405 -22.037  1.00 85.32           C  
ATOM   4708  N   ARG B 613       8.529 -50.857 -24.075  1.00 86.22           N  
ATOM   4709  CA  ARG B 613       8.556 -51.052 -25.521  1.00 86.22           C  
ATOM   4710  C   ARG B 613       9.933 -50.730 -26.092  1.00 86.22           C  
ATOM   4711  O   ARG B 613      10.543 -49.723 -25.725  1.00 86.22           O  
ATOM   4712  CB  ARG B 613       7.492 -50.187 -26.201  1.00 86.22           C  
ATOM   4713  CG  ARG B 613       7.362 -50.432 -27.696  1.00 86.22           C  
ATOM   4714  CD  ARG B 613       6.118 -49.767 -28.270  1.00 86.22           C  
ATOM   4715  NE  ARG B 613       6.020 -48.367 -27.865  1.00 86.22           N  
ATOM   4716  CZ  ARG B 613       5.556 -47.386 -28.634  1.00 86.22           C  
ATOM   4717  NH1 ARG B 613       5.136 -47.635 -29.870  1.00 86.22           N1+
ATOM   4718  NH2 ARG B 613       5.510 -46.148 -28.165  1.00 86.22           N  
ATOM   4719  N   ILE B 614      10.462 -51.581 -26.937  1.00 89.93           N  
ATOM   4720  CA  ILE B 614      11.781 -51.487 -27.552  1.00 89.93           C  
ATOM   4721  C   ILE B 614      11.640 -51.430 -29.071  1.00 89.93           C  
ATOM   4722  O   ILE B 614      11.002 -52.296 -29.675  1.00 89.93           O  
ATOM   4723  CB  ILE B 614      12.681 -52.674 -27.142  1.00 89.93           C  
ATOM   4724  CG1 ILE B 614      12.780 -52.766 -25.615  1.00 89.93           C  
ATOM   4725  CG2 ILE B 614      14.070 -52.542 -27.774  1.00 89.93           C  
ATOM   4726  CD1 ILE B 614      13.074 -54.167 -25.097  1.00 89.93           C  
ATOM   4727  N   LEU B 615      12.220 -50.511 -29.671  1.00 88.31           N  
ATOM   4728  CA  LEU B 615      12.195 -50.321 -31.118  1.00 88.31           C  
ATOM   4729  C   LEU B 615      13.610 -50.306 -31.688  1.00 88.31           C  
ATOM   4730  O   LEU B 615      14.485 -49.609 -31.170  1.00 88.31           O  
ATOM   4731  CB  LEU B 615      11.474 -49.019 -31.475  1.00 88.31           C  
ATOM   4732  CG  LEU B 615      10.090 -48.819 -30.858  1.00 88.31           C  
ATOM   4733  CD1 LEU B 615       9.608 -47.390 -31.088  1.00 88.31           C  
ATOM   4734  CD2 LEU B 615       9.097 -49.823 -31.434  1.00 88.31           C  
ATOM   4735  N   SER B 616      13.828 -51.023 -32.725  1.00 90.03           N  
ATOM   4736  CA  SER B 616      15.109 -51.081 -33.423  1.00 90.03           C  
ATOM   4737  C   SER B 616      14.938 -50.813 -34.915  1.00 90.03           C  
ATOM   4738  O   SER B 616      14.024 -51.347 -35.546  1.00 90.03           O  
ATOM   4739  CB  SER B 616      15.773 -52.442 -33.213  1.00 90.03           C  
ATOM   4740  OG  SER B 616      16.943 -52.558 -34.004  1.00 90.03           O  
ATOM   4741  N   ARG B 617      15.816 -50.029 -35.477  1.00 88.01           N  
ATOM   4742  CA  ARG B 617      15.806 -49.757 -36.911  1.00 88.01           C  
ATOM   4743  C   ARG B 617      17.164 -49.244 -37.380  1.00 88.01           C  
ATOM   4744  O   ARG B 617      17.869 -48.565 -36.632  1.00 88.01           O  
ATOM   4745  CB  ARG B 617      14.714 -48.743 -37.258  1.00 88.01           C  
ATOM   4746  CG  ARG B 617      14.908 -47.382 -36.609  1.00 88.01           C  
ATOM   4747  CD  ARG B 617      13.578 -46.725 -36.268  1.00 88.01           C  
ATOM   4748  NE  ARG B 617      13.766 -45.420 -35.642  1.00 88.01           N  
ATOM   4749  CZ  ARG B 617      13.736 -45.196 -34.331  1.00 88.01           C  
ATOM   4750  NH1 ARG B 617      13.524 -46.191 -33.478  1.00 88.01           N1+
ATOM   4751  NH2 ARG B 617      13.920 -43.967 -33.869  1.00 88.01           N  
ATOM   4752  N   ARG B 618      17.554 -49.579 -38.499  1.00 84.91           N  
ATOM   4753  CA  ARG B 618      18.684 -48.971 -39.193  1.00 84.91           C  
ATOM   4754  C   ARG B 618      18.267 -47.682 -39.894  1.00 84.91           C  
ATOM   4755  O   ARG B 618      17.077 -47.373 -39.980  1.00 84.91           O  
ATOM   4756  CB  ARG B 618      19.283 -49.949 -40.206  1.00 84.91           C  
ATOM   4757  CG  ARG B 618      19.751 -51.259 -39.595  1.00 84.91           C  
ATOM   4758  CD  ARG B 618      19.973 -52.329 -40.655  1.00 84.91           C  
ATOM   4759  NE  ARG B 618      18.715 -52.751 -41.266  1.00 84.91           N  
ATOM   4760  CZ  ARG B 618      18.582 -53.788 -42.088  1.00 84.91           C  
ATOM   4761  NH1 ARG B 618      19.632 -54.533 -42.415  1.00 84.91           N1+
ATOM   4762  NH2 ARG B 618      17.391 -54.083 -42.588  1.00 84.91           N  
ATOM   4763  N   SER B 619      19.241 -46.862 -40.295  1.00 82.44           N  
ATOM   4764  CA  SER B 619      18.974 -45.546 -40.866  1.00 82.44           C  
ATOM   4765  C   SER B 619      18.082 -45.650 -42.099  1.00 82.44           C  
ATOM   4766  O   SER B 619      17.310 -44.734 -42.392  1.00 82.44           O  
ATOM   4767  CB  SER B 619      20.282 -44.844 -41.231  1.00 82.44           C  
ATOM   4768  OG  SER B 619      21.022 -45.612 -42.165  1.00 82.44           O  
ATOM   4769  N   TYR B 620      18.011 -46.832 -42.796  1.00 85.65           N  
ATOM   4770  CA  TYR B 620      17.291 -46.997 -44.053  1.00 85.65           C  
ATOM   4771  C   TYR B 620      16.078 -47.901 -43.873  1.00 85.65           C  
ATOM   4772  O   TYR B 620      15.373 -48.206 -44.838  1.00 85.65           O  
ATOM   4773  CB  TYR B 620      18.215 -47.572 -45.131  1.00 85.65           C  
ATOM   4774  CG  TYR B 620      19.003 -48.777 -44.675  1.00 85.65           C  
ATOM   4775  CD1 TYR B 620      20.295 -48.639 -44.174  1.00 85.65           C  
ATOM   4776  CD2 TYR B 620      18.457 -50.054 -44.745  1.00 85.65           C  
ATOM   4777  CE1 TYR B 620      21.026 -49.746 -43.755  1.00 85.65           C  
ATOM   4778  CE2 TYR B 620      19.178 -51.168 -44.328  1.00 85.65           C  
ATOM   4779  CZ  TYR B 620      20.460 -51.004 -43.835  1.00 85.65           C  
ATOM   4780  OH  TYR B 620      21.178 -52.103 -43.421  1.00 85.65           O  
ATOM   4781  N   ASP B 621      15.899 -48.465 -42.740  1.00 85.99           N  
ATOM   4782  CA  ASP B 621      14.724 -49.297 -42.495  1.00 85.99           C  
ATOM   4783  C   ASP B 621      13.440 -48.477 -42.593  1.00 85.99           C  
ATOM   4784  O   ASP B 621      13.363 -47.369 -42.058  1.00 85.99           O  
ATOM   4785  CB  ASP B 621      14.817 -49.967 -41.123  1.00 85.99           C  
ATOM   4786  CG  ASP B 621      15.838 -51.091 -41.079  1.00 85.99           C  
ATOM   4787  OD1 ASP B 621      16.225 -51.605 -42.151  1.00 85.99           O  
ATOM   4788  OD2 ASP B 621      16.256 -51.468 -39.963  1.00 85.99           O1-
ATOM   4789  N   THR B 622      12.385 -48.965 -43.197  1.00 85.05           N  
ATOM   4790  CA  THR B 622      11.082 -48.316 -43.289  1.00 85.05           C  
ATOM   4791  C   THR B 622      10.150 -48.816 -42.189  1.00 85.05           C  
ATOM   4792  O   THR B 622       9.078 -48.249 -41.971  1.00 85.05           O  
ATOM   4793  CB  THR B 622      10.433 -48.558 -44.664  1.00 85.05           C  
ATOM   4794  CG2 THR B 622      11.276 -47.957 -45.784  1.00 85.05           C  
ATOM   4795  OG1 THR B 622      10.303 -49.969 -44.883  1.00 85.05           O  
ATOM   4796  N   THR B 623      10.509 -49.891 -41.536  1.00 86.59           N  
ATOM   4797  CA  THR B 623       9.762 -50.445 -40.412  1.00 86.59           C  
ATOM   4798  C   THR B 623      10.698 -50.786 -39.256  1.00 86.59           C  
ATOM   4799  O   THR B 623      11.808 -51.278 -39.473  1.00 86.59           O  
ATOM   4800  CB  THR B 623       8.978 -51.703 -40.830  1.00 86.59           C  
ATOM   4801  CG2 THR B 623       7.969 -51.383 -41.928  1.00 86.59           C  
ATOM   4802  OG1 THR B 623       9.895 -52.693 -41.312  1.00 86.59           O  
ATOM   4803  N   PRO B 624      10.299 -50.541 -38.125  1.00 89.34           N  
ATOM   4804  CA  PRO B 624      11.114 -50.948 -36.979  1.00 89.34           C  
ATOM   4805  C   PRO B 624      10.859 -52.393 -36.557  1.00 89.34           C  
ATOM   4806  O   PRO B 624       9.785 -52.937 -36.823  1.00 89.34           O  
ATOM   4807  CB  PRO B 624      10.685 -49.974 -35.878  1.00 89.34           C  
ATOM   4808  CG  PRO B 624       9.245 -49.691 -36.159  1.00 89.34           C  
ATOM   4809  CD  PRO B 624       9.032 -49.729 -37.645  1.00 89.34           C  
ATOM   4810  N   VAL B 625      11.787 -53.114 -35.985  1.00 91.22           N  
ATOM   4811  CA  VAL B 625      11.591 -54.323 -35.192  1.00 91.22           C  
ATOM   4812  C   VAL B 625      11.066 -53.953 -33.806  1.00 91.22           C  
ATOM   4813  O   VAL B 625      11.601 -53.054 -33.153  1.00 91.22           O  
ATOM   4814  CB  VAL B 625      12.898 -55.138 -35.066  1.00 91.22           C  
ATOM   4815  CG1 VAL B 625      12.678 -56.382 -34.207  1.00 91.22           C  
ATOM   4816  CG2 VAL B 625      13.419 -55.526 -36.449  1.00 91.22           C  
ATOM   4817  N   ILE B 626      10.019 -54.515 -33.384  1.00 91.06           N  
ATOM   4818  CA  ILE B 626       9.312 -54.124 -32.170  1.00 91.06           C  
ATOM   4819  C   ILE B 626       9.300 -55.289 -31.182  1.00 91.06           C  
ATOM   4820  O   ILE B 626       8.909 -56.404 -31.533  1.00 91.06           O  
ATOM   4821  CB  ILE B 626       7.868 -53.668 -32.478  1.00 91.06           C  
ATOM   4822  CG1 ILE B 626       7.866 -52.625 -33.602  1.00 91.06           C  
ATOM   4823  CG2 ILE B 626       7.195 -53.118 -31.218  1.00 91.06           C  
ATOM   4824  CD1 ILE B 626       6.499 -52.395 -34.230  1.00 91.06           C  
ATOM   4825  N   ALA B 627       9.653 -55.062 -30.000  1.00 92.10           N  
ATOM   4826  CA  ALA B 627       9.444 -55.953 -28.861  1.00 92.10           C  
ATOM   4827  C   ALA B 627       8.745 -55.225 -27.716  1.00 92.10           C  
ATOM   4828  O   ALA B 627       8.913 -54.015 -27.548  1.00 92.10           O  
ATOM   4829  CB  ALA B 627      10.774 -56.532 -28.387  1.00 92.10           C  
ATOM   4830  N   GLN B 628       7.962 -55.848 -26.952  1.00 91.16           N  
ATOM   4831  CA  GLN B 628       7.284 -55.320 -25.773  1.00 91.16           C  
ATOM   4832  C   GLN B 628       7.300 -56.330 -24.629  1.00 91.16           C  
ATOM   4833  O   GLN B 628       7.339 -57.540 -24.863  1.00 91.16           O  
ATOM   4834  CB  GLN B 628       5.843 -54.932 -26.110  1.00 91.16           C  
ATOM   4835  CG  GLN B 628       5.732 -53.759 -27.075  1.00 91.16           C  
ATOM   4836  CD  GLN B 628       4.295 -53.345 -27.332  1.00 91.16           C  
ATOM   4837  NE2 GLN B 628       4.102 -52.098 -27.748  1.00 91.16           N  
ATOM   4838  OE1 GLN B 628       3.365 -54.140 -27.159  1.00 91.16           O  
ATOM   4839  N   GLY B 629       7.240 -55.830 -23.413  1.00 90.35           N  
ATOM   4840  CA  GLY B 629       7.200 -56.693 -22.244  1.00 90.35           C  
ATOM   4841  C   GLY B 629       7.013 -55.930 -20.945  1.00 90.35           C  
ATOM   4842  O   GLY B 629       6.698 -54.739 -20.959  1.00 90.35           O  
ATOM   4843  N   VAL B 630       7.046 -56.593 -19.819  1.00 90.50           N  
ATOM   4844  CA  VAL B 630       6.905 -56.038 -18.477  1.00 90.50           C  
ATOM   4845  C   VAL B 630       8.203 -56.234 -17.697  1.00 90.50           C  
ATOM   4846  O   VAL B 630       8.791 -57.318 -17.720  1.00 90.50           O  
ATOM   4847  CB  VAL B 630       5.724 -56.684 -17.717  1.00 90.50           C  
ATOM   4848  CG1 VAL B 630       5.733 -56.263 -16.248  1.00 90.50           C  
ATOM   4849  CG2 VAL B 630       4.398 -56.310 -18.376  1.00 90.50           C  
ATOM   4850  N   ILE B 631       8.673 -55.150 -17.161  1.00 88.82           N  
ATOM   4851  CA  ILE B 631       9.749 -55.203 -16.178  1.00 88.82           C  
ATOM   4852  C   ILE B 631       9.167 -55.446 -14.787  1.00 88.82           C  
ATOM   4853  O   ILE B 631       8.194 -54.798 -14.393  1.00 88.82           O  
ATOM   4854  CB  ILE B 631      10.588 -53.905 -16.188  1.00 88.82           C  
ATOM   4855  CG1 ILE B 631      11.194 -53.671 -17.576  1.00 88.82           C  
ATOM   4856  CG2 ILE B 631      11.680 -53.959 -15.115  1.00 88.82           C  
ATOM   4857  CD1 ILE B 631      12.251 -54.694 -17.970  1.00 88.82           C  
ATOM   4858  N   LEU B 632       9.614 -56.396 -14.021  1.00 88.26           N  
ATOM   4859  CA  LEU B 632       9.326 -56.639 -12.611  1.00 88.26           C  
ATOM   4860  C   LEU B 632      10.592 -56.518 -11.769  1.00 88.26           C  
ATOM   4861  O   LEU B 632      11.543 -57.281 -11.956  1.00 88.26           O  
ATOM   4862  CB  LEU B 632       8.705 -58.026 -12.423  1.00 88.26           C  
ATOM   4863  CG  LEU B 632       8.513 -58.492 -10.979  1.00 88.26           C  
ATOM   4864  CD1 LEU B 632       7.550 -57.564 -10.246  1.00 88.26           C  
ATOM   4865  CD2 LEU B 632       8.007 -59.930 -10.944  1.00 88.26           C  
ATOM   4866  N   ARG B 633      10.641 -55.606 -10.978  1.00 83.20           N  
ATOM   4867  CA  ARG B 633      11.758 -55.403 -10.061  1.00 83.20           C  
ATOM   4868  C   ARG B 633      11.396 -55.850  -8.649  1.00 83.20           C  
ATOM   4869  O   ARG B 633      10.460 -55.322  -8.046  1.00 83.20           O  
ATOM   4870  CB  ARG B 633      12.186 -53.934 -10.052  1.00 83.20           C  
ATOM   4871  CG  ARG B 633      13.391 -53.649  -9.170  1.00 83.20           C  
ATOM   4872  CD  ARG B 633      13.828 -52.194  -9.265  1.00 83.20           C  
ATOM   4873  NE  ARG B 633      14.935 -51.903  -8.359  1.00 83.20           N  
ATOM   4874  CZ  ARG B 633      16.206 -51.776  -8.731  1.00 83.20           C  
ATOM   4875  NH1 ARG B 633      16.556 -51.912 -10.005  1.00 83.20           N1+
ATOM   4876  NH2 ARG B 633      17.134 -51.511  -7.823  1.00 83.20           N  
ATOM   4877  N   LYS B 634      12.028 -56.728  -8.045  1.00 83.78           N  
ATOM   4878  CA  LYS B 634      11.926 -57.216  -6.673  1.00 83.78           C  
ATOM   4879  C   LYS B 634      13.260 -57.090  -5.944  1.00 83.78           C  
ATOM   4880  O   LYS B 634      14.266 -56.703  -6.542  1.00 83.78           O  
ATOM   4881  CB  LYS B 634      11.455 -58.671  -6.655  1.00 83.78           C  
ATOM   4882  CG  LYS B 634      10.058 -58.877  -7.224  1.00 83.78           C  
ATOM   4883  CD  LYS B 634       9.573 -60.305  -7.012  1.00 83.78           C  
ATOM   4884  CE  LYS B 634       8.220 -60.339  -6.315  1.00 83.78           C  
ATOM   4885  NZ  LYS B 634       7.693 -61.732  -6.196  1.00 83.78           N1+
ATOM   4886  N   SER B 635      13.263 -57.369  -4.617  1.00 80.30           N  
ATOM   4887  CA  SER B 635      14.490 -57.355  -3.828  1.00 80.30           C  
ATOM   4888  C   SER B 635      15.435 -58.474  -4.255  1.00 80.30           C  
ATOM   4889  O   SER B 635      16.647 -58.381  -4.052  1.00 80.30           O  
ATOM   4890  CB  SER B 635      14.171 -57.487  -2.338  1.00 80.30           C  
ATOM   4891  OG  SER B 635      13.511 -58.713  -2.072  1.00 80.30           O  
ATOM   4892  N   THR B 636      14.878 -59.484  -4.890  1.00 85.63           N  
ATOM   4893  CA  THR B 636      15.655 -60.657  -5.277  1.00 85.63           C  
ATOM   4894  C   THR B 636      16.221 -60.490  -6.684  1.00 85.63           C  
ATOM   4895  O   THR B 636      17.042 -61.295  -7.128  1.00 85.63           O  
ATOM   4896  CB  THR B 636      14.804 -61.938  -5.211  1.00 85.63           C  
ATOM   4897  CG2 THR B 636      14.376 -62.241  -3.779  1.00 85.63           C  
ATOM   4898  OG1 THR B 636      13.634 -61.769  -6.021  1.00 85.63           O  
ATOM   4899  N   GLY B 637      15.716 -59.483  -7.410  1.00 87.47           N  
ATOM   4900  CA  GLY B 637      16.208 -59.253  -8.759  1.00 87.47           C  
ATOM   4901  C   GLY B 637      15.175 -58.619  -9.671  1.00 87.47           C  
ATOM   4902  O   GLY B 637      14.033 -58.396  -9.264  1.00 87.47           O  
ATOM   4903  N   THR B 638      15.647 -58.246 -10.843  1.00 91.08           N  
ATOM   4904  CA  THR B 638      14.807 -57.638 -11.869  1.00 91.08           C  
ATOM   4905  C   THR B 638      14.706 -58.543 -13.093  1.00 91.08           C  
ATOM   4906  O   THR B 638      15.711 -59.093 -13.549  1.00 91.08           O  
ATOM   4907  CB  THR B 638      15.348 -56.259 -12.289  1.00 91.08           C  
ATOM   4908  CG2 THR B 638      14.331 -55.504 -13.138  1.00 91.08           C  
ATOM   4909  OG1 THR B 638      15.641 -55.489 -11.117  1.00 91.08           O  
ATOM   4910  N   THR B 639      13.463 -58.704 -13.712  1.00 93.55           N  
ATOM   4911  CA  THR B 639      13.242 -59.590 -14.849  1.00 93.55           C  
ATOM   4912  C   THR B 639      12.446 -58.881 -15.940  1.00 93.55           C  
ATOM   4913  O   THR B 639      11.741 -57.907 -15.669  1.00 93.55           O  
ATOM   4914  CB  THR B 639      12.505 -60.873 -14.422  1.00 93.55           C  
ATOM   4915  CG2 THR B 639      13.339 -61.684 -13.436  1.00 93.55           C  
ATOM   4916  OG1 THR B 639      11.262 -60.519 -13.802  1.00 93.55           O  
ATOM   4917  N   PHE B 640      12.691 -59.282 -17.094  1.00 94.57           N  
ATOM   4918  CA  PHE B 640      11.912 -58.922 -18.273  1.00 94.57           C  
ATOM   4919  C   PHE B 640      11.075 -60.103 -18.750  1.00 94.57           C  
ATOM   4920  O   PHE B 640      11.612 -61.176 -19.036  1.00 94.57           O  
ATOM   4921  CB  PHE B 640      12.831 -58.440 -19.400  1.00 94.57           C  
ATOM   4922  CG  PHE B 640      12.135 -58.281 -20.724  1.00 94.57           C  
ATOM   4923  CD1 PHE B 640      12.233 -59.267 -21.699  1.00 94.57           C  
ATOM   4924  CD2 PHE B 640      11.383 -57.146 -20.995  1.00 94.57           C  
ATOM   4925  CE1 PHE B 640      11.590 -59.122 -22.926  1.00 94.57           C  
ATOM   4926  CE2 PHE B 640      10.738 -56.994 -22.219  1.00 94.57           C  
ATOM   4927  CZ  PHE B 640      10.843 -57.983 -23.184  1.00 94.57           C  
ATOM   4928  N   THR B 641       9.781 -59.975 -18.940  1.00 93.31           N  
ATOM   4929  CA  THR B 641       8.844 -60.947 -19.494  1.00 93.31           C  
ATOM   4930  C   THR B 641       8.193 -60.407 -20.764  1.00 93.31           C  
ATOM   4931  O   THR B 641       7.476 -59.405 -20.723  1.00 93.31           O  
ATOM   4932  CB  THR B 641       7.754 -61.316 -18.472  1.00 93.31           C  
ATOM   4933  CG2 THR B 641       6.887 -62.462 -18.983  1.00 93.31           C  
ATOM   4934  OG1 THR B 641       8.374 -61.713 -17.242  1.00 93.31           O  
ATOM   4935  N   PRO B 642       8.403 -61.038 -21.837  1.00 92.67           N  
ATOM   4936  CA  PRO B 642       7.852 -60.531 -23.096  1.00 92.67           C  
ATOM   4937  C   PRO B 642       6.330 -60.634 -23.158  1.00 92.67           C  
ATOM   4938  O   PRO B 642       5.750 -61.585 -22.628  1.00 92.67           O
[truncated: 866,564 more chars]
