# Supplementary material for: Functional domains of Acinetobacter bacteriophage tail fibers
Source: Front Microbiol. 2024 Apr 16;15:1230997. doi: 10.3389/fmicb.2024.1230997 (PMC11058221; doi:10.3389/fmicb.2024.1230997)
Supplement: Supplementary Table 1 — Abbreviations used throughout the article. [file Data_Sheet_1.ZIP › Supplementary Data/Models/MK340941.pdb]

ATOM      1  N   MET B   1      12.004 129.782  72.666  1.00 26.14           N  
ATOM      2  CA  MET B   1      10.608 129.641  73.072  1.00 26.14           C  
ATOM      3  C   MET B   1      10.437 129.968  74.552  1.00 26.14           C  
ATOM      4  O   MET B   1       9.435 130.567  74.947  1.00 26.14           O  
ATOM      5  CB  MET B   1      10.105 128.225  72.788  1.00 26.14           C  
ATOM      6  CG  MET B   1       9.442 128.071  71.429  1.00 26.14           C  
ATOM      7  SD  MET B   1       8.715 126.404  71.186  1.00 26.14           S  
ATOM      8  CE  MET B   1       9.243 126.069  69.483  1.00 26.14           C  
ATOM      9  N   THR B   2      11.478 129.444  75.245  1.00 35.05           N  
ATOM     10  CA  THR B   2      11.593 129.710  76.674  1.00 35.05           C  
ATOM     11  C   THR B   2      12.013 131.156  76.924  1.00 35.05           C  
ATOM     12  O   THR B   2      11.651 131.745  77.944  1.00 35.05           O  
ATOM     13  CB  THR B   2      12.602 128.757  77.341  1.00 35.05           C  
ATOM     14  CG2 THR B   2      11.896 127.567  77.981  1.00 35.05           C  
ATOM     15  OG1 THR B   2      13.522 128.277  76.352  1.00 35.05           O  
ATOM     16  N   ALA B   3      12.940 131.666  75.898  1.00 32.68           N  
ATOM     17  CA  ALA B   3      13.586 132.927  76.253  1.00 32.68           C  
ATOM     18  C   ALA B   3      12.577 134.071  76.282  1.00 32.68           C  
ATOM     19  O   ALA B   3      12.672 134.970  77.122  1.00 32.68           O  
ATOM     20  CB  ALA B   3      14.714 133.241  75.273  1.00 32.68           C  
ATOM     21  N   PHE B   4      11.766 134.065  75.173  1.00 29.89           N  
ATOM     22  CA  PHE B   4      10.818 135.171  75.095  1.00 29.89           C  
ATOM     23  C   PHE B   4       9.859 135.146  76.280  1.00 29.89           C  
ATOM     24  O   PHE B   4       9.384 136.194  76.722  1.00 29.89           O  
ATOM     25  CB  PHE B   4      10.032 135.115  73.782  1.00 29.89           C  
ATOM     26  CG  PHE B   4      10.306 136.273  72.861  1.00 29.89           C  
ATOM     27  CD1 PHE B   4       9.543 137.432  72.932  1.00 29.89           C  
ATOM     28  CD2 PHE B   4      11.328 136.202  71.923  1.00 29.89           C  
ATOM     29  CE1 PHE B   4       9.795 138.506  72.080  1.00 29.89           C  
ATOM     30  CE2 PHE B   4      11.586 137.271  71.069  1.00 29.89           C  
ATOM     31  CZ  PHE B   4      10.818 138.421  71.148  1.00 29.89           C  
ATOM     32  N   TRP B   5       9.479 133.913  76.715  1.00 33.03           N  
ATOM     33  CA  TRP B   5       8.582 133.862  77.865  1.00 33.03           C  
ATOM     34  C   TRP B   5       9.253 134.443  79.105  1.00 33.03           C  
ATOM     35  O   TRP B   5       8.600 135.091  79.926  1.00 33.03           O  
ATOM     36  CB  TRP B   5       8.138 132.422  78.137  1.00 33.03           C  
ATOM     37  CG  TRP B   5       6.669 132.191  77.946  1.00 33.03           C  
ATOM     38  CD1 TRP B   5       6.041 131.786  76.801  1.00 33.03           C  
ATOM     39  CD2 TRP B   5       5.644 132.357  78.930  1.00 33.03           C  
ATOM     40  CE2 TRP B   5       4.415 132.034  78.311  1.00 33.03           C  
ATOM     41  CE3 TRP B   5       5.644 132.746  80.276  1.00 33.03           C  
ATOM     42  NE1 TRP B   5       4.685 131.690  77.014  1.00 33.03           N  
ATOM     43  CZ2 TRP B   5       3.198 132.089  78.995  1.00 33.03           C  
ATOM     44  CZ3 TRP B   5       4.432 132.801  80.954  1.00 33.03           C  
ATOM     45  CH2 TRP B   5       3.227 132.474  80.311  1.00 33.03           C  
ATOM     46  N   ARG B   6      10.521 134.298  79.246  1.00 39.58           N  
ATOM     47  CA  ARG B   6      11.186 134.849  80.422  1.00 39.58           C  
ATOM     48  C   ARG B   6      11.046 136.367  80.469  1.00 39.58           C  
ATOM     49  O   ARG B   6      10.910 136.950  81.547  1.00 39.58           O  
ATOM     50  CB  ARG B   6      12.666 134.459  80.436  1.00 39.58           C  
ATOM     51  CG  ARG B   6      12.970 133.224  81.269  1.00 39.58           C  
ATOM     52  CD  ARG B   6      14.464 132.939  81.331  1.00 39.58           C  
ATOM     53  NE  ARG B   6      14.755 131.765  82.149  1.00 39.58           N  
ATOM     54  CZ  ARG B   6      15.973 131.282  82.376  1.00 39.58           C  
ATOM     55  NH1 ARG B   6      17.043 131.866  81.847  1.00 39.58           N1+
ATOM     56  NH2 ARG B   6      16.124 130.208  83.136  1.00 39.58           N  
ATOM     57  N   PHE B   7      11.158 137.046  79.268  1.00 34.10           N  
ATOM     58  CA  PHE B   7      11.110 138.503  79.273  1.00 34.10           C  
ATOM     59  C   PHE B   7       9.739 138.998  79.719  1.00 34.10           C  
ATOM     60  O   PHE B   7       9.635 140.011  80.413  1.00 34.10           O  
ATOM     61  CB  PHE B   7      11.442 139.058  77.884  1.00 34.10           C  
ATOM     62  CG  PHE B   7      12.831 139.625  77.773  1.00 34.10           C  
ATOM     63  CD1 PHE B   7      13.082 140.953  78.095  1.00 34.10           C  
ATOM     64  CD2 PHE B   7      13.887 138.830  77.346  1.00 34.10           C  
ATOM     65  CE1 PHE B   7      14.367 141.481  77.994  1.00 34.10           C  
ATOM     66  CE2 PHE B   7      15.173 139.351  77.242  1.00 34.10           C  
ATOM     67  CZ  PHE B   7      15.411 140.677  77.566  1.00 34.10           C  
ATOM     68  N   PHE B   8       8.632 138.310  79.279  1.00 35.44           N  
ATOM     69  CA  PHE B   8       7.309 138.774  79.678  1.00 35.44           C  
ATOM     70  C   PHE B   8       7.109 138.613  81.181  1.00 35.44           C  
ATOM     71  O   PHE B   8       6.494 139.465  81.825  1.00 35.44           O  
ATOM     72  CB  PHE B   8       6.219 138.012  78.919  1.00 35.44           C  
ATOM     73  CG  PHE B   8       5.071 138.877  78.474  1.00 35.44           C  
ATOM     74  CD1 PHE B   8       3.926 138.992  79.253  1.00 35.44           C  
ATOM     75  CD2 PHE B   8       5.137 139.576  77.276  1.00 35.44           C  
ATOM     76  CE1 PHE B   8       2.862 139.792  78.843  1.00 35.44           C  
ATOM     77  CE2 PHE B   8       4.078 140.378  76.860  1.00 35.44           C  
ATOM     78  CZ  PHE B   8       2.941 140.484  77.644  1.00 35.44           C  
ATOM     79  N   VAL B   9       7.584 137.550  81.810  1.00 41.20           N  
ATOM     80  CA  VAL B   9       7.454 137.380  83.254  1.00 41.20           C  
ATOM     81  C   VAL B   9       8.247 138.466  83.977  1.00 41.20           C  
ATOM     82  O   VAL B   9       7.780 139.027  84.970  1.00 41.20           O  
ATOM     83  CB  VAL B   9       7.930 135.981  83.705  1.00 41.20           C  
ATOM     84  CG1 VAL B   9       7.835 135.843  85.224  1.00 41.20           C  
ATOM     85  CG2 VAL B   9       7.114 134.891  83.014  1.00 41.20           C  
ATOM     86  N   ALA B  10       9.504 138.767  83.548  1.00 40.38           N  
ATOM     87  CA  ALA B  10      10.316 139.749  84.262  1.00 40.38           C  
ATOM     88  C   ALA B  10       9.672 141.131  84.214  1.00 40.38           C  
ATOM     89  O   ALA B  10       9.788 141.911  85.163  1.00 40.38           O  
ATOM     90  CB  ALA B  10      11.725 139.801  83.678  1.00 40.38           C  
ATOM     91  N   TRP B  11       9.204 141.498  83.093  1.00 37.89           N  
ATOM     92  CA  TRP B  11       8.561 142.801  82.961  1.00 37.89           C  
ATOM     93  C   TRP B  11       7.365 142.915  83.901  1.00 37.89           C  
ATOM     94  O   TRP B  11       7.112 143.981  84.467  1.00 37.89           O  
ATOM     95  CB  TRP B  11       8.115 143.038  81.516  1.00 37.89           C  
ATOM     96  CG  TRP B  11       7.758 144.462  81.214  1.00 37.89           C  
ATOM     97  CD1 TRP B  11       8.618 145.517  81.082  1.00 37.89           C  
ATOM     98  CD2 TRP B  11       6.443 144.989  81.012  1.00 37.89           C  
ATOM     99  CE2 TRP B  11       6.580 146.372  80.761  1.00 37.89           C  
ATOM    100  CE3 TRP B  11       5.160 144.424  81.019  1.00 37.89           C  
ATOM    101  NE1 TRP B  11       7.916 146.668  80.809  1.00 37.89           N  
ATOM    102  CZ2 TRP B  11       5.481 147.199  80.518  1.00 37.89           C  
ATOM    103  CZ3 TRP B  11       4.068 145.250  80.777  1.00 37.89           C  
ATOM    104  CH2 TRP B  11       4.238 146.622  80.530  1.00 37.89           C  
ATOM    105  N   ARG B  12       6.642 141.826  84.163  1.00 38.66           N  
ATOM    106  CA  ARG B  12       5.510 141.811  85.083  1.00 38.66           C  
ATOM    107  C   ARG B  12       5.947 142.186  86.495  1.00 38.66           C  
ATOM    108  O   ARG B  12       5.250 142.929  87.190  1.00 38.66           O  
ATOM    109  CB  ARG B  12       4.840 140.435  85.090  1.00 38.66           C  
ATOM    110  CG  ARG B  12       3.344 140.479  85.357  1.00 38.66           C  
ATOM    111  CD  ARG B  12       2.735 139.084  85.387  1.00 38.66           C  
ATOM    112  NE  ARG B  12       1.315 139.123  85.723  1.00 38.66           N  
ATOM    113  CZ  ARG B  12       0.564 138.052  85.964  1.00 38.66           C  
ATOM    114  NH1 ARG B  12       1.085 136.832  85.910  1.00 38.66           N1+
ATOM    115  NH2 ARG B  12      -0.719 138.202  86.261  1.00 38.66           N  
ATOM    116  N   SER B  13       6.967 141.479  86.975  1.00 42.43           N  
ATOM    117  CA  SER B  13       7.347 141.647  88.373  1.00 42.43           C  
ATOM    118  C   SER B  13       7.636 143.110  88.695  1.00 42.43           C  
ATOM    119  O   SER B  13       7.329 143.582  89.792  1.00 42.43           O  
ATOM    120  CB  SER B  13       8.571 140.792  88.704  1.00 42.43           C  
ATOM    121  OG  SER B  13       9.662 141.131  87.865  1.00 42.43           O  
ATOM    122  N   LYS B  14       8.508 143.783  87.839  1.00 39.65           N  
ATOM    123  CA  LYS B  14       8.985 145.105  88.235  1.00 39.65           C  
ATOM    124  C   LYS B  14       7.835 146.105  88.307  1.00 39.65           C  
ATOM    125  O   LYS B  14       7.872 147.046  89.102  1.00 39.65           O  
ATOM    126  CB  LYS B  14      10.053 145.604  87.261  1.00 39.65           C  
ATOM    127  CG  LYS B  14      11.463 145.603  87.834  1.00 39.65           C  
ATOM    128  CD  LYS B  14      12.471 146.166  86.840  1.00 39.65           C  
ATOM    129  CE  LYS B  14      13.887 146.132  87.399  1.00 39.65           C  
ATOM    130  NZ  LYS B  14      14.875 146.708  86.439  1.00 39.65           N1+
ATOM    131  N   LYS B  15       6.906 146.108  87.369  1.00 40.27           N  
ATOM    132  CA  LYS B  15       5.982 147.233  87.259  1.00 40.27           C  
ATOM    133  C   LYS B  15       4.930 147.190  88.363  1.00 40.27           C  
ATOM    134  O   LYS B  15       4.227 148.176  88.597  1.00 40.27           O  
ATOM    135  CB  LYS B  15       5.304 147.238  85.888  1.00 40.27           C  
ATOM    136  CG  LYS B  15       6.063 148.018  84.825  1.00 40.27           C  
ATOM    137  CD  LYS B  15       5.181 148.327  83.622  1.00 40.27           C  
ATOM    138  CE  LYS B  15       5.936 149.119  82.563  1.00 40.27           C  
ATOM    139  NZ  LYS B  15       5.086 149.395  81.366  1.00 40.27           N1+
ATOM    140  N   MET B  16       4.482 146.007  88.807  1.00 40.36           N  
ATOM    141  CA  MET B  16       3.387 145.916  89.769  1.00 40.36           C  
ATOM    142  C   MET B  16       3.833 146.390  91.148  1.00 40.36           C  
ATOM    143  O   MET B  16       3.121 146.198  92.135  1.00 40.36           O  
ATOM    144  CB  MET B  16       2.863 144.481  89.853  1.00 40.36           C  
ATOM    145  CG  MET B  16       1.819 144.147  88.800  1.00 40.36           C  
ATOM    146  SD  MET B  16       0.371 143.264  89.501  1.00 40.36           S  
ATOM    147  CE  MET B  16       0.965 141.552  89.408  1.00 40.36           C  
ATOM    148  N   ALA B  17       5.090 146.585  91.282  1.00 46.53           N  
ATOM    149  CA  ALA B  17       5.500 146.829  92.662  1.00 46.53           C  
ATOM    150  C   ALA B  17       4.825 148.077  93.223  1.00 46.53           C  
ATOM    151  O   ALA B  17       5.104 148.488  94.352  1.00 46.53           O  
ATOM    152  CB  ALA B  17       7.018 146.962  92.752  1.00 46.53           C  
ATOM    153  N   THR B  18       4.232 148.908  92.345  1.00 52.28           N  
ATOM    154  CA  THR B  18       3.756 150.138  92.970  1.00 52.28           C  
ATOM    155  C   THR B  18       2.436 149.899  93.696  1.00 52.28           C  
ATOM    156  O   THR B  18       1.489 149.366  93.115  1.00 52.28           O  
ATOM    157  CB  THR B  18       3.578 151.260  91.930  1.00 52.28           C  
ATOM    158  CG2 THR B  18       3.415 152.616  92.608  1.00 52.28           C  
ATOM    159  OG1 THR B  18       4.728 151.299  91.076  1.00 52.28           O  
ATOM    160  N   ASN B  19       2.395 149.653  95.046  1.00 58.58           N  
ATOM    161  CA  ASN B  19       1.228 149.577  95.919  1.00 58.58           C  
ATOM    162  C   ASN B  19       0.284 150.755  95.697  1.00 58.58           C  
ATOM    163  O   ASN B  19       0.420 151.796  96.342  1.00 58.58           O  
ATOM    164  CB  ASN B  19       1.658 149.511  97.386  1.00 58.58           C  
ATOM    165  CG  ASN B  19       0.508 149.187  98.318  1.00 58.58           C  
ATOM    166  ND2 ASN B  19       0.824 148.913  99.578  1.00 58.58           N  
ATOM    167  OD1 ASN B  19      -0.656 149.182  97.909  1.00 58.58           O  
ATOM    168  N   TRP B  20      -0.506 150.867  94.667  1.00 60.63           N  
ATOM    169  CA  TRP B  20      -1.365 151.961  94.226  1.00 60.63           C  
ATOM    170  C   TRP B  20      -2.386 152.319  95.301  1.00 60.63           C  
ATOM    171  O   TRP B  20      -2.832 153.465  95.385  1.00 60.63           O  
ATOM    172  CB  TRP B  20      -2.082 151.591  92.925  1.00 60.63           C  
ATOM    173  CG  TRP B  20      -1.183 151.540  91.727  1.00 60.63           C  
ATOM    174  CD1 TRP B  20      -0.783 150.425  91.044  1.00 60.63           C  
ATOM    175  CD2 TRP B  20      -0.567 152.653  91.073  1.00 60.63           C  
ATOM    176  CE2 TRP B  20       0.193 152.139  89.999  1.00 60.63           C  
ATOM    177  CE3 TRP B  20      -0.585 154.038  91.290  1.00 60.63           C  
ATOM    178  NE1 TRP B  20       0.045 150.779  90.004  1.00 60.63           N  
ATOM    179  CZ2 TRP B  20       0.930 152.963  89.144  1.00 60.63           C  
ATOM    180  CZ3 TRP B  20       0.148 154.855  90.438  1.00 60.63           C  
ATOM    181  CH2 TRP B  20       0.895 154.313  89.379  1.00 60.63           C  
ATOM    182  N   ASN B  21      -2.663 151.423  96.215  1.00 65.77           N  
ATOM    183  CA  ASN B  21      -3.554 151.771  97.317  1.00 65.77           C  
ATOM    184  C   ASN B  21      -2.939 152.836  98.220  1.00 65.77           C  
ATOM    185  O   ASN B  21      -3.620 153.777  98.631  1.00 65.77           O  
ATOM    186  CB  ASN B  21      -3.913 150.526  98.131  1.00 65.77           C  
ATOM    187  CG  ASN B  21      -5.152 149.825  97.611  1.00 65.77           C  
ATOM    188  ND2 ASN B  21      -5.303 148.552  97.957  1.00 65.77           N  
ATOM    189  OD1 ASN B  21      -5.967 150.422  96.903  1.00 65.77           O  
ATOM    190  N   ALA B  22      -1.661 152.685  98.601  1.00 67.08           N  
ATOM    191  CA  ALA B  22      -0.945 153.678  99.398  1.00 67.08           C  
ATOM    192  C   ALA B  22      -0.795 154.990  98.634  1.00 67.08           C  
ATOM    193  O   ALA B  22      -0.968 156.070  99.202  1.00 67.08           O  
ATOM    194  CB  ALA B  22       0.425 153.144  99.807  1.00 67.08           C  
ATOM    195  N   VAL B  23      -0.555 154.885  97.372  1.00 69.43           N  
ATOM    196  CA  VAL B  23      -0.405 156.089  96.561  1.00 69.43           C  
ATOM    197  C   VAL B  23      -1.743 156.818  96.465  1.00 69.43           C  
ATOM    198  O   VAL B  23      -1.811 158.033  96.666  1.00 69.43           O  
ATOM    199  CB  VAL B  23       0.125 155.759  95.148  1.00 69.43           C  
ATOM    200  CG1 VAL B  23       0.125 157.006  94.266  1.00 69.43           C  
ATOM    201  CG2 VAL B  23       1.527 155.159  95.231  1.00 69.43           C  
ATOM    202  N   LEU B  24      -2.831 156.146  96.322  1.00 67.73           N  
ATOM    203  CA  LEU B  24      -4.156 156.745  96.212  1.00 67.73           C  
ATOM    204  C   LEU B  24      -4.598 157.334  97.547  1.00 67.73           C  
ATOM    205  O   LEU B  24      -5.184 158.419  97.589  1.00 67.73           O  
ATOM    206  CB  LEU B  24      -5.176 155.707  95.736  1.00 67.73           C  
ATOM    207  CG  LEU B  24      -5.151 155.366  94.245  1.00 67.73           C  
ATOM    208  CD1 LEU B  24      -5.815 154.015  94.000  1.00 67.73           C  
ATOM    209  CD2 LEU B  24      -5.836 156.460  93.434  1.00 67.73           C  
ATOM    210  N   ASN B  25      -4.244 156.710  98.664  1.00 68.35           N  
ATOM    211  CA  ASN B  25      -4.584 157.210  99.992  1.00 68.35           C  
ATOM    212  C   ASN B  25      -3.815 158.486 100.324  1.00 68.35           C  
ATOM    213  O   ASN B  25      -4.271 159.298 101.131  1.00 68.35           O  
ATOM    214  CB  ASN B  25      -4.318 156.139 101.053  1.00 68.35           C  
ATOM    215  CG  ASN B  25      -5.439 155.123 101.149  1.00 68.35           C  
ATOM    216  ND2 ASN B  25      -5.166 153.999 101.801  1.00 68.35           N  
ATOM    217  OD1 ASN B  25      -6.541 155.346 100.642  1.00 68.35           O  
ATOM    218  N   ASN B  26      -2.580 158.587  99.722  1.00 66.94           N  
ATOM    219  CA  ASN B  26      -1.741 159.748 100.004  1.00 66.94           C  
ATOM    220  C   ASN B  26      -1.840 160.793  98.897  1.00 66.94           C  
ATOM    221  O   ASN B  26      -1.038 161.727  98.845  1.00 66.94           O  
ATOM    222  CB  ASN B  26      -0.285 159.322 100.204  1.00 66.94           C  
ATOM    223  CG  ASN B  26      -0.016 158.802 101.602  1.00 66.94           C  
ATOM    224  ND2 ASN B  26       1.084 158.075 101.762  1.00 66.94           N  
ATOM    225  OD1 ASN B  26      -0.789 159.051 102.530  1.00 66.94           O  
ATOM    226  N   THR B  27      -2.687 160.526  98.037  1.00 66.25           N  
ATOM    227  CA  THR B  27      -2.875 161.493  96.962  1.00 66.25           C  
ATOM    228  C   THR B  27      -3.865 162.577  97.376  1.00 66.25           C  
ATOM    229  O   THR B  27      -5.043 162.294  97.605  1.00 66.25           O  
ATOM    230  CB  THR B  27      -3.369 160.807  95.674  1.00 66.25           C  
ATOM    231  CG2 THR B  27      -3.432 161.795  94.514  1.00 66.25           C  
ATOM    232  OG1 THR B  27      -2.472 159.743  95.333  1.00 66.25           O  
ATOM    233  N   ASN B  28      -3.321 163.669  97.932  1.00 64.98           N  
ATOM    234  CA  ASN B  28      -4.099 164.784  98.462  1.00 64.98           C  
ATOM    235  C   ASN B  28      -4.016 166.007  97.553  1.00 64.98           C  
ATOM    236  O   ASN B  28      -4.491 167.086  97.913  1.00 64.98           O  
ATOM    237  CB  ASN B  28      -3.635 165.140  99.875  1.00 64.98           C  
ATOM    238  CG  ASN B  28      -2.132 165.317  99.969  1.00 64.98           C  
ATOM    239  ND2 ASN B  28      -1.624 165.436 101.190  1.00 64.98           N  
ATOM    240  OD1 ASN B  28      -1.433 165.346  98.952  1.00 64.98           O  
ATOM    241  N   ASN B  29      -3.187 165.954  96.522  1.00 69.69           N  
ATOM    242  CA  ASN B  29      -3.067 167.122  95.656  1.00 69.69           C  
ATOM    243  C   ASN B  29      -3.227 166.749  94.185  1.00 69.69           C  
ATOM    244  O   ASN B  29      -3.200 165.568  93.833  1.00 69.69           O  
ATOM    245  CB  ASN B  29      -1.726 167.824  95.883  1.00 69.69           C  
ATOM    246  CG  ASN B  29      -0.541 166.945  95.533  1.00 69.69           C  
ATOM    247  ND2 ASN B  29       0.483 166.966  96.379  1.00 69.69           N  
ATOM    248  OD1 ASN B  29      -0.545 166.253  94.512  1.00 69.69           O  
ATOM    249  N   PHE B  30      -3.681 167.720  93.394  1.00 67.58           N  
ATOM    250  CA  PHE B  30      -3.978 167.663  91.968  1.00 67.58           C  
ATOM    251  C   PHE B  30      -2.796 167.096  91.191  1.00 67.58           C  
ATOM    252  O   PHE B  30      -2.976 166.277  90.287  1.00 67.58           O  
ATOM    253  CB  PHE B  30      -4.337 169.054  91.436  1.00 67.58           C  
ATOM    254  CG  PHE B  30      -4.893 169.044  90.037  1.00 67.58           C  
ATOM    255  CD1 PHE B  30      -4.109 169.439  88.960  1.00 67.58           C  
ATOM    256  CD2 PHE B  30      -6.200 168.639  89.799  1.00 67.58           C  
ATOM    257  CE1 PHE B  30      -4.621 169.431  87.664  1.00 67.58           C  
ATOM    258  CE2 PHE B  30      -6.718 168.628  88.508  1.00 67.58           C  
ATOM    259  CZ  PHE B  30      -5.927 169.025  87.442  1.00 67.58           C  
ATOM    260  N   ASN B  31      -1.624 167.454  91.674  1.00 73.01           N  
ATOM    261  CA  ASN B  31      -0.405 167.025  90.996  1.00 73.01           C  
ATOM    262  C   ASN B  31      -0.207 165.516  91.102  1.00 73.01           C  
ATOM    263  O   ASN B  31       0.287 164.883  90.167  1.00 73.01           O  
ATOM    264  CB  ASN B  31       0.811 167.761  91.561  1.00 73.01           C  
ATOM    265  CG  ASN B  31       0.924 169.183  91.048  1.00 73.01           C  
ATOM    266  ND2 ASN B  31       1.617 170.032  91.799  1.00 73.01           N  
ATOM    267  OD1 ASN B  31       0.392 169.517  89.986  1.00 73.01           O  
ATOM    268  N   ASP B  32      -0.604 164.923  92.212  1.00 73.51           N  
ATOM    269  CA  ASP B  32      -0.501 163.484  92.431  1.00 73.51           C  
ATOM    270  C   ASP B  32      -1.466 162.721  91.527  1.00 73.51           C  
ATOM    271  O   ASP B  32      -1.130 161.653  91.011  1.00 73.51           O  
ATOM    272  CB  ASP B  32      -0.772 163.142  93.897  1.00 73.51           C  
ATOM    273  CG  ASP B  32       0.326 163.620  94.830  1.00 73.51           C  
ATOM    274  OD1 ASP B  32       1.443 163.920  94.355  1.00 73.51           O  
ATOM    275  OD2 ASP B  32       0.075 163.693  96.053  1.00 73.51           O1-
ATOM    276  N   VAL B  33      -2.645 163.287  91.300  1.00 73.75           N  
ATOM    277  CA  VAL B  33      -3.637 162.706  90.401  1.00 73.75           C  
ATOM    278  C   VAL B  33      -3.096 162.693  88.973  1.00 73.75           C  
ATOM    279  O   VAL B  33      -3.214 161.688  88.268  1.00 73.75           O  
ATOM    280  CB  VAL B  33      -4.975 163.477  90.458  1.00 73.75           C  
ATOM    281  CG1 VAL B  33      -5.937 162.968  89.386  1.00 73.75           C  
ATOM    282  CG2 VAL B  33      -5.602 163.355  91.845  1.00 73.75           C  
ATOM    283  N   LEU B  34      -2.479 163.849  88.600  1.00 73.99           N  
ATOM    284  CA  LEU B  34      -1.900 163.962  87.266  1.00 73.99           C  
ATOM    285  C   LEU B  34      -0.797 162.929  87.063  1.00 73.99           C  
ATOM    286  O   LEU B  34      -0.672 162.354  85.979  1.00 73.99           O  
ATOM    287  CB  LEU B  34      -1.344 165.371  87.041  1.00 73.99           C  
ATOM    288  CG  LEU B  34      -2.307 166.390  86.430  1.00 73.99           C  
ATOM    289  CD1 LEU B  34      -2.087 167.765  87.052  1.00 73.99           C  
ATOM    290  CD2 LEU B  34      -2.136 166.448  84.916  1.00 73.99           C  
ATOM    291  N   ALA B  35      -0.002 162.720  88.158  1.00 75.91           N  
ATOM    292  CA  ALA B  35       1.072 161.731  88.116  1.00 75.91           C  
ATOM    293  C   ALA B  35       0.512 160.321  87.957  1.00 75.91           C  
ATOM    294  O   ALA B  35       1.076 159.501  87.228  1.00 75.91           O  
ATOM    295  CB  ALA B  35       1.929 161.822  89.376  1.00 75.91           C  
ATOM    296  N   ILE B  36      -0.605 160.098  88.606  1.00 76.72           N  
ATOM    297  CA  ILE B  36      -1.266 158.801  88.513  1.00 76.72           C  
ATOM    298  C   ILE B  36      -1.837 158.613  87.109  1.00 76.72           C  
ATOM    299  O   ILE B  36      -1.671 157.552  86.502  1.00 76.72           O  
ATOM    300  CB  ILE B  36      -2.383 158.658  89.570  1.00 76.72           C  
ATOM    301  CG1 ILE B  36      -1.793 158.721  90.983  1.00 76.72           C  
ATOM    302  CG2 ILE B  36      -3.163 157.357  89.359  1.00 76.72           C  
ATOM    303  CD1 ILE B  36      -2.837 158.834  92.086  1.00 76.72           C  
ATOM    304  N   LEU B  37      -2.488 159.766  86.627  1.00 73.96           N  
ATOM    305  CA  LEU B  37      -3.047 159.749  85.280  1.00 73.96           C  
ATOM    306  C   LEU B  37      -1.952 159.535  84.240  1.00 73.96           C  
ATOM    307  O   LEU B  37      -2.150 158.809  83.264  1.00 73.96           O  
ATOM    308  CB  LEU B  37      -3.792 161.055  84.992  1.00 73.96           C  
ATOM    309  CG  LEU B  37      -5.214 161.160  85.546  1.00 73.96           C  
ATOM    310  CD1 LEU B  37      -5.665 162.616  85.575  1.00 73.96           C  
ATOM    311  CD2 LEU B  37      -6.175 160.313  84.718  1.00 73.96           C  
ATOM    312  N   LYS B  38      -0.763 160.212  84.493  1.00 72.19           N  
ATOM    313  CA  LYS B  38       0.392 160.023  83.620  1.00 72.19           C  
ATOM    314  C   LYS B  38       0.819 158.559  83.583  1.00 72.19           C  
ATOM    315  O   LYS B  38       1.105 158.016  82.513  1.00 72.19           O  
ATOM    316  CB  LYS B  38       1.560 160.898  84.077  1.00 72.19           C  
ATOM    317  CG  LYS B  38       2.547 161.240  82.971  1.00 72.19           C  
ATOM    318  CD  LYS B  38       3.625 162.199  83.460  1.00 72.19           C  
ATOM    319  CE  LYS B  38       4.599 162.562  82.347  1.00 72.19           C  
ATOM    320  NZ  LYS B  38       5.611 163.562  82.801  1.00 72.19           N1+
ATOM    321  N   LYS B  39       0.853 157.956  84.811  1.00 72.85           N  
ATOM    322  CA  LYS B  39       1.245 156.554  84.919  1.00 72.85           C  
ATOM    323  C   LYS B  39       0.207 155.641  84.273  1.00 72.85           C  
ATOM    324  O   LYS B  39       0.559 154.663  83.611  1.00 72.85           O  
ATOM    325  CB  LYS B  39       1.445 156.164  86.385  1.00 72.85           C  
ATOM    326  CG  LYS B  39       2.896 156.190  86.840  1.00 72.85           C  
ATOM    327  CD  LYS B  39       3.029 155.812  88.309  1.00 72.85           C  
ATOM    328  CE  LYS B  39       4.482 155.828  88.763  1.00 72.85           C  
ATOM    329  NZ  LYS B  39       4.618 155.445  90.200  1.00 72.85           N1+
ATOM    330  N   LEU B  40      -1.072 156.038  84.448  1.00 69.50           N  
ATOM    331  CA  LEU B  40      -2.173 155.269  83.876  1.00 69.50           C  
ATOM    332  C   LEU B  40      -2.152 155.341  82.353  1.00 69.50           C  
ATOM    333  O   LEU B  40      -2.330 154.325  81.677  1.00 69.50           O  
ATOM    334  CB  LEU B  40      -3.515 155.781  84.405  1.00 69.50           C  
ATOM    335  CG  LEU B  40      -4.161 154.961  85.523  1.00 69.50           C  
ATOM    336  CD1 LEU B  40      -4.954 155.870  86.456  1.00 69.50           C  
ATOM    337  CD2 LEU B  40      -5.055 153.872  84.940  1.00 69.50           C  
ATOM    338  N   LEU B  41      -1.965 156.616  81.811  1.00 65.92           N  
ATOM    339  CA  LEU B  41      -1.887 156.843  80.372  1.00 65.92           C  
ATOM    340  C   LEU B  41      -0.692 156.112  79.770  1.00 65.92           C  
ATOM    341  O   LEU B  41      -0.783 155.566  78.668  1.00 65.92           O  
ATOM    342  CB  LEU B  41      -1.790 158.340  80.070  1.00 65.92           C  
ATOM    343  CG  LEU B  41      -3.108 159.116  80.053  1.00 65.92           C  
ATOM    344  CD1 LEU B  41      -2.863 160.585  80.381  1.00 65.92           C  
ATOM    345  CD2 LEU B  41      -3.796 158.972  78.700  1.00 65.92           C  
ATOM    346  N   ALA B  42       0.484 156.116  80.531  1.00 63.39           N  
ATOM    347  CA  ALA B  42       1.679 155.402  80.092  1.00 63.39           C  
ATOM    348  C   ALA B  42       1.425 153.899  80.020  1.00 63.39           C  
ATOM    349  O   ALA B  42       1.866 153.233  79.080  1.00 63.39           O  
ATOM    350  CB  ALA B  42       2.849 155.696  81.028  1.00 63.39           C  
ATOM    351  N   LEU B  43       0.732 153.310  81.008  1.00 60.69           N  
ATOM    352  CA  LEU B  43       0.394 151.892  81.069  1.00 60.69           C  
ATOM    353  C   LEU B  43      -0.520 151.501  79.913  1.00 60.69           C  
ATOM    354  O   LEU B  43      -0.392 150.407  79.357  1.00 60.69           O  
ATOM    355  CB  LEU B  43      -0.279 151.558  82.403  1.00 60.69           C  
ATOM    356  CG  LEU B  43       0.649 151.136  83.543  1.00 60.69           C  
ATOM    357  CD1 LEU B  43       0.079 151.586  84.884  1.00 60.69           C  
ATOM    358  CD2 LEU B  43       0.863 149.626  83.527  1.00 60.69           C  
ATOM    359  N   MET B  44      -1.485 152.415  79.532  1.00 55.58           N  
ATOM    360  CA  MET B  44      -2.412 152.179  78.429  1.00 55.58           C  
ATOM    361  C   MET B  44      -1.673 152.138  77.096  1.00 55.58           C  
ATOM    362  O   MET B  44      -2.047 151.382  76.197  1.00 55.58           O  
ATOM    363  CB  MET B  44      -3.494 153.259  78.395  1.00 55.58           C  
ATOM    364  CG  MET B  44      -4.658 152.992  79.336  1.00 55.58           C  
ATOM    365  SD  MET B  44      -6.162 153.939  78.880  1.00 55.58           S  
ATOM    366  CE  MET B  44      -6.584 153.134  77.310  1.00 55.58           C  
ATOM    367  N   GLY B  45      -0.597 153.007  76.732  1.00 50.16           N  
ATOM    368  CA  GLY B  45       0.232 152.987  75.538  1.00 50.16           C  
ATOM    369  C   GLY B  45       0.891 151.643  75.291  1.00 50.16           C  
ATOM    370  O   GLY B  45       1.047 151.224  74.143  1.00 50.16           O  
ATOM    371  N   ASP B  46       1.440 150.877  76.287  1.00 49.50           N  
ATOM    372  CA  ASP B  46       2.137 149.601  76.155  1.00 49.50           C  
ATOM    373  C   ASP B  46       1.190 148.506  75.671  1.00 49.50           C  
ATOM    374  O   ASP B  46       1.620 147.545  75.029  1.00 49.50           O  
ATOM    375  CB  ASP B  46       2.772 149.196  77.487  1.00 49.50           C  
ATOM    376  CG  ASP B  46       4.088 149.905  77.757  1.00 49.50           C  
ATOM    377  OD1 ASP B  46       4.636 150.545  76.833  1.00 49.50           O  
ATOM    378  OD2 ASP B  46       4.582 149.820  78.901  1.00 49.50           O1-
ATOM    379  N   LEU B  47      -0.095 148.435  76.032  1.00 43.49           N  
ATOM    380  CA  LEU B  47      -1.073 147.414  75.670  1.00 43.49           C  
ATOM    381  C   LEU B  47      -1.349 147.434  74.171  1.00 43.49           C  
ATOM    382  O   LEU B  47      -1.651 146.396  73.577  1.00 43.49           O  
ATOM    383  CB  LEU B  47      -2.377 147.624  76.444  1.00 43.49           C  
ATOM    384  CG  LEU B  47      -3.083 146.360  76.938  1.00 43.49           C  
ATOM    385  CD1 LEU B  47      -2.437 145.862  78.227  1.00 43.49           C  
ATOM    386  CD2 LEU B  47      -4.570 146.624  77.147  1.00 43.49           C  
ATOM    387  N   SER B  48      -1.252 148.529  73.387  1.00 39.55           N  
ATOM    388  CA  SER B  48      -1.574 148.626  71.967  1.00 39.55           C  
ATOM    389  C   SER B  48      -0.584 147.834  71.120  1.00 39.55           C  
ATOM    390  O   SER B  48      -0.803 147.635  69.923  1.00 39.55           O  
ATOM    391  CB  SER B  48      -1.586 150.088  71.518  1.00 39.55           C  
ATOM    392  OG  SER B  48      -0.289 150.651  71.603  1.00 39.55           O  
ATOM    393  N   THR B  49       0.685 147.550  71.452  1.00 38.43           N  
ATOM    394  CA  THR B  49       1.678 146.919  70.590  1.00 38.43           C  
ATOM    395  C   THR B  49       1.476 145.407  70.548  1.00 38.43           C  
ATOM    396  O   THR B  49       2.343 144.673  70.069  1.00 38.43           O  
ATOM    397  CB  THR B  49       3.109 147.236  71.061  1.00 38.43           C  
ATOM    398  CG2 THR B  49       3.391 148.733  70.996  1.00 38.43           C  
ATOM    399  OG1 THR B  49       3.271 146.789  72.413  1.00 38.43           O  
ATOM    400  N   LEU B  50       0.601 144.627  71.184  1.00 36.79           N  
ATOM    401  CA  LEU B  50       0.475 143.183  71.011  1.00 36.79           C  
ATOM    402  C   LEU B  50       0.171 142.834  69.558  1.00 36.79           C  
ATOM    403  O   LEU B  50      -0.900 143.169  69.046  1.00 36.79           O  
ATOM    404  CB  LEU B  50      -0.623 142.628  71.922  1.00 36.79           C  
ATOM    405  CG  LEU B  50      -0.197 141.542  72.912  1.00 36.79           C  
ATOM    406  CD1 LEU B  50      -0.208 142.090  74.335  1.00 36.79           C  
ATOM    407  CD2 LEU B  50      -1.108 140.325  72.795  1.00 36.79           C  
ATOM    408  N   ASP B  51       1.082 142.831  68.516  1.00 34.68           N  
ATOM    409  CA  ASP B  51       1.083 142.503  67.093  1.00 34.68           C  
ATOM    410  C   ASP B  51       0.574 141.083  66.856  1.00 34.68           C  
ATOM    411  O   ASP B  51       1.158 140.118  67.354  1.00 34.68           O  
ATOM    412  CB  ASP B  51       2.486 142.664  66.506  1.00 34.68           C  
ATOM    413  CG  ASP B  51       2.474 143.128  65.060  1.00 34.68           C  
ATOM    414  OD1 ASP B  51       1.390 143.160  64.438  1.00 34.68           O  
ATOM    415  OD2 ASP B  51       3.559 143.462  64.536  1.00 34.68           O1-
ATOM    416  N   SER B  52      -0.705 140.623  66.532  1.00 40.98           N  
ATOM    417  CA  SER B  52      -1.416 139.433  66.076  1.00 40.98           C  
ATOM    418  C   SER B  52      -0.637 138.708  64.984  1.00 40.98           C  
ATOM    419  O   SER B  52      -0.809 137.503  64.788  1.00 40.98           O  
ATOM    420  CB  SER B  52      -2.807 139.805  65.559  1.00 40.98           C  
ATOM    421  OG  SER B  52      -2.725 140.843  64.597  1.00 40.98           O  
ATOM    422  N   SER B  53       0.295 139.257  64.128  1.00 44.25           N  
ATOM    423  CA  SER B  53       0.941 138.641  62.974  1.00 44.25           C  
ATOM    424  C   SER B  53       1.850 137.492  63.396  1.00 44.25           C  
ATOM    425  O   SER B  53       1.951 136.482  62.695  1.00 44.25           O  
ATOM    426  CB  SER B  53       1.747 139.679  62.192  1.00 44.25           C  
ATOM    427  OG  SER B  53       2.569 140.436  63.063  1.00 44.25           O  
ATOM    428  N   GLU B  54       2.514 137.511  64.535  1.00 45.35           N  
ATOM    429  CA  GLU B  54       3.456 136.476  64.949  1.00 45.35           C  
ATOM    430  C   GLU B  54       2.727 135.202  65.370  1.00 45.35           C  
ATOM    431  O   GLU B  54       3.208 134.095  65.121  1.00 45.35           O  
ATOM    432  CB  GLU B  54       4.339 136.979  66.093  1.00 45.35           C  
ATOM    433  CG  GLU B  54       5.831 136.829  65.830  1.00 45.35           C  
ATOM    434  CD  GLU B  54       6.689 137.716  66.718  1.00 45.35           C  
ATOM    435  OE1 GLU B  54       7.934 137.673  66.597  1.00 45.35           O  
ATOM    436  OE2 GLU B  54       6.111 138.458  67.543  1.00 45.35           O1-
ATOM    437  N   VAL B  55       1.471 135.293  65.893  1.00 46.45           N  
ATOM    438  CA  VAL B  55       0.689 134.126  66.288  1.00 46.45           C  
ATOM    439  C   VAL B  55       0.247 133.355  65.046  1.00 46.45           C  
ATOM    440  O   VAL B  55       0.362 132.129  64.996  1.00 46.45           O  
ATOM    441  CB  VAL B  55      -0.541 134.526  67.133  1.00 46.45           C  
ATOM    442  CG1 VAL B  55      -1.417 133.309  67.423  1.00 46.45           C  
ATOM    443  CG2 VAL B  55      -0.100 135.193  68.435  1.00 46.45           C  
ATOM    444  N   LEU B  56      -0.070 134.033  63.999  1.00 49.75           N  
ATOM    445  CA  LEU B  56      -0.575 133.393  62.789  1.00 49.75           C  
ATOM    446  C   LEU B  56       0.544 132.665  62.052  1.00 49.75           C  
ATOM    447  O   LEU B  56       0.334 131.573  61.519  1.00 49.75           O  
ATOM    448  CB  LEU B  56      -1.221 134.429  61.866  1.00 49.75           C  
ATOM    449  CG  LEU B  56      -2.690 134.757  62.138  1.00 49.75           C  
ATOM    450  CD1 LEU B  56      -3.032 136.143  61.601  1.00 49.75           C  
ATOM    451  CD2 LEU B  56      -3.598 133.700  61.519  1.00 49.75           C  
ATOM    452  N   LEU B  57       1.737 133.231  62.016  1.00 52.63           N  
ATOM    453  CA  LEU B  57       2.874 132.607  61.349  1.00 52.63           C  
ATOM    454  C   LEU B  57       3.242 131.288  62.020  1.00 52.63           C  
ATOM    455  O   LEU B  57       3.556 130.307  61.342  1.00 52.63           O  
ATOM    456  CB  LEU B  57       4.081 133.549  61.353  1.00 52.63           C  
ATOM    457  CG  LEU B  57       4.546 134.062  59.989  1.00 52.63           C  
ATOM    458  CD1 LEU B  57       4.848 135.555  60.058  1.00 52.63           C  
ATOM    459  CD2 LEU B  57       5.769 133.285  59.514  1.00 52.63           C  
ATOM    460  N   ARG B  58       3.032 131.170  63.329  1.00 50.69           N  
ATOM    461  CA  ARG B  58       3.375 129.954  64.060  1.00 50.69           C  
ATOM    462  C   ARG B  58       2.355 128.852  63.797  1.00 50.69           C  
ATOM    463  O   ARG B  58       2.717 127.679  63.679  1.00 50.69           O  
ATOM    464  CB  ARG B  58       3.466 130.236  65.561  1.00 50.69           C  
ATOM    465  CG  ARG B  58       4.889 130.267  66.097  1.00 50.69           C  
ATOM    466  CD  ARG B  58       4.935 130.724  67.548  1.00 50.69           C  
ATOM    467  NE  ARG B  58       6.297 130.706  68.076  1.00 50.69           N  
ATOM    468  CZ  ARG B  58       6.628 131.001  69.330  1.00 50.69           C  
ATOM    469  NH1 ARG B  58       5.698 131.344  70.214  1.00 50.69           N1+
ATOM    470  NH2 ARG B  58       7.898 130.953  69.703  1.00 50.69           N  
ATOM    471  N   ILE B  59       1.107 129.165  63.596  1.00 55.24           N  
ATOM    472  CA  ILE B  59       0.062 128.198  63.276  1.00 55.24           C  
ATOM    473  C   ILE B  59       0.326 127.588  61.902  1.00 55.24           C  
ATOM    474  O   ILE B  59       0.217 126.373  61.724  1.00 55.24           O  
ATOM    475  CB  ILE B  59      -1.340 128.848  63.314  1.00 55.24           C  
ATOM    476  CG1 ILE B  59      -1.727 129.200  64.755  1.00 55.24           C  
ATOM    477  CG2 ILE B  59      -2.381 127.923  62.677  1.00 55.24           C  
ATOM    478  CD1 ILE B  59      -3.003 130.022  64.869  1.00 55.24           C  
ATOM    479  N   ASP B  60       0.722 128.341  60.938  1.00 54.19           N  
ATOM    480  CA  ASP B  60       1.010 127.872  59.586  1.00 54.19           C  
ATOM    481  C   ASP B  60       2.163 126.870  59.586  1.00 54.19           C  
ATOM    482  O   ASP B  60       2.110 125.855  58.889  1.00 54.19           O  
ATOM    483  CB  ASP B  60       1.339 129.050  58.667  1.00 54.19           C  
ATOM    484  CG  ASP B  60       0.123 129.584  57.930  1.00 54.19           C  
ATOM    485  OD1 ASP B  60      -0.943 128.932  57.959  1.00 54.19           O  
ATOM    486  OD2 ASP B  60       0.232 130.666  57.314  1.00 54.19           O1-
ATOM    487  N   GLU B  61       3.176 127.174  60.410  1.00 57.62           N  
ATOM    488  CA  GLU B  61       4.358 126.319  60.474  1.00 57.62           C  
ATOM    489  C   GLU B  61       4.016 124.948  61.051  1.00 57.62           C  
ATOM    490  O   GLU B  61       4.497 123.925  60.559  1.00 57.62           O  
ATOM    491  CB  GLU B  61       5.456 126.982  61.309  1.00 57.62           C  
ATOM    492  CG  GLU B  61       6.631 127.491  60.487  1.00 57.62           C  
ATOM    493  CD  GLU B  61       7.703 128.169  61.326  1.00 57.62           C  
ATOM    494  OE1 GLU B  61       8.727 128.613  60.760  1.00 57.62           O  
ATOM    495  OE2 GLU B  61       7.517 128.255  62.560  1.00 57.62           O1-
ATOM    496  N   ILE B  62       3.131 124.815  62.015  1.00 54.67           N  
ATOM    497  CA  ILE B  62       2.749 123.577  62.685  1.00 54.67           C  
ATOM    498  C   ILE B  62       1.916 122.714  61.739  1.00 54.67           C  
ATOM    499  O   ILE B  62       2.143 121.507  61.629  1.00 54.67           O  
ATOM    500  CB  ILE B  62       1.964 123.858  63.986  1.00 54.67           C  
ATOM    501  CG1 ILE B  62       2.872 124.527  65.024  1.00 54.67           C  
ATOM    502  CG2 ILE B  62       1.358 122.565  64.540  1.00 54.67           C  
ATOM    503  CD1 ILE B  62       2.136 125.027  66.259  1.00 54.67           C  
ATOM    504  N   ILE B  63       1.014 123.325  61.054  1.00 55.65           N  
ATOM    505  CA  ILE B  63       0.145 122.601  60.133  1.00 55.65           C  
ATOM    506  C   ILE B  63       0.977 122.008  58.998  1.00 55.65           C  
ATOM    507  O   ILE B  63       0.822 120.834  58.655  1.00 55.65           O  
ATOM    508  CB  ILE B  63      -0.963 123.516  59.565  1.00 55.65           C  
ATOM    509  CG1 ILE B  63      -1.995 123.843  60.650  1.00 55.65           C  
ATOM    510  CG2 ILE B  63      -1.632 122.864  58.351  1.00 55.65           C  
ATOM    511  CD1 ILE B  63      -3.028 124.880  60.230  1.00 55.65           C  
ATOM    512  N   ASN B  64       1.885 122.828  58.457  1.00 55.35           N  
ATOM    513  CA  ASN B  64       2.691 122.376  57.328  1.00 55.35           C  
ATOM    514  C   ASN B  64       3.588 121.204  57.715  1.00 55.35           C  
ATOM    515  O   ASN B  64       3.771 120.271  56.930  1.00 55.35           O  
ATOM    516  CB  ASN B  64       3.531 123.527  56.773  1.00 55.35           C  
ATOM    517  CG  ASN B  64       2.773 124.372  55.767  1.00 55.35           C  
ATOM    518  ND2 ASN B  64       3.267 125.577  55.512  1.00 55.35           N  
ATOM    519  OD1 ASN B  64       1.750 123.944  55.225  1.00 55.35           O  
ATOM    520  N   SER B  65       4.208 121.224  58.916  1.00 57.25           N  
ATOM    521  CA  SER B  65       5.091 120.159  59.380  1.00 57.25           C  
ATOM    522  C   SER B  65       4.325 118.856  59.584  1.00 57.25           C  
ATOM    523  O   SER B  65       4.820 117.779  59.244  1.00 57.25           O  
ATOM    524  CB  SER B  65       5.782 120.564  60.682  1.00 57.25           C  
ATOM    525  OG  SER B  65       5.407 119.699  61.741  1.00 57.25           O  
ATOM    526  N   SER B  66       3.108 118.795  60.102  1.00 51.91           N  
ATOM    527  CA  SER B  66       2.310 117.605  60.381  1.00 51.91           C  
ATOM    528  C   SER B  66       1.847 116.936  59.091  1.00 51.91           C  
ATOM    529  O   SER B  66       1.839 115.707  58.992  1.00 51.91           O  
ATOM    530  CB  SER B  66       1.100 117.962  61.244  1.00 51.91           C  
ATOM    531  OG  SER B  66       1.506 118.600  62.442  1.00 51.91           O  
ATOM    532  N   VAL B  67       1.489 117.684  58.105  1.00 53.03           N  
ATOM    533  CA  VAL B  67       0.982 117.160  56.841  1.00 53.03           C  
ATOM    534  C   VAL B  67       2.127 116.545  56.039  1.00 53.03           C  
ATOM    535  O   VAL B  67       1.953 115.513  55.387  1.00 53.03           O  
ATOM    536  CB  VAL B  67       0.281 118.259  56.011  1.00 53.03           C  
ATOM    537  CG1 VAL B  67      -0.093 117.735  54.626  1.00 53.03           C  
ATOM    538  CG2 VAL B  67      -0.958 118.770  56.744  1.00 53.03           C  
ATOM    539  N   ALA B  68       3.375 117.121  55.994  1.00 52.13           N  
ATOM    540  CA  ALA B  68       4.514 116.610  55.235  1.00 52.13           C  
ATOM    541  C   ALA B  68       4.905 115.212  55.707  1.00 52.13           C  
ATOM    542  O   ALA B  68       5.211 114.338  54.893  1.00 52.13           O  
ATOM    543  CB  ALA B  68       5.703 117.560  55.355  1.00 52.13           C  
ATOM    544  N   ASP B  69       4.984 114.827  57.027  1.00 51.45           N  
ATOM    545  CA  ASP B  69       5.340 113.524  57.579  1.00 51.45           C  
ATOM    546  C   ASP B  69       4.336 112.455  57.155  1.00 51.45           C  
ATOM    547  O   ASP B  69       4.712 111.309  56.899  1.00 51.45           O  
ATOM    548  CB  ASP B  69       5.423 113.592  59.106  1.00 51.45           C  
ATOM    549  CG  ASP B  69       6.850 113.668  59.619  1.00 51.45           C  
ATOM    550  OD1 ASP B  69       7.796 113.564  58.809  1.00 51.45           O  
ATOM    551  OD2 ASP B  69       7.030 113.830  60.846  1.00 51.45           O1-
ATOM    552  N   PHE B  70       3.143 112.794  57.055  1.00 48.53           N  
ATOM    553  CA  PHE B  70       2.068 111.885  56.676  1.00 48.53           C  
ATOM    554  C   PHE B  70       2.225 111.434  55.229  1.00 48.53           C  
ATOM    555  O   PHE B  70       2.047 110.254  54.918  1.00 48.53           O  
ATOM    556  CB  PHE B  70       0.703 112.552  56.873  1.00 48.53           C  
ATOM    557  CG  PHE B  70      -0.383 111.600  57.297  1.00 48.53           C  
ATOM    558  CD1 PHE B  70      -1.222 111.018  56.355  1.00 48.53           C  
ATOM    559  CD2 PHE B  70      -0.564 111.288  58.638  1.00 48.53           C  
ATOM    560  CE1 PHE B  70      -2.228 110.136  56.744  1.00 48.53           C  
ATOM    561  CE2 PHE B  70      -1.567 110.408  59.034  1.00 48.53           C  
ATOM    562  CZ  PHE B  70      -2.398 109.834  58.086  1.00 48.53           C  
ATOM    563  N   ASN B  71       2.622 112.309  54.324  1.00 52.45           N  
ATOM    564  CA  ASN B  71       2.806 112.000  52.910  1.00 52.45           C  
ATOM    565  C   ASN B  71       3.875 110.931  52.704  1.00 52.45           C  
ATOM    566  O   ASN B  71       3.695 110.013  51.902  1.00 52.45           O  
ATOM    567  CB  ASN B  71       3.162 113.265  52.126  1.00 52.45           C  
ATOM    568  CG  ASN B  71       1.947 113.938  51.519  1.00 52.45           C  
ATOM    569  ND2 ASN B  71       2.114 115.179  51.078  1.00 52.45           N  
ATOM    570  OD1 ASN B  71       0.866 113.346  51.446  1.00 52.45           O  
ATOM    571  N   GLU B  72       4.928 110.911  53.501  1.00 56.17           N  
ATOM    572  CA  GLU B  72       6.039 109.994  53.266  1.00 56.17           C  
ATOM    573  C   GLU B  72       5.677 108.570  53.679  1.00 56.17           C  
ATOM    574  O   GLU B  72       6.008 107.612  52.978  1.00 56.17           O  
ATOM    575  CB  GLU B  72       7.288 110.458  54.019  1.00 56.17           C  
ATOM    576  CG  GLU B  72       8.299 111.185  53.143  1.00 56.17           C  
ATOM    577  CD  GLU B  72       9.553 111.602  53.895  1.00 56.17           C  
ATOM    578  OE1 GLU B  72      10.464 112.195  53.274  1.00 56.17           O  
ATOM    579  OE2 GLU B  72       9.625 111.334  55.115  1.00 56.17           O1-
ATOM    580  N   LYS B  73       4.961 108.331  54.798  1.00 56.77           N  
ATOM    581  CA  LYS B  73       4.617 107.002  55.295  1.00 56.77           C  
ATOM    582  C   LYS B  73       3.578 106.333  54.400  1.00 56.77           C  
ATOM    583  O   LYS B  73       3.656 105.130  54.141  1.00 56.77           O  
ATOM    584  CB  LYS B  73       4.098 107.084  56.731  1.00 56.77           C  
ATOM    585  CG  LYS B  73       5.194 107.175  57.782  1.00 56.77           C  
ATOM    586  CD  LYS B  73       4.617 107.210  59.191  1.00 56.77           C  
ATOM    587  CE  LYS B  73       5.713 107.322  60.242  1.00 56.77           C  
ATOM    588  NZ  LYS B  73       5.152 107.358  61.626  1.00 56.77           N1+
ATOM    589  N   GLN B  74       2.619 107.072  53.949  1.00 55.62           N  
ATOM    590  CA  GLN B  74       1.578 106.545  53.073  1.00 55.62           C  
ATOM    591  C   GLN B  74       2.149 106.155  51.712  1.00 55.62           C  
ATOM    592  O   GLN B  74       1.779 105.121  51.152  1.00 55.62           O  
ATOM    593  CB  GLN B  74       0.455 107.569  52.897  1.00 55.62           C  
ATOM    594  CG  GLN B  74      -0.519 107.620  54.066  1.00 55.62           C  
ATOM    595  CD  GLN B  74      -1.639 108.622  53.853  1.00 55.62           C  
ATOM    596  NE2 GLN B  74      -2.643 108.582  54.723  1.00 55.62           N  
ATOM    597  OE1 GLN B  74      -1.601 109.426  52.916  1.00 55.62           O  
ATOM    598  N   ILE B  75       3.138 106.906  51.204  1.00 59.22           N  
ATOM    599  CA  ILE B  75       3.780 106.617  49.926  1.00 59.22           C  
ATOM    600  C   ILE B  75       4.537 105.293  50.017  1.00 59.22           C  
ATOM    601  O   ILE B  75       4.479 104.474  49.097  1.00 59.22           O  
ATOM    602  CB  ILE B  75       4.739 107.754  49.506  1.00 59.22           C  
ATOM    603  CG1 ILE B  75       3.944 109.009  49.128  1.00 59.22           C  
ATOM    604  CG2 ILE B  75       5.635 107.304  48.349  1.00 59.22           C  
ATOM    605  CD1 ILE B  75       4.810 110.235  48.869  1.00 59.22           C  
ATOM    606  N   GLN B  76       5.208 105.142  51.202  1.00 61.34           N  
ATOM    607  CA  GLN B  76       5.960 103.902  51.362  1.00 61.34           C  
ATOM    608  C   GLN B  76       5.027 102.696  51.415  1.00 61.34           C  
ATOM    609  O   GLN B  76       5.308 101.659  50.810  1.00 61.34           O  
ATOM    610  CB  GLN B  76       6.822 103.955  52.624  1.00 61.34           C  
ATOM    611  CG  GLN B  76       7.820 102.811  52.736  1.00 61.34           C  
ATOM    612  CD  GLN B  76       8.820 102.790  51.595  1.00 61.34           C  
ATOM    613  NE2 GLN B  76       9.153 101.595  51.121  1.00 61.34           N  
ATOM    614  OE1 GLN B  76       9.288 103.840  51.143  1.00 61.34           O  
ATOM    615  N   ALA B  77       3.838 102.726  52.032  1.00 58.96           N  
ATOM    616  CA  ALA B  77       2.859 101.645  52.116  1.00 58.96           C  
ATOM    617  C   ALA B  77       2.294 101.308  50.739  1.00 58.96           C  
ATOM    618  O   ALA B  77       2.118 100.135  50.404  1.00 58.96           O  
ATOM    619  CB  ALA B  77       1.731 102.022  53.074  1.00 58.96           C  
ATOM    620  N   PHE B  78       2.115 102.273  49.899  1.00 60.40           N  
ATOM    621  CA  PHE B  78       1.619 102.071  48.543  1.00 60.40           C  
ATOM    622  C   PHE B  78       2.652 101.346  47.690  1.00 60.40           C  
ATOM    623  O   PHE B  78       2.306 100.462  46.904  1.00 60.40           O  
ATOM    624  CB  PHE B  78       1.254 103.412  47.898  1.00 60.40           C  
ATOM    625  CG  PHE B  78      -0.140 103.881  48.220  1.00 60.40           C  
ATOM    626  CD1 PHE B  78      -1.246 103.133  47.837  1.00 60.40           C  
ATOM    627  CD2 PHE B  78      -0.343 105.071  48.907  1.00 60.40           C  
ATOM    628  CE1 PHE B  78      -2.537 103.565  48.133  1.00 60.40           C  
ATOM    629  CE2 PHE B  78      -1.630 105.509  49.207  1.00 60.40           C  
ATOM    630  CZ  PHE B  78      -2.725 104.755  48.818  1.00 60.40           C  
ATOM    631  N   LYS B  79       3.949 101.713  47.865  1.00 60.48           N  
ATOM    632  CA  LYS B  79       5.017 101.049  47.124  1.00 60.48           C  
ATOM    633  C   LYS B  79       5.087  99.564  47.470  1.00 60.48           C  
ATOM    634  O   LYS B  79       5.252  98.722  46.585  1.00 60.48           O  
ATOM    635  CB  LYS B  79       6.363 101.717  47.409  1.00 60.48           C  
ATOM    636  CG  LYS B  79       7.037 102.302  46.177  1.00 60.48           C  
ATOM    637  CD  LYS B  79       8.397 102.901  46.515  1.00 60.48           C  
ATOM    638  CE  LYS B  79       9.072 103.488  45.282  1.00 60.48           C  
ATOM    639  NZ  LYS B  79      10.401 104.085  45.610  1.00 60.48           N1+
ATOM    640  N   ASP B  80       4.917  99.256  48.739  1.00 60.89           N  
ATOM    641  CA  ASP B  80       4.977  97.871  49.197  1.00 60.89           C  
ATOM    642  C   ASP B  80       3.809  97.058  48.643  1.00 60.89           C  
ATOM    643  O   ASP B  80       3.981  95.903  48.249  1.00 60.89           O  
ATOM    644  CB  ASP B  80       4.982  97.811  50.725  1.00 60.89           C  
ATOM    645  CG  ASP B  80       6.247  98.386  51.338  1.00 60.89           C  
ATOM    646  OD1 ASP B  80       7.235  98.605  50.604  1.00 60.89           O  
ATOM    647  OD2 ASP B  80       6.257  98.620  52.566  1.00 60.89           O1-
ATOM    648  N   LEU B  81       2.649  97.644  48.588  1.00 60.16           N  
ATOM    649  CA  LEU B  81       1.459  96.977  48.068  1.00 60.16           C  
ATOM    650  C   LEU B  81       1.579  96.745  46.566  1.00 60.16           C  
ATOM    651  O   LEU B  81       1.196  95.686  46.064  1.00 60.16           O  
ATOM    652  CB  LEU B  81       0.206  97.802  48.372  1.00 60.16           C  
ATOM    653  CG  LEU B  81      -0.530  97.465  49.670  1.00 60.16           C  
ATOM    654  CD1 LEU B  81      -1.200  98.712  50.238  1.00 60.16           C  
ATOM    655  CD2 LEU B  81      -1.555  96.362  49.432  1.00 60.16           C  
ATOM    656  N   LYS B  82       2.137  97.762  45.849  1.00 57.61           N  
ATOM    657  CA  LYS B  82       2.373  97.605  44.417  1.00 57.61           C  
ATOM    658  C   LYS B  82       3.335  96.453  44.142  1.00 57.61           C  
ATOM    659  O   LYS B  82       3.116  95.661  43.223  1.00 57.61           O  
ATOM    660  CB  LYS B  82       2.923  98.901  43.819  1.00 57.61           C  
ATOM    661  CG  LYS B  82       2.647  99.061  42.331  1.00 57.61           C  
ATOM    662  CD  LYS B  82       3.135 100.409  41.814  1.00 57.61           C  
ATOM    663  CE  LYS B  82       2.916 100.545  40.314  1.00 57.61           C  
ATOM    664  NZ  LYS B  82       3.359 101.879  39.808  1.00 57.61           N1+
ATOM    665  N   GLU B  83       4.414  96.386  44.905  1.00 59.87           N  
ATOM    666  CA  GLU B  83       5.373  95.296  44.753  1.00 59.87           C  
ATOM    667  C   GLU B  83       4.720  93.944  45.024  1.00 59.87           C  
ATOM    668  O   GLU B  83       4.967  92.974  44.304  1.00 59.87           O  
ATOM    669  CB  GLU B  83       6.570  95.498  45.685  1.00 59.87           C  
ATOM    670  CG  GLU B  83       7.918  95.310  45.005  1.00 59.87           C  
ATOM    671  CD  GLU B  83       9.098  95.593  45.921  1.00 59.87           C  
ATOM    672  OE1 GLU B  83      10.259  95.491  45.465  1.00 59.87           O  
ATOM    673  OE2 GLU B  83       8.858  95.919  47.106  1.00 59.87           O1-
ATOM    674  N   ALA B  84       3.863  93.807  46.021  1.00 57.07           N  
ATOM    675  CA  ALA B  84       3.157  92.577  46.370  1.00 57.07           C  
ATOM    676  C   ALA B  84       2.189  92.167  45.264  1.00 57.07           C  
ATOM    677  O   ALA B  84       2.047  90.980  44.963  1.00 57.07           O  
ATOM    678  CB  ALA B  84       2.411  92.749  47.690  1.00 57.07           C  
ATOM    679  N   ILE B  85       1.477  93.096  44.685  1.00 57.69           N  
ATOM    680  CA  ILE B  85       0.565  92.848  43.574  1.00 57.69           C  
ATOM    681  C   ILE B  85       1.347  92.322  42.373  1.00 57.69           C  
ATOM    682  O   ILE B  85       0.898  91.400  41.687  1.00 57.69           O  
ATOM    683  CB  ILE B  85      -0.217  94.124  43.189  1.00 57.69           C  
ATOM    684  CG1 ILE B  85      -1.234  94.477  44.280  1.00 57.69           C  
ATOM    685  CG2 ILE B  85      -0.907  93.945  41.833  1.00 57.69           C  
ATOM    686  CD1 ILE B  85      -1.865  95.853  44.116  1.00 57.69           C  
ATOM    687  N   GLU B  86       2.521  92.878  42.044  1.00 54.76           N  
ATOM    688  CA  GLU B  86       3.365  92.417  40.946  1.00 54.76           C  
ATOM    689  C   GLU B  86       3.794  90.968  41.151  1.00 54.76           C  
ATOM    690  O   GLU B  86       3.797  90.176  40.205  1.00 54.76           O  
ATOM    691  CB  GLU B  86       4.596  93.315  40.800  1.00 54.76           C  
ATOM    692  CG  GLU B  86       4.351  94.565  39.967  1.00 54.76           C  
ATOM    693  CD  GLU B  86       5.555  95.491  39.907  1.00 54.76           C  
ATOM    694  OE1 GLU B  86       5.490  96.526  39.205  1.00 54.76           O  
ATOM    695  OE2 GLU B  86       6.572  95.180  40.566  1.00 54.76           O1-
ATOM    696  N   VAL B  87       4.262  90.562  42.315  1.00 52.44           N  
ATOM    697  CA  VAL B  87       4.643  89.196  42.658  1.00 52.44           C  
ATOM    698  C   VAL B  87       3.445  88.265  42.481  1.00 52.44           C  
ATOM    699  O   VAL B  87       3.579  87.170  41.930  1.00 52.44           O  
ATOM    700  CB  VAL B  87       5.182  89.104  44.103  1.00 52.44           C  
ATOM    701  CG1 VAL B  87       5.406  87.646  44.503  1.00 52.44           C  
ATOM    702  CG2 VAL B  87       6.475  89.905  44.243  1.00 52.44           C  
ATOM    703  N   ALA B  88       2.284  88.729  43.023  1.00 49.20           N  
ATOM    704  CA  ALA B  88       1.062  87.938  42.898  1.00 49.20           C  
ATOM    705  C   ALA B  88       0.667  87.767  41.434  1.00 49.20           C  
ATOM    706  O   ALA B  88       0.213  86.694  41.028  1.00 49.20           O  
ATOM    707  CB  ALA B  88      -0.075  88.589  43.681  1.00 49.20           C  
ATOM    708  N   SER B  89       0.710  88.815  40.579  1.00 47.43           N  
ATOM    709  CA  SER B  89       0.453  88.738  39.145  1.00 47.43           C  
ATOM    710  C   SER B  89       1.425  87.783  38.460  1.00 47.43           C  
ATOM    711  O   SER B  89       1.059  87.096  37.504  1.00 47.43           O  
ATOM    712  CB  SER B  89       0.553  90.124  38.506  1.00 47.43           C  
ATOM    713  OG  SER B  89      -0.302  91.043  39.164  1.00 47.43           O  
ATOM    714  N   ALA B  90       2.818  87.802  38.670  1.00 45.53           N  
ATOM    715  CA  ALA B  90       3.807  86.876  38.124  1.00 45.53           C  
ATOM    716  C   ALA B  90       3.428  85.429  38.425  1.00 45.53           C  
ATOM    717  O   ALA B  90       3.768  84.520  37.664  1.00 45.53           O  
ATOM    718  CB  ALA B  90       5.193  87.187  38.683  1.00 45.53           C  
ATOM    719  N   ALA B  91       2.935  85.135  39.561  1.00 44.71           N  
ATOM    720  CA  ALA B  91       2.462  83.788  39.873  1.00 44.71           C  
ATOM    721  C   ALA B  91       1.295  83.394  38.971  1.00 44.71           C  
ATOM    722  O   ALA B  91       0.874  82.235  38.962  1.00 44.71           O  
ATOM    723  CB  ALA B  91       2.050  83.696  41.340  1.00 44.71           C  
ATOM    724  N   GLY B  92       0.440  84.332  38.422  1.00 42.55           N  
ATOM    725  CA  GLY B  92      -0.662  84.052  37.515  1.00 42.55           C  
ATOM    726  C   GLY B  92      -0.205  83.574  36.150  1.00 42.55           C  
ATOM    727  O   GLY B  92       0.951  83.775  35.771  1.00 42.55           O  
ATOM    728  N   ALA B  93      -0.845  82.418  35.372  1.00 46.42           N  
ATOM    729  CA  ALA B  93      -0.672  81.997  33.985  1.00 46.42           C  
ATOM    730  C   ALA B  93      -0.505  83.201  33.063  1.00 46.42           C  
ATOM    731  O   ALA B  93      -1.284  84.155  33.129  1.00 46.42           O  
ATOM    732  CB  ALA B  93      -1.857  81.146  33.535  1.00 46.42           C  
ATOM    733  N   GLY B  94       0.649  83.772  32.865  1.00 42.37           N  
ATOM    734  CA  GLY B  94       0.709  84.819  31.857  1.00 42.37           C  
ATOM    735  C   GLY B  94      -0.238  84.584  30.696  1.00 42.37           C  
ATOM    736  O   GLY B  94      -1.062  83.668  30.736  1.00 42.37           O  
ATOM    737  N   GLU B  95      -0.465  85.571  29.713  1.00 41.88           N  
ATOM    738  CA  GLU B  95      -1.242  85.559  28.477  1.00 41.88           C  
ATOM    739  C   GLU B  95      -1.119  84.217  27.761  1.00 41.88           C  
ATOM    740  O   GLU B  95      -2.074  83.751  27.136  1.00 41.88           O  
ATOM    741  CB  GLU B  95      -0.794  86.692  27.549  1.00 41.88           C  
ATOM    742  CG  GLU B  95      -1.816  87.811  27.409  1.00 41.88           C  
ATOM    743  CD  GLU B  95      -1.380  88.904  26.446  1.00 41.88           C  
ATOM    744  OE1 GLU B  95      -2.170  89.843  26.195  1.00 41.88           O  
ATOM    745  OE2 GLU B  95      -0.240  88.821  25.937  1.00 41.88           O1-
ATOM    746  N   ASN B  96       0.124  83.587  27.767  1.00 47.69           N  
ATOM    747  CA  ASN B  96       0.321  82.448  26.877  1.00 47.69           C  
ATOM    748  C   ASN B  96      -0.072  81.136  27.550  1.00 47.69           C  
ATOM    749  O   ASN B  96       0.202  80.056  27.022  1.00 47.69           O  
ATOM    750  CB  ASN B  96       1.773  82.385  26.398  1.00 47.69           C  
ATOM    751  CG  ASN B  96       2.131  83.527  25.467  1.00 47.69           C  
ATOM    752  ND2 ASN B  96       3.403  83.907  25.457  1.00 47.69           N  
ATOM    753  OD1 ASN B  96       1.271  84.064  24.764  1.00 47.69           O  
ATOM    754  N   GLY B  97      -0.951  81.169  28.622  1.00 56.03           N  
ATOM    755  CA  GLY B  97      -1.431  79.981  29.310  1.00 56.03           C  
ATOM    756  C   GLY B  97      -0.334  79.233  30.044  1.00 56.03           C  
ATOM    757  O   GLY B  97       0.812  79.686  30.087  1.00 56.03           O  
ATOM    758  N   TRP B  98      -0.539  78.215  30.780  1.00 66.34           N  
ATOM    759  CA  TRP B  98       0.407  77.379  31.513  1.00 66.34           C  
ATOM    760  C   TRP B  98       1.022  76.324  30.600  1.00 66.34           C  
ATOM    761  O   TRP B  98       0.404  75.908  29.617  1.00 66.34           O  
ATOM    762  CB  TRP B  98      -0.282  76.704  32.703  1.00 66.34           C  
ATOM    763  CG  TRP B  98      -0.862  77.665  33.696  1.00 66.34           C  
ATOM    764  CD1 TRP B  98      -2.019  78.382  33.569  1.00 66.34           C  
ATOM    765  CD2 TRP B  98      -0.309  78.017  34.968  1.00 66.34           C  
ATOM    766  CE2 TRP B  98      -1.185  78.954  35.560  1.00 66.34           C  
ATOM    767  CE3 TRP B  98       0.843  77.630  35.665  1.00 66.34           C  
ATOM    768  NE1 TRP B  98      -2.219  79.159  34.687  1.00 66.34           N  
ATOM    769  CZ2 TRP B  98      -0.943  79.510  36.818  1.00 66.34           C  
ATOM    770  CZ3 TRP B  98       1.082  78.184  36.917  1.00 66.34           C  
ATOM    771  CH2 TRP B  98       0.191  79.114  37.479  1.00 66.34           C  
ATOM    772  N   ILE B  99       2.357  76.114  30.688  1.00 76.59           N  
ATOM    773  CA  ILE B  99       3.034  75.074  29.921  1.00 76.59           C  
ATOM    774  C   ILE B  99       3.171  73.813  30.773  1.00 76.59           C  
ATOM    775  O   ILE B  99       3.160  73.884  32.004  1.00 76.59           O  
ATOM    776  CB  ILE B  99       4.422  75.544  29.432  1.00 76.59           C  
ATOM    777  CG1 ILE B  99       5.274  76.014  30.616  1.00 76.59           C  
ATOM    778  CG2 ILE B  99       4.278  76.653  28.385  1.00 76.59           C  
ATOM    779  CD1 ILE B  99       6.727  76.299  30.258  1.00 76.59           C  
ATOM    780  N   ASP B 100       3.078  72.632  30.207  1.00 83.43           N  
ATOM    781  CA  ASP B 100       3.002  71.326  30.854  1.00 83.43           C  
ATOM    782  C   ASP B 100       4.267  71.037  31.658  1.00 83.43           C  
ATOM    783  O   ASP B 100       4.320  70.066  32.416  1.00 83.43           O  
ATOM    784  CB  ASP B 100       2.776  70.225  29.816  1.00 83.43           C  
ATOM    785  CG  ASP B 100       3.778  70.270  28.676  1.00 83.43           C  
ATOM    786  OD1 ASP B 100       4.672  71.144  28.684  1.00 83.43           O  
ATOM    787  OD2 ASP B 100       3.672  69.426  27.760  1.00 83.43           O1-
ATOM    788  N   THR B 101       5.307  71.911  31.715  1.00 82.71           N  
ATOM    789  CA  THR B 101       6.496  71.750  32.545  1.00 82.71           C  
ATOM    790  C   THR B 101       6.239  72.254  33.962  1.00 82.71           C  
ATOM    791  O   THR B 101       7.020  71.978  34.875  1.00 82.71           O  
ATOM    792  CB  THR B 101       7.702  72.496  31.943  1.00 82.71           C  
ATOM    793  CG2 THR B 101       8.075  71.927  30.578  1.00 82.71           C  
ATOM    794  OG1 THR B 101       7.375  73.883  31.797  1.00 82.71           O  
ATOM    795  N   LEU B 102       5.119  72.877  34.079  1.00 77.42           N  
ATOM    796  CA  LEU B 102       4.862  73.535  35.355  1.00 77.42           C  
ATOM    797  C   LEU B 102       3.934  72.693  36.224  1.00 77.42           C  
ATOM    798  O   LEU B 102       3.637  73.064  37.362  1.00 77.42           O  
ATOM    799  CB  LEU B 102       4.252  74.921  35.130  1.00 77.42           C  
ATOM    800  CG  LEU B 102       5.145  75.951  34.439  1.00 77.42           C  
ATOM    801  CD1 LEU B 102       4.328  77.171  34.026  1.00 77.42           C  
ATOM    802  CD2 LEU B 102       6.298  76.358  35.351  1.00 77.42           C  
ATOM    803  N   VAL B 103       3.392  71.682  35.640  1.00 83.48           N  
ATOM    804  CA  VAL B 103       2.500  70.803  36.389  1.00 83.48           C  
ATOM    805  C   VAL B 103       3.258  69.554  36.833  1.00 83.48           C  
ATOM    806  O   VAL B 103       3.789  68.814  36.000  1.00 83.48           O  
ATOM    807  CB  VAL B 103       1.261  70.407  35.555  1.00 83.48           C  
ATOM    808  CG1 VAL B 103       0.322  69.521  36.371  1.00 83.48           C  
ATOM    809  CG2 VAL B 103       0.530  71.654  35.062  1.00 83.48           C  
ATOM    810  N   LEU B 104       3.388  69.370  38.112  1.00 82.52           N  
ATOM    811  CA  LEU B 104       4.043  68.184  38.651  1.00 82.52           C  
ATOM    812  C   LEU B 104       3.067  67.014  38.733  1.00 82.52           C  
ATOM    813  O   LEU B 104       1.913  67.190  39.128  1.00 82.52           O  
ATOM    814  CB  LEU B 104       4.624  68.476  40.037  1.00 82.52           C  
ATOM    815  CG  LEU B 104       5.733  67.538  40.518  1.00 82.52           C  
ATOM    816  CD1 LEU B 104       7.100  68.092  40.130  1.00 82.52           C  
ATOM    817  CD2 LEU B 104       5.642  67.332  42.026  1.00 82.52           C  
ATOM    818  N   THR B 105       3.529  65.801  38.306  1.00 86.44           N  
ATOM    819  CA  THR B 105       2.674  64.619  38.290  1.00 86.44           C  
ATOM    820  C   THR B 105       2.954  63.732  39.500  1.00 86.44           C  
ATOM    821  O   THR B 105       3.858  64.016  40.288  1.00 86.44           O  
ATOM    822  CB  THR B 105       2.870  63.805  36.998  1.00 86.44           C  
ATOM    823  CG2 THR B 105       2.690  64.683  35.763  1.00 86.44           C  
ATOM    824  OG1 THR B 105       4.190  63.248  36.986  1.00 86.44           O  
ATOM    825  N   LEU B 106       2.123  62.662  39.638  1.00 78.94           N  
ATOM    826  CA  LEU B 106       2.221  61.716  40.744  1.00 78.94           C  
ATOM    827  C   LEU B 106       3.569  61.002  40.732  1.00 78.94           C  
ATOM    828  O   LEU B 106       4.080  60.614  41.784  1.00 78.94           O  
ATOM    829  CB  LEU B 106       1.086  60.691  40.675  1.00 78.94           C  
ATOM    830  CG  LEU B 106       1.078  59.615  41.762  1.00 78.94           C  
ATOM    831  CD1 LEU B 106       0.836  60.244  43.130  1.00 78.94           C  
ATOM    832  CD2 LEU B 106       0.022  58.557  41.460  1.00 78.94           C  
ATOM    833  N   THR B 107       4.245  60.853  39.598  1.00 82.74           N  
ATOM    834  CA  THR B 107       5.483  60.095  39.460  1.00 82.74           C  
ATOM    835  C   THR B 107       6.694  60.981  39.739  1.00 82.74           C  
ATOM    836  O   THR B 107       7.837  60.532  39.632  1.00 82.74           O  
ATOM    837  CB  THR B 107       5.608  59.479  38.054  1.00 82.74           C  
ATOM    838  CG2 THR B 107       4.519  58.439  37.811  1.00 82.74           C  
ATOM    839  OG1 THR B 107       5.490  60.516  37.072  1.00 82.74           O  
ATOM    840  N   GLY B 108       6.554  62.181  40.049  1.00 82.01           N  
ATOM    841  CA  GLY B 108       7.637  63.066  40.448  1.00 82.01           C  
ATOM    842  C   GLY B 108       8.204  63.873  39.295  1.00 82.01           C  
ATOM    843  O   GLY B 108       9.013  64.779  39.503  1.00 82.01           O  
ATOM    844  N   GLU B 109       7.810  63.557  38.073  1.00 86.69           N  
ATOM    845  CA  GLU B 109       8.236  64.330  36.911  1.00 86.69           C  
ATOM    846  C   GLU B 109       7.184  65.363  36.519  1.00 86.69           C  
ATOM    847  O   GLU B 109       6.041  65.297  36.976  1.00 86.69           O  
ATOM    848  CB  GLU B 109       8.530  63.404  35.728  1.00 86.69           C  
ATOM    849  CG  GLU B 109       7.314  62.635  35.232  1.00 86.69           C  
ATOM    850  CD  GLU B 109       7.669  61.311  34.573  1.00 86.69           C  
ATOM    851  OE1 GLU B 109       6.793  60.421  34.490  1.00 86.69           O  
ATOM    852  OE2 GLU B 109       8.833  61.163  34.138  1.00 86.69           O1-
ATOM    853  N   ASN B 110       7.591  66.349  35.764  1.00 87.94           N  
ATOM    854  CA  ASN B 110       6.605  67.302  35.267  1.00 87.94           C  
ATOM    855  C   ASN B 110       5.729  66.688  34.179  1.00 87.94           C  
ATOM    856  O   ASN B 110       6.002  65.583  33.707  1.00 87.94           O  
ATOM    857  CB  ASN B 110       7.294  68.565  34.745  1.00 87.94           C  
ATOM    858  CG  ASN B 110       8.236  68.281  33.591  1.00 87.94           C  
ATOM    859  ND2 ASN B 110       9.433  68.851  33.649  1.00 87.94           N  
ATOM    860  OD1 ASN B 110       7.890  67.555  32.655  1.00 87.94           O  
ATOM    861  N   LEU B 111       4.621  67.260  33.898  1.00 89.13           N  
ATOM    862  CA  LEU B 111       3.604  66.731  32.995  1.00 89.13           C  
ATOM    863  C   LEU B 111       4.173  66.528  31.595  1.00 89.13           C  
ATOM    864  O   LEU B 111       3.784  65.593  30.892  1.00 89.13           O  
ATOM    865  CB  LEU B 111       2.398  67.673  32.936  1.00 89.13           C  
ATOM    866  CG  LEU B 111       1.241  67.236  32.036  1.00 89.13           C  
ATOM    867  CD1 LEU B 111       0.651  65.920  32.532  1.00 89.13           C  
ATOM    868  CD2 LEU B 111       0.170  68.320  31.979  1.00 89.13           C  
ATOM    869  N   ARG B 112       5.130  67.339  31.138  1.00 88.54           N  
ATOM    870  CA  ARG B 112       5.751  67.154  29.830  1.00 88.54           C  
ATOM    871  C   ARG B 112       6.508  65.832  29.765  1.00 88.54           C  
ATOM    872  O   ARG B 112       6.360  65.073  28.805  1.00 88.54           O  
ATOM    873  CB  ARG B 112       6.697  68.316  29.515  1.00 88.54           C  
ATOM    874  CG  ARG B 112       7.413  68.182  28.181  1.00 88.54           C  
ATOM    875  CD  ARG B 112       8.164  69.455  27.814  1.00 88.54           C  
ATOM    876  NE  ARG B 112       7.249  70.557  27.532  1.00 88.54           N  
ATOM    877  CZ  ARG B 112       7.626  71.790  27.202  1.00 88.54           C  
ATOM    878  NH1 ARG B 112       8.913  72.102  27.107  1.00 88.54           N1+
ATOM    879  NH2 ARG B 112       6.709  72.717  26.966  1.00 88.54           N  
ATOM    880  N   GLU B 113       7.334  65.529  30.762  1.00 91.60           N  
ATOM    881  CA  GLU B 113       8.106  64.291  30.809  1.00 91.60           C  
ATOM    882  C   GLU B 113       7.192  63.077  30.949  1.00 91.60           C  
ATOM    883  O   GLU B 113       7.448  62.028  30.354  1.00 91.60           O  
ATOM    884  CB  GLU B 113       9.113  64.327  31.961  1.00 91.60           C  
ATOM    885  CG  GLU B 113      10.207  65.371  31.789  1.00 91.60           C  
ATOM    886  CD  GLU B 113      10.970  65.230  30.482  1.00 91.60           C  
ATOM    887  OE1 GLU B 113      11.171  66.249  29.783  1.00 91.60           O  
ATOM    888  OE2 GLU B 113      11.371  64.090  30.154  1.00 91.60           O1-
ATOM    889  N   PHE B 114       6.142  63.240  31.642  1.00 91.02           N  
ATOM    890  CA  PHE B 114       5.162  62.169  31.768  1.00 91.02           C  
ATOM    891  C   PHE B 114       4.470  61.908  30.435  1.00 91.02           C  
ATOM    892  O   PHE B 114       4.339  60.758  30.012  1.00 91.02           O  
ATOM    893  CB  PHE B 114       4.123  62.512  32.840  1.00 91.02           C  
ATOM    894  CG  PHE B 114       3.121  61.416  33.088  1.00 91.02           C  
ATOM    895  CD1 PHE B 114       1.933  61.366  32.369  1.00 91.02           C  
ATOM    896  CD2 PHE B 114       3.369  60.435  34.040  1.00 91.02           C  
ATOM    897  CE1 PHE B 114       1.005  60.352  32.596  1.00 91.02           C  
ATOM    898  CE2 PHE B 114       2.445  59.420  34.272  1.00 91.02           C  
ATOM    899  CZ  PHE B 114       1.264  59.381  33.550  1.00 91.02           C  
ATOM    900  N   ASN B 115       4.045  62.908  29.781  1.00 91.64           N  
ATOM    901  CA  ASN B 115       3.361  62.790  28.498  1.00 91.64           C  
ATOM    902  C   ASN B 115       4.260  62.154  27.441  1.00 91.64           C  
ATOM    903  O   ASN B 115       3.779  61.438  26.560  1.00 91.64           O  
ATOM    904  CB  ASN B 115       2.870  64.159  28.023  1.00 91.64           C  
ATOM    905  CG  ASN B 115       1.644  64.633  28.778  1.00 91.64           C  
ATOM    906  ND2 ASN B 115       1.364  65.929  28.701  1.00 91.64           N  
ATOM    907  OD1 ASN B 115       0.954  63.842  29.426  1.00 91.64           O  
ATOM    908  N   LYS B 116       5.548  62.330  27.560  1.00 92.59           N  
ATOM    909  CA  LYS B 116       6.494  61.732  26.623  1.00 92.59           C  
ATOM    910  C   LYS B 116       6.520  60.212  26.763  1.00 92.59           C  
ATOM    911  O   LYS B 116       6.933  59.506  25.841  1.00 92.59           O  
ATOM    912  CB  LYS B 116       7.897  62.301  26.839  1.00 92.59           C  
ATOM    913  CG  LYS B 116       8.100  63.689  26.249  1.00 92.59           C  
ATOM    914  CD  LYS B 116       9.500  64.218  26.532  1.00 92.59           C  
ATOM    915  CE  LYS B 116      10.531  63.598  25.599  1.00 92.59           C  
ATOM    916  NZ  LYS B 116      11.870  64.245  25.745  1.00 92.59           N1+
ATOM    917  N   LYS B 117       6.074  59.709  27.838  1.00 93.84           N  
ATOM    918  CA  LYS B 117       6.110  58.273  28.098  1.00 93.84           C  
ATOM    919  C   LYS B 117       4.750  57.633  27.840  1.00 93.84           C  
ATOM    920  O   LYS B 117       4.603  56.413  27.938  1.00 93.84           O  
ATOM    921  CB  LYS B 117       6.554  57.999  29.536  1.00 93.84           C  
ATOM    922  CG  LYS B 117       8.001  58.372  29.819  1.00 93.84           C  
ATOM    923  CD  LYS B 117       8.370  58.117  31.275  1.00 93.84           C  
ATOM    924  CE  LYS B 117       9.784  58.588  31.586  1.00 93.84           C  
ATOM    925  NZ  LYS B 117      10.143  58.358  33.017  1.00 93.84           N1+
ATOM    926  N   THR B 118       3.746  58.373  27.566  1.00 94.39           N  
ATOM    927  CA  THR B 118       2.430  57.816  27.272  1.00 94.39           C  
ATOM    928  C   THR B 118       2.326  57.421  25.802  1.00 94.39           C  
ATOM    929  O   THR B 118       3.130  57.860  24.977  1.00 94.39           O  
ATOM    930  CB  THR B 118       1.310  58.816  27.618  1.00 94.39           C  
ATOM    931  CG2 THR B 118       1.388  59.245  29.079  1.00 94.39           C  
ATOM    932  OG1 THR B 118       1.438  59.974  26.784  1.00 94.39           O  
ATOM    933  N   ILE B 119       1.404  56.511  25.461  1.00 96.66           N  
ATOM    934  CA  ILE B 119       1.163  56.081  24.088  1.00 96.66           C  
ATOM    935  C   ILE B 119       0.084  56.956  23.454  1.00 96.66           C  
ATOM    936  O   ILE B 119      -1.038  57.033  23.961  1.00 96.66           O  
ATOM    937  CB  ILE B 119       0.753  54.593  24.025  1.00 96.66           C  
ATOM    938  CG1 ILE B 119       1.840  53.712  24.651  1.00 96.66           C  
ATOM    939  CG2 ILE B 119       0.470  54.171  22.580  1.00 96.66           C  
ATOM    940  CD1 ILE B 119       1.493  52.230  24.684  1.00 96.66           C  
ATOM    941  N   SER B 120       0.397  57.686  22.410  1.00 95.47           N  
ATOM    942  CA  SER B 120      -0.597  58.401  21.616  1.00 95.47           C  
ATOM    943  C   SER B 120      -1.050  57.570  20.420  1.00 95.47           C  
ATOM    944  O   SER B 120      -0.407  56.578  20.067  1.00 95.47           O  
ATOM    945  CB  SER B 120      -0.037  59.739  21.134  1.00 95.47           C  
ATOM    946  OG  SER B 120       1.252  59.571  20.569  1.00 95.47           O  
ATOM    947  N   THR B 121      -2.200  57.878  19.870  1.00 96.67           N  
ATOM    948  CA  THR B 121      -2.759  57.094  18.774  1.00 96.67           C  
ATOM    949  C   THR B 121      -2.690  57.870  17.463  1.00 96.67           C  
ATOM    950  O   THR B 121      -2.713  59.103  17.463  1.00 96.67           O  
ATOM    951  CB  THR B 121      -4.218  56.694  19.061  1.00 96.67           C  
ATOM    952  CG2 THR B 121      -4.314  55.815  20.303  1.00 96.67           C  
ATOM    953  OG1 THR B 121      -5.000  57.877  19.265  1.00 96.67           O  
ATOM    954  N   LEU B 122      -2.499  57.093  16.394  1.00 96.83           N  
ATOM    955  CA  LEU B 122      -2.572  57.590  15.025  1.00 96.83           C  
ATOM    956  C   LEU B 122      -3.634  56.840  14.229  1.00 96.83           C  
ATOM    957  O   LEU B 122      -3.945  55.686  14.535  1.00 96.83           O  
ATOM    958  CB  LEU B 122      -1.212  57.459  14.334  1.00 96.83           C  
ATOM    959  CG  LEU B 122      -0.033  58.151  15.020  1.00 96.83           C  
ATOM    960  CD1 LEU B 122       1.261  57.866  14.266  1.00 96.83           C  
ATOM    961  CD2 LEU B 122      -0.279  59.652  15.122  1.00 96.83           C  
ATOM    962  N   ASP B 123      -4.203  57.514  13.228  1.00 95.35           N  
ATOM    963  CA  ASP B 123      -5.300  56.929  12.462  1.00 95.35           C  
ATOM    964  C   ASP B 123      -4.792  55.844  11.516  1.00 95.35           C  
ATOM    965  O   ASP B 123      -5.451  54.819  11.328  1.00 95.35           O  
ATOM    966  CB  ASP B 123      -6.040  58.011  11.673  1.00 95.35           C  
ATOM    967  CG  ASP B 123      -6.876  58.921  12.554  1.00 95.35           C  
ATOM    968  OD1 ASP B 123      -7.231  58.519  13.684  1.00 95.35           O  
ATOM    969  OD2 ASP B 123      -7.187  60.049  12.115  1.00 95.35           O1-
ATOM    970  N   CYS B 124      -3.723  56.090  10.901  1.00 96.70           N  
ATOM    971  CA  CYS B 124      -3.183  55.136   9.938  1.00 96.70           C  
ATOM    972  C   CYS B 124      -1.669  55.276   9.822  1.00 96.70           C  
ATOM    973  O   CYS B 124      -1.076  56.167  10.434  1.00 96.70           O  
ATOM    974  CB  CYS B 124      -3.829  55.334   8.567  1.00 96.70           C  
ATOM    975  SG  CYS B 124      -3.434  56.920   7.799  1.00 96.70           S  
ATOM    976  N   ILE B 125      -1.093  54.398   9.035  1.00 97.18           N  
ATOM    977  CA  ILE B 125       0.358  54.269   8.958  1.00 97.18           C  
ATOM    978  C   ILE B 125       0.954  55.518   8.312  1.00 97.18           C  
ATOM    979  O   ILE B 125       2.058  55.940   8.663  1.00 97.18           O  
ATOM    980  CB  ILE B 125       0.773  53.008   8.168  1.00 97.18           C  
ATOM    981  CG1 ILE B 125       2.201  52.590   8.540  1.00 97.18           C  
ATOM    982  CG2 ILE B 125       0.648  53.249   6.661  1.00 97.18           C  
ATOM    983  CD1 ILE B 125       2.533  51.146   8.193  1.00 97.18           C  
ATOM    984  N   ASP B 126       0.313  56.240   7.455  1.00 96.46           N  
ATOM    985  CA  ASP B 126       0.807  57.426   6.764  1.00 96.46           C  
ATOM    986  C   ASP B 126       1.036  58.577   7.741  1.00 96.46           C  
ATOM    987  O   ASP B 126       1.849  59.466   7.482  1.00 96.46           O  
ATOM    988  CB  ASP B 126      -0.170  57.855   5.667  1.00 96.46           C  
ATOM    989  CG  ASP B 126      -0.165  56.921   4.470  1.00 96.46           C  
ATOM    990  OD1 ASP B 126       0.793  56.132   4.316  1.00 96.46           O  
ATOM    991  OD2 ASP B 126      -1.125  56.976   3.671  1.00 96.46           O1-
ATOM    992  N   ASP B 127       0.397  58.472   8.843  1.00 96.85           N  
ATOM    993  CA  ASP B 127       0.511  59.541   9.831  1.00 96.85           C  
ATOM    994  C   ASP B 127       1.884  59.527  10.499  1.00 96.85           C  
ATOM    995  O   ASP B 127       2.303  60.524  11.090  1.00 96.85           O  
ATOM    996  CB  ASP B 127      -0.589  59.416  10.887  1.00 96.85           C  
ATOM    997  CG  ASP B 127      -1.972  59.725  10.341  1.00 96.85           C  
ATOM    998  OD1 ASP B 127      -2.078  60.290   9.231  1.00 96.85           O  
ATOM    999  OD2 ASP B 127      -2.965  59.403  11.029  1.00 96.85           O1-
ATOM   1000  N   LEU B 128       2.546  58.465  10.458  1.00 96.24           N  
ATOM   1001  CA  LEU B 128       3.864  58.351  11.074  1.00 96.24           C  
ATOM   1002  C   LEU B 128       4.837  59.356  10.467  1.00 96.24           C  
ATOM   1003  O   LEU B 128       5.701  59.890  11.167  1.00 96.24           O  
ATOM   1004  CB  LEU B 128       4.411  56.930  10.910  1.00 96.24           C  
ATOM   1005  CG  LEU B 128       3.804  55.861  11.820  1.00 96.24           C  
ATOM   1006  CD1 LEU B 128       4.160  54.468  11.311  1.00 96.24           C  
ATOM   1007  CD2 LEU B 128       4.278  56.049  13.257  1.00 96.24           C  
ATOM   1008  N   ALA B 129       4.629  59.678   9.257  1.00 92.76           N  
ATOM   1009  CA  ALA B 129       5.542  60.550   8.525  1.00 92.76           C  
ATOM   1010  C   ALA B 129       5.493  61.976   9.067  1.00 92.76           C  
ATOM   1011  O   ALA B 129       6.490  62.699   9.021  1.00 92.76           O  
ATOM   1012  CB  ALA B 129       5.209  60.540   7.035  1.00 92.76           C  
ATOM   1013  N   THR B 130       4.351  62.373   9.635  1.00 91.87           N  
ATOM   1014  CA  THR B 130       4.187  63.755  10.070  1.00 91.87           C  
ATOM   1015  C   THR B 130       4.163  63.845  11.593  1.00 91.87           C  
ATOM   1016  O   THR B 130       3.969  64.925  12.154  1.00 91.87           O  
ATOM   1017  CB  THR B 130       2.898  64.372   9.496  1.00 91.87           C  
ATOM   1018  CG2 THR B 130       2.949  64.438   7.973  1.00 91.87           C  
ATOM   1019  OG1 THR B 130       1.776  63.573   9.892  1.00 91.87           O  
ATOM   1020  N   THR B 131       4.300  62.787  12.173  1.00 93.59           N  
ATOM   1021  CA  THR B 131       4.295  62.762  13.631  1.00 93.59           C  
ATOM   1022  C   THR B 131       5.635  63.236  14.184  1.00 93.59           C  
ATOM   1023  O   THR B 131       6.693  62.815  13.711  1.00 93.59           O  
ATOM   1024  CB  THR B 131       3.986  61.351  14.165  1.00 93.59           C  
ATOM   1025  CG2 THR B 131       3.998  61.325  15.690  1.00 93.59           C  
ATOM   1026  OG1 THR B 131       2.693  60.943  13.701  1.00 93.59           O  
ATOM   1027  N   LEU B 132       5.664  64.208  15.219  1.00 91.98           N  
ATOM   1028  CA  LEU B 132       6.880  64.702  15.855  1.00 91.98           C  
ATOM   1029  C   LEU B 132       7.616  63.574  16.570  1.00 91.98           C  
ATOM   1030  O   LEU B 132       7.078  62.966  17.498  1.00 91.98           O  
ATOM   1031  CB  LEU B 132       6.549  65.821  16.847  1.00 91.98           C  
ATOM   1032  CG  LEU B 132       7.737  66.458  17.571  1.00 91.98           C  
ATOM   1033  CD1 LEU B 132       8.616  67.216  16.581  1.00 91.98           C  
ATOM   1034  CD2 LEU B 132       7.252  67.384  18.681  1.00 91.98           C  
ATOM   1035  N   PRO B 133       8.824  63.309  16.098  1.00 92.14           N  
ATOM   1036  CA  PRO B 133       9.557  62.213  16.735  1.00 92.14           C  
ATOM   1037  C   PRO B 133      10.386  62.674  17.932  1.00 92.14           C  
ATOM   1038  O   PRO B 133      10.780  63.841  18.001  1.00 92.14           O  
ATOM   1039  CB  PRO B 133      10.460  61.694  15.613  1.00 92.14           C  
ATOM   1040  CG  PRO B 133      10.786  62.903  14.796  1.00 92.14           C  
ATOM   1041  CD  PRO B 133       9.599  63.823  14.811  1.00 92.14           C  
ATOM   1042  N   TRP B 134      10.594  61.872  18.985  1.00 91.47           N  
ATOM   1043  CA  TRP B 134      11.624  61.906  20.019  1.00 91.47           C  
ATOM   1044  C   TRP B 134      12.043  60.495  20.416  1.00 91.47           C  
ATOM   1045  O   TRP B 134      11.308  59.533  20.182  1.00 91.47           O  
ATOM   1046  CB  TRP B 134      11.126  62.669  21.249  1.00 91.47           C  
ATOM   1047  CG  TRP B 134       9.864  62.117  21.839  1.00 91.47           C  
ATOM   1048  CD1 TRP B 134       9.744  61.025  22.654  1.00 91.47           C  
ATOM   1049  CD2 TRP B 134       8.540  62.627  21.655  1.00 91.47           C  
ATOM   1050  CE2 TRP B 134       7.665  61.796  22.389  1.00 91.47           C  
ATOM   1051  CE3 TRP B 134       8.008  63.709  20.940  1.00 91.47           C  
ATOM   1052  NE1 TRP B 134       8.424  60.827  22.989  1.00 91.47           N  
ATOM   1053  CZ2 TRP B 134       6.286  62.013  22.429  1.00 91.47           C  
ATOM   1054  CZ3 TRP B 134       6.635  63.923  20.981  1.00 91.47           C  
ATOM   1055  CH2 TRP B 134       5.792  63.078  21.721  1.00 91.47           C  
ATOM   1056  N   PRO B 135      13.270  60.391  20.811  1.00 91.69           N  
ATOM   1057  CA  PRO B 135      13.718  59.039  21.153  1.00 91.69           C  
ATOM   1058  C   PRO B 135      12.802  58.352  22.163  1.00 91.69           C  
ATOM   1059  O   PRO B 135      12.531  58.904  23.232  1.00 91.69           O  
ATOM   1060  CB  PRO B 135      15.111  59.268  21.747  1.00 91.69           C  
ATOM   1061  CG  PRO B 135      15.593  60.533  21.112  1.00 91.69           C  
ATOM   1062  CD  PRO B 135      14.421  61.457  20.941  1.00 91.69           C  
ATOM   1063  N   GLY B 136      12.266  57.194  21.673  1.00 93.88           N  
ATOM   1064  CA  GLY B 136      11.421  56.410  22.558  1.00 93.88           C  
ATOM   1065  C   GLY B 136       9.948  56.751  22.435  1.00 93.88           C  
ATOM   1066  O   GLY B 136       9.104  56.124  23.078  1.00 93.88           O  
ATOM   1067  N   ARG B 137       9.637  57.796  21.647  1.00 94.93           N  
ATOM   1068  CA  ARG B 137       8.217  58.075  21.454  1.00 94.93           C  
ATOM   1069  C   ARG B 137       7.478  56.838  20.956  1.00 94.93           C  
ATOM   1070  O   ARG B 137       7.934  56.168  20.026  1.00 94.93           O  
ATOM   1071  CB  ARG B 137       8.026  59.232  20.471  1.00 94.93           C  
ATOM   1072  CG  ARG B 137       6.585  59.700  20.343  1.00 94.93           C  
ATOM   1073  CD  ARG B 137       6.478  60.986  19.536  1.00 94.93           C  
ATOM   1074  NE  ARG B 137       5.111  61.498  19.515  1.00 94.93           N  
ATOM   1075  CZ  ARG B 137       4.735  62.631  18.930  1.00 94.93           C  
ATOM   1076  NH1 ARG B 137       5.621  63.396  18.301  1.00 94.93           N1+
ATOM   1077  NH2 ARG B 137       3.464  63.004  18.972  1.00 94.93           N  
ATOM   1078  N   THR B 138       6.431  56.422  21.633  1.00 96.64           N  
ATOM   1079  CA  THR B 138       5.609  55.263  21.305  1.00 96.64           C  
ATOM   1080  C   THR B 138       4.205  55.695  20.889  1.00 96.64           C  
ATOM   1081  O   THR B 138       3.585  56.529  21.551  1.00 96.64           O  
ATOM   1082  CB  THR B 138       5.517  54.289  22.494  1.00 96.64           C  
ATOM   1083  CG2 THR B 138       4.777  53.013  22.105  1.00 96.64           C  
ATOM   1084  OG1 THR B 138       6.840  53.947  22.927  1.00 96.64           O  
ATOM   1085  N   VAL B 139       3.771  55.168  19.735  1.00 97.29           N  
ATOM   1086  CA  VAL B 139       2.438  55.472  19.225  1.00 97.29           C  
ATOM   1087  C   VAL B 139       1.719  54.177  18.854  1.00 97.29           C  
ATOM   1088  O   VAL B 139       2.360  53.165  18.560  1.00 97.29           O  
ATOM   1089  CB  VAL B 139       2.500  56.415  18.003  1.00 97.29           C  
ATOM   1090  CG1 VAL B 139       3.170  57.737  18.374  1.00 97.29           C  
ATOM   1091  CG2 VAL B 139       3.239  55.744  16.847  1.00 97.29           C  
ATOM   1092  N   ASN B 140       0.454  54.164  19.016  1.00 97.59           N  
ATOM   1093  CA  ASN B 140      -0.384  53.096  18.481  1.00 97.59           C  
ATOM   1094  C   ASN B 140      -1.043  53.505  17.167  1.00 97.59           C  
ATOM   1095  O   ASN B 140      -1.815  54.464  17.127  1.00 97.59           O  
ATOM   1096  CB  ASN B 140      -1.446  52.684  19.502  1.00 97.59           C  
ATOM   1097  CG  ASN B 140      -2.248  51.477  19.057  1.00 97.59           C  
ATOM   1098  ND2 ASN B 140      -1.875  50.302  19.550  1.00 97.59           N  
ATOM   1099  OD1 ASN B 140      -3.194  51.600  18.274  1.00 97.59           O  
ATOM   1100  N   VAL B 141      -0.693  52.804  16.106  1.00 97.51           N  
ATOM   1101  CA  VAL B 141      -1.306  52.997  14.796  1.00 97.51           C  
ATOM   1102  C   VAL B 141      -2.537  52.103  14.664  1.00 97.51           C  
ATOM   1103  O   VAL B 141      -2.423  50.875  14.663  1.00 97.51           O  
ATOM   1104  CB  VAL B 141      -0.309  52.701  13.653  1.00 97.51           C  
ATOM   1105  CG1 VAL B 141      -0.976  52.888  12.292  1.00 97.51           C  
ATOM   1106  CG2 VAL B 141       0.922  53.597  13.776  1.00 97.51           C  
ATOM   1107  N   ARG B 142      -3.695  52.731  14.456  1.00 95.81           N  
ATOM   1108  CA  ARG B 142      -4.966  52.017  14.512  1.00 95.81           C  
ATOM   1109  C   ARG B 142      -5.149  51.129  13.285  1.00 95.81           C  
ATOM   1110  O   ARG B 142      -5.841  50.111  13.347  1.00 95.81           O  
ATOM   1111  CB  ARG B 142      -6.132  53.002  14.624  1.00 95.81           C  
ATOM   1112  CG  ARG B 142      -6.204  53.721  15.962  1.00 95.81           C  
ATOM   1113  CD  ARG B 142      -7.413  54.643  16.043  1.00 95.81           C  
ATOM   1114  NE  ARG B 142      -7.071  55.928  16.645  1.00 95.81           N  
ATOM   1115  CZ  ARG B 142      -7.899  56.965  16.739  1.00 95.81           C  
ATOM   1116  NH1 ARG B 142      -9.139  56.888  16.269  1.00 95.81           N1+
ATOM   1117  NH2 ARG B 142      -7.484  58.088  17.307  1.00 95.81           N  
ATOM   1118  N   SER B 143      -4.652  51.562  12.169  1.00 95.22           N  
ATOM   1119  CA  SER B 143      -4.849  50.856  10.907  1.00 95.22           C  
ATOM   1120  C   SER B 143      -3.720  51.150   9.926  1.00 95.22           C  
ATOM   1121  O   SER B 143      -3.045  52.176  10.038  1.00 95.22           O  
ATOM   1122  CB  SER B 143      -6.191  51.240  10.282  1.00 95.22           C  
ATOM   1123  OG  SER B 143      -6.291  52.645  10.129  1.00 95.22           O  
ATOM   1124  N   VAL B 144      -3.465  50.188   9.056  1.00 96.53           N  
ATOM   1125  CA  VAL B 144      -2.570  50.493   7.944  1.00 96.53           C  
ATOM   1126  C   VAL B 144      -3.257  51.452   6.976  1.00 96.53           C  
ATOM   1127  O   VAL B 144      -2.686  52.479   6.600  1.00 96.53           O  
ATOM   1128  CB  VAL B 144      -2.130  49.211   7.202  1.00 96.53           C  
ATOM   1129  CG1 VAL B 144      -1.431  49.560   5.890  1.00 96.53           C  
ATOM   1130  CG2 VAL B 144      -1.216  48.368   8.091  1.00 96.53           C  
ATOM   1131  N   ILE B 145      -4.464  51.014   6.624  1.00 95.51           N  
ATOM   1132  CA  ILE B 145      -5.291  51.889   5.801  1.00 95.51           C  
ATOM   1133  C   ILE B 145      -6.326  52.594   6.676  1.00 95.51           C  
ATOM   1134  O   ILE B 145      -7.034  51.949   7.452  1.00 95.51           O  
ATOM   1135  CB  ILE B 145      -5.992  51.105   4.669  1.00 95.51           C  
ATOM   1136  CG1 ILE B 145      -4.954  50.436   3.761  1.00 95.51           C  
ATOM   1137  CG2 ILE B 145      -6.912  52.027   3.863  1.00 95.51           C  
ATOM   1138  CD1 ILE B 145      -5.554  49.511   2.711  1.00 95.51           C  
ATOM   1139  N   LYS B 146      -6.477  53.891   6.531  1.00 94.75           N  
ATOM   1140  CA  LYS B 146      -7.293  54.744   7.390  1.00 94.75           C  
ATOM   1141  C   LYS B 146      -8.704  54.184   7.540  1.00 94.75           C  
ATOM   1142  O   LYS B 146      -9.327  53.783   6.555  1.00 94.75           O  
ATOM   1143  CB  LYS B 146      -7.350  56.168   6.835  1.00 94.75           C  
ATOM   1144  CG  LYS B 146      -8.040  57.164   7.755  1.00 94.75           C  
ATOM   1145  CD  LYS B 146      -7.950  58.584   7.210  1.00 94.75           C  
ATOM   1146  CE  LYS B 146      -8.543  59.595   8.182  1.00 94.75           C  
ATOM   1147  NZ  LYS B 146      -8.301  61.000   7.735  1.00 94.75           N1+
ATOM   1148  N   ASP B 147      -9.153  53.988   8.796  1.00 91.22           N  
ATOM   1149  CA  ASP B 147     -10.514  53.673   9.219  1.00 91.22           C  
ATOM   1150  C   ASP B 147     -10.851  52.210   8.944  1.00 91.22           C  
ATOM   1151  O   ASP B 147     -12.012  51.806   9.036  1.00 91.22           O  
ATOM   1152  CB  ASP B 147     -11.520  54.586   8.514  1.00 91.22           C  
ATOM   1153  CG  ASP B 147     -11.383  56.043   8.918  1.00 91.22           C  
ATOM   1154  OD1 ASP B 147     -10.997  56.322  10.074  1.00 91.22           O  
ATOM   1155  OD2 ASP B 147     -11.667  56.921   8.074  1.00 91.22           O1-
ATOM   1156  N   LYS B 148      -9.833  51.385   8.633  1.00 92.59           N  
ATOM   1157  CA  LYS B 148     -10.113  49.971   8.402  1.00 92.59           C  
ATOM   1158  C   LYS B 148      -9.822  49.142   9.650  1.00 92.59           C  
ATOM   1159  O   LYS B 148     -10.316  48.021   9.786  1.00 92.59           O  
ATOM   1160  CB  LYS B 148      -9.292  49.447   7.222  1.00 92.59           C  
ATOM   1161  CG  LYS B 148      -9.600  50.135   5.900  1.00 92.59           C  
ATOM   1162  CD  LYS B 148     -11.055  49.939   5.494  1.00 92.59           C  
ATOM   1163  CE  LYS B 148     -11.342  50.548   4.128  1.00 92.59           C  
ATOM   1164  NZ  LYS B 148     -12.763  50.342   3.717  1.00 92.59           N1+
ATOM   1165  N   HIS B 149      -8.962  49.693  10.540  1.00 94.29           N  
ATOM   1166  CA  HIS B 149      -8.695  49.145  11.865  1.00 94.29           C  
ATOM   1167  C   HIS B 149      -8.012  47.785  11.771  1.00 94.29           C  
ATOM   1168  O   HIS B 149      -8.237  46.913  12.613  1.00 94.29           O  
ATOM   1169  CB  HIS B 149      -9.993  49.026  12.666  1.00 94.29           C  
ATOM   1170  CG  HIS B 149     -10.656  50.340  12.933  1.00 94.29           C  
ATOM   1171  CD2 HIS B 149     -10.142  51.586  13.056  1.00 94.29           C  
ATOM   1172  ND1 HIS B 149     -12.017  50.464  13.110  1.00 94.29           N  
ATOM   1173  CE1 HIS B 149     -12.312  51.735  13.330  1.00 94.29           C  
ATOM   1174  NE2 HIS B 149     -11.192  52.436  13.302  1.00 94.29           N  
ATOM   1175  N   LEU B 150      -7.214  47.561  10.630  1.00 94.40           N  
ATOM   1176  CA  LEU B 150      -6.465  46.324  10.435  1.00 94.40           C  
ATOM   1177  C   LEU B 150      -4.980  46.614  10.242  1.00 94.40           C  
ATOM   1178  O   LEU B 150      -4.613  47.636   9.659  1.00 94.40           O  
ATOM   1179  CB  LEU B 150      -7.007  45.554   9.228  1.00 94.40           C  
ATOM   1180  CG  LEU B 150      -8.445  45.044   9.339  1.00 94.40           C  
ATOM   1181  CD1 LEU B 150      -8.955  44.597   7.973  1.00 94.40           C  
ATOM   1182  CD2 LEU B 150      -8.532  43.905  10.348  1.00 94.40           C  
ATOM   1183  N   GLY B 151      -4.139  45.719  10.772  1.00 95.66           N  
ATOM   1184  CA  GLY B 151      -2.724  45.673  10.442  1.00 95.66           C  
ATOM   1185  C   GLY B 151      -1.898  46.687  11.212  1.00 95.66           C  
ATOM   1186  O   GLY B 151      -0.667  46.633  11.195  1.00 95.66           O  
ATOM   1187  N   GLY B 152      -2.488  47.659  11.896  1.00 96.11           N  
ATOM   1188  CA  GLY B 152      -1.729  48.626  12.672  1.00 96.11           C  
ATOM   1189  C   GLY B 152      -0.848  47.985  13.727  1.00 96.11           C  
ATOM   1190  O   GLY B 152      -0.154  47.004  13.452  1.00 96.11           O  
ATOM   1191  N   GLY B 153      -0.771  48.666  14.833  1.00 96.21           N  
ATOM   1192  CA  GLY B 153       0.060  48.171  15.918  1.00 96.21           C  
ATOM   1193  C   GLY B 153       0.817  49.270  16.640  1.00 96.21           C  
ATOM   1194  O   GLY B 153       0.544  50.455  16.438  1.00 96.21           O  
ATOM   1195  N   THR B 154       1.672  48.839  17.541  1.00 97.21           N  
ATOM   1196  CA  THR B 154       2.472  49.785  18.312  1.00 97.21           C  
ATOM   1197  C   THR B 154       3.827  50.014  17.649  1.00 97.21           C  
ATOM   1198  O   THR B 154       4.519  49.058  17.292  1.00 97.21           O  
ATOM   1199  CB  THR B 154       2.681  49.292  19.756  1.00 97.21           C  
ATOM   1200  CG2 THR B 154       3.428  50.330  20.589  1.00 97.21           C  
ATOM   1201  OG1 THR B 154       1.405  49.041  20.359  1.00 97.21           O  
ATOM   1202  N   PHE B 155       4.109  51.257  17.472  1.00 97.84           N  
ATOM   1203  CA  PHE B 155       5.377  51.654  16.872  1.00 97.84           C  
ATOM   1204  C   PHE B 155       6.197  52.492  17.846  1.00 97.84           C  
ATOM   1205  O   PHE B 155       5.644  53.289  18.606  1.00 97.84           O  
ATOM   1206  CB  PHE B 155       5.139  52.436  15.577  1.00 97.84           C  
ATOM   1207  CG  PHE B 155       4.684  51.580  14.426  1.00 97.84           C  
ATOM   1208  CD1 PHE B 155       5.566  51.227  13.412  1.00 97.84           C  
ATOM   1209  CD2 PHE B 155       3.372  51.129  14.358  1.00 97.84           C  
ATOM   1210  CE1 PHE B 155       5.147  50.435  12.346  1.00 97.84           C  
ATOM   1211  CE2 PHE B 155       2.946  50.337  13.295  1.00 97.84           C  
ATOM   1212  CZ  PHE B 155       3.835  49.992  12.290  1.00 97.84           C  
ATOM   1213  N   VAL B 156       7.510  52.375  17.780  1.00 97.19           N  
ATOM   1214  CA  VAL B 156       8.434  53.173  18.580  1.00 97.19           C  
ATOM   1215  C   VAL B 156       9.437  53.873  17.667  1.00 97.19           C  
ATOM   1216  O   VAL B 156       9.963  53.265  16.731  1.00 97.19           O  
ATOM   1217  CB  VAL B 156       9.176  52.306  19.623  1.00 97.19           C  
ATOM   1218  CG1 VAL B 156      10.194  53.144  20.395  1.00 97.19           C  
ATOM   1219  CG2 VAL B 156       8.180  51.654  20.580  1.00 97.19           C  
ATOM   1220  N   PHE B 157       9.661  55.146  18.014  1.00 96.60           N  
ATOM   1221  CA  PHE B 157      10.703  55.857  17.283  1.00 96.60           C  
ATOM   1222  C   PHE B 157      12.082  55.510  17.833  1.00 96.60           C  
ATOM   1223  O   PHE B 157      12.349  55.701  19.021  1.00 96.60           O  
ATOM   1224  CB  PHE B 157      10.475  57.370  17.355  1.00 96.60           C  
ATOM   1225  CG  PHE B 157      11.504  58.175  16.608  1.00 96.60           C  
ATOM   1226  CD1 PHE B 157      12.519  58.835  17.289  1.00 96.60           C  
ATOM   1227  CD2 PHE B 157      11.456  58.271  15.223  1.00 96.60           C  
ATOM   1228  CE1 PHE B 157      13.473  59.581  16.600  1.00 96.60           C  
ATOM   1229  CE2 PHE B 157      12.406  59.014  14.528  1.00 96.60           C  
ATOM   1230  CZ  PHE B 157      13.413  59.669  15.218  1.00 96.60           C  
ATOM   1231  N   SER B 158      12.828  54.895  17.034  1.00 93.93           N  
ATOM   1232  CA  SER B 158      14.212  54.553  17.345  1.00 93.93           C  
ATOM   1233  C   SER B 158      15.186  55.461  16.601  1.00 93.93           C  
ATOM   1234  O   SER B 158      15.315  55.373  15.379  1.00 93.93           O  
ATOM   1235  CB  SER B 158      14.495  53.092  16.994  1.00 93.93           C  
ATOM   1236  OG  SER B 158      15.823  52.739  17.342  1.00 93.93           O  
ATOM   1237  N   ALA B 159      15.825  56.185  17.358  1.00 90.47           N  
ATOM   1238  CA  ALA B 159      16.780  57.119  16.768  1.00 90.47           C  
ATOM   1239  C   ALA B 159      17.994  56.382  16.210  1.00 90.47           C  
ATOM   1240  O   ALA B 159      18.480  55.425  16.817  1.00 90.47           O  
ATOM   1241  CB  ALA B 159      17.217  58.156  17.800  1.00 90.47           C  
ATOM   1242  N   ASP B 160      18.432  56.621  15.142  1.00 76.37           N  
ATOM   1243  CA  ASP B 160      19.627  56.092  14.491  1.00 76.37           C  
ATOM   1244  C   ASP B 160      19.495  54.592  14.238  1.00 76.37           C  
ATOM   1245  O   ASP B 160      20.475  53.851  14.343  1.00 76.37           O  
ATOM   1246  CB  ASP B 160      20.869  56.375  15.338  1.00 76.37           C  
ATOM   1247  CG  ASP B 160      21.130  57.859  15.531  1.00 76.37           C  
ATOM   1248  OD1 ASP B 160      20.854  58.652  14.605  1.00 76.37           O  
ATOM   1249  OD2 ASP B 160      21.619  58.238  16.617  1.00 76.37           O1-
ATOM   1250  N   SER B 161      18.304  54.231  14.089  1.00 84.28           N  
ATOM   1251  CA  SER B 161      18.049  52.831  13.762  1.00 84.28           C  
ATOM   1252  C   SER B 161      18.663  52.457  12.417  1.00 84.28           C  
ATOM   1253  O   SER B 161      18.536  53.201  11.443  1.00 84.28           O  
ATOM   1254  CB  SER B 161      16.546  52.551  13.742  1.00 84.28           C  
ATOM   1255  OG  SER B 161      16.278  51.285  13.163  1.00 84.28           O  
ATOM   1256  N   SER B 162      19.315  51.314  12.353  1.00 87.67           N  
ATOM   1257  CA  SER B 162      19.939  50.822  11.129  1.00 87.67           C  
ATOM   1258  C   SER B 162      19.037  49.823  10.412  1.00 87.67           C  
ATOM   1259  O   SER B 162      19.428  49.241   9.398  1.00 87.67           O  
ATOM   1260  CB  SER B 162      21.288  50.172  11.438  1.00 87.67           C  
ATOM   1261  OG  SER B 162      21.126  49.067  12.310  1.00 87.67           O  
ATOM   1262  N   LYS B 163      17.865  49.646  10.897  1.00 91.87           N  
ATOM   1263  CA  LYS B 163      16.942  48.709  10.263  1.00 91.87           C  
ATOM   1264  C   LYS B 163      16.484  49.225   8.903  1.00 91.87           C  
ATOM   1265  O   LYS B 163      16.286  50.429   8.724  1.00 91.87           O  
ATOM   1266  CB  LYS B 163      15.732  48.456  11.163  1.00 91.87           C  
ATOM   1267  CG  LYS B 163      16.049  47.652  12.416  1.00 91.87           C  
ATOM   1268  CD  LYS B 163      14.785  47.306  13.192  1.00 91.87           C  
ATOM   1269  CE  LYS B 163      15.077  46.345  14.337  1.00 91.87           C  
ATOM   1270  NZ  LYS B 163      13.822  45.867  14.992  1.00 91.87           N1+
ATOM   1271  N   VAL B 164      16.334  48.328   7.974  1.00 94.38           N  
ATOM   1272  CA  VAL B 164      15.919  48.674   6.619  1.00 94.38           C  
ATOM   1273  C   VAL B 164      14.416  48.942   6.591  1.00 94.38           C  
ATOM   1274  O   VAL B 164      13.617  48.070   6.942  1.00 94.38           O  
ATOM   1275  CB  VAL B 164      16.281  47.558   5.613  1.00 94.38           C  
ATOM   1276  CG1 VAL B 164      15.808  47.925   4.207  1.00 94.38           C  
ATOM   1277  CG2 VAL B 164      17.786  47.298   5.623  1.00 94.38           C  
ATOM   1278  N   PRO B 165      13.988  50.230   6.213  1.00 96.59           N  
ATOM   1279  CA  PRO B 165      12.549  50.500   6.155  1.00 96.59           C  
ATOM   1280  C   PRO B 165      11.851  49.741   5.029  1.00 96.59           C  
ATOM   1281  O   PRO B 165      12.364  49.685   3.908  1.00 96.59           O  
ATOM   1282  CB  PRO B 165      12.483  52.011   5.919  1.00 96.59           C  
ATOM   1283  CG  PRO B 165      13.827  52.520   6.328  1.00 96.59           C  
ATOM   1284  CD  PRO B 165      14.843  51.445   6.072  1.00 96.59           C  
ATOM   1285  N   ASP B 166      10.794  49.069   5.350  1.00 96.40           N  
ATOM   1286  CA  ASP B 166       9.960  48.433   4.334  1.00 96.40           C  
ATOM   1287  C   ASP B 166       8.629  49.165   4.180  1.00 96.40           C  
ATOM   1288  O   ASP B 166       7.793  48.778   3.360  1.00 96.40           O  
ATOM   1289  CB  ASP B 166       9.715  46.963   4.683  1.00 96.40           C  
ATOM   1290  CG  ASP B 166       8.877  46.783   5.936  1.00 96.40           C  
ATOM   1291  OD1 ASP B 166       8.686  47.763   6.689  1.00 96.40           O  
ATOM   1292  OD2 ASP B 166       8.405  45.651   6.176  1.00 96.40           O1-
ATOM   1293  N   GLY B 167       8.401  50.172   5.029  1.00 97.27           N  
ATOM   1294  CA  GLY B 167       7.212  51.002   4.916  1.00 97.27           C  
ATOM   1295  C   GLY B 167       6.047  50.491   5.742  1.00 97.27           C  
ATOM   1296  O   GLY B 167       5.015  51.157   5.847  1.00 97.27           O  
ATOM   1297  N   TYR B 168       6.223  49.400   6.415  1.00 97.16           N  
ATOM   1298  CA  TYR B 168       5.095  48.798   7.117  1.00 97.16           C  
ATOM   1299  C   TYR B 168       5.517  48.290   8.490  1.00 97.16           C  
ATOM   1300  O   TYR B 168       4.988  48.733   9.513  1.00 97.16           O  
ATOM   1301  CB  TYR B 168       4.501  47.650   6.295  1.00 97.16           C  
ATOM   1302  CG  TYR B 168       3.886  48.093   4.990  1.00 97.16           C  
ATOM   1303  CD1 TYR B 168       2.541  48.451   4.917  1.00 97.16           C  
ATOM   1304  CD2 TYR B 168       4.646  48.154   3.827  1.00 97.16           C  
ATOM   1305  CE1 TYR B 168       1.969  48.858   3.717  1.00 97.16           C  
ATOM   1306  CE2 TYR B 168       4.085  48.560   2.621  1.00 97.16           C  
ATOM   1307  CZ  TYR B 168       2.748  48.910   2.576  1.00 97.16           C  
ATOM   1308  OH  TYR B 168       2.186  49.312   1.385  1.00 97.16           O  
ATOM   1309  N   ILE B 169       6.589  47.429   8.560  1.00 97.25           N  
ATOM   1310  CA  ILE B 169       7.137  46.996   9.841  1.00 97.25           C  
ATOM   1311  C   ILE B 169       8.131  48.035  10.356  1.00 97.25           C  
ATOM   1312  O   ILE B 169       8.173  48.323  11.554  1.00 97.25           O  
ATOM   1313  CB  ILE B 169       7.818  45.614   9.726  1.00 97.25           C  
ATOM   1314  CG1 ILE B 169       6.821  44.569   9.212  1.00 97.25           C  
ATOM   1315  CG2 ILE B 169       8.410  45.190  11.073  1.00 97.25           C  
ATOM   1316  CD1 ILE B 169       5.631  44.342  10.135  1.00 97.25           C  
ATOM   1317  N   VAL B 170       8.891  48.513   9.466  1.00 97.39           N  
ATOM   1318  CA  VAL B 170       9.801  49.625   9.726  1.00 97.39           C  
ATOM   1319  C   VAL B 170       9.501  50.774   8.767  1.00 97.39           C  
ATOM   1320  O   VAL B 170       9.527  50.595   7.547  1.00 97.39           O  
ATOM   1321  CB  VAL B 170      11.278  49.192   9.594  1.00 97.39           C  
ATOM   1322  CG1 VAL B 170      12.212  50.366   9.880  1.00 97.39           C  
ATOM   1323  CG2 VAL B 170      11.578  48.026  10.534  1.00 97.39           C  
ATOM   1324  N   VAL B 171       9.245  51.922   9.354  1.00 97.52           N  
ATOM   1325  CA  VAL B 171       8.904  53.098   8.561  1.00 97.52           C  
ATOM   1326  C   VAL B 171       9.947  54.191   8.783  1.00 97.52           C  
ATOM   1327  O   VAL B 171      10.203  54.592   9.921  1.00 97.52           O  
ATOM   1328  CB  VAL B 171       7.494  53.628   8.907  1.00 97.52           C  
ATOM   1329  CG1 VAL B 171       7.127  54.810   8.013  1.00 97.52           C  
ATOM   1330  CG2 VAL B 171       6.459  52.512   8.777  1.00 97.52           C  
ATOM   1331  N   ALA B 172      10.433  54.752   7.707  1.00 95.86           N  
ATOM   1332  CA  ALA B 172      11.472  55.776   7.778  1.00 95.86           C  
ATOM   1333  C   ALA B 172      10.916  57.084   8.334  1.00 95.86           C  
ATOM   1334  O   ALA B 172       9.770  57.445   8.059  1.00 95.86           O  
ATOM   1335  CB  ALA B 172      12.087  56.007   6.399  1.00 95.86           C  
ATOM   1336  N   ALA B 173      11.731  57.694   9.142  1.00 94.26           N  
ATOM   1337  CA  ALA B 173      11.445  59.025   9.672  1.00 94.26           C  
ATOM   1338  C   ALA B 173      12.714  59.869   9.749  1.00 94.26           C  
ATOM   1339  O   ALA B 173      13.824  59.344   9.633  1.00 94.26           O  
ATOM   1340  CB  ALA B 173      10.795  58.920  11.050  1.00 94.26           C  
ATOM   1341  N   ASN B 174      12.500  61.258   9.961  1.00 91.43           N  
ATOM   1342  CA  ASN B 174      13.649  62.143  10.121  1.00 91.43           C  
ATOM   1343  C   ASN B 174      14.420  61.835  11.401  1.00 91.43           C  
ATOM   1344  O   ASN B 174      13.851  61.853  12.493  1.00 91.43           O  
ATOM   1345  CB  ASN B 174      13.205  63.607  10.107  1.00 91.43           C  
ATOM   1346  CG  ASN B 174      14.359  64.565   9.887  1.00 91.43           C  
ATOM   1347  ND2 ASN B 174      14.090  65.858  10.026  1.00 91.43           N  
ATOM   1348  OD1 ASN B 174      15.482  64.147   9.594  1.00 91.43           O  
ATOM   1349  N   GLY B 175      15.650  61.491  11.168  1.00 92.44           N  
ATOM   1350  CA  GLY B 175      16.526  61.248  12.302  1.00 92.44           C  
ATOM   1351  C   GLY B 175      16.482  59.813  12.794  1.00 92.44           C  
ATOM   1352  O   GLY B 175      17.129  59.471  13.786  1.00 92.44           O  
ATOM   1353  N   GLY B 176      15.704  58.951  12.130  1.00 95.21           N  
ATOM   1354  CA  GLY B 176      15.595  57.554  12.519  1.00 95.21           C  
ATOM   1355  C   GLY B 176      14.458  56.828  11.825  1.00 95.21           C  
ATOM   1356  O   GLY B 176      14.185  57.074  10.648  1.00 95.21           O  
ATOM   1357  N   ASN B 177      13.998  55.788  12.507  1.00 96.45           N  
ATOM   1358  CA  ASN B 177      12.890  54.994  11.986  1.00 96.45           C  
ATOM   1359  C   ASN B 177      11.804  54.789  13.039  1.00 96.45           C  
ATOM   1360  O   ASN B 177      12.092  54.766  14.237  1.00 96.45           O  
ATOM   1361  CB  ASN B 177      13.392  53.644  11.471  1.00 96.45           C  
ATOM   1362  CG  ASN B 177      14.354  53.784  10.307  1.00 96.45           C  
ATOM   1363  ND2 ASN B 177      15.454  53.042  10.354  1.00 96.45           N  
ATOM   1364  OD1 ASN B 177      14.110  54.553   9.374  1.00 96.45           O  
ATOM   1365  N   TRP B 178      10.541  54.700  12.557  1.00 97.43           N  
ATOM   1366  CA  TRP B 178       9.479  54.079  13.342  1.00 97.43           C  
ATOM   1367  C   TRP B 178       9.503  52.562  13.186  1.00 97.43           C  
ATOM   1368  O   TRP B 178       9.459  52.046  12.067  1.00 97.43           O  
ATOM   1369  CB  TRP B 178       8.111  54.626  12.925  1.00 97.43           C  
ATOM   1370  CG  TRP B 178       7.936  56.092  13.187  1.00 97.43           C  
ATOM   1371  CD1 TRP B 178       8.076  57.112  12.287  1.00 97.43           C  
ATOM   1372  CD2 TRP B 178       7.593  56.702  14.435  1.00 97.43           C  
ATOM   1373  CE2 TRP B 178       7.541  58.097  14.218  1.00 97.43           C  
ATOM   1374  CE3 TRP B 178       7.324  56.204  15.717  1.00 97.43           C  
ATOM   1375  NE1 TRP B 178       7.839  58.320  12.901  1.00 97.43           N  
ATOM   1376  CZ2 TRP B 178       7.230  59.000  15.238  1.00 97.43           C  
ATOM   1377  CZ3 TRP B 178       7.014  57.104  16.730  1.00 97.43           C  
ATOM   1378  CH2 TRP B 178       6.971  58.486  16.482  1.00 97.43           C  
ATOM   1379  N   VAL B 179       9.603  51.841  14.305  1.00 96.84           N  
ATOM   1380  CA  VAL B 179       9.718  50.387  14.276  1.00 96.84           C  
ATOM   1381  C   VAL B 179       8.491  49.758  14.934  1.00 96.84           C  
ATOM   1382  O   VAL B 179       8.179  50.052  16.090  1.00 96.84           O  
ATOM   1383  CB  VAL B 179      11.005  49.905  14.982  1.00 96.84           C  
ATOM   1384  CG1 VAL B 179      11.127  48.384  14.905  1.00 96.84           C  
ATOM   1385  CG2 VAL B 179      12.233  50.574  14.365  1.00 96.84           C  
ATOM   1386  N   LYS B 180       7.773  48.953  14.174  1.00 96.58           N  
ATOM   1387  CA  LYS B 180       6.699  48.161  14.768  1.00 96.58           C  
ATOM   1388  C   LYS B 180       7.252  47.142  15.760  1.00 96.58           C  
ATOM   1389  O   LYS B 180       8.168  46.385  15.434  1.00 96.58           O  
ATOM   1390  CB  LYS B 180       5.893  47.450  13.681  1.00 96.58           C  
ATOM   1391  CG  LYS B 180       4.565  46.886  14.164  1.00 96.58           C  
ATOM   1392  CD  LYS B 180       3.706  46.403  13.003  1.00 96.58           C  
ATOM   1393  CE  LYS B 180       2.327  45.960  13.472  1.00 96.58           C  
ATOM   1394  NZ  LYS B 180       1.438  45.608  12.325  1.00 96.58           N1+
ATOM   1395  N   ILE B 181       6.651  47.038  16.980  1.00 94.14           N  
ATOM   1396  CA  ILE B 181       7.273  46.213  18.010  1.00 94.14           C  
ATOM   1397  C   ILE B 181       6.373  45.023  18.332  1.00 94.14           C  
ATOM   1398  O   ILE B 181       5.164  45.069  18.093  1.00 94.14           O  
ATOM   1399  CB  ILE B 181       7.561  47.029  19.290  1.00 94.14           C  
ATOM   1400  CG1 ILE B 181       6.254  47.562  19.889  1.00 94.14           C  
ATOM   1401  CG2 ILE B 181       8.534  48.174  18.994  1.00 94.14           C  
ATOM   1402  CD1 ILE B 181       6.431  48.287  21.216  1.00 94.14           C  
ATOM   1403  N   THR B 182       6.983  43.888  18.858  1.00 83.97           N  
ATOM   1404  CA  THR B 182       6.368  42.692  19.424  1.00 83.97           C  
ATOM   1405  C   THR B 182       5.495  41.990  18.387  1.00 83.97           C  
ATOM   1406  O   THR B 182       4.347  41.642  18.668  1.00 83.97           O  
ATOM   1407  CB  THR B 182       5.522  43.032  20.665  1.00 83.97           C  
ATOM   1408  CG2 THR B 182       6.409  43.370  21.859  1.00 83.97           C  
ATOM   1409  OG1 THR B 182       4.686  44.158  20.371  1.00 83.97           O  
ATOM   1410  N   VAL B 183       5.976  41.858  17.150  1.00 84.16           N  
ATOM   1411  CA  VAL B 183       5.261  41.192  16.067  1.00 84.16           C  
ATOM   1412  C   VAL B 183       5.874  39.817  15.812  1.00 84.16           C  
ATOM   1413  O   VAL B 183       6.679  39.650  14.892  1.00 84.16           O  
ATOM   1414  CB  VAL B 183       5.282  42.034  14.771  1.00 84.16           C  
ATOM   1415  CG1 VAL B 183       4.344  41.436  13.723  1.00 84.16           C  
ATOM   1416  CG2 VAL B 183       4.899  43.482  15.070  1.00 84.16           C  
ATOM   1417  N   ALA B 184       5.355  38.813  16.473  1.00 88.47           N  
ATOM   1418  CA  ALA B 184       5.847  37.446  16.326  1.00 88.47           C  
ATOM   1419  C   ALA B 184       5.198  36.755  15.130  1.00 88.47           C  
ATOM   1420  O   ALA B 184       5.794  35.864  14.520  1.00 88.47           O  
ATOM   1421  CB  ALA B 184       5.591  36.648  17.602  1.00 88.47           C  
ATOM   1422  N   PHE B 185       4.019  37.204  14.709  1.00 94.97           N  
ATOM   1423  CA  PHE B 185       3.268  36.527  13.658  1.00 94.97           C  
ATOM   1424  C   PHE B 185       2.759  37.526  12.626  1.00 94.97           C  
ATOM   1425  O   PHE B 185       1.549  37.710  12.477  1.00 94.97           O  
ATOM   1426  CB  PHE B 185       2.094  35.744  14.255  1.00 94.97           C  
ATOM   1427  CG  PHE B 185       2.510  34.677  15.232  1.00 94.97           C  
ATOM   1428  CD1 PHE B 185       3.294  33.607  14.821  1.00 94.97           C  
ATOM   1429  CD2 PHE B 185       2.115  34.745  16.562  1.00 94.97           C  
ATOM   1430  CE1 PHE B 185       3.680  32.618  15.723  1.00 94.97           C  
ATOM   1431  CE2 PHE B 185       2.497  33.761  17.469  1.00 94.97           C  
ATOM   1432  CZ  PHE B 185       3.279  32.698  17.047  1.00 94.97           C  
ATOM   1433  N   PRO B 186       3.701  38.059  11.800  1.00 96.64           N  
ATOM   1434  CA  PRO B 186       3.214  38.949  10.743  1.00 96.64           C  
ATOM   1435  C   PRO B 186       2.329  38.230   9.728  1.00 96.64           C  
ATOM   1436  O   PRO B 186       2.565  37.061   9.415  1.00 96.64           O  
ATOM   1437  CB  PRO B 186       4.502  39.452  10.085  1.00 96.64           C  
ATOM   1438  CG  PRO B 186       5.501  38.366  10.322  1.00 96.64           C  
ATOM   1439  CD  PRO B 186       5.200  37.721  11.644  1.00 96.64           C  
ATOM   1440  N   THR B 187       1.299  38.921   9.289  1.00 97.25           N  
ATOM   1441  CA  THR B 187       0.395  38.437   8.251  1.00 97.25           C  
ATOM   1442  C   THR B 187       0.221  39.483   7.154  1.00 97.25           C  
ATOM   1443  O   THR B 187       0.779  40.580   7.241  1.00 97.25           O  
ATOM   1444  CB  THR B 187      -0.981  38.068   8.836  1.00 97.25           C  
ATOM   1445  CG2 THR B 187      -0.836  37.171  10.060  1.00 97.25           C  
ATOM   1446  OG1 THR B 187      -1.670  39.267   9.214  1.00 97.25           O  
ATOM   1447  N   ILE B 188      -0.643  39.175   6.245  1.00 97.38           N  
ATOM   1448  CA  ILE B 188      -0.958  40.067   5.135  1.00 97.38           C  
ATOM   1449  C   ILE B 188      -1.610  41.342   5.665  1.00 97.38           C  
ATOM   1450  O   ILE B 188      -1.412  42.425   5.111  1.00 97.38           O  
ATOM   1451  CB  ILE B 188      -1.882  39.381   4.103  1.00 97.38           C  
ATOM   1452  CG1 ILE B 188      -1.136  38.248   3.389  1.00 97.38           C  
ATOM   1453  CG2 ILE B 188      -2.420  40.403   3.097  1.00 97.38           C  
ATOM   1454  CD1 ILE B 188       0.095  38.706   2.619  1.00 97.38           C  
ATOM   1455  N   ASP B 189      -2.159  41.282   6.723  1.00 97.22           N  
ATOM   1456  CA  ASP B 189      -2.802  42.456   7.305  1.00 97.22           C  
ATOM   1457  C   ASP B 189      -1.776  43.538   7.635  1.00 97.22           C  
ATOM   1458  O   ASP B 189      -2.047  44.729   7.468  1.00 97.22           O  
ATOM   1459  CB  ASP B 189      -3.584  42.072   8.563  1.00 97.22           C  
ATOM   1460  CG  ASP B 189      -4.836  41.267   8.260  1.00 97.22           C  
ATOM   1461  OD1 ASP B 189      -4.969  40.747   7.131  1.00 97.22           O  
ATOM   1462  OD2 ASP B 189      -5.698  41.154   9.158  1.00 97.22           O1-
ATOM   1463  N   ASP B 190      -0.674  43.121   8.029  1.00 97.77           N  
ATOM   1464  CA  ASP B 190       0.374  44.056   8.427  1.00 97.77           C  
ATOM   1465  C   ASP B 190       0.885  44.851   7.228  1.00 97.77           C  
ATOM   1466  O   ASP B 190       1.587  45.851   7.393  1.00 97.77           O  
ATOM   1467  CB  ASP B 190       1.531  43.313   9.097  1.00 97.77           C  
ATOM   1468  CG  ASP B 190       1.169  42.760  10.464  1.00 97.77           C  
ATOM   1469  OD1 ASP B 190       0.993  43.552  11.416  1.00 97.77           O  
ATOM   1470  OD2 ASP B 190       1.060  41.521  10.592  1.00 97.77           O1-
ATOM   1471  N   PHE B 191       0.475  44.448   6.099  1.00 98.11           N  
ATOM   1472  CA  PHE B 191       0.972  45.073   4.879  1.00 98.11           C  
ATOM   1473  C   PHE B 191      -0.175  45.671   4.072  1.00 98.11           C  
ATOM   1474  O   PHE B 191      -0.053  45.866   2.861  1.00 98.11           O  
ATOM   1475  CB  PHE B 191       1.739  44.057   4.027  1.00 98.11           C  
ATOM   1476  CG  PHE B 191       2.975  43.516   4.694  1.00 98.11           C  
ATOM   1477  CD1 PHE B 191       4.195  44.167   4.561  1.00 98.11           C  
ATOM   1478  CD2 PHE B 191       2.915  42.355   5.454  1.00 98.11           C  
ATOM   1479  CE1 PHE B 191       5.340  43.668   5.177  1.00 98.11           C  
ATOM   1480  CE2 PHE B 191       4.055  41.850   6.073  1.00 98.11           C  
ATOM   1481  CZ  PHE B 191       5.267  42.508   5.932  1.00 98.11           C  
ATOM   1482  N   GLY B 192      -1.302  45.772   4.702  1.00 97.27           N  
ATOM   1483  CA  GLY B 192      -2.422  46.474   4.096  1.00 97.27           C  
ATOM   1484  C   GLY B 192      -3.457  45.541   3.497  1.00 97.27           C  
ATOM   1485  O   GLY B 192      -4.284  45.961   2.685  1.00 97.27           O  
ATOM   1486  N   GLY B 193      -3.337  44.305   3.837  1.00 97.49           N  
ATOM   1487  CA  GLY B 193      -4.401  43.401   3.431  1.00 97.49           C  
ATOM   1488  C   GLY B 193      -5.714  43.665   4.144  1.00 97.49           C  
ATOM   1489  O   GLY B 193      -5.729  43.945   5.345  1.00 97.49           O  
ATOM   1490  N   LEU B 194      -6.841  43.625   3.386  1.00 95.52           N  
ATOM   1491  CA  LEU B 194      -8.143  43.905   3.981  1.00 95.52           C  
ATOM   1492  C   LEU B 194      -9.037  42.670   3.938  1.00 95.52           C  
ATOM   1493  O   LEU B 194      -9.391  42.118   4.982  1.00 95.52           O  
ATOM   1494  CB  LEU B 194      -8.825  45.069   3.256  1.00 95.52           C  
ATOM   1495  CG  LEU B 194      -8.133  46.429   3.358  1.00 95.52           C  
ATOM   1496  CD1 LEU B 194      -8.941  47.491   2.618  1.00 95.52           C  
ATOM   1497  CD2 LEU B 194      -7.937  46.821   4.819  1.00 95.52           C  
ATOM   1498  N   GLY B 195      -9.317  42.190   2.772  1.00 92.15           N  
ATOM   1499  CA  GLY B 195     -10.150  41.013   2.585  1.00 92.15           C  
ATOM   1500  C   GLY B 195     -11.622  41.277   2.841  1.00 92.15           C  
ATOM   1501  O   GLY B 195     -12.433  40.349   2.844  1.00 92.15           O  
ATOM   1502  N   ASP B 196     -12.120  42.435   3.147  1.00 81.23           N  
ATOM   1503  CA  ASP B 196     -13.504  42.721   3.511  1.00 81.23           C  
ATOM   1504  C   ASP B 196     -14.184  43.583   2.449  1.00 81.23           C  
ATOM   1505  O   ASP B 196     -15.398  43.791   2.495  1.00 81.23           O  
ATOM   1506  CB  ASP B 196     -13.568  43.416   4.872  1.00 81.23           C  
ATOM   1507  CG  ASP B 196     -12.779  44.713   4.914  1.00 81.23           C  
ATOM   1508  OD1 ASP B 196     -12.109  45.052   3.915  1.00 81.23           O  
ATOM   1509  OD2 ASP B 196     -12.825  45.400   5.958  1.00 81.23           O1-
ATOM   1510  N   ASP B 197     -13.436  44.146   1.504  1.00 85.71           N  
ATOM   1511  CA  ASP B 197     -13.966  44.997   0.443  1.00 85.71           C  
ATOM   1512  C   ASP B 197     -13.828  44.326  -0.921  1.00 85.71           C  
ATOM   1513  O   ASP B 197     -12.713  44.096  -1.396  1.00 85.71           O  
ATOM   1514  CB  ASP B 197     -13.255  46.352   0.437  1.00 85.71           C  
ATOM   1515  CG  ASP B 197     -13.850  47.330  -0.561  1.00 85.71           C  
ATOM   1516  OD1 ASP B 197     -14.682  46.917  -1.398  1.00 85.71           O  
ATOM   1517  OD2 ASP B 197     -13.481  48.523  -0.513  1.00 85.71           O1-
ATOM   1518  N   PRO B 198     -14.951  44.090  -1.504  1.00 88.08           N  
ATOM   1519  CA  PRO B 198     -14.899  43.358  -2.772  1.00 88.08           C  
ATOM   1520  C   PRO B 198     -14.195  44.142  -3.877  1.00 88.08           C  
ATOM   1521  O   PRO B 198     -13.764  43.559  -4.875  1.00 88.08           O  
ATOM   1522  CB  PRO B 198     -16.375  43.138  -3.113  1.00 88.08           C  
ATOM   1523  CG  PRO B 198     -17.117  44.079  -2.220  1.00 88.08           C  
ATOM   1524  CD  PRO B 198     -16.235  44.429  -1.056  1.00 88.08           C  
ATOM   1525  N   ASN B 199     -14.112  45.440  -3.705  1.00 91.14           N  
ATOM   1526  CA  ASN B 199     -13.497  46.253  -4.749  1.00 91.14           C  
ATOM   1527  C   ASN B 199     -12.044  46.582  -4.420  1.00 91.14           C  
ATOM   1528  O   ASN B 199     -11.367  47.262  -5.193  1.00 91.14           O  
ATOM   1529  CB  ASN B 199     -14.296  47.539  -4.968  1.00 91.14           C  
ATOM   1530  CG  ASN B 199     -15.689  47.277  -5.506  1.00 91.14           C  
ATOM   1531  ND2 ASN B 199     -16.664  48.040  -5.025  1.00 91.14           N  
ATOM   1532  OD1 ASN B 199     -15.888  46.396  -6.346  1.00 91.14           O  
ATOM   1533  N   TYR B 200     -11.561  46.085  -3.381  1.00 94.30           N  
ATOM   1534  CA  TYR B 200     -10.178  46.319  -2.981  1.00 94.30           C  
ATOM   1535  C   TYR B 200      -9.270  45.201  -3.478  1.00 94.30           C  
ATOM   1536  O   TYR B 200      -9.590  44.019  -3.329  1.00 94.30           O  
ATOM   1537  CB  TYR B 200     -10.072  46.439  -1.458  1.00 94.30           C  
ATOM   1538  CG  TYR B 200      -8.681  46.763  -0.970  1.00 94.30           C  
ATOM   1539  CD1 TYR B 200      -7.880  45.783  -0.387  1.00 94.30           C  
ATOM   1540  CD2 TYR B 200      -8.164  48.049  -1.090  1.00 94.30           C  
ATOM   1541  CE1 TYR B 200      -6.598  46.078   0.066  1.00 94.30           C  
ATOM   1542  CE2 TYR B 200      -6.884  48.354  -0.641  1.00 94.30           C  
ATOM   1543  CZ  TYR B 200      -6.109  47.364  -0.066  1.00 94.30           C  
ATOM   1544  OH  TYR B 200      -4.841  47.661   0.381  1.00 94.30           O  
ATOM   1545  N   ASP B 201      -8.114  45.500  -4.167  1.00 96.96           N  
ATOM   1546  CA  ASP B 201      -7.114  44.551  -4.647  1.00 96.96           C  
ATOM   1547  C   ASP B 201      -6.019  44.332  -3.606  1.00 96.96           C  
ATOM   1548  O   ASP B 201      -5.167  45.200  -3.402  1.00 96.96           O  
ATOM   1549  CB  ASP B 201      -6.501  45.037  -5.962  1.00 96.96           C  
ATOM   1550  CG  ASP B 201      -5.515  44.047  -6.558  1.00 96.96           C  
ATOM   1551  OD1 ASP B 201      -5.311  42.962  -5.972  1.00 96.96           O  
ATOM   1552  OD2 ASP B 201      -4.936  44.356  -7.622  1.00 96.96           O1-
ATOM   1553  N   ASP B 202      -6.000  43.179  -3.019  1.00 98.05           N  
ATOM   1554  CA  ASP B 202      -5.051  42.869  -1.954  1.00 98.05           C  
ATOM   1555  C   ASP B 202      -3.702  42.441  -2.528  1.00 98.05           C  
ATOM   1556  O   ASP B 202      -2.766  42.155  -1.779  1.00 98.05           O  
ATOM   1557  CB  ASP B 202      -5.606  41.773  -1.042  1.00 98.05           C  
ATOM   1558  CG  ASP B 202      -6.830  42.216  -0.260  1.00 98.05           C  
ATOM   1559  OD1 ASP B 202      -6.702  43.075   0.638  1.00 98.05           O  
ATOM   1560  OD2 ASP B 202      -7.932  41.699  -0.543  1.00 98.05           O1-
ATOM   1561  N   ALA B 203      -3.526  42.410  -3.777  1.00 98.37           N  
ATOM   1562  CA  ALA B 203      -2.295  41.924  -4.395  1.00 98.37           C  
ATOM   1563  C   ALA B 203      -1.083  42.705  -3.894  1.00 98.37           C  
ATOM   1564  O   ALA B 203      -0.035  42.121  -3.610  1.00 98.37           O  
ATOM   1565  CB  ALA B 203      -2.391  42.014  -5.916  1.00 98.37           C  
ATOM   1566  N   ASP B 204      -1.220  44.000  -3.790  1.00 97.77           N  
ATOM   1567  CA  ASP B 204      -0.094  44.817  -3.351  1.00 97.77           C  
ATOM   1568  C   ASP B 204       0.332  44.448  -1.931  1.00 97.77           C  
ATOM   1569  O   ASP B 204       1.522  44.465  -1.611  1.00 97.77           O  
ATOM   1570  CB  ASP B 204      -0.449  46.304  -3.423  1.00 97.77           C  
ATOM   1571  CG  ASP B 204      -0.456  46.843  -4.842  1.00 97.77           C  
ATOM   1572  OD1 ASP B 204       0.283  46.314  -5.700  1.00 97.77           O  
ATOM   1573  OD2 ASP B 204      -1.206  47.808  -5.105  1.00 97.77           O1-
ATOM   1574  N   ALA B 205      -0.625  44.108  -1.091  1.00 98.29           N  
ATOM   1575  CA  ALA B 205      -0.284  43.674   0.262  1.00 98.29           C  
ATOM   1576  C   ALA B 205       0.533  42.385   0.235  1.00 98.29           C  
ATOM   1577  O   ALA B 205       1.508  42.246   0.976  1.00 98.29           O  
ATOM   1578  CB  ALA B 205      -1.550  43.480   1.093  1.00 98.29           C  
ATOM   1579  N   PHE B 206       0.176  41.468  -0.591  1.00 98.59           N  
ATOM   1580  CA  PHE B 206       0.917  40.221  -0.735  1.00 98.59           C  
ATOM   1581  C   PHE B 206       2.331  40.486  -1.238  1.00 98.59           C  
ATOM   1582  O   PHE B 206       3.295  39.909  -0.729  1.00 98.59           O  
ATOM   1583  CB  PHE B 206       0.190  39.269  -1.691  1.00 98.59           C  
ATOM   1584  CG  PHE B 206      -0.944  38.516  -1.051  1.00 98.59           C  
ATOM   1585  CD1 PHE B 206      -0.778  37.200  -0.638  1.00 98.59           C  
ATOM   1586  CD2 PHE B 206      -2.179  39.125  -0.863  1.00 98.59           C  
ATOM   1587  CE1 PHE B 206      -1.827  36.501  -0.045  1.00 98.59           C  
ATOM   1588  CE2 PHE B 206      -3.231  38.432  -0.272  1.00 98.59           C  
ATOM   1589  CZ  PHE B 206      -3.053  37.120   0.136  1.00 98.59           C  
ATOM   1590  N   ILE B 207       2.439  41.334  -2.240  1.00 98.58           N  
ATOM   1591  CA  ILE B 207       3.735  41.667  -2.821  1.00 98.58           C  
ATOM   1592  C   ILE B 207       4.621  42.324  -1.764  1.00 98.58           C  
ATOM   1593  O   ILE B 207       5.786  41.953  -1.604  1.00 98.58           O  
ATOM   1594  CB  ILE B 207       3.584  42.597  -4.045  1.00 98.58           C  
ATOM   1595  CG1 ILE B 207       2.901  41.853  -5.199  1.00 98.58           C  
ATOM   1596  CG2 ILE B 207       4.947  43.146  -4.478  1.00 98.58           C  
ATOM   1597  CD1 ILE B 207       2.355  42.767  -6.288  1.00 98.58           C  
ATOM   1598  N   ARG B 208       4.107  43.241  -1.004  1.00 98.37           N  
ATOM   1599  CA  ARG B 208       4.859  43.918   0.048  1.00 98.37           C  
ATOM   1600  C   ARG B 208       5.309  42.932   1.120  1.00 98.37           C  
ATOM   1601  O   ARG B 208       6.452  42.985   1.580  1.00 98.37           O  
ATOM   1602  CB  ARG B 208       4.019  45.031   0.678  1.00 98.37           C  
ATOM   1603  CG  ARG B 208       3.795  46.226  -0.234  1.00 98.37           C  
ATOM   1604  CD  ARG B 208       2.764  47.188   0.339  1.00 98.37           C  
ATOM   1605  NE  ARG B 208       2.451  48.263  -0.598  1.00 98.37           N  
ATOM   1606  CZ  ARG B 208       1.226  48.718  -0.847  1.00 98.37           C  
ATOM   1607  NH1 ARG B 208       0.171  48.197  -0.231  1.00 98.37           N1+
ATOM   1608  NH2 ARG B 208       1.054  49.700  -1.719  1.00 98.37           N  
ATOM   1609  N   CYS B 209       4.400  42.103   1.435  1.00 98.11           N  
ATOM   1610  CA  CYS B 209       4.731  41.074   2.413  1.00 98.11           C  
ATOM   1611  C   CYS B 209       5.867  40.190   1.913  1.00 98.11           C  
ATOM   1612  O   CYS B 209       6.824  39.929   2.644  1.00 98.11           O  
ATOM   1613  CB  CYS B 209       3.505  40.215   2.724  1.00 98.11           C  
ATOM   1614  SG  CYS B 209       3.810  38.926   3.951  1.00 98.11           S  
ATOM   1615  N   ALA B 210       5.811  39.755   0.767  1.00 98.25           N  
ATOM   1616  CA  ALA B 210       6.819  38.886   0.166  1.00 98.25           C  
ATOM   1617  C   ALA B 210       8.174  39.583   0.098  1.00 98.25           C  
ATOM   1618  O   ALA B 210       9.217  38.942   0.251  1.00 98.25           O  
ATOM   1619  CB  ALA B 210       6.379  38.446  -1.229  1.00 98.25           C  
ATOM   1620  N   LEU B 211       8.180  40.867  -0.093  1.00 97.93           N  
ATOM   1621  CA  LEU B 211       9.405  41.638  -0.273  1.00 97.93           C  
ATOM   1622  C   LEU B 211      10.001  42.035   1.074  1.00 97.93           C  
ATOM   1623  O   LEU B 211      11.184  42.371   1.159  1.00 97.93           O  
ATOM   1624  CB  LEU B 211       9.132  42.890  -1.112  1.00 97.93           C  
ATOM   1625  CG  LEU B 211       8.906  42.667  -2.608  1.00 97.93           C  
ATOM   1626  CD1 LEU B 211       8.392  43.946  -3.262  1.00 97.93           C  
ATOM   1627  CD2 LEU B 211      10.192  42.197  -3.279  1.00 97.93           C  
ATOM   1628  N   SER B 212       9.257  41.994   2.086  1.00 98.05           N  
ATOM   1629  CA  SER B 212       9.707  42.503   3.377  1.00 98.05           C  
ATOM   1630  C   SER B 212      10.829  41.643   3.950  1.00 98.05           C  
ATOM   1631  O   SER B 212      10.728  40.414   3.970  1.00 98.05           O  
ATOM   1632  CB  SER B 212       8.543  42.561   4.367  1.00 98.05           C  
ATOM   1633  OG  SER B 212       9.004  42.885   5.667  1.00 98.05           O  
ATOM   1634  N   PRO B 213      11.852  42.219   4.430  1.00 96.16           N  
ATOM   1635  CA  PRO B 213      12.919  41.454   5.081  1.00 96.16           C  
ATOM   1636  C   PRO B 213      12.544  40.999   6.490  1.00 96.16           C  
ATOM   1637  O   PRO B 213      13.330  40.318   7.152  1.00 96.16           O  
ATOM   1638  CB  PRO B 213      14.088  42.442   5.119  1.00 96.16           C  
ATOM   1639  CG  PRO B 213      13.446  43.791   5.174  1.00 96.16           C  
ATOM   1640  CD  PRO B 213      12.176  43.748   4.373  1.00 96.16           C  
ATOM   1641  N   TYR B 214      11.330  41.313   6.953  1.00 96.58           N  
ATOM   1642  CA  TYR B 214      10.927  41.010   8.322  1.00 96.58           C  
ATOM   1643  C   TYR B 214       9.903  39.882   8.353  1.00 96.58           C  
ATOM   1644  O   TYR B 214       9.326  39.588   9.402  1.00 96.58           O  
ATOM   1645  CB  TYR B 214      10.352  42.257   9.002  1.00 96.58           C  
ATOM   1646  CG  TYR B 214      11.284  43.444   8.983  1.00 96.58           C  
ATOM   1647  CD1 TYR B 214      12.438  43.460   9.762  1.00 96.58           C  
ATOM   1648  CD2 TYR B 214      11.012  44.551   8.188  1.00 96.58           C  
ATOM   1649  CE1 TYR B 214      13.299  44.552   9.750  1.00 96.58           C  
ATOM   1650  CE2 TYR B 214      11.866  45.649   8.167  1.00 96.58           C  
ATOM   1651  CZ  TYR B 214      13.005  45.640   8.950  1.00 96.58           C  
ATOM   1652  OH  TYR B 214      13.854  46.724   8.934  1.00 96.58           O  
ATOM   1653  N   THR B 215       9.652  39.270   7.204  1.00 97.60           N  
ATOM   1654  CA  THR B 215       8.785  38.099   7.134  1.00 97.60           C  
ATOM   1655  C   THR B 215       9.604  36.831   6.908  1.00 97.60           C  
ATOM   1656  O   THR B 215      10.724  36.893   6.396  1.00 97.60           O  
ATOM   1657  CB  THR B 215       7.740  38.244   6.012  1.00 97.60           C  
ATOM   1658  CG2 THR B 215       6.775  39.389   6.304  1.00 97.60           C  
ATOM   1659  OG1 THR B 215       8.411  38.504   4.773  1.00 97.60           O  
ATOM   1660  N   GLY B 216       8.965  35.689   7.357  1.00 97.53           N  
ATOM   1661  CA  GLY B 216       9.694  34.430   7.347  1.00 97.53           C  
ATOM   1662  C   GLY B 216       9.536  33.659   6.051  1.00 97.53           C  
ATOM   1663  O   GLY B 216       9.559  34.246   4.967  1.00 97.53           O  
ATOM   1664  N   SER B 217       9.435  32.344   6.243  1.00 97.30           N  
ATOM   1665  CA  SER B 217       9.496  31.433   5.105  1.00 97.30           C  
ATOM   1666  C   SER B 217       8.178  31.417   4.338  1.00 97.30           C  
ATOM   1667  O   SER B 217       8.120  30.940   3.203  1.00 97.30           O  
ATOM   1668  CB  SER B 217       9.841  30.017   5.570  1.00 97.30           C  
ATOM   1669  OG  SER B 217      11.106  29.992   6.209  1.00 97.30           O  
ATOM   1670  N   ASN B 218       7.184  31.968   4.932  1.00 98.21           N  
ATOM   1671  CA  ASN B 218       5.867  31.882   4.310  1.00 98.21           C  
ATOM   1672  C   ASN B 218       5.110  33.202   4.416  1.00 98.21           C  
ATOM   1673  O   ASN B 218       5.384  34.011   5.305  1.00 98.21           O  
ATOM   1674  CB  ASN B 218       5.050  30.749   4.936  1.00 98.21           C  
ATOM   1675  CG  ASN B 218       5.717  29.396   4.786  1.00 98.21           C  
ATOM   1676  ND2 ASN B 218       5.654  28.585   5.835  1.00 98.21           N  
ATOM   1677  OD1 ASN B 218       6.285  29.083   3.736  1.00 98.21           O  
ATOM   1678  N   ILE B 219       4.221  33.392   3.440  1.00 98.38           N  
ATOM   1679  CA  ILE B 219       3.164  34.390   3.561  1.00 98.38           C  
ATOM   1680  C   ILE B 219       1.998  33.812   4.360  1.00 98.38           C  
ATOM   1681  O   ILE B 219       1.379  32.829   3.944  1.00 98.38           O  
ATOM   1682  CB  ILE B 219       2.679  34.870   2.175  1.00 98.38           C  
ATOM   1683  CG1 ILE B 219       3.842  35.481   1.384  1.00 98.38           C  
ATOM   1684  CG2 ILE B 219       1.531  35.873   2.323  1.00 98.38           C  
ATOM   1685  CD1 ILE B 219       3.547  35.679  -0.096  1.00 98.38           C  
ATOM   1686  N   TYR B 220       1.703  34.464   5.460  1.00 98.15           N  
ATOM   1687  CA  TYR B 220       0.625  33.977   6.314  1.00 98.15           C  
ATOM   1688  C   TYR B 220      -0.634  34.817   6.134  1.00 98.15           C  
ATOM   1689  O   TYR B 220      -0.574  36.048   6.150  1.00 98.15           O  
ATOM   1690  CB  TYR B 220       1.055  33.991   7.784  1.00 98.15           C  
ATOM   1691  CG  TYR B 220       1.985  32.862   8.155  1.00 98.15           C  
ATOM   1692  CD1 TYR B 220       1.491  31.669   8.678  1.00 98.15           C  
ATOM   1693  CD2 TYR B 220       3.360  32.985   7.984  1.00 98.15           C  
ATOM   1694  CE1 TYR B 220       2.344  30.626   9.023  1.00 98.15           C  
ATOM   1695  CE2 TYR B 220       4.223  31.949   8.326  1.00 98.15           C  
ATOM   1696  CZ  TYR B 220       3.706  30.775   8.843  1.00 98.15           C  
ATOM   1697  OH  TYR B 220       4.556  29.746   9.183  1.00 98.15           O  
ATOM   1698  N   LEU B 221      -1.717  34.119   5.957  1.00 98.14           N  
ATOM   1699  CA  LEU B 221      -3.030  34.756   5.966  1.00 98.14           C  
ATOM   1700  C   LEU B 221      -3.615  34.774   7.374  1.00 98.14           C  
ATOM   1701  O   LEU B 221      -3.194  33.999   8.236  1.00 98.14           O  
ATOM   1702  CB  LEU B 221      -3.984  34.031   5.014  1.00 98.14           C  
ATOM   1703  CG  LEU B 221      -3.464  33.774   3.598  1.00 98.14           C  
ATOM   1704  CD1 LEU B 221      -4.582  33.232   2.713  1.00 98.14           C  
ATOM   1705  CD2 LEU B 221      -2.877  35.050   3.005  1.00 98.14           C  
ATOM   1706  N   ALA B 222      -4.538  35.715   7.581  1.00 97.02           N  
ATOM   1707  CA  ALA B 222      -5.237  35.761   8.863  1.00 97.02           C  
ATOM   1708  C   ALA B 222      -6.239  34.617   8.982  1.00 97.02           C  
ATOM   1709  O   ALA B 222      -6.658  34.043   7.975  1.00 97.02           O  
ATOM   1710  CB  ALA B 222      -5.943  37.103   9.037  1.00 97.02           C  
ATOM   1711  N   ASN B 223      -6.595  34.285  10.225  1.00 96.58           N  
ATOM   1712  CA  ASN B 223      -7.627  33.271  10.419  1.00 96.58           C  
ATOM   1713  C   ASN B 223      -8.983  33.902  10.723  1.00 96.58           C  
ATOM   1714  O   ASN B 223      -9.969  33.193  10.934  1.00 96.58           O  
ATOM   1715  CB  ASN B 223      -7.228  32.305  11.536  1.00 96.58           C  
ATOM   1716  CG  ASN B 223      -7.247  32.956  12.905  1.00 96.58           C  
ATOM   1717  ND2 ASN B 223      -6.701  32.264  13.898  1.00 96.58           N  
ATOM   1718  OD1 ASN B 223      -7.749  34.071  13.069  1.00 96.58           O  
ATOM   1719  N   ARG B 224      -9.050  35.184  10.774  1.00 96.35           N  
ATOM   1720  CA  ARG B 224     -10.305  35.909  10.943  1.00 96.35           C  
ATOM   1721  C   ARG B 224     -11.215  35.718   9.735  1.00 96.35           C  
ATOM   1722  O   ARG B 224     -10.824  35.088   8.750  1.00 96.35           O  
ATOM   1723  CB  ARG B 224     -10.039  37.399  11.168  1.00 96.35           C  
ATOM   1724  CG  ARG B 224      -9.350  38.085  10.000  1.00 96.35           C  
ATOM   1725  CD  ARG B 224      -9.275  39.593  10.195  1.00 96.35           C  
ATOM   1726  NE  ARG B 224      -8.519  40.238   9.126  1.00 96.35           N  
ATOM   1727  CZ  ARG B 224      -9.037  40.645   7.970  1.00 96.35           C  
ATOM   1728  NH1 ARG B 224     -10.329  40.480   7.711  1.00 96.35           N1+
ATOM   1729  NH2 ARG B 224      -8.257  41.221   7.066  1.00 96.35           N  
ATOM   1730  N   GLN B 225     -12.406  36.178   9.930  1.00 97.05           N  
ATOM   1731  CA  GLN B 225     -13.235  36.232   8.731  1.00 97.05           C  
ATOM   1732  C   GLN B 225     -12.619  37.148   7.677  1.00 97.05           C  
ATOM   1733  O   GLN B 225     -12.329  38.314   7.953  1.00 97.05           O  
ATOM   1734  CB  GLN B 225     -14.648  36.705   9.075  1.00 97.05           C  
ATOM   1735  CG  GLN B 225     -15.643  36.554   7.932  1.00 97.05           C  
ATOM   1736  CD  GLN B 225     -15.593  37.712   6.954  1.00 97.05           C  
ATOM   1737  NE2 GLN B 225     -15.902  37.436   5.691  1.00 97.05           N  
ATOM   1738  OE1 GLN B 225     -15.281  38.847   7.330  1.00 97.05           O  
ATOM   1739  N   VAL B 226     -12.307  36.552   6.520  1.00 96.77           N  
ATOM   1740  CA  VAL B 226     -11.662  37.365   5.494  1.00 96.77           C  
ATOM   1741  C   VAL B 226     -11.809  36.691   4.132  1.00 96.77           C  
ATOM   1742  O   VAL B 226     -11.781  35.462   4.034  1.00 96.77           O  
ATOM   1743  CB  VAL B 226     -10.169  37.603   5.814  1.00 96.77           C  
ATOM   1744  CG1 VAL B 226      -9.402  36.282   5.823  1.00 96.77           C  
ATOM   1745  CG2 VAL B 226      -9.556  38.573   4.807  1.00 96.77           C  
ATOM   1746  N   GLU B 227     -12.024  37.444   3.135  1.00 97.35           N  
ATOM   1747  CA  GLU B 227     -11.926  37.081   1.724  1.00 97.35           C  
ATOM   1748  C   GLU B 227     -10.879  37.929   1.007  1.00 97.35           C  
ATOM   1749  O   GLU B 227     -11.200  38.980   0.449  1.00 97.35           O  
ATOM   1750  CB  GLU B 227     -13.285  37.229   1.035  1.00 97.35           C  
ATOM   1751  CG  GLU B 227     -14.376  36.352   1.631  1.00 97.35           C  
ATOM   1752  CD  GLU B 227     -15.735  36.559   0.980  1.00 97.35           C  
ATOM   1753  OE1 GLU B 227     -15.997  35.951  -0.082  1.00 97.35           O  
ATOM   1754  OE2 GLU B 227     -16.543  37.335   1.537  1.00 97.35           O1-
ATOM   1755  N   TYR B 228      -9.659  37.502   1.049  1.00 98.00           N  
ATOM   1756  CA  TYR B 228      -8.650  38.248   0.307  1.00 98.00           C  
ATOM   1757  C   TYR B 228      -8.880  38.132  -1.195  1.00 98.00           C  
ATOM   1758  O   TYR B 228      -9.244  37.063  -1.693  1.00 98.00           O  
ATOM   1759  CB  TYR B 228      -7.245  37.750   0.660  1.00 98.00           C  
ATOM   1760  CG  TYR B 228      -6.836  38.044   2.082  1.00 98.00           C  
ATOM   1761  CD1 TYR B 228      -6.581  39.349   2.499  1.00 98.00           C  
ATOM   1762  CD2 TYR B 228      -6.703  37.019   3.013  1.00 98.00           C  
ATOM   1763  CE1 TYR B 228      -6.202  39.625   3.808  1.00 98.00           C  
ATOM   1764  CE2 TYR B 228      -6.324  37.283   4.325  1.00 98.00           C  
ATOM   1765  CZ  TYR B 228      -6.077  38.587   4.713  1.00 98.00           C  
ATOM   1766  OH  TYR B 228      -5.702  38.855   6.010  1.00 98.00           O  
ATOM   1767  N   ARG B 229      -8.652  39.241  -1.918  1.00 98.21           N  
ATOM   1768  CA  ARG B 229      -8.836  39.266  -3.366  1.00 98.21           C  
ATOM   1769  C   ARG B 229      -7.618  39.861  -4.063  1.00 98.21           C  
ATOM   1770  O   ARG B 229      -7.110  40.906  -3.652  1.00 98.21           O  
ATOM   1771  CB  ARG B 229     -10.091  40.060  -3.735  1.00 98.21           C  
ATOM   1772  CG  ARG B 229     -11.380  39.462  -3.194  1.00 98.21           C  
ATOM   1773  CD  ARG B 229     -12.587  40.329  -3.524  1.00 98.21           C  
ATOM   1774  NE  ARG B 229     -13.831  39.722  -3.060  1.00 98.21           N  
ATOM   1775  CZ  ARG B 229     -14.349  39.889  -1.847  1.00 98.21           C  
ATOM   1776  NH1 ARG B 229     -13.738  40.652  -0.948  1.00 98.21           N1+
ATOM   1777  NH2 ARG B 229     -15.487  39.289  -1.529  1.00 98.21           N  
ATOM   1778  N   ILE B 230      -7.175  39.145  -5.045  1.00 98.28           N  
ATOM   1779  CA  ILE B 230      -6.100  39.723  -5.845  1.00 98.28           C  
ATOM   1780  C   ILE B 230      -6.569  39.902  -7.287  1.00 98.28           C  
ATOM   1781  O   ILE B 230      -7.323  39.077  -7.808  1.00 98.28           O  
ATOM   1782  CB  ILE B 230      -4.828  38.847  -5.799  1.00 98.28           C  
ATOM   1783  CG1 ILE B 230      -5.074  37.512  -6.511  1.00 98.28           C  
ATOM   1784  CG2 ILE B 230      -4.379  38.622  -4.353  1.00 98.28           C  
ATOM   1785  CD1 ILE B 230      -3.806  36.715  -6.787  1.00 98.28           C  
ATOM   1786  N   ASN B 231      -6.127  41.020  -7.948  1.00 97.85           N  
ATOM   1787  CA  ASN B 231      -6.473  41.358  -9.325  1.00 97.85           C  
ATOM   1788  C   ASN B 231      -5.229  41.513 -10.194  1.00 97.85           C  
ATOM   1789  O   ASN B 231      -5.298  42.068 -11.292  1.00 97.85           O  
ATOM   1790  CB  ASN B 231      -7.315  42.635  -9.369  1.00 97.85           C  
ATOM   1791  CG  ASN B 231      -8.659  42.472  -8.688  1.00 97.85           C  
ATOM   1792  ND2 ASN B 231      -9.699  42.230  -9.477  1.00 97.85           N  
ATOM   1793  OD1 ASN B 231      -8.763  42.564  -7.462  1.00 97.85           O  
ATOM   1794  N   LYS B 232      -4.115  41.076  -9.652  1.00 98.00           N  
ATOM   1795  CA  LYS B 232      -2.872  41.080 -10.419  1.00 98.00           C  
ATOM   1796  C   LYS B 232      -1.890  40.045  -9.880  1.00 98.00           C  
ATOM   1797  O   LYS B 232      -2.044  39.561  -8.757  1.00 98.00           O  
ATOM   1798  CB  LYS B 232      -2.233  42.470 -10.399  1.00 98.00           C  
ATOM   1799  CG  LYS B 232      -1.729  42.899  -9.029  1.00 98.00           C  
ATOM   1800  CD  LYS B 232      -1.128  44.298  -9.067  1.00 98.00           C  
ATOM   1801  CE  LYS B 232      -0.705  44.764  -7.681  1.00 98.00           C  
ATOM   1802  NZ  LYS B 232      -0.330  46.210  -7.673  1.00 98.00           N1+
ATOM   1803  N   GLN B 233      -0.882  39.705 -10.715  1.00 98.63           N  
ATOM   1804  CA  GLN B 233       0.095  38.673 -10.384  1.00 98.63           C  
ATOM   1805  C   GLN B 233       0.868  39.033  -9.119  1.00 98.63           C  
ATOM   1806  O   GLN B 233       1.268  40.184  -8.935  1.00 98.63           O  
ATOM   1807  CB  GLN B 233       1.064  38.458 -11.548  1.00 98.63           C  
ATOM   1808  CG  GLN B 233       2.043  37.313 -11.328  1.00 98.63           C  
ATOM   1809  CD  GLN B 233       2.920  37.050 -12.539  1.00 98.63           C  
ATOM   1810  NE2 GLN B 233       2.545  36.057 -13.338  1.00 98.63           N  
ATOM   1811  OE1 GLN B 233       3.925  37.735 -12.754  1.00 98.63           O  
ATOM   1812  N   VAL B 234       1.046  38.045  -8.243  1.00 98.80           N  
ATOM   1813  CA  VAL B 234       1.827  38.171  -7.017  1.00 98.80           C  
ATOM   1814  C   VAL B 234       3.109  37.350  -7.134  1.00 98.80           C  
ATOM   1815  O   VAL B 234       3.059  36.135  -7.338  1.00 98.80           O  
ATOM   1816  CB  VAL B 234       1.018  37.723  -5.779  1.00 98.80           C  
ATOM   1817  CG1 VAL B 234       1.916  37.648  -4.546  1.00 98.80           C  
ATOM   1818  CG2 VAL B 234      -0.153  38.674  -5.535  1.00 98.80           C  
ATOM   1819  N   ASP B 235       4.243  37.926  -7.065  1.00 98.71           N  
ATOM   1820  CA  ASP B 235       5.523  37.237  -6.925  1.00 98.71           C  
ATOM   1821  C   ASP B 235       5.833  36.947  -5.459  1.00 98.71           C  
ATOM   1822  O   ASP B 235       6.120  37.864  -4.686  1.00 98.71           O  
ATOM   1823  CB  ASP B 235       6.649  38.066  -7.547  1.00 98.71           C  
ATOM   1824  CG  ASP B 235       7.965  37.313  -7.624  1.00 98.71           C  
ATOM   1825  OD1 ASP B 235       8.113  36.271  -6.950  1.00 98.71           O  
ATOM   1826  OD2 ASP B 235       8.865  37.768  -8.364  1.00 98.71           O1-
ATOM   1827  N   CYS B 236       5.899  35.737  -5.092  1.00 98.45           N  
ATOM   1828  CA  CYS B 236       6.051  35.332  -3.699  1.00 98.45           C  
ATOM   1829  C   CYS B 236       7.511  35.392  -3.269  1.00 98.45           C  
ATOM   1830  O   CYS B 236       7.822  35.237  -2.086  1.00 98.45           O  
ATOM   1831  CB  CYS B 236       5.506  33.919  -3.489  1.00 98.45           C  
ATOM   1832  SG  CYS B 236       3.725  33.779  -3.752  1.00 98.45           S  
ATOM   1833  N   LYS B 237       8.393  35.494  -4.198  1.00 97.93           N  
ATOM   1834  CA  LYS B 237       9.816  35.645  -3.912  1.00 97.93           C  
ATOM   1835  C   LYS B 237      10.347  34.455  -3.119  1.00 97.93           C  
ATOM   1836  O   LYS B 237      11.152  34.623  -2.200  1.00 97.93           O  
ATOM   1837  CB  LYS B 237      10.074  36.943  -3.145  1.00 97.93           C  
ATOM   1838  CG  LYS B 237       9.749  38.203  -3.933  1.00 97.93           C  
ATOM   1839  CD  LYS B 237      10.676  38.368  -5.131  1.00 97.93           C  
ATOM   1840  CE  LYS B 237      10.417  39.678  -5.863  1.00 97.93           C  
ATOM   1841  NZ  LYS B 237      11.392  39.895  -6.973  1.00 97.93           N1+
ATOM   1842  N   GLY B 238       9.849  33.275  -3.395  1.00 97.51           N  
ATOM   1843  CA  GLY B 238      10.347  32.057  -2.776  1.00 97.51           C  
ATOM   1844  C   GLY B 238       9.691  31.754  -1.442  1.00 97.51           C  
ATOM   1845  O   GLY B 238      10.097  30.825  -0.741  1.00 97.51           O  
ATOM   1846  N   LYS B 239       8.681  32.524  -1.020  1.00 98.36           N  
ATOM   1847  CA  LYS B 239       7.942  32.250   0.209  1.00 98.36           C  
ATOM   1848  C   LYS B 239       6.709  31.396  -0.070  1.00 98.36           C  
ATOM   1849  O   LYS B 239       6.045  31.570  -1.094  1.00 98.36           O  
ATOM   1850  CB  LYS B 239       7.532  33.556   0.891  1.00 98.36           C  
ATOM   1851  CG  LYS B 239       8.701  34.458   1.256  1.00 98.36           C  
ATOM   1852  CD  LYS B 239       8.239  35.691   2.022  1.00 98.36           C  
ATOM   1853  CE  LYS B 239       9.397  36.634   2.316  1.00 98.36           C  
ATOM   1854  NZ  LYS B 239       9.242  37.305   3.642  1.00 98.36           N1+
ATOM   1855  N   GLY B 240       6.403  30.501   0.873  1.00 98.43           N  
ATOM   1856  CA  GLY B 240       5.196  29.696   0.764  1.00 98.43           C  
ATOM   1857  C   GLY B 240       3.937  30.453   1.141  1.00 98.43           C  
ATOM   1858  O   GLY B 240       3.988  31.653   1.421  1.00 98.43           O  
ATOM   1859  N   ILE B 241       2.853  29.718   1.134  1.00 98.65           N  
ATOM   1860  CA  ILE B 241       1.579  30.320   1.513  1.00 98.65           C  
ATOM   1861  C   ILE B 241       0.883  29.442   2.551  1.00 98.65           C  
ATOM   1862  O   ILE B 241       0.632  28.260   2.306  1.00 98.65           O  
ATOM   1863  CB  ILE B 241       0.664  30.527   0.286  1.00 98.65           C  
ATOM   1864  CG1 ILE B 241       1.364  31.402  -0.761  1.00 98.65           C  
ATOM   1865  CG2 ILE B 241      -0.674  31.142   0.708  1.00 98.65           C  
ATOM   1866  CD1 ILE B 241       0.593  31.542  -2.066  1.00 98.65           C  
ATOM   1867  N   VAL B 242       0.577  30.030   3.674  1.00 98.40           N  
ATOM   1868  CA  VAL B 242      -0.166  29.350   4.730  1.00 98.40           C  
ATOM   1869  C   VAL B 242      -1.458  30.110   5.025  1.00 98.40           C  
ATOM   1870  O   VAL B 242      -1.423  31.281   5.409  1.00 98.40           O  
ATOM   1871  CB  VAL B 242       0.676  29.212   6.018  1.00 98.40           C  
ATOM   1872  CG1 VAL B 242      -0.128  28.520   7.118  1.00 98.40           C  
ATOM   1873  CG2 VAL B 242       1.966  28.445   5.732  1.00 98.40           C  
ATOM   1874  N   GLY B 243      -2.576  29.416   4.858  1.00 98.06           N  
ATOM   1875  CA  GLY B 243      -3.863  30.084   4.969  1.00 98.06           C  
ATOM   1876  C   GLY B 243      -4.499  29.929   6.337  1.00 98.06           C  
ATOM   1877  O   GLY B 243      -3.817  29.607   7.312  1.00 98.06           O  
ATOM   1878  N   GLY B 244      -5.761  30.302   6.378  1.00 96.06           N  
ATOM   1879  CA  GLY B 244      -6.498  30.314   7.632  1.00 96.06           C  
ATOM   1880  C   GLY B 244      -7.223  29.011   7.910  1.00 96.06           C  
ATOM   1881  O   GLY B 244      -8.023  28.927   8.845  1.00 96.06           O  
ATOM   1882  N   GLY B 245      -6.923  28.033   7.030  1.00 93.89           N  
ATOM   1883  CA  GLY B 245      -7.542  26.744   7.294  1.00 93.89           C  
ATOM   1884  C   GLY B 245      -8.143  26.106   6.056  1.00 93.89           C  
ATOM   1885  O   GLY B 245      -8.138  26.704   4.978  1.00 93.89           O  
ATOM   1886  N   PHE B 246      -8.668  24.868   6.293  1.00 89.11           N  
ATOM   1887  CA  PHE B 246      -9.375  24.071   5.298  1.00 89.11           C  
ATOM   1888  C   PHE B 246     -10.884  24.189   5.483  1.00 89.11           C  
ATOM   1889  O   PHE B 246     -11.380  24.168   6.611  1.00 89.11           O  
ATOM   1890  CB  PHE B 246      -8.950  22.602   5.383  1.00 89.11           C  
ATOM   1891  CG  PHE B 246      -9.619  21.716   4.367  1.00 89.11           C  
ATOM   1892  CD1 PHE B 246     -10.849  21.129   4.639  1.00 89.11           C  
ATOM   1893  CD2 PHE B 246      -9.018  21.470   3.140  1.00 89.11           C  
ATOM   1894  CE1 PHE B 246     -11.470  20.308   3.701  1.00 89.11           C  
ATOM   1895  CE2 PHE B 246      -9.633  20.651   2.197  1.00 89.11           C  
ATOM   1896  CZ  PHE B 246     -10.859  20.071   2.480  1.00 89.11           C  
ATOM   1897  N   SER B 247     -11.668  24.352   4.345  1.00 91.49           N  
ATOM   1898  CA  SER B 247     -13.127  24.337   4.378  1.00 91.49           C  
ATOM   1899  C   SER B 247     -13.704  23.775   3.083  1.00 91.49           C  
ATOM   1900  O   SER B 247     -12.967  23.518   2.129  1.00 91.49           O  
ATOM   1901  CB  SER B 247     -13.673  25.745   4.621  1.00 91.49           C  
ATOM   1902  OG  SER B 247     -13.272  26.625   3.584  1.00 91.49           O  
ATOM   1903  N   ARG B 248     -14.934  23.554   3.092  1.00 93.54           N  
ATOM   1904  CA  ARG B 248     -15.595  22.945   1.942  1.00 93.54           C  
ATOM   1905  C   ARG B 248     -15.741  23.945   0.801  1.00 93.54           C  
ATOM   1906  O   ARG B 248     -15.582  25.151   1.001  1.00 93.54           O  
ATOM   1907  CB  ARG B 248     -16.968  22.398   2.339  1.00 93.54           C  
ATOM   1908  CG  ARG B 248     -16.907  21.206   3.282  1.00 93.54           C  
ATOM   1909  CD  ARG B 248     -18.289  20.622   3.542  1.00 93.54           C  
ATOM   1910  NE  ARG B 248     -18.295  19.755   4.717  1.00 93.54           N  
ATOM   1911  CZ  ARG B 248     -18.918  20.031   5.859  1.00 93.54           C  
ATOM   1912  NH1 ARG B 248     -19.601  21.161   6.004  1.00 93.54           N1+
ATOM   1913  NH2 ARG B 248     -18.858  19.171   6.865  1.00 93.54           N  
ATOM   1914  N   GLN B 249     -16.041  23.395  -0.266  1.00 91.69           N  
ATOM   1915  CA  GLN B 249     -16.122  24.201  -1.480  1.00 91.69           C  
ATOM   1916  C   GLN B 249     -17.534  24.739  -1.690  1.00 91.69           C  
ATOM   1917  O   GLN B 249     -18.209  24.368  -2.652  1.00 91.69           O  
ATOM   1918  CB  GLN B 249     -15.685  23.384  -2.697  1.00 91.69           C  
ATOM   1919  CG  GLN B 249     -16.581  22.188  -2.989  1.00 91.69           C  
ATOM   1920  CD  GLN B 249     -16.325  21.021  -2.054  1.00 91.69           C  
ATOM   1921  NE2 GLN B 249     -16.820  19.845  -2.424  1.00 91.69           N  
ATOM   1922  OE1 GLN B 249     -15.687  21.175  -1.008  1.00 91.69           O  
ATOM   1923  N   ASN B 250     -17.904  25.727  -0.928  1.00 94.34           N  
ATOM   1924  CA  ASN B 250     -19.188  26.400  -1.091  1.00 94.34           C  
ATOM   1925  C   ASN B 250     -19.104  27.872  -0.697  1.00 94.34           C  
ATOM   1926  O   ASN B 250     -18.114  28.305  -0.106  1.00 94.34           O  
ATOM   1927  CB  ASN B 250     -20.272  25.693  -0.273  1.00 94.34           C  
ATOM   1928  CG  ASN B 250     -19.968  25.681   1.212  1.00 94.34           C  
ATOM   1929  ND2 ASN B 250     -19.939  24.492   1.802  1.00 94.34           N  
ATOM   1930  OD1 ASN B 250     -19.762  26.732   1.825  1.00 94.34           O  
ATOM   1931  N   ALA B 251     -20.120  28.577  -0.992  1.00 95.06           N  
ATOM   1932  CA  ALA B 251     -20.134  30.028  -0.832  1.00 95.06           C  
ATOM   1933  C   ALA B 251     -20.037  30.418   0.640  1.00 95.06           C  
ATOM   1934  O   ALA B 251     -19.369  31.395   0.988  1.00 95.06           O  
ATOM   1935  CB  ALA B 251     -21.395  30.621  -1.455  1.00 95.06           C  
ATOM   1936  N   THR B 252     -20.591  29.634   1.444  1.00 95.55           N  
ATOM   1937  CA  THR B 252     -20.589  29.937   2.871  1.00 95.55           C  
ATOM   1938  C   THR B 252     -19.180  29.823   3.446  1.00 95.55           C  
ATOM   1939  O   THR B 252     -18.723  30.714   4.164  1.00 95.55           O  
ATOM   1940  CB  THR B 252     -21.538  29.000   3.641  1.00 95.55           C  
ATOM   1941  CG2 THR B 252     -21.534  29.319   5.133  1.00 95.55           C  
ATOM   1942  OG1 THR B 252     -22.870  29.157   3.135  1.00 95.55           O  
ATOM   1943  N   ALA B 253     -18.558  28.814   3.054  1.00 95.94           N  
ATOM   1944  CA  ALA B 253     -17.193  28.604   3.530  1.00 95.94           C  
ATOM   1945  C   ALA B 253     -16.247  29.660   2.964  1.00 95.94           C  
ATOM   1946  O   ALA B 253     -15.397  30.189   3.684  1.00 95.94           O  
ATOM   1947  CB  ALA B 253     -16.709  27.205   3.156  1.00 95.94           C  
ATOM   1948  N   TYR B 254     -16.424  29.976   1.720  1.00 96.56           N  
ATOM   1949  CA  TYR B 254     -15.596  31.002   1.097  1.00 96.56           C  
ATOM   1950  C   TYR B 254     -15.753  32.338   1.814  1.00 96.56           C  
ATOM   1951  O   TYR B 254     -14.780  33.078   1.981  1.00 96.56           O  
ATOM   1952  CB  TYR B 254     -15.956  31.159  -0.384  1.00 96.56           C  
ATOM   1953  CG  TYR B 254     -15.798  29.889  -1.184  1.00 96.56           C  
ATOM   1954  CD1 TYR B 254     -14.947  28.873  -0.755  1.00 96.56           C  
ATOM   1955  CD2 TYR B 254     -16.497  29.703  -2.372  1.00 96.56           C  
ATOM   1956  CE1 TYR B 254     -14.796  27.702  -1.490  1.00 96.56           C  
ATOM   1957  CE2 TYR B 254     -16.354  28.536  -3.115  1.00 96.56           C  
ATOM   1958  CZ  TYR B 254     -15.503  27.543  -2.667  1.00 96.56           C  
ATOM   1959  OH  TYR B 254     -15.357  26.386  -3.399  1.00 96.56           O  
ATOM   1960  N   ALA B 255     -16.917  32.586   2.246  1.00 96.43           N  
ATOM   1961  CA  ALA B 255     -17.196  33.855   2.913  1.00 96.43           C  
ATOM   1962  C   ALA B 255     -16.561  33.898   4.300  1.00 96.43           C  
ATOM   1963  O   ALA B 255     -16.315  34.977   4.844  1.00 96.43           O  
ATOM   1964  CB  ALA B 255     -18.703  34.083   3.013  1.00 96.43           C  
ATOM   1965  N   MET B 256     -16.284  32.796   4.836  1.00 96.97           N  
ATOM   1966  CA  MET B 256     -15.668  32.746   6.159  1.00 96.97           C  
ATOM   1967  C   MET B 256     -14.171  33.020   6.073  1.00 96.97           C  
ATOM   1968  O   MET B 256     -13.647  33.866   6.800  1.00 96.97           O  
ATOM   1969  CB  MET B 256     -15.914  31.386   6.816  1.00 96.97           C  
ATOM   1970  CG  MET B 256     -17.346  31.180   7.282  1.00 96.97           C  
ATOM   1971  SD  MET B 256     -17.559  29.625   8.233  1.00 96.97           S  
ATOM   1972  CE  MET B 256     -19.329  29.329   7.970  1.00 96.97           C  
ATOM   1973  N   ASN B 257     -13.516  32.349   5.101  1.00 97.68           N  
ATOM   1974  CA  ASN B 257     -12.082  32.539   4.911  1.00 97.68           C  
ATOM   1975  C   ASN B 257     -11.611  31.960   3.580  1.00 97.68           C  
ATOM   1976  O   ASN B 257     -11.698  30.751   3.359  1.00 97.68           O  
ATOM   1977  CB  ASN B 257     -11.299  31.914   6.068  1.00 97.68           C  
ATOM   1978  CG  ASN B 257      -9.848  32.352   6.096  1.00 97.68           C  
ATOM   1979  ND2 ASN B 257      -9.502  33.197   7.059  1.00 97.68           N  
ATOM   1980  OD1 ASN B 257      -9.045  31.934   5.258  1.00 97.68           O  
ATOM   1981  N   SER B 258     -11.126  32.843   2.718  1.00 98.13           N  
ATOM   1982  CA  SER B 258     -10.664  32.382   1.413  1.00 98.13           C  
ATOM   1983  C   SER B 258      -9.707  33.386   0.779  1.00 98.13           C  
ATOM   1984  O   SER B 258      -9.634  34.539   1.209  1.00 98.13           O  
ATOM   1985  CB  SER B 258     -11.851  32.138   0.480  1.00 98.13           C  
ATOM   1986  OG  SER B 258     -12.572  33.338   0.257  1.00 98.13           O  
ATOM   1987  N   LEU B 259      -8.897  32.905  -0.048  1.00 98.35           N  
ATOM   1988  CA  LEU B 259      -8.088  33.685  -0.978  1.00 98.35           C  
ATOM   1989  C   LEU B 259      -8.638  33.582  -2.396  1.00 98.35           C  
ATOM   1990  O   LEU B 259      -8.666  32.495  -2.978  1.00 98.35           O  
ATOM   1991  CB  LEU B 259      -6.632  33.215  -0.947  1.00 98.35           C  
ATOM   1992  CG  LEU B 259      -5.679  33.892  -1.934  1.00 98.35           C  
ATOM   1993  CD1 LEU B 259      -5.694  35.404  -1.732  1.00 98.35           C  
ATOM   1994  CD2 LEU B 259      -4.266  33.341  -1.778  1.00 98.35           C  
ATOM   1995  N   LYS B 260      -9.082  34.726  -2.962  1.00 98.03           N  
ATOM   1996  CA  LYS B 260      -9.754  34.740  -4.258  1.00 98.03           C  
ATOM   1997  C   LYS B 260      -8.886  35.409  -5.320  1.00 98.03           C  
ATOM   1998  O   LYS B 260      -8.233  36.419  -5.050  1.00 98.03           O  
ATOM   1999  CB  LYS B 260     -11.102  35.456  -4.156  1.00 98.03           C  
ATOM   2000  CG  LYS B 260     -12.103  34.764  -3.244  1.00 98.03           C  
ATOM   2001  CD  LYS B 260     -13.429  35.514  -3.197  1.00 98.03           C  
ATOM   2002  CE  LYS B 260     -14.462  34.773  -2.359  1.00 98.03           C  
ATOM   2003  NZ  LYS B 260     -15.785  35.465  -2.373  1.00 98.03           N1+
ATOM   2004  N   VAL B 261      -8.842  34.800  -6.421  1.00 98.42           N  
ATOM   2005  CA  VAL B 261      -8.179  35.371  -7.589  1.00 98.42           C  
ATOM   2006  C   VAL B 261      -9.225  35.848  -8.594  1.00 98.42           C  
ATOM   2007  O   VAL B 261     -10.061  35.064  -9.049  1.00 98.42           O  
ATOM   2008  CB  VAL B 261      -7.225  34.355  -8.254  1.00 98.42           C  
ATOM   2009  CG1 VAL B 261      -6.585  34.954  -9.505  1.00 98.42           C  
ATOM   2010  CG2 VAL B 261      -6.152  33.905  -7.265  1.00 98.42           C  
ATOM   2011  N   ARG B 262      -9.101  37.108  -8.937  1.00 97.76           N  
ATOM   2012  CA  ARG B 262     -10.100  37.759  -9.777  1.00 97.76           C  
ATOM   2013  C   ARG B 262      -9.468  38.315 -11.049  1.00 97.76           C  
ATOM   2014  O   ARG B 262      -8.243  38.326 -11.186  1.00 97.76           O  
ATOM   2015  CB  ARG B 262     -10.803  38.880  -9.008  1.00 97.76           C  
ATOM   2016  CG  ARG B 262     -11.548  38.405  -7.771  1.00 97.76           C  
ATOM   2017  CD  ARG B 262     -12.477  39.480  -7.225  1.00 97.76           C  
ATOM   2018  NE  ARG B 262     -11.737  40.656  -6.778  1.00 97.76           N  
ATOM   2019  CZ  ARG B 262     -12.291  41.815  -6.432  1.00 97.76           C  
ATOM   2020  NH1 ARG B 262     -13.609  41.976  -6.475  1.00 97.76           N1+
ATOM   2021  NH2 ARG B 262     -11.523  42.820  -6.039  1.00 97.76           N  
ATOM   2022  N   PRO B 263     -10.399  38.704 -12.008  1.00 97.55           N  
ATOM   2023  CA  PRO B 263      -9.842  39.250 -13.248  1.00 97.55           C  
ATOM   2024  C   PRO B 263      -8.954  40.470 -13.009  1.00 97.55           C  
ATOM   2025  O   PRO B 263      -9.247  41.289 -12.134  1.00 97.55           O  
ATOM   2026  CB  PRO B 263     -11.085  39.630 -14.056  1.00 97.55           C  
ATOM   2027  CG  PRO B 263     -12.161  38.724 -13.551  1.00 97.55           C  
ATOM   2028  CD  PRO B 263     -11.961  38.522 -12.076  1.00 97.55           C  
ATOM   2029  N   GLY B 264      -7.839  40.505 -13.658  1.00 97.56           N  
ATOM   2030  CA  GLY B 264      -6.866  41.582 -13.561  1.00 97.56           C  
ATOM   2031  C   GLY B 264      -5.648  41.366 -14.439  1.00 97.56           C  
ATOM   2032  O   GLY B 264      -5.762  40.845 -15.550  1.00 97.56           O  
ATOM   2033  N   ASP B 265      -4.449  41.907 -14.030  1.00 98.02           N  
ATOM   2034  CA  ASP B 265      -3.223  41.815 -14.817  1.00 98.02           C  
ATOM   2035  C   ASP B 265      -2.318  40.702 -14.295  1.00 98.02           C  
ATOM   2036  O   ASP B 265      -1.668  40.857 -13.259  1.00 98.02           O  
ATOM   2037  CB  ASP B 265      -2.475  43.150 -14.804  1.00 98.02           C  
ATOM   2038  CG  ASP B 265      -1.227  43.139 -15.669  1.00 98.02           C  
ATOM   2039  OD1 ASP B 265      -1.019  42.167 -16.428  1.00 98.02           O  
ATOM   2040  OD2 ASP B 265      -0.443  44.109 -15.590  1.00 98.02           O1-
ATOM   2041  N   TYR B 266      -2.241  39.674 -15.062  1.00 98.41           N  
ATOM   2042  CA  TYR B 266      -1.398  38.535 -14.716  1.00 98.41           C  
ATOM   2043  C   TYR B 266      -0.349  38.287 -15.793  1.00 98.41           C  
ATOM   2044  O   TYR B 266       0.162  37.172 -15.926  1.00 98.41           O  
ATOM   2045  CB  TYR B 266      -2.249  37.277 -14.516  1.00 98.41           C  
ATOM   2046  CG  TYR B 266      -3.304  37.422 -13.447  1.00 98.41           C  
ATOM   2047  CD1 TYR B 266      -2.992  37.230 -12.103  1.00 98.41           C  
ATOM   2048  CD2 TYR B 266      -4.615  37.749 -13.778  1.00 98.41           C  
ATOM   2049  CE1 TYR B 266      -3.962  37.361 -11.114  1.00 98.41           C  
ATOM   2050  CE2 TYR B 266      -5.592  37.882 -12.797  1.00 98.41           C  
ATOM   2051  CZ  TYR B 266      -5.257  37.687 -11.470  1.00 98.41           C  
ATOM   2052  OH  TYR B 266      -6.221  37.817 -10.496  1.00 98.41           O  
ATOM   2053  N   SER B 267      -0.073  39.250 -16.527  1.00 97.85           N  
ATOM   2054  CA  SER B 267       0.906  39.138 -17.604  1.00 97.85           C  
ATOM   2055  C   SER B 267       2.328  39.085 -17.054  1.00 97.85           C  
ATOM   2056  O   SER B 267       2.611  39.649 -15.995  1.00 97.85           O  
ATOM   2057  CB  SER B 267       0.770  40.310 -18.576  1.00 97.85           C  
ATOM   2058  OG  SER B 267       1.064  41.537 -17.930  1.00 97.85           O  
ATOM   2059  N   ASN B 268       3.186  38.338 -17.695  1.00 98.09           N  
ATOM   2060  CA  ASN B 268       4.604  38.201 -17.380  1.00 98.09           C  
ATOM   2061  C   ASN B 268       5.438  37.974 -18.637  1.00 98.09           C  
ATOM   2062  O   ASN B 268       5.031  37.231 -19.532  1.00 98.09           O  
ATOM   2063  CB  ASN B 268       4.825  37.062 -16.383  1.00 98.09           C  
ATOM   2064  CG  ASN B 268       6.151  37.172 -15.655  1.00 98.09           C  
ATOM   2065  ND2 ASN B 268       6.093  37.356 -14.342  1.00 98.09           N  
ATOM   2066  OD1 ASN B 268       7.218  37.092 -16.269  1.00 98.09           O  
ATOM   2067  N   SER B 269       6.568  38.607 -18.751  1.00 97.41           N  
ATOM   2068  CA  SER B 269       7.433  38.461 -19.917  1.00 97.41           C  
ATOM   2069  C   SER B 269       8.022  37.057 -19.997  1.00 97.41           C  
ATOM   2070  O   SER B 269       8.341  36.573 -21.085  1.00 97.41           O  
ATOM   2071  CB  SER B 269       8.560  39.494 -19.880  1.00 97.41           C  
ATOM   2072  OG  SER B 269       9.329  39.358 -18.698  1.00 97.41           O  
ATOM   2073  N   ASN B 270       8.256  36.486 -18.849  1.00 97.73           N  
ATOM   2074  CA  ASN B 270       8.632  35.076 -18.814  1.00 97.73           C  
ATOM   2075  C   ASN B 270       7.433  34.170 -19.078  1.00 97.73           C  
ATOM   2076  O   ASN B 270       6.518  34.088 -18.256  1.00 97.73           O  
ATOM   2077  CB  ASN B 270       9.277  34.725 -17.472  1.00 97.73           C  
ATOM   2078  CG  ASN B 270       9.781  33.296 -17.421  1.00 97.73           C  
ATOM   2079  ND2 ASN B 270      10.743  33.038 -16.544  1.00 97.73           N  
ATOM   2080  OD1 ASN B 270       9.309  32.432 -18.165  1.00 97.73           O  
ATOM   2081  N   THR B 271       7.442  33.484 -20.155  1.00 96.48           N  
ATOM   2082  CA  THR B 271       6.308  32.697 -20.625  1.00 96.48           C  
ATOM   2083  C   THR B 271       5.947  31.612 -19.615  1.00 96.48           C  
ATOM   2084  O   THR B 271       4.787  31.206 -19.520  1.00 96.48           O  
ATOM   2085  CB  THR B 271       6.604  32.051 -21.992  1.00 96.48           C  
ATOM   2086  CG2 THR B 271       6.790  33.111 -23.072  1.00 96.48           C  
ATOM   2087  OG1 THR B 271       7.801  31.269 -21.895  1.00 96.48           O  
ATOM   2088  N   LEU B 272       6.872  31.177 -18.876  1.00 96.85           N  
ATOM   2089  CA  LEU B 272       6.625  30.127 -17.894  1.00 96.85           C  
ATOM   2090  C   LEU B 272       5.863  30.676 -16.692  1.00 96.85           C  
ATOM   2091  O   LEU B 272       5.319  29.909 -15.894  1.00 96.85           O  
ATOM   2092  CB  LEU B 272       7.945  29.501 -17.434  1.00 96.85           C  
ATOM   2093  CG  LEU B 272       8.797  28.843 -18.520  1.00 96.85           C  
ATOM   2094  CD1 LEU B 272      10.107  28.332 -17.928  1.00 96.85           C  
ATOM   2095  CD2 LEU B 272       8.029  27.709 -19.190  1.00 96.85           C  
ATOM   2096  N   LEU B 273       5.787  31.956 -16.593  1.00 97.98           N  
ATOM   2097  CA  LEU B 273       5.138  32.603 -15.459  1.00 97.98           C  
ATOM   2098  C   LEU B 273       3.895  33.365 -15.907  1.00 97.98           C  
ATOM   2099  O   LEU B 273       3.162  33.909 -15.077  1.00 97.98           O  
ATOM   2100  CB  LEU B 273       6.109  33.556 -14.757  1.00 97.98           C  
ATOM   2101  CG  LEU B 273       7.417  32.942 -14.254  1.00 97.98           C  
ATOM   2102  CD1 LEU B 273       8.291  34.012 -13.609  1.00 97.98           C  
ATOM   2103  CD2 LEU B 273       7.133  31.811 -13.271  1.00 97.98           C  
ATOM   2104  N   ASN B 274       3.689  33.488 -17.208  1.00 97.98           N  
ATOM   2105  CA  ASN B 274       2.570  34.251 -17.752  1.00 97.98           C  
ATOM   2106  C   ASN B 274       1.231  33.607 -17.404  1.00 97.98           C  
ATOM   2107  O   ASN B 274       1.102  32.382 -17.426  1.00 97.98           O  
ATOM   2108  CB  ASN B 274       2.710  34.402 -19.268  1.00 97.98           C  
ATOM   2109  CG  ASN B 274       1.734  35.407 -19.847  1.00 97.98           C  
ATOM   2110  ND2 ASN B 274       1.078  35.035 -20.940  1.00 97.98           N  
ATOM   2111  OD1 ASN B 274       1.572  36.510 -19.317  1.00 97.98           O  
ATOM   2112  N   ASN B 275       0.238  34.469 -17.036  1.00 98.41           N  
ATOM   2113  CA  ASN B 275      -1.125  34.057 -16.721  1.00 98.41           C  
ATOM   2114  C   ASN B 275      -1.167  33.147 -15.496  1.00 98.41           C  
ATOM   2115  O   ASN B 275      -1.889  32.149 -15.484  1.00 98.41           O  
ATOM   2116  CB  ASN B 275      -1.767  33.359 -17.922  1.00 98.41           C  
ATOM   2117  CG  ASN B 275      -2.102  34.321 -19.045  1.00 98.41           C  
ATOM   2118  ND2 ASN B 275      -2.298  33.787 -20.245  1.00 98.41           N  
ATOM   2119  OD1 ASN B 275      -2.184  35.534 -18.836  1.00 98.41           O  
ATOM   2120  N   VAL B 276      -0.301  33.375 -14.588  1.00 98.76           N  
ATOM   2121  CA  VAL B 276      -0.302  32.683 -13.303  1.00 98.76           C  
ATOM   2122  C   VAL B 276      -0.534  33.686 -12.176  1.00 98.76           C  
ATOM   2123  O   VAL B 276       0.054  34.770 -12.170  1.00 98.76           O  
ATOM   2124  CB  VAL B 276       1.020  31.917 -13.071  1.00 98.76           C  
ATOM   2125  CG1 VAL B 276       0.965  31.129 -11.764  1.00 98.76           C  
ATOM   2126  CG2 VAL B 276       1.311  30.987 -14.247  1.00 98.76           C  
ATOM   2127  N   ALA B 277      -1.329  33.346 -11.266  1.00 98.83           N  
ATOM   2128  CA  ALA B 277      -1.698  34.264 -10.192  1.00 98.83           C  
ATOM   2129  C   ALA B 277      -0.550  34.439  -9.201  1.00 98.83           C  
ATOM   2130  O   ALA B 277      -0.095  35.559  -8.960  1.00 98.83           O  
ATOM   2131  CB  ALA B 277      -2.948  33.765  -9.470  1.00 98.83           C  
ATOM   2132  N   PHE B 278      -0.020  33.314  -8.579  1.00 98.86           N  
ATOM   2133  CA  PHE B 278       1.098  33.318  -7.643  1.00 98.86           C  
ATOM   2134  C   PHE B 278       2.317  32.638  -8.254  1.00 98.86           C  
ATOM   2135  O   PHE B 278       2.286  31.440  -8.545  1.00 98.86           O  
ATOM   2136  CB  PHE B 278       0.709  32.622  -6.335  1.00 98.86           C  
ATOM   2137  CG  PHE B 278      -0.416  33.298  -5.599  1.00 98.86           C  
ATOM   2138  CD1 PHE B 278      -0.156  34.307  -4.680  1.00 98.86           C  
ATOM   2139  CD2 PHE B 278      -1.734  32.925  -5.826  1.00 98.86           C  
ATOM   2140  CE1 PHE B 278      -1.195  34.935  -3.996  1.00 98.86           C  
ATOM   2141  CE2 PHE B 278      -2.778  33.548  -5.148  1.00 98.86           C  
ATOM   2142  CZ  PHE B 278      -2.506  34.552  -4.232  1.00 98.86           C  
ATOM   2143  N   ILE B 279       3.377  33.416  -8.452  1.00 98.79           N  
ATOM   2144  CA  ILE B 279       4.587  32.874  -9.061  1.00 98.79           C  
ATOM   2145  C   ILE B 279       5.701  32.802  -8.019  1.00 98.79           C  
ATOM   2146  O   ILE B 279       5.659  33.504  -7.006  1.00 98.79           O  
ATOM   2147  CB  ILE B 279       5.039  33.721 -10.271  1.00 98.79           C  
ATOM   2148  CG1 ILE B 279       5.334  35.161  -9.835  1.00 98.79           C  
ATOM   2149  CG2 ILE B 279       3.980  33.690 -11.377  1.00 98.79           C  
ATOM   2150  CD1 ILE B 279       5.989  36.013 -10.914  1.00 98.79           C  
ATOM   2151  N   ASN B 280       6.680  31.883  -8.210  1.00 98.21           N  
ATOM   2152  CA  ASN B 280       7.826  31.681  -7.330  1.00 98.21           C  
ATOM   2153  C   ASN B 280       7.387  31.334  -5.910  1.00 98.21           C  
ATOM   2154  O   ASN B 280       7.934  31.863  -4.940  1.00 98.21           O  
ATOM   2155  CB  ASN B 280       8.721  32.922  -7.321  1.00 98.21           C  
ATOM   2156  CG  ASN B 280       9.278  33.250  -8.692  1.00 98.21           C  
ATOM   2157  ND2 ASN B 280       9.304  34.533  -9.030  1.00 98.21           N  
ATOM   2158  OD1 ASN B 280       9.682  32.356  -9.442  1.00 98.21           O  
ATOM   2159  N   VAL B 281       6.326  30.533  -5.872  1.00 98.49           N  
ATOM   2160  CA  VAL B 281       5.858  30.060  -4.573  1.00 98.49           C  
ATOM   2161  C   VAL B 281       6.935  29.197  -3.919  1.00 98.49           C  
ATOM   2162  O   VAL B 281       7.580  28.386  -4.587  1.00 98.49           O  
ATOM   2163  CB  VAL B 281       4.541  29.263  -4.700  1.00 98.49           C  
ATOM   2164  CG1 VAL B 281       4.090  28.743  -3.336  1.00 98.49           C  
ATOM   2165  CG2 VAL B 281       3.452  30.130  -5.331  1.00 98.49           C  
ATOM   2166  N   GLY B 282       7.103  29.351  -2.593  1.00 97.65           N  
ATOM   2167  CA  GLY B 282       8.129  28.638  -1.849  1.00 97.65           C  
ATOM   2168  C   GLY B 282       7.812  27.167  -1.657  1.00 97.65           C  
ATOM   2169  O   GLY B 282       7.081  26.575  -2.454  1.00 97.65           O  
ATOM   2170  N   ALA B 283       8.353  26.583  -0.639  1.00 97.95           N  
ATOM   2171  CA  ALA B 283       8.401  25.132  -0.484  1.00 97.95           C  
ATOM   2172  C   ALA B 283       7.132  24.610   0.183  1.00 97.95           C  
ATOM   2173  O   ALA B 283       6.919  23.397   0.264  1.00 97.95           O  
ATOM   2174  CB  ALA B 283       9.630  24.723   0.325  1.00 97.95           C  
ATOM   2175  N   GLU B 284       6.238  25.512   0.586  1.00 98.26           N  
ATOM   2176  CA  GLU B 284       5.106  25.051   1.385  1.00 98.26           C  
ATOM   2177  C   GLU B 284       3.827  25.795   1.010  1.00 98.26           C  
ATOM   2178  O   GLU B 284       3.821  27.024   0.921  1.00 98.26           O  
ATOM   2179  CB  GLU B 284       5.397  25.222   2.878  1.00 98.26           C  
ATOM   2180  CG  GLU B 284       4.264  24.757   3.782  1.00 98.26           C  
ATOM   2181  CD  GLU B 284       4.570  24.925   5.262  1.00 98.26           C  
ATOM   2182  OE1 GLU B 284       3.854  24.333   6.101  1.00 98.26           O  
ATOM   2183  OE2 GLU B 284       5.533  25.656   5.585  1.00 98.26           O1-
ATOM   2184  N   VAL B 285       2.769  25.035   0.760  1.00 98.56           N  
ATOM   2185  CA  VAL B 285       1.385  25.498   0.740  1.00 98.56           C  
ATOM   2186  C   VAL B 285       0.549  24.671   1.715  1.00 98.56           C  
ATOM   2187  O   VAL B 285       0.517  23.442   1.627  1.00 98.56           O  
ATOM   2188  CB  VAL B 285       0.781  25.419  -0.680  1.00 98.56           C  
ATOM   2189  CG1 VAL B 285      -0.688  25.838  -0.665  1.00 98.56           C  
ATOM   2190  CG2 VAL B 285       1.579  26.289  -1.648  1.00 98.56           C  
ATOM   2191  N   ARG B 286      -0.078  25.333   2.629  1.00 98.01           N  
ATOM   2192  CA  ARG B 286      -0.778  24.588   3.671  1.00 98.01           C  
ATOM   2193  C   ARG B 286      -2.014  25.344   4.147  1.00 98.01           C  
ATOM   2194  O   ARG B 286      -2.017  26.576   4.190  1.00 98.01           O  
ATOM   2195  CB  ARG B 286       0.154  24.311   4.853  1.00 98.01           C  
ATOM   2196  CG  ARG B 286      -0.498  23.529   5.982  1.00 98.01           C  
ATOM   2197  CD  ARG B 286       0.530  23.017   6.981  1.00 98.01           C  
ATOM   2198  NE  ARG B 286       1.368  24.097   7.494  1.00 98.01           N  
ATOM   2199  CZ  ARG B 286       1.145  24.756   8.627  1.00 98.01           C  
ATOM   2200  NH1 ARG B 286       0.101  24.457   9.392  1.00 98.01           N1+
ATOM   2201  NH2 ARG B 286       1.972  25.722   9.000  1.00 98.01           N  
ATOM   2202  N   ASP B 287      -3.082  24.595   4.544  1.00 97.84           N  
ATOM   2203  CA  ASP B 287      -4.279  25.116   5.197  1.00 97.84           C  
ATOM   2204  C   ASP B 287      -4.913  26.233   4.371  1.00 97.84           C  
ATOM   2205  O   ASP B 287      -5.183  27.318   4.890  1.00 97.84           O  
ATOM   2206  CB  ASP B 287      -3.946  25.623   6.601  1.00 97.84           C  
ATOM   2207  CG  ASP B 287      -3.327  24.556   7.487  1.00 97.84           C  
ATOM   2208  OD1 ASP B 287      -3.695  23.368   7.358  1.00 97.84           O  
ATOM   2209  OD2 ASP B 287      -2.466  24.906   8.322  1.00 97.84           O1-
ATOM   2210  N   LEU B 288      -5.213  25.878   3.149  1.00 97.80           N  
ATOM   2211  CA  LEU B 288      -5.571  26.949   2.226  1.00 97.80           C  
ATOM   2212  C   LEU B 288      -6.917  26.671   1.566  1.00 97.80           C  
ATOM   2213  O   LEU B 288      -7.194  25.539   1.164  1.00 97.80           O  
ATOM   2214  CB  LEU B 288      -4.490  27.118   1.155  1.00 97.80           C  
ATOM   2215  CG  LEU B 288      -4.705  28.247   0.146  1.00 97.80           C  
ATOM   2216  CD1 LEU B 288      -4.619  29.602   0.841  1.00 97.80           C  
ATOM   2217  CD2 LEU B 288      -3.686  28.155  -0.985  1.00 97.80           C  
ATOM   2218  N   GLN B 289      -7.791  27.694   1.528  1.00 98.24           N  
ATOM   2219  CA  GLN B 289      -8.951  27.766   0.647  1.00 98.24           C  
ATOM   2220  C   GLN B 289      -8.715  28.752  -0.494  1.00 98.24           C  
ATOM   2221  O   GLN B 289      -8.788  29.967  -0.296  1.00 98.24           O  
ATOM   2222  CB  GLN B 289     -10.201  28.163   1.434  1.00 98.24           C  
ATOM   2223  CG  GLN B 289     -11.449  28.309   0.574  1.00 98.24           C  
ATOM   2224  CD  GLN B 289     -11.908  26.992  -0.023  1.00 98.24           C  
ATOM   2225  NE2 GLN B 289     -12.855  26.338   0.642  1.00 98.24           N  
ATOM   2226  OE1 GLN B 289     -11.417  26.566  -1.073  1.00 98.24           O  
ATOM   2227  N   LEU B 290      -8.368  28.234  -1.689  1.00 98.42           N  
ATOM   2228  CA  LEU B 290      -8.037  29.048  -2.853  1.00 98.42           C  
ATOM   2229  C   LEU B 290      -9.131  28.951  -3.912  1.00 98.42           C  
ATOM   2230  O   LEU B 290      -9.484  27.852  -4.347  1.00 98.42           O  
ATOM   2231  CB  LEU B 290      -6.695  28.613  -3.448  1.00 98.42           C  
ATOM   2232  CG  LEU B 290      -6.220  29.382  -4.682  1.00 98.42           C  
ATOM   2233  CD1 LEU B 290      -5.941  30.838  -4.324  1.00 98.42           C  
ATOM   2234  CD2 LEU B 290      -4.978  28.725  -5.276  1.00 98.42           C  
ATOM   2235  N   VAL B 291      -9.579  30.156  -4.385  1.00 98.14           N  
ATOM   2236  CA  VAL B 291     -10.767  30.147  -5.232  1.00 98.14           C  
ATOM   2237  C   VAL B 291     -10.557  31.075  -6.427  1.00 98.14           C  
ATOM   2238  O   VAL B 291     -10.126  32.219  -6.265  1.00 98.14           O  
ATOM   2239  CB  VAL B 291     -12.028  30.569  -4.446  1.00 98.14           C  
ATOM   2240  CG1 VAL B 291     -13.272  30.473  -5.328  1.00 98.14           C  
ATOM   2241  CG2 VAL B 291     -12.189  29.707  -3.195  1.00 98.14           C  
ATOM   2242  N   SER B 292     -10.909  30.540  -7.590  1.00 97.32           N  
ATOM   2243  CA  SER B 292     -11.024  31.379  -8.779  1.00 97.32           C  
ATOM   2244  C   SER B 292     -12.393  32.047  -8.854  1.00 97.32           C  
ATOM   2245  O   SER B 292     -13.422  31.382  -8.717  1.00 97.32           O  
ATOM   2246  CB  SER B 292     -10.780  30.553 -10.043  1.00 97.32           C  
ATOM   2247  OG  SER B 292     -11.279  31.226 -11.186  1.00 97.32           O  
ATOM   2248  N   GLU B 293     -12.371  33.256  -8.999  1.00 95.82           N  
ATOM   2249  CA  GLU B 293     -13.603  34.007  -9.219  1.00 95.82           C  
ATOM   2250  C   GLU B 293     -13.588  34.707 -10.575  1.00 95.82           C  
ATOM   2251  O   GLU B 293     -13.225  35.881 -10.670  1.00 95.82           O  
ATOM   2252  CB  GLU B 293     -13.815  35.031  -8.101  1.00 95.82           C  
ATOM   2253  CG  GLU B 293     -15.204  35.655  -8.094  1.00 95.82           C  
ATOM   2254  CD  GLU B 293     -15.431  36.599  -6.925  1.00 95.82           C  
ATOM   2255  OE1 GLU B 293     -15.094  37.800  -7.040  1.00 95.82           O  
ATOM   2256  OE2 GLU B 293     -15.948  36.135  -5.884  1.00 95.82           O1-
ATOM   2257  N   GLY B 294     -13.871  33.967 -11.639  1.00 95.65           N  
ATOM   2258  CA  GLY B 294     -14.014  34.538 -12.969  1.00 95.65           C  
ATOM   2259  C   GLY B 294     -12.743  34.456 -13.794  1.00 95.65           C  
ATOM   2260  O   GLY B 294     -12.582  35.190 -14.771  1.00 95.65           O  
ATOM   2261  N   VAL B 295     -11.747  33.543 -13.417  1.00 95.19           N  
ATOM   2262  CA  VAL B 295     -10.494  33.541 -14.165  1.00 95.19           C  
ATOM   2263  C   VAL B 295     -10.149  32.116 -14.591  1.00 95.19           C  
ATOM   2264  O   VAL B 295      -9.044  31.857 -15.075  1.00 95.19           O  
ATOM   2265  CB  VAL B 295      -9.337  34.145 -13.337  1.00 95.19           C  
ATOM   2266  CG1 VAL B 295      -9.566  35.636 -13.097  1.00 95.19           C  
ATOM   2267  CG2 VAL B 295      -9.189  33.404 -12.009  1.00 95.19           C  
ATOM   2268  N   SER B 296     -10.957  31.208 -14.505  1.00 93.34           N  
ATOM   2269  CA  SER B 296     -10.706  29.782 -14.682  1.00 93.34           C  
ATOM   2270  C   SER B 296     -10.281  29.469 -16.113  1.00 93.34           C  
ATOM   2271  O   SER B 296      -9.620  28.459 -16.364  1.00 93.34           O  
ATOM   2272  CB  SER B 296     -11.949  28.969 -14.321  1.00 93.34           C  
ATOM   2273  OG  SER B 296     -12.267  29.118 -12.948  1.00 93.34           O  
ATOM   2274  N   GLU B 297     -10.576  30.231 -17.044  1.00 95.22           N  
ATOM   2275  CA  GLU B 297     -10.354  29.913 -18.451  1.00 95.22           C  
ATOM   2276  C   GLU B 297      -8.890  30.103 -18.836  1.00 95.22           C  
ATOM   2277  O   GLU B 297      -8.398  29.458 -19.764  1.00 95.22           O  
ATOM   2278  CB  GLU B 297     -11.250  30.775 -19.345  1.00 95.22           C  
ATOM   2279  CG  GLU B 297     -12.731  30.446 -19.232  1.00 95.22           C  
ATOM   2280  CD  GLU B 297     -13.589  31.184 -20.247  1.00 95.22           C  
ATOM   2281  OE1 GLU B 297     -14.814  30.934 -20.304  1.00 95.22           O  
ATOM   2282  OE2 GLU B 297     -13.031  32.020 -20.993  1.00 95.22           O1-
ATOM   2283  N   ASN B 298      -8.211  30.967 -18.103  1.00 95.29           N  
ATOM   2284  CA  ASN B 298      -6.903  31.260 -18.678  1.00 95.29           C  
ATOM   2285  C   ASN B 298      -5.862  31.527 -17.596  1.00 95.29           C  
ATOM   2286  O   ASN B 298      -4.683  31.723 -17.897  1.00 95.29           O  
ATOM   2287  CB  ASN B 298      -6.992  32.451 -19.635  1.00 95.29           C  
ATOM   2288  CG  ASN B 298      -7.699  33.642 -19.021  1.00 95.29           C  
ATOM   2289  ND2 ASN B 298      -7.643  34.781 -19.701  1.00 95.29           N  
ATOM   2290  OD1 ASN B 298      -8.290  33.541 -17.942  1.00 95.29           O  
ATOM   2291  N   ILE B 299      -6.220  31.645 -16.296  1.00 98.59           N  
ATOM   2292  CA  ILE B 299      -5.250  31.971 -15.257  1.00 98.59           C  
ATOM   2293  C   ILE B 299      -4.990  30.741 -14.389  1.00 98.59           C  
ATOM   2294  O   ILE B 299      -5.928  30.126 -13.877  1.00 98.59           O  
ATOM   2295  CB  ILE B 299      -5.733  33.150 -14.383  1.00 98.59           C  
ATOM   2296  CG1 ILE B 299      -6.079  34.358 -15.261  1.00 98.59           C  
ATOM   2297  CG2 ILE B 299      -4.674  33.518 -13.339  1.00 98.59           C  
ATOM   2298  CD1 ILE B 299      -4.921  34.855 -16.116  1.00 98.59           C  
ATOM   2299  N   SER B 300      -3.732  30.360 -14.276  1.00 98.76           N  
ATOM   2300  CA  SER B 300      -3.322  29.302 -13.358  1.00 98.76           C  
ATOM   2301  C   SER B 300      -3.123  29.841 -11.946  1.00 98.76           C  
ATOM   2302  O   SER B 300      -2.857  31.031 -11.762  1.00 98.76           O  
ATOM   2303  CB  SER B 300      -2.034  28.639 -13.846  1.00 98.76           C  
ATOM   2304  OG  SER B 300      -2.234  28.012 -15.101  1.00 98.76           O  
ATOM   2305  N   GLY B 301      -3.292  29.012 -10.977  1.00 98.77           N  
ATOM   2306  CA  GLY B 301      -3.276  29.442  -9.588  1.00 98.77           C  
ATOM   2307  C   GLY B 301      -1.875  29.614  -9.033  1.00 98.77           C  
ATOM   2308  O   GLY B 301      -1.375  30.737  -8.932  1.00 98.77           O  
ATOM   2309  N   LEU B 302      -1.181  28.429  -8.781  1.00 98.85           N  
ATOM   2310  CA  LEU B 302       0.099  28.409  -8.083  1.00 98.85           C  
ATOM   2311  C   LEU B 302       1.197  27.840  -8.976  1.00 98.85           C  
ATOM   2312  O   LEU B 302       1.111  26.692  -9.417  1.00 98.85           O  
ATOM   2313  CB  LEU B 302      -0.005  27.587  -6.795  1.00 98.85           C  
ATOM   2314  CG  LEU B 302      -1.139  27.962  -5.841  1.00 98.85           C  
ATOM   2315  CD1 LEU B 302      -1.329  26.875  -4.789  1.00 98.85           C  
ATOM   2316  CD2 LEU B 302      -0.861  29.309  -5.182  1.00 98.85           C  
ATOM   2317  N   LYS B 303       2.212  28.673  -9.305  1.00 98.56           N  
ATOM   2318  CA  LYS B 303       3.422  28.112  -9.899  1.00 98.56           C  
ATOM   2319  C   LYS B 303       4.456  27.778  -8.828  1.00 98.56           C  
ATOM   2320  O   LYS B 303       5.011  28.676  -8.191  1.00 98.56           O  
ATOM   2321  CB  LYS B 303       4.019  29.084 -10.918  1.00 98.56           C  
ATOM   2322  CG  LYS B 303       5.145  28.491 -11.753  1.00 98.56           C  
ATOM   2323  CD  LYS B 303       6.290  29.480 -11.930  1.00 98.56           C  
ATOM   2324  CE  LYS B 303       7.418  28.887 -12.764  1.00 98.56           C  
ATOM   2325  NZ  LYS B 303       8.307  28.007 -11.949  1.00 98.56           N1+
ATOM   2326  N   VAL B 304       4.725  26.511  -8.592  1.00 98.31           N  
ATOM   2327  CA  VAL B 304       5.639  26.036  -7.558  1.00 98.31           C  
ATOM   2328  C   VAL B 304       6.838  25.346  -8.206  1.00 98.31           C  
ATOM   2329  O   VAL B 304       6.843  25.101  -9.414  1.00 98.31           O  
ATOM   2330  CB  VAL B 304       4.935  25.072  -6.577  1.00 98.31           C  
ATOM   2331  CG1 VAL B 304       3.659  25.702  -6.023  1.00 98.31           C  
ATOM   2332  CG2 VAL B 304       4.624  23.744  -7.266  1.00 98.31           C  
ATOM   2333  N   ASP B 305       7.865  25.078  -7.332  1.00 97.35           N  
ATOM   2334  CA  ASP B 305       9.002  24.273  -7.765  1.00 97.35           C  
ATOM   2335  C   ASP B 305       8.778  22.794  -7.457  1.00 97.35           C  
ATOM   2336  O   ASP B 305       8.197  22.451  -6.425  1.00 97.35           O  
ATOM   2337  CB  ASP B 305      10.290  24.760  -7.097  1.00 97.35           C  
ATOM   2338  CG  ASP B 305      11.543  24.197  -7.745  1.00 97.35           C  
ATOM   2339  OD1 ASP B 305      11.970  23.081  -7.379  1.00 97.35           O  
ATOM   2340  OD2 ASP B 305      12.111  24.878  -8.627  1.00 97.35           O1-
ATOM   2341  N   GLY B 306       9.330  21.928  -8.328  1.00 97.97           N  
ATOM   2342  CA  GLY B 306       9.070  20.502  -8.214  1.00 97.97           C  
ATOM   2343  C   GLY B 306       9.968  19.810  -7.206  1.00 97.97           C  
ATOM   2344  O   GLY B 306       9.727  18.658  -6.840  1.00 97.97           O  
ATOM   2345  N   TYR B 307      10.920  20.505  -6.709  1.00 97.53           N  
ATOM   2346  CA  TYR B 307      11.874  19.888  -5.794  1.00 97.53           C  
ATOM   2347  C   TYR B 307      11.530  20.215  -4.345  1.00 97.53           C  
ATOM   2348  O   TYR B 307      11.361  21.384  -3.990  1.00 97.53           O  
ATOM   2349  CB  TYR B 307      13.299  20.351  -6.110  1.00 97.53           C  
ATOM   2350  CG  TYR B 307      14.325  19.889  -5.103  1.00 97.53           C  
ATOM   2351  CD1 TYR B 307      14.962  20.799  -4.262  1.00 97.53           C  
ATOM   2352  CD2 TYR B 307      14.658  18.544  -4.991  1.00 97.53           C  
ATOM   2353  CE1 TYR B 307      15.909  20.378  -3.334  1.00 97.53           C  
ATOM   2354  CE2 TYR B 307      15.604  18.112  -4.066  1.00 97.53           C  
ATOM   2355  CZ  TYR B 307      16.223  19.035  -3.244  1.00 97.53           C  
ATOM   2356  OH  TYR B 307      17.159  18.613  -2.327  1.00 97.53           O  
ATOM   2357  N   ASN B 308      11.445  19.206  -3.474  1.00 97.85           N  
ATOM   2358  CA  ASN B 308      11.225  19.315  -2.036  1.00 97.85           C  
ATOM   2359  C   ASN B 308      10.102  20.296  -1.714  1.00 97.85           C  
ATOM   2360  O   ASN B 308      10.337  21.331  -1.086  1.00 97.85           O  
ATOM   2361  CB  ASN B 308      12.514  19.730  -1.325  1.00 97.85           C  
ATOM   2362  CG  ASN B 308      12.419  19.598   0.182  1.00 97.85           C  
ATOM   2363  ND2 ASN B 308      13.318  20.267   0.894  1.00 97.85           N  
ATOM   2364  OD1 ASN B 308      11.546  18.899   0.702  1.00 97.85           O  
ATOM   2365  N   PHE B 309       8.933  19.875  -2.103  1.00 98.22           N  
ATOM   2366  CA  PHE B 309       7.733  20.692  -1.960  1.00 98.22           C  
ATOM   2367  C   PHE B 309       6.650  19.935  -1.201  1.00 98.22           C  
ATOM   2368  O   PHE B 309       6.509  18.720  -1.357  1.00 98.22           O  
ATOM   2369  CB  PHE B 309       7.208  21.122  -3.333  1.00 98.22           C  
ATOM   2370  CG  PHE B 309       5.893  21.852  -3.279  1.00 98.22           C  
ATOM   2371  CD1 PHE B 309       4.704  21.195  -3.574  1.00 98.22           C  
ATOM   2372  CD2 PHE B 309       5.846  23.196  -2.932  1.00 98.22           C  
ATOM   2373  CE1 PHE B 309       3.486  21.869  -3.524  1.00 98.22           C  
ATOM   2374  CE2 PHE B 309       4.632  23.876  -2.880  1.00 98.22           C  
ATOM   2375  CZ  PHE B 309       3.453  23.210  -3.177  1.00 98.22           C  
ATOM   2376  N   THR B 310       5.866  20.732  -0.333  1.00 98.39           N  
ATOM   2377  CA  THR B 310       4.728  20.149   0.369  1.00 98.39           C  
ATOM   2378  C   THR B 310       3.473  20.990   0.156  1.00 98.39           C  
ATOM   2379  O   THR B 310       3.519  22.219   0.250  1.00 98.39           O  
ATOM   2380  CB  THR B 310       5.011  20.017   1.877  1.00 98.39           C  
ATOM   2381  CG2 THR B 310       6.286  19.220   2.130  1.00 98.39           C  
ATOM   2382  OG1 THR B 310       5.156  21.324   2.447  1.00 98.39           O  
ATOM   2383  N   LEU B 311       2.426  20.370  -0.240  1.00 98.55           N  
ATOM   2384  CA  LEU B 311       1.077  20.928  -0.241  1.00 98.55           C  
ATOM   2385  C   LEU B 311       0.131  20.063   0.585  1.00 98.55           C  
ATOM   2386  O   LEU B 311      -0.056  18.881   0.288  1.00 98.55           O  
ATOM   2387  CB  LEU B 311       0.551  21.055  -1.673  1.00 98.55           C  
ATOM   2388  CG  LEU B 311      -0.761  21.822  -1.848  1.00 98.55           C  
ATOM   2389  CD1 LEU B 311      -0.865  22.377  -3.265  1.00 98.55           C  
ATOM   2390  CD2 LEU B 311      -1.951  20.924  -1.531  1.00 98.55           C  
ATOM   2391  N   SER B 312      -0.495  20.689   1.608  1.00 98.02           N  
ATOM   2392  CA  SER B 312      -1.328  19.885   2.497  1.00 98.02           C  
ATOM   2393  C   SER B 312      -2.534  20.677   2.991  1.00 98.02           C  
ATOM   2394  O   SER B 312      -2.431  21.878   3.249  1.00 98.02           O  
ATOM   2395  CB  SER B 312      -0.513  19.385   3.690  1.00 98.02           C  
ATOM   2396  OG  SER B 312      -0.169  20.458   4.549  1.00 98.02           O  
ATOM   2397  N   ASN B 313      -3.622  19.941   3.085  1.00 97.92           N  
ATOM   2398  CA  ASN B 313      -4.842  20.474   3.682  1.00 97.92           C  
ATOM   2399  C   ASN B 313      -5.322  21.726   2.953  1.00 97.92           C  
ATOM   2400  O   ASN B 313      -5.476  22.785   3.564  1.00 97.92           O  
ATOM   2401  CB  ASN B 313      -4.626  20.775   5.167  1.00 97.92           C  
ATOM   2402  CG  ASN B 313      -5.923  20.813   5.949  1.00 97.92           C  
ATOM   2403  ND2 ASN B 313      -6.023  21.749   6.886  1.00 97.92           N  
ATOM   2404  OD1 ASN B 313      -6.829  20.009   5.714  1.00 97.92           O  
ATOM   2405  N   ALA B 314      -5.672  21.462   1.695  1.00 98.16           N  
ATOM   2406  CA  ALA B 314      -6.061  22.590   0.853  1.00 98.16           C  
ATOM   2407  C   ALA B 314      -7.284  22.248   0.008  1.00 98.16           C  
ATOM   2408  O   ALA B 314      -7.476  21.093  -0.379  1.00 98.16           O  
ATOM   2409  CB  ALA B 314      -4.898  23.010  -0.043  1.00 98.16           C  
ATOM   2410  N   ASN B 315      -8.106  23.215  -0.206  1.00 98.10           N  
ATOM   2411  CA  ASN B 315      -9.179  23.198  -1.194  1.00 98.10           C  
ATOM   2412  C   ASN B 315      -8.949  24.237  -2.289  1.00 98.10           C  
ATOM   2413  O   ASN B 315      -8.736  25.415  -1.997  1.00 98.10           O  
ATOM   2414  CB  ASN B 315     -10.534  23.428  -0.520  1.00 98.10           C  
ATOM   2415  CG  ASN B 315     -11.701  23.087  -1.425  1.00 98.10           C  
ATOM   2416  ND2 ASN B 315     -12.853  22.807  -0.827  1.00 98.10           N  
ATOM   2417  OD1 ASN B 315     -11.569  23.075  -2.652  1.00 98.10           O  
ATOM   2418  N   ILE B 316      -8.958  23.780  -3.515  1.00 98.51           N  
ATOM   2419  CA  ILE B 316      -8.723  24.690  -4.632  1.00 98.51           C  
ATOM   2420  C   ILE B 316      -9.864  24.575  -5.640  1.00 98.51           C  
ATOM   2421  O   ILE B 316     -10.167  23.481  -6.122  1.00 98.51           O  
ATOM   2422  CB  ILE B 316      -7.369  24.402  -5.319  1.00 98.51           C  
ATOM   2423  CG1 ILE B 316      -6.244  24.340  -4.279  1.00 98.51           C  
ATOM   2424  CG2 ILE B 316      -7.071  25.459  -6.386  1.00 98.51           C  
ATOM   2425  CD1 ILE B 316      -4.885  23.976  -4.859  1.00 98.51           C  
ATOM   2426  N   SER B 317     -10.441  25.727  -5.945  1.00 98.40           N  
ATOM   2427  CA  SER B 317     -11.591  25.725  -6.843  1.00 98.40           C  
ATOM   2428  C   SER B 317     -11.356  26.634  -8.045  1.00 98.40           C  
ATOM   2429  O   SER B 317     -10.995  27.802  -7.885  1.00 98.40           O  
ATOM   2430  CB  SER B 317     -12.852  26.167  -6.099  1.00 98.40           C  
ATOM   2431  OG  SER B 317     -13.147  25.276  -5.036  1.00 98.40           O  
ATOM   2432  N   GLY B 318     -11.460  26.020  -9.184  1.00 98.33           N  
ATOM   2433  CA  GLY B 318     -11.310  26.776 -10.418  1.00 98.33           C  
ATOM   2434  C   GLY B 318      -9.882  26.804 -10.930  1.00 98.33           C  
ATOM   2435  O   GLY B 318      -9.137  25.837 -10.761  1.00 98.33           O  
ATOM   2436  N   PHE B 319      -9.608  27.838 -11.891  1.00 98.70           N  
ATOM   2437  CA  PHE B 319      -8.305  28.086 -12.496  1.00 98.70           C  
ATOM   2438  C   PHE B 319      -8.123  27.245 -13.755  1.00 98.70           C  
ATOM   2439  O   PHE B 319      -8.865  26.287 -13.980  1.00 98.70           O  
ATOM   2440  CB  PHE B 319      -7.182  27.786 -11.498  1.00 98.70           C  
ATOM   2441  CG  PHE B 319      -7.227  28.640 -10.260  1.00 98.70           C  
ATOM   2442  CD1 PHE B 319      -6.698  29.925 -10.265  1.00 98.70           C  
ATOM   2443  CD2 PHE B 319      -7.799  28.157  -9.090  1.00 98.70           C  
ATOM   2444  CE1 PHE B 319      -6.738  30.717  -9.120  1.00 98.70           C  
ATOM   2445  CE2 PHE B 319      -7.842  28.943  -7.942  1.00 98.70           C  
ATOM   2446  CZ  PHE B 319      -7.311  30.222  -7.959  1.00 98.70           C  
ATOM   2447  N   TYR B 320      -7.219  27.711 -14.633  1.00 98.56           N  
ATOM   2448  CA  TYR B 320      -6.804  26.872 -15.751  1.00 98.56           C  
ATOM   2449  C   TYR B 320      -6.018  25.661 -15.262  1.00 98.56           C  
ATOM   2450  O   TYR B 320      -6.560  24.557 -15.172  1.00 98.56           O  
ATOM   2451  CB  TYR B 320      -5.958  27.677 -16.743  1.00 98.56           C  
ATOM   2452  CG  TYR B 320      -5.648  26.933 -18.020  1.00 98.56           C  
ATOM   2453  CD1 TYR B 320      -4.345  26.548 -18.326  1.00 98.56           C  
ATOM   2454  CD2 TYR B 320      -6.657  26.615 -18.922  1.00 98.56           C  
ATOM   2455  CE1 TYR B 320      -4.054  25.864 -19.502  1.00 98.56           C  
ATOM   2456  CE2 TYR B 320      -6.378  25.932 -20.101  1.00 98.56           C  
ATOM   2457  CZ  TYR B 320      -5.076  25.561 -20.382  1.00 98.56           C  
ATOM   2458  OH  TYR B 320      -4.794  24.884 -21.547  1.00 98.56           O  
ATOM   2459  N   ASN B 321      -4.831  25.862 -14.802  1.00 98.80           N  
ATOM   2460  CA  ASN B 321      -4.144  24.913 -13.933  1.00 98.80           C  
ATOM   2461  C   ASN B 321      -4.169  25.366 -12.476  1.00 98.80           C  
ATOM   2462  O   ASN B 321      -3.905  26.533 -12.180  1.00 98.80           O  
ATOM   2463  CB  ASN B 321      -2.701  24.705 -14.399  1.00 98.80           C  
ATOM   2464  CG  ASN B 321      -2.613  24.274 -15.850  1.00 98.80           C  
ATOM   2465  ND2 ASN B 321      -1.979  25.099 -16.676  1.00 98.80           N  
ATOM   2466  OD1 ASN B 321      -3.110  23.210 -16.226  1.00 98.80           O  
ATOM   2467  N   GLN B 322      -4.522  24.522 -11.557  1.00 98.79           N  
ATOM   2468  CA  GLN B 322      -4.527  24.908 -10.150  1.00 98.79           C  
ATOM   2469  C   GLN B 322      -3.106  25.008  -9.602  1.00 98.79           C  
ATOM   2470  O   GLN B 322      -2.728  26.029  -9.025  1.00 98.79           O  
ATOM   2471  CB  GLN B 322      -5.340  23.911  -9.323  1.00 98.79           C  
ATOM   2472  CG  GLN B 322      -6.835  23.947  -9.611  1.00 98.79           C  
ATOM   2473  CD  GLN B 322      -7.595  22.836  -8.911  1.00 98.79           C  
ATOM   2474  NE2 GLN B 322      -8.878  23.065  -8.656  1.00 98.79           N  
ATOM   2475  OE1 GLN B 322      -7.033  21.780  -8.602  1.00 98.79           O  
ATOM   2476  N   VAL B 323      -2.341  23.962  -9.844  1.00 98.82           N  
ATOM   2477  CA  VAL B 323      -0.917  23.948  -9.528  1.00 98.82           C  
ATOM   2478  C   VAL B 323      -0.112  23.633 -10.787  1.00 98.82           C  
ATOM   2479  O   VAL B 323      -0.391  22.653 -11.482  1.00 98.82           O  
ATOM   2480  CB  VAL B 323      -0.592  22.923  -8.418  1.00 98.82           C  
ATOM   2481  CG1 VAL B 323       0.896  22.952  -8.075  1.00 98.82           C  
ATOM   2482  CG2 VAL B 323      -1.435  23.200  -7.175  1.00 98.82           C  
ATOM   2483  N   TYR B 324       0.877  24.455 -11.033  1.00 98.16           N  
ATOM   2484  CA  TYR B 324       1.684  24.377 -12.246  1.00 98.16           C  
ATOM   2485  C   TYR B 324       3.170  24.341 -11.911  1.00 98.16           C  
ATOM   2486  O   TYR B 324       3.639  25.096 -11.055  1.00 98.16           O  
ATOM   2487  CB  TYR B 324       1.385  25.563 -13.168  1.00 98.16           C  
ATOM   2488  CG  TYR B 324       2.424  25.774 -14.243  1.00 98.16           C  
ATOM   2489  CD1 TYR B 324       3.099  26.987 -14.358  1.00 98.16           C  
ATOM   2490  CD2 TYR B 324       2.731  24.761 -15.145  1.00 98.16           C  
ATOM   2491  CE1 TYR B 324       4.055  27.186 -15.348  1.00 98.16           C  
ATOM   2492  CE2 TYR B 324       3.685  24.950 -16.139  1.00 98.16           C  
ATOM   2493  CZ  TYR B 324       4.342  26.163 -16.232  1.00 98.16           C  
ATOM   2494  OH  TYR B 324       5.287  26.355 -17.215  1.00 98.16           O  
ATOM   2495  N   LEU B 325       3.900  23.446 -12.496  1.00 97.05           N  
ATOM   2496  CA  LEU B 325       5.355  23.480 -12.393  1.00 97.05           C  
ATOM   2497  C   LEU B 325       6.002  23.270 -13.759  1.00 97.05           C  
ATOM   2498  O   LEU B 325       5.546  22.436 -14.545  1.00 97.05           O  
ATOM   2499  CB  LEU B 325       5.848  22.412 -11.413  1.00 97.05           C  
ATOM   2500  CG  LEU B 325       5.324  20.993 -11.636  1.00 97.05           C  
ATOM   2501  CD1 LEU B 325       6.484  20.028 -11.854  1.00 97.05           C  
ATOM   2502  CD2 LEU B 325       4.467  20.548 -10.456  1.00 97.05           C  
ATOM   2503  N   SER B 326       7.065  24.066 -14.015  1.00 95.54           N  
ATOM   2504  CA  SER B 326       7.789  23.985 -15.280  1.00 95.54           C  
ATOM   2505  C   SER B 326       8.890  22.931 -15.220  1.00 95.54           C  
ATOM   2506  O   SER B 326       9.266  22.360 -16.246  1.00 95.54           O  
ATOM   2507  CB  SER B 326       8.392  25.344 -15.641  1.00 95.54           C  
ATOM   2508  OG  SER B 326       9.247  25.805 -14.608  1.00 95.54           O  
ATOM   2509  N   ASN B 327       9.454  22.630 -14.029  1.00 97.17           N  
ATOM   2510  CA  ASN B 327      10.495  21.619 -13.880  1.00 97.17           C  
ATOM   2511  C   ASN B 327       9.916  20.280 -13.430  1.00 97.17           C  
ATOM   2512  O   ASN B 327       8.699  20.137 -13.301  1.00 97.17           O  
ATOM   2513  CB  ASN B 327      11.566  22.092 -12.894  1.00 97.17           C  
ATOM   2514  CG  ASN B 327      11.004  22.381 -11.516  1.00 97.17           C  
ATOM   2515  ND2 ASN B 327      11.866  22.353 -10.506  1.00 97.17           N  
ATOM   2516  OD1 ASN B 327       9.805  22.626 -11.360  1.00 97.17           O  
ATOM   2517  N   ALA B 328      10.784  19.275 -13.321  1.00 98.24           N  
ATOM   2518  CA  ALA B 328      10.372  17.932 -12.921  1.00 98.24           C  
ATOM   2519  C   ALA B 328      10.193  17.841 -11.408  1.00 98.24           C  
ATOM   2520  O   ALA B 328      10.704  18.682 -10.665  1.00 98.24           O  
ATOM   2521  CB  ALA B 328      11.392  16.899 -13.396  1.00 98.24           C  
ATOM   2522  N   THR B 329       9.505  16.852 -10.944  1.00 98.57           N  
ATOM   2523  CA  THR B 329       9.287  16.641  -9.517  1.00 98.57           C  
ATOM   2524  C   THR B 329      10.386  15.762  -8.926  1.00 98.57           C  
ATOM   2525  O   THR B 329      10.863  14.832  -9.580  1.00 98.57           O  
ATOM   2526  CB  THR B 329       7.913  15.998  -9.251  1.00 98.57           C  
ATOM   2527  CG2 THR B 329       6.787  16.852  -9.824  1.00 98.57           C  
ATOM   2528  OG1 THR B 329       7.872  14.702  -9.861  1.00 98.57           O  
ATOM   2529  N   VAL B 330      10.799  16.051  -7.765  1.00 97.75           N  
ATOM   2530  CA  VAL B 330      11.662  15.274  -6.881  1.00 97.75           C  
ATOM   2531  C   VAL B 330      11.304  15.562  -5.425  1.00 97.75           C  
ATOM   2532  O   VAL B 330      11.374  16.709  -4.977  1.00 97.75           O  
ATOM   2533  CB  VAL B 330      13.155  15.580  -7.133  1.00 97.75           C  
ATOM   2534  CG1 VAL B 330      14.043  14.694  -6.261  1.00 97.75           C  
ATOM   2535  CG2 VAL B 330      13.495  15.393  -8.611  1.00 97.75           C  
ATOM   2536  N   SER B 331      10.922  14.520  -4.710  1.00 97.59           N  
ATOM   2537  CA  SER B 331      10.459  14.728  -3.342  1.00 97.59           C  
ATOM   2538  C   SER B 331       9.314  15.734  -3.293  1.00 97.59           C  
ATOM   2539  O   SER B 331       9.383  16.726  -2.563  1.00 97.59           O  
ATOM   2540  CB  SER B 331      11.608  15.208  -2.454  1.00 97.59           C  
ATOM   2541  OG  SER B 331      11.244  15.151  -1.086  1.00 97.59           O  
ATOM   2542  N   PHE B 332       8.296  15.464  -4.105  1.00 98.51           N  
ATOM   2543  CA  PHE B 332       7.111  16.302  -4.247  1.00 98.51           C  
ATOM   2544  C   PHE B 332       5.920  15.682  -3.527  1.00 98.51           C  
ATOM   2545  O   PHE B 332       5.475  14.588  -3.881  1.00 98.51           O  
ATOM   2546  CB  PHE B 332       6.778  16.516  -5.727  1.00 98.51           C  
ATOM   2547  CG  PHE B 332       5.723  17.562  -5.967  1.00 98.51           C  
ATOM   2548  CD1 PHE B 332       4.382  17.209  -6.059  1.00 98.51           C  
ATOM   2549  CD2 PHE B 332       6.072  18.899  -6.099  1.00 98.51           C  
ATOM   2550  CE1 PHE B 332       3.403  18.175  -6.280  1.00 98.51           C  
ATOM   2551  CE2 PHE B 332       5.100  19.871  -6.321  1.00 98.51           C  
ATOM   2552  CZ  PHE B 332       3.766  19.506  -6.412  1.00 98.51           C  
ATOM   2553  N   ARG B 333       5.321  16.385  -2.474  1.00 98.51           N  
ATOM   2554  CA  ARG B 333       4.373  15.762  -1.556  1.00 98.51           C  
ATOM   2555  C   ARG B 333       3.056  16.530  -1.525  1.00 98.51           C  
ATOM   2556  O   ARG B 333       3.032  17.720  -1.201  1.00 98.51           O  
ATOM   2557  CB  ARG B 333       4.964  15.678  -0.148  1.00 98.51           C  
ATOM   2558  CG  ARG B 333       6.353  15.061  -0.099  1.00 98.51           C  
ATOM   2559  CD  ARG B 333       6.961  15.150   1.294  1.00 98.51           C  
ATOM   2560  NE  ARG B 333       8.366  14.754   1.296  1.00 98.51           N  
ATOM   2561  CZ  ARG B 333       9.392  15.599   1.226  1.00 98.51           C  
ATOM   2562  NH1 ARG B 333       9.187  16.909   1.148  1.00 98.51           N1+
ATOM   2563  NH2 ARG B 333      10.631  15.130   1.234  1.00 98.51           N  
ATOM   2564  N   VAL B 334       1.955  15.863  -1.875  1.00 98.71           N  
ATOM   2565  CA  VAL B 334       0.616  16.440  -1.811  1.00 98.71           C  
ATOM   2566  C   VAL B 334      -0.285  15.560  -0.948  1.00 98.71           C  
ATOM   2567  O   VAL B 334      -0.419  14.361  -1.201  1.00 98.71           O  
ATOM   2568  CB  VAL B 334       0.004  16.612  -3.219  1.00 98.71           C  
ATOM   2569  CG1 VAL B 334      -1.379  17.256  -3.132  1.00 98.71           C  
ATOM   2570  CG2 VAL B 334       0.929  17.444  -4.105  1.00 98.71           C  
ATOM   2571  N   GLN B 335      -0.926  16.200   0.083  1.00 98.15           N  
ATOM   2572  CA  GLN B 335      -1.791  15.435   0.975  1.00 98.15           C  
ATOM   2573  C   GLN B 335      -3.053  16.218   1.323  1.00 98.15           C  
ATOM   2574  O   GLN B 335      -3.005  17.438   1.496  1.00 98.15           O  
ATOM   2575  CB  GLN B 335      -1.042  15.052   2.252  1.00 98.15           C  
ATOM   2576  CG  GLN B 335       0.122  14.098   2.020  1.00 98.15           C  
ATOM   2577  CD  GLN B 335       0.925  13.834   3.280  1.00 98.15           C  
ATOM   2578  NE2 GLN B 335       0.896  12.591   3.751  1.00 98.15           N  
ATOM   2579  OE1 GLN B 335       1.565  14.738   3.825  1.00 98.15           O  
ATOM   2580  N   ASN B 336      -4.196  15.485   1.421  1.00 98.07           N  
ATOM   2581  CA  ASN B 336      -5.458  16.064   1.867  1.00 98.07           C  
ATOM   2582  C   ASN B 336      -5.878  17.239   0.988  1.00 98.07           C  
ATOM   2583  O   ASN B 336      -6.002  18.367   1.469  1.00 98.07           O  
ATOM   2584  CB  ASN B 336      -5.361  16.503   3.329  1.00 98.07           C  
ATOM   2585  CG  ASN B 336      -4.933  15.378   4.250  1.00 98.07           C  
ATOM   2586  ND2 ASN B 336      -4.224  15.722   5.318  1.00 98.07           N  
ATOM   2587  OD1 ASN B 336      -5.237  14.208   4.003  1.00 98.07           O  
ATOM   2588  N   LEU B 337      -6.167  16.849  -0.216  1.00 98.44           N  
ATOM   2589  CA  LEU B 337      -6.505  17.847  -1.224  1.00 98.44           C  
ATOM   2590  C   LEU B 337      -7.917  17.625  -1.757  1.00 98.44           C  
ATOM   2591  O   LEU B 337      -8.316  16.487  -2.012  1.00 98.44           O  
ATOM   2592  CB  LEU B 337      -5.500  17.807  -2.378  1.00 98.44           C  
ATOM   2593  CG  LEU B 337      -5.836  18.660  -3.601  1.00 98.44           C  
ATOM   2594  CD1 LEU B 337      -5.620  20.138  -3.293  1.00 98.44           C  
ATOM   2595  CD2 LEU B 337      -4.998  18.230  -4.801  1.00 98.44           C  
ATOM   2596  N   MET B 338      -8.694  18.727  -1.837  1.00 98.29           N  
ATOM   2597  CA  MET B 338      -9.893  18.777  -2.669  1.00 98.29           C  
ATOM   2598  C   MET B 338      -9.702  19.734  -3.841  1.00 98.29           C  
ATOM   2599  O   MET B 338      -9.455  20.925  -3.643  1.00 98.29           O  
ATOM   2600  CB  MET B 338     -11.106  19.203  -1.839  1.00 98.29           C  
ATOM   2601  CG  MET B 338     -12.400  19.267  -2.634  1.00 98.29           C  
ATOM   2602  SD  MET B 338     -12.982  17.610  -3.166  1.00 98.29           S  
ATOM   2603  CE  MET B 338     -13.632  16.980  -1.593  1.00 98.29           C  
ATOM   2604  N   SER B 339      -9.758  19.211  -5.010  1.00 98.17           N  
ATOM   2605  CA  SER B 339      -9.649  19.971  -6.250  1.00 98.17           C  
ATOM   2606  C   SER B 339     -10.971  19.984  -7.009  1.00 98.17           C  
ATOM   2607  O   SER B 339     -11.482  18.930  -7.394  1.00 98.17           O  
ATOM   2608  CB  SER B 339      -8.547  19.393  -7.139  1.00 98.17           C  
ATOM   2609  OG  SER B 339      -8.639  19.908  -8.455  1.00 98.17           O  
ATOM   2610  N   ILE B 340     -11.359  21.182  -7.294  1.00 97.94           N  
ATOM   2611  CA  ILE B 340     -12.665  21.296  -7.933  1.00 97.94           C  
ATOM   2612  C   ILE B 340     -12.554  22.165  -9.183  1.00 97.94           C  
ATOM   2613  O   ILE B 340     -11.987  23.259  -9.138  1.00 97.94           O  
ATOM   2614  CB  ILE B 340     -13.719  21.880  -6.965  1.00 97.94           C  
ATOM   2615  CG1 ILE B 340     -13.859  20.988  -5.727  1.00 97.94           C  
ATOM   2616  CG2 ILE B 340     -15.066  22.050  -7.673  1.00 97.94           C  
ATOM   2617  CD1 ILE B 340     -14.541  19.654  -5.998  1.00 97.94           C  
ATOM   2618  N   SER B 341     -12.997  21.681 -10.323  1.00 98.08           N  
ATOM   2619  CA  SER B 341     -13.318  22.458 -11.515  1.00 98.08           C  
ATOM   2620  C   SER B 341     -12.065  23.075 -12.127  1.00 98.08           C  
ATOM   2621  O   SER B 341     -12.068  24.246 -12.511  1.00 98.08           O  
ATOM   2622  CB  SER B 341     -14.328  23.558 -11.183  1.00 98.08           C  
ATOM   2623  OG  SER B 341     -15.565  22.998 -10.777  1.00 98.08           O  
ATOM   2624  N   ALA B 342     -11.041  22.333 -12.160  1.00 98.35           N  
ATOM   2625  CA  ALA B 342      -9.908  22.801 -12.954  1.00 98.35           C  
ATOM   2626  C   ALA B 342     -10.237  22.781 -14.444  1.00 98.35           C  
ATOM   2627  O   ALA B 342     -10.668  21.756 -14.978  1.00 98.35           O  
ATOM   2628  CB  ALA B 342      -8.674  21.947 -12.674  1.00 98.35           C  
ATOM   2629  N   SER B 343      -9.945  23.896 -15.118  1.00 98.61           N  
ATOM   2630  CA  SER B 343     -10.306  23.976 -16.530  1.00 98.61           C  
ATOM   2631  C   SER B 343      -9.362  23.141 -17.389  1.00 98.61           C  
ATOM   2632  O   SER B 343      -9.770  22.595 -18.417  1.00 98.61           O  
ATOM   2633  CB  SER B 343     -10.290  25.429 -17.006  1.00 98.61           C  
ATOM   2634  OG  SER B 343     -11.408  26.137 -16.496  1.00 98.61           O  
ATOM   2635  N   ASN B 344      -8.166  23.097 -16.988  1.00 98.41           N  
ATOM   2636  CA  ASN B 344      -7.225  22.195 -17.643  1.00 98.41           C  
ATOM   2637  C   ASN B 344      -6.789  21.066 -16.712  1.00 98.41           C  
ATOM   2638  O   ASN B 344      -7.242  19.929 -16.855  1.00 98.41           O  
ATOM   2639  CB  ASN B 344      -6.004  22.967 -18.148  1.00 98.41           C  
ATOM   2640  CG  ASN B 344      -5.053  22.098 -18.947  1.00 98.41           C  
ATOM   2641  ND2 ASN B 344      -3.762  22.212 -18.659  1.00 98.41           N  
ATOM   2642  OD1 ASN B 344      -5.475  21.331 -19.816  1.00 98.41           O  
ATOM   2643  N   ALA B 345      -5.998  21.486 -15.699  1.00 98.81           N  
ATOM   2644  CA  ALA B 345      -5.512  20.413 -14.834  1.00 98.81           C  
ATOM   2645  C   ALA B 345      -5.464  20.863 -13.377  1.00 98.81           C  
ATOM   2646  O   ALA B 345      -5.199  22.033 -13.090  1.00 98.81           O  
ATOM   2647  CB  ALA B 345      -4.132  19.946 -15.290  1.00 98.81           C  
ATOM   2648  N   GLY B 346      -5.781  19.889 -12.432  1.00 98.80           N  
ATOM   2649  CA  GLY B 346      -5.425  20.146 -11.045  1.00 98.80           C  
ATOM   2650  C   GLY B 346      -3.942  20.394 -10.846  1.00 98.80           C  
ATOM   2651  O   GLY B 346      -3.547  21.432 -10.311  1.00 98.80           O  
ATOM   2652  N   PHE B 347      -3.146  19.405 -11.353  1.00 98.89           N  
ATOM   2653  CA  PHE B 347      -1.696  19.549 -11.402  1.00 98.89           C  
ATOM   2654  C   PHE B 347      -1.185  19.400 -12.830  1.00 98.89           C  
ATOM   2655  O   PHE B 347      -1.460  18.397 -13.492  1.00 98.89           O  
ATOM   2656  CB  PHE B 347      -1.021  18.518 -10.492  1.00 98.89           C  
ATOM   2657  CG  PHE B 347      -1.207  18.790  -9.024  1.00 98.89           C  
ATOM   2658  CD1 PHE B 347      -0.182  19.348  -8.270  1.00 98.89           C  
ATOM   2659  CD2 PHE B 347      -2.409  18.488  -8.397  1.00 98.89           C  
ATOM   2660  CE1 PHE B 347      -0.352  19.601  -6.911  1.00 98.89           C  
ATOM   2661  CE2 PHE B 347      -2.586  18.737  -7.039  1.00 98.89           C  
ATOM   2662  CZ  PHE B 347      -1.556  19.293  -6.298  1.00 98.89           C  
ATOM   2663  N   TYR B 348      -0.517  20.384 -13.294  1.00 98.81           N  
ATOM   2664  CA  TYR B 348       0.163  20.294 -14.581  1.00 98.81           C  
ATOM   2665  C   TYR B 348       1.676  20.320 -14.401  1.00 98.81           C  
ATOM   2666  O   TYR B 348       2.242  21.339 -13.999  1.00 98.81           O  
ATOM   2667  CB  TYR B 348      -0.273  21.439 -15.501  1.00 98.81           C  
ATOM   2668  CG  TYR B 348       0.438  21.452 -16.832  1.00 98.81           C  
ATOM   2669  CD1 TYR B 348       0.957  22.635 -17.355  1.00 98.81           C  
ATOM   2670  CD2 TYR B 348       0.593  20.283 -17.570  1.00 98.81           C  
ATOM   2671  CE1 TYR B 348       1.612  22.652 -18.582  1.00 98.81           C  
ATOM   2672  CE2 TYR B 348       1.246  20.289 -18.798  1.00 98.81           C  
ATOM   2673  CZ  TYR B 348       1.751  21.476 -19.295  1.00 98.81           C  
ATOM   2674  OH  TYR B 348       2.399  21.488 -20.510  1.00 98.81           O  
ATOM   2675  N   ILE B 349       2.339  19.251 -14.643  1.00 98.75           N  
ATOM   2676  CA  ILE B 349       3.788  19.102 -14.571  1.00 98.75           C  
ATOM   2677  C   ILE B 349       4.376  19.086 -15.980  1.00 98.75           C  
ATOM   2678  O   ILE B 349       4.380  18.048 -16.646  1.00 98.75           O  
ATOM   2679  CB  ILE B 349       4.187  17.818 -13.809  1.00 98.75           C  
ATOM   2680  CG1 ILE B 349       3.581  17.823 -12.401  1.00 98.75           C  
ATOM   2681  CG2 ILE B 349       5.711  17.677 -13.749  1.00 98.75           C  
ATOM   2682  CD1 ILE B 349       2.212  17.163 -12.314  1.00 98.75           C  
ATOM   2683  N   ALA B 350       4.933  20.177 -16.300  1.00 98.34           N  
ATOM   2684  CA  ALA B 350       5.326  20.393 -17.690  1.00 98.34           C  
ATOM   2685  C   ALA B 350       6.677  19.748 -17.984  1.00 98.34           C  
ATOM   2686  O   ALA B 350       6.889  19.204 -19.070  1.00 98.34           O  
ATOM   2687  CB  ALA B 350       5.373  21.887 -18.003  1.00 98.34           C  
ATOM   2688  N   ASP B 351       7.606  19.865 -16.976  1.00 97.76           N  
ATOM   2689  CA  ASP B 351       8.957  19.339 -17.146  1.00 97.76           C  
ATOM   2690  C   ASP B 351       9.558  19.787 -18.476  1.00 97.76           C  
ATOM   2691  O   ASP B 351      10.002  18.959 -19.273  1.00 97.76           O  
ATOM   2692  CB  ASP B 351       8.954  17.812 -17.058  1.00 97.76           C  
ATOM   2693  CG  ASP B 351      10.351  17.215 -17.046  1.00 97.76           C  
ATOM   2694  OD1 ASP B 351      11.333  17.966 -16.859  1.00 97.76           O  
ATOM   2695  OD2 ASP B 351      10.470  15.984 -17.228  1.00 97.76           O1-
ATOM   2696  N   VAL B 352       9.630  21.043 -18.606  1.00 97.50           N  
ATOM   2697  CA  VAL B 352       9.970  21.647 -19.890  1.00 97.50           C  
ATOM   2698  C   VAL B 352      11.385  21.241 -20.294  1.00 97.50           C  
ATOM   2699  O   VAL B 352      11.704  21.178 -21.483  1.00 97.50           O  
ATOM   2700  CB  VAL B 352       9.850  23.187 -19.842  1.00 97.50           C  
ATOM   2701  CG1 VAL B 352       8.399  23.610 -19.622  1.00 97.50           C  
ATOM   2702  CG2 VAL B 352      10.748  23.758 -18.746  1.00 97.50           C  
ATOM   2703  N   ASP B 353      12.210  20.901 -19.325  1.00 96.97           N  
ATOM   2704  CA  ASP B 353      13.598  20.554 -19.613  1.00 96.97           C  
ATOM   2705  C   ASP B 353      13.770  19.043 -19.748  1.00 96.97           C  
ATOM   2706  O   ASP B 353      14.891  18.551 -19.892  1.00 96.97           O  
ATOM   2707  CB  ASP B 353      14.524  21.094 -18.521  1.00 96.97           C  
ATOM   2708  CG  ASP B 353      14.600  22.611 -18.504  1.00 96.97           C  
ATOM   2709  OD1 ASP B 353      14.551  23.236 -19.585  1.00 96.97           O  
ATOM   2710  OD2 ASP B 353      14.713  23.185 -17.400  1.00 96.97           O1-
ATOM   2711  N   SER B 354      12.765  18.333 -19.663  1.00 96.75           N  
ATOM   2712  CA  SER B 354      12.771  16.884 -19.834  1.00 96.75           C  
ATOM   2713  C   SER B 354      13.739  16.217 -18.863  1.00 96.75           C  
ATOM   2714  O   SER B 354      14.573  15.404 -19.269  1.00 96.75           O  
ATOM   2715  CB  SER B 354      13.141  16.514 -21.271  1.00 96.75           C  
ATOM   2716  OG  SER B 354      12.193  17.037 -22.185  1.00 96.75           O  
ATOM   2717  N   LYS B 355      13.633  16.550 -17.624  1.00 96.55           N  
ATOM   2718  CA  LYS B 355      14.516  16.013 -16.593  1.00 96.55           C  
ATOM   2719  C   LYS B 355      13.873  14.826 -15.882  1.00 96.55           C  
ATOM   2720  O   LYS B 355      14.416  14.315 -14.900  1.00 96.55           O  
ATOM   2721  CB  LYS B 355      14.877  17.098 -15.578  1.00 96.55           C  
ATOM   2722  CG  LYS B 355      15.786  18.186 -16.131  1.00 96.55           C  
ATOM   2723  CD  LYS B 355      16.456  18.977 -15.015  1.00 96.55           C  
ATOM   2724  CE  LYS B 355      17.433  20.006 -15.566  1.00 96.55           C  
ATOM   2725  NZ  LYS B 355      18.071  20.803 -14.477  1.00 96.55           N1+
ATOM   2726  N   GLN B 356      12.727  14.361 -16.337  1.00 96.17           N  
ATOM   2727  CA  GLN B 356      12.004  13.204 -15.820  1.00 96.17           C  
ATOM   2728  C   GLN B 356      11.478  13.468 -14.412  1.00 96.17           C  
ATOM   2729  O   GLN B 356      12.256  13.563 -13.460  1.00 96.17           O  
ATOM   2730  CB  GLN B 356      12.902  11.966 -15.820  1.00 96.17           C  
ATOM   2731  CG  GLN B 356      13.395  11.564 -17.204  1.00 96.17           C  
ATOM   2732  CD  GLN B 356      14.352  10.388 -17.168  1.00 96.17           C  
ATOM   2733  NE2 GLN B 356      14.386   9.617 -18.250  1.00 96.17           N  
ATOM   2734  OE1 GLN B 356      15.056  10.173 -16.176  1.00 96.17           O  
ATOM   2735  N   SER B 357      10.277  13.543 -14.278  1.00 98.41           N  
ATOM   2736  CA  SER B 357       9.643  13.652 -12.968  1.00 98.41           C  
ATOM   2737  C   SER B 357       9.767  12.349 -12.184  1.00 98.41           C  
ATOM   2738  O   SER B 357       9.552  11.266 -12.732  1.00 98.41           O  
ATOM   2739  CB  SER B 357       8.168  14.029 -13.116  1.00 98.41           C  
ATOM   2740  OG  SER B 357       8.033  15.375 -13.538  1.00 98.41           O  
ATOM   2741  N   THR B 358      10.185  12.497 -10.940  1.00 98.43           N  
ATOM   2742  CA  THR B 358      10.263  11.362 -10.026  1.00 98.43           C  
ATOM   2743  C   THR B 358       9.619  11.702  -8.685  1.00 98.43           C  
ATOM   2744  O   THR B 358       9.524  12.874  -8.316  1.00 98.43           O  
ATOM   2745  CB  THR B 358      11.722  10.925  -9.802  1.00 98.43           C  
ATOM   2746  CG2 THR B 358      12.445  10.719 -11.129  1.00 98.43           C  
ATOM   2747  OG1 THR B 358      12.407  11.933  -9.049  1.00 98.43           O  
ATOM   2748  N   THR B 359       9.195  10.683  -7.973  1.00 98.52           N  
ATOM   2749  CA  THR B 359       8.881  10.700  -6.548  1.00 98.52           C  
ATOM   2750  C   THR B 359       7.873  11.801  -6.229  1.00 98.52           C  
ATOM   2751  O   THR B 359       8.084  12.595  -5.310  1.00 98.52           O  
ATOM   2752  CB  THR B 359      10.150  10.901  -5.699  1.00 98.52           C  
ATOM   2753  CG2 THR B 359      11.115   9.732  -5.867  1.00 98.52           C  
ATOM   2754  OG1 THR B 359      10.805  12.108  -6.107  1.00 98.52           O  
ATOM   2755  N   ALA B 360       6.859  11.891  -7.018  1.00 98.82           N  
ATOM   2756  CA  ALA B 360       5.680  12.677  -6.665  1.00 98.82           C  
ATOM   2757  C   ALA B 360       4.651  11.823  -5.930  1.00 98.82           C  
ATOM   2758  O   ALA B 360       4.254  10.762  -6.418  1.00 98.82           O  
ATOM   2759  CB  ALA B 360       5.058  13.296  -7.914  1.00 98.82           C  
ATOM   2760  N   TYR B 361       4.289  12.268  -4.781  1.00 98.73           N  
ATOM   2761  CA  TYR B 361       3.385  11.498  -3.933  1.00 98.73           C  
ATOM   2762  C   TYR B 361       2.077  12.246  -3.711  1.00 98.73           C  
ATOM   2763  O   TYR B 361       2.078  13.384  -3.235  1.00 98.73           O  
ATOM   2764  CB  TYR B 361       4.045  11.187  -2.586  1.00 98.73           C  
ATOM   2765  CG  TYR B 361       5.457  10.667  -2.708  1.00 98.73           C  
ATOM   2766  CD1 TYR B 361       5.772   9.655  -3.611  1.00 98.73           C  
ATOM   2767  CD2 TYR B 361       6.478  11.186  -1.918  1.00 98.73           C  
ATOM   2768  CE1 TYR B 361       7.071   9.171  -3.725  1.00 98.73           C  
ATOM   2769  CE2 TYR B 361       7.781  10.709  -2.024  1.00 98.73           C  
ATOM   2770  CZ  TYR B 361       8.067   9.704  -2.929  1.00 98.73           C  
ATOM   2771  OH  TYR B 361       9.355   9.229  -3.037  1.00 98.73           O  
ATOM   2772  N   PHE B 362       1.003  11.621  -4.126  1.00 98.79           N  
ATOM   2773  CA  PHE B 362      -0.347  12.127  -3.905  1.00 98.79           C  
ATOM   2774  C   PHE B 362      -1.122  11.210  -2.966  1.00 98.79           C  
ATOM   2775  O   PHE B 362      -1.385  10.053  -3.298  1.00 98.79           O  
ATOM   2776  CB  PHE B 362      -1.094  12.269  -5.235  1.00 98.79           C  
ATOM   2777  CG  PHE B 362      -0.482  13.277  -6.171  1.00 98.79           C  
ATOM   2778  CD1 PHE B 362      -0.939  14.589  -6.197  1.00 98.79           C  
ATOM   2779  CD2 PHE B 362       0.552  12.912  -7.024  1.00 98.79           C  
ATOM   2780  CE1 PHE B 362      -0.374  15.524  -7.061  1.00 98.79           C  
ATOM   2781  CE2 PHE B 362       1.121  13.840  -7.891  1.00 98.79           C  
ATOM   2782  CZ  PHE B 362       0.656  15.145  -7.909  1.00 98.79           C  
ATOM   2783  N   ASP B 363      -1.542  11.732  -1.817  1.00 98.37           N  
ATOM   2784  CA  ASP B 363      -2.241  10.944  -0.808  1.00 98.37           C  
ATOM   2785  C   ASP B 363      -3.520  11.643  -0.353  1.00 98.37           C  
ATOM   2786  O   ASP B 363      -3.494  12.820   0.013  1.00 98.37           O  
ATOM   2787  CB  ASP B 363      -1.331  10.680   0.393  1.00 98.37           C  
ATOM   2788  CG  ASP B 363      -0.182   9.740   0.072  1.00 98.37           C  
ATOM   2789  OD1 ASP B 363      -0.434   8.563  -0.266  1.00 98.37           O  
ATOM   2790  OD2 ASP B 363       0.985  10.180   0.159  1.00 98.37           O1-
ATOM   2791  N   ASN B 364      -4.661  10.967  -0.392  1.00 98.42           N  
ATOM   2792  CA  ASN B 364      -5.947  11.491   0.055  1.00 98.42           C  
ATOM   2793  C   ASN B 364      -6.367  12.713  -0.758  1.00 98.42           C  
ATOM   2794  O   ASN B 364      -6.697  13.756  -0.193  1.00 98.42           O  
ATOM   2795  CB  ASN B 364      -5.898  11.837   1.545  1.00 98.42           C  
ATOM   2796  CG  ASN B 364      -5.468  10.663   2.402  1.00 98.42           C  
ATOM   2797  ND2 ASN B 364      -4.929  10.955   3.580  1.00 98.42           N  
ATOM   2798  OD1 ASN B 364      -5.617   9.503   2.009  1.00 98.42           O  
ATOM   2799  N   CYS B 365      -6.419  12.494  -2.010  1.00 98.70           N  
ATOM   2800  CA  CYS B 365      -6.748  13.597  -2.906  1.00 98.70           C  
ATOM   2801  C   CYS B 365      -8.012  13.296  -3.702  1.00 98.70           C  
ATOM   2802  O   CYS B 365      -8.232  12.157  -4.117  1.00 98.70           O  
ATOM   2803  CB  CYS B 365      -5.587  13.877  -3.860  1.00 98.70           C  
ATOM   2804  SG  CYS B 365      -4.042  14.296  -3.024  1.00 98.70           S  
ATOM   2805  N   SER B 366      -8.761  14.329  -3.912  1.00 98.61           N  
ATOM   2806  CA  SER B 366      -9.997  14.212  -4.677  1.00 98.61           C  
ATOM   2807  C   SER B 366     -10.061  15.255  -5.788  1.00 98.61           C  
ATOM   2808  O   SER B 366      -9.772  16.431  -5.558  1.00 98.61           O  
ATOM   2809  CB  SER B 366     -11.212  14.356  -3.760  1.00 98.61           C  
ATOM   2810  OG  SER B 366     -12.416  14.284  -4.504  1.00 98.61           O  
ATOM   2811  N   TRP B 367     -10.393  14.787  -6.983  1.00 98.74           N  
ATOM   2812  CA  TRP B 367     -10.642  15.673  -8.115  1.00 98.74           C  
ATOM   2813  C   TRP B 367     -12.076  15.529  -8.614  1.00 98.74           C  
ATOM   2814  O   TRP B 367     -12.543  14.415  -8.866  1.00 98.74           O  
ATOM   2815  CB  TRP B 367      -9.661  15.381  -9.253  1.00 98.74           C  
ATOM   2816  CG  TRP B 367      -8.253  15.812  -8.970  1.00 98.74           C  
ATOM   2817  CD1 TRP B 367      -7.655  16.978  -9.358  1.00 98.74           C  
ATOM   2818  CD2 TRP B 367      -7.266  15.077  -8.240  1.00 98.74           C  
ATOM   2819  CE2 TRP B 367      -6.090  15.860  -8.224  1.00 98.74           C  
ATOM   2820  CE3 TRP B 367      -7.261  13.833  -7.596  1.00 98.74           C  
ATOM   2821  NE1 TRP B 367      -6.354  17.013  -8.912  1.00 98.74           N  
ATOM   2822  CZ2 TRP B 367      -4.920  15.437  -7.588  1.00 98.74           C  
ATOM   2823  CZ3 TRP B 367      -6.096  13.414  -6.964  1.00 98.74           C  
ATOM   2824  CH2 TRP B 367      -4.943  14.216  -6.966  1.00 98.74           C  
ATOM   2825  N   GLN B 368     -12.660  16.695  -8.760  1.00 98.15           N  
ATOM   2826  CA  GLN B 368     -14.050  16.683  -9.202  1.00 98.15           C  
ATOM   2827  C   GLN B 368     -14.307  17.771 -10.240  1.00 98.15           C  
ATOM   2828  O   GLN B 368     -13.797  18.887 -10.116  1.00 98.15           O  
ATOM   2829  CB  GLN B 368     -14.994  16.859  -8.011  1.00 98.15           C  
ATOM   2830  CG  GLN B 368     -14.864  15.769  -6.956  1.00 98.15           C  
ATOM   2831  CD  GLN B 368     -15.867  15.921  -5.828  1.00 98.15           C  
ATOM   2832  NE2 GLN B 368     -15.847  14.984  -4.886  1.00 98.15           N  
ATOM   2833  OE1 GLN B 368     -16.653  16.873  -5.803  1.00 98.15           O  
ATOM   2834  N   TRP B 369     -15.065  17.470 -11.253  1.00 97.96           N  
ATOM   2835  CA  TRP B 369     -15.625  18.402 -12.225  1.00 97.96           C  
ATOM   2836  C   TRP B 369     -14.519  19.092 -13.017  1.00 97.96           C  
ATOM   2837  O   TRP B 369     -14.618  20.282 -13.326  1.00 97.96           O  
ATOM   2838  CB  TRP B 369     -16.499  19.449 -11.527  1.00 97.96           C  
ATOM   2839  CG  TRP B 369     -17.620  18.865 -10.720  1.00 97.96           C  
ATOM   2840  CD1 TRP B 369     -17.701  18.788  -9.358  1.00 97.96           C  
ATOM   2841  CD2 TRP B 369     -18.819  18.273 -11.228  1.00 97.96           C  
ATOM   2842  CE2 TRP B 369     -19.584  17.858 -10.116  1.00 97.96           C  
ATOM   2843  CE3 TRP B 369     -19.322  18.053 -12.518  1.00 97.96           C  
ATOM   2844  NE1 TRP B 369     -18.880  18.183  -8.988  1.00 97.96           N  
ATOM   2845  CZ2 TRP B 369     -20.826  17.235 -10.254  1.00 97.96           C  
ATOM   2846  CZ3 TRP B 369     -20.559  17.433 -12.653  1.00 97.96           C  
ATOM   2847  CH2 TRP B 369     -21.295  17.032 -11.526  1.00 97.96           C  
ATOM   2848  N   GLY B 370     -13.448  18.511 -13.254  1.00 98.08           N  
ATOM   2849  CA  GLY B 370     -12.340  19.108 -13.984  1.00 98.08           C  
ATOM   2850  C   GLY B 370     -11.972  18.342 -15.241  1.00 98.08           C  
ATOM   2851  O   GLY B 370     -12.684  17.419 -15.642  1.00 98.08           O  
ATOM   2852  N   LYS B 371     -10.905  18.773 -15.882  1.00 98.35           N  
ATOM   2853  CA  LYS B 371     -10.435  18.083 -17.079  1.00 98.35           C  
ATOM   2854  C   LYS B 371      -9.411  17.007 -16.727  1.00 98.35           C  
ATOM   2855  O   LYS B 371      -9.740  15.820 -16.685  1.00 98.35           O  
ATOM   2856  CB  LYS B 371      -9.829  19.079 -18.070  1.00 98.35           C  
ATOM   2857  CG  LYS B 371      -9.478  18.472 -19.420  1.00 98.35           C  
ATOM   2858  CD  LYS B 371      -9.038  19.539 -20.414  1.00 98.35           C  
ATOM   2859  CE  LYS B 371      -8.753  18.943 -21.786  1.00 98.35           C  
ATOM   2860  NZ  LYS B 371      -8.434  19.998 -22.794  1.00 98.35           N1+
ATOM   2861  N   TYR B 372      -8.171  17.408 -16.470  1.00 98.69           N  
ATOM   2862  CA  TYR B 372      -7.170  16.455 -16.004  1.00 98.69           C  
ATOM   2863  C   TYR B 372      -6.963  16.573 -14.499  1.00 98.69           C  
ATOM   2864  O   TYR B 372      -6.781  17.675 -13.976  1.00 98.69           O  
ATOM   2865  CB  TYR B 372      -5.841  16.671 -16.733  1.00 98.69           C  
ATOM   2866  CG  TYR B 372      -5.905  16.379 -18.212  1.00 98.69           C  
ATOM   2867  CD1 TYR B 372      -5.738  15.083 -18.694  1.00 98.69           C  
ATOM   2868  CD2 TYR B 372      -6.130  17.399 -19.131  1.00 98.69           C  
ATOM   2869  CE1 TYR B 372      -5.794  14.810 -20.057  1.00 98.69           C  
ATOM   2870  CE2 TYR B 372      -6.188  17.137 -20.496  1.00 98.69           C  
ATOM   2871  CZ  TYR B 372      -6.020  15.841 -20.949  1.00 98.69           C  
ATOM   2872  OH  TYR B 372      -6.076  15.576 -22.299  1.00 98.69           O  
ATOM   2873  N   PRO B 373      -7.048  15.498 -13.781  1.00 98.74           N  
ATOM   2874  CA  PRO B 373      -6.627  15.611 -12.383  1.00 98.74           C  
ATOM   2875  C   PRO B 373      -5.145  15.947 -12.238  1.00 98.74           C  
ATOM   2876  O   PRO B 373      -4.794  17.085 -11.919  1.00 98.74           O  
ATOM   2877  CB  PRO B 373      -6.932  14.225 -11.809  1.00 98.74           C  
ATOM   2878  CG  PRO B 373      -6.968  13.319 -12.997  1.00 98.74           C  
ATOM   2879  CD  PRO B 373      -7.401  14.118 -14.193  1.00 98.74           C  
ATOM   2880  N   VAL B 374      -4.282  15.005 -12.678  1.00 98.90           N  
ATOM   2881  CA  VAL B 374      -2.839  15.204 -12.760  1.00 98.90           C  
ATOM   2882  C   VAL B 374      -2.357  14.915 -14.181  1.00 98.90           C  
ATOM   2883  O   VAL B 374      -2.658  13.859 -14.741  1.00 98.90           O  
ATOM   2884  CB  VAL B 374      -2.083  14.313 -11.750  1.00 98.90           C  
ATOM   2885  CG1 VAL B 374      -0.582  14.591 -11.801  1.00 98.90           C  
ATOM   2886  CG2 VAL B 374      -2.623  14.533 -10.338  1.00 98.90           C  
ATOM   2887  N   LEU B 375      -1.651  15.867 -14.730  1.00 98.83           N  
ATOM   2888  CA  LEU B 375      -1.119  15.752 -16.083  1.00 98.83           C  
ATOM   2889  C   LEU B 375       0.396  15.924 -16.089  1.00 98.83           C  
ATOM   2890  O   LEU B 375       0.899  17.038 -15.930  1.00 98.83           O  
ATOM   2891  CB  LEU B 375      -1.766  16.791 -17.003  1.00 98.83           C  
ATOM   2892  CG  LEU B 375      -1.226  16.861 -18.432  1.00 98.83           C  
ATOM   2893  CD1 LEU B 375      -1.357  15.504 -19.115  1.00 98.83           C  
ATOM   2894  CD2 LEU B 375      -1.954  17.939 -19.228  1.00 98.83           C  
ATOM   2895  N   PHE B 376       1.141  14.868 -16.218  1.00 98.79           N  
ATOM   2896  CA  PHE B 376       2.558  14.923 -16.560  1.00 98.79           C  
ATOM   2897  C   PHE B 376       2.746  15.036 -18.068  1.00 98.79           C  
ATOM   2898  O   PHE B 376       2.434  14.102 -18.810  1.00 98.79           O  
ATOM   2899  CB  PHE B 376       3.288  13.684 -16.031  1.00 98.79           C  
ATOM   2900  CG  PHE B 376       3.335  13.603 -14.529  1.00 98.79           C  
ATOM   2901  CD1 PHE B 376       4.414  14.123 -13.824  1.00 98.79           C  
ATOM   2902  CD2 PHE B 376       2.300  13.007 -13.821  1.00 98.79           C  
ATOM   2903  CE1 PHE B 376       4.461  14.049 -12.434  1.00 98.79           C  
ATOM   2904  CE2 PHE B 376       2.339  12.929 -12.432  1.00 98.79           C  
ATOM   2905  CZ  PHE B 376       3.421  13.450 -11.741  1.00 98.79           C  
ATOM   2906  N   ALA B 377       3.266  16.129 -18.456  1.00 98.31           N  
ATOM   2907  CA  ALA B 377       3.453  16.303 -19.894  1.00 98.31           C  
ATOM   2908  C   ALA B 377       4.437  15.277 -20.448  1.00 98.31           C  
ATOM   2909  O   ALA B 377       4.375  14.920 -21.627  1.00 98.31           O  
ATOM   2910  CB  ALA B 377       3.937  17.719 -20.200  1.00 98.31           C  
ATOM   2911  N   LYS B 378       5.280  14.783 -19.616  1.00 97.96           N  
ATOM   2912  CA  LYS B 378       6.283  13.794 -20.001  1.00 97.96           C  
ATOM   2913  C   LYS B 378       6.249  12.585 -19.071  1.00 97.96           C  
ATOM   2914  O   LYS B 378       5.178  12.043 -18.789  1.00 97.96           O  
ATOM   2915  CB  LYS B 378       7.680  14.418 -19.998  1.00 97.96           C  
ATOM   2916  CG  LYS B 378       7.831  15.602 -20.942  1.00 97.96           C  
ATOM   2917  CD  LYS B 378       9.277  16.076 -21.016  1.00 97.96           C  
ATOM   2918  CE  LYS B 378       9.435  17.243 -21.981  1.00 97.96           C  
ATOM   2919  NZ  LYS B 378      10.822  17.796 -21.960  1.00 97.96           N1+
ATOM   2920  N   GLU B 379       7.414  12.146 -18.641  1.00 97.49           N  
ATOM   2921  CA  GLU B 379       7.484  10.883 -17.913  1.00 97.49           C  
ATOM   2922  C   GLU B 379       7.265  11.095 -16.417  1.00 97.49           C  
ATOM   2923  O   GLU B 379       7.653  12.128 -15.868  1.00 97.49           O  
ATOM   2924  CB  GLU B 379       8.831  10.197 -18.155  1.00 97.49           C  
ATOM   2925  CG  GLU B 379       9.143   9.956 -19.624  1.00 97.49           C  
ATOM   2926  CD  GLU B 379       9.926  11.090 -20.265  1.00 97.49           C  
ATOM   2927  OE1 GLU B 379      10.374  10.939 -21.425  1.00 97.49           O  
ATOM   2928  OE2 GLU B 379      10.094  12.138 -19.602  1.00 97.49           O1-
ATOM   2929  N   ALA B 380       6.710  10.122 -15.838  1.00 98.49           N  
ATOM   2930  CA  ALA B 380       6.589   9.996 -14.388  1.00 98.49           C  
ATOM   2931  C   ALA B 380       7.221   8.697 -13.895  1.00 98.49           C  
ATOM   2932  O   ALA B 380       6.772   7.606 -14.254  1.00 98.49           O  
ATOM   2933  CB  ALA B 380       5.123  10.064 -13.968  1.00 98.49           C  
ATOM   2934  N   TYR B 381       8.225   8.754 -13.053  1.00 98.06           N  
ATOM   2935  CA  TYR B 381       8.936   7.599 -12.518  1.00 98.06           C  
ATOM   2936  C   TYR B 381       8.706   7.462 -11.018  1.00 98.06           C  
ATOM   2937  O   TYR B 381       8.934   8.408 -10.260  1.00 98.06           O  
ATOM   2938  CB  TYR B 381      10.436   7.710 -12.807  1.00 98.06           C  
ATOM   2939  CG  TYR B 381      10.803   7.399 -14.238  1.00 98.06           C  
ATOM   2940  CD1 TYR B 381      11.198   6.117 -14.614  1.00 98.06           C  
ATOM   2941  CD2 TYR B 381      10.756   8.387 -15.217  1.00 98.06           C  
ATOM   2942  CE1 TYR B 381      11.539   5.827 -15.931  1.00 98.06           C  
ATOM   2943  CE2 TYR B 381      11.095   8.108 -16.537  1.00 98.06           C  
ATOM   2944  CZ  TYR B 381      11.484   6.827 -16.884  1.00 98.06           C  
ATOM   2945  OH  TYR B 381      11.820   6.545 -18.189  1.00 98.06           O  
ATOM   2946  N   GLN B 382       8.212   6.334 -10.641  1.00 98.23           N  
ATOM   2947  CA  GLN B 382       7.939   5.926  -9.267  1.00 98.23           C  
ATOM   2948  C   GLN B 382       7.132   6.990  -8.528  1.00 98.23           C  
ATOM   2949  O   GLN B 382       7.457   7.346  -7.393  1.00 98.23           O  
ATOM   2950  CB  GLN B 382       9.243   5.644  -8.520  1.00 98.23           C  
ATOM   2951  CG  GLN B 382       9.063   4.803  -7.263  1.00 98.23           C  
ATOM   2952  CD  GLN B 382      10.375   4.508  -6.561  1.00 98.23           C  
ATOM   2953  NE2 GLN B 382      10.798   3.249  -6.599  1.00 98.23           N  
ATOM   2954  OE1 GLN B 382      11.005   5.405  -5.991  1.00 98.23           O  
ATOM   2955  N   CYS B 383       6.198   7.544  -9.124  1.00 98.74           N  
ATOM   2956  CA  CYS B 383       5.181   8.376  -8.489  1.00 98.74           C  
ATOM   2957  C   CYS B 383       4.071   7.519  -7.891  1.00 98.74           C  
ATOM   2958  O   CYS B 383       3.805   6.416  -8.371  1.00 98.74           O  
ATOM   2959  CB  CYS B 383       4.590   9.362  -9.496  1.00 98.74           C  
ATOM   2960  SG  CYS B 383       5.797  10.523 -10.173  1.00 98.74           S  
ATOM   2961  N   VAL B 384       3.528   7.972  -6.783  1.00 98.76           N  
ATOM   2962  CA  VAL B 384       2.573   7.163  -6.033  1.00 98.76           C  
ATOM   2963  C   VAL B 384       1.255   7.920  -5.888  1.00 98.76           C  
ATOM   2964  O   VAL B 384       1.246   9.102  -5.535  1.00 98.76           O  
ATOM   2965  CB  VAL B 384       3.123   6.780  -4.641  1.00 98.76           C  
ATOM   2966  CG1 VAL B 384       2.062   6.046  -3.824  1.00 98.76           C  
ATOM   2967  CG2 VAL B 384       4.380   5.923  -4.782  1.00 98.76           C  
ATOM   2968  N   PHE B 385       0.199   7.300  -6.200  1.00 98.80           N  
ATOM   2969  CA  PHE B 385      -1.165   7.777  -6.004  1.00 98.80           C  
ATOM   2970  C   PHE B 385      -1.917   6.879  -5.029  1.00 98.80           C  
ATOM   2971  O   PHE B 385      -2.296   5.758  -5.375  1.00 98.80           O  
ATOM   2972  CB  PHE B 385      -1.910   7.842  -7.341  1.00 98.80           C  
ATOM   2973  CG  PHE B 385      -1.290   8.783  -8.337  1.00 98.80           C  
ATOM   2974  CD1 PHE B 385      -1.762  10.083  -8.473  1.00 98.80           C  
ATOM   2975  CD2 PHE B 385      -0.234   8.368  -9.138  1.00 98.80           C  
ATOM   2976  CE1 PHE B 385      -1.189  10.957  -9.395  1.00 98.80           C  
ATOM   2977  CE2 PHE B 385       0.343   9.235 -10.062  1.00 98.80           C  
ATOM   2978  CZ  PHE B 385      -0.137  10.529 -10.189  1.00 98.80           C  
ATOM   2979  N   ASN B 386      -2.173   7.327  -3.805  1.00 98.44           N  
ATOM   2980  CA  ASN B 386      -2.860   6.587  -2.752  1.00 98.44           C  
ATOM   2981  C   ASN B 386      -4.165   7.268  -2.349  1.00 98.44           C  
ATOM   2982  O   ASN B 386      -4.178   8.461  -2.040  1.00 98.44           O  
ATOM   2983  CB  ASN B 386      -1.951   6.417  -1.534  1.00 98.44           C  
ATOM   2984  CG  ASN B 386      -0.761   5.521  -1.813  1.00 98.44           C  
ATOM   2985  ND2 ASN B 386       0.328   5.735  -1.083  1.00 98.44           N  
ATOM   2986  OD1 ASN B 386      -0.819   4.644  -2.679  1.00 98.44           O  
ATOM   2987  N   ASN B 387      -5.284   6.530  -2.363  1.00 98.58           N  
ATOM   2988  CA  ASN B 387      -6.567   7.084  -1.943  1.00 98.58           C  
ATOM   2989  C   ASN B 387      -6.978   8.267  -2.815  1.00 98.58           C  
ATOM   2990  O   ASN B 387      -7.015   9.406  -2.347  1.00 98.58           O  
ATOM   2991  CB  ASN B 387      -6.516   7.502  -0.472  1.00 98.58           C  
ATOM   2992  CG  ASN B 387      -5.988   6.403   0.429  1.00 98.58           C  
ATOM   2993  ND2 ASN B 387      -5.445   6.787   1.577  1.00 98.58           N  
ATOM   2994  OD1 ASN B 387      -6.066   5.218   0.094  1.00 98.58           O  
ATOM   2995  N   ILE B 388      -7.253   7.893  -4.012  1.00 98.83           N  
ATOM   2996  CA  ILE B 388      -7.541   8.906  -5.022  1.00 98.83           C  
ATOM   2997  C   ILE B 388      -9.005   8.811  -5.445  1.00 98.83           C  
ATOM   2998  O   ILE B 388      -9.530   7.713  -5.644  1.00 98.83           O  
ATOM   2999  CB  ILE B 388      -6.617   8.756  -6.252  1.00 98.83           C  
ATOM   3000  CG1 ILE B 388      -5.148   8.887  -5.835  1.00 98.83           C  
ATOM   3001  CG2 ILE B 388      -6.976   9.787  -7.326  1.00 98.83           C  
ATOM   3002  CD1 ILE B 388      -4.801  10.229  -5.203  1.00 98.83           C  
ATOM   3003  N   ILE B 389      -9.670   9.913  -5.555  1.00 98.78           N  
ATOM   3004  CA  ILE B 389     -11.044   9.974  -6.039  1.00 98.78           C  
ATOM   3005  C   ILE B 389     -11.100  10.783  -7.333  1.00 98.78           C  
ATOM   3006  O   ILE B 389     -10.606  11.912  -7.388  1.00 98.78           O  
ATOM   3007  CB  ILE B 389     -11.989  10.589  -4.982  1.00 98.78           C  
ATOM   3008  CG1 ILE B 389     -11.926   9.785  -3.678  1.00 98.78           C  
ATOM   3009  CG2 ILE B 389     -13.424  10.656  -5.514  1.00 98.78           C  
ATOM   3010  CD1 ILE B 389     -12.575  10.482  -2.490  1.00 98.78           C  
ATOM   3011  N   LEU B 390     -11.660  10.229  -8.369  1.00 98.67           N  
ATOM   3012  CA  LEU B 390     -11.967  10.877  -9.639  1.00 98.67           C  
ATOM   3013  C   LEU B 390     -13.470  10.876  -9.901  1.00 98.67           C  
ATOM   3014  O   LEU B 390     -14.049   9.834 -10.217  1.00 98.67           O  
ATOM   3015  CB  LEU B 390     -11.237  10.177 -10.789  1.00 98.67           C  
ATOM   3016  CG  LEU B 390      -9.753   9.879 -10.568  1.00 98.67           C  
ATOM   3017  CD1 LEU B 390      -9.202   9.049 -11.722  1.00 98.67           C  
ATOM   3018  CD2 LEU B 390      -8.965  11.175 -10.409  1.00 98.67           C  
ATOM   3019  N   GLU B 391     -14.050  12.000  -9.765  1.00 97.90           N  
ATOM   3020  CA  GLU B 391     -15.494  12.097  -9.952  1.00 97.90           C  
ATOM   3021  C   GLU B 391     -15.849  13.196 -10.950  1.00 97.90           C  
ATOM   3022  O   GLU B 391     -15.445  14.348 -10.781  1.00 97.90           O  
ATOM   3023  CB  GLU B 391     -16.194  12.354  -8.615  1.00 97.90           C  
ATOM   3024  CG  GLU B 391     -17.703  12.166  -8.666  1.00 97.90           C  
ATOM   3025  CD  GLU B 391     -18.363  12.242  -7.298  1.00 97.90           C  
ATOM   3026  OE1 GLU B 391     -19.598  12.440  -7.229  1.00 97.90           O  
ATOM   3027  OE2 GLU B 391     -17.640  12.103  -6.286  1.00 97.90           O1-
ATOM   3028  N   TYR B 392     -16.534  12.860 -12.016  1.00 98.02           N  
ATOM   3029  CA  TYR B 392     -16.967  13.793 -13.050  1.00 98.02           C  
ATOM   3030  C   TYR B 392     -15.772  14.484 -13.696  1.00 98.02           C  
ATOM   3031  O   TYR B 392     -15.804  15.693 -13.940  1.00 98.02           O  
ATOM   3032  CB  TYR B 392     -17.922  14.838 -12.466  1.00 98.02           C  
ATOM   3033  CG  TYR B 392     -19.294  14.297 -12.148  1.00 98.02           C  
ATOM   3034  CD1 TYR B 392     -20.260  14.166 -13.143  1.00 98.02           C  
ATOM   3035  CD2 TYR B 392     -19.628  13.916 -10.853  1.00 98.02           C  
ATOM   3036  CE1 TYR B 392     -21.527  13.669 -12.855  1.00 98.02           C  
ATOM   3037  CE2 TYR B 392     -20.892  13.418 -10.553  1.00 98.02           C  
ATOM   3038  CZ  TYR B 392     -21.833  13.298 -11.559  1.00 98.02           C  
ATOM   3039  OH  TYR B 392     -23.085  12.805 -11.267  1.00 98.02           O  
ATOM   3040  N   MET B 393     -14.757  13.741 -13.845  1.00 98.55           N  
ATOM   3041  CA  MET B 393     -13.592  14.244 -14.566  1.00 98.55           C  
ATOM   3042  C   MET B 393     -13.702  13.942 -16.057  1.00 98.55           C  
ATOM   3043  O   MET B 393     -14.319  12.950 -16.449  1.00 98.55           O  
ATOM   3044  CB  MET B 393     -12.306  13.635 -14.003  1.00 98.55           C  
ATOM   3045  CG  MET B 393     -12.091  13.917 -12.525  1.00 98.55           C  
ATOM   3046  SD  MET B 393     -12.004  15.713 -12.158  1.00 98.55           S  
ATOM   3047  CE  MET B 393     -10.426  16.126 -12.952  1.00 98.55           C  
ATOM   3048  N   GLN B 394     -13.067  14.764 -16.858  1.00 98.50           N  
ATOM   3049  CA  GLN B 394     -13.070  14.508 -18.295  1.00 98.50           C  
ATOM   3050  C   GLN B 394     -12.059  13.427 -18.664  1.00 98.50           C  
ATOM   3051  O   GLN B 394     -12.360  12.532 -19.456  1.00 98.50           O  
ATOM   3052  CB  GLN B 394     -12.772  15.793 -19.070  1.00 98.50           C  
ATOM   3053  CG  GLN B 394     -12.949  15.657 -20.576  1.00 98.50           C  
ATOM   3054  CD  GLN B 394     -12.928  16.994 -21.293  1.00 98.50           C  
ATOM   3055  NE2 GLN B 394     -13.270  16.985 -22.576  1.00 98.50           N  
ATOM   3056  OE1 GLN B 394     -12.607  18.027 -20.697  1.00 98.50           O  
ATOM   3057  N   TYR B 395     -10.899  13.537 -18.187  1.00 98.33           N  
ATOM   3058  CA  TYR B 395      -9.847  12.547 -18.387  1.00 98.33           C  
ATOM   3059  C   TYR B 395      -9.343  12.009 -17.053  1.00 98.33           C  
ATOM   3060  O   TYR B 395      -9.633  12.579 -15.998  1.00 98.33           O  
ATOM   3061  CB  TYR B 395      -8.683  13.151 -19.179  1.00 98.33           C  
ATOM   3062  CG  TYR B 395      -9.081  13.672 -20.539  1.00 98.33           C  
ATOM   3063  CD1 TYR B 395      -9.446  12.799 -21.561  1.00 98.33           C  
ATOM   3064  CD2 TYR B 395      -9.090  15.037 -20.804  1.00 98.33           C  
ATOM   3065  CE1 TYR B 395      -9.811  13.274 -22.816  1.00 98.33           C  
ATOM   3066  CE2 TYR B 395      -9.453  15.523 -22.056  1.00 98.33           C  
ATOM   3067  CZ  TYR B 395      -9.812  14.636 -23.054  1.00 98.33           C  
ATOM   3068  OH  TYR B 395     -10.172  15.112 -24.295  1.00 98.33           O  
ATOM   3069  N   GLY B 396      -8.675  10.862 -17.088  1.00 98.28           N  
ATOM   3070  CA  GLY B 396      -8.056  10.296 -15.900  1.00 98.28           C  
ATOM   3071  C   GLY B 396      -6.643  10.798 -15.667  1.00 98.28           C  
ATOM   3072  O   GLY B 396      -6.230  11.800 -16.253  1.00 98.28           O  
ATOM   3073  N   LEU B 397      -5.928  10.168 -14.739  1.00 98.78           N  
ATOM   3074  CA  LEU B 397      -4.505  10.432 -14.553  1.00 98.78           C  
ATOM   3075  C   LEU B 397      -3.738  10.221 -15.854  1.00 98.78           C  
ATOM   3076  O   LEU B 397      -3.871   9.176 -16.495  1.00 98.78           O  
ATOM   3077  CB  LEU B 397      -3.931   9.531 -13.457  1.00 98.78           C  
ATOM   3078  CG  LEU B 397      -4.563   9.664 -12.070  1.00 98.78           C  
ATOM   3079  CD1 LEU B 397      -4.150   8.493 -11.185  1.00 98.78           C  
ATOM   3080  CD2 LEU B 397      -4.170  10.990 -11.428  1.00 98.78           C  
ATOM   3081  N   THR B 398      -2.931  11.192 -16.237  1.00 98.73           N  
ATOM   3082  CA  THR B 398      -2.326  11.158 -17.563  1.00 98.73           C  
ATOM   3083  C   THR B 398      -0.835  11.476 -17.486  1.00 98.73           C  
ATOM   3084  O   THR B 398      -0.429  12.406 -16.785  1.00 98.73           O  
ATOM   3085  CB  THR B 398      -3.016  12.149 -18.519  1.00 98.73           C  
ATOM   3086  CG2 THR B 398      -2.388  12.102 -19.908  1.00 98.73           C  
ATOM   3087  OG1 THR B 398      -4.405  11.815 -18.623  1.00 98.73           O  
ATOM   3088  N   ALA B 399       0.027  10.782 -18.153  1.00 98.58           N  
ATOM   3089  CA  ALA B 399       1.457  11.032 -18.319  1.00 98.58           C  
ATOM   3090  C   ALA B 399       1.940  10.558 -19.687  1.00 98.58           C  
ATOM   3091  O   ALA B 399       1.257   9.782 -20.359  1.00 98.58           O  
ATOM   3092  CB  ALA B 399       2.250  10.344 -17.211  1.00 98.58           C  
ATOM   3093  N   GLY B 400       3.087  11.108 -20.057  1.00 98.12           N  
ATOM   3094  CA  GLY B 400       3.715  10.508 -21.224  1.00 98.12           C  
ATOM   3095  C   GLY B 400       4.058   9.043 -21.031  1.00 98.12           C  
ATOM   3096  O   GLY B 400       3.715   8.204 -21.866  1.00 98.12           O  
ATOM   3097  N   ILE B 401       4.747   8.786 -19.961  1.00 97.87           N  
ATOM   3098  CA  ILE B 401       5.140   7.443 -19.550  1.00 97.87           C  
ATOM   3099  C   ILE B 401       4.828   7.245 -18.068  1.00 97.87           C  
ATOM   3100  O   ILE B 401       5.050   8.145 -17.255  1.00 97.87           O  
ATOM   3101  CB  ILE B 401       6.638   7.184 -19.821  1.00 97.87           C  
ATOM   3102  CG1 ILE B 401       6.940   7.312 -21.319  1.00 97.87           C  
ATOM   3103  CG2 ILE B 401       7.052   5.806 -19.295  1.00 97.87           C  
ATOM   3104  CD1 ILE B 401       8.424   7.265 -21.658  1.00 97.87           C  
ATOM   3105  N   TRP B 402       4.214   6.151 -17.781  1.00 98.21           N  
ATOM   3106  CA  TRP B 402       4.122   5.687 -16.400  1.00 98.21           C  
ATOM   3107  C   TRP B 402       5.100   4.545 -16.143  1.00 98.21           C  
ATOM   3108  O   TRP B 402       4.905   3.431 -16.633  1.00 98.21           O  
ATOM   3109  CB  TRP B 402       2.694   5.235 -16.079  1.00 98.21           C  
ATOM   3110  CG  TRP B 402       1.665   6.315 -16.230  1.00 98.21           C  
ATOM   3111  CD1 TRP B 402       0.754   6.449 -17.240  1.00 98.21           C  
ATOM   3112  CD2 TRP B 402       1.447   7.417 -15.344  1.00 98.21           C  
ATOM   3113  CE2 TRP B 402       0.385   8.179 -15.879  1.00 98.21           C  
ATOM   3114  CE3 TRP B 402       2.046   7.833 -14.147  1.00 98.21           C  
ATOM   3115  NE1 TRP B 402      -0.020   7.568 -17.035  1.00 98.21           N  
ATOM   3116  CZ2 TRP B 402      -0.091   9.336 -15.257  1.00 98.21           C  
ATOM   3117  CZ3 TRP B 402       1.570   8.985 -13.530  1.00 98.21           C  
ATOM   3118  CH2 TRP B 402       0.512   9.721 -14.088  1.00 98.21           C  
ATOM   3119  N   SER B 403       6.165   4.790 -15.382  1.00 97.98           N  
ATOM   3120  CA  SER B 403       7.128   3.733 -15.091  1.00 97.98           C  
ATOM   3121  C   SER B 403       7.293   3.535 -13.588  1.00 97.98           C  
ATOM   3122  O   SER B 403       7.590   4.485 -12.860  1.00 97.98           O  
ATOM   3123  CB  SER B 403       8.483   4.053 -15.723  1.00 97.98           C  
ATOM   3124  OG  SER B 403       9.460   3.106 -15.326  1.00 97.98           O  
ATOM   3125  N   ASN B 404       7.118   2.319 -13.128  1.00 97.78           N  
ATOM   3126  CA  ASN B 404       7.292   1.976 -11.721  1.00 97.78           C  
ATOM   3127  C   ASN B 404       6.418   2.845 -10.820  1.00 97.78           C  
ATOM   3128  O   ASN B 404       6.857   3.279  -9.754  1.00 97.78           O  
ATOM   3129  CB  ASN B 404       8.762   2.102 -11.315  1.00 97.78           C  
ATOM   3130  CG  ASN B 404       9.643   1.067 -11.986  1.00 97.78           C  
ATOM   3131  ND2 ASN B 404      10.141   0.116 -11.205  1.00 97.78           N  
ATOM   3132  OD1 ASN B 404       9.876   1.123 -13.197  1.00 97.78           O  
ATOM   3133  N   CYS B 405       5.257   3.194 -11.272  1.00 98.65           N  
ATOM   3134  CA  CYS B 405       4.336   3.987 -10.466  1.00 98.65           C  
ATOM   3135  C   CYS B 405       3.347   3.093  -9.729  1.00 98.65           C  
ATOM   3136  O   CYS B 405       3.192   1.918 -10.069  1.00 98.65           O  
ATOM   3137  CB  CYS B 405       3.579   4.984 -11.343  1.00 98.65           C  
ATOM   3138  SG  CYS B 405       4.623   6.290 -12.028  1.00 98.65           S  
ATOM   3139  N   SER B 406       2.736   3.596  -8.660  1.00 98.60           N  
ATOM   3140  CA  SER B 406       1.752   2.864  -7.868  1.00 98.60           C  
ATOM   3141  C   SER B 406       0.405   3.579  -7.862  1.00 98.60           C  
ATOM   3142  O   SER B 406       0.344   4.798  -7.694  1.00 98.60           O  
ATOM   3143  CB  SER B 406       2.248   2.682  -6.433  1.00 98.60           C  
ATOM   3144  OG  SER B 406       3.473   1.971  -6.410  1.00 98.60           O  
ATOM   3145  N   PHE B 407      -0.610   2.905  -8.032  1.00 98.60           N  
ATOM   3146  CA  PHE B 407      -1.992   3.367  -7.985  1.00 98.60           C  
ATOM   3147  C   PHE B 407      -2.807   2.536  -7.001  1.00 98.60           C  
ATOM   3148  O   PHE B 407      -3.212   1.415  -7.315  1.00 98.60           O  
ATOM   3149  CB  PHE B 407      -2.628   3.307  -9.377  1.00 98.60           C  
ATOM   3150  CG  PHE B 407      -1.818   3.990 -10.445  1.00 98.60           C  
ATOM   3151  CD1 PHE B 407      -1.953   5.354 -10.673  1.00 98.60           C  
ATOM   3152  CD2 PHE B 407      -0.921   3.268 -11.221  1.00 98.60           C  
ATOM   3153  CE1 PHE B 407      -1.205   5.990 -11.661  1.00 98.60           C  
ATOM   3154  CE2 PHE B 407      -0.170   3.896 -12.211  1.00 98.60           C  
ATOM   3155  CZ  PHE B 407      -0.314   5.257 -12.429  1.00 98.60           C  
ATOM   3156  N   ASN B 408      -3.077   3.061  -5.819  1.00 98.15           N  
ATOM   3157  CA  ASN B 408      -3.703   2.324  -4.727  1.00 98.15           C  
ATOM   3158  C   ASN B 408      -5.026   2.959  -4.309  1.00 98.15           C  
ATOM   3159  O   ASN B 408      -5.076   4.148  -3.989  1.00 98.15           O  
ATOM   3160  CB  ASN B 408      -2.756   2.233  -3.528  1.00 98.15           C  
ATOM   3161  CG  ASN B 408      -1.402   1.657  -3.896  1.00 98.15           C  
ATOM   3162  ND2 ASN B 408      -0.338   2.346  -3.502  1.00 98.15           N  
ATOM   3163  OD1 ASN B 408      -1.314   0.602  -4.530  1.00 98.15           O  
ATOM   3164  N   ALA B 409      -6.086   2.166  -4.312  1.00 98.30           N  
ATOM   3165  CA  ALA B 409      -7.409   2.618  -3.888  1.00 98.30           C  
ATOM   3166  C   ALA B 409      -7.884   3.795  -4.735  1.00 98.30           C  
ATOM   3167  O   ALA B 409      -8.098   4.894  -4.218  1.00 98.30           O  
ATOM   3168  CB  ALA B 409      -7.392   3.002  -2.411  1.00 98.30           C  
ATOM   3169  N   ILE B 410      -8.051   3.555  -6.004  1.00 98.74           N  
ATOM   3170  CA  ILE B 410      -8.572   4.539  -6.947  1.00 98.74           C  
ATOM   3171  C   ILE B 410     -10.088   4.395  -7.057  1.00 98.74           C  
ATOM   3172  O   ILE B 410     -10.592   3.332  -7.427  1.00 98.74           O  
ATOM   3173  CB  ILE B 410      -7.917   4.390  -8.338  1.00 98.74           C  
ATOM   3174  CG1 ILE B 410      -6.390   4.346  -8.208  1.00 98.74           C  
ATOM   3175  CG2 ILE B 410      -8.355   5.528  -9.266  1.00 98.74           C  
ATOM   3176  CD1 ILE B 410      -5.782   5.614  -7.623  1.00 98.74           C  
ATOM   3177  N   TRP B 411     -10.813   5.420  -6.650  1.00 98.54           N  
ATOM   3178  CA  TRP B 411     -12.256   5.525  -6.844  1.00 98.54           C  
ATOM   3179  C   TRP B 411     -12.581   6.412  -8.041  1.00 98.54           C  
ATOM   3180  O   TRP B 411     -12.359   7.624  -8.002  1.00 98.54           O  
ATOM   3181  CB  TRP B 411     -12.929   6.078  -5.585  1.00 98.54           C  
ATOM   3182  CG  TRP B 411     -14.424   6.140  -5.671  1.00 98.54           C  
ATOM   3183  CD1 TRP B 411     -15.173   7.055  -6.358  1.00 98.54           C  
ATOM   3184  CD2 TRP B 411     -15.354   5.252  -5.043  1.00 98.54           C  
ATOM   3185  CE2 TRP B 411     -16.651   5.687  -5.394  1.00 98.54           C  
ATOM   3186  CE3 TRP B 411     -15.216   4.127  -4.218  1.00 98.54           C  
ATOM   3187  NE1 TRP B 411     -16.512   6.788  -6.196  1.00 98.54           N  
ATOM   3188  CZ2 TRP B 411     -17.803   5.037  -4.947  1.00 98.54           C  
ATOM   3189  CZ3 TRP B 411     -16.364   3.482  -3.774  1.00 98.54           C  
ATOM   3190  CH2 TRP B 411     -17.640   3.940  -4.141  1.00 98.54           C  
ATOM   3191  N   ALA B 412     -13.085   5.867  -9.113  1.00 98.43           N  
ATOM   3192  CA  ALA B 412     -13.479   6.632 -10.293  1.00 98.43           C  
ATOM   3193  C   ALA B 412     -14.966   6.459 -10.587  1.00 98.43           C  
ATOM   3194  O   ALA B 412     -15.435   5.341 -10.813  1.00 98.43           O  
ATOM   3195  CB  ALA B 412     -12.648   6.210 -11.502  1.00 98.43           C  
ATOM   3196  N   GLU B 413     -15.581   7.518 -10.546  1.00 96.77           N  
ATOM   3197  CA  GLU B 413     -17.032   7.482 -10.705  1.00 96.77           C  
ATOM   3198  C   GLU B 413     -17.505   8.539 -11.699  1.00 96.77           C  
ATOM   3199  O   GLU B 413     -17.245   9.730 -11.517  1.00 96.77           O  
ATOM   3200  CB  GLU B 413     -17.726   7.681  -9.355  1.00 96.77           C  
ATOM   3201  CG  GLU B 413     -19.240   7.537  -9.414  1.00 96.77           C  
ATOM   3202  CD  GLU B 413     -19.911   7.694  -8.059  1.00 96.77           C  
ATOM   3203  OE1 GLU B 413     -21.160   7.650  -7.992  1.00 96.77           O  
ATOM   3204  OE2 GLU B 413     -19.181   7.862  -7.057  1.00 96.77           O1-
ATOM   3205  N   GLN B 414     -18.081   8.200 -12.715  1.00 97.10           N  
ATOM   3206  CA  GLN B 414     -18.703   9.030 -13.740  1.00 97.10           C  
ATOM   3207  C   GLN B 414     -17.676   9.938 -14.411  1.00 97.10           C  
ATOM   3208  O   GLN B 414     -16.812  10.508 -13.741  1.00 97.10           O  
ATOM   3209  CB  GLN B 414     -19.832   9.869 -13.141  1.00 97.10           C  
ATOM   3210  CG  GLN B 414     -20.740  10.512 -14.181  1.00 97.10           C  
ATOM   3211  CD  GLN B 414     -21.463   9.493 -15.040  1.00 97.10           C  
ATOM   3212  NE2 GLN B 414     -21.404   9.677 -16.355  1.00 97.10           N  
ATOM   3213  OE1 GLN B 414     -22.068   8.546 -14.527  1.00 97.10           O  
ATOM   3214  N   THR B 415     -17.712   9.972 -15.651  1.00 97.53           N  
ATOM   3215  CA  THR B 415     -16.953  10.983 -16.379  1.00 97.53           C  
ATOM   3216  C   THR B 415     -17.774  12.257 -16.551  1.00 97.53           C  
ATOM   3217  O   THR B 415     -19.001  12.232 -16.428  1.00 97.53           O  
ATOM   3218  CB  THR B 415     -16.512  10.463 -17.760  1.00 97.53           C  
ATOM   3219  CG2 THR B 415     -15.581   9.262 -17.625  1.00 97.53           C  
ATOM   3220  OG1 THR B 415     -17.669  10.074 -18.510  1.00 97.53           O  
ATOM   3221  N   ARG B 416     -17.152  13.307 -16.899  1.00 97.08           N  
ATOM   3222  CA  ARG B 416     -17.788  14.620 -16.937  1.00 97.08           C  
ATOM   3223  C   ARG B 416     -18.826  14.693 -18.052  1.00 97.08           C  
ATOM   3224  O   ARG B 416     -19.905  15.261 -17.867  1.00 97.08           O  
ATOM   3225  CB  ARG B 416     -16.741  15.720 -17.122  1.00 97.08           C  
ATOM   3226  CG  ARG B 416     -17.290  17.128 -16.953  1.00 97.08           C  
ATOM   3227  CD  ARG B 416     -16.198  18.179 -17.092  1.00 97.08           C  
ATOM   3228  NE  ARG B 416     -16.740  19.533 -17.013  1.00 97.08           N  
ATOM   3229  CZ  ARG B 416     -16.045  20.642 -17.250  1.00 97.08           C  
ATOM   3230  NH1 ARG B 416     -14.762  20.580 -17.586  1.00 97.08           N1+
ATOM   3231  NH2 ARG B 416     -16.638  21.823 -17.149  1.00 97.08           N  
ATOM   3232  N   ASP B 417     -18.561  14.107 -19.199  1.00 96.52           N  
ATOM   3233  CA  ASP B 417     -19.422  14.195 -20.375  1.00 96.52           C  
ATOM   3234  C   ASP B 417     -20.085  12.852 -20.673  1.00 96.52           C  
ATOM   3235  O   ASP B 417     -20.712  12.682 -21.720  1.00 96.52           O  
ATOM   3236  CB  ASP B 417     -18.623  14.668 -21.591  1.00 96.52           C  
ATOM   3237  CG  ASP B 417     -17.358  13.859 -21.821  1.00 96.52           C  
ATOM   3238  OD1 ASP B 417     -17.145  12.848 -21.118  1.00 96.52           O  
ATOM   3239  OD2 ASP B 417     -16.567  14.239 -22.711  1.00 96.52           O1-
ATOM   3240  N   GLY B 418     -19.863  11.870 -19.800  1.00 97.03           N  
ATOM   3241  CA  GLY B 418     -20.497  10.569 -19.944  1.00 97.03           C  
ATOM   3242  C   GLY B 418     -19.805   9.678 -20.958  1.00 97.03           C  
ATOM   3243  O   GLY B 418     -20.316   8.611 -21.305  1.00 97.03           O  
ATOM   3244  N   VAL B 419     -18.712  10.090 -21.493  1.00 97.71           N  
ATOM   3245  CA  VAL B 419     -17.977   9.336 -22.504  1.00 97.71           C  
ATOM   3246  C   VAL B 419     -17.039   8.341 -21.825  1.00 97.71           C  
ATOM   3247  O   VAL B 419     -16.398   8.666 -20.823  1.00 97.71           O  
ATOM   3248  CB  VAL B 419     -17.177  10.271 -23.438  1.00 97.71           C  
ATOM   3249  CG1 VAL B 419     -16.326   9.459 -24.414  1.00 97.71           C  
ATOM   3250  CG2 VAL B 419     -18.121  11.203 -24.195  1.00 97.71           C  
ATOM   3251  N   ALA B 420     -16.953   7.160 -22.335  1.00 97.53           N  
ATOM   3252  CA  ALA B 420     -16.059   6.125 -21.820  1.00 97.53           C  
ATOM   3253  C   ALA B 420     -14.599   6.477 -22.091  1.00 97.53           C  
ATOM   3254  O   ALA B 420     -14.218   6.734 -23.235  1.00 97.53           O  
ATOM   3255  CB  ALA B 420     -16.401   4.772 -22.439  1.00 97.53           C  
ATOM   3256  N   ARG B 421     -13.818   6.533 -21.097  1.00 97.08           N  
ATOM   3257  CA  ARG B 421     -12.389   6.817 -21.186  1.00 97.08           C  
ATOM   3258  C   ARG B 421     -11.609   6.034 -20.135  1.00 97.08           C  
ATOM   3259  O   ARG B 421     -12.157   5.665 -19.095  1.00 97.08           O  
ATOM   3260  CB  ARG B 421     -12.128   8.316 -21.023  1.00 97.08           C  
ATOM   3261  CG  ARG B 421     -12.686   9.165 -22.155  1.00 97.08           C  
ATOM   3262  CD  ARG B 421     -12.380  10.643 -21.955  1.00 97.08           C  
ATOM   3263  NE  ARG B 421     -13.001  11.467 -22.988  1.00 97.08           N  
ATOM   3264  CZ  ARG B 421     -14.218  11.999 -22.903  1.00 97.08           C  
ATOM   3265  NH1 ARG B 421     -14.970  11.802 -21.826  1.00 97.08           N1+
ATOM   3266  NH2 ARG B 421     -14.685  12.732 -23.902  1.00 97.08           N  
ATOM   3267  N   ASP B 422     -10.357   5.829 -20.467  1.00 96.83           N  
ATOM   3268  CA  ASP B 422      -9.470   5.186 -19.502  1.00 96.83           C  
ATOM   3269  C   ASP B 422      -9.233   6.084 -18.290  1.00 96.83           C  
ATOM   3270  O   ASP B 422      -9.078   7.299 -18.432  1.00 96.83           O  
ATOM   3271  CB  ASP B 422      -8.135   4.825 -20.158  1.00 96.83           C  
ATOM   3272  CG  ASP B 422      -8.255   3.692 -21.162  1.00 96.83           C  
ATOM   3273  OD1 ASP B 422      -8.828   2.634 -20.823  1.00 96.83           O  
ATOM   3274  OD2 ASP B 422      -7.770   3.858 -22.303  1.00 96.83           O1-
ATOM   3275  N   TRP B 423      -9.228   5.562 -17.087  1.00 98.07           N  
ATOM   3276  CA  TRP B 423      -8.932   6.332 -15.883  1.00 98.07           C  
ATOM   3277  C   TRP B 423      -7.432   6.568 -15.743  1.00 98.07           C  
ATOM   3278  O   TRP B 423      -7.002   7.427 -14.970  1.00 98.07           O  
ATOM   3279  CB  TRP B 423      -9.467   5.614 -14.640  1.00 98.07           C  
ATOM   3280  CG  TRP B 423      -8.819   4.288 -14.376  1.00 98.07           C  
ATOM   3281  CD1 TRP B 423      -9.200   3.072 -14.871  1.00 98.07           C  
ATOM   3282  CD2 TRP B 423      -7.677   4.045 -13.549  1.00 98.07           C  
ATOM   3283  CE2 TRP B 423      -7.420   2.657 -13.589  1.00 98.07           C  
ATOM   3284  CE3 TRP B 423      -6.844   4.868 -12.779  1.00 98.07           C  
ATOM   3285  NE1 TRP B 423      -8.363   2.087 -14.401  1.00 98.07           N  
ATOM   3286  CZ2 TRP B 423      -6.364   2.073 -12.886  1.00 98.07           C  
ATOM   3287  CZ3 TRP B 423      -5.794   4.284 -12.080  1.00 98.07           C  
ATOM   3288  CH2 TRP B 423      -5.565   2.900 -12.139  1.00 98.07           C  
ATOM   3289  N   LEU B 424      -6.625   5.803 -16.361  1.00 98.16           N  
ATOM   3290  CA  LEU B 424      -5.177   5.952 -16.447  1.00 98.16           C  
ATOM   3291  C   LEU B 424      -4.717   5.965 -17.902  1.00 98.16           C  
ATOM   3292  O   LEU B 424      -4.948   5.004 -18.639  1.00 98.16           O  
ATOM   3293  CB  LEU B 424      -4.476   4.821 -15.689  1.00 98.16           C  
ATOM   3294  CG  LEU B 424      -2.956   4.930 -15.563  1.00 98.16           C  
ATOM   3295  CD1 LEU B 424      -2.583   6.069 -14.620  1.00 98.16           C  
ATOM   3296  CD2 LEU B 424      -2.363   3.611 -15.077  1.00 98.16           C  
ATOM   3297  N   VAL B 425      -3.988   7.021 -18.245  1.00 97.64           N  
ATOM   3298  CA  VAL B 425      -3.680   7.227 -19.656  1.00 97.64           C  
ATOM   3299  C   VAL B 425      -2.184   7.482 -19.827  1.00 97.64           C  
ATOM   3300  O   VAL B 425      -1.597   8.283 -19.096  1.00 97.64           O  
ATOM   3301  CB  VAL B 425      -4.493   8.399 -20.250  1.00 97.64           C  
ATOM   3302  CG1 VAL B 425      -4.103   8.644 -21.706  1.00 97.64           C  
ATOM   3303  CG2 VAL B 425      -5.990   8.122 -20.134  1.00 97.64           C  
ATOM   3304  N   ASN B 426      -1.503   6.801 -20.708  1.00 96.77           N  
ATOM   3305  CA  ASN B 426      -0.193   7.173 -21.233  1.00 96.77           C  
ATOM   3306  C   ASN B 426      -0.296   7.741 -22.645  1.00 96.77           C  
ATOM   3307  O   ASN B 426      -1.057   7.232 -23.470  1.00 96.77           O  
ATOM   3308  CB  ASN B 426       0.756   5.973 -21.211  1.00 96.77           C  
ATOM   3309  CG  ASN B 426       0.404   4.931 -22.254  1.00 96.77           C  
ATOM   3310  ND2 ASN B 426      -0.377   3.933 -21.856  1.00 96.77           N  
ATOM   3311  OD1 ASN B 426       0.831   5.021 -23.408  1.00 96.77           O  
ATOM   3312  N   THR B 427       0.405   8.730 -22.890  1.00 96.46           N  
ATOM   3313  CA  THR B 427       0.267   9.407 -24.175  1.00 96.46           C  
ATOM   3314  C   THR B 427       1.340   8.936 -25.152  1.00 96.46           C  
ATOM   3315  O   THR B 427       1.424   9.433 -26.277  1.00 96.46           O  
ATOM   3316  CB  THR B 427       0.351  10.936 -24.014  1.00 96.46           C  
ATOM   3317  CG2 THR B 427      -0.762  11.455 -23.109  1.00 96.46           C  
ATOM   3318  OG1 THR B 427       1.618  11.281 -23.441  1.00 96.46           O  
ATOM   3319  N   SER B 428       2.249   8.064 -24.818  1.00 93.57           N  
ATOM   3320  CA  SER B 428       3.311   7.558 -25.682  1.00 93.57           C  
ATOM   3321  C   SER B 428       2.994   6.153 -26.183  1.00 93.57           C  
ATOM   3322  O   SER B 428       3.814   5.530 -26.861  1.00 93.57           O  
ATOM   3323  CB  SER B 428       4.649   7.554 -24.942  1.00 93.57           C  
ATOM   3324  OG  SER B 428       5.056   8.876 -24.631  1.00 93.57           O  
ATOM   3325  N   TYR B 429       1.931   5.618 -25.951  1.00 85.95           N  
ATOM   3326  CA  TYR B 429       1.418   4.331 -26.406  1.00 85.95           C  
ATOM   3327  C   TYR B 429       2.195   3.181 -25.777  1.00 85.95           C  
ATOM   3328  O   TYR B 429       3.412   3.077 -25.951  1.00 85.95           O  
ATOM   3329  CB  TYR B 429       1.487   4.233 -27.933  1.00 85.95           C  
ATOM   3330  CG  TYR B 429       0.856   2.981 -28.491  1.00 85.95           C  
ATOM   3331  CD1 TYR B 429       1.634   1.992 -29.088  1.00 85.95           C  
ATOM   3332  CD2 TYR B 429      -0.519   2.785 -28.423  1.00 85.95           C  
ATOM   3333  CE1 TYR B 429       1.056   0.837 -29.605  1.00 85.95           C  
ATOM   3334  CE2 TYR B 429      -1.108   1.634 -28.937  1.00 85.95           C  
ATOM   3335  CZ  TYR B 429      -0.314   0.667 -29.525  1.00 85.95           C  
ATOM   3336  OH  TYR B 429      -0.891  -0.474 -30.035  1.00 85.95           O  
ATOM   3337  N   GLN B 430       1.535   2.328 -25.079  1.00 83.24           N  
ATOM   3338  CA  GLN B 430       1.996   1.115 -24.412  1.00 83.24           C  
ATOM   3339  C   GLN B 430       3.163   1.411 -23.475  1.00 83.24           C  
ATOM   3340  O   GLN B 430       4.145   0.666 -23.442  1.00 83.24           O  
ATOM   3341  CB  GLN B 430       2.404   0.059 -25.441  1.00 83.24           C  
ATOM   3342  CG  GLN B 430       1.249  -0.449 -26.293  1.00 83.24           C  
ATOM   3343  CD  GLN B 430       1.597  -1.709 -27.063  1.00 83.24           C  
ATOM   3344  NE2 GLN B 430       2.044  -1.541 -28.303  1.00 83.24           N  
ATOM   3345  OE1 GLN B 430       1.467  -2.824 -26.548  1.00 83.24           O  
ATOM   3346  N   GLN B 431       3.124   2.507 -22.841  1.00 91.51           N  
ATOM   3347  CA  GLN B 431       4.237   2.960 -22.013  1.00 91.51           C  
ATOM   3348  C   GLN B 431       3.819   3.084 -20.550  1.00 91.51           C  
ATOM   3349  O   GLN B 431       4.259   3.998 -19.849  1.00 91.51           O  
ATOM   3350  CB  GLN B 431       4.774   4.299 -22.521  1.00 91.51           C  
ATOM   3351  CG  GLN B 431       5.450   4.214 -23.882  1.00 91.51           C  
ATOM   3352  CD  GLN B 431       6.736   3.408 -23.850  1.00 91.51           C  
ATOM   3353  NE2 GLN B 431       6.842   2.425 -24.737  1.00 91.51           N  
ATOM   3354  OE1 GLN B 431       7.626   3.669 -23.035  1.00 91.51           O  
ATOM   3355  N   THR B 432       2.920   2.263 -20.182  1.00 96.25           N  
ATOM   3356  CA  THR B 432       2.644   1.998 -18.775  1.00 96.25           C  
ATOM   3357  C   THR B 432       3.220   0.648 -18.356  1.00 96.25           C  
ATOM   3358  O   THR B 432       2.693  -0.401 -18.732  1.00 96.25           O  
ATOM   3359  CB  THR B 432       1.132   2.025 -18.486  1.00 96.25           C  
ATOM   3360  CG2 THR B 432       0.855   1.913 -16.991  1.00 96.25           C  
ATOM   3361  OG1 THR B 432       0.581   3.256 -18.972  1.00 96.25           O  
ATOM   3362  N   PHE B 433       4.364   0.676 -17.600  1.00 96.95           N  
ATOM   3363  CA  PHE B 433       5.022  -0.593 -17.309  1.00 96.95           C  
ATOM   3364  C   PHE B 433       5.641  -0.575 -15.916  1.00 96.95           C  
ATOM   3365  O   PHE B 433       5.908   0.495 -15.364  1.00 96.95           O  
ATOM   3366  CB  PHE B 433       6.096  -0.896 -18.357  1.00 96.95           C  
ATOM   3367  CG  PHE B 433       7.101   0.210 -18.535  1.00 96.95           C  
ATOM   3368  CD1 PHE B 433       6.885   1.222 -19.462  1.00 96.95           C  
ATOM   3369  CD2 PHE B 433       8.262   0.238 -17.774  1.00 96.95           C  
ATOM   3370  CE1 PHE B 433       7.813   2.247 -19.628  1.00 96.95           C  
ATOM   3371  CE2 PHE B 433       9.194   1.259 -17.934  1.00 96.95           C  
ATOM   3372  CZ  PHE B 433       8.968   2.262 -18.863  1.00 96.95           C  
ATOM   3373  N   ASN B 434       5.808  -1.758 -15.334  1.00 97.21           N  
ATOM   3374  CA  ASN B 434       6.425  -1.982 -14.031  1.00 97.21           C  
ATOM   3375  C   ASN B 434       5.627  -1.319 -12.912  1.00 97.21           C  
ATOM   3376  O   ASN B 434       6.189  -0.945 -11.881  1.00 97.21           O  
ATOM   3377  CB  ASN B 434       7.869  -1.475 -14.026  1.00 97.21           C  
ATOM   3378  CG  ASN B 434       8.755  -2.226 -15.000  1.00 97.21           C  
ATOM   3379  ND2 ASN B 434       9.811  -1.571 -15.467  1.00 97.21           N  
ATOM   3380  OD1 ASN B 434       8.492  -3.385 -15.331  1.00 97.21           O  
ATOM   3381  N   CYS B 435       4.336  -1.110 -13.121  1.00 98.40           N  
ATOM   3382  CA  CYS B 435       3.514  -0.414 -12.139  1.00 98.40           C  
ATOM   3383  C   CYS B 435       2.879  -1.398 -11.163  1.00 98.40           C  
ATOM   3384  O   CYS B 435       2.968  -2.612 -11.354  1.00 98.40           O  
ATOM   3385  CB  CYS B 435       2.425   0.404 -12.833  1.00 98.40           C  
ATOM   3386  SG  CYS B 435       3.063   1.775 -13.821  1.00 98.40           S  
ATOM   3387  N   ILE B 436       2.316  -0.874 -10.060  1.00 98.14           N  
ATOM   3388  CA  ILE B 436       1.491  -1.609  -9.108  1.00 98.14           C  
ATOM   3389  C   ILE B 436       0.103  -0.976  -9.031  1.00 98.14           C  
ATOM   3390  O   ILE B 436      -0.023   0.236  -8.845  1.00 98.14           O  
ATOM   3391  CB  ILE B 436       2.141  -1.647  -7.707  1.00 98.14           C  
ATOM   3392  CG1 ILE B 436       3.596  -2.121  -7.806  1.00 98.14           C  
ATOM   3393  CG2 ILE B 436       1.337  -2.544  -6.762  1.00 98.14           C  
ATOM   3394  CD1 ILE B 436       3.748  -3.558  -8.286  1.00 98.14           C  
ATOM   3395  N   THR B 437      -0.869  -1.704  -9.257  1.00 97.54           N  
ATOM   3396  CA  THR B 437      -2.258  -1.275  -9.134  1.00 97.54           C  
ATOM   3397  C   THR B 437      -2.997  -2.127  -8.106  1.00 97.54           C  
ATOM   3398  O   THR B 437      -3.017  -3.356  -8.209  1.00 97.54           O  
ATOM   3399  CB  THR B 437      -2.988  -1.351 -10.487  1.00 97.54           C  
ATOM   3400  CG2 THR B 437      -4.374  -0.721 -10.400  1.00 97.54           C  
ATOM   3401  OG1 THR B 437      -2.220  -0.654 -11.477  1.00 97.54           O  
ATOM   3402  N   ASN B 438      -3.572  -1.454  -7.121  1.00 94.97           N  
ATOM   3403  CA  ASN B 438      -4.171  -2.152  -5.988  1.00 94.97           C  
ATOM   3404  C   ASN B 438      -5.551  -1.596  -5.653  1.00 94.97           C  
ATOM   3405  O   ASN B 438      -5.715  -0.385  -5.495  1.00 94.97           O  
ATOM   3406  CB  ASN B 438      -3.255  -2.075  -4.765  1.00 94.97           C  
ATOM   3407  CG  ASN B 438      -3.780  -2.879  -3.591  1.00 94.97           C  
ATOM   3408  ND2 ASN B 438      -3.050  -2.854  -2.482  1.00 94.97           N  
ATOM   3409  OD1 ASN B 438      -4.831  -3.518  -3.682  1.00 94.97           O  
ATOM   3410  N   ASN B 439      -6.498  -2.489  -5.501  1.00 96.95           N  
ATOM   3411  CA  ASN B 439      -7.817  -2.154  -4.976  1.00 96.95           C  
ATOM   3412  C   ASN B 439      -8.486  -1.057  -5.800  1.00 96.95           C  
ATOM   3413  O   ASN B 439      -8.696   0.053  -5.308  1.00 96.95           O  
ATOM   3414  CB  ASN B 439      -7.719  -1.731  -3.509  1.00 96.95           C  
ATOM   3415  CG  ASN B 439      -9.072  -1.675  -2.826  1.00 96.95           C  
ATOM   3416  ND2 ASN B 439      -9.141  -0.966  -1.706  1.00 96.95           N  
ATOM   3417  OD1 ASN B 439     -10.045  -2.266  -3.301  1.00 96.95           O  
ATOM   3418  N   LEU B 440      -9.002  -1.406  -6.848  1.00 97.53           N  
ATOM   3419  CA  LEU B 440      -9.667  -0.468  -7.747  1.00 97.53           C  
ATOM   3420  C   LEU B 440     -11.180  -0.520  -7.564  1.00 97.53           C  
ATOM   3421  O   LEU B 440     -11.738  -1.579  -7.270  1.00 97.53           O  
ATOM   3422  CB  LEU B 440      -9.306  -0.774  -9.203  1.00 97.53           C  
ATOM   3423  CG  LEU B 440      -7.816  -0.760  -9.550  1.00 97.53           C  
ATOM   3424  CD1 LEU B 440      -7.604  -1.200 -10.994  1.00 97.53           C  
ATOM   3425  CD2 LEU B 440      -7.226   0.627  -9.316  1.00 97.53           C  
ATOM   3426  N   TYR B 441     -11.833   0.590  -7.632  1.00 97.72           N  
ATOM   3427  CA  TYR B 441     -13.277   0.735  -7.780  1.00 97.72           C  
ATOM   3428  C   TYR B 441     -13.617   1.643  -8.956  1.00 97.72           C  
ATOM   3429  O   TYR B 441     -13.828   2.845  -8.779  1.00 97.72           O  
ATOM   3430  CB  TYR B 441     -13.896   1.291  -6.494  1.00 97.72           C  
ATOM   3431  CG  TYR B 441     -15.354   0.942  -6.322  1.00 97.72           C  
ATOM   3432  CD1 TYR B 441     -16.341   1.610  -7.042  1.00 97.72           C  
ATOM   3433  CD2 TYR B 441     -15.748  -0.057  -5.438  1.00 97.72           C  
ATOM   3434  CE1 TYR B 441     -17.686   1.293  -6.885  1.00 97.72           C  
ATOM   3435  CE2 TYR B 441     -17.090  -0.383  -5.272  1.00 97.72           C  
ATOM   3436  CZ  TYR B 441     -18.050   0.296  -5.999  1.00 97.72           C  
ATOM   3437  OH  TYR B 441     -19.380  -0.023  -5.839  1.00 97.72           O  
ATOM   3438  N   ILE B 442     -13.638   1.084 -10.145  1.00 97.92           N  
ATOM   3439  CA  ILE B 442     -13.819   1.796 -11.405  1.00 97.92           C  
ATOM   3440  C   ILE B 442     -15.236   1.571 -11.926  1.00 97.92           C  
ATOM   3441  O   ILE B 442     -15.596   0.453 -12.302  1.00 97.92           O  
ATOM   3442  CB  ILE B 442     -12.782   1.348 -12.460  1.00 97.92           C  
ATOM   3443  CG1 ILE B 442     -11.372   1.352 -11.859  1.00 97.92           C  
ATOM   3444  CG2 ILE B 442     -12.852   2.246 -13.700  1.00 97.92           C  
ATOM   3445  CD1 ILE B 442     -10.936   2.704 -11.312  1.00 97.92           C  
ATOM   3446  N   ARG B 443     -15.938   2.586 -11.929  1.00 96.80           N  
ATOM   3447  CA  ARG B 443     -17.320   2.469 -12.384  1.00 96.80           C  
ATOM   3448  C   ARG B 443     -17.469   2.976 -13.814  1.00 96.80           C  
ATOM   3449  O   ARG B 443     -16.786   3.919 -14.219  1.00 96.80           O  
ATOM   3450  CB  ARG B 443     -18.259   3.240 -11.454  1.00 96.80           C  
ATOM   3451  CG  ARG B 443     -18.357   2.654 -10.054  1.00 96.80           C  
ATOM   3452  CD  ARG B 443     -19.402   3.375  -9.213  1.00 96.80           C  
ATOM   3453  NE  ARG B 443     -20.749   3.172  -9.737  1.00 96.80           N  
ATOM   3454  CZ  ARG B 443     -21.845   3.750  -9.254  1.00 96.80           C  
ATOM   3455  NH1 ARG B 443     -21.774   4.582  -8.220  1.00 96.80           N1+
ATOM   3456  NH2 ARG B 443     -23.022   3.496  -9.807  1.00 96.80           N  
ATOM   3457  N   THR B 444     -18.362   2.418 -14.507  1.00 95.70           N  
ATOM   3458  CA  THR B 444     -18.698   2.883 -15.848  1.00 95.70           C  
ATOM   3459  C   THR B 444     -19.160   4.337 -15.816  1.00 95.70           C  
ATOM   3460  O   THR B 444     -19.871   4.748 -14.896  1.00 95.70           O  
ATOM   3461  CB  THR B 444     -19.793   2.008 -16.486  1.00 95.70           C  
ATOM   3462  CG2 THR B 444     -20.045   2.411 -17.935  1.00 95.70           C  
ATOM   3463  OG1 THR B 444     -19.381   0.636 -16.448  1.00 95.70           O  
ATOM   3464  N   PRO B 445     -18.823   5.129 -16.788  1.00 97.12           N  
ATOM   3465  CA  PRO B 445     -18.274   4.712 -18.080  1.00 97.12           C  
ATOM   3466  C   PRO B 445     -16.750   4.616 -18.071  1.00 97.12           C  
ATOM   3467  O   PRO B 445     -16.138   4.349 -19.108  1.00 97.12           O  
ATOM   3468  CB  PRO B 445     -18.746   5.812 -19.035  1.00 97.12           C  
ATOM   3469  CG  PRO B 445     -18.811   7.046 -18.193  1.00 97.12           C  
ATOM   3470  CD  PRO B 445     -19.261   6.659 -16.813  1.00 97.12           C  
ATOM   3471  N   TRP B 446     -16.067   4.873 -16.987  1.00 97.79           N  
ATOM   3472  CA  TRP B 446     -14.618   4.700 -16.961  1.00 97.79           C  
ATOM   3473  C   TRP B 446     -14.228   3.304 -17.434  1.00 97.79           C  
ATOM   3474  O   TRP B 446     -14.876   2.317 -17.077  1.00 97.79           O  
ATOM   3475  CB  TRP B 446     -14.073   4.946 -15.551  1.00 97.79           C  
ATOM   3476  CG  TRP B 446     -14.184   6.370 -15.095  1.00 97.79           C  
ATOM   3477  CD1 TRP B 446     -15.089   6.884 -14.209  1.00 97.79           C  
ATOM   3478  CD2 TRP B 446     -13.361   7.466 -15.509  1.00 97.79           C  
ATOM   3479  CE2 TRP B 446     -13.825   8.615 -14.832  1.00 97.79           C  
ATOM   3480  CE3 TRP B 446     -12.276   7.587 -16.387  1.00 97.79           C  
ATOM   3481  NE1 TRP B 446     -14.878   8.234 -14.045  1.00 97.79           N  
ATOM   3482  CZ2 TRP B 446     -13.238   9.872 -15.006  1.00 97.79           C  
ATOM   3483  CZ3 TRP B 446     -11.694   8.838 -16.559  1.00 97.79           C  
ATOM   3484  CH2 TRP B 446     -12.178   9.962 -15.870  1.00 97.79           C  
ATOM   3485  N   LEU B 447     -13.195   3.342 -18.274  1.00 96.88           N  
ATOM   3486  CA  LEU B 447     -12.637   2.070 -18.722  1.00 96.88           C  
ATOM   3487  C   LEU B 447     -11.541   1.594 -17.775  1.00 96.88           C  
ATOM   3488  O   LEU B 447     -10.782   2.404 -17.239  1.00 96.88           O  
ATOM   3489  CB  LEU B 447     -12.080   2.199 -20.142  1.00 96.88           C  
ATOM   3490  CG  LEU B 447     -13.072   2.635 -21.222  1.00 96.88           C  
ATOM   3491  CD1 LEU B 447     -12.351   2.842 -22.551  1.00 96.88           C  
ATOM   3492  CD2 LEU B 447     -14.189   1.607 -21.369  1.00 96.88           C  
ATOM   3493  N   ASN B 448     -11.468   0.245 -17.590  1.00 95.99           N  
ATOM   3494  CA  ASN B 448     -10.498  -0.350 -16.676  1.00 95.99           C  
ATOM   3495  C   ASN B 448      -9.650  -1.411 -17.372  1.00 95.99           C  
ATOM   3496  O   ASN B 448     -10.011  -2.590 -17.385  1.00 95.99           O  
ATOM   3497  CB  ASN B 448     -11.205  -0.950 -15.459  1.00 95.99           C  
ATOM   3498  CG  ASN B 448     -10.234  -1.474 -14.419  1.00 95.99           C  
ATOM   3499  ND2 ASN B 448     -10.744  -2.247 -13.467  1.00 95.99           N  
ATOM   3500  OD1 ASN B 448      -9.035  -1.187 -14.471  1.00 95.99           O  
ATOM   3501  N   ARG B 449      -8.503  -1.047 -17.743  1.00 93.67           N  
ATOM   3502  CA  ARG B 449      -7.604  -1.975 -18.422  1.00 93.67           C  
ATOM   3503  C   ARG B 449      -6.826  -2.818 -17.418  1.00 93.67           C  
ATOM   3504  O   ARG B 449      -6.060  -3.703 -17.804  1.00 93.67           O  
ATOM   3505  CB  ARG B 449      -6.635  -1.216 -19.331  1.00 93.67           C  
ATOM   3506  CG  ARG B 449      -7.314  -0.464 -20.465  1.00 93.67           C  
ATOM   3507  CD  ARG B 449      -6.301   0.146 -21.424  1.00 93.67           C  
ATOM   3508  NE  ARG B 449      -6.947   0.986 -22.428  1.00 93.67           N  
ATOM   3509  CZ  ARG B 449      -6.999   0.709 -23.728  1.00 93.67           C  
ATOM   3510  NH1 ARG B 449      -6.442  -0.397 -24.209  1.00 93.67           N1+
ATOM   3511  NH2 ARG B 449      -7.613   1.543 -24.554  1.00 93.67           N  
ATOM   3512  N   ALA B 450      -7.053  -2.562 -16.231  1.00 94.40           N  
ATOM   3513  CA  ALA B 450      -6.453  -3.358 -15.163  1.00 94.40           C  
ATOM   3514  C   ALA B 450      -7.416  -4.437 -14.676  1.00 94.40           C  
ATOM   3515  O   ALA B 450      -7.155  -5.102 -13.670  1.00 94.40           O  
ATOM   3516  CB  ALA B 450      -6.033  -2.461 -14.002  1.00 94.40           C  
ATOM   3517  N   ASP B 451      -8.511  -4.643 -15.333  1.00 96.46           N  
ATOM   3518  CA  ASP B 451      -9.475  -5.671 -14.954  1.00 96.46           C  
ATOM   3519  C   ASP B 451      -8.815  -7.047 -14.888  1.00 96.46           C  
ATOM   3520  O   ASP B 451      -8.252  -7.519 -15.878  1.00 96.46           O  
ATOM   3521  CB  ASP B 451     -10.647  -5.697 -15.938  1.00 96.46           C  
ATOM   3522  CG  ASP B 451     -11.758  -6.640 -15.512  1.00 96.46           C  
ATOM   3523  OD1 ASP B 451     -11.521  -7.511 -14.648  1.00 96.46           O  
ATOM   3524  OD2 ASP B 451     -12.880  -6.513 -16.048  1.00 96.46           O1-
ATOM   3525  N   THR B 452      -8.964  -7.684 -13.817  1.00 97.45           N  
ATOM   3526  CA  THR B 452      -8.232  -8.916 -13.549  1.00 97.45           C  
ATOM   3527  C   THR B 452      -8.954 -10.117 -14.153  1.00 97.45           C  
ATOM   3528  O   THR B 452      -8.475 -11.249 -14.058  1.00 97.45           O  
ATOM   3529  CB  THR B 452      -8.042  -9.136 -12.036  1.00 97.45           C  
ATOM   3530  CG2 THR B 452      -7.111  -8.086 -11.440  1.00 97.45           C  
ATOM   3531  OG1 THR B 452      -9.316  -9.054 -11.384  1.00 97.45           O  
ATOM   3532  N   THR B 453     -10.049  -9.926 -14.723  1.00 97.32           N  
ATOM   3533  CA  THR B 453     -10.781 -11.029 -15.335  1.00 97.32           C  
ATOM   3534  C   THR B 453     -10.759 -10.915 -16.856  1.00 97.32           C  
ATOM   3535  O   THR B 453     -11.214 -11.821 -17.558  1.00 97.32           O  
ATOM   3536  CB  THR B 453     -12.239 -11.073 -14.841  1.00 97.32           C  
ATOM   3537  CG2 THR B 453     -12.304 -11.102 -13.318  1.00 97.32           C  
ATOM   3538  OG1 THR B 453     -12.933  -9.912 -15.316  1.00 97.32           O  
ATOM   3539  N   ALA B 454     -10.235  -9.848 -17.354  1.00 96.71           N  
ATOM   3540  CA  ALA B 454     -10.266  -9.613 -18.796  1.00 96.71           C  
ATOM   3541  C   ALA B 454      -8.935  -9.984 -19.441  1.00 96.71           C  
ATOM   3542  O   ALA B 454      -7.885  -9.917 -18.797  1.00 96.71           O  
ATOM   3543  CB  ALA B 454     -10.608  -8.154 -19.090  1.00 96.71           C  
ATOM   3544  N   LEU B 455      -8.963 -10.313 -20.743  1.00 96.74           N  
ATOM   3545  CA  LEU B 455      -7.747 -10.497 -21.528  1.00 96.74           C  
ATOM   3546  C   LEU B 455      -6.957  -9.196 -21.620  1.00 96.74           C  
ATOM   3547  O   LEU B 455      -7.530  -8.108 -21.521  1.00 96.74           O  
ATOM   3548  CB  LEU B 455      -8.087 -11.001 -22.933  1.00 96.74           C  
ATOM   3549  CG  LEU B 455      -8.813 -12.345 -23.014  1.00 96.74           C  
ATOM   3550  CD1 LEU B 455      -9.160 -12.674 -24.462  1.00 96.74           C  
ATOM   3551  CD2 LEU B 455      -7.963 -13.450 -22.398  1.00 96.74           C  
ATOM   3552  N   ALA B 456      -5.668  -9.359 -21.775  1.00 96.07           N  
ATOM   3553  CA  ALA B 456      -4.840  -8.189 -22.053  1.00 96.07           C  
ATOM   3554  C   ALA B 456      -5.202  -7.567 -23.399  1.00 96.07           C  
ATOM   3555  O   ALA B 456      -5.722  -8.250 -24.285  1.00 96.07           O  
ATOM   3556  CB  ALA B 456      -3.360  -8.565 -22.025  1.00 96.07           C  
ATOM   3557  N   VAL B 457      -4.946  -6.312 -23.485  1.00 91.27           N  
ATOM   3558  CA  VAL B 457      -5.138  -5.556 -24.718  1.00 91.27           C  
ATOM   3559  C   VAL B 457      -3.951  -4.623 -24.942  1.00 91.27           C  
ATOM   3560  O   VAL B 457      -2.983  -4.644 -24.178  1.00 91.27           O  
ATOM   3561  CB  VAL B 457      -6.454  -4.747 -24.690  1.00 91.27           C  
ATOM   3562  CG1 VAL B 457      -7.662  -5.682 -24.670  1.00 91.27           C  
ATOM   3563  CG2 VAL B 457      -6.479  -3.812 -23.482  1.00 91.27           C  
ATOM   3564  N   SER B 458      -3.994  -3.850 -26.005  1.00 90.23           N  
ATOM   3565  CA  SER B 458      -3.015  -2.784 -26.191  1.00 90.23           C  
ATOM   3566  C   SER B 458      -3.119  -1.738 -25.087  1.00 90.23           C  
ATOM   3567  O   SER B 458      -4.218  -1.419 -24.628  1.00 90.23           O  
ATOM   3568  CB  SER B 458      -3.199  -2.118 -27.555  1.00 90.23           C  
ATOM   3569  OG  SER B 458      -2.986  -3.048 -28.603  1.00 90.23           O  
ATOM   3570  N   ASP B 459      -1.972  -1.165 -24.768  1.00 89.24           N  
ATOM   3571  CA  ASP B 459      -1.882  -0.141 -23.731  1.00 89.24           C  
ATOM   3572  C   ASP B 459      -2.362  -0.679 -22.385  1.00 89.24           C  
ATOM   3573  O   ASP B 459      -3.017   0.035 -21.623  1.00 89.24           O  
ATOM   3574  CB  ASP B 459      -2.696   1.094 -24.124  1.00 89.24           C  
ATOM   3575  CG  ASP B 459      -1.921   2.058 -25.007  1.00 89.24           C  
ATOM   3576  OD1 ASP B 459      -0.676   2.110 -24.907  1.00 89.24           O  
ATOM   3577  OD2 ASP B 459      -2.562   2.773 -25.806  1.00 89.24           O1-
ATOM   3578  N   ASN B 460      -2.025  -1.910 -22.216  1.00 90.69           N  
ATOM   3579  CA  ASN B 460      -2.287  -2.486 -20.901  1.00 90.69           C  
ATOM   3580  C   ASN B 460      -1.557  -1.722 -19.799  1.00 90.69           C  
ATOM   3581  O   ASN B 460      -0.550  -1.062 -20.059  1.00 90.69           O  
ATOM   3582  CB  ASN B 460      -1.893  -3.964 -20.873  1.00 90.69           C  
ATOM   3583  CG  ASN B 460      -2.798  -4.793 -19.984  1.00 90.69           C  
ATOM   3584  ND2 ASN B 460      -2.317  -5.959 -19.570  1.00 90.69           N  
ATOM   3585  OD1 ASN B 460      -3.922  -4.389 -19.672  1.00 90.69           O  
ATOM   3586  N   ILE B 461      -2.137  -1.877 -18.624  1.00 94.69           N  
ATOM   3587  CA  ILE B 461      -1.388  -1.407 -17.464  1.00 94.69           C  
ATOM   3588  C   ILE B 461      -0.394  -2.478 -17.022  1.00 94.69           C  
ATOM   3589  O   ILE B 461      -0.751  -3.399 -16.284  1.00 94.69           O  
ATOM   3590  CB  ILE B 461      -2.330  -1.036 -16.296  1.00 94.69           C  
ATOM   3591  CG1 ILE B 461      -3.295   0.077 -16.721  1.00 94.69           C  
ATOM   3592  CG2 ILE B 461      -1.523  -0.620 -15.063  1.00 94.69           C  
ATOM   3593  CD1 ILE B 461      -4.326   0.440 -15.662  1.00 94.69           C  
ATOM   3594  N   GLY B 462       0.846  -2.371 -17.572  1.00 97.45           N  
ATOM   3595  CA  GLY B 462       1.884  -3.335 -17.242  1.00 97.45           C  
ATOM   3596  C   GLY B 462       2.303  -3.286 -15.785  1.00 97.45           C  
ATOM   3597  O   GLY B 462       2.379  -2.208 -15.192  1.00 97.45           O  
ATOM   3598  N   GLY B 463       2.533  -4.386 -15.234  1.00 97.91           N  
ATOM   3599  CA  GLY B 463       2.880  -4.499 -13.827  1.00 97.91           C  
ATOM   3600  C   GLY B 463       2.080  -5.562 -13.098  1.00 97.91           C  
ATOM   3601  O   GLY B 463       1.783  -6.617 -13.661  1.00 97.91           O  
ATOM   3602  N   VAL B 464       1.866  -5.403 -11.832  1.00 98.56           N  
ATOM   3603  CA  VAL B 464       1.078  -6.293 -10.986  1.00 98.56           C  
ATOM   3604  C   VAL B 464      -0.233  -5.614 -10.600  1.00 98.56           C  
ATOM   3605  O   VAL B 464      -0.236  -4.465 -10.152  1.00 98.56           O  
ATOM   3606  CB  VAL B 464       1.858  -6.708  -9.718  1.00 98.56           C  
ATOM   3607  CG1 VAL B 464       1.029  -7.665  -8.863  1.00 98.56           C  
ATOM   3608  CG2 VAL B 464       3.194  -7.345 -10.097  1.00 98.56           C  
ATOM   3609  N   VAL B 465      -1.314  -6.243 -10.813  1.00 98.44           N  
ATOM   3610  CA  VAL B 465      -2.622  -5.773 -10.370  1.00 98.44           C  
ATOM   3611  C   VAL B 465      -3.161  -6.696  -9.280  1.00 98.44           C  
ATOM   3612  O   VAL B 465      -3.165  -7.919  -9.439  1.00 98.44           O  
ATOM   3613  CB  VAL B 465      -3.623  -5.692 -11.543  1.00 98.44           C  
ATOM   3614  CG1 VAL B 465      -4.985  -5.199 -11.058  1.00 98.44           C  
ATOM   3615  CG2 VAL B 465      -3.083  -4.781 -12.644  1.00 98.44           C  
ATOM   3616  N   ILE B 466      -3.527  -6.225  -8.153  1.00 98.39           N  
ATOM   3617  CA  ILE B 466      -4.148  -6.915  -7.028  1.00 98.39           C  
ATOM   3618  C   ILE B 466      -5.552  -6.362  -6.794  1.00 98.39           C  
ATOM   3619  O   ILE B 466      -5.712  -5.226  -6.343  1.00 98.39           O  
ATOM   3620  CB  ILE B 466      -3.298  -6.780  -5.744  1.00 98.39           C  
ATOM   3621  CG1 ILE B 466      -1.840  -7.157  -6.027  1.00 98.39           C  
ATOM   3622  CG2 ILE B 466      -3.878  -7.643  -4.620  1.00 98.39           C  
ATOM   3623  CD1 ILE B 466      -0.879  -6.804  -4.900  1.00 98.39           C  
ATOM   3624  N   ASP B 467      -6.516  -7.148  -7.155  1.00 97.73           N  
ATOM   3625  CA  ASP B 467      -7.878  -6.623  -7.152  1.00 97.73           C  
ATOM   3626  C   ASP B 467      -8.903  -7.754  -7.158  1.00 97.73           C  
ATOM   3627  O   ASP B 467      -8.736  -8.747  -7.870  1.00 97.73           O  
ATOM   3628  CB  ASP B 467      -8.101  -5.705  -8.356  1.00 97.73           C  
ATOM   3629  CG  ASP B 467      -9.368  -4.875  -8.242  1.00 97.73           C  
ATOM   3630  OD1 ASP B 467      -9.725  -4.459  -7.119  1.00 97.73           O  
ATOM   3631  OD2 ASP B 467     -10.016  -4.638  -9.284  1.00 97.73           O1-
ATOM   3632  N   LYS B 468      -9.919  -7.662  -6.231  1.00 96.83           N  
ATOM   3633  CA  LYS B 468     -11.106  -8.511  -6.208  1.00 96.83           C  
ATOM   3634  C   LYS B 468     -10.725  -9.988  -6.171  1.00 96.83           C  
ATOM   3635  O   LYS B 468     -11.216 -10.782  -6.976  1.00 96.83           O  
ATOM   3636  CB  LYS B 468     -11.992  -8.229  -7.423  1.00 96.83           C  
ATOM   3637  CG  LYS B 468     -12.587  -6.828  -7.443  1.00 96.83           C  
ATOM   3638  CD  LYS B 468     -13.471  -6.614  -8.665  1.00 96.83           C  
ATOM   3639  CE  LYS B 468     -14.047  -5.205  -8.699  1.00 96.83           C  
ATOM   3640  NZ  LYS B 468     -14.294  -4.742 -10.097  1.00 96.83           N1+
ATOM   3641  N   SER B 469      -9.940 -10.392  -5.326  1.00 97.64           N  
ATOM   3642  CA  SER B 469      -9.543 -11.762  -5.020  1.00 97.64           C  
ATOM   3643  C   SER B 469      -8.672 -12.346  -6.127  1.00 97.64           C  
ATOM   3644  O   SER B 469      -8.596 -13.566  -6.287  1.00 97.64           O  
ATOM   3645  CB  SER B 469     -10.775 -12.644  -4.812  1.00 97.64           C  
ATOM   3646  OG  SER B 469     -11.531 -12.197  -3.699  1.00 97.64           O  
ATOM   3647  N   ARG B 470      -8.039 -11.456  -6.933  1.00 98.64           N  
ATOM   3648  CA  ARG B 470      -7.197 -11.921  -8.031  1.00 98.64           C  
ATOM   3649  C   ARG B 470      -5.915 -11.100  -8.123  1.00 98.64           C  
ATOM   3650  O   ARG B 470      -5.875  -9.950  -7.682  1.00 98.64           O  
ATOM   3651  CB  ARG B 470      -7.957 -11.856  -9.357  1.00 98.64           C  
ATOM   3652  CG  ARG B 470      -9.139 -12.810  -9.438  1.00 98.64           C  
ATOM   3653  CD  ARG B 470      -9.983 -12.558 -10.680  1.00 98.64           C  
ATOM   3654  NE  ARG B 470     -11.113 -13.479 -10.759  1.00 98.64           N  
ATOM   3655  CZ  ARG B 470     -11.981 -13.700  -9.775  1.00 98.64           C  
ATOM   3656  NH1 ARG B 470     -11.865 -13.067  -8.614  1.00 98.64           N1+
ATOM   3657  NH2 ARG B 470     -12.973 -14.560  -9.955  1.00 98.64           N  
ATOM   3658  N   ILE B 471      -4.940 -11.724  -8.647  1.00 98.68           N  
ATOM   3659  CA  ILE B 471      -3.683 -11.076  -9.007  1.00 98.68           C  
ATOM   3660  C   ILE B 471      -3.378 -11.324 -10.483  1.00 98.68           C  
ATOM   3661  O   ILE B 471      -3.493 -12.453 -10.966  1.00 98.68           O  
ATOM   3662  CB  ILE B 471      -2.516 -11.579  -8.127  1.00 98.68           C  
ATOM   3663  CG1 ILE B 471      -2.739 -11.177  -6.665  1.00 98.68           C  
ATOM   3664  CG2 ILE B 471      -1.179 -11.042  -8.646  1.00 98.68           C  
ATOM   3665  CD1 ILE B 471      -1.722 -11.769  -5.699  1.00 98.68           C  
ATOM   3666  N   THR B 472      -3.078 -10.283 -11.232  1.00 98.65           N  
ATOM   3667  CA  THR B 472      -2.577 -10.454 -12.591  1.00 98.65           C  
ATOM   3668  C   THR B 472      -1.184  -9.847 -12.735  1.00 98.65           C  
ATOM   3669  O   THR B 472      -0.860  -8.860 -12.071  1.00 98.65           O  
ATOM   3670  CB  THR B 472      -3.527  -9.814 -13.621  1.00 98.65           C  
ATOM   3671  CG2 THR B 472      -4.913 -10.448 -13.558  1.00 98.65           C  
ATOM   3672  OG1 THR B 472      -3.642  -8.412 -13.349  1.00 98.65           O  
ATOM   3673  N   LEU B 473      -0.404 -10.437 -13.470  1.00 98.55           N  
ATOM   3674  CA  LEU B 473       0.924  -9.985 -13.871  1.00 98.55           C  
ATOM   3675  C   LEU B 473       1.005  -9.811 -15.384  1.00 98.55           C  
ATOM   3676  O   LEU B 473       0.737 -10.751 -16.136  1.00 98.55           O  
ATOM   3677  CB  LEU B 473       1.992 -10.976 -13.401  1.00 98.55           C  
ATOM   3678  CG  LEU B 473       1.959 -11.357 -11.920  1.00 98.55           C  
ATOM   3679  CD1 LEU B 473       1.823 -12.868 -11.765  1.00 98.55           C  
ATOM   3680  CD2 LEU B 473       3.211 -10.851 -11.210  1.00 98.55           C  
ATOM   3681  N   SER B 474       1.372  -8.595 -15.816  1.00 97.09           N  
ATOM   3682  CA  SER B 474       1.281  -8.323 -17.247  1.00 97.09           C  
ATOM   3683  C   SER B 474       2.413  -7.413 -17.710  1.00 97.09           C  
ATOM   3684  O   SER B 474       3.044  -6.735 -16.896  1.00 97.09           O  
ATOM   3685  CB  SER B 474      -0.068  -7.687 -17.587  1.00 97.09           C  
ATOM   3686  OG  SER B 474      -0.223  -6.449 -16.915  1.00 97.09           O  
ATOM   3687  N   GLY B 475       2.775  -7.517 -18.906  1.00 94.18           N  
ATOM   3688  CA  GLY B 475       3.530  -6.473 -19.579  1.00 94.18           C  
ATOM   3689  C   GLY B 475       2.652  -5.379 -20.156  1.00 94.18           C  
ATOM   3690  O   GLY B 475       1.425  -5.436 -20.043  1.00 94.18           O  
ATOM   3691  N   ALA B 476       3.339  -4.422 -20.773  1.00 92.97           N  
ATOM   3692  CA  ALA B 476       2.620  -3.325 -21.416  1.00 92.97           C  
ATOM   3693  C   ALA B 476       2.082  -3.747 -22.780  1.00 92.97           C  
ATOM   3694  O   ALA B 476       1.213  -3.079 -23.345  1.00 92.97           O  
ATOM   3695  CB  ALA B 476       3.528  -2.106 -21.560  1.00 92.97           C  
ATOM   3696  N   THR B 477       2.614  -4.822 -23.215  1.00 90.99           N  
ATOM   3697  CA  THR B 477       2.328  -5.199 -24.595  1.00 90.99           C  
ATOM   3698  C   THR B 477       1.727  -6.600 -24.659  1.00 90.99           C  
ATOM   3699  O   THR B 477       2.280  -7.489 -25.310  1.00 90.99           O  
ATOM   3700  CB  THR B 477       3.599  -5.142 -25.463  1.00 90.99           C  
ATOM   3701  CG2 THR B 477       4.104  -3.710 -25.606  1.00 90.99           C  
ATOM   3702  OG1 THR B 477       4.622  -5.940 -24.855  1.00 90.99           O  
ATOM   3703  N   GLY B 478       0.706  -6.976 -24.028  1.00 91.93           N  
ATOM   3704  CA  GLY B 478      -0.191  -8.082 -24.323  1.00 91.93           C  
ATOM   3705  C   GLY B 478       0.023  -9.281 -23.419  1.00 91.93           C  
ATOM   3706  O   GLY B 478      -0.847 -10.148 -23.312  1.00 91.93           O  
ATOM   3707  N   ALA B 479       1.179  -9.538 -22.799  1.00 94.46           N  
ATOM   3708  CA  ALA B 479       1.387 -10.648 -21.873  1.00 94.46           C  
ATOM   3709  C   ALA B 479       0.579 -10.454 -20.593  1.00 94.46           C  
ATOM   3710  O   ALA B 479       0.507  -9.344 -20.059  1.00 94.46           O  
ATOM   3711  CB  ALA B 479       2.870 -10.797 -21.544  1.00 94.46           C  
ATOM   3712  N   LYS B 480      -0.050 -11.530 -20.088  1.00 97.71           N  
ATOM   3713  CA  LYS B 480      -0.841 -11.419 -18.866  1.00 97.71           C  
ATOM   3714  C   LYS B 480      -1.198 -12.797 -18.316  1.00 97.71           C  
ATOM   3715  O   LYS B 480      -1.687 -13.657 -19.051  1.00 97.71           O  
ATOM   3716  CB  LYS B 480      -2.114 -10.611 -19.121  1.00 97.71           C  
ATOM   3717  CG  LYS B 480      -2.907 -10.291 -17.862  1.00 97.71           C  
ATOM   3718  CD  LYS B 480      -4.120  -9.423 -18.171  1.00 97.71           C  
ATOM   3719  CE  LYS B 480      -4.871  -9.039 -16.903  1.00 97.71           C  
ATOM   3720  NZ  LYS B 480      -6.055  -8.178 -17.199  1.00 97.71           N1+
ATOM   3721  N   ILE B 481      -0.906 -13.036 -17.056  1.00 98.40           N  
ATOM   3722  CA  ILE B 481      -1.389 -14.232 -16.375  1.00 98.40           C  
ATOM   3723  C   ILE B 481      -2.217 -13.833 -15.156  1.00 98.40           C  
ATOM   3724  O   ILE B 481      -2.186 -12.677 -14.728  1.00 98.40           O  
ATOM   3725  CB  ILE B 481      -0.221 -15.152 -15.952  1.00 98.40           C  
ATOM   3726  CG1 ILE B 481       0.580 -14.509 -14.814  1.00 98.40           C  
ATOM   3727  CG2 ILE B 481       0.682 -15.463 -17.149  1.00 98.40           C  
ATOM   3728  CD1 ILE B 481       1.530 -15.466 -14.108  1.00 98.40           C  
ATOM   3729  N   GLN B 482      -2.961 -14.791 -14.704  1.00 98.45           N  
ATOM   3730  CA  GLN B 482      -3.879 -14.547 -13.596  1.00 98.45           C  
ATOM   3731  C   GLN B 482      -3.751 -15.628 -12.527  1.00 98.45           C  
ATOM   3732  O   GLN B 482      -3.690 -16.818 -12.845  1.00 98.45           O  
ATOM   3733  CB  GLN B 482      -5.321 -14.473 -14.099  1.00 98.45           C  
ATOM   3734  CG  GLN B 482      -6.348 -14.265 -12.994  1.00 98.45           C  
ATOM   3735  CD  GLN B 482      -7.747 -14.686 -13.405  1.00 98.45           C  
ATOM   3736  NE2 GLN B 482      -8.703 -13.772 -13.276  1.00 98.45           N  
ATOM   3737  OE1 GLN B 482      -7.966 -15.822 -13.836  1.00 98.45           O  
ATOM   3738  N   LEU B 483      -3.632 -15.301 -11.288  1.00 98.39           N  
ATOM   3739  CA  LEU B 483      -3.896 -16.139 -10.123  1.00 98.39           C  
ATOM   3740  C   LEU B 483      -5.229 -15.771  -9.480  1.00 98.39           C  
ATOM   3741  O   LEU B 483      -5.488 -14.597  -9.205  1.00 98.39           O  
ATOM   3742  CB  LEU B 483      -2.767 -16.003  -9.098  1.00 98.39           C  
ATOM   3743  CG  LEU B 483      -2.788 -16.993  -7.932  1.00 98.39           C  
ATOM   3744  CD1 LEU B 483      -2.533 -18.410  -8.435  1.00 98.39           C  
ATOM   3745  CD2 LEU B 483      -1.757 -16.600  -6.879  1.00 98.39           C  
ATOM   3746  N   SER B 484      -6.131 -16.682  -9.311  1.00 98.22           N  
ATOM   3747  CA  SER B 484      -7.471 -16.509  -8.761  1.00 98.22           C  
ATOM   3748  C   SER B 484      -7.816 -17.628  -7.783  1.00 98.22           C  
ATOM   3749  O   SER B 484      -7.027 -18.556  -7.591  1.00 98.22           O  
ATOM   3750  CB  SER B 484      -8.509 -16.463  -9.882  1.00 98.22           C  
ATOM   3751  OG  SER B 484      -8.718 -17.754 -10.428  1.00 98.22           O  
ATOM   3752  N   PRO B 485      -8.990 -17.564  -7.102  1.00 97.41           N  
ATOM   3753  CA  PRO B 485      -9.355 -18.643  -6.181  1.00 97.41           C  
ATOM   3754  C   PRO B 485      -9.537 -19.985  -6.887  1.00 97.41           C  
ATOM   3755  O   PRO B 485      -9.615 -21.026  -6.230  1.00 97.41           O  
ATOM   3756  CB  PRO B 485     -10.677 -18.160  -5.578  1.00 97.41           C  
ATOM   3757  CG  PRO B 485     -10.584 -16.668  -5.599  1.00 97.41           C  
ATOM   3758  CD  PRO B 485      -9.901 -16.251  -6.870  1.00 97.41           C  
ATOM   3759  N   SER B 486      -9.518 -19.972  -8.183  1.00 97.47           N  
ATOM   3760  CA  SER B 486      -9.650 -21.213  -8.939  1.00 97.47           C  
ATOM   3761  C   SER B 486      -8.286 -21.822  -9.244  1.00 97.47           C  
ATOM   3762  O   SER B 486      -8.174 -23.031  -9.460  1.00 97.47           O  
ATOM   3763  CB  SER B 486     -10.411 -20.968 -10.243  1.00 97.47           C  
ATOM   3764  OG  SER B 486     -11.713 -20.473  -9.980  1.00 97.47           O  
ATOM   3765  N   GLY B 487      -7.326 -21.039  -9.400  1.00 98.19           N  
ATOM   3766  CA  GLY B 487      -6.003 -21.524  -9.757  1.00 98.19           C  
ATOM   3767  C   GLY B 487      -5.232 -20.561 -10.640  1.00 98.19           C  
ATOM   3768  O   GLY B 487      -5.267 -19.348 -10.423  1.00 98.19           O  
ATOM   3769  N   LEU B 488      -4.403 -21.037 -11.465  1.00 98.34           N  
ATOM   3770  CA  LEU B 488      -3.496 -20.290 -12.330  1.00 98.34           C  
ATOM   3771  C   LEU B 488      -3.943 -20.373 -13.786  1.00 98.34           C  
ATOM   3772  O   LEU B 488      -4.272 -21.455 -14.278  1.00 98.34           O  
ATOM   3773  CB  LEU B 488      -2.066 -20.819 -12.192  1.00 98.34           C  
ATOM   3774  CG  LEU B 488      -0.980 -20.038 -12.933  1.00 98.34           C  
ATOM   3775  CD1 LEU B 488      -0.901 -18.609 -12.405  1.00 98.34           C  
ATOM   3776  CD2 LEU B 488       0.368 -20.739 -12.800  1.00 98.34           C  
ATOM   3777  N   ALA B 489      -4.015 -19.240 -14.526  1.00 98.66           N  
ATOM   3778  CA  ALA B 489      -4.444 -19.175 -15.921  1.00 98.66           C  
ATOM   3779  C   ALA B 489      -3.710 -18.067 -16.670  1.00 98.66           C  
ATOM   3780  O   ALA B 489      -3.032 -17.239 -16.057  1.00 98.66           O  
ATOM   3781  CB  ALA B 489      -5.954 -18.960 -16.004  1.00 98.66           C  
ATOM   3782  N   THR B 490      -3.814 -18.111 -18.008  1.00 98.58           N  
ATOM   3783  CA  THR B 490      -3.294 -17.012 -18.814  1.00 98.58           C  
ATOM   3784  C   THR B 490      -4.427 -16.107 -19.291  1.00 98.58           C  
ATOM   3785  O   THR B 490      -5.594 -16.504 -19.274  1.00 98.58           O  
ATOM   3786  CB  THR B 490      -2.505 -17.535 -20.029  1.00 98.58           C  
ATOM   3787  CG2 THR B 490      -1.333 -18.406 -19.589  1.00 98.58           C  
ATOM   3788  OG1 THR B 490      -3.377 -18.310 -20.860  1.00 98.58           O  
ATOM   3789  N   LEU B 491      -4.079 -14.878 -19.640  1.00 98.06           N  
ATOM   3790  CA  LEU B 491      -4.980 -13.874 -20.197  1.00 98.06           C  
ATOM   3791  C   LEU B 491      -4.269 -13.031 -21.251  1.00 98.06           C  
ATOM   3792  O   LEU B 491      -4.418 -11.807 -21.277  1.00 98.06           O  
ATOM   3793  CB  LEU B 491      -5.526 -12.971 -19.088  1.00 98.06           C  
ATOM   3794  CG  LEU B 491      -6.434 -13.640 -18.054  1.00 98.06           C  
ATOM   3795  CD1 LEU B 491      -6.786 -12.657 -16.942  1.00 98.06           C  
ATOM   3796  CD2 LEU B 491      -7.697 -14.177 -18.719  1.00 98.06           C  
ATOM   3797  N   PHE B 492      -3.574 -13.586 -22.082  1.00 97.74           N  
ATOM   3798  CA  PHE B 492      -2.827 -12.887 -23.121  1.00 97.74           C  
ATOM   3799  C   PHE B 492      -3.773 -12.193 -24.094  1.00 97.74           C  
ATOM   3800  O   PHE B 492      -4.891 -12.660 -24.320  1.00 97.74           O  
ATOM   3801  CB  PHE B 492      -1.917 -13.860 -23.878  1.00 97.74           C  
ATOM   3802  CG  PHE B 492      -0.825 -14.455 -23.030  1.00 97.74           C  
ATOM   3803  CD1 PHE B 492       0.232 -13.671 -22.583  1.00 97.74           C  
ATOM   3804  CD2 PHE B 492      -0.856 -15.798 -22.679  1.00 97.74           C  
ATOM   3805  CE1 PHE B 492       1.244 -14.219 -21.798  1.00 97.74           C  
ATOM   3806  CE2 PHE B 492       0.152 -16.352 -21.895  1.00 97.74           C  
ATOM   3807  CZ  PHE B 492       1.201 -15.561 -21.456  1.00 97.74           C  
ATOM   3808  N   ALA B 493      -3.293 -11.128 -24.704  1.00 96.69           N  
ATOM   3809  CA  ALA B 493      -4.023 -10.494 -25.799  1.00 96.69           C  
ATOM   3810  C   ALA B 493      -4.142 -11.433 -26.996  1.00 96.69           C  
ATOM   3811  O   ALA B 493      -3.241 -12.234 -27.257  1.00 96.69           O  
ATOM   3812  CB  ALA B 493      -3.337  -9.194 -26.213  1.00 96.69           C  
ATOM   3813  N   ASN B 494      -5.132 -11.256 -27.764  1.00 96.27           N  
ATOM   3814  CA  ASN B 494      -5.399 -12.144 -28.890  1.00 96.27           C  
ATOM   3815  C   ASN B 494      -4.268 -12.105 -29.914  1.00 96.27           C  
ATOM   3816  O   ASN B 494      -3.990 -13.107 -30.576  1.00 96.27           O  
ATOM   3817  CB  ASN B 494      -6.729 -11.784 -29.554  1.00 96.27           C  
ATOM   3818  CG  ASN B 494      -7.927 -12.299 -28.780  1.00 96.27           C  
ATOM   3819  ND2 ASN B 494      -9.082 -11.681 -28.995  1.00 96.27           N  
ATOM   3820  OD1 ASN B 494      -7.814 -13.243 -27.995  1.00 96.27           O  
ATOM   3821  N   TRP B 495      -3.650 -10.965 -29.984  1.00 94.78           N  
ATOM   3822  CA  TRP B 495      -2.623 -10.792 -31.005  1.00 94.78           C  
ATOM   3823  C   TRP B 495      -1.247 -11.164 -30.461  1.00 94.78           C  
ATOM   3824  O   TRP B 495      -0.269 -11.213 -31.211  1.00 94.78           O  
ATOM   3825  CB  TRP B 495      -2.610  -9.348 -31.516  1.00 94.78           C  
ATOM   3826  CG  TRP B 495      -2.571  -8.317 -30.428  1.00 94.78           C  
ATOM   3827  CD1 TRP B 495      -3.623  -7.591 -29.944  1.00 94.78           C  
ATOM   3828  CD2 TRP B 495      -1.419  -7.894 -29.693  1.00 94.78           C  
ATOM   3829  CE2 TRP B 495      -1.846  -6.908 -28.777  1.00 94.78           C  
ATOM   3830  CE3 TRP B 495      -0.065  -8.254 -29.720  1.00 94.78           C  
ATOM   3831  NE1 TRP B 495      -3.194  -6.742 -28.950  1.00 94.78           N  
ATOM   3832  CZ2 TRP B 495      -0.966  -6.277 -27.894  1.00 94.78           C  
ATOM   3833  CZ3 TRP B 495       0.809  -7.626 -28.840  1.00 94.78           C  
ATOM   3834  CH2 TRP B 495       0.352  -6.648 -27.941  1.00 94.78           C  
ATOM   3835  N   TYR B 496      -1.118 -11.254 -29.172  1.00 94.98           N  
ATOM   3836  CA  TYR B 496       0.162 -11.601 -28.564  1.00 94.98           C  
ATOM   3837  C   TYR B 496       0.570 -13.024 -28.928  1.00 94.98           C  
ATOM   3838  O   TYR B 496      -0.154 -13.978 -28.634  1.00 94.98           O  
ATOM   3839  CB  TYR B 496       0.092 -11.452 -27.041  1.00 94.98           C  
ATOM   3840  CG  TYR B 496       1.415 -11.673 -26.349  1.00 94.98           C  
ATOM   3841  CD1 TYR B 496       1.700 -12.883 -25.719  1.00 94.98           C  
ATOM   3842  CD2 TYR B 496       2.381 -10.674 -26.321  1.00 94.98           C  
ATOM   3843  CE1 TYR B 496       2.916 -13.091 -25.078  1.00 94.98           C  
ATOM   3844  CE2 TYR B 496       3.601 -10.871 -25.683  1.00 94.98           C  
ATOM   3845  CZ  TYR B 496       3.859 -12.081 -25.066  1.00 94.98           C  
ATOM   3846  OH  TYR B 496       5.066 -12.281 -24.432  1.00 94.98           O  
ATOM   3847  N   GLY B 497       1.696 -13.258 -29.577  1.00 94.72           N  
ATOM   3848  CA  GLY B 497       2.150 -14.557 -30.049  1.00 94.72           C  
ATOM   3849  C   GLY B 497       3.603 -14.838 -29.718  1.00 94.72           C  
ATOM   3850  O   GLY B 497       4.161 -14.242 -28.793  1.00 94.72           O  
ATOM   3851  N   GLY B 498       4.103 -15.838 -30.342  1.00 93.90           N  
ATOM   3852  CA  GLY B 498       5.501 -16.193 -30.156  1.00 93.90           C  
ATOM   3853  C   GLY B 498       5.712 -17.241 -29.079  1.00 93.90           C  
ATOM   3854  O   GLY B 498       4.749 -17.822 -28.574  1.00 93.90           O  
ATOM   3855  N   THR B 499       7.013 -17.539 -28.766  1.00 94.22           N  
ATOM   3856  CA  THR B 499       7.378 -18.614 -27.850  1.00 94.22           C  
ATOM   3857  C   THR B 499       6.991 -18.258 -26.417  1.00 94.22           C  
ATOM   3858  O   THR B 499       6.879 -19.139 -25.562  1.00 94.22           O  
ATOM   3859  CB  THR B 499       8.887 -18.916 -27.917  1.00 94.22           C  
ATOM   3860  CG2 THR B 499       9.272 -19.492 -29.275  1.00 94.22           C  
ATOM   3861  OG1 THR B 499       9.621 -17.705 -27.697  1.00 94.22           O  
ATOM   3862  N   ASN B 500       6.769 -17.044 -26.261  1.00 94.95           N  
ATOM   3863  CA  ASN B 500       6.439 -16.606 -24.909  1.00 94.95           C  
ATOM   3864  C   ASN B 500       4.950 -16.768 -24.614  1.00 94.95           C  
ATOM   3865  O   ASN B 500       4.523 -16.639 -23.466  1.00 94.95           O  
ATOM   3866  CB  ASN B 500       6.868 -15.153 -24.695  1.00 94.95           C  
ATOM   3867  CG  ASN B 500       8.374 -14.986 -24.671  1.00 94.95           C  
ATOM   3868  ND2 ASN B 500       8.844 -13.792 -25.012  1.00 94.95           N  
ATOM   3869  OD1 ASN B 500       9.110 -15.923 -24.350  1.00 94.95           O  
ATOM   3870  N   ARG B 501       4.186 -16.960 -25.593  1.00 97.09           N  
ATOM   3871  CA  ARG B 501       2.769 -17.217 -25.358  1.00 97.09           C  
ATOM   3872  C   ARG B 501       2.552 -18.619 -24.798  1.00 97.09           C  
ATOM   3873  O   ARG B 501       2.282 -19.558 -25.549  1.00 97.09           O  
ATOM   3874  CB  ARG B 501       1.969 -17.039 -26.651  1.00 97.09           C  
ATOM   3875  CG  ARG B 501       0.472 -17.244 -26.482  1.00 97.09           C  
ATOM   3876  CD  ARG B 501      -0.286 -16.950 -27.768  1.00 97.09           C  
ATOM   3877  NE  ARG B 501      -1.721 -17.169 -27.610  1.00 97.09           N  
ATOM   3878  CZ  ARG B 501      -2.613 -16.210 -27.378  1.00 97.09           C  
ATOM   3879  NH1 ARG B 501      -2.232 -14.941 -27.272  1.00 97.09           N1+
ATOM   3880  NH2 ARG B 501      -3.895 -16.520 -27.251  1.00 97.09           N  
ATOM   3881  N   ARG B 502       2.654 -18.821 -23.619  1.00 98.17           N  
ATOM   3882  CA  ARG B 502       2.436 -20.081 -22.914  1.00 98.17           C  
ATOM   3883  C   ARG B 502       2.344 -19.856 -21.408  1.00 98.17           C  
ATOM   3884  O   ARG B 502       2.764 -18.813 -20.904  1.00 98.17           O  
ATOM   3885  CB  ARG B 502       3.556 -21.074 -23.228  1.00 98.17           C  
ATOM   3886  CG  ARG B 502       4.921 -20.648 -22.710  1.00 98.17           C  
ATOM   3887  CD  ARG B 502       5.999 -21.664 -23.060  1.00 98.17           C  
ATOM   3888  NE  ARG B 502       7.304 -21.265 -22.541  1.00 98.17           N  
ATOM   3889  CZ  ARG B 502       8.435 -21.937 -22.735  1.00 98.17           C  
ATOM   3890  NH1 ARG B 502       8.443 -23.060 -23.444  1.00 98.17           N1+
ATOM   3891  NH2 ARG B 502       9.567 -21.484 -22.217  1.00 98.17           N  
ATOM   3892  N   LEU B 503       1.737 -20.774 -20.726  1.00 98.56           N  
ATOM   3893  CA  LEU B 503       1.898 -20.896 -19.281  1.00 98.56           C  
ATOM   3894  C   LEU B 503       3.043 -21.844 -18.939  1.00 98.56           C  
ATOM   3895  O   LEU B 503       2.961 -23.045 -19.206  1.00 98.56           O  
ATOM   3896  CB  LEU B 503       0.600 -21.392 -18.637  1.00 98.56           C  
ATOM   3897  CG  LEU B 503       0.624 -21.576 -17.119  1.00 98.56           C  
ATOM   3898  CD1 LEU B 503       0.866 -20.239 -16.427  1.00 98.56           C  
ATOM   3899  CD2 LEU B 503      -0.678 -22.206 -16.636  1.00 98.56           C  
ATOM   3900  N   LEU B 504       4.097 -21.365 -18.396  1.00 98.70           N  
ATOM   3901  CA  LEU B 504       5.289 -22.152 -18.101  1.00 98.70           C  
ATOM   3902  C   LEU B 504       5.380 -22.462 -16.610  1.00 98.70           C  
ATOM   3903  O   LEU B 504       5.412 -21.549 -15.783  1.00 98.70           O  
ATOM   3904  CB  LEU B 504       6.548 -21.411 -18.558  1.00 98.70           C  
ATOM   3905  CG  LEU B 504       7.885 -22.081 -18.234  1.00 98.70           C  
ATOM   3906  CD1 LEU B 504       7.984 -23.431 -18.935  1.00 98.70           C  
ATOM   3907  CD2 LEU B 504       9.047 -21.178 -18.633  1.00 98.70           C  
ATOM   3908  N   ILE B 505       5.294 -23.657 -16.213  1.00 98.67           N  
ATOM   3909  CA  ILE B 505       5.615 -24.146 -14.877  1.00 98.67           C  
ATOM   3910  C   ILE B 505       6.997 -24.795 -14.883  1.00 98.67           C  
ATOM   3911  O   ILE B 505       7.204 -25.823 -15.533  1.00 98.67           O  
ATOM   3912  CB  ILE B 505       4.554 -25.148 -14.371  1.00 98.67           C  
ATOM   3913  CG1 ILE B 505       3.168 -24.493 -14.348  1.00 98.67           C  
ATOM   3914  CG2 ILE B 505       4.931 -25.681 -12.985  1.00 98.67           C  
ATOM   3915  CD1 ILE B 505       2.038 -25.448 -13.987  1.00 98.67           C  
ATOM   3916  N   THR B 506       7.948 -24.210 -14.250  1.00 98.66           N  
ATOM   3917  CA  THR B 506       9.332 -24.672 -14.286  1.00 98.66           C  
ATOM   3918  C   THR B 506      10.026 -24.407 -12.953  1.00 98.66           C  
ATOM   3919  O   THR B 506       9.378 -24.031 -11.974  1.00 98.66           O  
ATOM   3920  CB  THR B 506      10.118 -23.991 -15.422  1.00 98.66           C  
ATOM   3921  CG2 THR B 506      10.397 -22.527 -15.096  1.00 98.66           C  
ATOM   3922  OG1 THR B 506      11.364 -24.673 -15.608  1.00 98.66           O  
ATOM   3923  N   THR B 507      11.272 -24.754 -12.804  1.00 98.21           N  
ATOM   3924  CA  THR B 507      12.067 -24.497 -11.608  1.00 98.21           C  
ATOM   3925  C   THR B 507      13.298 -23.660 -11.946  1.00 98.21           C  
ATOM   3926  O   THR B 507      13.183 -22.470 -12.244  1.00 98.21           O  
ATOM   3927  CB  THR B 507      12.505 -25.811 -10.935  1.00 98.21           C  
ATOM   3928  CG2 THR B 507      11.303 -26.582 -10.400  1.00 98.21           C  
ATOM   3929  OG1 THR B 507      13.193 -26.625 -11.893  1.00 98.21           O  
ATOM   3930  N   GLN B 508      14.457 -24.208 -11.746  1.00 97.67           N  
ATOM   3931  CA  GLN B 508      15.705 -23.502 -12.011  1.00 97.67           C  
ATOM   3932  C   GLN B 508      16.798 -24.467 -12.462  1.00 97.67           C  
ATOM   3933  O   GLN B 508      16.669 -25.682 -12.294  1.00 97.67           O  
ATOM   3934  CB  GLN B 508      16.163 -22.734 -10.770  1.00 97.67           C  
ATOM   3935  CG  GLN B 508      16.455 -23.624  -9.569  1.00 97.67           C  
ATOM   3936  CD  GLN B 508      16.218 -22.920  -8.246  1.00 97.67           C  
ATOM   3937  NE2 GLN B 508      17.299 -22.544  -7.572  1.00 97.67           N  
ATOM   3938  OE1 GLN B 508      15.072 -22.715  -7.834  1.00 97.67           O  
ATOM   3939  N   PRO B 509      17.785 -23.925 -13.151  1.00 96.34           N  
ATOM   3940  CA  PRO B 509      18.895 -24.800 -13.534  1.00 96.34           C  
ATOM   3941  C   PRO B 509      19.539 -25.494 -12.336  1.00 96.34           C  
ATOM   3942  O   PRO B 509      19.405 -25.028 -11.202  1.00 96.34           O  
ATOM   3943  CB  PRO B 509      19.883 -23.842 -14.206  1.00 96.34           C  
ATOM   3944  CG  PRO B 509      19.051 -22.678 -14.639  1.00 96.34           C  
ATOM   3945  CD  PRO B 509      17.947 -22.483 -13.640  1.00 96.34           C  
ATOM   3946  N   THR B 510      20.144 -26.633 -12.622  1.00 96.44           N  
ATOM   3947  CA  THR B 510      20.928 -27.292 -11.583  1.00 96.44           C  
ATOM   3948  C   THR B 510      21.897 -26.310 -10.931  1.00 96.44           C  
ATOM   3949  O   THR B 510      22.545 -25.520 -11.621  1.00 96.44           O  
ATOM   3950  CB  THR B 510      21.711 -28.491 -12.150  1.00 96.44           C  
ATOM   3951  CG2 THR B 510      22.516 -29.188 -11.059  1.00 96.44           C  
ATOM   3952  OG1 THR B 510      20.791 -29.428 -12.723  1.00 96.44           O  
ATOM   3953  N   ALA B 511      21.943 -26.404  -9.709  1.00 94.38           N  
ATOM   3954  CA  ALA B 511      22.731 -25.428  -8.961  1.00 94.38           C  
ATOM   3955  C   ALA B 511      24.225 -25.626  -9.204  1.00 94.38           C  
ATOM   3956  O   ALA B 511      24.745 -26.732  -9.039  1.00 94.38           O  
ATOM   3957  CB  ALA B 511      22.421 -25.525  -7.469  1.00 94.38           C  
ATOM   3958  N   ALA B 512      25.046 -24.649  -9.760  1.00 85.37           N  
ATOM   3959  CA  ALA B 512      26.448 -24.686 -10.167  1.00 85.37           C  
ATOM   3960  C   ALA B 512      27.341 -25.154  -9.021  1.00 85.37           C  
ATOM   3961  O   ALA B 512      28.270 -25.937  -9.230  1.00 85.37           O  
ATOM   3962  CB  ALA B 512      26.895 -23.311 -10.659  1.00 85.37           C  
ATOM   3963  N   ASP B 513      27.319 -24.987  -7.690  1.00 85.30           N  
ATOM   3964  CA  ASP B 513      28.231 -25.323  -6.601  1.00 85.30           C  
ATOM   3965  C   ASP B 513      27.732 -26.536  -5.821  1.00 85.30           C  
ATOM   3966  O   ASP B 513      28.493 -27.471  -5.562  1.00 85.30           O  
ATOM   3967  CB  ASP B 513      28.408 -24.128  -5.661  1.00 85.30           C  
ATOM   3968  CG  ASP B 513      29.029 -22.923  -6.344  1.00 85.30           C  
ATOM   3969  OD1 ASP B 513      29.710 -23.091  -7.379  1.00 85.30           O  
ATOM   3970  OD2 ASP B 513      28.838 -21.794  -5.842  1.00 85.30           O1-
ATOM   3971  N   SER B 514      26.537 -26.530  -5.587  1.00 92.31           N  
ATOM   3972  CA  SER B 514      26.003 -27.615  -4.771  1.00 92.31           C  
ATOM   3973  C   SER B 514      25.574 -28.797  -5.634  1.00 92.31           C  
ATOM   3974  O   SER B 514      25.457 -29.921  -5.143  1.00 92.31           O  
ATOM   3975  CB  SER B 514      24.819 -27.127  -3.935  1.00 92.31           C  
ATOM   3976  OG  SER B 514      23.767 -26.674  -4.770  1.00 92.31           O  
ATOM   3977  N   GLY B 515      25.336 -28.568  -6.918  1.00 95.70           N  
ATOM   3978  CA  GLY B 515      24.841 -29.615  -7.796  1.00 95.70           C  
ATOM   3979  C   GLY B 515      23.394 -29.983  -7.529  1.00 95.70           C  
ATOM   3980  O   GLY B 515      22.878 -30.947  -8.099  1.00 95.70           O  
ATOM   3981  N   TYR B 516      22.731 -29.258  -6.705  1.00 96.27           N  
ATOM   3982  CA  TYR B 516      21.349 -29.567  -6.358  1.00 96.27           C  
ATOM   3983  C   TYR B 516      20.423 -29.335  -7.546  1.00 96.27           C  
ATOM   3984  O   TYR B 516      20.514 -28.306  -8.220  1.00 96.27           O  
ATOM   3985  CB  TYR B 516      20.891 -28.720  -5.166  1.00 96.27           C  
ATOM   3986  CG  TYR B 516      21.571 -29.081  -3.868  1.00 96.27           C  
ATOM   3987  CD1 TYR B 516      22.020 -30.378  -3.631  1.00 96.27           C  
ATOM   3988  CD2 TYR B 516      21.766 -28.126  -2.876  1.00 96.27           C  
ATOM   3989  CE1 TYR B 516      22.645 -30.716  -2.435  1.00 96.27           C  
ATOM   3990  CE2 TYR B 516      22.390 -28.452  -1.676  1.00 96.27           C  
ATOM   3991  CZ  TYR B 516      22.826 -29.748  -1.466  1.00 96.27           C  
ATOM   3992  OH  TYR B 516      23.444 -30.076  -0.280  1.00 96.27           O  
ATOM   3993  N   LYS B 517      19.583 -30.346  -7.860  1.00 97.44           N  
ATOM   3994  CA  LYS B 517      18.463 -30.168  -8.780  1.00 97.44           C  
ATOM   3995  C   LYS B 517      17.195 -29.768  -8.032  1.00 97.44           C  
ATOM   3996  O   LYS B 517      17.054 -30.052  -6.841  1.00 97.44           O  
ATOM   3997  CB  LYS B 517      18.218 -31.448  -9.581  1.00 97.44           C  
ATOM   3998  CG  LYS B 517      19.386 -31.859 -10.464  1.00 97.44           C  
ATOM   3999  CD  LYS B 517      19.086 -33.143 -11.226  1.00 97.44           C  
ATOM   4000  CE  LYS B 517      20.268 -33.575 -12.084  1.00 97.44           C  
ATOM   4001  NZ  LYS B 517      19.961 -34.806 -12.872  1.00 97.44           N1+
ATOM   4002  N   THR B 518      16.399 -29.101  -8.670  1.00 98.09           N  
ATOM   4003  CA  THR B 518      15.148 -28.651  -8.070  1.00 98.09           C  
ATOM   4004  C   THR B 518      13.952 -29.304  -8.757  1.00 98.09           C  
ATOM   4005  O   THR B 518      13.538 -28.874  -9.835  1.00 98.09           O  
ATOM   4006  CB  THR B 518      15.012 -27.119  -8.144  1.00 98.09           C  
ATOM   4007  CG2 THR B 518      13.853 -26.627  -7.283  1.00 98.09           C  
ATOM   4008  OG1 THR B 518      16.227 -26.514  -7.682  1.00 98.09           O  
ATOM   4009  N   PRO B 519      13.347 -30.266  -8.181  1.00 98.52           N  
ATOM   4010  CA  PRO B 519      12.262 -31.020  -8.814  1.00 98.52           C  
ATOM   4011  C   PRO B 519      10.946 -30.246  -8.845  1.00 98.52           C  
ATOM   4012  O   PRO B 519      10.804 -29.234  -8.153  1.00 98.52           O  
ATOM   4013  CB  PRO B 519      12.141 -32.268  -7.937  1.00 98.52           C  
ATOM   4014  CG  PRO B 519      12.691 -31.857  -6.609  1.00 98.52           C  
ATOM   4015  CD  PRO B 519      13.713 -30.779  -6.829  1.00 98.52           C  
ATOM   4016  N   ILE B 520      10.037 -30.644  -9.691  1.00 98.68           N  
ATOM   4017  CA  ILE B 520       8.615 -30.325  -9.627  1.00 98.68           C  
ATOM   4018  C   ILE B 520       7.845 -31.513  -9.054  1.00 98.68           C  
ATOM   4019  O   ILE B 520       8.011 -32.647  -9.510  1.00 98.68           O  
ATOM   4020  CB  ILE B 520       8.057 -29.945 -11.017  1.00 98.68           C  
ATOM   4021  CG1 ILE B 520       8.846 -28.770 -11.606  1.00 98.68           C  
ATOM   4022  CG2 ILE B 520       6.565 -29.614 -10.928  1.00 98.68           C  
ATOM   4023  CD1 ILE B 520       8.453 -28.414 -13.033  1.00 98.68           C  
ATOM   4024  N   HIS B 521       7.069 -31.300  -8.048  1.00 98.73           N  
ATOM   4025  CA  HIS B 521       6.160 -32.299  -7.498  1.00 98.73           C  
ATOM   4026  C   HIS B 521       4.704 -31.901  -7.721  1.00 98.73           C  
ATOM   4027  O   HIS B 521       4.286 -30.812  -7.321  1.00 98.73           O  
ATOM   4028  CB  HIS B 521       6.425 -32.501  -6.005  1.00 98.73           C  
ATOM   4029  CG  HIS B 521       7.671 -33.276  -5.716  1.00 98.73           C  
ATOM   4030  CD2 HIS B 521       8.942 -33.110  -6.151  1.00 98.73           C  
ATOM   4031  ND1 HIS B 521       7.687 -34.377  -4.888  1.00 98.73           N  
ATOM   4032  CE1 HIS B 521       8.919 -34.855  -4.824  1.00 98.73           C  
ATOM   4033  NE2 HIS B 521       9.700 -34.104  -5.582  1.00 98.73           N  
ATOM   4034  N   ILE B 522       3.956 -32.651  -8.374  1.00 98.63           N  
ATOM   4035  CA  ILE B 522       2.510 -32.510  -8.505  1.00 98.63           C  
ATOM   4036  C   ILE B 522       1.810 -33.588  -7.680  1.00 98.63           C  
ATOM   4037  O   ILE B 522       1.836 -34.768  -8.038  1.00 98.63           O  
ATOM   4038  CB  ILE B 522       2.065 -32.592  -9.982  1.00 98.63           C  
ATOM   4039  CG1 ILE B 522       2.797 -31.538 -10.820  1.00 98.63           C  
ATOM   4040  CG2 ILE B 522       0.547 -32.428 -10.099  1.00 98.63           C  
ATOM   4041  CD1 ILE B 522       2.512 -31.626 -12.313  1.00 98.63           C  
ATOM   4042  N   ASN B 523       1.233 -33.229  -6.559  1.00 98.55           N  
ATOM   4043  CA  ASN B 523       0.669 -34.148  -5.577  1.00 98.55           C  
ATOM   4044  C   ASN B 523      -0.822 -33.898  -5.366  1.00 98.55           C  
ATOM   4045  O   ASN B 523      -1.206 -32.925  -4.714  1.00 98.55           O  
ATOM   4046  CB  ASN B 523       1.419 -34.040  -4.248  1.00 98.55           C  
ATOM   4047  CG  ASN B 523       2.836 -34.572  -4.332  1.00 98.55           C  
ATOM   4048  ND2 ASN B 523       3.571 -34.477  -3.230  1.00 98.55           N  
ATOM   4049  OD1 ASN B 523       3.266 -35.064  -5.378  1.00 98.55           O  
ATOM   4050  N   ALA B 524      -1.655 -34.736  -5.836  1.00 98.28           N  
ATOM   4051  CA  ALA B 524      -3.102 -34.674  -5.647  1.00 98.28           C  
ATOM   4052  C   ALA B 524      -3.581 -35.781  -4.713  1.00 98.28           C  
ATOM   4053  O   ALA B 524      -2.873 -36.768  -4.495  1.00 98.28           O  
ATOM   4054  CB  ALA B 524      -3.819 -34.769  -6.992  1.00 98.28           C  
ATOM   4055  N   PRO B 525      -4.781 -35.571  -4.067  1.00 97.79           N  
ATOM   4056  CA  PRO B 525      -5.367 -36.765  -3.453  1.00 97.79           C  
ATOM   4057  C   PRO B 525      -5.479 -37.935  -4.427  1.00 97.79           C  
ATOM   4058  O   PRO B 525      -5.669 -37.727  -5.629  1.00 97.79           O  
ATOM   4059  CB  PRO B 525      -6.753 -36.289  -3.010  1.00 97.79           C  
ATOM   4060  CG  PRO B 525      -6.619 -34.808  -2.860  1.00 97.79           C  
ATOM   4061  CD  PRO B 525      -5.675 -34.305  -3.915  1.00 97.79           C  
ATOM   4062  N   ASN B 526      -5.263 -39.140  -3.867  1.00 96.80           N  
ATOM   4063  CA  ASN B 526      -5.226 -40.306  -4.744  1.00 96.80           C  
ATOM   4064  C   ASN B 526      -6.467 -40.381  -5.629  1.00 96.80           C  
ATOM   4065  O   ASN B 526      -7.588 -40.202  -5.150  1.00 96.80           O  
ATOM   4066  CB  ASN B 526      -5.079 -41.590  -3.925  1.00 96.80           C  
ATOM   4067  CG  ASN B 526      -4.702 -42.786  -4.776  1.00 96.80           C  
ATOM   4068  ND2 ASN B 526      -3.411 -42.939  -5.045  1.00 96.80           N  
ATOM   4069  OD1 ASN B 526      -5.564 -43.566  -5.189  1.00 96.80           O  
ATOM   4070  N   SER B 527      -6.198 -40.521  -6.936  1.00 96.96           N  
ATOM   4071  CA  SER B 527      -7.217 -40.644  -7.974  1.00 96.96           C  
ATOM   4072  C   SER B 527      -7.889 -39.303  -8.250  1.00 96.96           C  
ATOM   4073  O   SER B 527      -9.030 -39.259  -8.714  1.00 96.96           O  
ATOM   4074  CB  SER B 527      -8.269 -41.678  -7.573  1.00 96.96           C  
ATOM   4075  OG  SER B 527      -7.692 -42.968  -7.464  1.00 96.96           O  
ATOM   4076  N   GLU B 528      -7.250 -38.204  -7.859  1.00 98.05           N  
ATOM   4077  CA  GLU B 528      -7.852 -36.892  -8.073  1.00 98.05           C  
ATOM   4078  C   GLU B 528      -6.943 -35.997  -8.909  1.00 98.05           C  
ATOM   4079  O   GLU B 528      -6.933 -34.776  -8.734  1.00 98.05           O  
ATOM   4080  CB  GLU B 528      -8.165 -36.220  -6.733  1.00 98.05           C  
ATOM   4081  CG  GLU B 528      -9.192 -36.967  -5.895  1.00 98.05           C  
ATOM   4082  CD  GLU B 528     -10.584 -36.964  -6.508  1.00 98.05           C  
ATOM   4083  OE1 GLU B 528     -11.391 -37.865  -6.185  1.00 98.05           O  
ATOM   4084  OE2 GLU B 528     -10.868 -36.055  -7.320  1.00 98.05           O1-
ATOM   4085  N   LEU B 529      -6.068 -36.544  -9.738  1.00 98.49           N  
ATOM   4086  CA  LEU B 529      -5.285 -35.804 -10.722  1.00 98.49           C  
ATOM   4087  C   LEU B 529      -5.885 -35.951 -12.116  1.00 98.49           C  
ATOM   4088  O   LEU B 529      -5.852 -37.037 -12.700  1.00 98.49           O  
ATOM   4089  CB  LEU B 529      -3.833 -36.287 -10.725  1.00 98.49           C  
ATOM   4090  CG  LEU B 529      -2.898 -35.618 -11.734  1.00 98.49           C  
ATOM   4091  CD1 LEU B 529      -2.866 -34.110 -11.509  1.00 98.49           C  
ATOM   4092  CD2 LEU B 529      -1.495 -36.208 -11.635  1.00 98.49           C  
ATOM   4093  N   TYR B 530      -6.401 -34.820 -12.691  1.00 98.68           N  
ATOM   4094  CA  TYR B 530      -7.153 -34.833 -13.941  1.00 98.68           C  
ATOM   4095  C   TYR B 530      -6.419 -34.055 -15.027  1.00 98.68           C  
ATOM   4096  O   TYR B 530      -5.860 -32.987 -14.764  1.00 98.68           O  
ATOM   4097  CB  TYR B 530      -8.552 -34.245 -13.733  1.00 98.68           C  
ATOM   4098  CG  TYR B 530      -9.414 -35.050 -12.792  1.00 98.68           C  
ATOM   4099  CD1 TYR B 530     -10.385 -35.922 -13.279  1.00 98.68           C  
ATOM   4100  CD2 TYR B 530      -9.261 -34.940 -11.414  1.00 98.68           C  
ATOM   4101  CE1 TYR B 530     -11.184 -36.665 -12.415  1.00 98.68           C  
ATOM   4102  CE2 TYR B 530     -10.054 -35.677 -10.541  1.00 98.68           C  
ATOM   4103  CZ  TYR B 530     -11.011 -36.536 -11.050  1.00 98.68           C  
ATOM   4104  OH  TYR B 530     -11.798 -37.269 -10.190  1.00 98.68           O  
ATOM   4105  N   PHE B 531      -6.367 -34.620 -16.198  1.00 98.50           N  
ATOM   4106  CA  PHE B 531      -5.930 -33.919 -17.399  1.00 98.50           C  
ATOM   4107  C   PHE B 531      -7.085 -33.750 -18.379  1.00 98.50           C  
ATOM   4108  O   PHE B 531      -7.659 -34.736 -18.846  1.00 98.50           O  
ATOM   4109  CB  PHE B 531      -4.777 -34.671 -18.072  1.00 98.50           C  
ATOM   4110  CG  PHE B 531      -3.562 -34.827 -17.198  1.00 98.50           C  
ATOM   4111  CD1 PHE B 531      -2.554 -33.870 -17.208  1.00 98.50           C  
ATOM   4112  CD2 PHE B 531      -3.428 -35.930 -16.365  1.00 98.50           C  
ATOM   4113  CE1 PHE B 531      -1.428 -34.012 -16.400  1.00 98.50           C  
ATOM   4114  CE2 PHE B 531      -2.306 -36.078 -15.555  1.00 98.50           C  
ATOM   4115  CZ  PHE B 531      -1.307 -35.119 -15.575  1.00 98.50           C  
ATOM   4116  N   GLY B 532      -7.457 -32.496 -18.642  1.00 98.27           N  
ATOM   4117  CA  GLY B 532      -8.577 -32.177 -19.513  1.00 98.27           C  
ATOM   4118  C   GLY B 532      -8.247 -31.115 -20.545  1.00 98.27           C  
ATOM   4119  O   GLY B 532      -7.095 -30.694 -20.664  1.00 98.27           O  
ATOM   4120  N   ASN B 533      -9.260 -30.796 -21.322  1.00 98.18           N  
ATOM   4121  CA  ASN B 533      -9.137 -29.731 -22.312  1.00 98.18           C  
ATOM   4122  C   ASN B 533      -9.469 -28.368 -21.712  1.00 98.18           C  
ATOM   4123  O   ASN B 533     -10.269 -28.273 -20.779  1.00 98.18           O  
ATOM   4124  CB  ASN B 533     -10.036 -30.013 -23.518  1.00 98.18           C  
ATOM   4125  CG  ASN B 533      -9.656 -31.289 -24.244  1.00 98.18           C  
ATOM   4126  ND2 ASN B 533     -10.582 -32.239 -24.298  1.00 98.18           N  
ATOM   4127  OD1 ASN B 533      -8.539 -31.420 -24.751  1.00 98.18           O  
ATOM   4128  N   GLN B 534      -8.818 -27.338 -22.227  1.00 97.99           N  
ATOM   4129  CA  GLN B 534      -9.139 -25.977 -21.812  1.00 97.99           C  
ATOM   4130  C   GLN B 534     -10.634 -25.700 -21.944  1.00 97.99           C  
ATOM   4131  O   GLN B 534     -11.251 -25.145 -21.033  1.00 97.99           O  
ATOM   4132  CB  GLN B 534      -8.343 -24.962 -22.633  1.00 97.99           C  
ATOM   4133  CG  GLN B 534      -8.460 -23.531 -22.124  1.00 97.99           C  
ATOM   4134  CD  GLN B 534      -9.723 -22.840 -22.602  1.00 97.99           C  
ATOM   4135  NE2 GLN B 534     -10.221 -21.899 -21.808  1.00 97.99           N  
ATOM   4136  OE1 GLN B 534     -10.247 -23.150 -23.677  1.00 97.99           O  
ATOM   4137  N   ASP B 535     -11.224 -25.960 -23.132  1.00 97.02           N  
ATOM   4138  CA  ASP B 535     -12.678 -26.033 -23.237  1.00 97.02           C  
ATOM   4139  C   ASP B 535     -13.215 -27.291 -22.560  1.00 97.02           C  
ATOM   4140  O   ASP B 535     -13.127 -28.388 -23.115  1.00 97.02           O  
ATOM   4141  CB  ASP B 535     -13.113 -25.999 -24.704  1.00 97.02           C  
ATOM   4142  CG  ASP B 535     -14.620 -26.053 -24.877  1.00 97.02           C  
ATOM   4143  OD1 ASP B 535     -15.350 -26.078 -23.862  1.00 97.02           O  
ATOM   4144  OD2 ASP B 535     -15.082 -26.074 -26.038  1.00 97.02           O1-
ATOM   4145  N   GLU B 536     -13.779 -27.218 -21.457  1.00 96.76           N  
ATOM   4146  CA  GLU B 536     -14.116 -28.362 -20.615  1.00 96.76           C  
ATOM   4147  C   GLU B 536     -15.317 -29.121 -21.170  1.00 96.76           C  
ATOM   4148  O   GLU B 536     -15.670 -30.189 -20.666  1.00 96.76           O  
ATOM   4149  CB  GLU B 536     -14.397 -27.909 -19.180  1.00 96.76           C  
ATOM   4150  CG  GLU B 536     -13.161 -27.432 -18.432  1.00 96.76           C  
ATOM   4151  CD  GLU B 536     -13.431 -27.108 -16.971  1.00 96.76           C  
ATOM   4152  OE1 GLU B 536     -12.545 -27.354 -16.121  1.00 96.76           O  
ATOM   4153  OE2 GLU B 536     -14.538 -26.606 -16.674  1.00 96.76           O1-
ATOM   4154  N   THR B 537     -15.868 -28.610 -22.206  1.00 97.12           N  
ATOM   4155  CA  THR B 537     -16.960 -29.318 -22.864  1.00 97.12           C  
ATOM   4156  C   THR B 537     -16.437 -30.159 -24.024  1.00 97.12           C  
ATOM   4157  O   THR B 537     -17.174 -30.967 -24.594  1.00 97.12           O  
ATOM   4158  CB  THR B 537     -18.032 -28.340 -23.377  1.00 97.12           C  
ATOM   4159  CG2 THR B 537     -18.488 -27.393 -22.272  1.00 97.12           C  
ATOM   4160  OG1 THR B 537     -17.489 -27.570 -24.457  1.00 97.12           O  
ATOM   4161  N   SER B 538     -15.254 -29.986 -24.335  1.00 97.66           N  
ATOM   4162  CA  SER B 538     -14.670 -30.743 -25.437  1.00 97.66           C  
ATOM   4163  C   SER B 538     -14.492 -32.212 -25.066  1.00 97.66           C  
ATOM   4164  O   SER B 538     -14.018 -32.528 -23.972  1.00 97.66           O  
ATOM   4165  CB  SER B 538     -13.323 -30.145 -25.844  1.00 97.66           C  
ATOM   4166  OG  SER B 538     -12.682 -30.960 -26.810  1.00 97.66           O  
ATOM   4167  N   VAL B 539     -14.788 -33.083 -26.016  1.00 97.86           N  
ATOM   4168  CA  VAL B 539     -14.682 -34.523 -25.805  1.00 97.86           C  
ATOM   4169  C   VAL B 539     -13.420 -35.053 -26.482  1.00 97.86           C  
ATOM   4170  O   VAL B 539     -13.166 -36.260 -26.478  1.00 97.86           O  
ATOM   4171  CB  VAL B 539     -15.926 -35.268 -26.338  1.00 97.86           C  
ATOM   4172  CG1 VAL B 539     -17.184 -34.814 -25.601  1.00 97.86           C  
ATOM   4173  CG2 VAL B 539     -16.075 -35.048 -27.842  1.00 97.86           C  
ATOM   4174  N   ALA B 540     -12.641 -34.166 -27.076  1.00 98.10           N  
ATOM   4175  CA  ALA B 540     -11.400 -34.583 -27.724  1.00 98.10           C  
ATOM   4176  C   ALA B 540     -10.444 -35.219 -26.718  1.00 98.10           C  
ATOM   4177  O   ALA B 540     -10.319 -34.746 -25.587  1.00 98.10           O  
ATOM   4178  CB  ALA B 540     -10.732 -33.395 -28.410  1.00 98.10           C  
ATOM   4179  N   SER B 541      -9.847 -36.389 -27.175  1.00 98.26           N  
ATOM   4180  CA  SER B 541      -8.890 -37.047 -26.292  1.00 98.26           C  
ATOM   4181  C   SER B 541      -7.676 -36.161 -26.033  1.00 98.26           C  
ATOM   4182  O   SER B 541      -7.122 -35.571 -26.963  1.00 98.26           O  
ATOM   4183  CB  SER B 541      -8.439 -38.381 -26.889  1.00 98.26           C  
ATOM   4184  OG  SER B 541      -7.832 -38.186 -28.155  1.00 98.26           O  
ATOM   4185  N   VAL B 542      -7.280 -36.040 -24.765  1.00 98.29           N  
ATOM   4186  CA  VAL B 542      -6.152 -35.199 -24.378  1.00 98.29           C  
ATOM   4187  C   VAL B 542      -4.847 -35.834 -24.850  1.00 98.29           C  
ATOM   4188  O   VAL B 542      -4.632 -37.035 -24.667  1.00 98.29           O  
ATOM   4189  CB  VAL B 542      -6.113 -34.971 -22.850  1.00 98.29           C  
ATOM   4190  CG1 VAL B 542      -4.807 -34.294 -22.439  1.00 98.29           C  
ATOM   4191  CG2 VAL B 542      -7.313 -34.138 -22.404  1.00 98.29           C  
ATOM   4192  N   VAL B 543      -3.973 -35.033 -25.427  1.00 98.48           N  
ATOM   4193  CA  VAL B 543      -2.698 -35.484 -25.975  1.00 98.48           C  
ATOM   4194  C   VAL B 543      -1.550 -34.935 -25.131  1.00 98.48           C  
ATOM   4195  O   VAL B 543      -1.482 -33.732 -24.871  1.00 98.48           O  
ATOM   4196  CB  VAL B 543      -2.529 -35.052 -27.449  1.00 98.48           C  
ATOM   4197  CG1 VAL B 543      -1.169 -35.491 -27.988  1.00 98.48           C  
ATOM   4198  CG2 VAL B 543      -3.657 -35.625 -28.305  1.00 98.48           C  
ATOM   4199  N   PHE B 544      -0.696 -35.840 -24.607  1.00 97.99           N  
ATOM   4200  CA  PHE B 544       0.560 -35.418 -23.998  1.00 97.99           C  
ATOM   4201  C   PHE B 544       1.656 -35.294 -25.049  1.00 97.99           C  
ATOM   4202  O   PHE B 544       1.838 -36.192 -25.873  1.00 97.99           O  
ATOM   4203  CB  PHE B 544       0.988 -36.404 -22.907  1.00 97.99           C  
ATOM   4204  CG  PHE B 544       0.137 -36.344 -21.666  1.00 97.99           C  
ATOM   4205  CD1 PHE B 544      -1.043 -35.612 -21.651  1.00 97.99           C  
ATOM   4206  CD2 PHE B 544       0.520 -37.020 -20.515  1.00 97.99           C  
ATOM   4207  CE1 PHE B 544      -1.832 -35.554 -20.504  1.00 97.99           C  
ATOM   4208  CE2 PHE B 544      -0.263 -36.967 -19.365  1.00 97.99           C  
ATOM   4209  CZ  PHE B 544      -1.438 -36.233 -19.362  1.00 97.99           C  
ATOM   4210  N   LYS B 545       2.371 -34.188 -25.104  1.00 98.62           N  
ATOM   4211  CA  LYS B 545       3.573 -33.994 -25.909  1.00 98.62           C  
ATOM   4212  C   LYS B 545       4.820 -33.939 -25.030  1.00 98.62           C  
ATOM   4213  O   LYS B 545       4.850 -33.217 -24.031  1.00 98.62           O  
ATOM   4214  CB  LYS B 545       3.462 -32.716 -26.742  1.00 98.62           C  
ATOM   4215  CG  LYS B 545       2.455 -32.805 -27.879  1.00 98.62           C  
ATOM   4216  CD  LYS B 545       2.489 -31.558 -28.754  1.00 98.62           C  
ATOM   4217  CE  LYS B 545       1.575 -31.698 -29.964  1.00 98.62           C  
ATOM   4218  NZ  LYS B 545       1.604 -30.477 -30.824  1.00 98.62           N1+
ATOM   4219  N   ARG B 546       5.790 -34.711 -25.365  1.00 98.56           N  
ATOM   4220  CA  ARG B 546       6.949 -34.897 -24.498  1.00 98.56           C  
ATOM   4221  C   ARG B 546       8.238 -34.958 -25.311  1.00 98.56           C  
ATOM   4222  O   ARG B 546       8.261 -35.527 -26.405  1.00 98.56           O  
ATOM   4223  CB  ARG B 546       6.797 -36.169 -23.661  1.00 98.56           C  
ATOM   4224  CG  ARG B 546       7.847 -36.319 -22.572  1.00 98.56           C  
ATOM   4225  CD  ARG B 546       7.522 -37.471 -21.630  1.00 98.56           C  
ATOM   4226  NE  ARG B 546       8.657 -37.803 -20.774  1.00 98.56           N  
ATOM   4227  CZ  ARG B 546       8.694 -38.829 -19.929  1.00 98.56           C  
ATOM   4228  NH1 ARG B 546       7.654 -39.647 -19.809  1.00 98.56           N1+
ATOM   4229  NH2 ARG B 546       9.778 -39.040 -19.197  1.00 98.56           N  
ATOM   4230  N   VAL B 547       9.337 -34.354 -24.808  1.00 98.64           N  
ATOM   4231  CA  VAL B 547      10.649 -34.519 -25.424  1.00 98.64           C  
ATOM   4232  C   VAL B 547      11.126 -35.958 -25.247  1.00 98.64           C  
ATOM   4233  O   VAL B 547      11.184 -36.467 -24.125  1.00 98.64           O  
ATOM   4234  CB  VAL B 547      11.683 -33.537 -24.828  1.00 98.64           C  
ATOM   4235  CG1 VAL B 547      13.064 -33.773 -25.436  1.00 98.64           C  
ATOM   4236  CG2 VAL B 547      11.237 -32.093 -25.050  1.00 98.64           C  
ATOM   4237  N   ILE B 548      11.557 -36.580 -26.444  1.00 98.50           N  
ATOM   4238  CA  ILE B 548      11.929 -37.985 -26.312  1.00 98.50           C  
ATOM   4239  C   ILE B 548      13.302 -38.216 -26.939  1.00 98.50           C  
ATOM   4240  O   ILE B 548      13.766 -39.354 -27.030  1.00 98.50           O  
ATOM   4241  CB  ILE B 548      10.879 -38.911 -26.965  1.00 98.50           C  
ATOM   4242  CG1 ILE B 548      10.787 -38.638 -28.470  1.00 98.50           C  
ATOM   4243  CG2 ILE B 548       9.513 -38.738 -26.293  1.00 98.50           C  
ATOM   4244  CD1 ILE B 548      10.157 -39.771 -29.268  1.00 98.50           C  
ATOM   4245  N   GLY B 549      13.848 -37.195 -27.423  1.00 98.02           N  
ATOM   4246  CA  GLY B 549      15.158 -37.299 -28.046  1.00 98.02           C  
ATOM   4247  C   GLY B 549      15.485 -36.122 -28.946  1.00 98.02           C  
ATOM   4248  O   GLY B 549      14.929 -35.034 -28.781  1.00 98.02           O  
ATOM   4249  N   ALA B 550      16.351 -36.318 -29.811  1.00 97.90           N  
ATOM   4250  CA  ALA B 550      16.863 -35.238 -30.651  1.00 97.90           C  
ATOM   4251  C   ALA B 550      16.328 -35.350 -32.075  1.00 97.90           C  
ATOM   4252  O   ALA B 550      16.073 -36.453 -32.565  1.00 97.90           O  
ATOM   4253  CB  ALA B 550      18.390 -35.247 -30.657  1.00 97.90           C  
ATOM   4254  N   THR B 551      16.215 -34.319 -32.694  1.00 97.29           N  
ATOM   4255  CA  THR B 551      16.009 -34.264 -34.138  1.00 97.29           C  
ATOM   4256  C   THR B 551      17.324 -34.488 -34.880  1.00 97.29           C  
ATOM   4257  O   THR B 551      18.366 -34.703 -34.257  1.00 97.29           O  
ATOM   4258  CB  THR B 551      15.399 -32.916 -34.564  1.00 97.29           C  
ATOM   4259  CG2 THR B 551      14.160 -32.587 -33.737  1.00 97.29           C  
ATOM   4260  OG1 THR B 551      16.370 -31.879 -34.382  1.00 97.29           O  
ATOM   4261  N   ALA B 552      17.185 -34.390 -36.202  1.00 95.16           N  
ATOM   4262  CA  ALA B 552      18.385 -34.538 -37.022  1.00 95.16           C  
ATOM   4263  C   ALA B 552      19.363 -33.393 -36.775  1.00 95.16           C  
ATOM   4264  O   ALA B 552      20.576 -33.562 -36.923  1.00 95.16           O  
ATOM   4265  CB  ALA B 552      18.013 -34.606 -38.501  1.00 95.16           C  
ATOM   4266  N   THR B 553      18.933 -32.272 -36.357  1.00 96.40           N  
ATOM   4267  CA  THR B 553      19.765 -31.104 -36.090  1.00 96.40           C  
ATOM   4268  C   THR B 553      20.068 -30.985 -34.599  1.00 96.40           C  
ATOM   4269  O   THR B 553      20.479 -29.923 -34.127  1.00 96.40           O  
ATOM   4270  CB  THR B 553      19.089 -29.812 -36.584  1.00 96.40           C  
ATOM   4271  CG2 THR B 553      18.918 -29.825 -38.099  1.00 96.40           C  
ATOM   4272  OG1 THR B 553      17.800 -29.689 -35.969  1.00 96.40           O  
ATOM   4273  N   ASN B 554      19.827 -31.953 -33.906  1.00 96.13           N  
ATOM   4274  CA  ASN B 554      20.133 -32.051 -32.482  1.00 96.13           C  
ATOM   4275  C   ASN B 554      19.329 -31.044 -31.665  1.00 96.13           C  
ATOM   4276  O   ASN B 554      19.880 -30.356 -30.804  1.00 96.13           O  
ATOM   4277  CB  ASN B 554      21.631 -31.857 -32.240  1.00 96.13           C  
ATOM   4278  CG  ASN B 554      22.073 -32.359 -30.879  1.00 96.13           C  
ATOM   4279  ND2 ASN B 554      23.059 -31.692 -30.293  1.00 96.13           N  
ATOM   4280  OD1 ASN B 554      21.532 -33.339 -30.360  1.00 96.13           O  
ATOM   4281  N   THR B 555      18.168 -30.691 -31.949  1.00 97.08           N  
ATOM   4282  CA  THR B 555      17.169 -29.979 -31.161  1.00 97.08           C  
ATOM   4283  C   THR B 555      16.158 -30.952 -30.561  1.00 97.08           C  
ATOM   4284  O   THR B 555      16.025 -32.084 -31.031  1.00 97.08           O  
ATOM   4285  CB  THR B 555      16.431 -28.928 -32.012  1.00 97.08           C  
ATOM   4286  CG2 THR B 555      17.410 -27.935 -32.629  1.00 97.08           C  
ATOM   4287  OG1 THR B 555      15.714 -29.590 -33.060  1.00 97.08           O  
ATOM   4288  N   PRO B 556      15.517 -30.557 -29.486  1.00 98.12           N  
ATOM   4289  CA  PRO B 556      14.584 -31.497 -28.859  1.00 98.12           C  
ATOM   4290  C   PRO B 556      13.463 -31.932 -29.800  1.00 98.12           C  
ATOM   4291  O   PRO B 556      12.813 -31.088 -30.423  1.00 98.12           O  
ATOM   4292  CB  PRO B 556      14.026 -30.703 -27.675  1.00 98.12           C  
ATOM   4293  CG  PRO B 556      15.042 -29.638 -27.416  1.00 98.12           C  
ATOM   4294  CD  PRO B 556      15.667 -29.246 -28.724  1.00 98.12           C  
ATOM   4295  N   TYR B 557      13.288 -33.183 -29.923  1.00 98.22           N  
ATOM   4296  CA  TYR B 557      12.155 -33.731 -30.659  1.00 98.22           C  
ATOM   4297  C   TYR B 557      10.987 -34.023 -29.725  1.00 98.22           C  
ATOM   4298  O   TYR B 557      11.128 -34.780 -28.762  1.00 98.22           O  
ATOM   4299  CB  TYR B 557      12.562 -35.008 -31.400  1.00 98.22           C  
ATOM   4300  CG  TYR B 557      11.424 -35.674 -32.134  1.00 98.22           C  
ATOM   4301  CD1 TYR B 557      10.932 -36.911 -31.721  1.00 98.22           C  
ATOM   4302  CD2 TYR B 557      10.838 -35.069 -33.240  1.00 98.22           C  
ATOM   4303  CE1 TYR B 557       9.884 -37.529 -32.396  1.00 98.22           C  
ATOM   4304  CE2 TYR B 557       9.790 -35.678 -33.922  1.00 98.22           C  
ATOM   4305  CZ  TYR B 557       9.320 -36.906 -33.493  1.00 98.22           C  
ATOM   4306  OH  TYR B 557       8.282 -37.513 -34.164  1.00 98.22           O  
ATOM   4307  N   ILE B 558       9.883 -33.452 -29.969  1.00 98.18           N  
ATOM   4308  CA  ILE B 558       8.668 -33.595 -29.174  1.00 98.18           C  
ATOM   4309  C   ILE B 558       7.728 -34.596 -29.843  1.00 98.18           C  
ATOM   4310  O   ILE B 558       7.290 -34.383 -30.976  1.00 98.18           O  
ATOM   4311  CB  ILE B 558       7.956 -32.238 -28.981  1.00 98.18           C  
ATOM   4312  CG1 ILE B 558       8.874 -31.252 -28.250  1.00 98.18           C  
ATOM   4313  CG2 ILE B 558       6.637 -32.422 -28.224  1.00 98.18           C  
ATOM   4314  CD1 ILE B 558       8.359 -29.819 -28.236  1.00 98.18           C  
ATOM   4315  N   ALA B 559       7.449 -35.698 -29.157  1.00 98.38           N  
ATOM   4316  CA  ALA B 559       6.513 -36.706 -29.649  1.00 98.38           C  
ATOM   4317  C   ALA B 559       5.170 -36.603 -28.932  1.00 98.38           C  
ATOM   4318  O   ALA B 559       5.082 -36.026 -27.846  1.00 98.38           O  
ATOM   4319  CB  ALA B 559       7.099 -38.105 -29.476  1.00 98.38           C  
ATOM   4320  N   SER B 560       4.144 -37.135 -29.581  1.00 98.30           N  
ATOM   4321  CA  SER B 560       2.796 -37.118 -29.024  1.00 98.30           C  
ATOM   4322  C   SER B 560       2.311 -38.529 -28.707  1.00 98.30           C  
ATOM   4323  O   SER B 560       2.724 -39.493 -29.355  1.00 98.30           O  
ATOM   4324  CB  SER B 560       1.824 -36.441 -29.991  1.00 98.30           C  
ATOM   4325  OG  SER B 560       1.849 -37.077 -31.257  1.00 98.30           O  
ATOM   4326  N   ASP B 561       1.515 -38.678 -27.682  1.00 98.11           N  
ATOM   4327  CA  ASP B 561       0.836 -39.942 -27.412  1.00 98.11           C  
ATOM   4328  C   ASP B 561      -0.625 -39.885 -27.851  1.00 98.11           C  
ATOM   4329  O   ASP B 561      -1.084 -38.865 -28.369  1.00 98.11           O  
ATOM   4330  CB  ASP B 561       0.927 -40.293 -25.926  1.00 98.11           C  
ATOM   4331  CG  ASP B 561      -0.102 -39.563 -25.080  1.00 98.11           C  
ATOM   4332  OD1 ASP B 561      -0.749 -38.620 -25.586  1.00 98.11           O  
ATOM   4333  OD2 ASP B 561      -0.266 -39.932 -23.897  1.00 98.11           O1-
ATOM   4334  N   SER B 562      -1.277 -40.978 -27.839  1.00 97.84           N  
ATOM   4335  CA  SER B 562      -2.709 -41.089 -28.100  1.00 97.84           C  
ATOM   4336  C   SER B 562      -3.366 -42.088 -27.153  1.00 97.84           C  
ATOM   4337  O   SER B 562      -2.923 -43.233 -27.045  1.00 97.84           O  
ATOM   4338  CB  SER B 562      -2.959 -41.507 -29.549  1.00 97.84           C  
ATOM   4339  OG  SER B 562      -4.341 -41.447 -29.859  1.00 97.84           O  
ATOM   4340  N   TRP B 563      -4.266 -41.674 -26.401  1.00 98.18           N  
ATOM   4341  CA  TRP B 563      -5.157 -42.475 -25.568  1.00 98.18           C  
ATOM   4342  C   TRP B 563      -6.617 -42.169 -25.881  1.00 98.18           C  
ATOM   4343  O   TRP B 563      -7.194 -41.229 -25.328  1.00 98.18           O  
ATOM   4344  CB  TRP B 563      -4.876 -42.223 -24.084  1.00 98.18           C  
ATOM   4345  CG  TRP B 563      -5.645 -43.118 -23.158  1.00 98.18           C  
ATOM   4346  CD1 TRP B 563      -6.448 -44.168 -23.506  1.00 98.18           C  
ATOM   4347  CD2 TRP B 563      -5.687 -43.036 -21.730  1.00 98.18           C  
ATOM   4348  CE2 TRP B 563      -6.536 -44.070 -21.277  1.00 98.18           C  
ATOM   4349  CE3 TRP B 563      -5.088 -42.188 -20.789  1.00 98.18           C  
ATOM   4350  NE1 TRP B 563      -6.987 -44.745 -22.379  1.00 98.18           N  
ATOM   4351  CZ2 TRP B 563      -6.800 -44.279 -19.921  1.00 98.18           C  
ATOM   4352  CZ3 TRP B 563      -5.352 -42.398 -19.440  1.00 98.18           C  
ATOM   4353  CH2 TRP B 563      -6.201 -43.435 -19.022  1.00 98.18           C  
ATOM   4354  N   THR B 564      -7.184 -42.879 -26.774  1.00 97.81           N  
ATOM   4355  CA  THR B 564      -8.588 -42.779 -27.158  1.00 97.81           C  
ATOM   4356  C   THR B 564      -9.366 -44.005 -26.689  1.00 97.81           C  
ATOM   4357  O   THR B 564      -8.813 -44.877 -26.015  1.00 97.81           O  
ATOM   4358  CB  THR B 564      -8.740 -42.624 -28.683  1.00 97.81           C  
ATOM   4359  CG2 THR B 564      -7.762 -41.590 -29.231  1.00 97.81           C  
ATOM   4360  OG1 THR B 564      -8.488 -43.886 -29.313  1.00 97.81           O  
ATOM   4361  N   LYS B 565     -10.574 -44.065 -27.071  1.00 97.23           N  
ATOM   4362  CA  LYS B 565     -11.374 -45.242 -26.744  1.00 97.23           C  
ATOM   4363  C   LYS B 565     -10.924 -46.455 -27.553  1.00 97.23           C  
ATOM   4364  O   LYS B 565     -11.240 -47.593 -27.202  1.00 97.23           O  
ATOM   4365  CB  LYS B 565     -12.858 -44.968 -26.992  1.00 97.23           C  
ATOM   4366  CG  LYS B 565     -13.483 -43.999 -25.998  1.00 97.23           C  
ATOM   4367  CD  LYS B 565     -14.996 -43.928 -26.163  1.00 97.23           C  
ATOM   4368  CE  LYS B 565     -15.647 -43.153 -25.025  1.00 97.23           C  
ATOM   4369  NZ  LYS B 565     -17.138 -43.219 -25.092  1.00 97.23           N1+
ATOM   4370  N   LYS B 566     -10.048 -46.233 -28.590  1.00 96.68           N  
ATOM   4371  CA  LYS B 566      -9.768 -47.308 -29.537  1.00 96.68           C  
ATOM   4372  C   LYS B 566      -8.296 -47.707 -29.496  1.00 96.68           C  
ATOM   4373  O   LYS B 566      -7.926 -48.786 -29.965  1.00 96.68           O  
ATOM   4374  CB  LYS B 566     -10.158 -46.889 -30.955  1.00 96.68           C  
ATOM   4375  CG  LYS B 566     -11.656 -46.711 -31.158  1.00 96.68           C  
ATOM   4376  CD  LYS B 566     -11.986 -46.357 -32.603  1.00 96.68           C  
ATOM   4377  CE  LYS B 566     -13.480 -46.141 -32.799  1.00 96.68           C  
ATOM   4378  NZ  LYS B 566     -13.814 -45.835 -34.222  1.00 96.68           N1+
ATOM   4379  N   ILE B 567      -7.530 -46.840 -29.036  1.00 97.32           N  
ATOM   4380  CA  ILE B 567      -6.113 -47.153 -29.177  1.00 97.32           C  
ATOM   4381  C   ILE B 567      -5.320 -46.469 -28.066  1.00 97.32           C  
ATOM   4382  O   ILE B 567      -5.684 -45.380 -27.615  1.00 97.32           O  
ATOM   4383  CB  ILE B 567      -5.575 -46.725 -30.561  1.00 97.32           C  
ATOM   4384  CG1 ILE B 567      -4.224 -47.393 -30.839  1.00 97.32           C  
ATOM   4385  CG2 ILE B 567      -5.460 -45.200 -30.648  1.00 97.32           C  
ATOM   4386  CD1 ILE B 567      -3.816 -47.379 -32.306  1.00 97.32           C  
ATOM   4387  N   ARG B 568      -4.296 -47.017 -27.513  1.00 98.09           N  
ATOM   4388  CA  ARG B 568      -3.241 -46.452 -26.678  1.00 98.09           C  
ATOM   4389  C   ARG B 568      -1.876 -46.608 -27.340  1.00 98.09           C  
ATOM   4390  O   ARG B 568      -1.365 -47.722 -27.466  1.00 98.09           O  
ATOM   4391  CB  ARG B 568      -3.233 -47.116 -25.299  1.00 98.09           C  
ATOM   4392  CG  ARG B 568      -2.207 -46.533 -24.341  1.00 98.09           C  
ATOM   4393  CD  ARG B 568      -2.498 -45.072 -24.025  1.00 98.09           C  
ATOM   4394  NE  ARG B 568      -1.481 -44.498 -23.147  1.00 98.09           N  
ATOM   4395  CZ  ARG B 568      -0.511 -43.680 -23.545  1.00 98.09           C  
ATOM   4396  NH1 ARG B 568      -0.406 -43.322 -24.820  1.00 98.09           N1+
ATOM   4397  NH2 ARG B 568       0.361 -43.216 -22.662  1.00 98.09           N  
ATOM   4398  N   LYS B 569      -1.298 -45.461 -27.879  1.00 98.15           N  
ATOM   4399  CA  LYS B 569      -0.030 -45.517 -28.600  1.00 98.15           C  
ATOM   4400  C   LYS B 569       0.840 -44.306 -28.276  1.00 98.15           C  
ATOM   4401  O   LYS B 569       0.347 -43.300 -27.762  1.00 98.15           O  
ATOM   4402  CB  LYS B 569      -0.273 -45.600 -30.107  1.00 98.15           C  
ATOM   4403  CG  LYS B 569      -0.948 -44.369 -30.694  1.00 98.15           C  
ATOM   4404  CD  LYS B 569      -1.159 -44.511 -32.196  1.00 98.15           C  
ATOM   4405  CE  LYS B 569      -1.843 -43.283 -32.784  1.00 98.15           C  
ATOM   4406  NZ  LYS B 569      -2.072 -43.426 -34.253  1.00 98.15           N1+
ATOM   4407  N   TRP B 570       2.122 -44.445 -28.439  1.00 98.53           N  
ATOM   4408  CA  TRP B 570       3.139 -43.410 -28.288  1.00 98.53           C  
ATOM   4409  C   TRP B 570       3.963 -43.266 -29.563  1.00 98.53           C  
ATOM   4410  O   TRP B 570       4.643 -44.207 -29.979  1.00 98.53           O  
ATOM   4411  CB  TRP B 570       4.057 -43.727 -27.104  1.00 98.53           C  
ATOM   4412  CG  TRP B 570       3.346 -43.813 -25.787  1.00 98.53           C  
ATOM   4413  CD1 TRP B 570       3.270 -42.842 -24.828  1.00 98.53           C  
ATOM   4414  CD2 TRP B 570       2.615 -44.934 -25.283  1.00 98.53           C  
ATOM   4415  CE2 TRP B 570       2.120 -44.572 -24.010  1.00 98.53           C  
ATOM   4416  CE3 TRP B 570       2.328 -46.211 -25.784  1.00 98.53           C  
ATOM   4417  NE1 TRP B 570       2.533 -43.292 -23.756  1.00 98.53           N  
ATOM   4418  CZ2 TRP B 570       1.354 -45.443 -23.232  1.00 98.53           C  
ATOM   4419  CZ3 TRP B 570       1.566 -47.076 -25.008  1.00 98.53           C  
ATOM   4420  CH2 TRP B 570       1.088 -46.686 -23.746  1.00 98.53           C  
ATOM   4421  N   ASN B 571       3.952 -42.137 -30.124  1.00 98.12           N  
ATOM   4422  CA  ASN B 571       4.674 -41.899 -31.369  1.00 98.12           C  
ATOM   4423  C   ASN B 571       6.176 -41.769 -31.131  1.00 98.12           C  
ATOM   4424  O   ASN B 571       6.603 -41.331 -30.061  1.00 98.12           O  
ATOM   4425  CB  ASN B 571       4.137 -40.649 -32.070  1.00 98.12           C  
ATOM   4426  CG  ASN B 571       2.737 -40.842 -32.616  1.00 98.12           C  
ATOM   4427  ND2 ASN B 571       1.948 -39.774 -32.616  1.00 98.12           N  
ATOM   4428  OD1 ASN B 571       2.366 -41.942 -33.035  1.00 98.12           O  
ATOM   4429  N   THR B 572       6.893 -42.207 -32.068  1.00 97.63           N  
ATOM   4430  CA  THR B 572       8.325 -41.964 -32.197  1.00 97.63           C  
ATOM   4431  C   THR B 572       8.687 -41.617 -33.638  1.00 97.63           C  
ATOM   4432  O   THR B 572       7.807 -41.488 -34.491  1.00 97.63           O  
ATOM   4433  CB  THR B 572       9.143 -43.186 -31.740  1.00 97.63           C  
ATOM   4434  CG2 THR B 572       8.950 -44.364 -32.690  1.00 97.63           C  
ATOM   4435  OG1 THR B 572      10.532 -42.838 -31.703  1.00 97.63           O  
ATOM   4436  N   TYR B 573       9.951 -41.322 -33.845  1.00 97.48           N  
ATOM   4437  CA  TYR B 573      10.375 -40.880 -35.169  1.00 97.48           C  
ATOM   4438  C   TYR B 573      11.834 -41.238 -35.422  1.00 97.48           C  
ATOM   4439  O   TYR B 573      12.686 -41.049 -34.550  1.00 97.48           O  
ATOM   4440  CB  TYR B 573      10.173 -39.370 -35.322  1.00 97.48           C  
ATOM   4441  CG  TYR B 573      10.201 -38.896 -36.755  1.00 97.48           C  
ATOM   4442  CD1 TYR B 573      11.394 -38.497 -37.354  1.00 97.48           C  
ATOM   4443  CD2 TYR B 573       9.036 -38.845 -37.513  1.00 97.48           C  
ATOM   4444  CE1 TYR B 573      11.425 -38.058 -38.673  1.00 97.48           C  
ATOM   4445  CE2 TYR B 573       9.055 -38.407 -38.833  1.00 97.48           C  
ATOM   4446  CZ  TYR B 573      10.253 -38.017 -39.404  1.00 97.48           C  
ATOM   4447  OH  TYR B 573      10.278 -37.583 -40.710  1.00 97.48           O  
ATOM   4448  N   ASN B 574      12.039 -41.824 -36.532  1.00 96.89           N  
ATOM   4449  CA  ASN B 574      13.400 -42.040 -37.010  1.00 96.89           C  
ATOM   4450  C   ASN B 574      13.836 -40.940 -37.974  1.00 96.89           C  
ATOM   4451  O   ASN B 574      13.377 -40.893 -39.116  1.00 96.89           O  
ATOM   4452  CB  ASN B 574      13.524 -43.411 -37.677  1.00 96.89           C  
ATOM   4453  CG  ASN B 574      14.962 -43.787 -37.976  1.00 96.89           C  
ATOM   4454  ND2 ASN B 574      15.282 -45.068 -37.833  1.00 96.89           N  
ATOM   4455  OD1 ASN B 574      15.778 -42.934 -38.333  1.00 96.89           O  
ATOM   4456  N   HIS B 575      14.726 -40.136 -37.538  1.00 95.37           N  
ATOM   4457  CA  HIS B 575      15.125 -38.965 -38.310  1.00 95.37           C  
ATOM   4458  C   HIS B 575      16.127 -39.337 -39.398  1.00 95.37           C  
ATOM   4459  O   HIS B 575      16.390 -38.543 -40.304  1.00 95.37           O  
ATOM   4460  CB  HIS B 575      15.719 -37.895 -37.393  1.00 95.37           C  
ATOM   4461  CG  HIS B 575      14.695 -37.157 -36.591  1.00 95.37           C  
ATOM   4462  CD2 HIS B 575      14.013 -36.017 -36.853  1.00 95.37           C  
ATOM   4463  ND1 HIS B 575      14.272 -37.583 -35.350  1.00 95.37           N  
ATOM   4464  CE1 HIS B 575      13.370 -36.736 -34.884  1.00 95.37           C  
ATOM   4465  NE2 HIS B 575      13.195 -35.776 -35.777  1.00 95.37           N  
ATOM   4466  N   GLU B 576      16.645 -40.569 -39.437  1.00 93.94           N  
ATOM   4467  CA  GLU B 576      17.547 -41.020 -40.492  1.00 93.94           C  
ATOM   4468  C   GLU B 576      16.798 -41.239 -41.803  1.00 93.94           C  
ATOM   4469  O   GLU B 576      17.318 -40.938 -42.880  1.00 93.94           O  
ATOM   4470  CB  GLU B 576      18.262 -42.308 -40.074  1.00 93.94           C  
ATOM   4471  CG  GLU B 576      19.174 -42.140 -38.866  1.00 93.94           C  
ATOM   4472  CD  GLU B 576      19.726 -43.457 -38.344  1.00 93.94           C  
ATOM   4473  OE1 GLU B 576      20.966 -43.603 -38.258  1.00 93.94           O  
ATOM   4474  OE2 GLU B 576      18.911 -44.350 -38.020  1.00 93.94           O1-
ATOM   4475  N   VAL B 577      15.586 -41.785 -41.569  1.00 94.63           N  
ATOM   4476  CA  VAL B 577      14.833 -42.115 -42.775  1.00 94.63           C  
ATOM   4477  C   VAL B 577      13.507 -41.357 -42.780  1.00 94.63           C  
ATOM   4478  O   VAL B 577      12.645 -41.608 -43.626  1.00 94.63           O  
ATOM   4479  CB  VAL B 577      14.579 -43.635 -42.887  1.00 94.63           C  
ATOM   4480  CG1 VAL B 577      15.879 -44.379 -43.183  1.00 94.63           C  
ATOM   4481  CG2 VAL B 577      13.936 -44.164 -41.606  1.00 94.63           C  
ATOM   4482  N   SER B 578      13.323 -40.391 -41.892  1.00 94.89           N  
ATOM   4483  CA  SER B 578      12.134 -39.552 -41.782  1.00 94.89           C  
ATOM   4484  C   SER B 578      10.864 -40.395 -41.739  1.00 94.89           C  
ATOM   4485  O   SER B 578       9.921 -40.144 -42.492  1.00 94.89           O  
ATOM   4486  CB  SER B 578      12.063 -38.568 -42.951  1.00 94.89           C  
ATOM   4487  OG  SER B 578      13.171 -37.683 -42.932  1.00 94.89           O  
ATOM   4488  N   LYS B 579      10.799 -41.453 -40.906  1.00 96.06           N  
ATOM   4489  CA  LYS B 579       9.644 -42.332 -40.749  1.00 96.06           C  
ATOM   4490  C   LYS B 579       9.092 -42.265 -39.328  1.00 96.06           C  
ATOM   4491  O   LYS B 579       9.855 -42.260 -38.359  1.00 96.06           O  
ATOM   4492  CB  LYS B 579      10.014 -43.773 -41.100  1.00 96.06           C  
ATOM   4493  CG  LYS B 579      10.355 -43.985 -42.567  1.00 96.06           C  
ATOM   4494  CD  LYS B 579       9.111 -43.928 -43.445  1.00 96.06           C  
ATOM   4495  CE  LYS B 579       9.435 -44.250 -44.897  1.00 96.06           C  
ATOM   4496  NZ  LYS B 579       8.213 -44.230 -45.755  1.00 96.06           N1+
ATOM   4497  N   VAL B 580       7.817 -42.128 -39.278  1.00 96.53           N  
ATOM   4498  CA  VAL B 580       7.105 -42.132 -38.004  1.00 96.53           C  
ATOM   4499  C   VAL B 580       7.055 -43.552 -37.445  1.00 96.53           C  
ATOM   4500  O   VAL B 580       6.933 -44.519 -38.200  1.00 96.53           O  
ATOM   4501  CB  VAL B 580       5.675 -41.566 -38.152  1.00 96.53           C  
ATOM   4502  CG1 VAL B 580       4.928 -41.633 -36.821  1.00 96.53           C  
ATOM   4503  CG2 VAL B 580       5.721 -40.130 -38.670  1.00 96.53           C  
ATOM   4504  N   GLY B 581       7.201 -43.751 -36.233  1.00 96.67           N  
ATOM   4505  CA  GLY B 581       7.003 -45.005 -35.525  1.00 96.67           C  
ATOM   4506  C   GLY B 581       6.052 -44.884 -34.349  1.00 96.67           C  
ATOM   4507  O   GLY B 581       5.643 -43.779 -33.987  1.00 96.67           O  
ATOM   4508  N   ARG B 582       5.644 -46.007 -33.845  1.00 96.45           N  
ATOM   4509  CA  ARG B 582       4.762 -45.993 -32.683  1.00 96.45           C  
ATOM   4510  C   ARG B 582       4.986 -47.225 -31.811  1.00 96.45           C  
ATOM   4511  O   ARG B 582       5.241 -48.317 -32.324  1.00 96.45           O  
ATOM   4512  CB  ARG B 582       3.298 -45.920 -33.120  1.00 96.45           C  
ATOM   4513  CG  ARG B 582       3.027 -44.879 -34.194  1.00 96.45           C  
ATOM   4514  CD  ARG B 582       2.540 -43.566 -33.598  1.00 96.45           C  
ATOM   4515  NE  ARG B 582       2.321 -42.554 -34.627  1.00 96.45           N  
ATOM   4516  CZ  ARG B 582       2.256 -41.245 -34.402  1.00 96.45           C  
ATOM   4517  NH1 ARG B 582       2.392 -40.760 -33.173  1.00 96.45           N1+
ATOM   4518  NH2 ARG B 582       2.053 -40.413 -35.413  1.00 96.45           N  
ATOM   4519  N   PHE B 583       4.923 -47.065 -30.534  1.00 98.32           N  
ATOM   4520  CA  PHE B 583       4.739 -48.109 -29.534  1.00 98.32           C  
ATOM   4521  C   PHE B 583       3.265 -48.260 -29.174  1.00 98.32           C  
ATOM   4522  O   PHE B 583       2.541 -47.267 -29.073  1.00 98.32           O  
ATOM   4523  CB  PHE B 583       5.557 -47.802 -28.276  1.00 98.32           C  
ATOM   4524  CG  PHE B 583       6.996 -47.463 -28.557  1.00 98.32           C  
ATOM   4525  CD1 PHE B 583       7.904 -48.456 -28.902  1.00 98.32           C  
ATOM   4526  CD2 PHE B 583       7.442 -46.150 -28.474  1.00 98.32           C  
ATOM   4527  CE1 PHE B 583       9.237 -48.146 -29.162  1.00 98.32           C  
ATOM   4528  CE2 PHE B 583       8.772 -45.832 -28.733  1.00 98.32           C  
ATOM   4529  CZ  PHE B 583       9.668 -46.831 -29.076  1.00 98.32           C  
ATOM   4530  N   ILE B 584       2.830 -49.496 -28.981  1.00 97.91           N  
ATOM   4531  CA  ILE B 584       1.394 -49.694 -28.821  1.00 97.91           C  
ATOM   4532  C   ILE B 584       1.129 -50.618 -27.634  1.00 97.91           C  
ATOM   4533  O   ILE B 584       1.800 -51.639 -27.473  1.00 97.91           O  
ATOM   4534  CB  ILE B 584       0.757 -50.274 -30.104  1.00 97.91           C  
ATOM   4535  CG1 ILE B 584       1.055 -49.368 -31.305  1.00 97.91           C  
ATOM   4536  CG2 ILE B 584      -0.751 -50.463 -29.921  1.00 97.91           C  
ATOM   4537  CD1 ILE B 584       0.645 -49.962 -32.645  1.00 97.91           C  
ATOM   4538  N   ALA B 585       0.261 -50.282 -26.777  1.00 98.28           N  
ATOM   4539  CA  ALA B 585      -0.312 -51.186 -25.784  1.00 98.28           C  
ATOM   4540  C   ALA B 585      -1.587 -51.841 -26.308  1.00 98.28           C  
ATOM   4541  O   ALA B 585      -2.599 -51.166 -26.514  1.00 98.28           O  
ATOM   4542  CB  ALA B 585      -0.599 -50.437 -24.485  1.00 98.28           C  
ATOM   4543  N   PRO B 586      -1.613 -53.146 -26.475  1.00 97.68           N  
ATOM   4544  CA  PRO B 586      -2.753 -53.825 -27.094  1.00 97.68           C  
ATOM   4545  C   PRO B 586      -3.868 -54.134 -26.097  1.00 97.68           C  
ATOM   4546  O   PRO B 586      -3.704 -53.914 -24.894  1.00 97.68           O  
ATOM   4547  CB  PRO B 586      -2.140 -55.115 -27.644  1.00 97.68           C  
ATOM   4548  CG  PRO B 586      -1.037 -55.450 -26.692  1.00 97.68           C  
ATOM   4549  CD  PRO B 586      -0.419 -54.169 -26.209  1.00 97.68           C  
ATOM   4550  N   MET B 587      -4.932 -54.548 -26.649  1.00 97.76           N  
ATOM   4551  CA  MET B 587      -5.964 -55.227 -25.871  1.00 97.76           C  
ATOM   4552  C   MET B 587      -5.646 -56.711 -25.724  1.00 97.76           C  
ATOM   4553  O   MET B 587      -5.025 -57.307 -26.606  1.00 97.76           O  
ATOM   4554  CB  MET B 587      -7.336 -55.047 -26.523  1.00 97.76           C  
ATOM   4555  CG  MET B 587      -7.774 -53.596 -26.639  1.00 97.76           C  
ATOM   4556  SD  MET B 587      -9.427 -53.422 -27.417  1.00 97.76           S  
ATOM   4557  CE  MET B 587     -10.488 -53.910 -26.028  1.00 97.76           C  
ATOM   4558  N   MET B 588      -6.048 -57.298 -24.622  1.00 98.09           N  
ATOM   4559  CA  MET B 588      -5.801 -58.718 -24.392  1.00 98.09           C  
ATOM   4560  C   MET B 588      -7.051 -59.407 -23.854  1.00 98.09           C  
ATOM   4561  O   MET B 588      -7.828 -58.802 -23.112  1.00 98.09           O  
ATOM   4562  CB  MET B 588      -4.637 -58.911 -23.418  1.00 98.09           C  
ATOM   4563  CG  MET B 588      -3.319 -58.343 -23.918  1.00 98.09           C  
ATOM   4564  SD  MET B 588      -1.957 -58.558 -22.708  1.00 98.09           S  
ATOM   4565  CE  MET B 588      -0.599 -57.760 -23.609  1.00 98.09           C  
ATOM   4566  N   LEU B 589      -7.205 -60.630 -24.258  1.00 97.04           N  
ATOM   4567  CA  LEU B 589      -8.266 -61.518 -23.796  1.00 97.04           C  
ATOM   4568  C   LEU B 589      -7.749 -62.943 -23.632  1.00 97.04           C  
ATOM   4569  O   LEU B 589      -6.863 -63.376 -24.373  1.00 97.04           O  
ATOM   4570  CB  LEU B 589      -9.444 -61.499 -24.773  1.00 97.04           C  
ATOM   4571  CG  LEU B 589     -10.383 -60.294 -24.681  1.00 97.04           C  
ATOM   4572  CD1 LEU B 589     -11.270 -60.217 -25.919  1.00 97.04           C  
ATOM   4573  CD2 LEU B 589     -11.229 -60.371 -23.414  1.00 97.04           C  
ATOM   4574  N   THR B 590      -8.336 -63.646 -22.721  1.00 97.90           N  
ATOM   4575  CA  THR B 590      -8.068 -65.070 -22.553  1.00 97.90           C  
ATOM   4576  C   THR B 590      -9.368 -65.870 -22.562  1.00 97.90           C  
ATOM   4577  O   THR B 590     -10.360 -65.458 -21.958  1.00 97.90           O  
ATOM   4578  CB  THR B 590      -7.303 -65.344 -21.245  1.00 97.90           C  
ATOM   4579  CG2 THR B 590      -7.211 -66.840 -20.965  1.00 97.90           C  
ATOM   4580  OG1 THR B 590      -5.979 -64.807 -21.352  1.00 97.90           O  
ATOM   4581  N   TYR B 591      -9.360 -66.994 -23.391  1.00 97.78           N  
ATOM   4582  CA  TYR B 591     -10.432 -67.982 -23.340  1.00 97.78           C  
ATOM   4583  C   TYR B 591     -10.093 -69.104 -22.366  1.00 97.78           C  
ATOM   4584  O   TYR B 591      -8.947 -69.553 -22.301  1.00 97.78           O  
ATOM   4585  CB  TYR B 591     -10.695 -68.562 -24.733  1.00 97.78           C  
ATOM   4586  CG  TYR B 591     -11.694 -69.694 -24.740  1.00 97.78           C  
ATOM   4587  CD1 TYR B 591     -11.275 -71.018 -24.632  1.00 97.78           C  
ATOM   4588  CD2 TYR B 591     -13.056 -69.442 -24.856  1.00 97.78           C  
ATOM   4589  CE1 TYR B 591     -12.192 -72.065 -24.640  1.00 97.78           C  
ATOM   4590  CE2 TYR B 591     -13.982 -70.481 -24.865  1.00 97.78           C  
ATOM   4591  CZ  TYR B 591     -13.540 -71.787 -24.757  1.00 97.78           C  
ATOM   4592  OH  TYR B 591     -14.452 -72.819 -24.765  1.00 97.78           O  
ATOM   4593  N   ASP B 592     -11.001 -69.535 -21.645  1.00 97.37           N  
ATOM   4594  CA  ASP B 592     -10.899 -70.675 -20.740  1.00 97.37           C  
ATOM   4595  C   ASP B 592     -12.237 -71.403 -20.621  1.00 97.37           C  
ATOM   4596  O   ASP B 592     -13.238 -70.810 -20.214  1.00 97.37           O  
ATOM   4597  CB  ASP B 592     -10.422 -70.223 -19.358  1.00 97.37           C  
ATOM   4598  CG  ASP B 592     -10.014 -71.381 -18.464  1.00 97.37           C  
ATOM   4599  OD1 ASP B 592     -10.627 -72.467 -18.554  1.00 97.37           O  
ATOM   4600  OD2 ASP B 592      -9.074 -71.205 -17.659  1.00 97.37           O1-
ATOM   4601  N   VAL B 593     -12.164 -72.631 -20.984  1.00 96.36           N  
ATOM   4602  CA  VAL B 593     -13.397 -73.411 -21.018  1.00 96.36           C  
ATOM   4603  C   VAL B 593     -14.010 -73.469 -19.621  1.00 96.36           C  
ATOM   4604  O   VAL B 593     -15.223 -73.640 -19.475  1.00 96.36           O  
ATOM   4605  CB  VAL B 593     -13.150 -74.840 -21.551  1.00 96.36           C  
ATOM   4606  CG1 VAL B 593     -12.265 -75.630 -20.590  1.00 96.36           C  
ATOM   4607  CG2 VAL B 593     -14.478 -75.562 -21.776  1.00 96.36           C  
ATOM   4608  N   ASN B 594     -13.245 -73.228 -18.643  1.00 94.51           N  
ATOM   4609  CA  ASN B 594     -13.716 -73.372 -17.269  1.00 94.51           C  
ATOM   4610  C   ASN B 594     -14.249 -72.052 -16.718  1.00 94.51           C  
ATOM   4611  O   ASN B 594     -14.753 -72.002 -15.595  1.00 94.51           O  
ATOM   4612  CB  ASN B 594     -12.598 -73.909 -16.372  1.00 94.51           C  
ATOM   4613  CG  ASN B 594     -12.107 -75.276 -16.806  1.00 94.51           C  
ATOM   4614  ND2 ASN B 594     -10.805 -75.393 -17.034  1.00 94.51           N  
ATOM   4615  OD1 ASN B 594     -12.893 -76.218 -16.935  1.00 94.51           O  
ATOM   4616  N   PHE B 595     -14.117 -70.947 -17.460  1.00 95.53           N  
ATOM   4617  CA  PHE B 595     -14.680 -69.676 -17.021  1.00 95.53           C  
ATOM   4618  C   PHE B 595     -16.201 -69.754 -16.946  1.00 95.53           C  
ATOM   4619  O   PHE B 595     -16.845 -70.296 -17.847  1.00 95.53           O  
ATOM   4620  CB  PHE B 595     -14.259 -68.545 -17.964  1.00 95.53           C  
ATOM   4621  CG  PHE B 595     -12.841 -68.083 -17.762  1.00 95.53           C  
ATOM   4622  CD1 PHE B 595     -12.187 -68.308 -16.557  1.00 95.53           C  
ATOM   4623  CD2 PHE B 595     -12.162 -67.423 -18.778  1.00 95.53           C  
ATOM   4624  CE1 PHE B 595     -10.875 -67.881 -16.367  1.00 95.53           C  
ATOM   4625  CE2 PHE B 595     -10.851 -66.993 -18.596  1.00 95.53           C  
ATOM   4626  CZ  PHE B 595     -10.209 -67.222 -17.389  1.00 95.53           C  
ATOM   4627  N   THR B 596     -16.874 -69.238 -15.863  1.00 93.94           N  
ATOM   4628  CA  THR B 596     -18.328 -69.125 -15.806  1.00 93.94           C  
ATOM   4629  C   THR B 596     -18.834 -68.128 -16.844  1.00 93.94           C  
ATOM   4630  O   THR B 596     -19.851 -68.368 -17.499  1.00 93.94           O  
ATOM   4631  CB  THR B 596     -18.800 -68.695 -14.405  1.00 93.94           C  
ATOM   4632  CG2 THR B 596     -20.321 -68.742 -14.298  1.00 93.94           C  
ATOM   4633  OG1 THR B 596     -18.236 -69.577 -13.426  1.00 93.94           O  
ATOM   4634  N   THR B 597     -18.199 -67.067 -16.893  1.00 93.96           N  
ATOM   4635  CA  THR B 597     -18.413 -66.058 -17.926  1.00 93.96           C  
ATOM   4636  C   THR B 597     -17.105 -65.729 -18.639  1.00 93.96           C  
ATOM   4637  O   THR B 597     -16.097 -65.434 -17.994  1.00 93.96           O  
ATOM   4638  CB  THR B 597     -19.015 -64.771 -17.333  1.00 93.96           C  
ATOM   4639  CG2 THR B 597     -19.440 -63.805 -18.434  1.00 93.96           C  
ATOM   4640  OG1 THR B 597     -20.160 -65.107 -16.540  1.00 93.96           O  
ATOM   4641  N   GLN B 598     -17.074 -65.797 -19.899  1.00 95.33           N  
ATOM   4642  CA  GLN B 598     -15.865 -65.506 -20.663  1.00 95.33           C  
ATOM   4643  C   GLN B 598     -15.438 -64.052 -20.484  1.00 95.33           C  
ATOM   4644  O   GLN B 598     -16.264 -63.190 -20.177  1.00 95.33           O  
ATOM   4645  CB  GLN B 598     -16.081 -65.812 -22.146  1.00 95.33           C  
ATOM   4646  CG  GLN B 598     -16.247 -67.295 -22.450  1.00 95.33           C  
ATOM   4647  CD  GLN B 598     -15.040 -68.117 -22.038  1.00 95.33           C  
ATOM   4648  NE2 GLN B 598     -15.284 -69.345 -21.594  1.00 95.33           N  
ATOM   4649  OE1 GLN B 598     -13.898 -67.653 -22.120  1.00 95.33           O  
ATOM   4650  N   GLN B 599     -14.213 -63.764 -20.652  1.00 96.02           N  
ATOM   4651  CA  GLN B 599     -13.669 -62.413 -20.553  1.00 96.02           C  
ATOM   4652  C   GLN B 599     -14.235 -61.510 -21.645  1.00 96.02           C  
ATOM   4653  O   GLN B 599     -14.583 -61.982 -22.729  1.00 96.02           O  
ATOM   4654  CB  GLN B 599     -12.142 -62.442 -20.634  1.00 96.02           C  
ATOM   4655  CG  GLN B 599     -11.472 -63.046 -19.407  1.00 96.02           C  
ATOM   4656  CD  GLN B 599      -9.958 -62.958 -19.462  1.00 96.02           C  
ATOM   4657  NE2 GLN B 599      -9.306 -63.269 -18.347  1.00 96.02           N  
ATOM   4658  OE1 GLN B 599      -9.380 -62.616 -20.498  1.00 96.02           O  
ATOM   4659  N   ASN B 600     -14.461 -60.237 -21.341  1.00 96.49           N  
ATOM   4660  CA  ASN B 600     -14.864 -59.191 -22.275  1.00 96.49           C  
ATOM   4661  C   ASN B 600     -13.958 -57.967 -22.170  1.00 96.49           C  
ATOM   4662  O   ASN B 600     -13.611 -57.539 -21.068  1.00 96.49           O  
ATOM   4663  CB  ASN B 600     -16.322 -58.793 -22.039  1.00 96.49           C  
ATOM   4664  CG  ASN B 600     -16.862 -57.883 -23.125  1.00 96.49           C  
ATOM   4665  ND2 ASN B 600     -17.728 -58.423 -23.974  1.00 96.49           N  
ATOM   4666  OD1 ASN B 600     -16.503 -56.706 -23.200  1.00 96.49           O  
ATOM   4667  N   ASN B 601     -13.456 -57.488 -23.247  1.00 96.91           N  
ATOM   4668  CA  ASN B 601     -12.640 -56.281 -23.322  1.00 96.91           C  
ATOM   4669  C   ASN B 601     -13.241 -55.257 -24.280  1.00 96.91           C  
ATOM   4670  O   ASN B 601     -13.028 -55.334 -25.491  1.00 96.91           O  
ATOM   4671  CB  ASN B 601     -11.209 -56.626 -23.741  1.00 96.91           C  
ATOM   4672  CG  ASN B 601     -10.240 -55.485 -23.501  1.00 96.91           C  
ATOM   4673  ND2 ASN B 601      -8.957 -55.810 -23.394  1.00 96.91           N  
ATOM   4674  OD1 ASN B 601     -10.641 -54.322 -23.412  1.00 96.91           O  
ATOM   4675  N   ALA B 602     -14.024 -54.279 -23.697  1.00 96.27           N  
ATOM   4676  CA  ALA B 602     -14.661 -53.179 -24.416  1.00 96.27           C  
ATOM   4677  C   ALA B 602     -15.632 -53.702 -25.470  1.00 96.27           C  
ATOM   4678  O   ALA B 602     -15.705 -53.164 -26.578  1.00 96.27           O  
ATOM   4679  CB  ALA B 602     -13.606 -52.286 -25.066  1.00 96.27           C  
ATOM   4680  N   GLY B 603     -16.264 -54.759 -25.181  1.00 96.75           N  
ATOM   4681  CA  GLY B 603     -17.272 -55.291 -26.084  1.00 96.75           C  
ATOM   4682  C   GLY B 603     -16.747 -56.396 -26.981  1.00 96.75           C  
ATOM   4683  O   GLY B 603     -17.439 -56.836 -27.902  1.00 96.75           O  
ATOM   4684  N   TRP B 604     -15.586 -56.832 -26.777  1.00 97.63           N  
ATOM   4685  CA  TRP B 604     -14.998 -57.934 -27.531  1.00 97.63           C  
ATOM   4686  C   TRP B 604     -14.842 -59.171 -26.653  1.00 97.63           C  
ATOM   4687  O   TRP B 604     -14.466 -59.066 -25.483  1.00 97.63           O  
ATOM   4688  CB  TRP B 604     -13.640 -57.528 -28.108  1.00 97.63           C  
ATOM   4689  CG  TRP B 604     -13.713 -56.419 -29.115  1.00 97.63           C  
ATOM   4690  CD1 TRP B 604     -13.813 -55.079 -28.859  1.00 97.63           C  
ATOM   4691  CD2 TRP B 604     -13.697 -56.555 -30.539  1.00 97.63           C  
ATOM   4692  CE2 TRP B 604     -13.790 -55.256 -31.085  1.00 97.63           C  
ATOM   4693  CE3 TRP B 604     -13.612 -57.652 -31.408  1.00 97.63           C  
ATOM   4694  NE1 TRP B 604     -13.860 -54.374 -30.040  1.00 97.63           N  
ATOM   4695  CZ2 TRP B 604     -13.801 -55.023 -32.462  1.00 97.63           C  
ATOM   4696  CZ3 TRP B 604     -13.623 -57.418 -32.778  1.00 97.63           C  
ATOM   4697  CH2 TRP B 604     -13.717 -56.113 -33.289  1.00 97.63           C  
ATOM   4698  N   SER B 605     -15.090 -60.321 -27.161  1.00 97.07           N  
ATOM   4699  CA  SER B 605     -14.984 -61.567 -26.409  1.00 97.07           C  
ATOM   4700  C   SER B 605     -14.620 -62.734 -27.320  1.00 97.07           C  
ATOM   4701  O   SER B 605     -14.586 -62.587 -28.543  1.00 97.07           O  
ATOM   4702  CB  SER B 605     -16.296 -61.867 -25.682  1.00 97.07           C  
ATOM   4703  OG  SER B 605     -17.357 -62.033 -26.606  1.00 97.07           O  
ATOM   4704  N   ILE B 606     -14.289 -63.898 -26.759  1.00 98.09           N  
ATOM   4705  CA  ILE B 606     -13.977 -65.133 -27.469  1.00 98.09           C  
ATOM   4706  C   ILE B 606     -15.031 -66.191 -27.151  1.00 98.09           C  
ATOM   4707  O   ILE B 606     -15.414 -66.366 -25.992  1.00 98.09           O  
ATOM   4708  CB  ILE B 606     -12.569 -65.654 -27.106  1.00 98.09           C  
ATOM   4709  CG1 ILE B 606     -11.521 -64.555 -27.320  1.00 98.09           C  
ATOM   4710  CG2 ILE B 606     -12.227 -66.903 -27.923  1.00 98.09           C  
ATOM   4711  CD1 ILE B 606     -10.195 -64.818 -26.620  1.00 98.09           C  
ATOM   4712  N   SER B 607     -15.440 -66.869 -28.189  1.00 97.31           N  
ATOM   4713  CA  SER B 607     -16.412 -67.942 -28.003  1.00 97.31           C  
ATOM   4714  C   SER B 607     -16.104 -69.130 -28.908  1.00 97.31           C  
ATOM   4715  O   SER B 607     -15.445 -68.978 -29.938  1.00 97.31           O  
ATOM   4716  CB  SER B 607     -17.829 -67.436 -28.278  1.00 97.31           C  
ATOM   4717  OG  SER B 607     -17.956 -67.001 -29.621  1.00 97.31           O  
ATOM   4718  N   LYS B 608     -16.545 -70.282 -28.549  1.00 97.70           N  
ATOM   4719  CA  LYS B 608     -16.403 -71.495 -29.349  1.00 97.70           C  
ATOM   4720  C   LYS B 608     -17.541 -71.625 -30.357  1.00 97.70           C  
ATOM   4721  O   LYS B 608     -18.715 -71.563 -29.987  1.00 97.70           O  
ATOM   4722  CB  LYS B 608     -16.357 -72.730 -28.449  1.00 97.70           C  
ATOM   4723  CG  LYS B 608     -16.180 -74.040 -29.203  1.00 97.70           C  
ATOM   4724  CD  LYS B 608     -16.082 -75.225 -28.250  1.00 97.70           C  
ATOM   4725  CE  LYS B 608     -15.952 -76.541 -29.005  1.00 97.70           C  
ATOM   4726  NZ  LYS B 608     -15.797 -77.700 -28.076  1.00 97.70           N1+
ATOM   4727  N   GLU B 609     -17.133 -71.725 -31.582  1.00 97.67           N  
ATOM   4728  CA  GLU B 609     -18.126 -71.965 -32.625  1.00 97.67           C  
ATOM   4729  C   GLU B 609     -18.368 -73.458 -32.824  1.00 97.67           C  
ATOM   4730  O   GLU B 609     -19.513 -73.915 -32.805  1.00 97.67           O  
ATOM   4731  CB  GLU B 609     -17.686 -71.323 -33.944  1.00 97.67           C  
ATOM   4732  CG  GLU B 609     -18.682 -71.508 -35.080  1.00 97.67           C  
ATOM   4733  CD  GLU B 609     -18.248 -70.837 -36.373  1.00 97.67           C  
ATOM   4734  OE1 GLU B 609     -17.974 -71.550 -37.365  1.00 97.67           O  
ATOM   4735  OE2 GLU B 609     -18.179 -69.588 -36.395  1.00 97.67           O1-
ATOM   4736  N   SER B 610     -17.312 -74.270 -33.041  1.00 97.50           N  
ATOM   4737  CA  SER B 610     -17.314 -75.723 -33.182  1.00 97.50           C  
ATOM   4738  C   SER B 610     -15.978 -76.321 -32.753  1.00 97.50           C  
ATOM   4739  O   SER B 610     -15.129 -75.623 -32.195  1.00 97.50           O  
ATOM   4740  CB  SER B 610     -17.620 -76.121 -34.626  1.00 97.50           C  
ATOM   4741  OG  SER B 610     -16.570 -75.724 -35.491  1.00 97.50           O  
ATOM   4742  N   THR B 611     -15.909 -77.656 -32.952  1.00 97.31           N  
ATOM   4743  CA  THR B 611     -14.667 -78.301 -32.540  1.00 97.31           C  
ATOM   4744  C   THR B 611     -13.468 -77.657 -33.230  1.00 97.31           C  
ATOM   4745  O   THR B 611     -13.400 -77.618 -34.461  1.00 97.31           O  
ATOM   4746  CB  THR B 611     -14.691 -79.809 -32.850  1.00 97.31           C  
ATOM   4747  CG2 THR B 611     -13.394 -80.482 -32.413  1.00 97.31           C  
ATOM   4748  OG1 THR B 611     -15.788 -80.416 -32.156  1.00 97.31           O  
ATOM   4749  N   GLY B 612     -12.650 -77.045 -32.381  1.00 96.94           N  
ATOM   4750  CA  GLY B 612     -11.398 -76.475 -32.854  1.00 96.94           C  
ATOM   4751  C   GLY B 612     -11.569 -75.114 -33.501  1.00 96.94           C  
ATOM   4752  O   GLY B 612     -10.596 -74.514 -33.964  1.00 96.94           O  
ATOM   4753  N   VAL B 613     -12.705 -74.586 -33.609  1.00 97.65           N  
ATOM   4754  CA  VAL B 613     -12.980 -73.301 -34.243  1.00 97.65           C  
ATOM   4755  C   VAL B 613     -13.544 -72.326 -33.211  1.00 97.65           C  
ATOM   4756  O   VAL B 613     -14.601 -72.575 -32.626  1.00 97.65           O  
ATOM   4757  CB  VAL B 613     -13.961 -73.451 -35.427  1.00 97.65           C  
ATOM   4758  CG1 VAL B 613     -14.138 -72.119 -36.154  1.00 97.65           C  
ATOM   4759  CG2 VAL B 613     -13.472 -74.529 -36.392  1.00 97.65           C  
ATOM   4760  N   TYR B 614     -12.873 -71.326 -32.983  1.00 98.16           N  
ATOM   4761  CA  TYR B 614     -13.260 -70.282 -32.040  1.00 98.16           C  
ATOM   4762  C   TYR B 614     -13.381 -68.934 -32.740  1.00 98.16           C  
ATOM   4763  O   TYR B 614     -12.900 -68.765 -33.863  1.00 98.16           O  
ATOM   4764  CB  TYR B 614     -12.245 -70.187 -30.897  1.00 98.16           C  
ATOM   4765  CG  TYR B 614     -12.247 -71.387 -29.982  1.00 98.16           C  
ATOM   4766  CD1 TYR B 614     -12.841 -71.327 -28.723  1.00 98.16           C  
ATOM   4767  CD2 TYR B 614     -11.655 -72.583 -30.374  1.00 98.16           C  
ATOM   4768  CE1 TYR B 614     -12.843 -72.430 -27.876  1.00 98.16           C  
ATOM   4769  CE2 TYR B 614     -11.651 -73.693 -29.534  1.00 98.16           C  
ATOM   4770  CZ  TYR B 614     -12.248 -73.607 -28.290  1.00 98.16           C  
ATOM   4771  OH  TYR B 614     -12.248 -74.702 -27.455  1.00 98.16           O  
ATOM   4772  N   ARG B 615     -14.087 -67.950 -32.089  1.00 97.84           N  
ATOM   4773  CA  ARG B 615     -14.312 -66.618 -32.640  1.00 97.84           C  
ATOM   4774  C   ARG B 615     -13.840 -65.538 -31.673  1.00 97.84           C  
ATOM   4775  O   ARG B 615     -14.235 -65.528 -30.505  1.00 97.84           O  
ATOM   4776  CB  ARG B 615     -15.793 -66.416 -32.970  1.00 97.84           C  
ATOM   4777  CG  ARG B 615     -16.344 -67.421 -33.969  1.00 97.84           C  
ATOM   4778  CD  ARG B 615     -17.829 -67.203 -34.227  1.00 97.84           C  
ATOM   4779  NE  ARG B 615     -18.248 -67.797 -35.493  1.00 97.84           N  
ATOM   4780  CZ  ARG B 615     -18.812 -67.127 -36.494  1.00 97.84           C  
ATOM   4781  NH1 ARG B 615     -19.036 -65.821 -36.395  1.00 97.84           N1+
ATOM   4782  NH2 ARG B 615     -19.156 -67.766 -37.603  1.00 97.84           N  
ATOM   4783  N   LEU B 616     -12.912 -64.749 -32.013  1.00 97.59           N  
ATOM   4784  CA  LEU B 616     -12.755 -63.411 -31.452  1.00 97.59           C  
ATOM   4785  C   LEU B 616     -13.661 -62.413 -32.166  1.00 97.59           C  
ATOM   4786  O   LEU B 616     -13.467 -62.130 -33.350  1.00 97.59           O  
ATOM   4787  CB  LEU B 616     -11.297 -62.956 -31.550  1.00 97.59           C  
ATOM   4788  CG  LEU B 616     -11.016 -61.497 -31.188  1.00 97.59           C  
ATOM   4789  CD1 LEU B 616     -11.239 -61.268 -29.697  1.00 97.59           C  
ATOM   4790  CD2 LEU B 616      -9.596 -61.110 -31.588  1.00 97.59           C  
ATOM   4791  N   GLN B 617     -14.642 -61.841 -31.498  1.00 95.00           N  
ATOM   4792  CA  GLN B 617     -15.618 -61.010 -32.194  1.00 95.00           C  
ATOM   4793  C   GLN B 617     -16.242 -59.986 -31.250  1.00 95.00           C  
ATOM   4794  O   GLN B 617     -16.211 -60.159 -30.030  1.00 95.00           O  
ATOM   4795  CB  GLN B 617     -16.710 -61.877 -32.824  1.00 95.00           C  
ATOM   4796  CG  GLN B 617     -17.625 -62.547 -31.808  1.00 95.00           C  
ATOM   4797  CD  GLN B 617     -18.704 -63.393 -32.459  1.00 95.00           C  
ATOM   4798  NE2 GLN B 617     -19.885 -63.416 -31.851  1.00 95.00           N  
ATOM   4799  OE1 GLN B 617     -18.477 -64.019 -33.499  1.00 95.00           O  
ATOM   4800  N   ARG B 618     -16.643 -58.956 -31.802  1.00 95.06           N  
ATOM   4801  CA  ARG B 618     -17.375 -57.939 -31.054  1.00 95.06           C  
ATOM   4802  C   ARG B 618     -18.721 -58.473 -30.576  1.00 95.06           C  
ATOM   4803  O   ARG B 618     -19.369 -59.253 -31.276  1.00 95.06           O  
ATOM   4804  CB  ARG B 618     -17.581 -56.686 -31.909  1.00 95.06           C  
ATOM   4805  CG  ARG B 618     -18.353 -56.939 -33.194  1.00 95.06           C  
ATOM   4806  CD  ARG B 618     -18.435 -55.688 -34.058  1.00 95.06           C  
ATOM   4807  NE  ARG B 618     -19.212 -55.921 -35.272  1.00 95.06           N  
ATOM   4808  CZ  ARG B 618     -19.477 -54.997 -36.191  1.00 95.06           C  
ATOM   4809  NH1 ARG B 618     -19.031 -53.754 -36.052  1.00 95.06           N1+
ATOM   4810  NH2 ARG B 618     -20.194 -55.318 -37.259  1.00 95.06           N  
ATOM   4811  N   ASP B 619     -19.149 -58.082 -29.473  1.00 93.01           N  
ATOM   4812  CA  ASP B 619     -20.461 -58.439 -28.940  1.00 93.01           C  
ATOM   4813  C   ASP B 619     -21.580 -57.856 -29.801  1.00 93.01           C  
ATOM   4814  O   ASP B 619     -21.357 -56.914 -30.564  1.00 93.01           O  
ATOM   4815  CB  ASP B 619     -20.603 -57.955 -27.496  1.00 93.01           C  
ATOM   4816  CG  ASP B 619     -19.755 -58.750 -26.518  1.00 93.01           C  
ATOM   4817  OD1 ASP B 619     -19.222 -59.815 -26.899  1.00 93.01           O  
ATOM   4818  OD2 ASP B 619     -19.621 -58.309 -25.356  1.00 93.01           O1-
ATOM   4819  N   ALA B 620     -22.738 -58.466 -29.599  1.00 91.70           N  
ATOM   4820  CA  ALA B 620     -23.916 -57.917 -30.266  1.00 91.70           C  
ATOM   4821  C   ALA B 620     -24.160 -56.471 -29.845  1.00 91.70           C  
ATOM   4822  O   ALA B 620     -24.114 -56.148 -28.656  1.00 91.70           O  
ATOM   4823  CB  ALA B 620     -25.145 -58.771 -29.964  1.00 91.70           C  
ATOM   4824  N   GLY B 621     -24.353 -55.581 -30.737  1.00 91.71           N  
ATOM   4825  CA  GLY B 621     -24.603 -54.175 -30.461  1.00 91.71           C  
ATOM   4826  C   GLY B 621     -23.365 -53.310 -30.601  1.00 91.71           C  
ATOM   4827  O   GLY B 621     -23.464 -52.084 -30.675  1.00 91.71           O  
ATOM   4828  N   VAL B 622     -22.183 -53.928 -30.651  1.00 90.06           N  
ATOM   4829  CA  VAL B 622     -20.936 -53.187 -30.812  1.00 90.06           C  
ATOM   4830  C   VAL B 622     -20.709 -52.871 -32.288  1.00 90.06           C  
ATOM   4831  O   VAL B 622     -20.811 -53.755 -33.142  1.00 90.06           O  
ATOM   4832  CB  VAL B 622     -19.733 -53.973 -30.243  1.00 90.06           C  
ATOM   4833  CG1 VAL B 622     -18.425 -53.235 -30.525  1.00 90.06           C  
ATOM   4834  CG2 VAL B 622     -19.907 -54.204 -28.744  1.00 90.06           C  
ATOM   4835  N   THR B 623     -20.450 -51.578 -32.576  1.00 90.48           N  
ATOM   4836  CA  THR B 623     -20.228 -51.152 -33.953  1.00 90.48           C  
ATOM   4837  C   THR B 623     -18.740 -50.947 -34.223  1.00 90.48           C  
ATOM   4838  O   THR B 623     -18.318 -50.871 -35.379  1.00 90.48           O  
ATOM   4839  CB  THR B 623     -20.993 -49.852 -34.266  1.00 90.48           C  
ATOM   4840  CG2 THR B 623     -22.496 -50.042 -34.089  1.00 90.48           C  
ATOM   4841  OG1 THR B 623     -20.546 -48.817 -33.381  1.00 90.48           O  
ATOM   4842  N   THR B 624     -17.994 -50.854 -33.227  1.00 90.11           N  
ATOM   4843  CA  THR B 624     -16.551 -50.714 -33.392  1.00 90.11           C  
ATOM   4844  C   THR B 624     -15.983 -51.880 -34.195  1.00 90.11           C  
ATOM   4845  O   THR B 624     -16.370 -53.032 -33.986  1.00 90.11           O  
ATOM   4846  CB  THR B 624     -15.839 -50.630 -32.029  1.00 90.11           C  
ATOM   4847  CG2 THR B 624     -14.347 -50.364 -32.204  1.00 90.11           C  
ATOM   4848  OG1 THR B 624     -16.415 -49.567 -31.260  1.00 90.11           O  
ATOM   4849  N   GLU B 625     -15.055 -51.546 -35.094  1.00 93.12           N  
ATOM   4850  CA  GLU B 625     -14.497 -52.544 -36.002  1.00 93.12           C  
ATOM   4851  C   GLU B 625     -13.011 -52.766 -35.733  1.00 93.12           C  
ATOM   4852  O   GLU B 625     -12.369 -51.957 -35.061  1.00 93.12           O  
ATOM   4853  CB  GLU B 625     -14.712 -52.126 -37.458  1.00 93.12           C  
ATOM   4854  CG  GLU B 625     -16.176 -51.977 -37.846  1.00 93.12           C  
ATOM   4855  CD  GLU B 625     -16.375 -51.258 -39.171  1.00 93.12           C  
ATOM   4856  OE1 GLU B 625     -17.458 -51.402 -39.782  1.00 93.12           O  
ATOM   4857  OE2 GLU B 625     -15.440 -50.547 -39.602  1.00 93.12           O1-
ATOM   4858  N   LEU B 626     -12.504 -53.954 -36.141  1.00 95.70           N  
ATOM   4859  CA  LEU B 626     -11.070 -54.123 -36.348  1.00 95.70           C  
ATOM   4860  C   LEU B 626     -10.634 -53.499 -37.669  1.00 95.70           C  
ATOM   4861  O   LEU B 626     -11.097 -53.907 -38.736  1.00 95.70           O  
ATOM   4862  CB  LEU B 626     -10.696 -55.608 -36.324  1.00 95.70           C  
ATOM   4863  CG  LEU B 626     -11.055 -56.377 -35.051  1.00 95.70           C  
ATOM   4864  CD1 LEU B 626     -10.763 -57.863 -35.230  1.00 95.70           C  
ATOM   4865  CD2 LEU B 626     -10.293 -55.817 -33.855  1.00 95.70           C  
ATOM   4866  N   ALA B 627      -9.837 -52.464 -37.583  1.00 96.73           N  
ATOM   4867  CA  ALA B 627      -9.339 -51.801 -38.785  1.00 96.73           C  
ATOM   4868  C   ALA B 627      -7.845 -52.049 -38.969  1.00 96.73           C  
ATOM   4869  O   ALA B 627      -7.016 -51.364 -38.365  1.00 96.73           O  
ATOM   4870  CB  ALA B 627      -9.622 -50.302 -38.723  1.00 96.73           C  
ATOM   4871  N   ASN B 628      -7.516 -53.061 -39.872  1.00 96.04           N  
ATOM   4872  CA  ASN B 628      -6.139 -53.463 -40.139  1.00 96.04           C  
ATOM   4873  C   ASN B 628      -5.397 -53.812 -38.852  1.00 96.04           C  
ATOM   4874  O   ASN B 628      -4.323 -53.271 -38.583  1.00 96.04           O  
ATOM   4875  CB  ASN B 628      -5.396 -52.363 -40.899  1.00 96.04           C  
ATOM   4876  CG  ASN B 628      -4.119 -52.861 -41.548  1.00 96.04           C  
ATOM   4877  ND2 ASN B 628      -3.282 -51.934 -41.998  1.00 96.04           N  
ATOM   4878  OD1 ASN B 628      -3.888 -54.069 -41.645  1.00 96.04           O  
ATOM   4879  N   PRO B 629      -6.002 -54.670 -38.030  1.00 96.10           N  
ATOM   4880  CA  PRO B 629      -5.511 -54.931 -36.675  1.00 96.10           C  
ATOM   4881  C   PRO B 629      -4.203 -55.720 -36.662  1.00 96.10           C  
ATOM   4882  O   PRO B 629      -3.840 -56.336 -37.667  1.00 96.10           O  
ATOM   4883  CB  PRO B 629      -6.644 -55.742 -36.040  1.00 96.10           C  
ATOM   4884  CG  PRO B 629      -7.215 -56.545 -37.163  1.00 96.10           C  
ATOM   4885  CD  PRO B 629      -7.207 -55.701 -38.405  1.00 96.10           C  
ATOM   4886  N   HIS B 630      -3.352 -55.614 -35.585  1.00 98.10           N  
ATOM   4887  CA  HIS B 630      -2.352 -56.602 -35.195  1.00 98.10           C  
ATOM   4888  C   HIS B 630      -2.952 -57.657 -34.272  1.00 98.10           C  
ATOM   4889  O   HIS B 630      -3.614 -57.323 -33.287  1.00 98.10           O  
ATOM   4890  CB  HIS B 630      -1.164 -55.921 -34.512  1.00 98.10           C  
ATOM   4891  CG  HIS B 630      -0.684 -54.696 -35.224  1.00 98.10           C  
ATOM   4892  CD2 HIS B 630      -0.813 -53.384 -34.920  1.00 98.10           C  
ATOM   4893  ND1 HIS B 630       0.022 -54.752 -36.406  1.00 98.10           N  
ATOM   4894  CE1 HIS B 630       0.309 -53.521 -36.798  1.00 98.10           C  
ATOM   4895  NE2 HIS B 630      -0.187 -52.673 -35.914  1.00 98.10           N  
ATOM   4896  N   ILE B 631      -2.709 -58.917 -34.555  1.00 97.73           N  
ATOM   4897  CA  ILE B 631      -3.337 -59.969 -33.762  1.00 97.73           C  
ATOM   4898  C   ILE B 631      -2.298 -61.025 -33.391  1.00 97.73           C  
ATOM   4899  O   ILE B 631      -1.503 -61.446 -34.235  1.00 97.73           O  
ATOM   4900  CB  ILE B 631      -4.516 -60.620 -34.519  1.00 97.73           C  
ATOM   4901  CG1 ILE B 631      -5.569 -59.564 -34.877  1.00 97.73           C  
ATOM   4902  CG2 ILE B 631      -5.134 -61.749 -33.689  1.00 97.73           C  
ATOM   4903  CD1 ILE B 631      -6.666 -60.073 -35.802  1.00 97.73           C  
ATOM   4904  N   PHE B 632      -2.323 -61.462 -32.124  1.00 97.94           N  
ATOM   4905  CA  PHE B 632      -1.450 -62.509 -31.607  1.00 97.94           C  
ATOM   4906  C   PHE B 632      -2.242 -63.515 -30.780  1.00 97.94           C  
ATOM   4907  O   PHE B 632      -3.049 -63.130 -29.931  1.00 97.94           O  
ATOM   4908  CB  PHE B 632      -0.325 -61.904 -30.761  1.00 97.94           C  
ATOM   4909  CG  PHE B 632       0.493 -60.871 -31.488  1.00 97.94           C  
ATOM   4910  CD1 PHE B 632       1.678 -61.223 -32.123  1.00 97.94           C  
ATOM   4911  CD2 PHE B 632       0.076 -59.547 -31.537  1.00 97.94           C  
ATOM   4912  CE1 PHE B 632       2.437 -60.269 -32.797  1.00 97.94           C  
ATOM   4913  CE2 PHE B 632       0.829 -58.588 -32.208  1.00 97.94           C  
ATOM   4914  CZ  PHE B 632       2.009 -58.951 -32.837  1.00 97.94           C  
ATOM   4915  N   VAL B 633      -2.021 -64.790 -31.069  1.00 97.53           N  
ATOM   4916  CA  VAL B 633      -2.675 -65.861 -30.324  1.00 97.53           C  
ATOM   4917  C   VAL B 633      -1.628 -66.848 -29.810  1.00 97.53           C  
ATOM   4918  O   VAL B 633      -0.795 -67.334 -30.578  1.00 97.53           O  
ATOM   4919  CB  VAL B 633      -3.721 -66.598 -31.190  1.00 97.53           C  
ATOM   4920  CG1 VAL B 633      -4.541 -67.566 -30.340  1.00 97.53           C  
ATOM   4921  CG2 VAL B 633      -4.633 -65.594 -31.893  1.00 97.53           C  
ATOM   4922  N   SER B 634      -1.652 -67.129 -28.534  1.00 96.83           N  
ATOM   4923  CA  SER B 634      -0.715 -68.054 -27.904  1.00 96.83           C  
ATOM   4924  C   SER B 634      -1.209 -68.490 -26.529  1.00 96.83           C  
ATOM   4925  O   SER B 634      -2.415 -68.504 -26.272  1.00 96.83           O  
ATOM   4926  CB  SER B 634       0.668 -67.413 -27.778  1.00 96.83           C  
ATOM   4927  OG  SER B 634       1.635 -68.376 -27.396  1.00 96.83           O  
ATOM   4928  N   GLY B 635      -0.248 -68.992 -25.746  1.00 96.60           N  
ATOM   4929  CA  GLY B 635      -0.583 -69.397 -24.391  1.00 96.60           C  
ATOM   4930  C   GLY B 635      -1.551 -70.565 -24.339  1.00 96.60           C  
ATOM   4931  O   GLY B 635      -2.504 -70.554 -23.557  1.00 96.60           O  
ATOM   4932  N   ILE B 636      -1.385 -71.580 -25.085  1.00 97.36           N  
ATOM   4933  CA  ILE B 636      -2.341 -72.663 -25.291  1.00 97.36           C  
ATOM   4934  C   ILE B 636      -2.145 -73.734 -24.221  1.00 97.36           C  
ATOM   4935  O   ILE B 636      -1.035 -74.235 -24.031  1.00 97.36           O  
ATOM   4936  CB  ILE B 636      -2.201 -73.281 -26.700  1.00 97.36           C  
ATOM   4937  CG1 ILE B 636      -2.365 -72.201 -27.776  1.00 97.36           C  
ATOM   4938  CG2 ILE B 636      -3.216 -74.410 -26.898  1.00 97.36           C
[truncated: 912,005 more chars]
