# Supplementary material for: Functional domains of Acinetobacter bacteriophage tail fibers
Source: Front Microbiol. 2024 Apr 16;15:1230997. doi: 10.3389/fmicb.2024.1230997 (PMC11058221; doi:10.3389/fmicb.2024.1230997)
Supplement: Supplementary Table 1 — Abbreviations used throughout the article. [file Data_Sheet_1.ZIP › Supplementary Data/Models/MN294712.pdb]

ATOM      1  N   MET B   1      19.999-115.543 -65.700  1.00 74.93           N  
ATOM      2  CA  MET B   1      19.118-116.435 -64.951  1.00 74.93           C  
ATOM      3  C   MET B   1      17.811-115.734 -64.593  1.00 74.93           C  
ATOM      4  O   MET B   1      17.811-114.551 -64.248  1.00 74.93           O  
ATOM      5  CB  MET B   1      19.809-116.933 -63.681  1.00 74.93           C  
ATOM      6  CG  MET B   1      19.247-118.243 -63.151  1.00 74.93           C  
ATOM      7  SD  MET B   1      20.060-118.778 -61.596  1.00 74.93           S  
ATOM      8  CE  MET B   1      21.548-119.570 -62.269  1.00 74.93           C  
ATOM      9  N   ASN B   2      16.633-116.532 -64.825  1.00 80.34           N  
ATOM     10  CA  ASN B   2      15.286-116.058 -64.527  1.00 80.34           C  
ATOM     11  C   ASN B   2      14.979-114.751 -65.251  1.00 80.34           C  
ATOM     12  O   ASN B   2      14.580-113.768 -64.625  1.00 80.34           O  
ATOM     13  CB  ASN B   2      15.100-115.886 -63.018  1.00 80.34           C  
ATOM     14  CG  ASN B   2      14.834-117.199 -62.309  1.00 80.34           C  
ATOM     15  ND2 ASN B   2      15.301-117.309 -61.070  1.00 80.34           N  
ATOM     16  OD1 ASN B   2      14.215-118.107 -62.869  1.00 80.34           O  
ATOM     17  N   ILE B   3      15.152-114.644 -66.487  1.00 86.79           N  
ATOM     18  CA  ILE B   3      14.953-113.471 -67.331  1.00 86.79           C  
ATOM     19  C   ILE B   3      13.524-113.459 -67.870  1.00 86.79           C  
ATOM     20  O   ILE B   3      13.022-112.415 -68.293  1.00 86.79           O  
ATOM     21  CB  ILE B   3      15.965-113.435 -68.497  1.00 86.79           C  
ATOM     22  CG1 ILE B   3      15.977-114.778 -69.236  1.00 86.79           C  
ATOM     23  CG2 ILE B   3      17.365-113.079 -67.986  1.00 86.79           C  
ATOM     24  CD1 ILE B   3      16.749-114.755 -70.549  1.00 86.79           C  
ATOM     25  N   LEU B   4      12.823-114.608 -67.886  1.00 89.15           N  
ATOM     26  CA  LEU B   4      11.445-114.670 -68.362  1.00 89.15           C  
ATOM     27  C   LEU B   4      10.487-114.082 -67.331  1.00 89.15           C  
ATOM     28  O   LEU B   4      10.467-114.517 -66.178  1.00 89.15           O  
ATOM     29  CB  LEU B   4      11.050-116.115 -68.677  1.00 89.15           C  
ATOM     30  CG  LEU B   4      11.870-116.822 -69.758  1.00 89.15           C  
ATOM     31  CD1 LEU B   4      11.426-118.274 -69.894  1.00 89.15           C  
ATOM     32  CD2 LEU B   4      11.742-116.090 -71.090  1.00 89.15           C  
ATOM     33  N   ARG B   5       9.737-113.147 -67.765  1.00 91.20           N  
ATOM     34  CA  ARG B   5       8.806-112.446 -66.887  1.00 91.20           C  
ATOM     35  C   ARG B   5       7.362-112.806 -67.222  1.00 91.20           C  
ATOM     36  O   ARG B   5       7.084-113.347 -68.294  1.00 91.20           O  
ATOM     37  CB  ARG B   5       9.006-110.932 -66.990  1.00 91.20           C  
ATOM     38  CG  ARG B   5      10.426-110.477 -66.692  1.00 91.20           C  
ATOM     39  CD  ARG B   5      10.794-110.697 -65.232  1.00 91.20           C  
ATOM     40  NE  ARG B   5      12.128-110.185 -64.929  1.00 91.20           N  
ATOM     41  CZ  ARG B   5      12.744-110.321 -63.758  1.00 91.20           C  
ATOM     42  NH1 ARG B   5      12.156-110.959 -62.752  1.00 91.20           N1+
ATOM     43  NH2 ARG B   5      13.958-109.815 -63.591  1.00 91.20           N  
ATOM     44  N   SER B   6       6.521-112.555 -66.261  1.00 91.90           N  
ATOM     45  CA  SER B   6       5.090-112.791 -66.423  1.00 91.90           C  
ATOM     46  C   SER B   6       4.342-111.488 -66.684  1.00 91.90           C  
ATOM     47  O   SER B   6       3.112-111.446 -66.608  1.00 91.90           O  
ATOM     48  CB  SER B   6       4.516-113.480 -65.185  1.00 91.90           C  
ATOM     49  OG  SER B   6       4.621-112.640 -64.048  1.00 91.90           O  
ATOM     50  N   PHE B   7       5.049-110.420 -66.885  1.00 92.09           N  
ATOM     51  CA  PHE B   7       4.413-109.125 -67.091  1.00 92.09           C  
ATOM     52  C   PHE B   7       5.175-108.305 -68.125  1.00 92.09           C  
ATOM     53  O   PHE B   7       6.310-108.637 -68.474  1.00 92.09           O  
ATOM     54  CB  PHE B   7       4.324-108.353 -65.771  1.00 92.09           C  
ATOM     55  CG  PHE B   7       5.649-107.838 -65.278  1.00 92.09           C  
ATOM     56  CD1 PHE B   7       6.500-108.656 -64.546  1.00 92.09           C  
ATOM     57  CD2 PHE B   7       6.044-106.534 -65.547  1.00 92.09           C  
ATOM     58  CE1 PHE B   7       7.727-108.183 -64.089  1.00 92.09           C  
ATOM     59  CE2 PHE B   7       7.269-106.053 -65.094  1.00 92.09           C  
ATOM     60  CZ  PHE B   7       8.109-106.879 -64.364  1.00 92.09           C  
ATOM     61  N   THR B   8       4.513-107.241 -68.754  1.00 91.42           N  
ATOM     62  CA  THR B   8       5.084-106.193 -69.592  1.00 91.42           C  
ATOM     63  C   THR B   8       4.659-104.813 -69.099  1.00 91.42           C  
ATOM     64  O   THR B   8       3.476-104.576 -68.845  1.00 91.42           O  
ATOM     65  CB  THR B   8       4.667-106.366 -71.064  1.00 91.42           C  
ATOM     66  CG2 THR B   8       5.469-105.443 -71.976  1.00 91.42           C  
ATOM     67  OG1 THR B   8       4.890-107.724 -71.462  1.00 91.42           O  
ATOM     68  N   GLU B   9       5.713-104.038 -68.811  1.00 90.45           N  
ATOM     69  CA  GLU B   9       5.439-102.681 -68.349  1.00 90.45           C  
ATOM     70  C   GLU B   9       5.837-101.649 -69.400  1.00 90.45           C  
ATOM     71  O   GLU B   9       6.920-101.734 -69.982  1.00 90.45           O  
ATOM     72  CB  GLU B   9       6.171-102.402 -67.034  1.00 90.45           C  
ATOM     73  CG  GLU B   9       5.243-102.199 -65.845  1.00 90.45           C  
ATOM     74  CD  GLU B   9       5.984-102.020 -64.529  1.00 90.45           C  
ATOM     75  OE1 GLU B   9       5.332-101.739 -63.498  1.00 90.45           O  
ATOM     76  OE2 GLU B   9       7.227-102.162 -64.529  1.00 90.45           O1-
ATOM     77  N   THR B  10       4.919-100.718 -69.721  1.00 90.21           N  
ATOM     78  CA  THR B  10       5.162 -99.637 -70.669  1.00 90.21           C  
ATOM     79  C   THR B  10       4.867 -98.282 -70.032  1.00 90.21           C  
ATOM     80  O   THR B  10       3.771 -98.059 -69.514  1.00 90.21           O  
ATOM     81  CB  THR B  10       4.310 -99.806 -71.940  1.00 90.21           C  
ATOM     82  CG2 THR B  10       4.781 -98.869 -73.047  1.00 90.21           C  
ATOM     83  OG1 THR B  10       4.411-101.159 -72.399  1.00 90.21           O  
ATOM     84  N   VAL B  11       5.866 -97.463 -70.003  1.00 90.53           N  
ATOM     85  CA  VAL B  11       5.679 -96.087 -69.554  1.00 90.53           C  
ATOM     86  C   VAL B  11       5.161 -95.232 -70.709  1.00 90.53           C  
ATOM     87  O   VAL B  11       5.826 -95.101 -71.739  1.00 90.53           O  
ATOM     88  CB  VAL B  11       6.990 -95.489 -68.995  1.00 90.53           C  
ATOM     89  CG1 VAL B  11       6.776 -94.045 -68.546  1.00 90.53           C  
ATOM     90  CG2 VAL B  11       7.513 -96.340 -67.840  1.00 90.53           C  
ATOM     91  N   VAL B  12       4.037 -94.770 -70.574  1.00 88.77           N  
ATOM     92  CA  VAL B  12       3.375 -93.985 -71.610  1.00 88.77           C  
ATOM     93  C   VAL B  12       3.622 -92.497 -71.368  1.00 88.77           C  
ATOM     94  O   VAL B  12       3.286 -91.971 -70.304  1.00 88.77           O  
ATOM     95  CB  VAL B  12       1.857 -94.272 -71.657  1.00 88.77           C  
ATOM     96  CG1 VAL B  12       1.188 -93.459 -72.762  1.00 88.77           C  
ATOM     97  CG2 VAL B  12       1.604 -95.765 -71.859  1.00 88.77           C  
ATOM     98  N   THR B  13       4.244 -91.830 -72.230  1.00 88.94           N  
ATOM     99  CA  THR B  13       4.489 -90.394 -72.159  1.00 88.94           C  
ATOM    100  C   THR B  13       3.727 -89.661 -73.259  1.00 88.94           C  
ATOM    101  O   THR B  13       3.596 -88.436 -73.221  1.00 88.94           O  
ATOM    102  CB  THR B  13       5.991 -90.077 -72.273  1.00 88.94           C  
ATOM    103  CG2 THR B  13       6.767 -90.657 -71.095  1.00 88.94           C  
ATOM    104  OG1 THR B  13       6.501 -90.638 -73.489  1.00 88.94           O  
ATOM    105  N   THR B  14       3.329 -90.323 -74.332  1.00 88.46           N  
ATOM    106  CA  THR B  14       2.460 -89.844 -75.401  1.00 88.46           C  
ATOM    107  C   THR B  14       1.269 -90.779 -75.590  1.00 88.46           C  
ATOM    108  O   THR B  14       1.349 -91.967 -75.271  1.00 88.46           O  
ATOM    109  CB  THR B  14       3.229 -89.713 -76.729  1.00 88.46           C  
ATOM    110  CG2 THR B  14       4.341 -88.675 -76.621  1.00 88.46           C  
ATOM    111  OG1 THR B  14       3.805 -90.981 -77.068  1.00 88.46           O  
ATOM    112  N   PRO B  15       0.074 -90.156 -75.960  1.00 88.86           N  
ATOM    113  CA  PRO B  15      -1.113 -91.003 -76.095  1.00 88.86           C  
ATOM    114  C   PRO B  15      -0.846 -92.271 -76.902  1.00 88.86           C  
ATOM    115  O   PRO B  15      -0.351 -92.196 -78.030  1.00 88.86           O  
ATOM    116  CB  PRO B  15      -2.113 -90.096 -76.818  1.00 88.86           C  
ATOM    117  CG  PRO B  15      -1.634 -88.706 -76.545  1.00 88.86           C  
ATOM    118  CD  PRO B  15      -0.146 -88.745 -76.344  1.00 88.86           C  
ATOM    119  N   THR B  16      -0.998 -93.453 -76.345  1.00 89.63           N  
ATOM    120  CA  THR B  16      -0.709 -94.764 -76.914  1.00 89.63           C  
ATOM    121  C   THR B  16      -1.900 -95.703 -76.744  1.00 89.63           C  
ATOM    122  O   THR B  16      -2.533 -95.726 -75.687  1.00 89.63           O  
ATOM    123  CB  THR B  16       0.539 -95.391 -76.266  1.00 89.63           C  
ATOM    124  CG2 THR B  16       0.964 -96.658 -77.001  1.00 89.63           C  
ATOM    125  OG1 THR B  16       1.616 -94.447 -76.304  1.00 89.63           O  
ATOM    126  N   ASP B  17      -2.362 -96.439 -77.751  1.00 90.29           N  
ATOM    127  CA  ASP B  17      -3.518 -97.325 -77.648  1.00 90.29           C  
ATOM    128  C   ASP B  17      -3.119 -98.778 -77.892  1.00 90.29           C  
ATOM    129  O   ASP B  17      -3.944 -99.684 -77.761  1.00 90.29           O  
ATOM    130  CB  ASP B  17      -4.605 -96.904 -78.639  1.00 90.29           C  
ATOM    131  CG  ASP B  17      -4.114 -96.861 -80.075  1.00 90.29           C  
ATOM    132  OD1 ASP B  17      -2.967 -97.279 -80.341  1.00 90.29           O  
ATOM    133  OD2 ASP B  17      -4.881 -96.402 -80.949  1.00 90.29           O1-
ATOM    134  N   THR B  18      -1.925 -99.006 -78.422  1.00 91.19           N  
ATOM    135  CA  THR B  18      -1.489-100.371 -78.696  1.00 91.19           C  
ATOM    136  C   THR B  18      -0.325-100.758 -77.789  1.00 91.19           C  
ATOM    137  O   THR B  18       0.661-100.025 -77.688  1.00 91.19           O  
ATOM    138  CB  THR B  18      -1.074-100.540 -80.169  1.00 91.19           C  
ATOM    139  CG2 THR B  18      -2.131-101.310 -80.953  1.00 91.19           C  
ATOM    140  OG1 THR B  18      -0.903 -99.247 -80.762  1.00 91.19           O  
ATOM    141  N   PHE B  19      -0.448-101.927 -77.213  1.00 92.64           N  
ATOM    142  CA  PHE B  19       0.569-102.363 -76.264  1.00 92.64           C  
ATOM    143  C   PHE B  19       1.006-103.794 -76.558  1.00 92.64           C  
ATOM    144  O   PHE B  19       0.174-104.654 -76.854  1.00 92.64           O  
ATOM    145  CB  PHE B  19       0.047-102.258 -74.828  1.00 92.64           C  
ATOM    146  CG  PHE B  19      -0.260-100.850 -74.395  1.00 92.64           C  
ATOM    147  CD1 PHE B  19       0.708-100.072 -73.773  1.00 92.64           C  
ATOM    148  CD2 PHE B  19      -1.519-100.305 -74.610  1.00 92.64           C  
ATOM    149  CE1 PHE B  19       0.427 -98.768 -73.372  1.00 92.64           C  
ATOM    150  CE2 PHE B  19      -1.808 -99.003 -74.212  1.00 92.64           C  
ATOM    151  CZ  PHE B  19      -0.835 -98.237 -73.592  1.00 92.64           C  
ATOM    152  N   PRO B  20       2.186-104.139 -76.466  1.00 90.80           N  
ATOM    153  CA  PRO B  20       2.695-105.490 -76.713  1.00 90.80           C  
ATOM    154  C   PRO B  20       2.620-106.384 -75.477  1.00 90.80           C  
ATOM    155  O   PRO B  20       2.600-105.884 -74.350  1.00 90.80           O  
ATOM    156  CB  PRO B  20       4.149-105.249 -77.126  1.00 90.80           C  
ATOM    157  CG  PRO B  20       4.548-104.000 -76.408  1.00 90.80           C  
ATOM    158  CD  PRO B  20       3.327-103.145 -76.224  1.00 90.80           C  
ATOM    159  N   ILE B  21       2.493-107.711 -75.707  1.00 90.60           N  
ATOM    160  CA  ILE B  21       2.649-108.742 -74.688  1.00 90.60           C  
ATOM    161  C   ILE B  21       3.955-109.500 -74.916  1.00 90.60           C  
ATOM    162  O   ILE B  21       4.142-110.126 -75.962  1.00 90.60           O  
ATOM    163  CB  ILE B  21       1.454-109.722 -74.688  1.00 90.60           C  
ATOM    164  CG1 ILE B  21       0.135-108.955 -74.533  1.00 90.60           C  
ATOM    165  CG2 ILE B  21       1.613-110.768 -73.581  1.00 90.60           C  
ATOM    166  CD1 ILE B  21      -1.107-109.822 -74.692  1.00 90.60           C  
ATOM    167  N   SER B  22       4.879-109.464 -73.983  1.00 89.54           N  
ATOM    168  CA  SER B  22       6.205-110.043 -74.172  1.00 89.54           C  
ATOM    169  C   SER B  22       6.357-111.342 -73.389  1.00 89.54           C  
ATOM    170  O   SER B  22       7.439-111.934 -73.362  1.00 89.54           O  
ATOM    171  CB  SER B  22       7.289-109.052 -73.747  1.00 89.54           C  
ATOM    172  OG  SER B  22       7.144-108.703 -72.381  1.00 89.54           O  
ATOM    173  N   PHE B  23       5.377-111.846 -72.788  1.00 91.19           N  
ATOM    174  CA  PHE B  23       5.492-113.069 -72.002  1.00 91.19           C  
ATOM    175  C   PHE B  23       4.651-114.185 -72.611  1.00 91.19           C  
ATOM    176  O   PHE B  23       3.730-113.922 -73.387  1.00 91.19           O  
ATOM    177  CB  PHE B  23       5.065-112.821 -70.553  1.00 91.19           C  
ATOM    178  CG  PHE B  23       3.671-112.268 -70.417  1.00 91.19           C  
ATOM    179  CD1 PHE B  23       3.461-110.902 -70.281  1.00 91.19           C  
ATOM    180  CD2 PHE B  23       2.572-113.117 -70.425  1.00 91.19           C  
ATOM    181  CE1 PHE B  23       2.172-110.388 -70.155  1.00 91.19           C  
ATOM    182  CE2 PHE B  23       1.281-112.610 -70.300  1.00 91.19           C  
ATOM    183  CZ  PHE B  23       1.084-111.246 -70.164  1.00 91.19           C  
ATOM    184  N   GLU B  24       5.013-115.444 -72.258  1.00 89.79           N  
ATOM    185  CA  GLU B  24       4.266-116.608 -72.725  1.00 89.79           C  
ATOM    186  C   GLU B  24       2.985-116.802 -71.919  1.00 89.79           C  
ATOM    187  O   GLU B  24       2.974-116.598 -70.703  1.00 89.79           O  
ATOM    188  CB  GLU B  24       5.132-117.869 -72.649  1.00 89.79           C  
ATOM    189  CG  GLU B  24       4.691-118.976 -73.595  1.00 89.79           C  
ATOM    190  CD  GLU B  24       5.527-120.240 -73.471  1.00 89.79           C  
ATOM    191  OE1 GLU B  24       5.193-121.255 -74.124  1.00 89.79           O  
ATOM    192  OE2 GLU B  24       6.523-120.215 -72.715  1.00 89.79           O1-
ATOM    193  N   TYR B  25       1.819-117.058 -72.517  1.00 91.30           N  
ATOM    194  CA  TYR B  25       0.578-117.390 -71.826  1.00 91.30           C  
ATOM    195  C   TYR B  25      -0.252-118.377 -72.639  1.00 91.30           C  
ATOM    196  O   TYR B  25      -0.042-118.528 -73.845  1.00 91.30           O  
ATOM    197  CB  TYR B  25      -0.239-116.124 -71.551  1.00 91.30           C  
ATOM    198  CG  TYR B  25      -0.846-115.512 -72.790  1.00 91.30           C  
ATOM    199  CD1 TYR B  25      -0.065-114.781 -73.683  1.00 91.30           C  
ATOM    200  CD2 TYR B  25      -2.200-115.662 -73.070  1.00 91.30           C  
ATOM    201  CE1 TYR B  25      -0.620-114.213 -74.826  1.00 91.30           C  
ATOM    202  CE2 TYR B  25      -2.765-115.099 -74.210  1.00 91.30           C  
ATOM    203  CZ  TYR B  25      -1.969-114.377 -75.080  1.00 91.30           C  
ATOM    204  OH  TYR B  25      -2.524-113.818 -76.209  1.00 91.30           O  
ATOM    205  N   ASP B  26      -0.942-119.193 -72.017  1.00 88.43           N  
ATOM    206  CA  ASP B  26      -1.889-120.127 -72.617  1.00 88.43           C  
ATOM    207  C   ASP B  26      -3.286-119.514 -72.700  1.00 88.43           C  
ATOM    208  O   ASP B  26      -3.871-119.147 -71.679  1.00 88.43           O  
ATOM    209  CB  ASP B  26      -1.934-121.432 -71.819  1.00 88.43           C  
ATOM    210  CG  ASP B  26      -2.656-122.549 -72.552  1.00 88.43           C  
ATOM    211  OD1 ASP B  26      -3.817-122.353 -72.972  1.00 88.43           O  
ATOM    212  OD2 ASP B  26      -2.060-123.637 -72.707  1.00 88.43           O1-
ATOM    213  N   GLU B  27      -3.891-119.417 -73.815  1.00 85.21           N  
ATOM    214  CA  GLU B  27      -5.162-118.739 -74.050  1.00 85.21           C  
ATOM    215  C   GLU B  27      -6.302-119.431 -73.309  1.00 85.21           C  
ATOM    216  O   GLU B  27      -7.289-118.791 -72.939  1.00 85.21           O  
ATOM    217  CB  GLU B  27      -5.470-118.678 -75.549  1.00 85.21           C  
ATOM    218  CG  GLU B  27      -4.583-117.711 -76.320  1.00 85.21           C  
ATOM    219  CD  GLU B  27      -4.951-117.602 -77.791  1.00 85.21           C  
ATOM    220  OE1 GLU B  27      -4.345-116.775 -78.509  1.00 85.21           O  
ATOM    221  OE2 GLU B  27      -5.854-118.349 -78.229  1.00 85.21           O1-
ATOM    222  N   LYS B  28      -6.089-120.694 -73.100  1.00 85.82           N  
ATOM    223  CA  LYS B  28      -7.173-121.438 -72.465  1.00 85.82           C  
ATOM    224  C   LYS B  28      -7.036-121.420 -70.946  1.00 85.82           C  
ATOM    225  O   LYS B  28      -8.036-121.353 -70.228  1.00 85.82           O  
ATOM    226  CB  LYS B  28      -7.201-122.881 -72.972  1.00 85.82           C  
ATOM    227  CG  LYS B  28      -8.445-123.656 -72.563  1.00 85.82           C  
ATOM    228  CD  LYS B  28      -8.449-125.060 -73.155  1.00 85.82           C  
ATOM    229  CE  LYS B  28      -9.652-125.864 -72.681  1.00 85.82           C  
ATOM    230  NZ  LYS B  28      -9.635-127.257 -73.220  1.00 85.82           N1+
ATOM    231  N   TYR B  29      -5.856-121.353 -70.399  1.00 88.34           N  
ATOM    232  CA  TYR B  29      -5.657-121.548 -68.967  1.00 88.34           C  
ATOM    233  C   TYR B  29      -5.092-120.290 -68.319  1.00 88.34           C  
ATOM    234  O   TYR B  29      -4.955-120.223 -67.095  1.00 88.34           O  
ATOM    235  CB  TYR B  29      -4.721-122.733 -68.711  1.00 88.34           C  
ATOM    236  CG  TYR B  29      -5.294-124.063 -69.136  1.00 88.34           C  
ATOM    237  CD1 TYR B  29      -6.175-124.760 -68.312  1.00 88.34           C  
ATOM    238  CD2 TYR B  29      -4.957-124.626 -70.363  1.00 88.34           C  
ATOM    239  CE1 TYR B  29      -6.704-125.987 -68.699  1.00 88.34           C  
ATOM    240  CE2 TYR B  29      -5.481-125.852 -70.760  1.00 88.34           C  
ATOM    241  CZ  TYR B  29      -6.352-126.523 -69.923  1.00 88.34           C  
ATOM    242  OH  TYR B  29      -6.873-127.737 -70.311  1.00 88.34           O  
ATOM    243  N   ASP B  30      -4.736-119.338 -69.054  1.00 90.18           N  
ATOM    244  CA  ASP B  30      -4.169-118.112 -68.500  1.00 90.18           C  
ATOM    245  C   ASP B  30      -5.072-116.914 -68.780  1.00 90.18           C  
ATOM    246  O   ASP B  30      -5.762-116.875 -69.801  1.00 90.18           O  
ATOM    247  CB  ASP B  30      -2.771-117.863 -69.070  1.00 90.18           C  
ATOM    248  CG  ASP B  30      -1.784-118.964 -68.725  1.00 90.18           C  
ATOM    249  OD1 ASP B  30      -1.975-119.655 -67.701  1.00 90.18           O  
ATOM    250  OD2 ASP B  30      -0.805-119.140 -69.481  1.00 90.18           O1-
ATOM    251  N   ALA B  31      -5.128-115.945 -67.803  1.00 90.35           N  
ATOM    252  CA  ALA B  31      -5.771-114.647 -67.992  1.00 90.35           C  
ATOM    253  C   ALA B  31      -4.734-113.536 -68.128  1.00 90.35           C  
ATOM    254  O   ALA B  31      -3.630-113.640 -67.590  1.00 90.35           O  
ATOM    255  CB  ALA B  31      -6.718-114.348 -66.832  1.00 90.35           C  
ATOM    256  N   VAL B  32      -5.009-112.606 -68.957  1.00 91.12           N  
ATOM    257  CA  VAL B  32      -4.166-111.427 -69.131  1.00 91.12           C  
ATOM    258  C   VAL B  32      -4.879-110.196 -68.576  1.00 91.12           C  
ATOM    259  O   VAL B  32      -5.996-109.878 -68.991  1.00 91.12           O  
ATOM    260  CB  VAL B  32      -3.798-111.207 -70.615  1.00 91.12           C  
ATOM    261  CG1 VAL B  32      -2.920-109.967 -70.775  1.00 91.12           C  
ATOM    262  CG2 VAL B  32      -3.094-112.440 -71.179  1.00 91.12           C  
ATOM    263  N   HIS B  33      -4.253-109.590 -67.554  1.00 91.00           N  
ATOM    264  CA  HIS B  33      -4.792-108.398 -66.909  1.00 91.00           C  
ATOM    265  C   HIS B  33      -3.992-107.156 -67.290  1.00 91.00           C  
ATOM    266  O   HIS B  33      -2.779-107.234 -67.500  1.00 91.00           O  
ATOM    267  CB  HIS B  33      -4.802-108.569 -65.389  1.00 91.00           C  
ATOM    268  CG  HIS B  33      -5.565-109.769 -64.926  1.00 91.00           C  
ATOM    269  CD2 HIS B  33      -5.141-110.961 -64.444  1.00 91.00           C  
ATOM    270  ND1 HIS B  33      -6.942-109.823 -64.933  1.00 91.00           N  
ATOM    271  CE1 HIS B  33      -7.333-111.000 -64.473  1.00 91.00           C  
ATOM    272  NE2 HIS B  33      -6.259-111.709 -64.170  1.00 91.00           N  
ATOM    273  N   VAL B  34      -4.663-105.925 -67.448  1.00 92.21           N  
ATOM    274  CA  VAL B  34      -4.032-104.657 -67.801  1.00 92.21           C  
ATOM    275  C   VAL B  34      -4.285-103.630 -66.700  1.00 92.21           C  
ATOM    276  O   VAL B  34      -5.429-103.417 -66.292  1.00 92.21           O  
ATOM    277  CB  VAL B  34      -4.548-104.124 -69.156  1.00 92.21           C  
ATOM    278  CG1 VAL B  34      -3.734-102.912 -69.605  1.00 92.21           C  
ATOM    279  CG2 VAL B  34      -4.501-105.225 -70.214  1.00 92.21           C  
ATOM    280  N   PHE B  35      -3.212-103.023 -66.228  1.00 90.81           N  
ATOM    281  CA  PHE B  35      -3.280-102.019 -65.173  1.00 90.81           C  
ATOM    282  C   PHE B  35      -2.647-100.710 -65.629  1.00 90.81           C  
ATOM    283  O   PHE B  35      -1.648-100.716 -66.352  1.00 90.81           O  
ATOM    284  CB  PHE B  35      -2.585-102.524 -63.904  1.00 90.81           C  
ATOM    285  CG  PHE B  35      -3.177-103.793 -63.352  1.00 90.81           C  
ATOM    286  CD1 PHE B  35      -4.224-103.748 -62.439  1.00 90.81           C  
ATOM    287  CD2 PHE B  35      -2.685-105.031 -63.745  1.00 90.81           C  
ATOM    288  CE1 PHE B  35      -4.773-104.921 -61.926  1.00 90.81           C  
ATOM    289  CE2 PHE B  35      -3.229-106.207 -63.237  1.00 90.81           C  
ATOM    290  CZ  PHE B  35      -4.272-106.149 -62.327  1.00 90.81           C  
ATOM    291  N   LEU B  36      -3.266 -99.543 -65.454  1.00 90.29           N  
ATOM    292  CA  LEU B  36      -2.708 -98.203 -65.594  1.00 90.29           C  
ATOM    293  C   LEU B  36      -2.442 -97.579 -64.228  1.00 90.29           C  
ATOM    294  O   LEU B  36      -3.373 -97.361 -63.448  1.00 90.29           O  
ATOM    295  CB  LEU B  36      -3.655 -97.309 -66.400  1.00 90.29           C  
ATOM    296  CG  LEU B  36      -3.232 -95.849 -66.566  1.00 90.29           C  
ATOM    297  CD1 LEU B  36      -1.936 -95.760 -67.366  1.00 90.29           C  
ATOM    298  CD2 LEU B  36      -4.338 -95.045 -67.240  1.00 90.29           C  
ATOM    299  N   ASN B  37      -1.216 -97.352 -63.960  1.00 85.25           N  
ATOM    300  CA  ASN B  37      -0.781 -96.840 -62.664  1.00 85.25           C  
ATOM    301  C   ASN B  37      -1.375 -97.649 -61.514  1.00 85.25           C  
ATOM    302  O   ASN B  37      -1.913 -97.080 -60.563  1.00 85.25           O  
ATOM    303  CB  ASN B  37      -1.151 -95.362 -62.521  1.00 85.25           C  
ATOM    304  CG  ASN B  37      -0.500 -94.492 -63.578  1.00 85.25           C  
ATOM    305  ND2 ASN B  37      -1.214 -93.464 -64.021  1.00 85.25           N  
ATOM    306  OD1 ASN B  37       0.634 -94.743 -63.994  1.00 85.25           O  
ATOM    307  N   ASP B  38      -1.460 -98.867 -61.657  1.00 79.91           N  
ATOM    308  CA  ASP B  38      -1.812 -99.877 -60.664  1.00 79.91           C  
ATOM    309  C   ASP B  38      -3.326 -99.962 -60.480  1.00 79.91           C  
ATOM    310  O   ASP B  38      -3.805-100.508 -59.484  1.00 79.91           O  
ATOM    311  CB  ASP B  38      -1.135 -99.574 -59.326  1.00 79.91           C  
ATOM    312  CG  ASP B  38       0.371 -99.767 -59.366  1.00 79.91           C  
ATOM    313  OD1 ASP B  38       0.845-100.730 -60.007  1.00 79.91           O  
ATOM    314  OD2 ASP B  38       1.089 -98.951 -58.749  1.00 79.91           O1-
ATOM    315  N   VAL B  39      -3.976 -99.463 -61.415  1.00 86.70           N  
ATOM    316  CA  VAL B  39      -5.430 -99.582 -61.437  1.00 86.70           C  
ATOM    317  C   VAL B  39      -5.872-100.276 -62.724  1.00 86.70           C  
ATOM    318  O   VAL B  39      -5.363 -99.973 -63.806  1.00 86.70           O  
ATOM    319  CB  VAL B  39      -6.114 -98.203 -61.313  1.00 86.70           C  
ATOM    320  CG1 VAL B  39      -7.634 -98.355 -61.270  1.00 86.70           C  
ATOM    321  CG2 VAL B  39      -5.612 -97.469 -60.071  1.00 86.70           C  
ATOM    322  N   ALA B  40      -6.789-101.207 -62.529  1.00 88.24           N  
ATOM    323  CA  ALA B  40      -7.304-101.907 -63.704  1.00 88.24           C  
ATOM    324  C   ALA B  40      -7.906-100.926 -64.706  1.00 88.24           C  
ATOM    325  O   ALA B  40      -8.703-100.061 -64.335  1.00 88.24           O  
ATOM    326  CB  ALA B  40      -8.342-102.947 -63.292  1.00 88.24           C  
ATOM    327  N   VAL B  41      -7.487-100.923 -65.858  1.00 88.24           N  
ATOM    328  CA  VAL B  41      -7.884 -99.968 -66.887  1.00 88.24           C  
ATOM    329  C   VAL B  41      -9.394-100.035 -67.099  1.00 88.24           C  
ATOM    330  O   VAL B  41     -10.024 -99.033 -67.446  1.00 88.24           O  
ATOM    331  CB  VAL B  41      -7.146-100.231 -68.220  1.00 88.24           C  
ATOM    332  CG1 VAL B  41      -5.659 -99.910 -68.086  1.00 88.24           C  
ATOM    333  CG2 VAL B  41      -7.346-101.679 -68.663  1.00 88.24           C  
ATOM    334  N   GLU B  42      -9.927-101.253 -66.852  1.00 87.67           N  
ATOM    335  CA  GLU B  42     -11.373-101.381 -66.998  1.00 87.67           C  
ATOM    336  C   GLU B  42     -12.110-100.549 -65.952  1.00 87.67           C  
ATOM    337  O   GLU B  42     -13.189-100.018 -66.221  1.00 87.67           O  
ATOM    338  CB  GLU B  42     -11.797-102.849 -66.896  1.00 87.67           C  
ATOM    339  CG  GLU B  42     -11.296-103.715 -68.043  1.00 87.67           C  
ATOM    340  CD  GLU B  42     -10.892-105.114 -67.606  1.00 87.67           C  
ATOM    341  OE1 GLU B  42     -10.608-105.964 -68.480  1.00 87.67           O  
ATOM    342  OE2 GLU B  42     -10.860-105.362 -66.380  1.00 87.67           O1-
ATOM    343  N   ASP B  43     -11.591-100.388 -64.871  1.00 86.08           N  
ATOM    344  CA  ASP B  43     -12.187 -99.584 -63.807  1.00 86.08           C  
ATOM    345  C   ASP B  43     -12.026 -98.092 -64.091  1.00 86.08           C  
ATOM    346  O   ASP B  43     -12.698 -97.262 -63.475  1.00 86.08           O  
ATOM    347  CB  ASP B  43     -11.560 -99.933 -62.456  1.00 86.08           C  
ATOM    348  CG  ASP B  43     -11.889-101.342 -61.995  1.00 86.08           C  
ATOM    349  OD1 ASP B  43     -12.874-101.931 -62.491  1.00 86.08           O  
ATOM    350  OD2 ASP B  43     -11.159-101.867 -61.127  1.00 86.08           O1-
ATOM    351  N   LEU B  44     -11.216 -97.782 -64.959  1.00 86.30           N  
ATOM    352  CA  LEU B  44     -10.954 -96.393 -65.320  1.00 86.30           C  
ATOM    353  C   LEU B  44     -11.685 -96.018 -66.604  1.00 86.30           C  
ATOM    354  O   LEU B  44     -11.487 -94.925 -67.139  1.00 86.30           O  
ATOM    355  CB  LEU B  44      -9.451 -96.157 -65.486  1.00 86.30           C  
ATOM    356  CG  LEU B  44      -8.591 -96.351 -64.236  1.00 86.30           C  
ATOM    357  CD1 LEU B  44      -7.110 -96.306 -64.599  1.00 86.30           C  
ATOM    358  CD2 LEU B  44      -8.923 -95.294 -63.189  1.00 86.30           C  
ATOM    359  N   GLY B  45     -12.503 -97.003 -67.127  1.00 87.29           N  
ATOM    360  CA  GLY B  45     -13.346 -96.724 -68.278  1.00 87.29           C  
ATOM    361  C   GLY B  45     -12.697 -97.098 -69.598  1.00 87.29           C  
ATOM    362  O   GLY B  45     -13.228 -96.787 -70.666  1.00 87.29           O  
ATOM    363  N   TYR B  46     -11.587 -97.710 -69.620  1.00 89.94           N  
ATOM    364  CA  TYR B  46     -10.938 -98.131 -70.857  1.00 89.94           C  
ATOM    365  C   TYR B  46     -11.471 -99.482 -71.319  1.00 89.94           C  
ATOM    366  O   TYR B  46     -11.990-100.260 -70.515  1.00 89.94           O  
ATOM    367  CB  TYR B  46      -9.420 -98.205 -70.671  1.00 89.94           C  
ATOM    368  CG  TYR B  46      -8.780 -96.871 -70.370  1.00 89.94           C  
ATOM    369  CD1 TYR B  46      -8.313 -96.053 -71.396  1.00 89.94           C  
ATOM    370  CD2 TYR B  46      -8.640 -96.427 -69.059  1.00 89.94           C  
ATOM    371  CE1 TYR B  46      -7.721 -94.824 -71.124  1.00 89.94           C  
ATOM    372  CE2 TYR B  46      -8.050 -95.200 -68.775  1.00 89.94           C  
ATOM    373  CZ  TYR B  46      -7.595 -94.407 -69.812  1.00 89.94           C  
ATOM    374  OH  TYR B  46      -7.009 -93.191 -69.537  1.00 89.94           O  
ATOM    375  N   THR B  47     -11.472 -99.647 -72.559  1.00 91.62           N  
ATOM    376  CA  THR B  47     -11.827-100.932 -73.152  1.00 91.62           C  
ATOM    377  C   THR B  47     -10.586-101.642 -73.687  1.00 91.62           C  
ATOM    378  O   THR B  47      -9.763-101.032 -74.372  1.00 91.62           O  
ATOM    379  CB  THR B  47     -12.852-100.758 -74.287  1.00 91.62           C  
ATOM    380  CG2 THR B  47     -13.659-102.035 -74.499  1.00 91.62           C  
ATOM    381  OG1 THR B  47     -13.748 -99.690 -73.956  1.00 91.62           O  
ATOM    382  N   VAL B  48     -10.369-102.934 -73.357  1.00 91.10           N  
ATOM    383  CA  VAL B  48      -9.210-103.722 -73.763  1.00 91.10           C  
ATOM    384  C   VAL B  48      -9.618-104.727 -74.837  1.00 91.10           C  
ATOM    385  O   VAL B  48     -10.589-105.468 -74.666  1.00 91.10           O  
ATOM    386  CB  VAL B  48      -8.572-104.455 -72.561  1.00 91.10           C  
ATOM    387  CG1 VAL B  48      -7.337-105.239 -73.001  1.00 91.10           C  
ATOM    388  CG2 VAL B  48      -8.213-103.460 -71.459  1.00 91.10           C  
ATOM    389  N   SER B  49      -9.048-104.683 -75.980  1.00 89.97           N  
ATOM    390  CA  SER B  49      -9.289-105.655 -77.042  1.00 89.97           C  
ATOM    391  C   SER B  49      -7.989-106.308 -77.499  1.00 89.97           C  
ATOM    392  O   SER B  49      -6.941-105.659 -77.534  1.00 89.97           O  
ATOM    393  CB  SER B  49      -9.981-104.988 -78.232  1.00 89.97           C  
ATOM    394  OG  SER B  49     -10.055-103.585 -78.049  1.00 89.97           O  
ATOM    395  N   GLN B  50      -7.994-107.602 -77.728  1.00 87.63           N  
ATOM    396  CA  GLN B  50      -6.834-108.339 -78.217  1.00 87.63           C  
ATOM    397  C   GLN B  50      -6.744-108.277 -79.739  1.00 87.63           C  
ATOM    398  O   GLN B  50      -7.660-108.716 -80.438  1.00 87.63           O  
ATOM    399  CB  GLN B  50      -6.888-109.795 -77.752  1.00 87.63           C  
ATOM    400  CG  GLN B  50      -5.567-110.538 -77.902  1.00 87.63           C  
ATOM    401  CD  GLN B  50      -5.577-111.895 -77.224  1.00 87.63           C  
ATOM    402  NE2 GLN B  50      -4.420-112.548 -77.187  1.00 87.63           N  
ATOM    403  OE1 GLN B  50      -6.615-112.353 -76.737  1.00 87.63           O  
ATOM    404  N   VAL B  51      -5.764-107.665 -80.345  1.00 87.94           N  
ATOM    405  CA  VAL B  51      -5.535-107.583 -81.784  1.00 87.94           C  
ATOM    406  C   VAL B  51      -4.965-108.905 -82.293  1.00 87.94           C  
ATOM    407  O   VAL B  51      -5.444-109.452 -83.289  1.00 87.94           O  
ATOM    408  CB  VAL B  51      -4.584-106.420 -82.142  1.00 87.94           C  
ATOM    409  CG1 VAL B  51      -4.389-106.327 -83.654  1.00 87.94           C  
ATOM    410  CG2 VAL B  51      -5.122-105.102 -81.588  1.00 87.94           C  
ATOM    411  N   ASN B  52      -3.945-109.456 -81.611  1.00 87.04           N  
ATOM    412  CA  ASN B  52      -3.364-110.778 -81.823  1.00 87.04           C  
ATOM    413  C   ASN B  52      -2.762-111.338 -80.538  1.00 87.04           C  
ATOM    414  O   ASN B  52      -2.994-110.802 -79.453  1.00 87.04           O  
ATOM    415  CB  ASN B  52      -2.306-110.728 -82.927  1.00 87.04           C  
ATOM    416  CG  ASN B  52      -1.200-109.734 -82.632  1.00 87.04           C  
ATOM    417  ND2 ASN B  52      -0.810-108.964 -83.641  1.00 87.04           N  
ATOM    418  OD1 ASN B  52      -0.699-109.660 -81.507  1.00 87.04           O  
ATOM    419  N   ALA B  53      -1.954-112.424 -80.671  1.00 83.61           N  
ATOM    420  CA  ALA B  53      -1.460-113.137 -79.496  1.00 83.61           C  
ATOM    421  C   ALA B  53      -0.448-112.292 -78.727  1.00 83.61           C  
ATOM    422  O   ALA B  53      -0.246-112.493 -77.527  1.00 83.61           O  
ATOM    423  CB  ALA B  53      -0.834-114.468 -79.904  1.00 83.61           C  
ATOM    424  N   VAL B  54       0.097-111.302 -79.320  1.00 89.68           N  
ATOM    425  CA  VAL B  54       1.187-110.604 -78.647  1.00 89.68           C  
ATOM    426  C   VAL B  54       0.888-109.107 -78.593  1.00 89.68           C  
ATOM    427  O   VAL B  54       1.766-108.303 -78.271  1.00 89.68           O  
ATOM    428  CB  VAL B  54       2.540-110.851 -79.352  1.00 89.68           C  
ATOM    429  CG1 VAL B  54       3.006-112.290 -79.136  1.00 89.68           C  
ATOM    430  CG2 VAL B  54       2.428-110.541 -80.844  1.00 89.68           C  
ATOM    431  N   THR B  55      -0.282-108.695 -78.958  1.00 91.74           N  
ATOM    432  CA  THR B  55      -0.597-107.271 -78.990  1.00 91.74           C  
ATOM    433  C   THR B  55      -1.997-107.014 -78.440  1.00 91.74           C  
ATOM    434  O   THR B  55      -2.948-107.711 -78.799  1.00 91.74           O  
ATOM    435  CB  THR B  55      -0.493-106.707 -80.419  1.00 91.74           C  
ATOM    436  CG2 THR B  55      -0.500-105.182 -80.411  1.00 91.74           C  
ATOM    437  OG1 THR B  55       0.725-107.165 -81.019  1.00 91.74           O  
ATOM    438  N   LEU B  56      -2.157-106.038 -77.552  1.00 91.63           N  
ATOM    439  CA  LEU B  56      -3.431-105.585 -77.004  1.00 91.63           C  
ATOM    440  C   LEU B  56      -3.738-104.160 -77.450  1.00 91.63           C  
ATOM    441  O   LEU B  56      -2.823-103.361 -77.664  1.00 91.63           O  
ATOM    442  CB  LEU B  56      -3.414-105.661 -75.475  1.00 91.63           C  
ATOM    443  CG  LEU B  56      -3.456-107.064 -74.866  1.00 91.63           C  
ATOM    444  CD1 LEU B  56      -3.043-107.016 -73.398  1.00 91.63           C  
ATOM    445  CD2 LEU B  56      -4.846-107.671 -75.016  1.00 91.63           C  
ATOM    446  N   LYS B  57      -4.982-103.850 -77.716  1.00 92.64           N  
ATOM    447  CA  LYS B  57      -5.476-102.504 -77.994  1.00 92.64           C  
ATOM    448  C   LYS B  57      -6.337-101.987 -76.845  1.00 92.64           C  
ATOM    449  O   LYS B  57      -7.256-102.673 -76.393  1.00 92.64           O  
ATOM    450  CB  LYS B  57      -6.275-102.484 -79.297  1.00 92.64           C  
ATOM    451  CG  LYS B  57      -6.547-101.086 -79.835  1.00 92.64           C  
ATOM    452  CD  LYS B  57      -7.214-101.134 -81.204  1.00 92.64           C  
ATOM    453  CE  LYS B  57      -7.398 -99.739 -81.786  1.00 92.64           C  
ATOM    454  NZ  LYS B  57      -8.002 -99.784 -83.151  1.00 92.64           N1+
ATOM    455  N   ILE B  58      -5.943-100.897 -76.280  1.00 91.88           N  
ATOM    456  CA  ILE B  58      -6.688-100.237 -75.213  1.00 91.88           C  
ATOM    457  C   ILE B  58      -7.240 -98.906 -75.716  1.00 91.88           C  
ATOM    458  O   ILE B  58      -6.488 -98.058 -76.201  1.00 91.88           O  
ATOM    459  CB  ILE B  58      -5.807-100.014 -73.963  1.00 91.88           C  
ATOM    460  CG1 ILE B  58      -5.129-101.324 -73.547  1.00 91.88           C  
ATOM    461  CG2 ILE B  58      -6.637 -99.437 -72.813  1.00 91.88           C  
ATOM    462  CD1 ILE B  58      -4.037-101.151 -72.500  1.00 91.88           C  
ATOM    463  N   GLU B  59      -8.582 -98.699 -75.628  1.00 89.75           N  
ATOM    464  CA  GLU B  59      -9.235 -97.488 -76.115  1.00 89.75           C  
ATOM    465  C   GLU B  59     -10.040 -96.812 -75.008  1.00 89.75           C  
ATOM    466  O   GLU B  59     -10.726 -97.483 -74.234  1.00 89.75           O  
ATOM    467  CB  GLU B  59     -10.143 -97.809 -77.305  1.00 89.75           C  
ATOM    468  CG  GLU B  59      -9.389 -98.227 -78.559  1.00 89.75           C  
ATOM    469  CD  GLU B  59     -10.303 -98.532 -79.735  1.00 89.75           C  
ATOM    470  OE1 GLU B  59     -10.190 -97.856 -80.783  1.00 89.75           O  
ATOM    471  OE2 GLU B  59     -11.139 -99.454 -79.608  1.00 89.75           O1-
ATOM    472  N   PRO B  60     -10.110 -95.470 -74.969  1.00 87.56           N  
ATOM    473  CA  PRO B  60      -9.297 -94.534 -75.749  1.00 87.56           C  
ATOM    474  C   PRO B  60      -7.813 -94.601 -75.392  1.00 87.56           C  
ATOM    475  O   PRO B  60      -7.436 -95.277 -74.431  1.00 87.56           O  
ATOM    476  CB  PRO B  60      -9.885 -93.169 -75.385  1.00 87.56           C  
ATOM    477  CG  PRO B  60     -10.614 -93.397 -74.101  1.00 87.56           C  
ATOM    478  CD  PRO B  60     -10.843 -94.872 -73.938  1.00 87.56           C  
ATOM    479  N   ALA B  61      -7.011 -93.930 -76.147  1.00 89.87           N  
ATOM    480  CA  ALA B  61      -5.562 -93.939 -75.963  1.00 89.87           C  
ATOM    481  C   ALA B  61      -5.181 -93.419 -74.580  1.00 89.87           C  
ATOM    482  O   ALA B  61      -5.766 -92.449 -74.092  1.00 89.87           O  
ATOM    483  CB  ALA B  61      -4.883 -93.105 -77.047  1.00 89.87           C  
ATOM    484  N   ILE B  62      -4.286 -94.194 -73.939  1.00 90.32           N  
ATOM    485  CA  ILE B  62      -3.791 -93.800 -72.624  1.00 90.32           C  
ATOM    486  C   ILE B  62      -2.855 -92.601 -72.764  1.00 90.32           C  
ATOM    487  O   ILE B  62      -1.843 -92.674 -73.464  1.00 90.32           O  
ATOM    488  CB  ILE B  62      -3.065 -94.967 -71.920  1.00 90.32           C  
ATOM    489  CG1 ILE B  62      -4.036 -96.128 -71.672  1.00 90.32           C  
ATOM    490  CG2 ILE B  62      -2.430 -94.496 -70.608  1.00 90.32           C  
ATOM    491  CD1 ILE B  62      -3.435 -97.279 -70.877  1.00 90.32           C  
ATOM    492  N   PRO B  63      -3.232 -91.517 -72.270  1.00 90.27           N  
ATOM    493  CA  PRO B  63      -2.422 -90.308 -72.434  1.00 90.27           C  
ATOM    494  C   PRO B  63      -1.077 -90.396 -71.716  1.00 90.27           C  
ATOM    495  O   PRO B  63      -0.048 -90.007 -72.274  1.00 90.27           O  
ATOM    496  CB  PRO B  63      -3.298 -89.212 -71.821  1.00 90.27           C  
ATOM    497  CG  PRO B  63      -4.324 -89.946 -71.021  1.00 90.27           C  
ATOM    498  CD  PRO B  63      -4.334 -91.382 -71.460  1.00 90.27           C  
ATOM    499  N   GLU B  64      -1.012 -90.737 -70.570  1.00 88.35           N  
ATOM    500  CA  GLU B  64       0.208 -90.838 -69.774  1.00 88.35           C  
ATOM    501  C   GLU B  64       0.054 -91.864 -68.655  1.00 88.35           C  
ATOM    502  O   GLU B  64      -1.066 -92.240 -68.301  1.00 88.35           O  
ATOM    503  CB  GLU B  64       0.583 -89.474 -69.189  1.00 88.35           C  
ATOM    504  CG  GLU B  64      -0.412 -88.950 -68.164  1.00 88.35           C  
ATOM    505  CD  GLU B  64       0.024 -87.644 -67.518  1.00 88.35           C  
ATOM    506  OE1 GLU B  64      -0.663 -87.170 -66.585  1.00 88.35           O  
ATOM    507  OE2 GLU B  64       1.060 -87.090 -67.950  1.00 88.35           O1-
ATOM    508  N   GLY B  65       1.187 -92.325 -68.210  1.00 87.11           N  
ATOM    509  CA  GLY B  65       1.214 -93.272 -67.107  1.00 87.11           C  
ATOM    510  C   GLY B  65       1.943 -94.559 -67.444  1.00 87.11           C  
ATOM    511  O   GLY B  65       2.582 -94.661 -68.493  1.00 87.11           O  
ATOM    512  N   THR B  66       1.945 -95.464 -66.447  1.00 90.16           N  
ATOM    513  CA  THR B  66       2.585 -96.759 -66.650  1.00 90.16           C  
ATOM    514  C   THR B  66       1.542 -97.850 -66.871  1.00 90.16           C  
ATOM    515  O   THR B  66       0.691 -98.085 -66.010  1.00 90.16           O  
ATOM    516  CB  THR B  66       3.479 -97.134 -65.453  1.00 90.16           C  
ATOM    517  CG2 THR B  66       4.255 -98.418 -65.727  1.00 90.16           C  
ATOM    518  OG1 THR B  66       4.408 -96.071 -65.207  1.00 90.16           O  
ATOM    519  N   VAL B  67       1.503 -98.424 -68.051  1.00 91.37           N  
ATOM    520  CA  VAL B  67       0.615 -99.538 -68.371  1.00 91.37           C  
ATOM    521  C   VAL B  67       1.324-100.861 -68.090  1.00 91.37           C  
ATOM    522  O   VAL B  67       2.420-101.106 -68.600  1.00 91.37           O  
ATOM    523  CB  VAL B  67       0.148 -99.486 -69.843  1.00 91.37           C  
ATOM    524  CG1 VAL B  67      -0.693-100.714 -70.186  1.00 91.37           C  
ATOM    525  CG2 VAL B  67      -0.640 -98.204 -70.107  1.00 91.37           C  
ATOM    526  N   ARG B  68       0.739-101.733 -67.268  1.00 91.79           N  
ATOM    527  CA  ARG B  68       1.289-103.042 -66.931  1.00 91.79           C  
ATOM    528  C   ARG B  68       0.345-104.160 -67.360  1.00 91.79           C  
ATOM    529  O   ARG B  68      -0.827-104.172 -66.976  1.00 91.79           O  
ATOM    530  CB  ARG B  68       1.568-103.139 -65.430  1.00 91.79           C  
ATOM    531  CG  ARG B  68       2.276-104.420 -65.016  1.00 91.79           C  
ATOM    532  CD  ARG B  68       2.671-104.396 -63.546  1.00 91.79           C  
ATOM    533  NE  ARG B  68       3.354-105.625 -63.152  1.00 91.79           N  
ATOM    534  CZ  ARG B  68       4.487-105.673 -62.457  1.00 91.79           C  
ATOM    535  NH1 ARG B  68       5.089-104.556 -62.064  1.00 91.79           N1+
ATOM    536  NH2 ARG B  68       5.023-106.845 -62.152  1.00 91.79           N  
ATOM    537  N   ILE B  69       0.779-105.039 -68.238  1.00 91.60           N  
ATOM    538  CA  ILE B  69       0.045-106.217 -68.687  1.00 91.60           C  
ATOM    539  C   ILE B  69       0.588-107.461 -67.988  1.00 91.60           C  
ATOM    540  O   ILE B  69       1.789-107.736 -68.041  1.00 91.60           O  
ATOM    541  CB  ILE B  69       0.130-106.385 -70.221  1.00 91.60           C  
ATOM    542  CG1 ILE B  69      -0.311-105.096 -70.924  1.00 91.60           C  
ATOM    543  CG2 ILE B  69      -0.715-107.576 -70.681  1.00 91.60           C  
ATOM    544  CD1 ILE B  69      -0.024-105.077 -72.419  1.00 91.60           C  
ATOM    545  N   GLU B  70      -0.285-108.217 -67.293  1.00 92.45           N  
ATOM    546  CA  GLU B  70       0.177-109.336 -66.478  1.00 92.45           C  
ATOM    547  C   GLU B  70      -0.567-110.621 -66.831  1.00 92.45           C  
ATOM    548  O   GLU B  70      -1.740-110.581 -67.208  1.00 92.45           O  
ATOM    549  CB  GLU B  70       0.009-109.023 -64.989  1.00 92.45           C  
ATOM    550  CG  GLU B  70       0.779-107.794 -64.529  1.00 92.45           C  
ATOM    551  CD  GLU B  70       0.561-107.465 -63.060  1.00 92.45           C  
ATOM    552  OE1 GLU B  70       1.153-106.479 -62.565  1.00 92.45           O  
ATOM    553  OE2 GLU B  70      -0.206-108.200 -62.400  1.00 92.45           O1-
ATOM    554  N   ARG B  71       0.137-111.795 -66.706  1.00 91.68           N  
ATOM    555  CA  ARG B  71      -0.433-113.129 -66.866  1.00 91.68           C  
ATOM    556  C   ARG B  71      -0.977-113.654 -65.542  1.00 91.68           C  
ATOM    557  O   ARG B  71      -0.378-113.434 -64.488  1.00 91.68           O  
ATOM    558  CB  ARG B  71       0.612-114.097 -67.425  1.00 91.68           C  
ATOM    559  CG  ARG B  71       0.068-115.484 -67.726  1.00 91.68           C  
ATOM    560  CD  ARG B  71       1.157-116.421 -68.228  1.00 91.68           C  
ATOM    561  NE  ARG B  71       2.160-116.682 -67.200  1.00 91.68           N  
ATOM    562  CZ  ARG B  71       3.453-116.888 -67.436  1.00 91.68           C  
ATOM    563  NH1 ARG B  71       3.927-116.867 -68.677  1.00 91.68           N1+
ATOM    564  NH2 ARG B  71       4.278-117.116 -66.425  1.00 91.68           N  
ATOM    565  N   GLU B  72      -2.108-114.219 -65.489  1.00 91.40           N  
ATOM    566  CA  GLU B  72      -2.644-114.999 -64.377  1.00 91.40           C  
ATOM    567  C   GLU B  72      -2.951-116.431 -64.804  1.00 91.40           C  
ATOM    568  O   GLU B  72      -3.843-116.663 -65.623  1.00 91.40           O  
ATOM    569  CB  GLU B  72      -3.904-114.337 -63.813  1.00 91.40           C  
ATOM    570  CG  GLU B  72      -4.465-115.031 -62.581  1.00 91.40           C  
ATOM    571  CD  GLU B  72      -5.762-114.414 -62.082  1.00 91.40           C  
ATOM    572  OE1 GLU B  72      -6.278-114.854 -61.030  1.00 91.40           O  
ATOM    573  OE2 GLU B  72      -6.265-113.483 -62.749  1.00 91.40           O1-
ATOM    574  N   THR B  73      -2.174-117.375 -64.297  1.00 92.23           N  
ATOM    575  CA  THR B  73      -2.322-118.787 -64.629  1.00 92.23           C  
ATOM    576  C   THR B  73      -3.291-119.470 -63.668  1.00 92.23           C  
ATOM    577  O   THR B  73      -3.196-119.292 -62.452  1.00 92.23           O  
ATOM    578  CB  THR B  73      -0.965-119.514 -64.598  1.00 92.23           C  
ATOM    579  CG2 THR B  73      -1.101-120.954 -65.084  1.00 92.23           C  
ATOM    580  OG1 THR B  73      -0.039-118.822 -65.443  1.00 92.23           O  
ATOM    581  N   ASP B  74      -4.244-120.238 -64.200  1.00 90.97           N  
ATOM    582  CA  ASP B  74      -5.217-120.968 -63.393  1.00 90.97           C  
ATOM    583  C   ASP B  74      -4.593-122.221 -62.782  1.00 90.97           C  
ATOM    584  O   ASP B  74      -4.229-123.154 -63.502  1.00 90.97           O  
ATOM    585  CB  ASP B  74      -6.438-121.345 -64.235  1.00 90.97           C  
ATOM    586  CG  ASP B  74      -7.580-121.905 -63.406  1.00 90.97           C  
ATOM    587  OD1 ASP B  74      -7.462-121.959 -62.162  1.00 90.97           O  
ATOM    588  OD2 ASP B  74      -8.607-122.298 -64.001  1.00 90.97           O1-
ATOM    589  N   ILE B  75      -4.455-122.197 -61.511  1.00 89.01           N  
ATOM    590  CA  ILE B  75      -3.861-123.361 -60.863  1.00 89.01           C  
ATOM    591  C   ILE B  75      -4.914-124.076 -60.019  1.00 89.01           C  
ATOM    592  O   ILE B  75      -4.586-124.952 -59.216  1.00 89.01           O  
ATOM    593  CB  ILE B  75      -2.652-122.964 -59.986  1.00 89.01           C  
ATOM    594  CG1 ILE B  75      -3.054-121.878 -58.982  1.00 89.01           C  
ATOM    595  CG2 ILE B  75      -1.483-122.497 -60.858  1.00 89.01           C  
ATOM    596  CD1 ILE B  75      -2.040-121.659 -57.868  1.00 89.01           C  
ATOM    597  N   ASP B  76      -6.178-123.795 -60.180  1.00 88.05           N  
ATOM    598  CA  ASP B  76      -7.250-124.492 -59.475  1.00 88.05           C  
ATOM    599  C   ASP B  76      -7.402-125.924 -59.983  1.00 88.05           C  
ATOM    600  O   ASP B  76      -7.752-126.825 -59.219  1.00 88.05           O  
ATOM    601  CB  ASP B  76      -8.572-123.736 -59.628  1.00 88.05           C  
ATOM    602  CG  ASP B  76      -8.685-122.545 -58.693  1.00 88.05           C  
ATOM    603  OD1 ASP B  76      -7.804-122.364 -57.825  1.00 88.05           O  
ATOM    604  OD2 ASP B  76      -9.666-121.781 -58.824  1.00 88.05           O1-
ATOM    605  N   LYS B  77      -7.135-126.007 -61.263  1.00 86.64           N  
ATOM    606  CA  LYS B  77      -7.147-127.328 -61.885  1.00 86.64           C  
ATOM    607  C   LYS B  77      -5.884-127.560 -62.709  1.00 86.64           C  
ATOM    608  O   LYS B  77      -5.532-126.740 -63.559  1.00 86.64           O  
ATOM    609  CB  LYS B  77      -8.386-127.496 -62.766  1.00 86.64           C  
ATOM    610  CG  LYS B  77      -8.654-128.933 -63.190  1.00 86.64           C  
ATOM    611  CD  LYS B  77      -9.894-129.034 -64.069  1.00 86.64           C  
ATOM    612  CE  LYS B  77     -10.120-130.459 -64.556  1.00 86.64           C  
ATOM    613  NZ  LYS B  77     -11.303-130.553 -65.463  1.00 86.64           N1+
ATOM    614  N   MET B  78      -5.147-128.636 -62.421  1.00 89.20           N  
ATOM    615  CA  MET B  78      -3.986-128.985 -63.234  1.00 89.20           C  
ATOM    616  C   MET B  78      -4.406-129.346 -64.655  1.00 89.20           C  
ATOM    617  O   MET B  78      -5.498-129.876 -64.869  1.00 89.20           O  
ATOM    618  CB  MET B  78      -3.217-130.148 -62.605  1.00 89.20           C  
ATOM    619  CG  MET B  78      -2.529-129.791 -61.297  1.00 89.20           C  
ATOM    620  SD  MET B  78      -1.364-128.385 -61.477  1.00 89.20           S  
ATOM    621  CE  MET B  78      -0.151-129.117 -62.610  1.00 89.20           C  
ATOM    622  N   LYS B  79      -3.748-129.194 -65.658  1.00 88.57           N  
ATOM    623  CA  LYS B  79      -4.052-129.471 -67.059  1.00 88.57           C  
ATOM    624  C   LYS B  79      -4.316-130.957 -67.282  1.00 88.57           C  
ATOM    625  O   LYS B  79      -5.275-131.328 -67.962  1.00 88.57           O  
ATOM    626  CB  LYS B  79      -2.909-129.000 -67.960  1.00 88.57           C  
ATOM    627  CG  LYS B  79      -3.070-127.577 -68.473  1.00 88.57           C  
ATOM    628  CD  LYS B  79      -1.936-127.190 -69.414  1.00 88.57           C  
ATOM    629  CE  LYS B  79      -2.045-125.737 -69.854  1.00 88.57           C  
ATOM    630  NZ  LYS B  79      -0.904-125.337 -70.731  1.00 88.57           N1+
ATOM    631  N   TYR B  80      -3.410-131.708 -66.665  1.00 89.89           N  
ATOM    632  CA  TYR B  80      -3.560-133.148 -66.838  1.00 89.89           C  
ATOM    633  C   TYR B  80      -3.608-133.858 -65.490  1.00 89.89           C  
ATOM    634  O   TYR B  80      -2.896-133.480 -64.557  1.00 89.89           O  
ATOM    635  CB  TYR B  80      -2.413-133.710 -67.683  1.00 89.89           C  
ATOM    636  CG  TYR B  80      -2.340-133.126 -69.073  1.00 89.89           C  
ATOM    637  CD1 TYR B  80      -3.200-133.562 -70.079  1.00 89.89           C  
ATOM    638  CD2 TYR B  80      -1.412-132.138 -69.384  1.00 89.89           C  
ATOM    639  CE1 TYR B  80      -3.135-133.029 -71.362  1.00 89.89           C  
ATOM    640  CE2 TYR B  80      -1.339-131.597 -70.663  1.00 89.89           C  
ATOM    641  CZ  TYR B  80      -2.203-132.048 -71.644  1.00 89.89           C  
ATOM    642  OH  TYR B  80      -2.135-131.516 -72.912  1.00 89.89           O  
ATOM    643  N   ILE B  81      -4.493-134.807 -65.307  1.00 90.11           N  
ATOM    644  CA  ILE B  81      -4.651-135.674 -64.145  1.00 90.11           C  
ATOM    645  C   ILE B  81      -4.267-137.106 -64.513  1.00 90.11           C  
ATOM    646  O   ILE B  81      -4.705-137.627 -65.541  1.00 90.11           O  
ATOM    647  CB  ILE B  81      -6.095-135.631 -63.598  1.00 90.11           C  
ATOM    648  CG1 ILE B  81      -6.496-134.189 -63.264  1.00 90.11           C  
ATOM    649  CG2 ILE B  81      -6.236-136.536 -62.371  1.00 90.11           C  
ATOM    650  CD1 ILE B  81      -7.615-134.080 -62.237  1.00 90.11           C  
ATOM    651  N   PHE B  82      -3.369-137.617 -63.834  1.00 87.68           N  
ATOM    652  CA  PHE B  82      -2.885-138.967 -64.098  1.00 87.68           C  
ATOM    653  C   PHE B  82      -3.675-139.992 -63.293  1.00 87.68           C  
ATOM    654  O   PHE B  82      -3.229-140.433 -62.232  1.00 87.68           O  
ATOM    655  CB  PHE B  82      -1.393-139.078 -63.769  1.00 87.68           C  
ATOM    656  CG  PHE B  82      -0.541-138.045 -64.456  1.00 87.68           C  
ATOM    657  CD1 PHE B  82      -0.215-138.175 -65.800  1.00 87.68           C  
ATOM    658  CD2 PHE B  82      -0.066-136.943 -63.756  1.00 87.68           C  
ATOM    659  CE1 PHE B  82       0.573-137.220 -66.439  1.00 87.68           C  
ATOM    660  CE2 PHE B  82       0.722-135.984 -64.388  1.00 87.68           C  
ATOM    661  CZ  PHE B  82       1.041-136.126 -65.728  1.00 87.68           C  
ATOM    662  N   ASP B  83      -4.879-140.508 -63.758  1.00 79.18           N  
ATOM    663  CA  ASP B  83      -5.809-141.409 -63.084  1.00 79.18           C  
ATOM    664  C   ASP B  83      -5.425-142.868 -63.316  1.00 79.18           C  
ATOM    665  O   ASP B  83      -4.752-143.190 -64.297  1.00 79.18           O  
ATOM    666  CB  ASP B  83      -7.241-141.159 -63.563  1.00 79.18           C  
ATOM    667  CG  ASP B  83      -8.021-140.236 -62.644  1.00 79.18           C  
ATOM    668  OD1 ASP B  83      -7.620-140.058 -61.474  1.00 79.18           O  
ATOM    669  OD2 ASP B  83      -9.049-139.684 -63.093  1.00 79.18           O1-
ATOM    670  N   ALA B  84      -5.915-143.785 -62.510  1.00 77.92           N  
ATOM    671  CA  ALA B  84      -5.683-145.221 -62.640  1.00 77.92           C  
ATOM    672  C   ALA B  84      -6.334-145.769 -63.907  1.00 77.92           C  
ATOM    673  O   ALA B  84      -7.495-145.470 -64.195  1.00 77.92           O  
ATOM    674  CB  ALA B  84      -6.210-145.959 -61.412  1.00 77.92           C  
ATOM    675  N   GLY B  85      -5.691-146.653 -64.780  1.00 78.72           N  
ATOM    676  CA  GLY B  85      -6.197-147.287 -65.987  1.00 78.72           C  
ATOM    677  C   GLY B  85      -5.953-146.466 -67.239  1.00 78.72           C  
ATOM    678  O   GLY B  85      -6.061-146.979 -68.355  1.00 78.72           O  
ATOM    679  N   ALA B  86      -5.646-145.136 -67.128  1.00 77.12           N  
ATOM    680  CA  ALA B  86      -5.406-144.299 -68.300  1.00 77.12           C  
ATOM    681  C   ALA B  86      -3.944-144.367 -68.732  1.00 77.12           C  
ATOM    682  O   ALA B  86      -3.070-144.713 -67.934  1.00 77.12           O  
ATOM    683  CB  ALA B  86      -5.807-142.854 -68.014  1.00 77.12           C  
ATOM    684  N   LEU B  87      -3.673-144.127 -70.068  1.00 82.64           N  
ATOM    685  CA  LEU B  87      -2.315-144.139 -70.599  1.00 82.64           C  
ATOM    686  C   LEU B  87      -1.497-142.986 -70.027  1.00 82.64           C  
ATOM    687  O   LEU B  87      -1.944-141.837 -70.037  1.00 82.64           O  
ATOM    688  CB  LEU B  87      -2.336-144.056 -72.128  1.00 82.64           C  
ATOM    689  CG  LEU B  87      -1.076-144.535 -72.851  1.00 82.64           C  
ATOM    690  CD1 LEU B  87      -1.141-146.040 -73.087  1.00 82.64           C  
ATOM    691  CD2 LEU B  87      -0.898-143.789 -74.168  1.00 82.64           C  
ATOM    692  N   PHE B  88      -0.353-143.228 -69.263  1.00 84.56           N  
ATOM    693  CA  PHE B  88       0.571-142.237 -68.725  1.00 84.56           C  
ATOM    694  C   PHE B  88       1.433-141.643 -69.832  1.00 84.56           C  
ATOM    695  O   PHE B  88       2.281-142.331 -70.403  1.00 84.56           O  
ATOM    696  CB  PHE B  88       1.460-142.860 -67.644  1.00 84.56           C  
ATOM    697  CG  PHE B  88       2.277-141.856 -66.877  1.00 84.56           C  
ATOM    698  CD1 PHE B  88       3.602-141.611 -67.218  1.00 84.56           C  
ATOM    699  CD2 PHE B  88       1.720-141.156 -65.815  1.00 84.56           C  
ATOM    700  CE1 PHE B  88       4.361-140.682 -66.509  1.00 84.56           C  
ATOM    701  CE2 PHE B  88       2.472-140.226 -65.102  1.00 84.56           C  
ATOM    702  CZ  PHE B  88       3.792-139.992 -65.450  1.00 84.56           C  
ATOM    703  N   ILE B  89       1.100-140.381 -70.291  1.00 87.06           N  
ATOM    704  CA  ILE B  89       1.848-139.656 -71.313  1.00 87.06           C  
ATOM    705  C   ILE B  89       2.882-138.749 -70.649  1.00 87.06           C  
ATOM    706  O   ILE B  89       2.527-137.840 -69.895  1.00 87.06           O  
ATOM    707  CB  ILE B  89       0.910-138.826 -72.218  1.00 87.06           C  
ATOM    708  CG1 ILE B  89      -0.160-139.726 -72.846  1.00 87.06           C  
ATOM    709  CG2 ILE B  89       1.711-138.092 -73.297  1.00 87.06           C  
ATOM    710  CD1 ILE B  89      -1.204-138.972 -73.659  1.00 87.06           C  
ATOM    711  N   ASP B  90       4.135-139.021 -70.961  1.00 82.73           N  
ATOM    712  CA  ASP B  90       5.267-138.359 -70.318  1.00 82.73           C  
ATOM    713  C   ASP B  90       5.197-136.845 -70.507  1.00 82.73           C  
ATOM    714  O   ASP B  90       5.425-136.086 -69.563  1.00 82.73           O  
ATOM    715  CB  ASP B  90       6.588-138.898 -70.870  1.00 82.73           C  
ATOM    716  CG  ASP B  90       6.778-140.382 -70.610  1.00 82.73           C  
ATOM    717  OD1 ASP B  90       6.003-140.968 -69.824  1.00 82.73           O  
ATOM    718  OD2 ASP B  90       7.714-140.970 -71.193  1.00 82.73           O1-
ATOM    719  N   GLN B  91       4.693-136.355 -71.620  1.00 87.77           N  
ATOM    720  CA  GLN B  91       4.682-134.935 -71.956  1.00 87.77           C  
ATOM    721  C   GLN B  91       3.654-134.180 -71.118  1.00 87.77           C  
ATOM    722  O   GLN B  91       3.744-132.960 -70.968  1.00 87.77           O  
ATOM    723  CB  GLN B  91       4.393-134.738 -73.445  1.00 87.77           C  
ATOM    724  CG  GLN B  91       5.522-135.201 -74.357  1.00 87.77           C  
ATOM    725  CD  GLN B  91       5.034-135.601 -75.737  1.00 87.77           C  
ATOM    726  NE2 GLN B  91       5.931-135.563 -76.716  1.00 87.77           N  
ATOM    727  OE1 GLN B  91       3.862-135.943 -75.920  1.00 87.77           O  
ATOM    728  N   ASN B  92       2.776-134.865 -70.561  1.00 89.15           N  
ATOM    729  CA  ASN B  92       1.766-134.230 -69.719  1.00 89.15           C  
ATOM    730  C   ASN B  92       2.347-133.798 -68.376  1.00 89.15           C  
ATOM    731  O   ASN B  92       1.870-132.838 -67.769  1.00 89.15           O  
ATOM    732  CB  ASN B  92       0.577-135.169 -69.507  1.00 89.15           C  
ATOM    733  CG  ASN B  92      -0.243-135.367 -70.766  1.00 89.15           C  
ATOM    734  ND2 ASN B  92      -1.172-136.315 -70.726  1.00 89.15           N  
ATOM    735  OD1 ASN B  92      -0.044-134.673 -71.767  1.00 89.15           O  
ATOM    736  N   VAL B  93       3.456-134.393 -67.940  1.00 88.30           N  
ATOM    737  CA  VAL B  93       4.137-133.987 -66.716  1.00 88.30           C  
ATOM    738  C   VAL B  93       4.854-132.658 -66.939  1.00 88.30           C  
ATOM    739  O   VAL B  93       4.783-131.758 -66.099  1.00 88.30           O  
ATOM    740  CB  VAL B  93       5.141-135.062 -66.242  1.00 88.30           C  
ATOM    741  CG1 VAL B  93       5.889-134.590 -64.996  1.00 88.30           C  
ATOM    742  CG2 VAL B  93       4.421-136.381 -65.968  1.00 88.30           C  
ATOM    743  N   ASP B  94       5.318-132.550 -68.178  1.00 88.96           N  
ATOM    744  CA  ASP B  94       5.988-131.299 -68.518  1.00 88.96           C  
ATOM    745  C   ASP B  94       4.994-130.141 -68.571  1.00 88.96           C  
ATOM    746  O   ASP B  94       5.290-129.040 -68.100  1.00 88.96           O  
ATOM    747  CB  ASP B  94       6.718-131.428 -69.857  1.00 88.96           C  
ATOM    748  CG  ASP B  94       7.985-132.260 -69.764  1.00 88.96           C  
ATOM    749  OD1 ASP B  94       8.578-132.347 -68.668  1.00 88.96           O  
ATOM    750  OD2 ASP B  94       8.395-132.831 -70.798  1.00 88.96           O1-
ATOM    751  N   ALA B  95       3.854-130.480 -69.017  1.00 89.88           N  
ATOM    752  CA  ALA B  95       2.833-129.441 -69.125  1.00 89.88           C  
ATOM    753  C   ALA B  95       2.377-128.975 -67.746  1.00 89.88           C  
ATOM    754  O   ALA B  95       2.182-127.778 -67.521  1.00 89.88           O  
ATOM    755  CB  ALA B  95       1.642-129.947 -69.934  1.00 89.88           C  
ATOM    756  N   ASP B  96       2.337-129.906 -66.843  1.00 91.42           N  
ATOM    757  CA  ASP B  96       1.932-129.553 -65.486  1.00 91.42           C  
ATOM    758  C   ASP B  96       3.022-128.753 -64.777  1.00 91.42           C  
ATOM    759  O   ASP B  96       2.732-127.774 -64.087  1.00 91.42           O  
ATOM    760  CB  ASP B  96       1.596-130.811 -64.682  1.00 91.42           C  
ATOM    761  CG  ASP B  96       0.217-131.364 -64.994  1.00 91.42           C  
ATOM    762  OD1 ASP B  96      -0.547-130.713 -65.739  1.00 91.42           O  
ATOM    763  OD2 ASP B  96      -0.110-132.459 -64.488  1.00 91.42           O1-
ATOM    764  N   PHE B  97       4.230-129.074 -65.021  1.00 91.95           N  
ATOM    765  CA  PHE B  97       5.321-128.289 -64.456  1.00 91.95           C  
ATOM    766  C   PHE B  97       5.334-126.881 -65.040  1.00 91.95           C  
ATOM    767  O   PHE B  97       5.561-125.907 -64.321  1.00 91.95           O  
ATOM    768  CB  PHE B  97       6.667-128.975 -64.710  1.00 91.95           C  
ATOM    769  CG  PHE B  97       7.035-129.994 -63.666  1.00 91.95           C  
ATOM    770  CD1 PHE B  97       7.295-129.607 -62.358  1.00 91.95           C  
ATOM    771  CD2 PHE B  97       7.121-131.341 -63.994  1.00 91.95           C  
ATOM    772  CE1 PHE B  97       7.636-130.548 -61.389  1.00 91.95           C  
ATOM    773  CE2 PHE B  97       7.462-132.288 -63.032  1.00 91.95           C  
ATOM    774  CZ  PHE B  97       7.720-131.889 -61.730  1.00 91.95           C  
ATOM    775  N   LYS B  98       5.019-126.810 -66.311  1.00 91.02           N  
ATOM    776  CA  LYS B  98       4.978-125.493 -66.940  1.00 91.02           C  
ATOM    777  C   LYS B  98       3.876-124.629 -66.335  1.00 91.02           C  
ATOM    778  O   LYS B  98       4.069-123.431 -66.114  1.00 91.02           O  
ATOM    779  CB  LYS B  98       4.770-125.626 -68.450  1.00 91.02           C  
ATOM    780  CG  LYS B  98       4.981-124.330 -69.220  1.00 91.02           C  
ATOM    781  CD  LYS B  98       4.911-124.557 -70.725  1.00 91.02           C  
ATOM    782  CE  LYS B  98       5.155-123.268 -71.497  1.00 91.02           C  
ATOM    783  NZ  LYS B  98       5.201-123.505 -72.971  1.00 91.02           N1+
ATOM    784  N   GLN B  99       2.761-125.245 -66.062  1.00 92.30           N  
ATOM    785  CA  GLN B  99       1.666-124.537 -65.407  1.00 92.30           C  
ATOM    786  C   GLN B  99       2.099-123.989 -64.050  1.00 92.30           C  
ATOM    787  O   GLN B  99       1.862-122.819 -63.743  1.00 92.30           O  
ATOM    788  CB  GLN B  99       0.456-125.458 -65.239  1.00 92.30           C  
ATOM    789  CG  GLN B  99      -0.789-124.748 -64.725  1.00 92.30           C  
ATOM    790  CD  GLN B  99      -1.996-125.664 -64.648  1.00 92.30           C  
ATOM    791  NE2 GLN B  99      -3.141-125.106 -64.270  1.00 92.30           N  
ATOM    792  OE1 GLN B  99      -1.901-126.864 -64.926  1.00 92.30           O  
ATOM    793  N   ILE B 100       2.854-124.681 -63.267  1.00 90.59           N  
ATOM    794  CA  ILE B 100       3.319-124.275 -61.945  1.00 90.59           C  
ATOM    795  C   ILE B 100       4.380-123.186 -62.083  1.00 90.59           C  
ATOM    796  O   ILE B 100       4.366-122.199 -61.344  1.00 90.59           O  
ATOM    797  CB  ILE B 100       3.882-125.475 -61.151  1.00 90.59           C  
ATOM    798  CG1 ILE B 100       2.765-126.474 -60.829  1.00 90.59           C  
ATOM    799  CG2 ILE B 100       4.576-124.998 -59.871  1.00 90.59           C  
ATOM    800  CD1 ILE B 100       1.698-125.928 -59.890  1.00 90.59           C  
ATOM    801  N   VAL B 101       5.213-123.386 -63.081  1.00 91.56           N  
ATOM    802  CA  VAL B 101       6.268-122.405 -63.311  1.00 91.56           C  
ATOM    803  C   VAL B 101       5.649-121.053 -63.660  1.00 91.56           C  
ATOM    804  O   VAL B 101       6.069-120.017 -63.138  1.00 91.56           O  
ATOM    805  CB  VAL B 101       7.228-122.856 -64.434  1.00 91.56           C  
ATOM    806  CG1 VAL B 101       8.068-121.681 -64.931  1.00 91.56           C  
ATOM    807  CG2 VAL B 101       8.128-123.989 -63.942  1.00 91.56           C  
ATOM    808  N   HIS B 102       4.629-121.057 -64.513  1.00 91.84           N  
ATOM    809  CA  HIS B 102       3.961-119.808 -64.863  1.00 91.84           C  
ATOM    810  C   HIS B 102       3.394-119.121 -63.625  1.00 91.84           C  
ATOM    811  O   HIS B 102       3.591-117.919 -63.432  1.00 91.84           O  
ATOM    812  CB  HIS B 102       2.846-120.063 -65.879  1.00 91.84           C  
ATOM    813  CG  HIS B 102       3.337-120.214 -67.283  1.00 91.84           C  
ATOM    814  CD2 HIS B 102       4.591-120.341 -67.778  1.00 91.84           C  
ATOM    815  ND1 HIS B 102       2.489-120.244 -68.369  1.00 91.84           N  
ATOM    816  CE1 HIS B 102       3.203-120.383 -69.474  1.00 91.84           C  
ATOM    817  NE2 HIS B 102       4.481-120.445 -69.143  1.00 91.84           N  
ATOM    818  N   SER B 103       2.807-119.867 -62.785  1.00 90.18           N  
ATOM    819  CA  SER B 103       2.253-119.305 -61.558  1.00 90.18           C  
ATOM    820  C   SER B 103       3.356-118.795 -60.637  1.00 90.18           C  
ATOM    821  O   SER B 103       3.231-117.721 -60.045  1.00 90.18           O  
ATOM    822  CB  SER B 103       1.406-120.346 -60.825  1.00 90.18           C  
ATOM    823  OG  SER B 103       0.935-119.833 -59.591  1.00 90.18           O  
ATOM    824  N   GLN B 104       4.419-119.483 -60.548  1.00 88.36           N  
ATOM    825  CA  GLN B 104       5.537-119.066 -59.708  1.00 88.36           C  
ATOM    826  C   GLN B 104       6.177-117.787 -60.239  1.00 88.36           C  
ATOM    827  O   GLN B 104       6.586-116.922 -59.462  1.00 88.36           O  
ATOM    828  CB  GLN B 104       6.583-120.178 -59.615  1.00 88.36           C  
ATOM    829  CG  GLN B 104       6.404-121.092 -58.410  1.00 88.36           C  
ATOM    830  CD  GLN B 104       7.632-121.937 -58.126  1.00 88.36           C  
ATOM    831  NE2 GLN B 104       7.568-122.740 -57.070  1.00 88.36           N  
ATOM    832  OE1 GLN B 104       8.630-121.868 -58.851  1.00 88.36           O  
ATOM    833  N   GLN B 105       6.308-117.694 -61.525  1.00 89.51           N  
ATOM    834  CA  GLN B 105       6.809-116.463 -62.126  1.00 89.51           C  
ATOM    835  C   GLN B 105       5.940-115.269 -61.742  1.00 89.51           C  
ATOM    836  O   GLN B 105       6.456-114.197 -61.419  1.00 89.51           O  
ATOM    837  CB  GLN B 105       6.874-116.597 -63.649  1.00 89.51           C  
ATOM    838  CG  GLN B 105       7.992-117.507 -64.139  1.00 89.51           C  
ATOM    839  CD  GLN B 105       7.917-117.779 -65.630  1.00 89.51           C  
ATOM    840  NE2 GLN B 105       9.024-118.234 -66.206  1.00 89.51           N  
ATOM    841  OE1 GLN B 105       6.871-117.583 -66.258  1.00 89.51           O  
ATOM    842  N   GLU B 106       4.695-115.535 -61.749  1.00 89.57           N  
ATOM    843  CA  GLU B 106       3.748-114.473 -61.423  1.00 89.57           C  
ATOM    844  C   GLU B 106       3.920-114.004 -59.982  1.00 89.57           C  
ATOM    845  O   GLU B 106       3.954-112.801 -59.715  1.00 89.57           O  
ATOM    846  CB  GLU B 106       2.310-114.945 -61.655  1.00 89.57           C  
ATOM    847  CG  GLU B 106       1.972-115.191 -63.118  1.00 89.57           C  
ATOM    848  CD  GLU B 106       0.773-116.106 -63.311  1.00 89.57           C  
ATOM    849  OE1 GLU B 106       0.522-116.545 -64.456  1.00 89.57           O  
ATOM    850  OE2 GLU B 106       0.078-116.385 -62.308  1.00 89.57           O1-
ATOM    851  N   VAL B 107       4.039-114.852 -59.085  1.00 86.04           N  
ATOM    852  CA  VAL B 107       4.190-114.514 -57.673  1.00 86.04           C  
ATOM    853  C   VAL B 107       5.532-113.822 -57.447  1.00 86.04           C  
ATOM    854  O   VAL B 107       5.608-112.816 -56.737  1.00 86.04           O  
ATOM    855  CB  VAL B 107       4.077-115.765 -56.774  1.00 86.04           C  
ATOM    856  CG1 VAL B 107       4.406-115.420 -55.323  1.00 86.04           C  
ATOM    857  CG2 VAL B 107       2.679-116.373 -56.879  1.00 86.04           C  
ATOM    858  N   ARG B 108       6.576-114.404 -58.068  1.00 86.82           N  
ATOM    859  CA  ARG B 108       7.894-113.785 -57.976  1.00 86.82           C  
ATOM    860  C   ARG B 108       7.859-112.346 -58.479  1.00 86.82           C  
ATOM    861  O   ARG B 108       8.325-111.432 -57.795  1.00 86.82           O  
ATOM    862  CB  ARG B 108       8.924-114.593 -58.769  1.00 86.82           C  
ATOM    863  CG  ARG B 108      10.320-113.991 -58.758  1.00 86.82           C  
ATOM    864  CD  ARG B 108      11.186-114.556 -59.875  1.00 86.82           C  
ATOM    865  NE  ARG B 108      10.703-114.147 -61.191  1.00 86.82           N  
ATOM    866  CZ  ARG B 108      10.998-114.764 -62.332  1.00 86.82           C  
ATOM    867  NH1 ARG B 108      11.784-115.835 -62.340  1.00 86.82           N1+
ATOM    868  NH2 ARG B 108      10.504-114.308 -63.473  1.00 86.82           N  
ATOM    869  N   ASP B 109       7.312-112.062 -59.628  1.00 87.61           N  
ATOM    870  CA  ASP B 109       7.253-110.735 -60.233  1.00 87.61           C  
ATOM    871  C   ASP B 109       6.391-109.789 -59.401  1.00 87.61           C  
ATOM    872  O   ASP B 109       6.718-108.610 -59.253  1.00 87.61           O  
ATOM    873  CB  ASP B 109       6.713-110.819 -61.662  1.00 87.61           C  
ATOM    874  CG  ASP B 109       7.650-111.548 -62.609  1.00 87.61           C  
ATOM    875  OD1 ASP B 109       8.847-111.704 -62.282  1.00 87.61           O  
ATOM    876  OD2 ASP B 109       7.189-111.968 -63.692  1.00 87.61           O1-
ATOM    877  N   GLY B 110       5.327-110.295 -58.882  1.00 84.33           N  
ATOM    878  CA  GLY B 110       4.512-109.501 -57.976  1.00 84.33           C  
ATOM    879  C   GLY B 110       5.258-109.063 -56.730  1.00 84.33           C  
ATOM    880  O   GLY B 110       5.123-107.920 -56.289  1.00 84.33           O  
ATOM    881  N   PHE B 111       6.079-109.977 -56.230  1.00 81.60           N  
ATOM    882  CA  PHE B 111       6.883-109.679 -55.050  1.00 81.60           C  
ATOM    883  C   PHE B 111       7.898-108.583 -55.350  1.00 81.60           C  
ATOM    884  O   PHE B 111       8.076-107.659 -54.553  1.00 81.60           O  
ATOM    885  CB  PHE B 111       7.600-110.938 -54.554  1.00 81.60           C  
ATOM    886  CG  PHE B 111       8.318-110.752 -53.245  1.00 81.60           C  
ATOM    887  CD1 PHE B 111       9.687-110.516 -53.214  1.00 81.60           C  
ATOM    888  CD2 PHE B 111       7.623-110.813 -52.044  1.00 81.60           C  
ATOM    889  CE1 PHE B 111      10.354-110.343 -52.003  1.00 81.60           C  
ATOM    890  CE2 PHE B 111       8.282-110.642 -50.830  1.00 81.60           C  
ATOM    891  CZ  PHE B 111       9.648-110.408 -50.812  1.00 81.60           C  
ATOM    892  N   ILE B 112       8.567-108.638 -56.413  1.00 82.04           N  
ATOM    893  CA  ILE B 112       9.552-107.641 -56.820  1.00 82.04           C  
ATOM    894  C   ILE B 112       8.883-106.273 -56.937  1.00 82.04           C  
ATOM    895  O   ILE B 112       9.417-105.272 -56.454  1.00 82.04           O  
ATOM    896  CB  ILE B 112      10.225-108.025 -58.157  1.00 82.04           C  
ATOM    897  CG1 ILE B 112      11.078-109.287 -57.983  1.00 82.04           C  
ATOM    898  CG2 ILE B 112      11.068-106.863 -58.690  1.00 82.04           C  
ATOM    899  CD1 ILE B 112      11.618-109.853 -59.288  1.00 82.04           C  
ATOM    900  N   LYS B 113       7.737-106.214 -57.462  1.00 82.45           N  
ATOM    901  CA  LYS B 113       7.006-104.958 -57.605  1.00 82.45           C  
ATOM    902  C   LYS B 113       6.612-104.393 -56.243  1.00 82.45           C  
ATOM    903  O   LYS B 113       6.806-103.205 -55.978  1.00 82.45           O  
ATOM    904  CB  LYS B 113       5.761-105.157 -58.470  1.00 82.45           C  
ATOM    905  CG  LYS B 113       4.956-103.886 -58.699  1.00 82.45           C  
ATOM    906  CD  LYS B 113       3.777-104.131 -59.631  1.00 82.45           C  
ATOM    907  CE  LYS B 113       2.929-102.878 -59.803  1.00 82.45           C  
ATOM    908  NZ  LYS B 113       3.231-101.857 -58.755  1.00 82.45           N1+
ATOM    909  N   LEU B 114       6.065-105.186 -55.358  1.00 80.49           N  
ATOM    910  CA  LEU B 114       5.605-104.740 -54.047  1.00 80.49           C  
ATOM    911  C   LEU B 114       6.769-104.220 -53.211  1.00 80.49           C  
ATOM    912  O   LEU B 114       6.635-103.213 -52.511  1.00 80.49           O  
ATOM    913  CB  LEU B 114       4.902-105.883 -53.309  1.00 80.49           C  
ATOM    914  CG  LEU B 114       4.080-105.491 -52.080  1.00 80.49           C  
ATOM    915  CD1 LEU B 114       2.781-104.815 -52.504  1.00 80.49           C  
ATOM    916  CD2 LEU B 114       3.794-106.715 -51.216  1.00 80.49           C  
ATOM    917  N   ARG B 115       7.903-104.903 -53.262  1.00 76.07           N  
ATOM    918  CA  ARG B 115       9.096-104.447 -52.556  1.00 76.07           C  
ATOM    919  C   ARG B 115       9.537-103.075 -53.055  1.00 76.07           C  
ATOM    920  O   ARG B 115       9.896-102.205 -52.259  1.00 76.07           O  
ATOM    921  CB  ARG B 115      10.235-105.456 -52.720  1.00 76.07           C  
ATOM    922  CG  ARG B 115      11.440-105.172 -51.837  1.00 76.07           C  
ATOM    923  CD  ARG B 115      12.527-106.224 -52.011  1.00 76.07           C  
ATOM    924  NE  ARG B 115      13.861-105.655 -51.841  1.00 76.07           N  
ATOM    925  CZ  ARG B 115      14.994-106.349 -51.899  1.00 76.07           C  
ATOM    926  NH1 ARG B 115      14.977-107.657 -52.125  1.00 76.07           N1+
ATOM    927  NH2 ARG B 115      16.153-105.730 -51.730  1.00 76.07           N  
ATOM    928  N   GLY B 116       9.506-102.690 -54.276  1.00 76.47           N  
ATOM    929  CA  GLY B 116       9.845-101.402 -54.859  1.00 76.47           C  
ATOM    930  C   GLY B 116       8.902-100.290 -54.438  1.00 76.47           C  
ATOM    931  O   GLY B 116       9.321 -99.142 -54.275  1.00 76.47           O  
ATOM    932  N   ASP B 117       7.701-100.527 -54.130  1.00 75.53           N  
ATOM    933  CA  ASP B 117       6.694 -99.539 -53.754  1.00 75.53           C  
ATOM    934  C   ASP B 117       6.818 -99.162 -52.280  1.00 75.53           C  
ATOM    935  O   ASP B 117       6.468 -98.048 -51.887  1.00 75.53           O  
ATOM    936  CB  ASP B 117       5.288-100.069 -54.045  1.00 75.53           C  
ATOM    937  CG  ASP B 117       5.007-100.219 -55.530  1.00 75.53           C  
ATOM    938  OD1 ASP B 117       5.724 -99.608 -56.352  1.00 75.53           O  
ATOM    939  OD2 ASP B 117       4.058-100.953 -55.881  1.00 75.53           O1-
ATOM    940  N   VAL B 118       7.251-100.098 -51.463  1.00 75.95           N  
ATOM    941  CA  VAL B 118       7.259 -99.915 -50.016  1.00 75.95           C  
ATOM    942  C   VAL B 118       8.472 -99.083 -49.606  1.00 75.95           C  
ATOM    943  O   VAL B 118       8.384 -98.250 -48.702  1.00 75.95           O  
ATOM    944  CB  VAL B 118       7.266-101.270 -49.272  1.00 75.95           C  
ATOM    945  CG1 VAL B 118       7.511-101.064 -47.778  1.00 75.95           C  
ATOM    946  CG2 VAL B 118       5.951-102.012 -49.504  1.00 75.95           C  
ATOM    947  N   LEU B 119       9.651 -99.155 -50.240  1.00 70.66           N  
ATOM    948  CA  LEU B 119      10.893 -98.506 -49.835  1.00 70.66           C  
ATOM    949  C   LEU B 119      10.742 -96.988 -49.848  1.00 70.66           C  
ATOM    950  O   LEU B 119      11.141 -96.312 -48.897  1.00 70.66           O  
ATOM    951  CB  LEU B 119      12.043 -98.924 -50.755  1.00 70.66           C  
ATOM    952  CG  LEU B 119      13.080 -99.875 -50.155  1.00 70.66           C  
ATOM    953  CD1 LEU B 119      13.214-101.126 -51.017  1.00 70.66           C  
ATOM    954  CD2 LEU B 119      14.426 -99.173 -50.008  1.00 70.66           C  
ATOM    955  N   PRO B 120      10.080 -96.314 -50.738  1.00 73.06           N  
ATOM    956  CA  PRO B 120       9.914 -94.859 -50.727  1.00 73.06           C  
ATOM    957  C   PRO B 120       9.041 -94.373 -49.572  1.00 73.06           C  
ATOM    958  O   PRO B 120       9.179 -93.231 -49.127  1.00 73.06           O  
ATOM    959  CB  PRO B 120       9.246 -94.570 -52.074  1.00 73.06           C  
ATOM    960  CG  PRO B 120       9.424 -95.825 -52.866  1.00 73.06           C  
ATOM    961  CD  PRO B 120       9.707 -96.952 -51.915  1.00 73.06           C  
ATOM    962  N   LEU B 121       8.230 -95.145 -49.052  1.00 74.65           N  
ATOM    963  CA  LEU B 121       7.350 -94.769 -47.950  1.00 74.65           C  
ATOM    964  C   LEU B 121       8.146 -94.561 -46.666  1.00 74.65           C  
ATOM    965  O   LEU B 121       7.802 -93.702 -45.850  1.00 74.65           O  
ATOM    966  CB  LEU B 121       6.277 -95.838 -47.733  1.00 74.65           C  
ATOM    967  CG  LEU B 121       5.090 -95.814 -48.697  1.00 74.65           C  
ATOM    968  CD1 LEU B 121       4.608 -97.233 -48.980  1.00 74.65           C  
ATOM    969  CD2 LEU B 121       3.959 -94.962 -48.132  1.00 74.65           C  
ATOM    970  N   VAL B 122       9.217 -95.396 -46.523  1.00 72.57           N  
ATOM    971  CA  VAL B 122      10.073 -95.257 -45.350  1.00 72.57           C  
ATOM    972  C   VAL B 122      10.743 -93.884 -45.359  1.00 72.57           C  
ATOM    973  O   VAL B 122      10.751 -93.184 -44.343  1.00 72.57           O  
ATOM    974  CB  VAL B 122      11.142 -96.371 -45.292  1.00 72.57           C  
ATOM    975  CG1 VAL B 122      12.103 -96.137 -44.127  1.00 72.57           C  
ATOM    976  CG2 VAL B 122      10.478 -97.741 -45.174  1.00 72.57           C  
ATOM    977  N   HIS B 123      11.228 -93.397 -46.461  1.00 74.91           N  
ATOM    978  CA  HIS B 123      11.877 -92.096 -46.579  1.00 74.91           C  
ATOM    979  C   HIS B 123      10.874 -90.962 -46.396  1.00 74.91           C  
ATOM    980  O   HIS B 123      11.175 -89.962 -45.740  1.00 74.91           O  
ATOM    981  CB  HIS B 123      12.575 -91.967 -47.934  1.00 74.91           C  
ATOM    982  CG  HIS B 123      13.950 -92.555 -47.959  1.00 74.91           C  
ATOM    983  CD2 HIS B 123      15.158 -92.002 -47.703  1.00 74.91           C  
ATOM    984  ND1 HIS B 123      14.189 -93.873 -48.283  1.00 74.91           N  
ATOM    985  CE1 HIS B 123      15.490 -94.105 -48.224  1.00 74.91           C  
ATOM    986  NE2 HIS B 123      16.100 -92.986 -47.875  1.00 74.91           N  
ATOM    987  N   GLY B 124       9.712 -91.101 -46.902  1.00 74.35           N  
ATOM    988  CA  GLY B 124       8.676 -90.092 -46.755  1.00 74.35           C  
ATOM    989  C   GLY B 124       8.250 -89.879 -45.315  1.00 74.35           C  
ATOM    990  O   GLY B 124       8.011 -88.745 -44.894  1.00 74.35           O  
ATOM    991  N   LEU B 125       8.173 -90.904 -44.577  1.00 76.40           N  
ATOM    992  CA  LEU B 125       7.812 -90.823 -43.166  1.00 76.40           C  
ATOM    993  C   LEU B 125       8.861 -90.043 -42.380  1.00 76.40           C  
ATOM    994  O   LEU B 125       8.520 -89.221 -41.527  1.00 76.40           O  
ATOM    995  CB  LEU B 125       7.650 -92.225 -42.572  1.00 76.40           C  
ATOM    996  CG  LEU B 125       6.975 -92.307 -41.202  1.00 76.40           C  
ATOM    997  CD1 LEU B 125       5.458 -92.277 -41.355  1.00 76.40           C  
ATOM    998  CD2 LEU B 125       7.419 -93.564 -40.462  1.00 76.40           C  
ATOM    999  N   GLN B 126      10.152 -90.299 -42.674  1.00 76.58           N  
ATOM   1000  CA  GLN B 126      11.226 -89.581 -41.995  1.00 76.58           C  
ATOM   1001  C   GLN B 126      11.150 -88.083 -42.277  1.00 76.58           C  
ATOM   1002  O   GLN B 126      11.349 -87.266 -41.376  1.00 76.58           O  
ATOM   1003  CB  GLN B 126      12.590 -90.127 -42.421  1.00 76.58           C  
ATOM   1004  CG  GLN B 126      12.954 -91.452 -41.764  1.00 76.58           C  
ATOM   1005  CD  GLN B 126      14.288 -91.995 -42.239  1.00 76.58           C  
ATOM   1006  NE2 GLN B 126      14.809 -92.991 -41.531  1.00 76.58           N  
ATOM   1007  OE1 GLN B 126      14.846 -91.524 -43.236  1.00 76.58           O  
ATOM   1008  N   GLU B 127      10.795 -87.795 -43.438  1.00 78.22           N  
ATOM   1009  CA  GLU B 127      10.669 -86.391 -43.817  1.00 78.22           C  
ATOM   1010  C   GLU B 127       9.484 -85.734 -43.113  1.00 78.22           C  
ATOM   1011  O   GLU B 127       9.581 -84.592 -42.659  1.00 78.22           O  
ATOM   1012  CB  GLU B 127      10.521 -86.254 -45.334  1.00 78.22           C  
ATOM   1013  CG  GLU B 127      11.510 -85.284 -45.963  1.00 78.22           C  
ATOM   1014  CD  GLU B 127      11.394 -85.206 -47.477  1.00 78.22           C  
ATOM   1015  OE1 GLU B 127      12.077 -84.358 -48.096  1.00 78.22           O  
ATOM   1016  OE2 GLU B 127      10.614 -85.999 -48.050  1.00 78.22           O1-
ATOM   1017  N   ALA B 128       8.428 -86.343 -43.001  1.00 77.35           N  
ATOM   1018  CA  ALA B 128       7.241 -85.802 -42.344  1.00 77.35           C  
ATOM   1019  C   ALA B 128       7.501 -85.548 -40.862  1.00 77.35           C  
ATOM   1020  O   ALA B 128       7.085 -84.522 -40.319  1.00 77.35           O  
ATOM   1021  CB  ALA B 128       6.057 -86.750 -42.518  1.00 77.35           C  
ATOM   1022  N   LEU B 129       8.176 -86.472 -40.236  1.00 79.50           N  
ATOM   1023  CA  LEU B 129       8.496 -86.317 -38.821  1.00 79.50           C  
ATOM   1024  C   LEU B 129       9.430 -85.131 -38.602  1.00 79.50           C  
ATOM   1025  O   LEU B 129       9.259 -84.370 -37.647  1.00 79.50           O  
ATOM   1026  CB  LEU B 129       9.138 -87.594 -38.274  1.00 79.50           C  
ATOM   1027  CG  LEU B 129       8.188 -88.612 -37.640  1.00 79.50           C  
ATOM   1028  CD1 LEU B 129       8.699 -90.030 -37.872  1.00 79.50           C  
ATOM   1029  CD2 LEU B 129       8.024 -88.335 -36.149  1.00 79.50           C  
ATOM   1030  N   LYS B 130      10.391 -84.965 -39.440  1.00 80.66           N  
ATOM   1031  CA  LYS B 130      11.315 -83.840 -39.332  1.00 80.66           C  
ATOM   1032  C   LYS B 130      10.588 -82.512 -39.521  1.00 80.66           C  
ATOM   1033  O   LYS B 130      10.820 -81.559 -38.774  1.00 80.66           O  
ATOM   1034  CB  LYS B 130      12.443 -83.971 -40.356  1.00 80.66           C  
ATOM   1035  CG  LYS B 130      13.531 -82.916 -40.217  1.00 80.66           C  
ATOM   1036  CD  LYS B 130      14.666 -83.150 -41.206  1.00 80.66           C  
ATOM   1037  CE  LYS B 130      15.708 -82.042 -41.135  1.00 80.66           C  
ATOM   1038  NZ  LYS B 130      16.811 -82.255 -42.119  1.00 80.66           N1+
ATOM   1039  N   GLN B 131       9.709 -82.403 -40.424  1.00 77.89           N  
ATOM   1040  CA  GLN B 131       8.965 -81.176 -40.687  1.00 77.89           C  
ATOM   1041  C   GLN B 131       8.051 -80.825 -39.517  1.00 77.89           C  
ATOM   1042  O   GLN B 131       7.908 -79.652 -39.164  1.00 77.89           O  
ATOM   1043  CB  GLN B 131       8.145 -81.310 -41.972  1.00 77.89           C  
ATOM   1044  CG  GLN B 131       8.904 -80.909 -43.230  1.00 77.89           C  
ATOM   1045  CD  GLN B 131       8.039 -80.955 -44.476  1.00 77.89           C  
ATOM   1046  NE2 GLN B 131       8.625 -80.607 -45.617  1.00 77.89           N  
ATOM   1047  OE1 GLN B 131       6.855 -81.302 -44.414  1.00 77.89           O  
ATOM   1048  N   ALA B 132       7.403 -81.726 -38.922  1.00 77.00           N  
ATOM   1049  CA  ALA B 132       6.544 -81.496 -37.764  1.00 77.00           C  
ATOM   1050  C   ALA B 132       7.350 -80.975 -36.578  1.00 77.00           C  
ATOM   1051  O   ALA B 132       6.899 -80.080 -35.859  1.00 77.00           O  
ATOM   1052  CB  ALA B 132       5.811 -82.780 -37.382  1.00 77.00           C  
ATOM   1053  N   GLN B 133       8.544 -81.464 -36.389  1.00 76.96           N  
ATOM   1054  CA  GLN B 133       9.413 -80.998 -35.313  1.00 76.96           C  
ATOM   1055  C   GLN B 133       9.847 -79.554 -35.544  1.00 76.96           C  
ATOM   1056  O   GLN B 133       9.868 -78.750 -34.609  1.00 76.96           O  
ATOM   1057  CB  GLN B 133      10.640 -81.902 -35.184  1.00 76.96           C  
ATOM   1058  CG  GLN B 133      11.329 -81.813 -33.829  1.00 76.96           C  
ATOM   1059  CD  GLN B 133      12.452 -82.822 -33.675  1.00 76.96           C  
ATOM   1060  NE2 GLN B 133      13.141 -82.774 -32.540  1.00 76.96           N  
ATOM   1061  OE1 GLN B 133      12.699 -83.638 -34.569  1.00 76.96           O  
ATOM   1062  N   ASP B 134      10.191 -79.200 -36.674  1.00 79.49           N  
ATOM   1063  CA  ASP B 134      10.596 -77.838 -37.010  1.00 79.49           C  
ATOM   1064  C   ASP B 134       9.455 -76.851 -36.777  1.00 79.49           C  
ATOM   1065  O   ASP B 134       9.675 -75.745 -36.280  1.00 79.49           O  
ATOM   1066  CB  ASP B 134      11.069 -77.762 -38.463  1.00 79.49           C  
ATOM   1067  CG  ASP B 134      12.391 -78.472 -38.695  1.00 79.49           C  
ATOM   1068  OD1 ASP B 134      13.070 -78.835 -37.710  1.00 79.49           O  
ATOM   1069  OD2 ASP B 134      12.759 -78.668 -39.874  1.00 79.49           O1-
ATOM   1070  N   ALA B 135       8.258 -77.165 -37.113  1.00 77.32           N  
ATOM   1071  CA  ALA B 135       7.092 -76.310 -36.911  1.00 77.32           C  
ATOM   1072  C   ALA B 135       6.834 -76.076 -35.426  1.00 77.32           C  
ATOM   1073  O   ALA B 135       6.485 -74.966 -35.017  1.00 77.32           O  
ATOM   1074  CB  ALA B 135       5.860 -76.924 -37.572  1.00 77.32           C  
ATOM   1075  N   SER B 136       6.979 -77.037 -34.587  1.00 75.47           N  
ATOM   1076  CA  SER B 136       6.807 -76.906 -33.144  1.00 75.47           C  
ATOM   1077  C   SER B 136       7.830 -75.943 -32.550  1.00 75.47           C  
ATOM   1078  O   SER B 136       7.488 -75.103 -31.716  1.00 75.47           O  
ATOM   1079  CB  SER B 136       6.926 -78.271 -32.464  1.00 75.47           C  
ATOM   1080  OG  SER B 136       6.746 -78.153 -31.063  1.00 75.47           O  
ATOM   1081  N   GLN B 137       9.056 -76.042 -32.956  1.00 77.49           N  
ATOM   1082  CA  GLN B 137      10.102 -75.144 -32.478  1.00 77.49           C  
ATOM   1083  C   GLN B 137       9.825 -73.704 -32.899  1.00 77.49           C  
ATOM   1084  O   GLN B 137      10.002 -72.775 -32.108  1.00 77.49           O  
ATOM   1085  CB  GLN B 137      11.470 -75.589 -32.998  1.00 77.49           C  
ATOM   1086  CG  GLN B 137      12.643 -74.932 -32.282  1.00 77.49           C  
ATOM   1087  CD  GLN B 137      13.983 -75.509 -32.699  1.00 77.49           C  
ATOM   1088  NE2 GLN B 137      15.058 -75.001 -32.105  1.00 77.49           N  
ATOM   1089  OE1 GLN B 137      14.051 -76.404 -33.546  1.00 77.49           O  
ATOM   1090  N   ALA B 138       9.392 -73.502 -34.042  1.00 75.29           N  
ATOM   1091  CA  ALA B 138       9.075 -72.167 -34.539  1.00 75.29           C  
ATOM   1092  C   ALA B 138       7.928 -71.544 -33.747  1.00 75.29           C  
ATOM   1093  O   ALA B 138       7.943 -70.345 -33.460  1.00 75.29           O  
ATOM   1094  CB  ALA B 138       8.723 -72.221 -36.024  1.00 75.29           C  
ATOM   1095  N   ALA B 139       6.911 -72.210 -33.384  1.00 74.06           N  
ATOM   1096  CA  ALA B 139       5.789 -71.719 -32.589  1.00 74.06           C  
ATOM   1097  C   ALA B 139       6.252 -71.268 -31.206  1.00 74.06           C  
ATOM   1098  O   ALA B 139       5.803 -70.237 -30.700  1.00 74.06           O  
ATOM   1099  CB  ALA B 139       4.715 -72.796 -32.462  1.00 74.06           C  
ATOM   1100  N   GLN B 140       7.185 -71.989 -30.591  1.00 74.70           N  
ATOM   1101  CA  GLN B 140       7.718 -71.615 -29.285  1.00 74.70           C  
ATOM   1102  C   GLN B 140       8.523 -70.321 -29.369  1.00 74.70           C  
ATOM   1103  O   GLN B 140       8.412 -69.458 -28.496  1.00 74.70           O  
ATOM   1104  CB  GLN B 140       8.588 -72.739 -28.719  1.00 74.70           C  
ATOM   1105  CG  GLN B 140       9.008 -72.521 -27.272  1.00 74.70           C  
ATOM   1106  CD  GLN B 140       7.830 -72.488 -26.316  1.00 74.70           C  
ATOM   1107  NE2 GLN B 140       7.903 -71.619 -25.314  1.00 74.70           N  
ATOM   1108  OE1 GLN B 140       6.862 -73.237 -26.478  1.00 74.70           O  
ATOM   1109  N   GLU B 141       9.284 -70.164 -30.304  1.00 74.35           N  
ATOM   1110  CA  GLU B 141      10.081 -68.956 -30.492  1.00 74.35           C  
ATOM   1111  C   GLU B 141       9.191 -67.738 -30.722  1.00 74.35           C  
ATOM   1112  O   GLU B 141       9.480 -66.648 -30.223  1.00 74.35           O  
ATOM   1113  CB  GLU B 141      11.051 -69.127 -31.663  1.00 74.35           C  
ATOM   1114  CG  GLU B 141      12.239 -70.026 -31.352  1.00 74.35           C  
ATOM   1115  CD  GLU B 141      13.131 -70.281 -32.557  1.00 74.35           C  
ATOM   1116  OE1 GLU B 141      14.117 -71.042 -32.432  1.00 74.35           O  
ATOM   1117  OE2 GLU B 141      12.841 -69.715 -33.634  1.00 74.35           O1-
ATOM   1118  N   ALA B 142       8.173 -67.887 -31.427  1.00 72.94           N  
ATOM   1119  CA  ALA B 142       7.227 -66.800 -31.663  1.00 72.94           C  
ATOM   1120  C   ALA B 142       6.553 -66.368 -30.364  1.00 72.94           C  
ATOM   1121  O   ALA B 142       6.372 -65.173 -30.119  1.00 72.94           O  
ATOM   1122  CB  ALA B 142       6.177 -67.221 -32.689  1.00 72.94           C  
ATOM   1123  N   ALA B 143       6.156 -67.222 -29.493  1.00 71.50           N  
ATOM   1124  CA  ALA B 143       5.560 -66.914 -28.196  1.00 71.50           C  
ATOM   1125  C   ALA B 143       6.542 -66.155 -27.308  1.00 71.50           C  
ATOM   1126  O   ALA B 143       6.170 -65.176 -26.656  1.00 71.50           O  
ATOM   1127  CB  ALA B 143       5.103 -68.196 -27.503  1.00 71.50           C  
ATOM   1128  N   ASP B 144       7.774 -66.562 -27.246  1.00 72.66           N  
ATOM   1129  CA  ASP B 144       8.801 -65.891 -26.456  1.00 72.66           C  
ATOM   1130  C   ASP B 144       9.041 -64.470 -26.960  1.00 72.66           C  
ATOM   1131  O   ASP B 144       9.182 -63.539 -26.165  1.00 72.66           O  
ATOM   1132  CB  ASP B 144      10.107 -66.688 -26.486  1.00 72.66           C  
ATOM   1133  CG  ASP B 144      10.013 -68.009 -25.744  1.00 72.66           C  
ATOM   1134  OD1 ASP B 144       9.045 -68.212 -24.980  1.00 72.66           O  
ATOM   1135  OD2 ASP B 144      10.918 -68.854 -25.922  1.00 72.66           O1-
ATOM   1136  N   ALA B 145       9.074 -64.345 -28.226  1.00 69.82           N  
ATOM   1137  CA  ALA B 145       9.287 -63.035 -28.835  1.00 69.82           C  
ATOM   1138  C   ALA B 145       8.125 -62.093 -28.532  1.00 69.82           C  
ATOM   1139  O   ALA B 145       8.331 -60.902 -28.285  1.00 69.82           O  
ATOM   1140  CB  ALA B 145       9.474 -63.174 -30.344  1.00 69.82           C  
ATOM   1141  N   ALA B 146       6.945 -62.535 -28.529  1.00 68.82           N  
ATOM   1142  CA  ALA B 146       5.769 -61.733 -28.203  1.00 68.82           C  
ATOM   1143  C   ALA B 146       5.819 -61.246 -26.758  1.00 68.82           C  
ATOM   1144  O   ALA B 146       5.501 -60.088 -26.475  1.00 68.82           O  
ATOM   1145  CB  ALA B 146       4.493 -62.536 -28.446  1.00 68.82           C  
ATOM   1146  N   GLU B 147       6.219 -62.059 -25.850  1.00 69.21           N  
ATOM   1147  CA  GLU B 147       6.343 -61.690 -24.444  1.00 69.21           C  
ATOM   1148  C   GLU B 147       7.434 -60.642 -24.242  1.00 69.21           C  
ATOM   1149  O   GLU B 147       7.250 -59.683 -23.489  1.00 69.21           O  
ATOM   1150  CB  GLU B 147       6.635 -62.925 -23.587  1.00 69.21           C  
ATOM   1151  CG  GLU B 147       6.225 -62.773 -22.129  1.00 69.21           C  
ATOM   1152  CD  GLU B 147       6.209 -64.090 -21.370  1.00 69.21           C  
ATOM   1153  OE1 GLU B 147       5.870 -64.092 -20.165  1.00 69.21           O  
ATOM   1154  OE2 GLU B 147       6.541 -65.128 -21.985  1.00 69.21           O1-
ATOM   1155  N   GLU B 148       8.552 -60.838 -24.858  1.00 69.00           N  
ATOM   1156  CA  GLU B 148       9.653 -59.884 -24.762  1.00 69.00           C  
ATOM   1157  C   GLU B 148       9.265 -58.532 -25.355  1.00 69.00           C  
ATOM   1158  O   GLU B 148       9.579 -57.485 -24.785  1.00 69.00           O  
ATOM   1159  CB  GLU B 148      10.899 -60.429 -25.464  1.00 69.00           C  
ATOM   1160  CG  GLU B 148      12.199 -59.795 -24.989  1.00 69.00           C  
ATOM   1161  CD  GLU B 148      13.433 -60.399 -25.639  1.00 69.00           C  
ATOM   1162  OE1 GLU B 148      14.560 -59.935 -25.351  1.00 69.00           O  
ATOM   1163  OE2 GLU B 148      13.273 -61.343 -26.444  1.00 69.00           O1-
ATOM   1164  N   ALA B 149       8.598 -58.544 -26.418  1.00 65.66           N  
ATOM   1165  CA  ALA B 149       8.144 -57.311 -27.055  1.00 65.66           C  
ATOM   1166  C   ALA B 149       7.149 -56.569 -26.167  1.00 65.66           C  
ATOM   1167  O   ALA B 149       7.197 -55.341 -26.061  1.00 65.66           O  
ATOM   1168  CB  ALA B 149       7.516 -57.613 -28.414  1.00 65.66           C  
ATOM   1169  N   ALA B 150       6.290 -57.234 -25.506  1.00 66.87           N  
ATOM   1170  CA  ALA B 150       5.314 -56.632 -24.601  1.00 66.87           C  
ATOM   1171  C   ALA B 150       6.004 -55.969 -23.412  1.00 66.87           C  
ATOM   1172  O   ALA B 150       5.606 -54.884 -22.981  1.00 66.87           O  
ATOM   1173  CB  ALA B 150       4.319 -57.683 -24.116  1.00 66.87           C  
ATOM   1174  N   GLN B 151       7.005 -56.531 -22.881  1.00 64.49           N  
ATOM   1175  CA  GLN B 151       7.732 -55.995 -21.734  1.00 64.49           C  
ATOM   1176  C   GLN B 151       8.467 -54.710 -22.101  1.00 64.49           C  
ATOM   1177  O   GLN B 151       8.499 -53.761 -21.315  1.00 64.49           O  
ATOM   1178  CB  GLN B 151       8.720 -57.030 -21.195  1.00 64.49           C  
ATOM   1179  CG  GLN B 151       8.114 -57.987 -20.177  1.00 64.49           C  
ATOM   1180  CD  GLN B 151       9.164 -58.755 -19.396  1.00 64.49           C  
ATOM   1181  NE2 GLN B 151       8.725 -59.501 -18.388  1.00 64.49           N  
ATOM   1182  OE1 GLN B 151      10.360 -58.680 -19.697  1.00 64.49           O  
ATOM   1183  N   VAL B 152       9.065 -54.646 -23.231  1.00 64.68           N  
ATOM   1184  CA  VAL B 152       9.813 -53.479 -23.687  1.00 64.68           C  
ATOM   1185  C   VAL B 152       8.856 -52.312 -23.923  1.00 64.68           C  
ATOM   1186  O   VAL B 152       9.183 -51.162 -23.621  1.00 64.68           O  
ATOM   1187  CB  VAL B 152      10.611 -53.783 -24.974  1.00 64.68           C  
ATOM   1188  CG1 VAL B 152      11.242 -52.509 -25.532  1.00 64.68           C  
ATOM   1189  CG2 VAL B 152      11.681 -54.838 -24.701  1.00 64.68           C  
ATOM   1190  N   THR B 153       7.718 -52.593 -24.276  1.00 68.18           N  
ATOM   1191  CA  THR B 153       6.756 -51.551 -24.620  1.00 68.18           C  
ATOM   1192  C   THR B 153       6.217 -50.877 -23.362  1.00 68.18           C  
ATOM   1193  O   THR B 153       5.721 -49.750 -23.420  1.00 68.18           O  
ATOM   1194  CB  THR B 153       5.586 -52.121 -25.443  1.00 68.18           C  
ATOM   1195  CG2 THR B 153       4.889 -51.023 -26.239  1.00 68.18           C  
ATOM   1196  OG1 THR B 153       6.085 -53.111 -26.350  1.00 68.18           O  
ATOM   1197  N   ARG B 154       6.536 -51.299 -22.213  1.00 76.88           N  
ATOM   1198  CA  ARG B 154       5.955 -50.803 -20.970  1.00 76.88           C  
ATOM   1199  C   ARG B 154       6.773 -49.646 -20.406  1.00 76.88           C  
ATOM   1200  O   ARG B 154       6.397 -49.046 -19.397  1.00 76.88           O  
ATOM   1201  CB  ARG B 154       5.853 -51.926 -19.937  1.00 76.88           C  
ATOM   1202  CG  ARG B 154       4.789 -52.964 -20.257  1.00 76.88           C  
ATOM   1203  CD  ARG B 154       4.688 -54.023 -19.168  1.00 76.88           C  
ATOM   1204  NE  ARG B 154       3.810 -55.120 -19.563  1.00 76.88           N  
ATOM   1205  CZ  ARG B 154       3.511 -56.166 -18.797  1.00 76.88           C  
ATOM   1206  NH1 ARG B 154       4.016 -56.276 -17.574  1.00 76.88           N1+
ATOM   1207  NH2 ARG B 154       2.701 -57.108 -19.257  1.00 76.88           N  
ATOM   1208  N   SER B 155       7.768 -49.286 -21.037  1.00 83.67           N  
ATOM   1209  CA  SER B 155       8.577 -48.161 -20.581  1.00 83.67           C  
ATOM   1210  C   SER B 155       8.074 -46.845 -21.164  1.00 83.67           C  
ATOM   1211  O   SER B 155       7.784 -46.760 -22.359  1.00 83.67           O  
ATOM   1212  CB  SER B 155      10.045 -48.367 -20.960  1.00 83.67           C  
ATOM   1213  OG  SER B 155      10.797 -47.190 -20.718  1.00 83.67           O  
ATOM   1214  N   ALA B 156       7.962 -45.760 -20.289  1.00 89.26           N  
ATOM   1215  CA  ALA B 156       7.552 -44.437 -20.752  1.00 89.26           C  
ATOM   1216  C   ALA B 156       8.497 -43.914 -21.830  1.00 89.26           C  
ATOM   1217  O   ALA B 156       8.102 -43.103 -22.671  1.00 89.26           O  
ATOM   1218  CB  ALA B 156       7.492 -43.459 -19.581  1.00 89.26           C  
ATOM   1219  N   SER B 157       9.744 -44.425 -21.874  1.00 88.37           N  
ATOM   1220  CA  SER B 157      10.727 -44.027 -22.876  1.00 88.37           C  
ATOM   1221  C   SER B 157      10.388 -44.608 -24.245  1.00 88.37           C  
ATOM   1222  O   SER B 157      10.964 -44.203 -25.257  1.00 88.37           O  
ATOM   1223  CB  SER B 157      12.129 -44.470 -22.458  1.00 88.37           C  
ATOM   1224  OG  SER B 157      12.513 -43.845 -21.245  1.00 88.37           O  
ATOM   1225  N   ASN B 158       9.437 -45.451 -24.230  1.00 87.88           N  
ATOM   1226  CA  ASN B 158       9.071 -46.069 -25.499  1.00 87.88           C  
ATOM   1227  C   ASN B 158       7.672 -45.651 -25.944  1.00 87.88           C  
ATOM   1228  O   ASN B 158       7.218 -46.036 -27.023  1.00 87.88           O  
ATOM   1229  CB  ASN B 158       9.163 -47.593 -25.401  1.00 87.88           C  
ATOM   1230  CG  ASN B 158      10.590 -48.083 -25.250  1.00 87.88           C  
ATOM   1231  ND2 ASN B 158      10.764 -49.193 -24.541  1.00 87.88           N  
ATOM   1232  OD1 ASN B 158      11.528 -47.470 -25.766  1.00 87.88           O  
ATOM   1233  N   VAL B 159       6.986 -45.104 -25.087  1.00 89.18           N  
ATOM   1234  CA  VAL B 159       5.702 -44.525 -25.466  1.00 89.18           C  
ATOM   1235  C   VAL B 159       5.922 -43.162 -26.119  1.00 89.18           C  
ATOM   1236  O   VAL B 159       6.584 -42.293 -25.547  1.00 89.18           O  
ATOM   1237  CB  VAL B 159       4.760 -44.387 -24.249  1.00 89.18           C  
ATOM   1238  CG1 VAL B 159       3.456 -43.700 -24.651  1.00 89.18           C  
ATOM   1239  CG2 VAL B 159       4.478 -45.757 -23.635  1.00 89.18           C  
ATOM   1240  N   ILE B 160       5.325 -42.983 -27.302  1.00 88.94           N  
ATOM   1241  CA  ILE B 160       5.633 -41.792 -28.085  1.00 88.94           C  
ATOM   1242  C   ILE B 160       4.431 -40.849 -28.084  1.00 88.94           C  
ATOM   1243  O   ILE B 160       3.322 -41.247 -28.450  1.00 88.94           O  
ATOM   1244  CB  ILE B 160       6.029 -42.154 -29.534  1.00 88.94           C  
ATOM   1245  CG1 ILE B 160       7.166 -43.182 -29.535  1.00 88.94           C  
ATOM   1246  CG2 ILE B 160       6.424 -40.898 -30.316  1.00 88.94           C  
ATOM   1247  CD1 ILE B 160       8.454 -42.680 -28.897  1.00 88.94           C  
ATOM   1248  N   ASP B 161       4.595 -39.611 -27.602  1.00 91.67           N  
ATOM   1249  CA  ASP B 161       3.618 -38.531 -27.695  1.00 91.67           C  
ATOM   1250  C   ASP B 161       3.460 -38.056 -29.138  1.00 91.67           C  
ATOM   1251  O   ASP B 161       4.385 -38.181 -29.943  1.00 91.67           O  
ATOM   1252  CB  ASP B 161       4.026 -37.360 -26.798  1.00 91.67           C  
ATOM   1253  CG  ASP B 161       3.034 -36.211 -26.835  1.00 91.67           C  
ATOM   1254  OD1 ASP B 161       3.293 -35.203 -27.528  1.00 91.67           O  
ATOM   1255  OD2 ASP B 161       1.985 -36.313 -26.163  1.00 91.67           O1-
ATOM   1256  N   SER B 162       2.351 -37.478 -29.472  1.00 89.43           N  
ATOM   1257  CA  SER B 162       2.081 -37.028 -30.834  1.00 89.43           C  
ATOM   1258  C   SER B 162       3.092 -35.978 -31.280  1.00 89.43           C  
ATOM   1259  O   SER B 162       3.252 -35.732 -32.478  1.00 89.43           O  
ATOM   1260  CB  SER B 162       0.664 -36.462 -30.941  1.00 89.43           C  
ATOM   1261  OG  SER B 162       0.511 -35.329 -30.103  1.00 89.43           O  
ATOM   1262  N   SER B 163       3.721 -35.338 -30.389  1.00 90.44           N  
ATOM   1263  CA  SER B 163       4.735 -34.338 -30.709  1.00 90.44           C  
ATOM   1264  C   SER B 163       6.027 -34.994 -31.185  1.00 90.44           C  
ATOM   1265  O   SER B 163       6.911 -34.321 -31.718  1.00 90.44           O  
ATOM   1266  CB  SER B 163       5.020 -33.455 -29.494  1.00 90.44           C  
ATOM   1267  OG  SER B 163       5.638 -34.203 -28.461  1.00 90.44           O  
ATOM   1268  N   GLY B 164       6.205 -36.287 -31.044  1.00 90.00           N  
ATOM   1269  CA  GLY B 164       7.385 -37.012 -31.487  1.00 90.00           C  
ATOM   1270  C   GLY B 164       8.348 -37.329 -30.359  1.00 90.00           C  
ATOM   1271  O   GLY B 164       9.274 -38.125 -30.531  1.00 90.00           O  
ATOM   1272  N   VAL B 165       8.142 -36.739 -29.242  1.00 91.52           N  
ATOM   1273  CA  VAL B 165       9.013 -37.035 -28.110  1.00 91.52           C  
ATOM   1274  C   VAL B 165       8.434 -38.194 -27.301  1.00 91.52           C  
ATOM   1275  O   VAL B 165       7.274 -38.569 -27.486  1.00 91.52           O  
ATOM   1276  CB  VAL B 165       9.206 -35.798 -27.204  1.00 91.52           C  
ATOM   1277  CG1 VAL B 165       9.928 -34.683 -27.960  1.00 91.52           C  
ATOM   1278  CG2 VAL B 165       7.859 -35.306 -26.679  1.00 91.52           C  
ATOM   1279  N   THR B 166       9.227 -38.807 -26.486  1.00 92.03           N  
ATOM   1280  CA  THR B 166       8.761 -39.915 -25.659  1.00 92.03           C  
ATOM   1281  C   THR B 166       7.947 -39.402 -24.475  1.00 92.03           C  
ATOM   1282  O   THR B 166       8.060 -38.234 -24.097  1.00 92.03           O  
ATOM   1283  CB  THR B 166       9.939 -40.764 -25.147  1.00 92.03           C  
ATOM   1284  CG2 THR B 166      10.832 -41.217 -26.297  1.00 92.03           C  
ATOM   1285  OG1 THR B 166      10.718 -39.986 -24.230  1.00 92.03           O  
ATOM   1286  N   GLN B 167       7.116 -40.297 -23.988  1.00 92.87           N  
ATOM   1287  CA  GLN B 167       6.361 -39.960 -22.786  1.00 92.87           C  
ATOM   1288  C   GLN B 167       7.295 -39.629 -21.625  1.00 92.87           C  
ATOM   1289  O   GLN B 167       6.979 -38.777 -20.792  1.00 92.87           O  
ATOM   1290  CB  GLN B 167       5.427 -41.108 -22.398  1.00 92.87           C  
ATOM   1291  CG  GLN B 167       4.480 -40.770 -21.255  1.00 92.87           C  
ATOM   1292  CD  GLN B 167       3.549 -39.618 -21.585  1.00 92.87           C  
ATOM   1293  NE2 GLN B 167       3.395 -38.692 -20.645  1.00 92.87           N  
ATOM   1294  OE1 GLN B 167       2.973 -39.561 -22.676  1.00 92.87           O  
ATOM   1295  N   GLN B 168       8.455 -40.242 -21.552  1.00 92.88           N  
ATOM   1296  CA  GLN B 168       9.422 -39.936 -20.503  1.00 92.88           C  
ATOM   1297  C   GLN B 168       9.849 -38.472 -20.559  1.00 92.88           C  
ATOM   1298  O   GLN B 168       9.979 -37.818 -19.523  1.00 92.88           O  
ATOM   1299  CB  GLN B 168      10.646 -40.845 -20.619  1.00 92.88           C  
ATOM   1300  CG  GLN B 168      11.589 -40.763 -19.426  1.00 92.88           C  
ATOM   1301  CD  GLN B 168      10.939 -41.219 -18.133  1.00 92.88           C  
ATOM   1302  NE2 GLN B 168      11.041 -40.395 -17.095  1.00 92.88           N  
ATOM   1303  OE1 GLN B 168      10.351 -42.303 -18.067  1.00 92.88           O  
ATOM   1304  N   VAL B 169      10.041 -37.940 -21.735  1.00 92.59           N  
ATOM   1305  CA  VAL B 169      10.417 -36.541 -21.903  1.00 92.59           C  
ATOM   1306  C   VAL B 169       9.264 -35.640 -21.465  1.00 92.59           C  
ATOM   1307  O   VAL B 169       9.484 -34.603 -20.834  1.00 92.59           O  
ATOM   1308  CB  VAL B 169      10.809 -36.230 -23.365  1.00 92.59           C  
ATOM   1309  CG1 VAL B 169      10.964 -34.725 -23.575  1.00 92.59           C  
ATOM   1310  CG2 VAL B 169      12.099 -36.960 -23.737  1.00 92.59           C  
ATOM   1311  N   ILE B 170       8.044 -36.028 -21.799  1.00 93.62           N  
ATOM   1312  CA  ILE B 170       6.874 -35.274 -21.364  1.00 93.62           C  
ATOM   1313  C   ILE B 170       6.806 -35.261 -19.839  1.00 93.62           C  
ATOM   1314  O   ILE B 170       6.539 -34.221 -19.232  1.00 93.62           O  
ATOM   1315  CB  ILE B 170       5.572 -35.862 -21.953  1.00 93.62           C  
ATOM   1316  CG1 ILE B 170       5.585 -35.760 -23.483  1.00 93.62           C  
ATOM   1317  CG2 ILE B 170       4.346 -35.154 -21.368  1.00 93.62           C  
ATOM   1318  CD1 ILE B 170       5.520 -34.333 -24.009  1.00 93.62           C  
ATOM   1319  N   ASN B 171       7.105 -36.379 -19.240  1.00 92.62           N  
ATOM   1320  CA  ASN B 171       7.086 -36.490 -17.786  1.00 92.62           C  
ATOM   1321  C   ASN B 171       8.160 -35.617 -17.143  1.00 92.62           C  
ATOM   1322  O   ASN B 171       7.921 -34.994 -16.107  1.00 92.62           O  
ATOM   1323  CB  ASN B 171       7.261 -37.949 -17.356  1.00 92.62           C  
ATOM   1324  CG  ASN B 171       6.065 -38.809 -17.712  1.00 92.62           C  
ATOM   1325  ND2 ASN B 171       6.238 -40.124 -17.642  1.00 92.62           N  
ATOM   1326  OD1 ASN B 171       4.994 -38.297 -18.048  1.00 92.62           O  
ATOM   1327  N   ASN B 172       9.355 -35.575 -17.753  1.00 90.67           N  
ATOM   1328  CA  ASN B 172      10.512 -34.938 -17.134  1.00 90.67           C  
ATOM   1329  C   ASN B 172      10.598 -33.458 -17.496  1.00 90.67           C  
ATOM   1330  O   ASN B 172      11.191 -32.668 -16.760  1.00 90.67           O  
ATOM   1331  CB  ASN B 172      11.800 -35.658 -17.535  1.00 90.67           C  
ATOM   1332  CG  ASN B 172      11.941 -37.015 -16.874  1.00 90.67           C  
ATOM   1333  ND2 ASN B 172      13.091 -37.651 -17.063  1.00 90.67           N  
ATOM   1334  OD1 ASN B 172      11.023 -37.489 -16.199  1.00 90.67           O  
ATOM   1335  N   GLY B 173      10.064 -33.064 -18.662  1.00 92.30           N  
ATOM   1336  CA  GLY B 173      10.256 -31.715 -19.170  1.00 92.30           C  
ATOM   1337  C   GLY B 173      11.621 -31.502 -19.797  1.00 92.30           C  
ATOM   1338  O   GLY B 173      12.410 -32.442 -19.912  1.00 92.30           O  
ATOM   1339  N   VAL B 174      11.874 -30.260 -20.284  1.00 93.41           N  
ATOM   1340  CA  VAL B 174      13.156 -29.883 -20.871  1.00 93.41           C  
ATOM   1341  C   VAL B 174      13.817 -28.803 -20.018  1.00 93.41           C  
ATOM   1342  O   VAL B 174      13.191 -28.249 -19.112  1.00 93.41           O  
ATOM   1343  CB  VAL B 174      12.991 -29.388 -22.325  1.00 93.41           C  
ATOM   1344  CG1 VAL B 174      12.472 -30.510 -23.223  1.00 93.41           C  
ATOM   1345  CG2 VAL B 174      12.053 -28.183 -22.374  1.00 93.41           C  
ATOM   1346  N   VAL B 175      15.078 -28.579 -20.295  1.00 93.05           N  
ATOM   1347  CA  VAL B 175      15.852 -27.726 -19.398  1.00 93.05           C  
ATOM   1348  C   VAL B 175      15.697 -26.264 -19.813  1.00 93.05           C  
ATOM   1349  O   VAL B 175      15.284 -25.425 -19.010  1.00 93.05           O  
ATOM   1350  CB  VAL B 175      17.345 -28.121 -19.387  1.00 93.05           C  
ATOM   1351  CG1 VAL B 175      18.162 -27.123 -18.568  1.00 93.05           C  
ATOM   1352  CG2 VAL B 175      17.518 -29.536 -18.838  1.00 93.05           C  
ATOM   1353  N   ASN B 176      15.998 -25.942 -21.124  1.00 93.31           N  
ATOM   1354  CA  ASN B 176      15.993 -24.566 -21.609  1.00 93.31           C  
ATOM   1355  C   ASN B 176      14.796 -24.296 -22.516  1.00 93.31           C  
ATOM   1356  O   ASN B 176      14.261 -25.216 -23.136  1.00 93.31           O  
ATOM   1357  CB  ASN B 176      17.298 -24.252 -22.345  1.00 93.31           C  
ATOM   1358  CG  ASN B 176      18.525 -24.496 -21.488  1.00 93.31           C  
ATOM   1359  ND2 ASN B 176      19.412 -25.364 -21.957  1.00 93.31           N  
ATOM   1360  OD1 ASN B 176      18.673 -23.908 -20.413  1.00 93.31           O  
ATOM   1361  N   VAL B 177      14.434 -23.104 -22.644  1.00 93.92           N  
ATOM   1362  CA  VAL B 177      13.331 -22.700 -23.510  1.00 93.92           C  
ATOM   1363  C   VAL B 177      13.668 -23.023 -24.963  1.00 93.92           C  
ATOM   1364  O   VAL B 177      12.801 -23.451 -25.728  1.00 93.92           O  
ATOM   1365  CB  VAL B 177      13.013 -21.195 -23.359  1.00 93.92           C  
ATOM   1366  CG1 VAL B 177      11.940 -20.767 -24.358  1.00 93.92           C  
ATOM   1367  CG2 VAL B 177      12.571 -20.884 -21.930  1.00 93.92           C  
ATOM   1368  N   SER B 178      14.922 -22.884 -25.268  1.00 92.99           N  
ATOM   1369  CA  SER B 178      15.356 -23.131 -26.639  1.00 92.99           C  
ATOM   1370  C   SER B 178      15.178 -24.597 -27.021  1.00 92.99           C  
ATOM   1371  O   SER B 178      15.135 -24.935 -28.205  1.00 92.99           O  
ATOM   1372  CB  SER B 178      16.818 -22.722 -26.821  1.00 92.99           C  
ATOM   1373  OG  SER B 178      17.652 -23.420 -25.912  1.00 92.99           O  
ATOM   1374  N   ASP B 179      15.049 -25.466 -26.054  1.00 94.62           N  
ATOM   1375  CA  ASP B 179      14.876 -26.890 -26.323  1.00 94.62           C  
ATOM   1376  C   ASP B 179      13.520 -27.166 -26.968  1.00 94.62           C  
ATOM   1377  O   ASP B 179      13.330 -28.203 -27.607  1.00 94.62           O  
ATOM   1378  CB  ASP B 179      15.019 -27.702 -25.033  1.00 94.62           C  
ATOM   1379  CG  ASP B 179      16.419 -27.640 -24.447  1.00 94.62           C  
ATOM   1380  OD1 ASP B 179      17.380 -27.351 -25.192  1.00 94.62           O  
ATOM   1381  OD2 ASP B 179      16.562 -27.885 -23.229  1.00 94.62           O1-
ATOM   1382  N   LEU B 180      12.632 -26.305 -26.857  1.00 93.83           N  
ATOM   1383  CA  LEU B 180      11.310 -26.462 -27.454  1.00 93.83           C  
ATOM   1384  C   LEU B 180      11.403 -26.510 -28.976  1.00 93.83           C  
ATOM   1385  O   LEU B 180      10.586 -27.160 -29.631  1.00 93.83           O  
ATOM   1386  CB  LEU B 180      10.389 -25.318 -27.023  1.00 93.83           C  
ATOM   1387  CG  LEU B 180      10.023 -25.265 -25.539  1.00 93.83           C  
ATOM   1388  CD1 LEU B 180       9.288 -23.968 -25.220  1.00 93.83           C  
ATOM   1389  CD2 LEU B 180       9.176 -26.474 -25.153  1.00 93.83           C  
ATOM   1390  N   LEU B 181      12.383 -25.820 -29.435  1.00 93.26           N  
ATOM   1391  CA  LEU B 181      12.538 -25.740 -30.883  1.00 93.26           C  
ATOM   1392  C   LEU B 181      13.042 -27.063 -31.450  1.00 93.26           C  
ATOM   1393  O   LEU B 181      12.943 -27.306 -32.655  1.00 93.26           O  
ATOM   1394  CB  LEU B 181      13.501 -24.611 -31.259  1.00 93.26           C  
ATOM   1395  CG  LEU B 181      13.031 -23.189 -30.949  1.00 93.26           C  
ATOM   1396  CD1 LEU B 181      14.156 -22.191 -31.205  1.00 93.26           C  
ATOM   1397  CD2 LEU B 181      11.801 -22.839 -31.778  1.00 93.26           C  
ATOM   1398  N   SER B 182      13.566 -27.900 -30.593  1.00 92.51           N  
ATOM   1399  CA  SER B 182      14.108 -29.181 -31.033  1.00 92.51           C  
ATOM   1400  C   SER B 182      13.027 -30.256 -31.066  1.00 92.51           C  
ATOM   1401  O   SER B 182      13.283 -31.389 -31.479  1.00 92.51           O  
ATOM   1402  CB  SER B 182      15.250 -29.623 -30.118  1.00 92.51           C  
ATOM   1403  OG  SER B 182      14.817 -29.693 -28.770  1.00 92.51           O  
ATOM   1404  N   ILE B 183      11.910 -29.923 -30.641  1.00 92.61           N  
ATOM   1405  CA  ILE B 183      10.807 -30.875 -30.711  1.00 92.61           C  
ATOM   1406  C   ILE B 183      10.348 -31.027 -32.160  1.00 92.61           C  
ATOM   1407  O   ILE B 183       9.904 -30.059 -32.782  1.00 92.61           O  
ATOM   1408  CB  ILE B 183       9.624 -30.438 -29.818  1.00 92.61           C  
ATOM   1409  CG1 ILE B 183      10.060 -30.375 -28.349  1.00 92.61           C  
ATOM   1410  CG2 ILE B 183       8.434 -31.385 -29.996  1.00 92.61           C  
ATOM   1411  CD1 ILE B 183       9.022 -29.758 -27.422  1.00 92.61           C  
ATOM   1412  N   SER B 184      10.329 -32.191 -32.702  1.00 88.94           N  
ATOM   1413  CA  SER B 184      10.303 -32.460 -34.136  1.00 88.94           C  
ATOM   1414  C   SER B 184       8.899 -32.292 -34.706  1.00 88.94           C  
ATOM   1415  O   SER B 184       8.725 -31.720 -35.784  1.00 88.94           O  
ATOM   1416  CB  SER B 184      10.814 -33.872 -34.426  1.00 88.94           C  
ATOM   1417  OG  SER B 184      10.209 -34.814 -33.557  1.00 88.94           O  
ATOM   1418  N   GLU B 185       7.814 -32.738 -34.040  1.00 91.49           N  
ATOM   1419  CA  GLU B 185       6.468 -32.689 -34.603  1.00 91.49           C  
ATOM   1420  C   GLU B 185       5.460 -32.175 -33.579  1.00 91.49           C  
ATOM   1421  O   GLU B 185       4.456 -32.835 -33.303  1.00 91.49           O  
ATOM   1422  CB  GLU B 185       6.045 -34.071 -35.109  1.00 91.49           C  
ATOM   1423  CG  GLU B 185       6.945 -34.626 -36.204  1.00 91.49           C  
ATOM   1424  CD  GLU B 185       6.494 -35.983 -36.720  1.00 91.49           C  
ATOM   1425  OE1 GLU B 185       7.147 -36.532 -37.636  1.00 91.49           O  
ATOM   1426  OE2 GLU B 185       5.478 -36.501 -36.205  1.00 91.49           O1-
ATOM   1427  N   PRO B 186       5.759 -31.044 -33.097  1.00 91.45           N  
ATOM   1428  CA  PRO B 186       4.750 -30.503 -32.183  1.00 91.45           C  
ATOM   1429  C   PRO B 186       3.410 -30.247 -32.868  1.00 91.45           C  
ATOM   1430  O   PRO B 186       3.370 -29.954 -34.066  1.00 91.45           O  
ATOM   1431  CB  PRO B 186       5.377 -29.192 -31.702  1.00 91.45           C  
ATOM   1432  CG  PRO B 186       6.257 -28.754 -32.827  1.00 91.45           C  
ATOM   1433  CD  PRO B 186       6.771 -29.974 -33.535  1.00 91.45           C  
ATOM   1434  N   ALA B 187       2.302 -30.501 -32.247  1.00 89.03           N  
ATOM   1435  CA  ALA B 187       0.951 -30.285 -32.759  1.00 89.03           C  
ATOM   1436  C   ALA B 187       0.156 -29.365 -31.837  1.00 89.03           C  
ATOM   1437  O   ALA B 187       0.685 -28.866 -30.841  1.00 89.03           O  
ATOM   1438  CB  ALA B 187       0.227 -31.619 -32.929  1.00 89.03           C  
ATOM   1439  N   LEU B 188      -1.050 -29.064 -32.280  1.00 88.95           N  
ATOM   1440  CA  LEU B 188      -1.924 -28.199 -31.495  1.00 88.95           C  
ATOM   1441  C   LEU B 188      -2.095 -28.739 -30.079  1.00 88.95           C  
ATOM   1442  O   LEU B 188      -2.413 -29.916 -29.893  1.00 88.95           O  
ATOM   1443  CB  LEU B 188      -3.291 -28.063 -32.170  1.00 88.95           C  
ATOM   1444  CG  LEU B 188      -4.357 -27.289 -31.394  1.00 88.95           C  
ATOM   1445  CD1 LEU B 188      -3.951 -25.826 -31.252  1.00 88.95           C  
ATOM   1446  CD2 LEU B 188      -5.712 -27.409 -32.082  1.00 88.95           C  
ATOM   1447  N   ASN B 189      -1.793 -27.903 -29.080  1.00 89.62           N  
ATOM   1448  CA  ASN B 189      -1.998 -28.153 -27.657  1.00 89.62           C  
ATOM   1449  C   ASN B 189      -0.939 -29.097 -27.096  1.00 89.62           C  
ATOM   1450  O   ASN B 189      -1.104 -29.642 -26.003  1.00 89.62           O  
ATOM   1451  CB  ASN B 189      -3.398 -28.718 -27.408  1.00 89.62           C  
ATOM   1452  CG  ASN B 189      -4.490 -27.688 -27.624  1.00 89.62           C  
ATOM   1453  ND2 ASN B 189      -5.681 -28.153 -27.982  1.00 89.62           N  
ATOM   1454  OD1 ASN B 189      -4.264 -26.485 -27.471  1.00 89.62           O  
ATOM   1455  N   SER B 190       0.101 -29.386 -27.878  1.00 92.75           N  
ATOM   1456  CA  SER B 190       1.262 -30.014 -27.255  1.00 92.75           C  
ATOM   1457  C   SER B 190       1.803 -29.163 -26.111  1.00 92.75           C  
ATOM   1458  O   SER B 190       1.917 -27.942 -26.238  1.00 92.75           O  
ATOM   1459  CB  SER B 190       2.363 -30.251 -28.289  1.00 92.75           C  
ATOM   1460  OG  SER B 190       1.937 -31.177 -29.274  1.00 92.75           O  
ATOM   1461  N   ARG B 191       2.050 -29.808 -25.016  1.00 95.41           N  
ATOM   1462  CA  ARG B 191       2.531 -29.073 -23.850  1.00 95.41           C  
ATOM   1463  C   ARG B 191       3.872 -29.621 -23.372  1.00 95.41           C  
ATOM   1464  O   ARG B 191       4.136 -30.819 -23.488  1.00 95.41           O  
ATOM   1465  CB  ARG B 191       1.506 -29.134 -22.716  1.00 95.41           C  
ATOM   1466  CG  ARG B 191       0.149 -28.553 -23.080  1.00 95.41           C  
ATOM   1467  CD  ARG B 191      -0.802 -28.554 -21.891  1.00 95.41           C  
ATOM   1468  NE  ARG B 191      -0.372 -27.618 -20.856  1.00 95.41           N  
ATOM   1469  CZ  ARG B 191      -0.209 -27.929 -19.573  1.00 95.41           C  
ATOM   1470  NH1 ARG B 191      -0.439 -29.164 -19.140  1.00 95.41           N1+
ATOM   1471  NH2 ARG B 191       0.186 -27.000 -18.716  1.00 95.41           N  
ATOM   1472  N   MET B 192       4.748 -28.782 -22.910  1.00 95.42           N  
ATOM   1473  CA  MET B 192       6.067 -29.153 -22.407  1.00 95.42           C  
ATOM   1474  C   MET B 192       6.474 -28.261 -21.238  1.00 95.42           C  
ATOM   1475  O   MET B 192       6.288 -27.044 -21.286  1.00 95.42           O  
ATOM   1476  CB  MET B 192       7.112 -29.065 -23.520  1.00 95.42           C  
ATOM   1477  CG  MET B 192       8.493 -29.548 -23.104  1.00 95.42           C  
ATOM   1478  SD  MET B 192       8.498 -31.311 -22.598  1.00 95.42           S  
ATOM   1479  CE  MET B 192       8.063 -32.098 -24.175  1.00 95.42           C  
ATOM   1480  N   TYR B 193       6.939 -28.888 -20.109  1.00 95.18           N  
ATOM   1481  CA  TYR B 193       7.461 -28.149 -18.964  1.00 95.18           C  
ATOM   1482  C   TYR B 193       8.911 -27.741 -19.194  1.00 95.18           C  
ATOM   1483  O   TYR B 193       9.716 -28.535 -19.687  1.00 95.18           O  
ATOM   1484  CB  TYR B 193       7.351 -28.988 -17.687  1.00 95.18           C  
ATOM   1485  CG  TYR B 193       7.841 -28.277 -16.450  1.00 95.18           C  
ATOM   1486  CD1 TYR B 193       9.077 -28.588 -15.887  1.00 95.18           C  
ATOM   1487  CD2 TYR B 193       7.070 -27.294 -15.840  1.00 95.18           C  
ATOM   1488  CE1 TYR B 193       9.532 -27.937 -14.745  1.00 95.18           C  
ATOM   1489  CE2 TYR B 193       7.515 -26.636 -14.698  1.00 95.18           C  
ATOM   1490  CZ  TYR B 193       8.746 -26.964 -14.159  1.00 95.18           C  
ATOM   1491  OH  TYR B 193       9.191 -26.316 -13.029  1.00 95.18           O  
ATOM   1492  N   VAL B 194       9.258 -26.524 -18.891  1.00 94.77           N  
ATOM   1493  CA  VAL B 194      10.616 -26.012 -19.043  1.00 94.77           C  
ATOM   1494  C   VAL B 194      11.182 -25.633 -17.677  1.00 94.77           C  
ATOM   1495  O   VAL B 194      10.643 -24.758 -16.995  1.00 94.77           O  
ATOM   1496  CB  VAL B 194      10.660 -24.795 -19.994  1.00 94.77           C  
ATOM   1497  CG1 VAL B 194      12.081 -24.245 -20.102  1.00 94.77           C  
ATOM   1498  CG2 VAL B 194      10.125 -25.176 -21.374  1.00 94.77           C  
ATOM   1499  N   HIS B 195      12.339 -26.179 -17.327  1.00 92.73           N  
ATOM   1500  CA  HIS B 195      12.935 -26.020 -16.005  1.00 92.73           C  
ATOM   1501  C   HIS B 195      13.484 -24.610 -15.814  1.00 92.73           C  
ATOM   1502  O   HIS B 195      13.345 -24.027 -14.736  1.00 92.73           O  
ATOM   1503  CB  HIS B 195      14.047 -27.049 -15.792  1.00 92.73           C  
ATOM   1504  CG  HIS B 195      13.543 -28.442 -15.582  1.00 92.73           C  
ATOM   1505  CD2 HIS B 195      13.365 -29.464 -16.452  1.00 92.73           C  
ATOM   1506  ND1 HIS B 195      13.152 -28.913 -14.347  1.00 92.73           N  
ATOM   1507  CE1 HIS B 195      12.755 -30.168 -14.467  1.00 92.73           C  
ATOM   1508  NE2 HIS B 195      12.874 -30.526 -15.734  1.00 92.73           N  
ATOM   1509  N   ALA B 196      14.007 -23.980 -16.832  1.00 91.47           N  
ATOM   1510  CA  ALA B 196      14.664 -22.679 -16.735  1.00 91.47           C  
ATOM   1511  C   ALA B 196      13.689 -21.606 -16.259  1.00 91.47           C  
ATOM   1512  O   ALA B 196      14.073 -20.690 -15.528  1.00 91.47           O  
ATOM   1513  CB  ALA B 196      15.267 -22.286 -18.082  1.00 91.47           C  
ATOM   1514  N   THR B 197      12.412 -21.752 -16.636  1.00 91.29           N  
ATOM   1515  CA  THR B 197      11.414 -20.758 -16.258  1.00 91.29           C  
ATOM   1516  C   THR B 197      10.420 -21.342 -15.258  1.00 91.29           C  
ATOM   1517  O   THR B 197       9.510 -20.647 -14.801  1.00 91.29           O  
ATOM   1518  CB  THR B 197      10.656 -20.231 -17.491  1.00 91.29           C  
ATOM   1519  CG2 THR B 197      11.589 -19.467 -18.425  1.00 91.29           C  
ATOM   1520  OG1 THR B 197      10.085 -21.336 -18.202  1.00 91.29           O  
ATOM   1521  N   SER B 198      10.595 -22.738 -14.997  1.00 93.15           N  
ATOM   1522  CA  SER B 198       9.651 -23.465 -14.155  1.00 93.15           C  
ATOM   1523  C   SER B 198       8.214 -23.243 -14.616  1.00 93.15           C  
ATOM   1524  O   SER B 198       7.338 -22.931 -13.808  1.00 93.15           O  
ATOM   1525  CB  SER B 198       9.797 -23.039 -12.694  1.00 93.15           C  
ATOM   1526  OG  SER B 198      11.078 -23.385 -12.194  1.00 93.15           O  
ATOM   1527  N   SER B 199       8.015 -23.407 -15.948  1.00 94.06           N  
ATOM   1528  CA  SER B 199       6.704 -23.133 -16.528  1.00 94.06           C  
ATOM   1529  C   SER B 199       6.380 -24.115 -17.648  1.00 94.06           C  
ATOM   1530  O   SER B 199       7.282 -24.717 -18.234  1.00 94.06           O  
ATOM   1531  CB  SER B 199       6.642 -21.701 -17.059  1.00 94.06           C  
ATOM   1532  OG  SER B 199       6.900 -20.768 -16.024  1.00 94.06           O  
ATOM   1533  N   TRP B 200       5.075 -24.165 -17.856  1.00 96.09           N  
ATOM   1534  CA  TRP B 200       4.618 -24.968 -18.985  1.00 96.09           C  
ATOM   1535  C   TRP B 200       4.403 -24.099 -20.220  1.00 96.09           C  
ATOM   1536  O   TRP B 200       4.044 -22.925 -20.106  1.00 96.09           O  
ATOM   1537  CB  TRP B 200       3.323 -25.705 -18.633  1.00 96.09           C  
ATOM   1538  CG  TRP B 200       3.517 -26.869 -17.708  1.00 96.09           C  
ATOM   1539  CD1 TRP B 200       3.553 -26.839 -16.342  1.00 96.09           C  
ATOM   1540  CD2 TRP B 200       3.706 -28.237 -18.084  1.00 96.09           C  
ATOM   1541  CE2 TRP B 200       3.850 -28.982 -16.893  1.00 96.09           C  
ATOM   1542  CE3 TRP B 200       3.767 -28.905 -19.315  1.00 96.09           C  
ATOM   1543  NE1 TRP B 200       3.753 -28.106 -15.845  1.00 96.09           N  
ATOM   1544  CZ2 TRP B 200       4.051 -30.364 -16.897  1.00 96.09           C  
ATOM   1545  CZ3 TRP B 200       3.967 -30.281 -19.316  1.00 96.09           C  
ATOM   1546  CH2 TRP B 200       4.107 -30.993 -18.114  1.00 96.09           C  
ATOM   1547  N   TYR B 201       4.669 -24.679 -21.285  1.00 96.05           N  
ATOM   1548  CA  TYR B 201       4.455 -24.063 -22.590  1.00 96.05           C  
ATOM   1549  C   TYR B 201       3.494 -24.892 -23.434  1.00 96.05           C  
ATOM   1550  O   TYR B 201       3.483 -26.123 -23.345  1.00 96.05           O  
ATOM   1551  CB  TYR B 201       5.786 -23.894 -23.329  1.00 96.05           C  
ATOM   1552  CG  TYR B 201       6.710 -22.886 -22.691  1.00 96.05           C  
ATOM   1553  CD1 TYR B 201       6.944 -21.650 -23.290  1.00 96.05           C  
ATOM   1554  CD2 TYR B 201       7.353 -23.167 -21.490  1.00 96.05           C  
ATOM   1555  CE1 TYR B 201       7.797 -20.718 -22.707  1.00 96.05           C  
ATOM   1556  CE2 TYR B 201       8.207 -22.242 -20.898  1.00 96.05           C  
ATOM   1557  CZ  TYR B 201       8.422 -21.023 -21.513  1.00 96.05           C  
ATOM   1558  OH  TYR B 201       9.267 -20.104 -20.931  1.00 96.05           O  
ATOM   1559  N   THR B 202       2.737 -24.242 -24.273  1.00 96.65           N  
ATOM   1560  CA  THR B 202       1.795 -24.904 -25.169  1.00 96.65           C  
ATOM   1561  C   THR B 202       2.044 -24.491 -26.617  1.00 96.65           C  
ATOM   1562  O   THR B 202       2.268 -23.313 -26.902  1.00 96.65           O  
ATOM   1563  CB  THR B 202       0.339 -24.583 -24.784  1.00 96.65           C  
ATOM   1564  CG2 THR B 202      -0.644 -25.280 -25.719  1.00 96.65           C  
ATOM   1565  OG1 THR B 202       0.097 -25.021 -23.442  1.00 96.65           O  
ATOM   1566  N   PHE B 203       2.000 -25.460 -27.467  1.00 95.69           N  
ATOM   1567  CA  PHE B 203       2.208 -25.213 -28.888  1.00 95.69           C  
ATOM   1568  C   PHE B 203       0.909 -24.783 -29.559  1.00 95.69           C  
ATOM   1569  O   PHE B 203      -0.114 -25.458 -29.432  1.00 95.69           O  
ATOM   1570  CB  PHE B 203       2.765 -26.464 -29.576  1.00 95.69           C  
ATOM   1571  CG  PHE B 203       3.142 -26.247 -31.017  1.00 95.69           C  
ATOM   1572  CD1 PHE B 203       2.282 -26.630 -32.040  1.00 95.69           C  
ATOM   1573  CD2 PHE B 203       4.355 -25.659 -31.349  1.00 95.69           C  
ATOM   1574  CE1 PHE B 203       2.628 -26.431 -33.374  1.00 95.69           C  
ATOM   1575  CE2 PHE B 203       4.708 -25.457 -32.681  1.00 95.69           C  
ATOM   1576  CZ  PHE B 203       3.843 -25.844 -33.692  1.00 95.69           C  
ATOM   1577  N   LYS B 204       0.942 -23.676 -30.176  1.00 94.74           N  
ATOM   1578  CA  LYS B 204      -0.195 -23.096 -30.886  1.00 94.74           C  
ATOM   1579  C   LYS B 204       0.170 -22.762 -32.329  1.00 94.74           C  
ATOM   1580  O   LYS B 204       0.695 -21.682 -32.608  1.00 94.74           O  
ATOM   1581  CB  LYS B 204      -0.693 -21.842 -30.167  1.00 94.74           C  
ATOM   1582  CG  LYS B 204      -1.101 -22.077 -28.721  1.00 94.74           C  
ATOM   1583  CD  LYS B 204      -1.471 -20.774 -28.025  1.00 94.74           C  
ATOM   1584  CE  LYS B 204      -1.712 -20.983 -26.536  1.00 94.74           C  
ATOM   1585  NZ  LYS B 204      -1.975 -19.692 -25.831  1.00 94.74           N1+
ATOM   1586  N   PRO B 205      -0.249 -23.573 -33.230  1.00 93.33           N  
ATOM   1587  CA  PRO B 205       0.145 -23.364 -34.625  1.00 93.33           C  
ATOM   1588  C   PRO B 205      -0.310 -22.012 -35.171  1.00 93.33           C  
ATOM   1589  O   PRO B 205       0.327 -21.459 -36.071  1.00 93.33           O  
ATOM   1590  CB  PRO B 205      -0.547 -24.512 -35.364  1.00 93.33           C  
ATOM   1591  CG  PRO B 205      -0.925 -25.483 -34.291  1.00 93.33           C  
ATOM   1592  CD  PRO B 205      -0.959 -24.754 -32.979  1.00 93.33           C  
ATOM   1593  N   SER B 206      -1.318 -21.403 -34.705  1.00 92.76           N  
ATOM   1594  CA  SER B 206      -1.868 -20.152 -35.218  1.00 92.76           C  
ATOM   1595  C   SER B 206      -1.318 -18.952 -34.454  1.00 92.76           C  
ATOM   1596  O   SER B 206      -1.750 -17.819 -34.674  1.00 92.76           O  
ATOM   1597  CB  SER B 206      -3.395 -20.163 -35.137  1.00 92.76           C  
ATOM   1598  OG  SER B 206      -3.826 -20.330 -33.797  1.00 92.76           O  
ATOM   1599  N   LEU B 207      -0.418 -19.205 -33.558  1.00 92.92           N  
ATOM   1600  CA  LEU B 207       0.161 -18.120 -32.773  1.00 92.92           C  
ATOM   1601  C   LEU B 207       0.824 -17.087 -33.679  1.00 92.92           C  
ATOM   1602  O   LEU B 207       1.619 -17.441 -34.552  1.00 92.92           O  
ATOM   1603  CB  LEU B 207       1.181 -18.667 -31.771  1.00 92.92           C  
ATOM   1604  CG  LEU B 207       1.787 -17.654 -30.799  1.00 92.92           C  
ATOM   1605  CD1 LEU B 207       0.716 -17.121 -29.853  1.00 92.92           C  
ATOM   1606  CD2 LEU B 207       2.934 -18.284 -30.016  1.00 92.92           C  
ATOM   1607  N   THR B 208       0.446 -15.802 -33.542  1.00 91.25           N  
ATOM   1608  CA  THR B 208       0.977 -14.736 -34.384  1.00 91.25           C  
ATOM   1609  C   THR B 208       2.000 -13.901 -33.620  1.00 91.25           C  
ATOM   1610  O   THR B 208       2.768 -13.147 -34.221  1.00 91.25           O  
ATOM   1611  CB  THR B 208      -0.148 -13.824 -34.907  1.00 91.25           C  
ATOM   1612  CG2 THR B 208      -1.116 -14.598 -35.796  1.00 91.25           C  
ATOM   1613  OG1 THR B 208      -0.869 -13.280 -33.794  1.00 91.25           O  
ATOM   1614  N   ALA B 209       2.030 -14.113 -32.359  1.00 90.39           N  
ATOM   1615  CA  ALA B 209       2.984 -13.350 -31.559  1.00 90.39           C  
ATOM   1616  C   ALA B 209       4.420 -13.662 -31.972  1.00 90.39           C  
ATOM   1617  O   ALA B 209       4.750 -14.813 -32.271  1.00 90.39           O  
ATOM   1618  CB  ALA B 209       2.786 -13.642 -30.074  1.00 90.39           C  
ATOM   1619  N   GLU B 210       5.284 -12.622 -31.989  1.00 90.54           N  
ATOM   1620  CA  GLU B 210       6.682 -12.796 -32.371  1.00 90.54           C  
ATOM   1621  C   GLU B 210       7.477 -13.480 -31.263  1.00 90.54           C  
ATOM   1622  O   GLU B 210       7.212 -13.265 -30.078  1.00 90.54           O  
ATOM   1623  CB  GLU B 210       7.317 -11.446 -32.717  1.00 90.54           C  
ATOM   1624  CG  GLU B 210       6.817 -10.848 -34.024  1.00 90.54           C  
ATOM   1625  CD  GLU B 210       7.502  -9.540 -34.387  1.00 90.54           C  
ATOM   1626  OE1 GLU B 210       7.232  -8.997 -35.482  1.00 90.54           O  
ATOM   1627  OE2 GLU B 210       8.315  -9.055 -33.569  1.00 90.54           O1-
ATOM   1628  N   THR B 211       8.473 -14.333 -31.692  1.00 93.82           N  
ATOM   1629  CA  THR B 211       9.382 -14.984 -30.756  1.00 93.82           C  
ATOM   1630  C   THR B 211      10.182 -13.949 -29.970  1.00 93.82           C  
ATOM   1631  O   THR B 211      10.701 -12.990 -30.545  1.00 93.82           O  
ATOM   1632  CB  THR B 211      10.348 -15.936 -31.485  1.00 93.82           C  
ATOM   1633  CG2 THR B 211      11.395 -16.496 -30.528  1.00 93.82           C  
ATOM   1634  OG1 THR B 211       9.603 -17.022 -32.050  1.00 93.82           O  
ATOM   1635  N   ASN B 212      10.152 -14.132 -28.666  1.00 93.24           N  
ATOM   1636  CA  ASN B 212      10.962 -13.237 -27.846  1.00 93.24           C  
ATOM   1637  C   ASN B 212      11.983 -14.009 -27.015  1.00 93.24           C  
ATOM   1638  O   ASN B 212      12.691 -13.424 -26.193  1.00 93.24           O  
ATOM   1639  CB  ASN B 212      10.072 -12.387 -26.938  1.00 93.24           C  
ATOM   1640  CG  ASN B 212       9.180 -13.225 -26.044  1.00 93.24           C  
ATOM   1641  ND2 ASN B 212       8.007 -12.698 -25.714  1.00 93.24           N  
ATOM   1642  OD1 ASN B 212       9.542 -14.338 -25.652  1.00 93.24           O  
ATOM   1643  N   GLY B 213      11.994 -15.301 -27.131  1.00 93.68           N  
ATOM   1644  CA  GLY B 213      13.014 -16.148 -26.534  1.00 93.68           C  
ATOM   1645  C   GLY B 213      12.666 -16.598 -25.127  1.00 93.68           C  
ATOM   1646  O   GLY B 213      13.346 -17.454 -24.557  1.00 93.68           O  
ATOM   1647  N   VAL B 214      11.623 -16.089 -24.535  1.00 96.18           N  
ATOM   1648  CA  VAL B 214      11.267 -16.431 -23.162  1.00 96.18           C  
ATOM   1649  C   VAL B 214       9.816 -16.904 -23.107  1.00 96.18           C  
ATOM   1650  O   VAL B 214       9.552 -18.101 -22.969  1.00 96.18           O  
ATOM   1651  CB  VAL B 214      11.474 -15.234 -22.206  1.00 96.18           C  
ATOM   1652  CG1 VAL B 214      11.004 -15.582 -20.795  1.00 96.18           C  
ATOM   1653  CG2 VAL B 214      12.941 -14.809 -22.194  1.00 96.18           C  
ATOM   1654  N   THR B 215       8.858 -16.046 -23.457  1.00 96.61           N  
ATOM   1655  CA  THR B 215       7.442 -16.382 -23.350  1.00 96.61           C  
ATOM   1656  C   THR B 215       6.917 -16.937 -24.671  1.00 96.61           C  
ATOM   1657  O   THR B 215       5.930 -17.676 -24.692  1.00 96.61           O  
ATOM   1658  CB  THR B 215       6.606 -15.157 -22.937  1.00 96.61           C  
ATOM   1659  CG2 THR B 215       6.904 -14.748 -21.498  1.00 96.61           C  
ATOM   1660  OG1 THR B 215       6.914 -14.061 -23.806  1.00 96.61           O  
ATOM   1661  N   VAL B 216       7.556 -16.543 -25.700  1.00 96.34           N  
ATOM   1662  CA  VAL B 216       7.194 -17.040 -27.023  1.00 96.34           C  
ATOM   1663  C   VAL B 216       8.448 -17.499 -27.764  1.00 96.34           C  
ATOM   1664  O   VAL B 216       9.384 -16.719 -27.955  1.00 96.34           O  
ATOM   1665  CB  VAL B 216       6.450 -15.967 -27.848  1.00 96.34           C  
ATOM   1666  CG1 VAL B 216       6.059 -16.515 -29.220  1.00 96.34           C  
ATOM   1667  CG2 VAL B 216       5.215 -15.476 -27.095  1.00 96.34           C  
ATOM   1668  N   VAL B 217       8.431 -18.654 -28.223  1.00 95.83           N  
ATOM   1669  CA  VAL B 217       9.506 -19.213 -29.035  1.00 95.83           C  
ATOM   1670  C   VAL B 217       8.917 -20.072 -30.152  1.00 95.83           C  
ATOM   1671  O   VAL B 217       8.368 -21.146 -29.894  1.00 95.83           O  
ATOM   1672  CB  VAL B 217      10.487 -20.048 -28.182  1.00 95.83           C  
ATOM   1673  CG1 VAL B 217      11.653 -20.547 -29.033  1.00 95.83           C  
ATOM   1674  CG2 VAL B 217      10.997 -19.227 -26.999  1.00 95.83           C  
ATOM   1675  N   GLY B 218       9.089 -19.582 -31.351  1.00 94.09           N  
ATOM   1676  CA  GLY B 218       8.356 -20.227 -32.429  1.00 94.09           C  
ATOM   1677  C   GLY B 218       6.851 -20.147 -32.259  1.00 94.09           C  
ATOM   1678  O   GLY B 218       6.287 -19.053 -32.181  1.00 94.09           O  
ATOM   1679  N   LYS B 219       6.246 -21.394 -32.168  1.00 95.29           N  
ATOM   1680  CA  LYS B 219       4.800 -21.450 -31.973  1.00 95.29           C  
ATOM   1681  C   LYS B 219       4.452 -21.942 -30.571  1.00 95.29           C  
ATOM   1682  O   LYS B 219       3.311 -22.327 -30.308  1.00 95.29           O  
ATOM   1683  CB  LYS B 219       4.151 -22.354 -33.022  1.00 95.29           C  
ATOM   1684  CG  LYS B 219       4.357 -21.886 -34.455  1.00 95.29           C  
ATOM   1685  CD  LYS B 219       3.613 -20.585 -34.730  1.00 95.29           C  
ATOM   1686  CE  LYS B 219       3.702 -20.189 -36.198  1.00 95.29           C  
ATOM   1687  NZ  LYS B 219       3.008 -18.894 -36.466  1.00 95.29           N1+
ATOM   1688  N   TRP B 220       5.582 -21.953 -29.815  1.00 96.05           N  
ATOM   1689  CA  TRP B 220       5.376 -22.269 -28.406  1.00 96.05           C  
ATOM   1690  C   TRP B 220       5.138 -21.001 -27.593  1.00 96.05           C  
ATOM   1691  O   TRP B 220       5.860 -20.013 -27.746  1.00 96.05           O  
ATOM   1692  CB  TRP B 220       6.580 -23.032 -27.844  1.00 96.05           C  
ATOM   1693  CG  TRP B 220       6.782 -24.385 -28.457  1.00 96.05           C  
ATOM   1694  CD1 TRP B 220       7.500 -24.681 -29.582  1.00 96.05           C  
ATOM   1695  CD2 TRP B 220       6.257 -25.627 -27.978  1.00 96.05           C  
ATOM   1696  CE2 TRP B 220       6.696 -26.636 -28.863  1.00 96.05           C  
ATOM   1697  CE3 TRP B 220       5.456 -25.984 -26.885  1.00 96.05           C  
ATOM   1698  NE1 TRP B 220       7.452 -26.033 -29.832  1.00 96.05           N  
ATOM   1699  CZ2 TRP B 220       6.361 -27.981 -28.688  1.00 96.05           C  
ATOM   1700  CZ3 TRP B 220       5.124 -27.323 -26.712  1.00 96.05           C  
ATOM   1701  CH2 TRP B 220       5.577 -28.303 -27.610  1.00 96.05           C  
ATOM   1702  N   GLU B 221       4.128 -20.997 -26.767  1.00 96.54           N  
ATOM   1703  CA  GLU B 221       3.853 -19.877 -25.873  1.00 96.54           C  
ATOM   1704  C   GLU B 221       3.772 -20.337 -24.420  1.00 96.54           C  
ATOM   1705  O   GLU B 221       3.141 -21.352 -24.120  1.00 96.54           O  
ATOM   1706  CB  GLU B 221       2.553 -19.175 -26.275  1.00 96.54           C  
ATOM   1707  CG  GLU B 221       2.290 -17.884 -25.514  1.00 96.54           C  
ATOM   1708  CD  GLU B 221       1.021 -17.173 -25.957  1.00 96.54           C  
ATOM   1709  OE1 GLU B 221       0.880 -15.958 -25.688  1.00 96.54           O  
ATOM   1710  OE2 GLU B 221       0.160 -17.837 -26.576  1.00 96.54           O1-
ATOM   1711  N   MET B 222       4.415 -19.658 -23.594  1.00 96.70           N  
ATOM   1712  CA  MET B 222       4.313 -19.900 -22.158  1.00 96.70           C  
ATOM   1713  C   MET B 222       2.863 -19.815 -21.693  1.00 96.70           C  
ATOM   1714  O   MET B 222       2.122 -18.925 -22.116  1.00 96.70           O  
ATOM   1715  CB  MET B 222       5.170 -18.899 -21.382  1.00 96.70           C  
ATOM   1716  CG  MET B 222       5.165 -19.124 -19.878  1.00 96.70           C  
ATOM   1717  SD  MET B 222       6.155 -17.869 -18.976  1.00 96.70           S  
ATOM   1718  CE  MET B 222       7.825 -18.525 -19.246  1.00 96.70           C  
ATOM   1719  N   ASP B 223       2.459 -20.817 -20.784  1.00 95.31           N  
ATOM   1720  CA  ASP B 223       1.113 -20.746 -20.224  1.00 95.31           C  
ATOM   1721  C   ASP B 223       0.932 -19.482 -19.388  1.00 95.31           C  
ATOM   1722  O   ASP B 223       1.887 -18.988 -18.785  1.00 95.31           O  
ATOM   1723  CB  ASP B 223       0.818 -21.985 -19.376  1.00 95.31           C  
ATOM   1724  CG  ASP B 223       0.627 -23.241 -20.208  1.00 95.31           C  
ATOM   1725  OD1 ASP B 223       0.616 -23.152 -21.454  1.00 95.31           O  
ATOM   1726  OD2 ASP B 223       0.484 -24.330 -19.611  1.00 95.31           O1-
ATOM   1727  N   LEU B 224      -0.332 -18.917 -19.395  1.00 94.93           N  
ATOM   1728  CA  LEU B 224      -0.648 -17.681 -18.688  1.00 94.93           C  
ATOM   1729  C   LEU B 224      -0.214 -17.763 -17.228  1.00 94.93           C  
ATOM   1730  O   LEU B 224      -0.545 -18.724 -16.531  1.00 94.93           O  
ATOM   1731  CB  LEU B 224      -2.148 -17.385 -18.770  1.00 94.93           C  
ATOM   1732  CG  LEU B 224      -2.610 -16.051 -18.180  1.00 94.93           C  
ATOM   1733  CD1 LEU B 224      -1.946 -14.890 -18.913  1.00 94.93           C  
ATOM   1734  CD2 LEU B 224      -4.129 -15.934 -18.246  1.00 94.93           C  
ATOM   1735  N   GLN B 225       0.612 -16.754 -16.746  1.00 94.96           N  
ATOM   1736  CA  GLN B 225       1.137 -16.709 -15.385  1.00 94.96           C  
ATOM   1737  C   GLN B 225       0.425 -15.644 -14.556  1.00 94.96           C  
ATOM   1738  O   GLN B 225      -0.119 -14.683 -15.104  1.00 94.96           O  
ATOM   1739  CB  GLN B 225       2.643 -16.444 -15.398  1.00 94.96           C  
ATOM   1740  CG  GLN B 225       3.442 -17.475 -16.185  1.00 94.96           C  
ATOM   1741  CD  GLN B 225       3.418 -18.850 -15.544  1.00 94.96           C  
ATOM   1742  NE2 GLN B 225       3.082 -19.865 -16.333  1.00 94.96           N  
ATOM   1743  OE1 GLN B 225       3.699 -18.999 -14.351  1.00 94.96           O  
ATOM   1744  N   PRO B 226       0.429 -15.875 -13.240  1.00 94.05           N  
ATOM   1745  CA  PRO B 226      -0.097 -14.788 -12.411  1.00 94.05           C  
ATOM   1746  C   PRO B 226       0.786 -13.543 -12.440  1.00 94.05           C  
ATOM   1747  O   PRO B 226       0.289 -12.425 -12.279  1.00 94.05           O  
ATOM   1748  CB  PRO B 226      -0.132 -15.400 -11.008  1.00 94.05           C  
ATOM   1749  CG  PRO B 226       0.840 -16.534 -11.062  1.00 94.05           C  
ATOM   1750  CD  PRO B 226       0.888 -17.055 -12.470  1.00 94.05           C  
ATOM   1751  N   VAL B 227       2.051 -13.805 -12.626  1.00 95.67           N  
ATOM   1752  CA  VAL B 227       3.046 -12.738 -12.660  1.00 95.67           C  
ATOM   1753  C   VAL B 227       4.164 -13.105 -13.632  1.00 95.67           C  
ATOM   1754  O   VAL B 227       4.473 -14.285 -13.816  1.00 95.67           O  
ATOM   1755  CB  VAL B 227       3.630 -12.462 -11.256  1.00 95.67           C  
ATOM   1756  CG1 VAL B 227       4.656 -11.332 -11.310  1.00 95.67           C  
ATOM   1757  CG2 VAL B 227       2.512 -12.127 -10.270  1.00 95.67           C  
ATOM   1758  N   TYR B 228       4.744 -12.028 -14.283  1.00 97.55           N  
ATOM   1759  CA  TYR B 228       5.934 -12.219 -15.104  1.00 97.55           C  
ATOM   1760  C   TYR B 228       7.136 -11.505 -14.498  1.00 97.55           C  
ATOM   1761  O   TYR B 228       6.988 -10.459 -13.861  1.00 97.55           O  
ATOM   1762  CB  TYR B 228       5.691 -11.714 -16.529  1.00 97.55           C  
ATOM   1763  CG  TYR B 228       4.647 -12.501 -17.283  1.00 97.55           C  
ATOM   1764  CD1 TYR B 228       5.002 -13.602 -18.059  1.00 97.55           C  
ATOM   1765  CD2 TYR B 228       3.304 -12.146 -17.221  1.00 97.55           C  
ATOM   1766  CE1 TYR B 228       4.044 -14.330 -18.757  1.00 97.55           C  
ATOM   1767  CE2 TYR B 228       2.337 -12.867 -17.915  1.00 97.55           C  
ATOM   1768  CZ  TYR B 228       2.716 -13.955 -18.678  1.00 97.55           C  
ATOM   1769  OH  TYR B 228       1.763 -14.672 -19.367  1.00 97.55           O  
ATOM   1770  N   TYR B 229       8.372 -12.055 -14.705  1.00 97.34           N  
ATOM   1771  CA  TYR B 229       9.542 -11.577 -13.977  1.00 97.34           C  
ATOM   1772  C   TYR B 229      10.594 -11.030 -14.933  1.00 97.34           C  
ATOM   1773  O   TYR B 229      10.822 -11.596 -16.005  1.00 97.34           O  
ATOM   1774  CB  TYR B 229      10.142 -12.702 -13.128  1.00 97.34           C  
ATOM   1775  CG  TYR B 229       9.229 -13.187 -12.028  1.00 97.34           C  
ATOM   1776  CD1 TYR B 229       9.207 -12.557 -10.786  1.00 97.34           C  
ATOM   1777  CD2 TYR B 229       8.387 -14.275 -12.229  1.00 97.34           C  
ATOM   1778  CE1 TYR B 229       8.368 -13.001  -9.769  1.00 97.34           C  
ATOM   1779  CE2 TYR B 229       7.544 -14.728 -11.219  1.00 97.34           C  
ATOM   1780  CZ  TYR B 229       7.541 -14.086  -9.995  1.00 97.34           C  
ATOM   1781  OH  TYR B 229       6.709 -14.530  -8.992  1.00 97.34           O  
ATOM   1782  N   ALA B 230      11.259 -10.017 -14.574  1.00 97.94           N  
ATOM   1783  CA  ALA B 230      12.350  -9.431 -15.348  1.00 97.94           C  
ATOM   1784  C   ALA B 230      13.526 -10.397 -15.456  1.00 97.94           C  
ATOM   1785  O   ALA B 230      14.223 -10.425 -16.473  1.00 97.94           O  
ATOM   1786  CB  ALA B 230      12.802  -8.116 -14.719  1.00 97.94           C  
ATOM   1787  N   SER B 231      13.740 -11.186 -14.503  1.00 96.76           N  
ATOM   1788  CA  SER B 231      14.871 -12.107 -14.482  1.00 96.76           C  
ATOM   1789  C   SER B 231      14.775 -13.127 -15.612  1.00 96.76           C  
ATOM   1790  O   SER B 231      15.790 -13.666 -16.057  1.00 96.76           O  
ATOM   1791  CB  SER B 231      14.949 -12.831 -13.137  1.00 96.76           C  
ATOM   1792  OG  SER B 231      13.737 -13.511 -12.861  1.00 96.76           O  
ATOM   1793  N   TRP B 232      13.525 -13.388 -16.043  1.00 96.89           N  
ATOM   1794  CA  TRP B 232      13.360 -14.298 -17.171  1.00 96.89           C  
ATOM   1795  C   TRP B 232      13.959 -13.705 -18.442  1.00 96.89           C  
ATOM   1796  O   TRP B 232      14.405 -14.438 -19.327  1.00 96.89           O  
ATOM   1797  CB  TRP B 232      11.879 -14.620 -17.392  1.00 96.89           C  
ATOM   1798  CG  TRP B 232      11.277 -15.481 -16.323  1.00 96.89           C  
ATOM   1799  CD1 TRP B 232      11.944 -16.274 -15.431  1.00 96.89           C  
ATOM   1800  CD2 TRP B 232       9.884 -15.640 -16.037  1.00 96.89           C  
ATOM   1801  CE2 TRP B 232       9.779 -16.544 -14.958  1.00 96.89           C  
ATOM   1802  CE3 TRP B 232       8.713 -15.103 -16.589  1.00 96.89           C  
ATOM   1803  NE1 TRP B 232      11.049 -16.916 -14.607  1.00 96.89           N  
ATOM   1804  CZ2 TRP B 232       8.547 -16.925 -14.419  1.00 96.89           C  
ATOM   1805  CZ3 TRP B 232       7.489 -15.483 -16.052  1.00 96.89           C  
ATOM   1806  CH2 TRP B 232       7.418 -16.385 -14.978  1.00 96.89           C  
ATOM   1807  N   PHE B 233      14.023 -12.452 -18.489  1.00 96.82           N  
ATOM   1808  CA  PHE B 233      14.405 -11.761 -19.714  1.00 96.82           C  
ATOM   1809  C   PHE B 233      15.785 -11.130 -19.572  1.00 96.82           C  
ATOM   1810  O   PHE B 233      16.510 -10.983 -20.558  1.00 96.82           O  
ATOM   1811  CB  PHE B 233      13.371 -10.688 -20.072  1.00 96.82           C  
ATOM   1812  CG  PHE B 233      11.990 -11.233 -20.318  1.00 96.82           C  
ATOM   1813  CD1 PHE B 233      11.576 -11.558 -21.604  1.00 96.82           C  
ATOM   1814  CD2 PHE B 233      11.107 -11.422 -19.263  1.00 96.82           C  
ATOM   1815  CE1 PHE B 233      10.298 -12.063 -21.835  1.00 96.82           C  
ATOM   1816  CE2 PHE B 233       9.829 -11.926 -19.486  1.00 96.82           C  
ATOM   1817  CZ  PHE B 233       9.426 -12.245 -20.773  1.00 96.82           C  
ATOM   1818  N   CYS B 234      16.171 -10.768 -18.342  1.00 96.85           N  
ATOM   1819  CA  CYS B 234      17.314  -9.879 -18.168  1.00 96.85           C  
ATOM   1820  C   CYS B 234      18.439 -10.579 -17.416  1.00 96.85           C  
ATOM   1821  O   CYS B 234      19.361  -9.927 -16.922  1.00 96.85           O  
ATOM   1822  CB  CYS B 234      16.899  -8.612 -17.420  1.00 96.85           C  
ATOM   1823  SG  CYS B 234      15.571  -7.692 -18.227  1.00 96.85           S  
ATOM   1824  N   SER B 235      18.276 -11.808 -17.218  1.00 94.88           N  
ATOM   1825  CA  SER B 235      19.386 -12.516 -16.589  1.00 94.88           C  
ATOM   1826  C   SER B 235      20.697 -12.254 -17.323  1.00 94.88           C  
ATOM   1827  O   SER B 235      20.723 -12.187 -18.554  1.00 94.88           O  
ATOM   1828  CB  SER B 235      19.108 -14.019 -16.546  1.00 94.88           C  
ATOM   1829  OG  SER B 235      20.159 -14.707 -15.890  1.00 94.88           O  
ATOM   1830  N   GLY B 236      21.826 -12.088 -16.562  1.00 95.14           N  
ATOM   1831  CA  GLY B 236      23.129 -11.812 -17.147  1.00 95.14           C  
ATOM   1832  C   GLY B 236      23.366 -10.336 -17.405  1.00 95.14           C  
ATOM   1833  O   GLY B 236      24.409  -9.954 -17.940  1.00 95.14           O  
ATOM   1834  N   THR B 237      22.440  -9.475 -17.116  1.00 96.74           N  
ATOM   1835  CA  THR B 237      22.586  -8.031 -17.267  1.00 96.74           C  
ATOM   1836  C   THR B 237      23.822  -7.532 -16.523  1.00 96.74           C  
ATOM   1837  O   THR B 237      24.159  -8.046 -15.454  1.00 96.74           O  
ATOM   1838  CB  THR B 237      21.339  -7.287 -16.754  1.00 96.74           C  
ATOM   1839  CG2 THR B 237      21.110  -7.555 -15.270  1.00 96.74           C  
ATOM   1840  OG1 THR B 237      21.516  -5.879 -16.951  1.00 96.74           O  
ATOM   1841  N   SER B 238      24.532  -6.589 -17.032  1.00 95.75           N  
ATOM   1842  CA  SER B 238      25.723  -5.963 -16.467  1.00 95.75           C  
ATOM   1843  C   SER B 238      25.987  -4.603 -17.104  1.00 95.75           C  
ATOM   1844  O   SER B 238      25.248  -4.173 -17.992  1.00 95.75           O  
ATOM   1845  CB  SER B 238      26.942  -6.867 -16.650  1.00 95.75           C  
ATOM   1846  OG  SER B 238      27.332  -6.916 -18.012  1.00 95.75           O  
ATOM   1847  N   ASN B 239      27.027  -4.028 -16.605  1.00 93.95           N  
ATOM   1848  CA  ASN B 239      27.426  -2.740 -17.163  1.00 93.95           C  
ATOM   1849  C   ASN B 239      27.812  -2.862 -18.634  1.00 93.95           C  
ATOM   1850  O   ASN B 239      27.592  -1.935 -19.416  1.00 93.95           O  
ATOM   1851  CB  ASN B 239      28.581  -2.141 -16.358  1.00 93.95           C  
ATOM   1852  CG  ASN B 239      28.817  -0.678 -16.676  1.00 93.95           C  
ATOM   1853  ND2 ASN B 239      30.000  -0.180 -16.335  1.00 93.95           N  
ATOM   1854  OD1 ASN B 239      27.944  -0.000 -17.224  1.00 93.95           O  
ATOM   1855  N   LEU B 240      28.337  -4.033 -18.970  1.00 94.46           N  
ATOM   1856  CA  LEU B 240      28.789  -4.271 -20.337  1.00 94.46           C  
ATOM   1857  C   LEU B 240      27.667  -4.857 -21.187  1.00 94.46           C  
ATOM   1858  O   LEU B 240      27.760  -4.878 -22.416  1.00 94.46           O  
ATOM   1859  CB  LEU B 240      29.997  -5.212 -20.345  1.00 94.46           C  
ATOM   1860  CG  LEU B 240      31.273  -4.684 -19.689  1.00 94.46           C  
ATOM   1861  CD1 LEU B 240      32.331  -5.781 -19.627  1.00 94.46           C  
ATOM   1862  CD2 LEU B 240      31.800  -3.468 -20.445  1.00 94.46           C  
ATOM   1863  N   ASN B 241      26.609  -5.354 -20.548  1.00 95.89           N  
ATOM   1864  CA  ASN B 241      25.490  -5.981 -21.244  1.00 95.89           C  
ATOM   1865  C   ASN B 241      24.149  -5.489 -20.707  1.00 95.89           C  
ATOM   1866  O   ASN B 241      23.387  -6.264 -20.126  1.00 95.89           O  
ATOM   1867  CB  ASN B 241      25.578  -7.505 -21.138  1.00 95.89           C  
ATOM   1868  CG  ASN B 241      24.550  -8.211 -22.000  1.00 95.89           C  
ATOM   1869  ND2 ASN B 241      24.138  -9.400 -21.578  1.00 95.89           N  
ATOM   1870  OD1 ASN B 241      24.130  -7.691 -23.038  1.00 95.89           O  
ATOM   1871  N   PRO B 242      23.833  -4.132 -20.945  1.00 96.63           N  
ATOM   1872  CA  PRO B 242      22.537  -3.619 -20.495  1.00 96.63           C  
ATOM   1873  C   PRO B 242      21.361  -4.264 -21.226  1.00 96.63           C  
ATOM   1874  O   PRO B 242      21.481  -4.620 -22.401  1.00 96.63           O  
ATOM   1875  CB  PRO B 242      22.621  -2.124 -20.809  1.00 96.63           C  
ATOM   1876  CG  PRO B 242      23.600  -2.024 -21.935  1.00 96.63           C  
ATOM   1877  CD  PRO B 242      24.570  -3.165 -21.825  1.00 96.63           C  
ATOM   1878  N   LYS B 243      20.188  -4.423 -20.576  1.00 96.70           N  
ATOM   1879  CA  LYS B 243      19.098  -5.230 -21.117  1.00 96.70           C  
ATOM   1880  C   LYS B 243      17.781  -4.460 -21.096  1.00 96.70           C  
ATOM   1881  O   LYS B 243      16.733  -5.021 -20.767  1.00 96.70           O  
ATOM   1882  CB  LYS B 243      18.955  -6.534 -20.331  1.00 96.70           C  
ATOM   1883  CG  LYS B 243      20.131  -7.487 -20.494  1.00 96.70           C  
ATOM   1884  CD  LYS B 243      20.086  -8.206 -21.836  1.00 96.70           C  
ATOM   1885  CE  LYS B 243      21.196  -9.242 -21.953  1.00 96.70           C  
ATOM   1886  NZ  LYS B 243      21.097 -10.018 -23.225  1.00 96.70           N1+
ATOM   1887  N   GLN B 244      17.853  -3.175 -21.439  1.00 94.51           N  
ATOM   1888  CA  GLN B 244      16.637  -2.370 -21.462  1.00 94.51           C  
ATOM   1889  C   GLN B 244      15.648  -2.896 -22.498  1.00 94.51           C  
ATOM   1890  O   GLN B 244      14.434  -2.835 -22.293  1.00 94.51           O  
ATOM   1891  CB  GLN B 244      16.968  -0.904 -21.749  1.00 94.51           C  
ATOM   1892  CG  GLN B 244      17.617  -0.675 -23.107  1.00 94.51           C  
ATOM   1893  CD  GLN B 244      19.121  -0.873 -23.079  1.00 94.51           C  
ATOM   1894  NE2 GLN B 244      19.791  -0.473 -24.154  1.00 94.51           N  
ATOM   1895  OE1 GLN B 244      19.675  -1.382 -22.100  1.00 94.51           O  
ATOM   1896  N   ASP B 245      16.113  -3.419 -23.628  1.00 93.18           N  
ATOM   1897  CA  ASP B 245      15.220  -3.919 -24.669  1.00 93.18           C  
ATOM   1898  C   ASP B 245      14.535  -5.212 -24.232  1.00 93.18           C  
ATOM   1899  O   ASP B 245      13.326  -5.370 -24.408  1.00 93.18           O  
ATOM   1900  CB  ASP B 245      15.989  -4.146 -25.972  1.00 93.18           C  
ATOM   1901  CG  ASP B 245      16.503  -2.857 -26.590  1.00 93.18           C  
ATOM   1902  OD1 ASP B 245      15.869  -1.796 -26.403  1.00 93.18           O  
ATOM   1903  OD2 ASP B 245      17.549  -2.904 -27.273  1.00 93.18           O1-
ATOM   1904  N   GLU B 246      15.350  -6.118 -23.652  1.00 94.02           N  
ATOM   1905  CA  GLU B 246      14.773  -7.353 -23.130  1.00 94.02           C  
ATOM   1906  C   GLU B 246      13.753  -7.066 -22.032  1.00 94.02           C  
ATOM   1907  O   GLU B 246      12.712  -7.721 -21.957  1.00 94.02           O  
ATOM   1908  CB  GLU B 246      15.871  -8.278 -22.599  1.00 94.02           C  
ATOM   1909  CG  GLU B 246      16.757  -8.869 -23.687  1.00 94.02           C  
ATOM   1910  CD  GLU B 246      17.944  -7.988 -24.039  1.00 94.02           C  
ATOM   1911  OE1 GLU B 246      18.902  -8.485 -24.673  1.00 94.02           O  
ATOM   1912  OE2 GLU B 246      17.917  -6.790 -23.677  1.00 94.02           O1-
ATOM   1913  N   PHE B 247      14.124  -6.050 -21.251  1.00 95.64           N  
ATOM   1914  CA  PHE B 247      13.197  -5.607 -20.215  1.00 95.64           C  
ATOM   1915  C   PHE B 247      11.855  -5.214 -20.821  1.00 95.64           C  
ATOM   1916  O   PHE B 247      10.806  -5.686 -20.377  1.00 95.64           O  
ATOM   1917  CB  PHE B 247      13.786  -4.427 -19.435  1.00 95.64           C  
ATOM   1918  CG  PHE B 247      12.928  -3.971 -18.286  1.00 95.64           C  
ATOM   1919  CD1 PHE B 247      11.819  -3.163 -18.506  1.00 95.64           C  
ATOM   1920  CD2 PHE B 247      13.230  -4.350 -16.985  1.00 95.64           C  
ATOM   1921  CE1 PHE B 247      11.023  -2.739 -17.445  1.00 95.64           C  
ATOM   1922  CE2 PHE B 247      12.439  -3.930 -15.919  1.00 95.64           C  
ATOM   1923  CZ  PHE B 247      11.337  -3.124 -16.151  1.00 95.64           C  
ATOM   1924  N   MET B 248      11.855  -4.412 -21.802  1.00 94.53           N  
ATOM   1925  CA  MET B 248      10.631  -3.901 -22.411  1.00 94.53           C  
ATOM   1926  C   MET B 248       9.834  -5.027 -23.060  1.00 94.53           C  
ATOM   1927  O   MET B 248       8.603  -5.031 -23.011  1.00 94.53           O  
ATOM   1928  CB  MET B 248      10.955  -2.824 -23.448  1.00 94.53           C  
ATOM   1929  CG  MET B 248      11.309  -1.476 -22.843  1.00 94.53           C  
ATOM   1930  SD  MET B 248      10.013  -0.857 -21.700  1.00 94.53           S  
ATOM   1931  CE  MET B 248       8.630  -0.663 -22.860  1.00 94.53           C  
ATOM   1932  N   VAL B 249      10.496  -5.999 -23.672  1.00 94.62           N  
ATOM   1933  CA  VAL B 249       9.813  -7.140 -24.273  1.00 94.62           C  
ATOM   1934  C   VAL B 249       8.965  -7.848 -23.219  1.00 94.62           C  
ATOM   1935  O   VAL B 249       7.777  -8.099 -23.435  1.00 94.62           O  
ATOM   1936  CB  VAL B 249      10.815  -8.132 -24.907  1.00 94.62           C  
ATOM   1937  CG1 VAL B 249      10.133  -9.463 -25.216  1.00 94.62           C  
ATOM   1938  CG2 VAL B 249      11.428  -7.535 -26.172  1.00 94.62           C  
ATOM   1939  N   GLY B 250       9.607  -8.103 -22.103  1.00 96.14           N  
ATOM   1940  CA  GLY B 250       8.880  -8.757 -21.026  1.00 96.14           C  
ATOM   1941  C   GLY B 250       7.760  -7.905 -20.459  1.00 96.14           C  
ATOM   1942  O   GLY B 250       6.645  -8.390 -20.258  1.00 96.14           O  
ATOM   1943  N   TYR B 251       8.042  -6.628 -20.248  1.00 95.90           N  
ATOM   1944  CA  TYR B 251       7.076  -5.695 -19.677  1.00 95.90           C  
ATOM   1945  C   TYR B 251       5.856  -5.554 -20.579  1.00 95.90           C  
ATOM   1946  O   TYR B 251       4.719  -5.686 -20.120  1.00 95.90           O  
ATOM   1947  CB  TYR B 251       7.721  -4.324 -19.453  1.00 95.90           C  
ATOM   1948  CG  TYR B 251       6.814  -3.331 -18.768  1.00 95.90           C  
ATOM   1949  CD1 TYR B 251       6.993  -1.960 -18.940  1.00 95.90           C  
ATOM   1950  CD2 TYR B 251       5.778  -3.761 -17.946  1.00 95.90           C  
ATOM   1951  CE1 TYR B 251       6.161  -1.042 -18.309  1.00 95.90           C  
ATOM   1952  CE2 TYR B 251       4.940  -2.851 -17.310  1.00 95.90           C  
ATOM   1953  CZ  TYR B 251       5.138  -1.496 -17.498  1.00 95.90           C  
ATOM   1954  OH  TYR B 251       4.311  -0.591 -16.871  1.00 95.90           O  
ATOM   1955  N   ILE B 252       6.053  -5.437 -21.832  1.00 95.22           N  
ATOM   1956  CA  ILE B 252       4.970  -5.279 -22.796  1.00 95.22           C  
ATOM   1957  C   ILE B 252       4.151  -6.566 -22.869  1.00 95.22           C  
ATOM   1958  O   ILE B 252       2.919  -6.525 -22.892  1.00 95.22           O  
ATOM   1959  CB  ILE B 252       5.509  -4.906 -24.195  1.00 95.22           C  
ATOM   1960  CG1 ILE B 252       6.060  -3.476 -24.192  1.00 95.22           C  
ATOM   1961  CG2 ILE B 252       4.416  -5.069 -25.256  1.00 95.22           C  
ATOM   1962  CD1 ILE B 252       6.911  -3.137 -25.408  1.00 95.22           C  
ATOM   1963  N   TYR B 253       4.839  -7.692 -22.885  1.00 95.53           N  
ATOM   1964  CA  TYR B 253       4.136  -8.969 -22.914  1.00 95.53           C  
ATOM   1965  C   TYR B 253       3.250  -9.133 -21.684  1.00 95.53           C  
ATOM   1966  O   TYR B 253       2.070  -9.469 -21.802  1.00 95.53           O  
ATOM   1967  CB  TYR B 253       5.132 -10.130 -22.998  1.00 95.53           C  
ATOM   1968  CG  TYR B 253       4.477 -11.488 -23.068  1.00 95.53           C  
ATOM   1969  CD1 TYR B 253       4.243 -12.231 -21.913  1.00 95.53           C  
ATOM   1970  CD2 TYR B 253       4.091 -12.031 -24.289  1.00 95.53           C  
ATOM   1971  CE1 TYR B 253       3.642 -13.484 -21.973  1.00 95.53           C  
ATOM   1972  CE2 TYR B 253       3.489 -13.283 -24.361  1.00 95.53           C  
ATOM   1973  CZ  TYR B 253       3.268 -14.001 -23.200  1.00 95.53           C  
ATOM   1974  OH  TYR B 253       2.673 -15.240 -23.265  1.00 95.53           O  
ATOM   1975  N   ALA B 254       3.792  -8.908 -20.515  1.00 96.67           N  
ATOM   1976  CA  ALA B 254       3.014  -9.013 -19.283  1.00 96.67           C  
ATOM   1977  C   ALA B 254       1.762  -8.143 -19.349  1.00 96.67           C  
ATOM   1978  O   ALA B 254       0.667  -8.593 -19.005  1.00 96.67           O  
ATOM   1979  CB  ALA B 254       3.867  -8.622 -18.080  1.00 96.67           C  
ATOM   1980  N   CYS B 255       1.945  -6.956 -19.871  1.00 94.39           N  
ATOM   1981  CA  CYS B 255       0.835  -6.016 -19.982  1.00 94.39           C  
ATOM   1982  C   CYS B 255      -0.209  -6.520 -20.971  1.00 94.39           C  
ATOM   1983  O   CYS B 255      -1.411  -6.382 -20.735  1.00 94.39           O  
ATOM   1984  CB  CYS B 255       1.340  -4.640 -20.417  1.00 94.39           C  
ATOM   1985  SG  CYS B 255       2.414  -3.842 -19.203  1.00 94.39           S  
ATOM   1986  N   SER B 256       0.251  -7.078 -21.974  1.00 94.51           N  
ATOM   1987  CA  SER B 256      -0.681  -7.615 -22.960  1.00 94.51           C  
ATOM   1988  C   SER B 256      -1.530  -8.734 -22.366  1.00 94.51           C  
ATOM   1989  O   SER B 256      -2.631  -9.007 -22.847  1.00 94.51           O  
ATOM   1990  CB  SER B 256       0.073  -8.132 -24.185  1.00 94.51           C  
ATOM   1991  OG  SER B 256       0.669  -9.389 -23.916  1.00 94.51           O  
ATOM   1992  N   LYS B 257      -1.003  -9.345 -21.331  1.00 95.21           N  
ATOM   1993  CA  LYS B 257      -1.726 -10.430 -20.674  1.00 95.21           C  
ATOM   1994  C   LYS B 257      -2.486  -9.924 -19.452  1.00 95.21           C  
ATOM   1995  O   LYS B 257      -3.102 -10.709 -18.728  1.00 95.21           O  
ATOM   1996  CB  LYS B 257      -0.764 -11.548 -20.268  1.00 95.21           C  
ATOM   1997  CG  LYS B 257      -0.030 -12.188 -21.436  1.00 95.21           C  
ATOM   1998  CD  LYS B 257      -1.000 -12.810 -22.433  1.00 95.21           C  
ATOM   1999  CE  LYS B 257      -0.266 -13.509 -23.568  1.00 95.21           C  
ATOM   2000  NZ  LYS B 257      -1.213 -14.100 -24.560  1.00 95.21           N1+
ATOM   2001  N   GLY B 258      -2.426  -8.615 -19.158  1.00 94.32           N  
ATOM   2002  CA  GLY B 258      -3.089  -8.023 -18.007  1.00 94.32           C  
ATOM   2003  C   GLY B 258      -2.500  -8.471 -16.683  1.00 94.32           C  
ATOM   2004  O   GLY B 258      -3.220  -8.611 -15.692  1.00 94.32           O  
ATOM   2005  N   ARG B 259      -1.207  -8.842 -16.639  1.00 96.57           N  
ATOM   2006  CA  ARG B 259      -0.538  -9.348 -15.445  1.00 96.57           C  
ATOM   2007  C   ARG B 259       0.591  -8.418 -15.013  1.00 96.57           C  
ATOM   2008  O   ARG B 259       1.138  -7.676 -15.831  1.00 96.57           O  
ATOM   2009  CB  ARG B 259       0.008 -10.756 -15.691  1.00 96.57           C  
ATOM   2010  CG  ARG B 259      -1.048 -11.759 -16.127  1.00 96.57           C  
ATOM   2011  CD  ARG B 259      -2.063 -12.025 -15.024  1.00 96.57           C  
ATOM   2012  NE  ARG B 259      -3.014 -13.065 -15.406  1.00 96.57           N  
ATOM   2013  CZ  ARG B 259      -3.999 -13.513 -14.632  1.00 96.57           C  
ATOM   2014  NH1 ARG B 259      -4.181 -13.019 -13.413  1.00 96.57           N1+
ATOM   2015  NH2 ARG B 259      -4.807 -14.463 -15.080  1.00 96.57           N  
ATOM   2016  N   PRO B 260       0.927  -8.449 -13.761  1.00 97.19           N  
ATOM   2017  CA  PRO B 260       2.043  -7.632 -13.277  1.00 97.19           C  
ATOM   2018  C   PRO B 260       3.389  -8.078 -13.843  1.00 97.19           C  
ATOM   2019  O   PRO B 260       3.587  -9.266 -14.113  1.00 97.19           O  
ATOM   2020  CB  PRO B 260       1.995  -7.833 -11.760  1.00 97.19           C  
ATOM   2021  CG  PRO B 260       0.607  -8.314 -11.482  1.00 97.19           C  
ATOM   2022  CD  PRO B 260       0.138  -9.122 -12.658  1.00 97.19           C  
ATOM   2023  N   PHE B 261       4.216  -7.047 -14.055  1.00 98.39           N  
ATOM   2024  CA  PHE B 261       5.622  -7.299 -14.349  1.00 98.39           C  
ATOM   2025  C   PHE B 261       6.494  -6.983 -13.140  1.00 98.39           C  
ATOM   2026  O   PHE B 261       6.478  -5.860 -12.633  1.00 98.39           O  
ATOM   2027  CB  PHE B 261       6.077  -6.470 -15.555  1.00 98.39           C  
ATOM   2028  CG  PHE B 261       7.425  -6.870 -16.092  1.00 98.39           C  
ATOM   2029  CD1 PHE B 261       8.484  -5.970 -16.091  1.00 98.39           C  
ATOM   2030  CD2 PHE B 261       7.633  -8.146 -16.599  1.00 98.39           C  
ATOM   2031  CE1 PHE B 261       9.732  -6.337 -16.588  1.00 98.39           C  
ATOM   2032  CE2 PHE B 261       8.877  -8.520 -17.097  1.00 98.39           C  
ATOM   2033  CZ  PHE B 261       9.925  -7.614 -17.091  1.00 98.39           C  
ATOM   2034  N   VAL B 262       7.207  -8.000 -12.633  1.00 98.00           N  
ATOM   2035  CA  VAL B 262       7.964  -7.886 -11.390  1.00 98.00           C  
ATOM   2036  C   VAL B 262       9.454  -7.771 -11.701  1.00 98.00           C  
ATOM   2037  O   VAL B 262      10.016  -8.616 -12.401  1.00 98.00           O  
ATOM   2038  CB  VAL B 262       7.706  -9.091 -10.457  1.00 98.00           C  
ATOM   2039  CG1 VAL B 262       8.665  -9.067  -9.268  1.00 98.00           C  
ATOM   2040  CG2 VAL B 262       6.256  -9.092  -9.977  1.00 98.00           C  
ATOM   2041  N   VAL B 263      10.053  -6.724 -11.229  1.00 98.32           N  
ATOM   2042  CA  VAL B 263      11.497  -6.529 -11.308  1.00 98.32           C  
ATOM   2043  C   VAL B 263      12.169  -7.146 -10.083  1.00 98.32           C  
ATOM   2044  O   VAL B 263      12.165  -6.554  -9.001  1.00 98.32           O  
ATOM   2045  CB  VAL B 263      11.862  -5.032 -11.419  1.00 98.32           C  
ATOM   2046  CG1 VAL B 263      13.355  -4.859 -11.689  1.00 98.32           C  
ATOM   2047  CG2 VAL B 263      11.036  -4.361 -12.515  1.00 98.32           C  
ATOM   2048  N   ASP B 264      12.831  -8.253 -10.260  1.00 97.02           N  
ATOM   2049  CA  ASP B 264      13.261  -9.057  -9.120  1.00 97.02           C  
ATOM   2050  C   ASP B 264      14.783  -9.179  -9.078  1.00 97.02           C  
ATOM   2051  O   ASP B 264      15.324 -10.012  -8.348  1.00 97.02           O  
ATOM   2052  CB  ASP B 264      12.624 -10.447  -9.173  1.00 97.02           C  
ATOM   2053  CG  ASP B 264      12.912 -11.184 -10.469  1.00 97.02           C  
ATOM   2054  OD1 ASP B 264      13.150 -10.525 -11.505  1.00 97.02           O  
ATOM   2055  OD2 ASP B 264      12.900 -12.434 -10.455  1.00 97.02           O1-
ATOM   2056  N   LEU B 265      15.466  -8.427  -9.837  1.00 97.03           N  
ATOM   2057  CA  LEU B 265      16.922  -8.341  -9.843  1.00 97.03           C  
ATOM   2058  C   LEU B 265      17.383  -6.950 -10.267  1.00 97.03           C  
ATOM   2059  O   LEU B 265      16.599  -6.173 -10.816  1.00 97.03           O  
ATOM   2060  CB  LEU B 265      17.518  -9.396 -10.779  1.00 97.03           C  
ATOM   2061  CG  LEU B 265      17.369  -9.134 -12.278  1.00 97.03           C  
ATOM   2062  CD1 LEU B 265      18.237 -10.103 -13.074  1.00 97.03           C  
ATOM   2063  CD2 LEU B 265      15.908  -9.249 -12.699  1.00 97.03           C  
ATOM   2064  N   PRO B 266      18.621  -6.619  -9.943  1.00 97.51           N  
ATOM   2065  CA  PRO B 266      19.150  -5.377 -10.511  1.00 97.51           C  
ATOM   2066  C   PRO B 266      19.358  -5.460 -12.022  1.00 97.51           C  
ATOM   2067  O   PRO B 266      20.132  -6.295 -12.497  1.00 97.51           O  
ATOM   2068  CB  PRO B 266      20.486  -5.198  -9.786  1.00 97.51           C  
ATOM   2069  CG  PRO B 266      20.441  -6.177  -8.657  1.00 97.51           C  
ATOM   2070  CD  PRO B 266      19.550  -7.320  -9.052  1.00 97.51           C  
ATOM   2071  N   VAL B 267      18.683  -4.593 -12.771  1.00 98.50           N  
ATOM   2072  CA  VAL B 267      18.770  -4.605 -14.228  1.00 98.50           C  
ATOM   2073  C   VAL B 267      19.560  -3.390 -14.708  1.00 98.50           C  
ATOM   2074  O   VAL B 267      19.134  -2.249 -14.513  1.00 98.50           O  
ATOM   2075  CB  VAL B 267      17.370  -4.623 -14.880  1.00 98.50           C  
ATOM   2076  CG1 VAL B 267      17.484  -4.717 -16.401  1.00 98.50           C  
ATOM   2077  CG2 VAL B 267      16.541  -5.783 -14.331  1.00 98.50           C  
ATOM   2078  N   TYR B 268      20.739  -3.634 -15.374  1.00 98.00           N  
ATOM   2079  CA  TYR B 268      21.485  -2.555 -16.011  1.00 98.00           C  
ATOM   2080  C   TYR B 268      20.834  -2.144 -17.327  1.00 98.00           C  
ATOM   2081  O   TYR B 268      20.444  -2.998 -18.126  1.00 98.00           O  
ATOM   2082  CB  TYR B 268      22.937  -2.977 -16.257  1.00 98.00           C  
ATOM   2083  CG  TYR B 268      23.738  -3.159 -14.991  1.00 98.00           C  
ATOM   2084  CD1 TYR B 268      24.526  -2.126 -14.487  1.00 98.00           C  
ATOM   2085  CD2 TYR B 268      23.711  -4.363 -14.296  1.00 98.00           C  
ATOM   2086  CE1 TYR B 268      25.268  -2.289 -13.322  1.00 98.00           C  
ATOM   2087  CE2 TYR B 268      24.448  -4.538 -13.130  1.00 98.00           C  
ATOM   2088  CZ  TYR B 268      25.222  -3.497 -12.651  1.00 98.00           C  
ATOM   2089  OH  TYR B 268      25.954  -3.665 -11.497  1.00 98.00           O  
ATOM   2090  N   VAL B 269      20.654  -0.831 -17.460  1.00 97.57           N  
ATOM   2091  CA  VAL B 269      19.951  -0.320 -18.632  1.00 97.57           C  
ATOM   2092  C   VAL B 269      20.752   0.818 -19.260  1.00 97.57           C  
ATOM   2093  O   VAL B 269      21.548   1.473 -18.582  1.00 97.57           O  
ATOM   2094  CB  VAL B 269      18.528   0.164 -18.275  1.00 97.57           C  
ATOM   2095  CG1 VAL B 269      17.670  -1.000 -17.782  1.00 97.57           C  
ATOM   2096  CG2 VAL B 269      18.589   1.270 -17.223  1.00 97.57           C  
ATOM   2097  N   ASN B 270      20.539   0.990 -20.532  1.00 94.24           N  
ATOM   2098  CA  ASN B 270      21.048   2.123 -21.298  1.00 94.24           C  
ATOM   2099  C   ASN B 270      19.919   2.899 -21.970  1.00 94.24           C  
ATOM   2100  O   ASN B 270      19.126   2.325 -22.719  1.00 94.24           O  
ATOM   2101  CB  ASN B 270      22.063   1.651 -22.342  1.00 94.24           C  
ATOM   2102  CG  ASN B 270      22.905   2.786 -22.892  1.00 94.24           C  
ATOM   2103  ND2 ASN B 270      23.832   2.458 -23.784  1.00 94.24           N  
ATOM   2104  OD1 ASN B 270      22.725   3.947 -22.517  1.00 94.24           O  
ATOM   2105  N   SER B 271      19.828   4.141 -21.698  1.00 89.08           N  
ATOM   2106  CA  SER B 271      18.766   4.973 -22.254  1.00 89.08           C  
ATOM   2107  C   SER B 271      19.051   5.335 -23.708  1.00 89.08           C  
ATOM   2108  O   SER B 271      19.508   6.442 -24.000  1.00 89.08           O  
ATOM   2109  CB  SER B 271      18.596   6.248 -21.427  1.00 89.08           C  
ATOM   2110  OG  SER B 271      18.313   5.936 -20.074  1.00 89.08           O  
ATOM   2111  N   THR B 272      18.711   4.405 -24.574  1.00 78.30           N  
ATOM   2112  CA  THR B 272      19.064   4.571 -25.979  1.00 78.30           C  
ATOM   2113  C   THR B 272      17.815   4.785 -26.829  1.00 78.30           C  
ATOM   2114  O   THR B 272      17.911   5.141 -28.005  1.00 78.30           O  
ATOM   2115  CB  THR B 272      19.845   3.354 -26.507  1.00 78.30           C  
ATOM   2116  CG2 THR B 272      21.196   3.223 -25.812  1.00 78.30           C  
ATOM   2117  OG1 THR B 272      19.082   2.164 -26.270  1.00 78.30           O  
ATOM   2118  N   ARG B 273      16.620   4.451 -26.271  1.00 68.29           N  
ATOM   2119  CA  ARG B 273      15.393   4.542 -27.056  1.00 68.29           C  
ATOM   2120  C   ARG B 273      15.079   5.990 -27.417  1.00 68.29           C  
ATOM   2121  O   ARG B 273      15.092   6.868 -26.552  1.00 68.29           O  
ATOM   2122  CB  ARG B 273      14.219   3.926 -26.291  1.00 68.29           C  
ATOM   2123  CG  ARG B 273      14.114   2.416 -26.434  1.00 68.29           C  
ATOM   2124  CD  ARG B 273      12.963   1.850 -25.614  1.00 68.29           C  
ATOM   2125  NE  ARG B 273      13.384   0.702 -24.817  1.00 68.29           N  
ATOM   2126  CZ  ARG B 273      13.450   0.684 -23.488  1.00 68.29           C  
ATOM   2127  NH1 ARG B 273      13.124   1.759 -22.779  1.00 68.29           N1+
ATOM   2128  NH2 ARG B 273      13.846  -0.415 -22.864  1.00 68.29           N  
ATOM   2129  N   LYS B 274      15.039   6.137 -28.736  1.00 64.01           N  
ATOM   2130  CA  LYS B 274      14.862   7.493 -29.248  1.00 64.01           C  
ATOM   2131  C   LYS B 274      13.400   7.766 -29.586  1.00 64.01           C  
ATOM   2132  O   LYS B 274      12.703   6.893 -30.108  1.00 64.01           O  
ATOM   2133  CB  LYS B 274      15.736   7.718 -30.483  1.00 64.01           C  
ATOM   2134  CG  LYS B 274      17.230   7.639 -30.207  1.00 64.01           C  
ATOM   2135  CD  LYS B 274      18.046   7.886 -31.470  1.00 64.01           C  
ATOM   2136  CE  LYS B 274      19.539   7.735 -31.211  1.00 64.01           C  
ATOM   2137  NZ  LYS B 274      20.344   7.998 -32.441  1.00 64.01           N1+
ATOM   2138  N   GLN B 275      12.773   8.653 -28.825  1.00 57.61           N  
ATOM   2139  CA  GLN B 275      11.526   9.209 -29.342  1.00 57.61           C  
ATOM   2140  C   GLN B 275      11.756  10.576 -29.980  1.00 57.61           C  
ATOM   2141  O   GLN B 275      12.658  11.312 -29.574  1.00 57.61           O  
ATOM   2142  CB  GLN B 275      10.483   9.317 -28.229  1.00 57.61           C  
ATOM   2143  CG  GLN B 275       9.389   8.261 -28.307  1.00 57.61           C  
ATOM   2144  CD  GLN B 275       8.295   8.473 -27.276  1.00 57.61           C  
ATOM   2145  NE2 GLN B 275       7.318   7.573 -27.256  1.00 57.61           N  
ATOM   2146  OE1 GLN B 275       8.329   9.436 -26.504  1.00 57.61           O  
ATOM   2147  N   SER B 276      11.168  10.880 -31.236  1.00 49.33           N  
ATOM   2148  CA  SER B 276      11.342  12.134 -31.962  1.00 49.33           C  
ATOM   2149  C   SER B 276      10.863  13.322 -31.135  1.00 49.33           C  
ATOM   2150  O   SER B 276       9.817  13.254 -30.487  1.00 49.33           O  
ATOM   2151  CB  SER B 276      10.590  12.092 -33.293  1.00 49.33           C  
ATOM   2152  OG  SER B 276       9.481  11.212 -33.217  1.00 49.33           O  
ATOM   2153  N   GLY B 277      11.590  14.176 -30.324  1.00 46.96           N  
ATOM   2154  CA  GLY B 277      11.192  15.408 -29.661  1.00 46.96           C  
ATOM   2155  C   GLY B 277      11.947  16.625 -30.160  1.00 46.96           C  
ATOM   2156  O   GLY B 277      12.609  16.569 -31.199  1.00 46.96           O  
ATOM   2157  N   PHE B 278      11.727  17.946 -29.540  1.00 41.94           N  
ATOM   2158  CA  PHE B 278      12.277  19.249 -29.896  1.00 41.94           C  
ATOM   2159  C   PHE B 278      13.780  19.157 -30.127  1.00 41.94           C  
ATOM   2160  O   PHE B 278      14.292  19.664 -31.127  1.00 41.94           O  
ATOM   2161  CB  PHE B 278      11.976  20.278 -28.801  1.00 41.94           C  
ATOM   2162  CG  PHE B 278      11.874  21.691 -29.309  1.00 41.94           C  
ATOM   2163  CD1 PHE B 278      12.977  22.537 -29.278  1.00 41.94           C  
ATOM   2164  CD2 PHE B 278      10.675  22.174 -29.816  1.00 41.94           C  
ATOM   2165  CE1 PHE B 278      12.885  23.845 -29.747  1.00 41.94           C  
ATOM   2166  CE2 PHE B 278      10.576  23.481 -30.287  1.00 41.94           C  
ATOM   2167  CZ  PHE B 278      11.682  24.315 -30.250  1.00 41.94           C  
ATOM   2168  N   TYR B 279      14.600  18.977 -28.983  1.00 44.51           N  
ATOM   2169  CA  TYR B 279      16.051  18.964 -29.132  1.00 44.51           C  
ATOM   2170  C   TYR B 279      16.523  17.657 -29.758  1.00 44.51           C  
ATOM   2171  O   TYR B 279      17.566  17.120 -29.378  1.00 44.51           O  
ATOM   2172  CB  TYR B 279      16.733  19.169 -27.776  1.00 44.51           C  
ATOM   2173  CG  TYR B 279      16.722  20.602 -27.302  1.00 44.51           C  
ATOM   2174  CD1 TYR B 279      17.659  21.519 -27.773  1.00 44.51           C  
ATOM   2175  CD2 TYR B 279      15.777  21.042 -26.382  1.00 44.51           C  
ATOM   2176  CE1 TYR B 279      17.655  22.840 -27.337  1.00 44.51           C  
ATOM   2177  CE2 TYR B 279      15.763  22.360 -25.939  1.00 44.51           C  
ATOM   2178  CZ  TYR B 279      16.704  23.251 -26.422  1.00 44.51           C  
ATOM   2179  OH  TYR B 279      16.695  24.557 -25.988  1.00 44.51           O  
ATOM   2180  N   ASN B 280      15.990  17.048 -30.826  1.00 47.71           N  
ATOM   2181  CA  ASN B 280      16.158  15.862 -31.659  1.00 47.71           C  
ATOM   2182  C   ASN B 280      15.506  14.636 -31.026  1.00 47.71           C  
ATOM   2183  O   ASN B 280      14.662  13.987 -31.647  1.00 47.71           O  
ATOM   2184  CB  ASN B 280      17.642  15.597 -31.922  1.00 47.71           C  
ATOM   2185  CG  ASN B 280      18.167  16.357 -33.124  1.00 47.71           C  
ATOM   2186  ND2 ASN B 280      19.487  16.432 -33.248  1.00 47.71           N  
ATOM   2187  OD1 ASN B 280      17.392  16.872 -33.934  1.00 47.71           O  
ATOM   2188  N   GLN B 281      16.433  13.848 -29.911  1.00 58.77           N  
ATOM   2189  CA  GLN B 281      16.100  12.485 -29.509  1.00 58.77           C  
ATOM   2190  C   GLN B 281      16.072  12.352 -27.989  1.00 58.77           C  
ATOM   2191  O   GLN B 281      16.987  12.814 -27.303  1.00 58.77           O  
ATOM   2192  CB  GLN B 281      17.096  11.490 -30.105  1.00 58.77           C  
ATOM   2193  CG  GLN B 281      16.866  11.201 -31.583  1.00 58.77           C  
ATOM   2194  CD  GLN B 281      17.841  10.180 -32.140  1.00 58.77           C  
ATOM   2195  NE2 GLN B 281      17.705   9.871 -33.425  1.00 58.77           N  
ATOM   2196  OE1 GLN B 281      18.709   9.674 -31.421  1.00 58.77           O  
ATOM   2197  N   VAL B 282      14.830  12.431 -27.365  1.00 65.71           N  
ATOM   2198  CA  VAL B 282      14.824  11.968 -25.981  1.00 65.71           C  
ATOM   2199  C   VAL B 282      14.949  10.447 -25.944  1.00 65.71           C  
ATOM   2200  O   VAL B 282      14.319   9.746 -26.740  1.00 65.71           O  
ATOM   2201  CB  VAL B 282      13.545  12.415 -25.238  1.00 65.71           C  
ATOM   2202  CG1 VAL B 282      13.578  11.957 -23.781  1.00 65.71           C  
ATOM   2203  CG2 VAL B 282      13.383  13.932 -25.322  1.00 65.71           C  
ATOM   2204  N   HIS B 283      15.948  10.176 -25.074  1.00 82.42           N  
ATOM   2205  CA  HIS B 283      16.229   8.750 -24.956  1.00 82.42           C  
ATOM   2206  C   HIS B 283      15.611   8.169 -23.689  1.00 82.42           C  
ATOM   2207  O   HIS B 283      15.429   8.882 -22.699  1.00 82.42           O  
ATOM   2208  CB  HIS B 283      17.738   8.498 -24.967  1.00 82.42           C  
ATOM   2209  CG  HIS B 283      18.396   8.854 -26.262  1.00 82.42           C  
ATOM   2210  CD2 HIS B 283      18.906   8.074 -27.244  1.00 82.42           C  
ATOM   2211  ND1 HIS B 283      18.592  10.158 -26.663  1.00 82.42           N  
ATOM   2212  CE1 HIS B 283      19.195  10.163 -27.841  1.00 82.42           C  
ATOM   2213  NE2 HIS B 283      19.397   8.912 -28.215  1.00 82.42           N  
ATOM   2214  N   TYR B 284      15.151   7.021 -23.874  1.00 87.48           N  
ATOM   2215  CA  TYR B 284      14.595   6.324 -22.720  1.00 87.48           C  
ATOM   2216  C   TYR B 284      15.181   4.922 -22.596  1.00 87.48           C  
ATOM   2217  O   TYR B 284      15.510   4.289 -23.602  1.00 87.48           O  
ATOM   2218  CB  TYR B 284      13.069   6.245 -22.823  1.00 87.48           C  
ATOM   2219  CG  TYR B 284      12.421   7.543 -23.239  1.00 87.48           C  
ATOM   2220  CD1 TYR B 284      12.300   8.602 -22.342  1.00 87.48           C  
ATOM   2221  CD2 TYR B 284      11.927   7.713 -24.528  1.00 87.48           C  
ATOM   2222  CE1 TYR B 284      11.701   9.800 -22.720  1.00 87.48           C  
ATOM   2223  CE2 TYR B 284      11.327   8.906 -24.917  1.00 87.48           C  
ATOM   2224  CZ  TYR B 284      11.219   9.942 -24.008  1.00 87.48           C  
ATOM   2225  OH  TYR B 284      10.626  11.125 -24.387  1.00 87.48           O  
ATOM   2226  N   ALA B 285      15.308   4.487 -21.380  1.00 93.28           N  
ATOM   2227  CA  ALA B 285      15.638   3.077 -21.194  1.00 93.28           C  
ATOM   2228  C   ALA B 285      14.375   2.225 -21.106  1.00 93.28           C  
ATOM   2229  O   ALA B 285      14.141   1.361 -21.955  1.00 93.28           O  
ATOM   2230  CB  ALA B 285      16.490   2.890 -19.941  1.00 93.28           C  
ATOM   2231  N   VAL B 286      13.547   2.602 -20.111  1.00 94.35           N  
ATOM   2232  CA  VAL B 286      12.284   1.912 -19.875  1.00 94.35           C  
ATOM   2233  C   VAL B 286      11.126   2.902 -19.977  1.00 94.35           C  
ATOM   2234  O   VAL B 286      11.221   4.030 -19.486  1.00 94.35           O  
ATOM   2235  CB  VAL B 286      12.268   1.213 -18.497  1.00 94.35           C  
ATOM   2236  CG1 VAL B 286      10.890   0.620 -18.208  1.00 94.35           C  
ATOM   2237  CG2 VAL B 286      13.343   0.129 -18.436  1.00 94.35           C  
ATOM   2238  N   VAL B 287      10.043   2.475 -20.630  1.00 92.30           N  
ATOM   2239  CA  VAL B 287       8.853   3.307 -20.775  1.00 92.30           C  
ATOM   2240  C   VAL B 287       7.651   2.603 -20.149  1.00 92.30           C  
ATOM   2241  O   VAL B 287       7.349   1.456 -20.489  1.00 92.30           O  
ATOM   2242  CB  VAL B 287       8.567   3.635 -22.257  1.00 92.30           C  
ATOM   2243  CG1 VAL B 287       7.384   4.593 -22.380  1.00 92.30           C  
ATOM   2244  CG2 VAL B 287       9.809   4.226 -22.922  1.00 92.30           C  
ATOM   2245  N   ALA B 288       7.030   3.271 -19.298  1.00 94.09           N  
ATOM   2246  CA  ALA B 288       5.863   2.696 -18.635  1.00 94.09           C  
ATOM   2247  C   ALA B 288       4.731   2.453 -19.629  1.00 94.09           C  
ATOM   2248  O   ALA B 288       4.595   3.182 -20.615  1.00 94.09           O  
ATOM   2249  CB  ALA B 288       5.389   3.607 -17.506  1.00 94.09           C  
ATOM   2250  N   GLN B 289       3.922   1.437 -19.304  1.00 94.77           N  
ATOM   2251  CA  GLN B 289       2.787   1.088 -20.153  1.00 94.77           C  
ATOM   2252  C   GLN B 289       1.467   1.475 -19.493  1.00 94.77           C  
ATOM   2253  O   GLN B 289       1.375   1.534 -18.265  1.00 94.77           O  
ATOM   2254  CB  GLN B 289       2.796  -0.408 -20.473  1.00 94.77           C  
ATOM   2255  CG  GLN B 289       4.080  -0.887 -21.137  1.00 94.77           C  
ATOM   2256  CD  GLN B 289       4.269  -0.315 -22.530  1.00 94.77           C  
ATOM   2257  NE2 GLN B 289       5.362   0.414 -22.728  1.00 94.77           N  
ATOM   2258  OE1 GLN B 289       3.440  -0.527 -23.420  1.00 94.77           O  
ATOM   2259  N   SER B 290       0.457   1.712 -20.377  1.00 95.96           N  
ATOM   2260  CA  SER B 290      -0.885   1.965 -19.862  1.00 95.96           C  
ATOM   2261  C   SER B 290      -1.506   0.694 -19.292  1.00 95.96           C  
ATOM   2262  O   SER B 290      -1.120  -0.414 -19.668  1.00 95.96           O  
ATOM   2263  CB  SER B 290      -1.783   2.533 -20.961  1.00 95.96           C  
ATOM   2264  OG  SER B 290      -1.284   3.776 -21.426  1.00 95.96           O  
ATOM   2265  N   ASP B 291      -2.400   0.865 -18.302  1.00 96.30           N  
ATOM   2266  CA  ASP B 291      -3.128  -0.242 -17.690  1.00 96.30           C  
ATOM   2267  C   ASP B 291      -2.168  -1.303 -17.157  1.00 96.30           C  
ATOM   2268  O   ASP B 291      -2.383  -2.500 -17.358  1.00 96.30           O  
ATOM   2269  CB  ASP B 291      -4.097  -0.867 -18.695  1.00 96.30           C  
ATOM   2270  CG  ASP B 291      -5.149   0.109 -19.192  1.00 96.30           C  
ATOM   2271  OD1 ASP B 291      -5.782   0.798 -18.362  1.00 96.30           O  
ATOM   2272  OD2 ASP B 291      -5.348   0.190 -20.423  1.00 96.30           O1-
ATOM   2273  N   SER B 292      -1.073  -0.794 -16.536  1.00 96.81           N  
ATOM   2274  CA  SER B 292      -0.016  -1.729 -16.165  1.00 96.81           C  
ATOM   2275  C   SER B 292       0.254  -1.693 -14.665  1.00 96.81           C  
ATOM   2276  O   SER B 292      -0.141  -0.746 -13.981  1.00 96.81           O  
ATOM   2277  CB  SER B 292       1.271  -1.415 -16.930  1.00 96.81           C  
ATOM   2278  OG  SER B 292       1.846  -0.204 -16.471  1.00 96.81           O  
ATOM   2279  N   VAL B 293       0.772  -2.849 -14.153  1.00 96.85           N  
ATOM   2280  CA  VAL B 293       1.349  -2.958 -12.817  1.00 96.85           C  
ATOM   2281  C   VAL B 293       2.833  -3.304 -12.922  1.00 96.85           C  
ATOM   2282  O   VAL B 293       3.196  -4.362 -13.440  1.00 96.85           O  
ATOM   2283  CB  VAL B 293       0.614  -4.018 -11.966  1.00 96.85           C  
ATOM   2284  CG1 VAL B 293       1.249  -4.134 -10.582  1.00 96.85           C  
ATOM   2285  CG2 VAL B 293      -0.869  -3.672 -11.850  1.00 96.85           C  
ATOM   2286  N   LEU B 294       3.662  -2.398 -12.552  1.00 98.19           N  
ATOM   2287  CA  LEU B 294       5.104  -2.598 -12.456  1.00 98.19           C  
ATOM   2288  C   LEU B 294       5.549  -2.659 -10.998  1.00 98.19           C  
ATOM   2289  O   LEU B 294       5.361  -1.699 -10.247  1.00 98.19           O  
ATOM   2290  CB  LEU B 294       5.851  -1.476 -13.183  1.00 98.19           C  
ATOM   2291  CG  LEU B 294       7.372  -1.614 -13.261  1.00 98.19           C  
ATOM   2292  CD1 LEU B 294       7.751  -2.888 -14.009  1.00 98.19           C  
ATOM   2293  CD2 LEU B 294       7.986  -0.391 -13.934  1.00 98.19           C  
ATOM   2294  N   TRP B 295       6.106  -3.828 -10.609  1.00 97.43           N  
ATOM   2295  CA  TRP B 295       6.393  -4.086  -9.202  1.00 97.43           C  
ATOM   2296  C   TRP B 295       7.865  -4.430  -9.000  1.00 97.43           C  
ATOM   2297  O   TRP B 295       8.373  -5.385  -9.593  1.00 97.43           O  
ATOM   2298  CB  TRP B 295       5.513  -5.222  -8.673  1.00 97.43           C  
ATOM   2299  CG  TRP B 295       5.550  -5.377  -7.182  1.00 97.43           C  
ATOM   2300  CD1 TRP B 295       6.557  -5.922  -6.435  1.00 97.43           C  
ATOM   2301  CD2 TRP B 295       4.530  -4.986  -6.257  1.00 97.43           C  
ATOM   2302  CE2 TRP B 295       4.987  -5.324  -4.964  1.00 97.43           C  
ATOM   2303  CE3 TRP B 295       3.274  -4.382  -6.397  1.00 97.43           C  
ATOM   2304  NE1 TRP B 295       6.225  -5.893  -5.100  1.00 97.43           N  
ATOM   2305  CZ2 TRP B 295       4.230  -5.077  -3.817  1.00 97.43           C  
ATOM   2306  CZ3 TRP B 295       2.522  -4.137  -5.254  1.00 97.43           C  
ATOM   2307  CH2 TRP B 295       3.004  -4.485  -3.981  1.00 97.43           C  
ATOM   2308  N   PHE B 296       8.554  -3.680  -8.091  1.00 97.96           N  
ATOM   2309  CA  PHE B 296       9.946  -3.961  -7.760  1.00 97.96           C  
ATOM   2310  C   PHE B 296      10.050  -4.675  -6.417  1.00 97.96           C  
ATOM   2311  O   PHE B 296       9.516  -4.200  -5.413  1.00 97.96           O  
ATOM   2312  CB  PHE B 296      10.765  -2.667  -7.731  1.00 97.96           C  
ATOM   2313  CG  PHE B 296      10.963  -2.044  -9.086  1.00 97.96           C  
ATOM   2314  CD1 PHE B 296      12.234  -1.938  -9.639  1.00 97.96           C  
ATOM   2315  CD2 PHE B 296       9.879  -1.563  -9.808  1.00 97.96           C  
ATOM   2316  CE1 PHE B 296      12.421  -1.362 -10.893  1.00 97.96           C  
ATOM   2317  CE2 PHE B 296      10.057  -0.985 -11.062  1.00 97.96           C  
ATOM   2318  CZ  PHE B 296      11.329  -0.885 -11.602  1.00 97.96           C  
ATOM   2319  N   THR B 297      10.748  -5.813  -6.456  1.00 96.23           N  
ATOM   2320  CA  THR B 297      11.124  -6.433  -5.190  1.00 96.23           C  
ATOM   2321  C   THR B 297      12.286  -5.684  -4.545  1.00 96.23           C  
ATOM   2322  O   THR B 297      12.900  -4.820  -5.174  1.00 96.23           O  
ATOM   2323  CB  THR B 297      11.507  -7.912  -5.384  1.00 96.23           C  
ATOM   2324  CG2 THR B 297      10.471  -8.642  -6.232  1.00 96.23           C  
ATOM   2325  OG1 THR B 297      12.781  -7.987  -6.037  1.00 96.23           O  
ATOM   2326  N   PRO B 298      12.557  -5.986  -3.301  1.00 94.23           N  
ATOM   2327  CA  PRO B 298      13.685  -5.300  -2.666  1.00 94.23           C  
ATOM   2328  C   PRO B 298      14.993  -5.480  -3.432  1.00 94.23           C  
ATOM   2329  O   PRO B 298      15.833  -4.577  -3.448  1.00 94.23           O  
ATOM   2330  CB  PRO B 298      13.765  -5.957  -1.286  1.00 94.23           C  
ATOM   2331  CG  PRO B 298      12.350  -6.291  -0.939  1.00 94.23           C  
ATOM   2332  CD  PRO B 298      11.653  -6.764  -2.183  1.00 94.23           C  
ATOM   2333  N   LYS B 299      15.121  -6.459  -4.144  1.00 95.28           N  
ATOM   2334  CA  LYS B 299      16.339  -6.703  -4.911  1.00 95.28           C  
ATOM   2335  C   LYS B 299      16.249  -6.076  -6.300  1.00 95.28           C  
ATOM   2336  O   LYS B 299      17.258  -5.955  -6.998  1.00 95.28           O  
ATOM   2337  CB  LYS B 299      16.607  -8.204  -5.030  1.00 95.28           C  
ATOM   2338  CG  LYS B 299      17.092  -8.850  -3.741  1.00 95.28           C  
ATOM   2339  CD  LYS B 299      17.423 -10.323  -3.944  1.00 95.28           C  
ATOM   2340  CE  LYS B 299      17.969 -10.955  -2.671  1.00 95.28           C  
ATOM   2341  NZ  LYS B 299      18.291 -12.401  -2.864  1.00 95.28           N1+
ATOM   2342  N   GLY B 300      15.044  -5.719  -6.678  1.00 97.40           N  
ATOM   2343  CA  GLY B 300      14.837  -5.207  -8.023  1.00 97.40           C  
ATOM   2344  C   GLY B 300      15.196  -3.740  -8.165  1.00 97.40           C  
ATOM   2345  O   GLY B 300      14.836  -2.923  -7.316  1.00 97.40           O  
ATOM   2346  N   SER B 301      15.915  -3.376  -9.238  1.00 98.19           N  
ATOM   2347  CA  SER B 301      16.264  -1.990  -9.532  1.00 98.19           C  
ATOM   2348  C   SER B 301      16.596  -1.805 -11.009  1.00 98.19           C  
ATOM   2349  O   SER B 301      16.795  -2.783 -11.733  1.00 98.19           O  
ATOM   2350  CB  SER B 301      17.448  -1.541  -8.675  1.00 98.19           C  
ATOM   2351  OG  SER B 301      18.576  -2.368  -8.903  1.00 98.19           O  
ATOM   2352  N   LEU B 302      16.502  -0.532 -11.479  1.00 98.40           N  
ATOM   2353  CA  LEU B 302      17.050  -0.106 -12.763  1.00 98.40           C  
ATOM   2354  C   LEU B 302      18.331   0.697 -12.567  1.00 98.40           C  
ATOM   2355  O   LEU B 302      18.341   1.691 -11.837  1.00 98.40           O  
ATOM   2356  CB  LEU B 302      16.023   0.729 -13.533  1.00 98.40           C  
ATOM   2357  CG  LEU B 302      14.687   0.048 -13.837  1.00 98.40           C  
ATOM   2358  CD1 LEU B 302      13.720   1.040 -14.475  1.00 98.40           C  
ATOM   2359  CD2 LEU B 302      14.896  -1.160 -14.743  1.00 98.40           C  
ATOM   2360  N   ILE B 303      19.388   0.274 -13.185  1.00 98.03           N  
ATOM   2361  CA  ILE B 303      20.689   0.914 -13.027  1.00 98.03           C  
ATOM   2362  C   ILE B 303      21.186   1.414 -14.382  1.00 98.03           C  
ATOM   2363  O   ILE B 303      21.493   0.616 -15.270  1.00 98.03           O  
ATOM   2364  CB  ILE B 303      21.721  -0.049 -12.400  1.00 98.03           C  
ATOM   2365  CG1 ILE B 303      21.185  -0.623 -11.083  1.00 98.03           C  
ATOM   2366  CG2 ILE B 303      23.060   0.661 -12.182  1.00 98.03           C  
ATOM   2367  CD1 ILE B 303      22.035  -1.746 -10.506  1.00 98.03           C  
ATOM   2368  N   GLN B 304      21.283   2.683 -14.533  1.00 96.81           N  
ATOM   2369  CA  GLN B 304      21.750   3.301 -15.770  1.00 96.81           C  
ATOM   2370  C   GLN B 304      23.256   3.118 -15.942  1.00 96.81           C  
ATOM   2371  O   GLN B 304      24.029   3.398 -15.023  1.00 96.81           O  
ATOM   2372  CB  GLN B 304      21.395   4.788 -15.796  1.00 96.81           C  
ATOM   2373  CG  GLN B 304      21.968   5.537 -16.991  1.00 96.81           C  
ATOM   2374  CD  GLN B 304      21.309   5.145 -18.300  1.00 96.81           C  
ATOM   2375  NE2 GLN B 304      22.122   4.827 -19.302  1.00 96.81           N  
ATOM   2376  OE1 GLN B 304      20.079   5.127 -18.411  1.00 96.81           O  
ATOM   2377  N   VAL B 305      23.662   2.652 -17.134  1.00 95.33           N  
ATOM   2378  CA  VAL B 305      25.086   2.563 -17.439  1.00 95.33           C  
ATOM   2379  C   VAL B 305      25.593   3.914 -17.939  1.00 95.33           C  
ATOM   2380  O   VAL B 305      24.802   4.778 -18.321  1.00 95.33           O  
ATOM   2381  CB  VAL B 305      25.374   1.465 -18.488  1.00 95.33           C  
ATOM   2382  CG1 VAL B 305      24.874   0.107 -17.999  1.00 95.33           C  
ATOM   2383  CG2 VAL B 305      24.731   1.824 -19.826  1.00 95.33           C  
ATOM   2384  N   GLY B 306      26.866   4.014 -17.838  1.00 91.40           N  
ATOM   2385  CA  GLY B 306      27.441   5.254 -18.334  1.00 91.40           C  
ATOM   2386  C   GLY B 306      27.062   5.554 -19.772  1.00 91.40           C  
ATOM   2387  O   GLY B 306      27.034   4.654 -20.614  1.00 91.40           O  
ATOM   2388  N   THR B 307      26.605   6.891 -20.027  1.00 88.85           N  
ATOM   2389  CA  THR B 307      26.187   7.260 -21.376  1.00 88.85           C  
ATOM   2390  C   THR B 307      26.677   8.661 -21.729  1.00 88.85           C  
ATOM   2391  O   THR B 307      26.932   9.477 -20.842  1.00 88.85           O  
ATOM   2392  CB  THR B 307      24.656   7.195 -21.523  1.00 88.85           C  
ATOM   2393  CG2 THR B 307      23.970   8.167 -20.568  1.00 88.85           C  
ATOM   2394  OG1 THR B 307      24.297   7.532 -22.869  1.00 88.85           O  
ATOM   2395  N   GLU B 308      26.865   8.902 -23.003  1.00 83.97           N  
ATOM   2396  CA  GLU B 308      27.280  10.211 -23.499  1.00 83.97           C  
ATOM   2397  C   GLU B 308      26.074  11.057 -23.897  1.00 83.97           C  
ATOM   2398  O   GLU B 308      26.218  12.239 -24.219  1.00 83.97           O  
ATOM   2399  CB  GLU B 308      28.232  10.058 -24.688  1.00 83.97           C  
ATOM   2400  CG  GLU B 308      29.556   9.396 -24.335  1.00 83.97           C  
ATOM   2401  CD  GLU B 308      30.684   9.768 -25.284  1.00 83.97           C  
ATOM   2402  OE1 GLU B 308      31.858   9.453 -24.984  1.00 83.97           O  
ATOM   2403  OE2 GLU B 308      30.392  10.380 -26.335  1.00 83.97           O1-
ATOM   2404  N   VAL B 309      24.938  10.416 -23.850  1.00 82.04           N  
ATOM   2405  CA  VAL B 309      23.719  11.120 -24.235  1.00 82.04           C  
ATOM   2406  C   VAL B 309      23.378  12.175 -23.185  1.00 82.04           C  
ATOM   2407  O   VAL B 309      23.458  11.912 -21.983  1.00 82.04           O  
ATOM   2408  CB  VAL B 309      22.534  10.146 -24.417  1.00 82.04           C  
ATOM   2409  CG1 VAL B 309      21.259  10.908 -24.774  1.00 82.04           C  
ATOM   2410  CG2 VAL B 309      22.858   9.107 -25.490  1.00 82.04           C  
ATOM   2411  N   ALA B 310      23.018  13.317 -23.657  1.00 79.74           N  
ATOM   2412  CA  ALA B 310      22.812  14.446 -22.754  1.00 79.74           C  
ATOM   2413  C   ALA B 310      21.430  14.387 -22.109  1.00 79.74           C  
ATOM   2414  O   ALA B 310      21.274  14.713 -20.930  1.00 79.74           O  
ATOM   2415  CB  ALA B 310      22.990  15.765 -23.502  1.00 79.74           C  
ATOM   2416  N   ALA B 311      20.425  14.035 -22.903  1.00 84.77           N  
ATOM   2417  CA  ALA B 311      19.052  14.038 -22.406  1.00 84.77           C  
ATOM   2418  C   ALA B 311      18.438  12.643 -22.483  1.00 84.77           C  
ATOM   2419  O   ALA B 311      18.315  12.071 -23.568  1.00 84.77           O  
ATOM   2420  CB  ALA B 311      18.203  15.033 -23.193  1.00 84.77           C  
ATOM   2421  N   TYR B 312      18.111  12.115 -21.384  1.00 89.12           N  
ATOM   2422  CA  TYR B 312      17.514  10.786 -21.319  1.00 89.12           C  
ATOM   2423  C   TYR B 312      16.711  10.610 -20.036  1.00 89.12           C  
ATOM   2424  O   TYR B 312      16.797  11.436 -19.124  1.00 89.12           O  
ATOM   2425  CB  TYR B 312      18.596   9.705 -21.410  1.00 89.12           C  
ATOM   2426  CG  TYR B 312      19.593   9.749 -20.277  1.00 89.12           C  
ATOM   2427  CD1 TYR B 312      20.767  10.492 -20.385  1.00 89.12           C  
ATOM   2428  CD2 TYR B 312      19.365   9.047 -19.099  1.00 89.12           C  
ATOM   2429  CE1 TYR B 312      21.690  10.533 -19.345  1.00 89.12           C  
ATOM   2430  CE2 TYR B 312      20.281   9.081 -18.052  1.00 89.12           C  
ATOM   2431  CZ  TYR B 312      21.438   9.826 -18.185  1.00 89.12           C  
ATOM   2432  OH  TYR B 312      22.348   9.864 -17.152  1.00 89.12           O  
ATOM   2433  N   SER B 313      15.853   9.660 -20.025  1.00 92.52           N  
ATOM   2434  CA  SER B 313      15.140   9.198 -18.838  1.00 92.52           C  
ATOM   2435  C   SER B 313      15.324   7.699 -18.631  1.00 92.52           C  
ATOM   2436  O   SER B 313      15.197   6.916 -19.575  1.00 92.52           O  
ATOM   2437  CB  SER B 313      13.651   9.528 -18.945  1.00 92.52           C  
ATOM   2438  OG  SER B 313      13.456  10.917 -19.144  1.00 92.52           O  
ATOM   2439  N   ILE B 314      15.621   7.305 -17.412  1.00 95.79           N  
ATOM   2440  CA  ILE B 314      15.800   5.885 -17.129  1.00 95.79           C  
ATOM   2441  C   ILE B 314      14.444   5.183 -17.131  1.00 95.79           C  
ATOM   2442  O   ILE B 314      14.223   4.247 -17.903  1.00 95.79           O  
ATOM   2443  CB  ILE B 314      16.516   5.663 -15.778  1.00 95.79           C  
ATOM   2444  CG1 ILE B 314      17.865   6.391 -15.763  1.00 95.79           C  
ATOM   2445  CG2 ILE B 314      16.697   4.168 -15.502  1.00 95.79           C  
ATOM   2446  CD1 ILE B 314      18.543   6.411 -14.400  1.00 95.79           C  
ATOM   2447  N   LEU B 315      13.502   5.639 -16.368  1.00 96.76           N  
ATOM   2448  CA  LEU B 315      12.100   5.240 -16.423  1.00 96.76           C  
ATOM   2449  C   LEU B 315      11.218   6.412 -16.843  1.00 96.76           C  
ATOM   2450  O   LEU B 315      11.068   7.380 -16.095  1.00 96.76           O  
ATOM   2451  CB  LEU B 315      11.642   4.703 -15.065  1.00 96.76           C  
ATOM   2452  CG  LEU B 315      10.161   4.341 -14.943  1.00 96.76           C  
ATOM   2453  CD1 LEU B 315       9.781   3.303 -15.994  1.00 96.76           C  
ATOM   2454  CD2 LEU B 315       9.848   3.828 -13.541  1.00 96.76           C  
ATOM   2455  N   SER B 316      10.674   6.319 -17.999  1.00 94.63           N  
ATOM   2456  CA  SER B 316       9.789   7.352 -18.528  1.00 94.63           C  
ATOM   2457  C   SER B 316       8.325   6.944 -18.402  1.00 94.63           C  
ATOM   2458  O   SER B 316       7.962   5.810 -18.721  1.00 94.63           O  
ATOM   2459  CB  SER B 316      10.121   7.646 -19.992  1.00 94.63           C  
ATOM   2460  OG  SER B 316       9.203   8.576 -20.539  1.00 94.63           O  
ATOM   2461  N   LEU B 317       7.446   7.889 -17.922  1.00 94.13           N  
ATOM   2462  CA  LEU B 317       6.018   7.609 -17.821  1.00 94.13           C  
ATOM   2463  C   LEU B 317       5.252   8.276 -18.959  1.00 94.13           C  
ATOM   2464  O   LEU B 317       4.019   8.300 -18.952  1.00 94.13           O  
ATOM   2465  CB  LEU B 317       5.472   8.087 -16.473  1.00 94.13           C  
ATOM   2466  CG  LEU B 317       6.144   7.511 -15.226  1.00 94.13           C  
ATOM   2467  CD1 LEU B 317       5.334   7.854 -13.980  1.00 94.13           C  
ATOM   2468  CD2 LEU B 317       6.315   6.001 -15.360  1.00 94.13           C  
ATOM   2469  N   TYR B 318       5.949   8.768 -19.874  1.00 89.86           N  
ATOM   2470  CA  TYR B 318       5.324   9.501 -20.970  1.00 89.86           C  
ATOM   2471  C   TYR B 318       4.304   8.632 -21.695  1.00 89.86           C  
ATOM   2472  O   TYR B 318       4.603   7.497 -22.073  1.00 89.86           O  
ATOM   2473  CB  TYR B 318       6.384   9.998 -21.958  1.00 89.86           C  
ATOM   2474  CG  TYR B 318       5.806  10.644 -23.194  1.00 89.86           C  
ATOM   2475  CD1 TYR B 318       5.931  10.039 -24.442  1.00 89.86           C  
ATOM   2476  CD2 TYR B 318       5.136  11.860 -23.116  1.00 89.86           C  
ATOM   2477  CE1 TYR B 318       5.402  10.631 -25.584  1.00 89.86           C  
ATOM   2478  CE2 TYR B 318       4.603  12.461 -24.251  1.00 89.86           C  
ATOM   2479  CZ  TYR B 318       4.740  11.840 -25.479  1.00 89.86           C  
ATOM   2480  OH  TYR B 318       4.215  12.431 -26.606  1.00 89.86           O  
ATOM   2481  N   GLY B 319       3.079   9.120 -21.820  1.00 88.95           N  
ATOM   2482  CA  GLY B 319       2.037   8.477 -22.604  1.00 88.95           C  
ATOM   2483  C   GLY B 319       1.268   7.426 -21.827  1.00 88.95           C  
ATOM   2484  O   GLY B 319       0.218   6.960 -22.273  1.00 88.95           O  
ATOM   2485  N   ALA B 320       1.820   7.071 -20.726  1.00 93.17           N  
ATOM   2486  CA  ALA B 320       1.164   6.030 -19.939  1.00 93.17           C  
ATOM   2487  C   ALA B 320      -0.057   6.582 -19.209  1.00 93.17           C  
ATOM   2488  O   ALA B 320      -0.046   7.723 -18.743  1.00 93.17           O  
ATOM   2489  CB  ALA B 320       2.146   5.419 -18.942  1.00 93.17           C  
ATOM   2490  N   SER B 321      -1.096   5.803 -19.250  1.00 95.38           N  
ATOM   2491  CA  SER B 321      -2.290   6.118 -18.473  1.00 95.38           C  
ATOM   2492  C   SER B 321      -2.764   4.909 -17.673  1.00 95.38           C  
ATOM   2493  O   SER B 321      -2.623   3.769 -18.119  1.00 95.38           O  
ATOM   2494  CB  SER B 321      -3.414   6.605 -19.389  1.00 95.38           C  
ATOM   2495  OG  SER B 321      -4.564   6.949 -18.636  1.00 95.38           O  
ATOM   2496  N   ASN B 322      -3.286   5.162 -16.446  1.00 95.96           N  
ATOM   2497  CA  ASN B 322      -3.874   4.129 -15.600  1.00 95.96           C  
ATOM   2498  C   ASN B 322      -2.847   3.068 -15.215  1.00 95.96           C  
ATOM   2499  O   ASN B 322      -3.033   1.885 -15.506  1.00 95.96           O  
ATOM   2500  CB  ASN B 322      -5.072   3.481 -16.298  1.00 95.96           C  
ATOM   2501  CG  ASN B 322      -5.943   2.687 -15.346  1.00 95.96           C  
ATOM   2502  ND2 ASN B 322      -6.571   1.634 -15.855  1.00 95.96           N  
ATOM   2503  OD1 ASN B 322      -6.052   3.017 -14.162  1.00 95.96           O  
ATOM   2504  N   PHE B 323      -1.831   3.529 -14.490  1.00 97.00           N  
ATOM   2505  CA  PHE B 323      -0.751   2.623 -14.119  1.00 97.00           C  
ATOM   2506  C   PHE B 323      -0.535   2.628 -12.611  1.00 97.00           C  
ATOM   2507  O   PHE B 323      -0.960   3.556 -11.920  1.00 97.00           O  
ATOM   2508  CB  PHE B 323       0.547   3.010 -14.836  1.00 97.00           C  
ATOM   2509  CG  PHE B 323       0.985   4.426 -14.577  1.00 97.00           C  
ATOM   2510  CD1 PHE B 323       0.698   5.435 -15.488  1.00 97.00           C  
ATOM   2511  CD2 PHE B 323       1.684   4.748 -13.421  1.00 97.00           C  
ATOM   2512  CE1 PHE B 323       1.102   6.747 -15.250  1.00 97.00           C  
ATOM   2513  CE2 PHE B 323       2.091   6.057 -13.177  1.00 97.00           C  
ATOM   2514  CZ  PHE B 323       1.800   7.054 -14.093  1.00 97.00           C  
ATOM   2515  N   TYR B 324      -0.015   1.514 -12.117  1.00 96.68           N  
ATOM   2516  CA  TYR B 324       0.398   1.336 -10.730  1.00 96.68           C  
ATOM   2517  C   TYR B 324       1.835   0.836 -10.648  1.00 96.68           C  
ATOM   2518  O   TYR B 324       2.153  -0.242 -11.157  1.00 96.68           O  
ATOM   2519  CB  TYR B 324      -0.537   0.358 -10.012  1.00 96.68           C  
ATOM   2520  CG  TYR B 324      -0.114   0.040  -8.598  1.00 96.68           C  
ATOM   2521  CD1 TYR B 324       0.249  -1.254  -8.233  1.00 96.68           C  
ATOM   2522  CD2 TYR B 324      -0.078   1.033  -7.625  1.00 96.68           C  
ATOM   2523  CE1 TYR B 324       0.638  -1.552  -6.931  1.00 96.68           C  
ATOM   2524  CE2 TYR B 324       0.309   0.747  -6.320  1.00 96.68           C  
ATOM   2525  CZ  TYR B 324       0.665  -0.546  -5.983  1.00 96.68           C  
ATOM   2526  OH  TYR B 324       1.049  -0.836  -4.693  1.00 96.68           O  
ATOM   2527  N   ILE B 325       2.748   1.667 -10.107  1.00 98.06           N  
ATOM   2528  CA  ILE B 325       4.150   1.296  -9.949  1.00 98.06           C  
ATOM   2529  C   ILE B 325       4.501   1.225  -8.464  1.00 98.06           C  
ATOM   2530  O   ILE B 325       4.340   2.206  -7.734  1.00 98.06           O  
ATOM   2531  CB  ILE B 325       5.084   2.292 -10.673  1.00 98.06           C  
ATOM   2532  CG1 ILE B 325       4.652   2.463 -12.134  1.00 98.06           C  
ATOM   2533  CG2 ILE B 325       6.541   1.828 -10.583  1.00 98.06           C  
ATOM   2534  CD1 ILE B 325       5.440   3.521 -12.893  1.00 98.06           C  
ATOM   2535  N   HIS B 326       4.946   0.079  -8.072  1.00 96.82           N  
ATOM   2536  CA  HIS B 326       5.277  -0.156  -6.671  1.00 96.82           C  
ATOM   2537  C   HIS B 326       6.785  -0.262  -6.471  1.00 96.82           C  
ATOM   2538  O   HIS B 326       7.433  -1.134  -7.054  1.00 96.82           O  
ATOM   2539  CB  HIS B 326       4.590  -1.426  -6.164  1.00 96.82           C  
ATOM   2540  CG  HIS B 326       4.842  -1.707  -4.717  1.00 96.82           C  
ATOM   2541  CD2 HIS B 326       5.671  -2.593  -4.115  1.00 96.82           C  
ATOM   2542  ND1 HIS B 326       4.194  -1.034  -3.704  1.00 96.82           N  
ATOM   2543  CE1 HIS B 326       4.616  -1.495  -2.538  1.00 96.82           C  
ATOM   2544  NE2 HIS B 326       5.512  -2.441  -2.759  1.00 96.82           N  
ATOM   2545  N   ARG B 327       7.380   0.596  -5.694  1.00 97.23           N  
ATOM   2546  CA  ARG B 327       8.752   0.632  -5.199  1.00 97.23           C  
ATOM   2547  C   ARG B 327       9.748   0.707  -6.351  1.00 97.23           C  
ATOM   2548  O   ARG B 327      10.718  -0.053  -6.391  1.00 97.23           O  
ATOM   2549  CB  ARG B 327       9.044  -0.595  -4.333  1.00 97.23           C  
ATOM   2550  CG  ARG B 327       8.372  -0.561  -2.970  1.00 97.23           C  
ATOM   2551  CD  ARG B 327       8.816  -1.724  -2.093  1.00 97.23           C  
ATOM   2552  NE  ARG B 327      10.241  -1.654  -1.785  1.00 97.23           N  
ATOM   2553  CZ  ARG B 327      11.025  -2.708  -1.577  1.00 97.23           C  
ATOM   2554  NH1 ARG B 327      10.534  -3.941  -1.641  1.00 97.23           N1+
ATOM   2555  NH2 ARG B 327      12.309  -2.530  -1.304  1.00 97.23           N  
ATOM   2556  N   PRO B 328       9.477   1.589  -7.267  1.00 98.25           N  
ATOM   2557  CA  PRO B 328      10.538   1.707  -8.269  1.00 98.25           C  
ATOM   2558  C   PRO B 328      11.870   2.154  -7.670  1.00 98.25           C  
ATOM   2559  O   PRO B 328      11.924   3.164  -6.962  1.00 98.25           O  
ATOM   2560  CB  PRO B 328       9.994   2.761  -9.237  1.00 98.25           C  
ATOM   2561  CG  PRO B 328       9.086   3.610  -8.406  1.00 98.25           C  
ATOM   2562  CD  PRO B 328       8.438   2.740  -7.367  1.00 98.25           C  
ATOM   2563  N   THR B 329      12.891   1.397  -7.847  1.00 97.88           N  
ATOM   2564  CA  THR B 329      14.250   1.702  -7.412  1.00 97.88           C  
ATOM   2565  C   THR B 329      15.157   1.955  -8.612  1.00 97.88           C  
ATOM   2566  O   THR B 329      15.398   1.052  -9.417  1.00 97.88           O  
ATOM   2567  CB  THR B 329      14.832   0.563  -6.556  1.00 97.88           C  
ATOM   2568  CG2 THR B 329      16.208   0.932  -6.011  1.00 97.88           C  
ATOM   2569  OG1 THR B 329      13.950   0.300  -5.457  1.00 97.88           O  
ATOM   2570  N   ILE B 330      15.575   3.228  -8.723  1.00 98.48           N  
ATOM   2571  CA  ILE B 330      16.293   3.677  -9.912  1.00 98.48           C  
ATOM   2572  C   ILE B 330      17.622   4.308  -9.504  1.00 98.48           C  
ATOM   2573  O   ILE B 330      17.668   5.142  -8.597  1.00 98.48           O  
ATOM   2574  CB  ILE B 330      15.453   4.680 -10.734  1.00 98.48           C  
ATOM   2575  CG1 ILE B 330      14.100   4.062 -11.109  1.00 98.48           C  
ATOM   2576  CG2 ILE B 330      16.216   5.126 -11.984  1.00 98.48           C  
ATOM   2577  CD1 ILE B 330      13.064   5.077 -11.574  1.00 98.48           C  
ATOM   2578  N   VAL B 331      18.709   3.884 -10.148  1.00 97.88           N  
ATOM   2579  CA  VAL B 331      20.040   4.422  -9.885  1.00 97.88           C  
ATOM   2580  C   VAL B 331      20.627   4.999 -11.171  1.00 97.88           C  
ATOM   2581  O   VAL B 331      20.690   4.315 -12.195  1.00 97.88           O  
ATOM   2582  CB  VAL B 331      20.983   3.345  -9.305  1.00 97.88           C  
ATOM   2583  CG1 VAL B 331      22.346   3.946  -8.965  1.00 97.88           C  
ATOM   2584  CG2 VAL B 331      20.358   2.699  -8.070  1.00 97.88           C  
ATOM   2585  N   GLY B 332      21.034   6.305 -11.060  1.00 96.75           N  
ATOM   2586  CA  GLY B 332      21.603   6.965 -12.224  1.00 96.75           C  
ATOM   2587  C   GLY B 332      23.089   6.709 -12.389  1.00 96.75           C  
ATOM   2588  O   GLY B 332      23.638   5.791 -11.776  1.00 96.75           O  
ATOM   2589  N   GLU B 333      23.686   7.513 -13.338  1.00 93.35           N  
ATOM   2590  CA  GLU B 333      25.085   7.300 -13.696  1.00 93.35           C  
ATOM   2591  C   GLU B 333      25.958   8.458 -13.220  1.00 93.35           C  
ATOM   2592  O   GLU B 333      26.991   8.752 -13.824  1.00 93.35           O  
ATOM   2593  CB  GLU B 333      25.232   7.119 -15.209  1.00 93.35           C  
ATOM   2594  CG  GLU B 333      24.853   8.352 -16.016  1.00 93.35           C  
ATOM   2595  CD  GLU B 333      25.361   8.311 -17.449  1.00 93.35           C  
ATOM   2596  OE1 GLU B 333      24.834   9.062 -18.301  1.00 93.35           O  
ATOM   2597  OE2 GLU B 333      26.292   7.521 -17.721  1.00 93.35           O1-
ATOM   2598  N   ARG B 334      25.570   9.082 -12.176  1.00 93.13           N  
ATOM   2599  CA  ARG B 334      26.336  10.205 -11.644  1.00 93.13           C  
ATOM   2600  C   ARG B 334      27.797   9.821 -11.435  1.00 93.13           C  
ATOM   2601  O   ARG B 334      28.699  10.604 -11.740  1.00 93.13           O  
ATOM   2602  CB  ARG B 334      25.729  10.694 -10.327  1.00 93.13           C  
ATOM   2603  CG  ARG B 334      26.571  11.737  -9.610  1.00 93.13           C  
ATOM   2604  CD  ARG B 334      25.942  12.161  -8.291  1.00 93.13           C  
ATOM   2605  NE  ARG B 334      26.797  13.092  -7.560  1.00 93.13           N  
ATOM   2606  CZ  ARG B 334      26.369  14.189  -6.942  1.00 93.13           C  
ATOM   2607  NH1 ARG B 334      25.082  14.516  -6.955  1.00 93.13           N1+
ATOM   2608  NH2 ARG B 334      27.234  14.966  -6.306  1.00 93.13           N  
ATOM   2609  N   HIS B 335      28.043   8.657 -10.937  1.00 91.00           N  
ATOM   2610  CA  HIS B 335      29.386   8.261 -10.529  1.00 91.00           C  
ATOM   2611  C   HIS B 335      30.055   7.402 -11.597  1.00 91.00           C  
ATOM   2612  O   HIS B 335      31.214   7.007 -11.446  1.00 91.00           O  
ATOM   2613  CB  HIS B 335      29.341   7.505  -9.200  1.00 91.00           C  
ATOM   2614  CG  HIS B 335      28.789   8.314  -8.069  1.00 91.00           C  
ATOM   2615  CD2 HIS B 335      27.656   8.169  -7.342  1.00 91.00           C  
ATOM   2616  ND1 HIS B 335      29.428   9.428  -7.570  1.00 91.00           N  
ATOM   2617  CE1 HIS B 335      28.709   9.935  -6.582  1.00 91.00           C  
ATOM   2618  NE2 HIS B 335      27.629   9.189  -6.424  1.00 91.00           N  
ATOM   2619  N   THR B 336      29.322   7.150 -12.681  1.00 86.59           N  
ATOM   2620  CA  THR B 336      29.886   6.306 -13.729  1.00 86.59           C  
ATOM   2621  C   THR B 336      29.755   6.977 -15.093  1.00 86.59           C  
ATOM   2622  O   THR B 336      29.938   6.333 -16.128  1.00 86.59           O  
ATOM   2623  CB  THR B 336      29.202   4.927 -13.765  1.00 86.59           C  
ATOM   2624  CG2 THR B 336      29.472   4.146 -12.483  1.00 86.59           C  
ATOM   2625  OG1 THR B 336      27.788   5.105 -13.913  1.00 86.59           O  
ATOM   2626  N   ALA B 337      29.379   8.218 -14.976  1.00 77.80           N  
ATOM   2627  CA  ALA B 337      29.139   8.965 -16.208  1.00 77.80           C  
ATOM   2628  C   ALA B 337      30.382   8.976 -17.094  1.00 77.80           C  
ATOM   2629  O   ALA B 337      31.505   9.080 -16.596  1.00 77.80           O  
ATOM   2630  CB  ALA B 337      28.705  10.394 -15.888  1.00 77.80           C  
ATOM   2631  N   THR B 338      30.107   8.765 -18.316  1.00 70.68           N  
ATOM   2632  CA  THR B 338      31.205   8.817 -19.275  1.00 70.68           C  
ATOM   2633  C   THR B 338      31.173  10.124 -20.062  1.00 70.68           C  
ATOM   2634  O   THR B 338      32.164  10.499 -20.693  1.00 70.68           O  
ATOM   2635  CB  THR B 338      31.153   7.626 -20.249  1.00 70.68           C  
ATOM   2636  CG2 THR B 338      31.346   6.304 -19.512  1.00 70.68           C  
ATOM   2637  OG1 THR B 338      29.882   7.611 -20.909  1.00 70.68           O  
ATOM   2638  N   GLY B 339      30.081  10.900 -20.041  1.00 70.63           N  
ATOM   2639  CA  GLY B 339      29.964  12.154 -20.768  1.00 70.63           C  
ATOM   2640  C   GLY B 339      30.145  13.375 -19.886  1.00 70.63           C  
ATOM   2641  O   GLY B 339      30.232  13.255 -18.662  1.00 70.63           O  
ATOM   2642  N   SER B 340      30.447  14.506 -20.566  1.00 70.06           N  
ATOM   2643  CA  SER B 340      30.651  15.778 -19.880  1.00 70.06           C  
ATOM   2644  C   SER B 340      29.331  16.512 -19.670  1.00 70.06           C  
ATOM   2645  O   SER B 340      29.273  17.498 -18.933  1.00 70.06           O  
ATOM   2646  CB  SER B 340      31.617  16.664 -20.668  1.00 70.06           C  
ATOM   2647  OG  SER B 340      31.207  16.775 -22.021  1.00 70.06           O  
ATOM   2648  N   SER B 341      28.355  16.041 -20.472  1.00 69.16           N  
ATOM   2649  CA  SER B 341      27.026  16.637 -20.379  1.00 69.16           C  
ATOM   2650  C   SER B 341      26.053  15.707 -19.663  1.00 69.16           C  
ATOM   2651  O   SER B 341      26.448  14.653 -19.160  1.00 69.16           O  
ATOM   2652  CB  SER B 341      26.491  16.973 -21.772  1.00 69.16           C  
ATOM   2653  OG  SER B 341      26.253  15.792 -22.518  1.00 69.16           O  
ATOM   2654  N   GLY B 342      24.794  16.210 -19.154  1.00 77.56           N  
ATOM   2655  CA  GLY B 342      23.837  15.261 -18.607  1.00 77.56           C  
ATOM   2656  C   GLY B 342      22.847  15.898 -17.650  1.00 77.56           C  
ATOM   2657  O   GLY B 342      22.174  15.200 -16.888  1.00 77.56           O  
ATOM   2658  N   GLU B 343      22.860  17.118 -17.707  1.00 82.94           N  
ATOM   2659  CA  GLU B 343      21.960  17.831 -16.805  1.00 82.94           C  
ATOM   2660  C   GLU B 343      20.506  17.440 -17.053  1.00 82.94           C  
ATOM   2661  O   GLU B 343      19.654  17.607 -16.177  1.00 82.94           O  
ATOM   2662  CB  GLU B 343      22.131  19.344 -16.958  1.00 82.94           C  
ATOM   2663  CG  GLU B 343      21.711  19.875 -18.321  1.00 82.94           C  
ATOM   2664  CD  GLU B 343      21.943  21.370 -18.480  1.00 82.94           C  
ATOM   2665  OE1 GLU B 343      21.531  21.941 -19.515  1.00 82.94           O  
ATOM   2666  OE2 GLU B 343      22.542  21.974 -17.562  1.00 82.94           O1-
ATOM   2667  N   SER B 344      20.279  16.880 -18.262  1.00 86.79           N  
ATOM   2668  CA  SER B 344      18.923  16.466 -18.607  1.00 86.79           C  
ATOM   2669  C   SER B 344      18.779  14.948 -18.559  1.00 86.79           C  
ATOM   2670  O   SER B 344      17.957  14.374 -19.276  1.00 86.79           O  
ATOM   2671  CB  SER B 344      18.543  16.978 -19.997  1.00 86.79           C  
ATOM   2672  OG  SER B 344      18.667  18.388 -20.065  1.00 86.79           O  
ATOM   2673  N   GLY B 345      19.606  14.304 -17.895  1.00 90.62           N  
ATOM   2674  CA  GLY B 345      19.459  12.890 -17.592  1.00 90.62           C  
ATOM   2675  C   GLY B 345      18.652  12.630 -16.334  1.00 90.62           C  
ATOM   2676  O   GLY B 345      19.160  12.783 -15.221  1.00 90.62           O  
ATOM   2677  N   PHE B 346      17.406  12.192 -16.515  1.00 94.48           N  
ATOM   2678  CA  PHE B 346      16.477  12.063 -15.399  1.00 94.48           C  
ATOM   2679  C   PHE B 346      16.308  10.601 -15.002  1.00 94.48           C  
ATOM   2680  O   PHE B 346      16.397   9.708 -15.848  1.00 94.48           O  
ATOM   2681  CB  PHE B 346      15.117  12.670 -15.757  1.00 94.48           C  
ATOM   2682  CG  PHE B 346      15.200  14.078 -16.283  1.00 94.48           C  
ATOM   2683  CD1 PHE B 346      16.144  14.966 -15.783  1.00 94.48           C  
ATOM   2684  CD2 PHE B 346      14.334  14.512 -17.278  1.00 94.48           C  
ATOM   2685  CE1 PHE B 346      16.224  16.270 -16.267  1.00 94.48           C  
ATOM   2686  CE2 PHE B 346      14.408  15.813 -17.767  1.00 94.48           C  
ATOM   2687  CZ  PHE B 346      15.352  16.691 -17.260  1.00 94.48           C  
ATOM   2688  N   GLY B 347      16.166  10.383 -13.719  1.00 97.05           N  
ATOM   2689  CA  GLY B 347      15.832   9.046 -13.253  1.00 97.05           C  
ATOM   2690  C   GLY B 347      14.402   8.646 -13.564  1.00 97.05           C  
ATOM   2691  O   GLY B 347      14.159   7.848 -14.472  1.00 97.05           O  
ATOM   2692  N   LEU B 348      13.458   9.213 -12.844  1.00 97.95           N  
ATOM   2693  CA  LEU B 348      12.025   9.042 -13.058  1.00 97.95           C  
ATOM   2694  C   LEU B 348      11.421  10.282 -13.707  1.00 97.95           C  
ATOM   2695  O   LEU B 348      11.352  11.344 -13.083  1.00 97.95           O  
ATOM   2696  CB  LEU B 348      11.316   8.747 -11.734  1.00 97.95           C  
ATOM   2697  CG  LEU B 348       9.796   8.597 -11.798  1.00 97.95           C  
ATOM   2698  CD1 LEU B 348       9.414   7.450 -12.728  1.00 97.95           C  
ATOM   2699  CD2 LEU B 348       9.221   8.375 -10.403  1.00 97.95           C  
ATOM   2700  N   ALA B 349      11.021  10.157 -14.943  1.00 95.46           N  
ATOM   2701  CA  ALA B 349      10.415  11.272 -15.665  1.00 95.46           C  
ATOM   2702  C   ALA B 349       8.898  11.118 -15.738  1.00 95.46           C  
ATOM   2703  O   ALA B 349       8.392  10.201 -16.389  1.00 95.46           O  
ATOM   2704  CB  ALA B 349      11.004  11.380 -17.069  1.00 95.46           C  
ATOM   2705  N   ILE B 350       8.173  11.940 -15.092  1.00 96.32           N  
ATOM   2706  CA  ILE B 350       6.715  11.959 -15.063  1.00 96.32           C  
ATOM   2707  C   ILE B 350       6.194  13.047 -16.000  1.00 96.32           C  
ATOM   2708  O   ILE B 350       6.038  14.201 -15.594  1.00 96.32           O  
ATOM   2709  CB  ILE B 350       6.182  12.185 -13.630  1.00 96.32           C  
ATOM   2710  CG1 ILE B 350       6.707  11.097 -12.687  1.00 96.32           C  
ATOM   2711  CG2 ILE B 350       4.651  12.223 -13.624  1.00 96.32           C  
ATOM   2712  CD1 ILE B 350       6.424  11.365 -11.215  1.00 96.32           C  
ATOM   2713  N   THR B 351       5.991  12.638 -17.209  1.00 92.44           N  
ATOM   2714  CA  THR B 351       5.626  13.601 -18.242  1.00 92.44           C  
ATOM   2715  C   THR B 351       4.463  13.079 -19.081  1.00 92.44           C  
ATOM   2716  O   THR B 351       4.422  11.896 -19.426  1.00 92.44           O  
ATOM   2717  CB  THR B 351       6.822  13.918 -19.159  1.00 92.44           C  
ATOM   2718  CG2 THR B 351       7.979  14.517 -18.366  1.00 92.44           C  
ATOM   2719  OG1 THR B 351       7.265  12.711 -19.791  1.00 92.44           O  
ATOM   2720  N   GLY B 352       3.479  13.821 -19.361  1.00 90.64           N  
ATOM   2721  CA  GLY B 352       2.396  13.517 -20.282  1.00 90.64           C  
ATOM   2722  C   GLY B 352       1.639  12.254 -19.917  1.00 90.64           C  
ATOM   2723  O   GLY B 352       1.177  11.524 -20.797  1.00 90.64           O  
ATOM   2724  N   CYS B 353       1.708  11.839 -18.723  1.00 95.55           N  
ATOM   2725  CA  CYS B 353       1.001  10.659 -18.239  1.00 95.55           C  
ATOM   2726  C   CYS B 353      -0.224  11.053 -17.424  1.00 95.55           C  
ATOM   2727  O   CYS B 353      -0.435  12.234 -17.143  1.00 95.55           O  
ATOM   2728  CB  CYS B 353       1.930   9.788 -17.392  1.00 95.55           C  
ATOM   2729  SG  CYS B 353       2.550  10.613 -15.910  1.00 95.55           S  
ATOM   2730  N   SER B 354      -1.098  10.057 -17.126  1.00 95.50           N  
ATOM   2731  CA  SER B 354      -2.310  10.385 -16.383  1.00 95.50           C  
ATOM   2732  C   SER B 354      -2.789   9.198 -15.554  1.00 95.50           C  
ATOM   2733  O   SER B 354      -2.496   8.046 -15.882  1.00 95.50           O  
ATOM   2734  CB  SER B 354      -3.419  10.832 -17.336  1.00 95.50           C  
ATOM   2735  OG  SER B 354      -3.710   9.817 -18.281  1.00 95.50           O  
ATOM   2736  N   ASN B 355      -3.505   9.474 -14.477  1.00 94.67           N  
ATOM   2737  CA  ASN B 355      -4.132   8.486 -13.607  1.00 94.67           C  
ATOM   2738  C   ASN B 355      -3.127   7.445 -13.123  1.00 94.67           C  
ATOM   2739  O   ASN B 355      -3.319   6.246 -13.334  1.00 94.67           O  
ATOM   2740  CB  ASN B 355      -5.300   7.804 -14.323  1.00 94.67           C  
ATOM   2741  CG  ASN B 355      -6.323   8.793 -14.845  1.00 94.67           C  
ATOM   2742  ND2 ASN B 355      -6.781   8.580 -16.073  1.00 94.67           N  
ATOM   2743  OD1 ASN B 355      -6.697   9.742 -14.151  1.00 94.67           O  
ATOM   2744  N   GLY B 356      -2.144   7.939 -12.449  1.00 96.20           N  
ATOM   2745  CA  GLY B 356      -1.079   7.042 -12.031  1.00 96.20           C  
ATOM   2746  C   GLY B 356      -0.812   7.088 -10.539  1.00 96.20           C  
ATOM   2747  O   GLY B 356      -1.015   8.120  -9.897  1.00 96.20           O  
ATOM   2748  N   ILE B 357      -0.423   5.937  -9.991  1.00 96.22           N  
ATOM   2749  CA  ILE B 357       0.009   5.810  -8.603  1.00 96.22           C  
ATOM   2750  C   ILE B 357       1.433   5.259  -8.554  1.00 96.22           C  
ATOM   2751  O   ILE B 357       1.731   4.237  -9.176  1.00 96.22           O  
ATOM   2752  CB  ILE B 357      -0.945   4.903  -7.795  1.00 96.22           C  
ATOM   2753  CG1 ILE B 357      -2.364   5.482  -7.799  1.00 96.22           C  
ATOM   2754  CG2 ILE B 357      -0.432   4.719  -6.363  1.00 96.22           C  
ATOM   2755  CD1 ILE B 357      -3.449   4.465  -7.472  1.00 96.22           C  
ATOM   2756  N   ILE B 358       2.298   5.943  -7.894  1.00 97.51           N  
ATOM   2757  CA  ILE B 358       3.670   5.506  -7.661  1.00 97.51           C  
ATOM   2758  C   ILE B 358       3.937   5.421  -6.160  1.00 97.51           C  
ATOM   2759  O   ILE B 358       3.902   6.435  -5.459  1.00 97.51           O  
ATOM   2760  CB  ILE B 358       4.687   6.455  -8.334  1.00 97.51           C  
ATOM   2761  CG1 ILE B 358       4.306   6.696  -9.799  1.00 97.51           C  
ATOM   2762  CG2 ILE B 358       6.107   5.892  -8.222  1.00 97.51           C  
ATOM   2763  CD1 ILE B 358       5.002   7.893 -10.431  1.00 97.51           C  
ATOM   2764  N   GLU B 359       4.196   4.226  -5.692  1.00 95.61           N  
ATOM   2765  CA  GLU B 359       4.411   4.018  -4.264  1.00 95.61           C  
ATOM   2766  C   GLU B 359       5.881   3.743  -3.961  1.00 95.61           C  
ATOM   2767  O   GLU B 359       6.514   2.921  -4.627  1.00 95.61           O  
ATOM   2768  CB  GLU B 359       3.545   2.864  -3.752  1.00 95.61           C  
ATOM   2769  CG  GLU B 359       2.058   3.187  -3.700  1.00 95.61           C  
ATOM   2770  CD  GLU B 359       1.229   2.093  -3.046  1.00 95.61           C  
ATOM   2771  OE1 GLU B 359       0.187   2.409  -2.428  1.00 95.61           O  
ATOM   2772  OE2 GLU B 359       1.625   0.911  -3.151  1.00 95.61           O1-
ATOM   2773  N   TYR B 360       6.510   4.436  -3.031  1.00 95.55           N  
ATOM   2774  CA  TYR B 360       7.839   4.255  -2.456  1.00 95.55           C  
ATOM   2775  C   TYR B 360       8.913   4.321  -3.535  1.00 95.55           C  
ATOM   2776  O   TYR B 360       9.770   3.439  -3.622  1.00 95.55           O  
ATOM   2777  CB  TYR B 360       7.926   2.917  -1.715  1.00 95.55           C  
ATOM   2778  CG  TYR B 360       6.945   2.791  -0.574  1.00 95.55           C  
ATOM   2779  CD1 TYR B 360       7.118   3.517   0.602  1.00 95.55           C  
ATOM   2780  CD2 TYR B 360       5.846   1.944  -0.669  1.00 95.55           C  
ATOM   2781  CE1 TYR B 360       6.218   3.402   1.657  1.00 95.55           C  
ATOM   2782  CE2 TYR B 360       4.940   1.821   0.379  1.00 95.55           C  
ATOM   2783  CZ  TYR B 360       5.134   2.554   1.536  1.00 95.55           C  
ATOM   2784  OH  TYR B 360       4.240   2.436   2.577  1.00 95.55           O  
ATOM   2785  N   PRO B 361       8.806   5.335  -4.357  1.00 97.52           N  
ATOM   2786  CA  PRO B 361       9.934   5.442  -5.285  1.00 97.52           C  
ATOM   2787  C   PRO B 361      11.240   5.812  -4.585  1.00 97.52           C  
ATOM   2788  O   PRO B 361      11.236   6.607  -3.642  1.00 97.52           O  
ATOM   2789  CB  PRO B 361       9.497   6.550  -6.246  1.00 97.52           C  
ATOM   2790  CG  PRO B 361       8.597   7.426  -5.435  1.00 97.52           C  
ATOM   2791  CD  PRO B 361       7.844   6.565  -4.462  1.00 97.52           C  
ATOM   2792  N   THR B 362      12.330   5.204  -4.935  1.00 97.27           N  
ATOM   2793  CA  THR B 362      13.687   5.529  -4.510  1.00 97.27           C  
ATOM   2794  C   THR B 362      14.587   5.777  -5.716  1.00 97.27           C  
ATOM   2795  O   THR B 362      14.908   4.848  -6.460  1.00 97.27           O  
ATOM   2796  CB  THR B 362      14.285   4.406  -3.642  1.00 97.27           C  
ATOM   2797  CG2 THR B 362      15.674   4.781  -3.137  1.00 97.27           C  
ATOM   2798  OG1 THR B 362      13.427   4.171  -2.518  1.00 97.27           O  
ATOM   2799  N   VAL B 363      14.909   7.059  -5.954  1.00 98.38           N  
ATOM   2800  CA  VAL B 363      15.703   7.453  -7.114  1.00 98.38           C  
ATOM   2801  C   VAL B 363      16.990   8.133  -6.652  1.00 98.38           C  
ATOM   2802  O   VAL B 363      16.956   9.033  -5.810  1.00 98.38           O  
ATOM   2803  CB  VAL B 363      14.911   8.391  -8.051  1.00 98.38           C  
ATOM   2804  CG1 VAL B 363      15.664   8.605  -9.363  1.00 98.38           C  
ATOM   2805  CG2 VAL B 363      13.517   7.826  -8.318  1.00 98.38           C  
ATOM   2806  N   SER B 364      18.145   7.708  -7.207  1.00 98.07           N  
ATOM   2807  CA  SER B 364      19.403   8.253  -6.707  1.00 98.07           C  
ATOM   2808  C   SER B 364      20.432   8.384  -7.826  1.00 98.07           C  
ATOM   2809  O   SER B 364      20.342   7.693  -8.842  1.00 98.07           O  
ATOM   2810  CB  SER B 364      19.963   7.373  -5.589  1.00 98.07           C  
ATOM   2811  OG  SER B 364      20.251   6.071  -6.070  1.00 98.07           O  
ATOM   2812  N   SER B 365      21.328   9.294  -7.676  1.00 97.48           N  
ATOM   2813  CA  SER B 365      22.606   9.388  -8.374  1.00 97.48           C  
ATOM   2814  C   SER B 365      22.405   9.625  -9.867  1.00 97.48           C  
ATOM   2815  O   SER B 365      23.066   8.996 -10.695  1.00 97.48           O  
ATOM   2816  CB  SER B 365      23.429   8.117  -8.158  1.00 97.48           C  
ATOM   2817  OG  SER B 365      23.623   7.872  -6.775  1.00 97.48           O  
ATOM   2818  N   CYS B 366      21.484  10.473 -10.155  1.00 96.81           N  
ATOM   2819  CA  CYS B 366      21.279  10.824 -11.556  1.00 96.81           C  
ATOM   2820  C   CYS B 366      22.142  12.017 -11.951  1.00 96.81           C  
ATOM   2821  O   CYS B 366      22.484  12.848 -11.107  1.00 96.81           O  
ATOM   2822  CB  CYS B 366      19.807  11.138 -11.820  1.00 96.81           C  
ATOM   2823  SG  CYS B 366      18.704   9.733 -11.551  1.00 96.81           S  
ATOM   2824  N   ARG B 367      22.400  12.058 -13.174  1.00 94.26           N  
ATOM   2825  CA  ARG B 367      23.216  13.155 -13.684  1.00 94.26           C  
ATOM   2826  C   ARG B 367      22.401  14.440 -13.791  1.00 94.26           C  
ATOM   2827  O   ARG B 367      22.948  15.539 -13.685  1.00 94.26           O  
ATOM   2828  CB  ARG B 367      23.810  12.796 -15.048  1.00 94.26           C  
ATOM   2829  CG  ARG B 367      25.039  13.610 -15.418  1.00 94.26           C  
ATOM   2830  CD  ARG B 367      26.281  13.119 -14.687  1.00 94.26           C  
ATOM   2831  NE  ARG B 367      27.460  13.905 -15.039  1.00 94.26           N  
ATOM   2832  CZ  ARG B 367      28.628  13.846 -14.405  1.00 94.26           C  
ATOM   2833  NH1 ARG B 367      28.797  13.032 -13.369  1.00 94.26           N1+
ATOM   2834  NH2 ARG B 367      29.635  14.606 -14.809  1.00 94.26           N  
ATOM   2835  N   GLY B 368      21.197  14.331 -14.150  1.00 94.45           N  
ATOM   2836  CA  GLY B 368      20.261  15.439 -14.048  1.00 94.45           C  
ATOM   2837  C   GLY B 368      19.439  15.411 -12.773  1.00 94.45           C  
ATOM   2838  O   GLY B 368      19.993  15.373 -11.672  1.00 94.45           O  
ATOM   2839  N   ASP B 369      18.132  15.472 -13.005  1.00 96.65           N  
ATOM   2840  CA  ASP B 369      17.233  15.401 -11.857  1.00 96.65           C  
ATOM   2841  C   ASP B 369      16.902  13.952 -11.507  1.00 96.65           C  
ATOM   2842  O   ASP B 369      16.713  13.121 -12.398  1.00 96.65           O  
ATOM   2843  CB  ASP B 369      15.947  16.182 -12.134  1.00 96.65           C  
ATOM   2844  CG  ASP B 369      16.205  17.614 -12.569  1.00 96.65           C  
ATOM   2845  OD1 ASP B 369      17.365  18.073 -12.499  1.00 96.65           O  
ATOM   2846  OD2 ASP B 369      15.238  18.291 -12.981  1.00 96.65           O1-
ATOM   2847  N   ASN B 370      16.830  13.656 -10.190  1.00 98.23           N  
ATOM   2848  CA  ASN B 370      16.332  12.337  -9.814  1.00 98.23           C  
ATOM   2849  C   ASN B 370      14.894  12.127 -10.279  1.00 98.23           C  
ATOM   2850  O   ASN B 370      14.585  11.122 -10.922  1.00 98.23           O  
ATOM   2851  CB  ASN B 370      16.435  12.135  -8.301  1.00 98.23           C  
ATOM   2852  CG  ASN B 370      17.815  11.684  -7.865  1.00 98.23           C  
ATOM   2853  ND2 ASN B 370      18.070  11.729  -6.562  1.00 98.23           N  
ATOM   2854  OD1 ASN B 370      18.646  11.299  -8.692  1.00 98.23           O  
ATOM   2855  N   ILE B 371      14.078  13.119 -10.022  1.00 98.09           N  
ATOM   2856  CA  ILE B 371      12.684  13.064 -10.451  1.00 98.09           C  
ATOM   2857  C   ILE B 371      12.315  14.359 -11.171  1.00 98.09           C  
ATOM   2858  O   ILE B 371      12.578  15.454 -10.667  1.00 98.09           O  
ATOM   2859  CB  ILE B 371      11.734  12.826  -9.255  1.00 98.09           C  
ATOM   2860  CG1 ILE B 371      12.079  11.507  -8.554  1.00 98.09           C  
ATOM   2861  CG2 ILE B 371      10.274  12.836  -9.716  1.00 98.09           C  
ATOM   2862  CD1 ILE B 371      11.441  11.351  -7.181  1.00 98.09           C  
ATOM   2863  N   TYR B 372      11.745  14.202 -12.324  1.00 96.17           N  
ATOM   2864  CA  TYR B 372      11.295  15.337 -13.122  1.00 96.17           C  
ATOM   2865  C   TYR B 372       9.805  15.235 -13.425  1.00 96.17           C  
ATOM   2866  O   TYR B 372       9.358  14.274 -14.057  1.00 96.17           O  
ATOM   2867  CB  TYR B 372      12.088  15.423 -14.430  1.00 96.17           C  
ATOM   2868  CG  TYR B 372      11.702  16.594 -15.299  1.00 96.17           C  
ATOM   2869  CD1 TYR B 372      10.745  16.457 -16.302  1.00 96.17           C  
ATOM   2870  CD2 TYR B 372      12.292  17.841 -15.120  1.00 96.17           C  
ATOM   2871  CE1 TYR B 372      10.387  17.533 -17.107  1.00 96.17           C  
ATOM   2872  CE2 TYR B 372      11.942  18.924 -15.919  1.00 96.17           C  
ATOM   2873  CZ  TYR B 372      10.989  18.761 -16.908  1.00 96.17           C  
ATOM   2874  OH  TYR B 372      10.638  19.830 -17.702  1.00 96.17           O  
ATOM   2875  N   ILE B 373       8.979  16.127 -12.962  1.00 97.02           N  
ATOM   2876  CA  ILE B 373       7.559  16.239 -13.276  1.00 97.02           C  
ATOM   2877  C   ILE B 373       7.321  17.457 -14.166  1.00 97.02           C  
ATOM   2878  O   ILE B 373       7.535  18.595 -13.741  1.00 97.02           O  
ATOM   2879  CB  ILE B 373       6.702  16.337 -11.994  1.00 97.02           C  
ATOM   2880  CG1 ILE B 373       7.060  15.205 -11.024  1.00 97.02           C  
ATOM   2881  CG2 ILE B 373       5.210  16.312 -12.338  1.00 97.02           C  
ATOM   2882  CD1 ILE B 373       6.289  15.246  -9.712  1.00 97.02           C  
ATOM   2883  N   GLY B 374       6.913  17.244 -15.333  1.00 93.59           N  
ATOM   2884  CA  GLY B 374       6.765  18.356 -16.260  1.00 93.59           C  
ATOM   2885  C   GLY B 374       6.193  17.941 -17.602  1.00 93.59           C  
ATOM   2886  O   GLY B 374       5.599  16.868 -17.725  1.00 93.59           O  
ATOM   2887  N   GLN B 375       6.340  18.790 -18.490  1.00 88.82           N  
ATOM   2888  CA  GLN B 375       5.947  18.481 -19.861  1.00 88.82           C  
ATOM   2889  C   GLN B 375       6.993  17.610 -20.551  1.00 88.82           C  
ATOM   2890  O   GLN B 375       8.161  17.605 -20.157  1.00 88.82           O  
ATOM   2891  CB  GLN B 375       5.725  19.767 -20.659  1.00 88.82           C  
ATOM   2892  CG  GLN B 375       4.376  20.425 -20.403  1.00 88.82           C  
ATOM   2893  CD  GLN B 375       4.023  21.466 -21.449  1.00 88.82           C  
ATOM   2894  NE2 GLN B 375       3.019  22.285 -21.154  1.00 88.82           N  
ATOM   2895  OE1 GLN B 375       4.648  21.534 -22.512  1.00 88.82           O  
ATOM   2896  N   GLU B 376       6.477  16.891 -21.491  1.00 80.12           N  
ATOM   2897  CA  GLU B 376       7.419  16.182 -22.353  1.00 80.12           C  
ATOM   2898  C   GLU B 376       8.222  17.155 -23.211  1.00 80.12           C  
ATOM   2899  O   GLU B 376       7.804  17.507 -24.316  1.00 80.12           O  
ATOM   2900  CB  GLU B 376       6.682  15.179 -23.244  1.00 80.12           C  
ATOM   2901  CG  GLU B 376       7.603  14.214 -23.977  1.00 80.12           C  
ATOM   2902  CD  GLU B 376       8.258  13.196 -23.057  1.00 80.12           C  
ATOM   2903  OE1 GLU B 376       9.168  12.465 -23.511  1.00 80.12           O  
ATOM   2904  OE2 GLU B 376       7.857  13.127 -21.874  1.00 80.12           O1-
ATOM   2905  N   TYR B 377       9.266  17.641 -22.685  1.00 70.87           N  
ATOM   2906  CA  TYR B 377      10.052  18.773 -23.164  1.00 70.87           C  
ATOM   2907  C   TYR B 377      10.622  18.494 -24.550  1.00 70.87           C  
ATOM   2908  O   TYR B 377      10.568  19.352 -25.434  1.00 70.87           O  
ATOM   2909  CB  TYR B 377      11.188  19.090 -22.187  1.00 70.87           C  
ATOM   2910  CG  TYR B 377      11.858  20.417 -22.446  1.00 70.87           C  
ATOM   2911  CD1 TYR B 377      12.780  20.564 -23.479  1.00 70.87           C  
ATOM   2912  CD2 TYR B 377      11.572  21.526 -21.657  1.00 70.87           C  
ATOM   2913  CE1 TYR B 377      13.402  21.784 -23.721  1.00 70.87           C  
ATOM   2914  CE2 TYR B 377      12.188  22.752 -21.889  1.00 70.87           C  
ATOM   2915  CZ  TYR B 377      13.100  22.871 -22.922  1.00 70.87           C  
ATOM   2916  OH  TYR B 377      13.713  24.082 -23.156  1.00 70.87           O  
ATOM   2917  N   PHE B 378      11.017  17.343 -24.868  1.00 64.24           N  
ATOM   2918  CA  PHE B 378      11.851  17.094 -26.038  1.00 64.24           C  
ATOM   2919  C   PHE B 378      11.085  16.298 -27.088  1.00 64.24           C  
ATOM   2920  O   PHE B 378      11.678  15.787 -28.041  1.00 64.24           O  
ATOM   2921  CB  PHE B 378      13.128  16.347 -25.641  1.00 64.24           C  
ATOM   2922  CG  PHE B 378      13.959  17.069 -24.614  1.00 64.24           C  
ATOM   2923  CD1 PHE B 378      14.676  18.209 -24.957  1.00 64.24           C  
ATOM   2924  CD2 PHE B 378      14.023  16.607 -23.306  1.00 64.24           C  
ATOM   2925  CE1 PHE B 378      15.446  18.879 -24.009  1.00 64.24           C  
ATOM   2926  CE2 PHE B 378      14.790  17.271 -22.354  1.00 64.24           C  
ATOM   2927  CZ  PHE B 378      15.502  18.407 -22.707  1.00 64.24           C  
ATOM   2928  N   ASN B 379       9.740  16.134 -26.849  1.00 63.66           N  
ATOM   2929  CA  ASN B 379       8.920  15.401 -27.806  1.00 63.66           C  
ATOM   2930  C   ASN B 379       7.931  16.320 -28.518  1.00 63.66           C  
ATOM   2931  O   ASN B 379       6.881  16.656 -27.966  1.00 63.66           O  
ATOM   2932  CB  ASN B 379       8.176  14.258 -27.112  1.00 63.66           C  
ATOM   2933  CG  ASN B 379       7.391  13.398 -28.082  1.00 63.66           C  
ATOM   2934  ND2 ASN B 379       6.910  12.255 -27.607  1.00 63.66           N  
ATOM   2935  OD1 ASN B 379       7.218  13.757 -29.250  1.00 63.66           O  
ATOM   2936  N   ASN B 380       8.226  16.714 -29.715  1.00 61.72           N  
ATOM   2937  CA  ASN B 380       7.428  17.664 -30.483  1.00 61.72           C  
ATOM   2938  C   ASN B 380       6.086  17.065 -30.894  1.00 61.72           C  
ATOM   2939  O   ASN B 380       5.172  17.792 -31.289  1.00 61.72           O  
ATOM   2940  CB  ASN B 380       8.199  18.137 -31.718  1.00 61.72           C  
ATOM   2941  CG  ASN B 380       9.701  18.028 -31.546  1.00 61.72           C  
ATOM   2942  ND2 ASN B 380      10.437  18.213 -32.635  1.00 61.72           N  
ATOM   2943  OD1 ASN B 380      10.195  17.779 -30.443  1.00 61.72           O  
ATOM   2944  N   ASN B 381       6.022  15.722 -30.783  1.00 62.33           N  
ATOM   2945  CA  ASN B 381       4.801  15.067 -31.240  1.00 62.33           C  
ATOM   2946  C   ASN B 381       3.916  14.651 -30.069  1.00 62.33           C  
ATOM   2947  O   ASN B 381       2.982  13.865 -30.240  1.00 62.33           O  
ATOM   2948  CB  ASN B 381       5.137  13.853 -32.110  1.00 62.33           C  
ATOM   2949  CG  ASN B 381       5.819  14.236 -33.408  1.00 62.33           C  
ATOM   2950  ND2 ASN B 381       6.715  13.379 -33.882  1.00 62.33           N  
ATOM   2951  OD1 ASN B 381       5.543  15.294 -33.980  1.00 62.33           O  
ATOM   2952  N   ALA B 382       4.321  15.215 -28.920  1.00 63.24           N  
ATOM   2953  CA  ALA B 382       3.573  14.778 -27.744  1.00 63.24           C  
ATOM   2954  C   ALA B 382       2.176  15.391 -27.723  1.00 63.24           C  
ATOM   2955  O   ALA B 382       2.001  16.566 -28.053  1.00 63.24           O  
ATOM   2956  CB  ALA B 382       4.329  15.141 -26.468  1.00 63.24           C  
ATOM   2957  N   SER B 383       1.097  14.535 -27.687  1.00 62.01           N  
ATOM   2958  CA  SER B 383      -0.288  14.991 -27.612  1.00 62.01           C  
ATOM   2959  C   SER B 383      -0.669  15.367 -26.184  1.00 62.01           C  
ATOM   2960  O   SER B 383      -1.563  16.188 -25.971  1.00 62.01           O  
ATOM   2961  CB  SER B 383      -1.237  13.911 -28.134  1.00 62.01           C  
ATOM   2962  OG  SER B 383      -1.062  12.700 -27.420  1.00 62.01           O  
ATOM   2963  N   ASN B 384      -0.291  14.722 -25.246  1.00 65.70           N  
ATOM   2964  CA  ASN B 384      -0.481  15.007 -23.827  1.00 65.70           C  
ATOM   2965  C   ASN B 384       0.825  15.426 -23.160  1.00 65.70           C  
ATOM   2966  O   ASN B 384       1.731  14.608 -22.990  1.00 65.70           O  
ATOM   2967  CB  ASN B 384      -1.078  13.793 -23.111  1.00 65.70           C  
ATOM   2968  CG  ASN B 384      -1.977  14.181 -21.954  1.00 65.70           C  
ATOM   2969  ND2 ASN B 384      -2.700  13.207 -21.413  1.00 65.70           N  
ATOM   2970  OD1 ASN B 384      -2.023  15.346 -21.551  1.00 65.70           O  
ATOM   2971  N   LEU B 385       0.836  16.638 -22.775  1.00 80.30           N  
ATOM   2972  CA  LEU B 385       2.150  17.160 -22.417  1.00 80.30           C  
ATOM   2973  C   LEU B 385       2.287  17.296 -20.905  1.00 80.30           C  
ATOM   2974  O   LEU B 385       3.371  17.086 -20.354  1.00 80.30           O  
ATOM   2975  CB  LEU B 385       2.389  18.516 -23.087  1.00 80.30           C  
ATOM   2976  CG  LEU B 385       2.461  18.514 -24.615  1.00 80.30           C  
ATOM   2977  CD1 LEU B 385       2.368  19.938 -25.152  1.00 80.30           C  
ATOM   2978  CD2 LEU B 385       3.745  17.841 -25.089  1.00 80.30           C  
ATOM   2979  N   ILE B 386       1.105  17.451 -20.263  1.00 90.90           N  
ATOM   2980  CA  ILE B 386       1.185  17.778 -18.844  1.00 90.90           C  
ATOM   2981  C   ILE B 386       0.629  16.622 -18.016  1.00 90.90           C  
ATOM   2982  O   ILE B 386      -0.468  16.128 -18.286  1.00 90.90           O  
ATOM   2983  CB  ILE B 386       0.424  19.083 -18.521  1.00 90.90           C  
ATOM   2984  CG1 ILE B 386       1.052  20.267 -19.265  1.00 90.90           C  
ATOM   2985  CG2 ILE B 386       0.401  19.336 -17.010  1.00 90.90           C  
ATOM   2986  CD1 ILE B 386       0.301  21.579 -19.089  1.00 90.90           C  
ATOM   2987  N   PRO B 387       1.433  16.075 -17.146  1.00 95.31           N  
ATOM   2988  CA  PRO B 387       0.914  14.998 -16.299  1.00 95.31           C  
ATOM   2989  C   PRO B 387      -0.308  15.424 -15.487  1.00 95.31           C  
ATOM   2990  O   PRO B 387      -0.397  16.577 -15.057  1.00 95.31           O  
ATOM   2991  CB  PRO B 387       2.094  14.673 -15.380  1.00 95.31           C  
ATOM   2992  CG  PRO B 387       2.911  15.924 -15.350  1.00 95.31           C  
ATOM   2993  CD  PRO B 387       2.768  16.619 -16.673  1.00 95.31           C  
ATOM   2994  N   ASN B 388      -1.233  14.481 -15.357  1.00 94.90           N  
ATOM   2995  CA  ASN B 388      -2.510  14.761 -14.709  1.00 94.90           C  
ATOM   2996  C   ASN B 388      -2.936  13.617 -13.792  1.00 94.90           C  
ATOM   2997  O   ASN B 388      -2.886  12.450 -14.185  1.00 94.90           O  
ATOM   2998  CB  ASN B 388      -3.594  15.035 -15.753  1.00 94.90           C  
ATOM   2999  CG  ASN B 388      -4.876  15.563 -15.140  1.00 94.90           C  
ATOM   3000  ND2 ASN B 388      -5.470  16.565 -15.777  1.00 94.90           N  
ATOM   3001  OD1 ASN B 388      -5.328  15.075 -14.101  1.00 94.90           O  
ATOM   3002  N   ASN B 389      -3.344  13.966 -12.543  1.00 93.47           N  
ATOM   3003  CA  ASN B 389      -3.840  13.012 -11.556  1.00 93.47           C  
ATOM   3004  C   ASN B 389      -2.793  11.953 -11.224  1.00 93.47           C  
ATOM   3005  O   ASN B 389      -3.023  10.761 -11.434  1.00 93.47           O  
ATOM   3006  CB  ASN B 389      -5.128  12.350 -12.051  1.00 93.47           C  
ATOM   3007  CG  ASN B 389      -5.795  11.503 -10.985  1.00 93.47           C  
ATOM   3008  ND2 ASN B 389      -6.547  10.496 -11.413  1.00 93.47           N  
ATOM   3009  OD1 ASN B 389      -5.637  11.752  -9.787  1.00 93.47           O  
ATOM   3010  N   ILE B 390      -1.722  12.445 -10.680  1.00 96.07           N  
ATOM   3011  CA  ILE B 390      -0.614  11.578 -10.293  1.00 96.07           C  
ATOM   3012  C   ILE B 390      -0.425  11.628  -8.778  1.00 96.07           C  
ATOM   3013  O   ILE B 390      -0.374  12.710  -8.189  1.00 96.07           O  
ATOM   3014  CB  ILE B 390       0.694  11.977 -11.010  1.00 96.07           C  
ATOM   3015  CG1 ILE B 390       0.487  11.992 -12.529  1.00 96.07           C  
ATOM   3016  CG2 ILE B 390       1.834  11.030 -10.622  1.00 96.07           C  
ATOM   3017  CD1 ILE B 390       0.088  10.643 -13.113  1.00 96.07           C  
ATOM   3018  N   ARG B 391      -0.371  10.499  -8.159  1.00 95.41           N  
ATOM   3019  CA  ARG B 391      -0.089  10.387  -6.732  1.00 95.41           C  
ATOM   3020  C   ARG B 391       1.249   9.695  -6.491  1.00 95.41           C  
ATOM   3021  O   ARG B 391       1.480   8.590  -6.985  1.00 95.41           O  
ATOM   3022  CB  ARG B 391      -1.209   9.625  -6.020  1.00 95.41           C  
ATOM   3023  CG  ARG B 391      -2.585  10.247  -6.196  1.00 95.41           C  
ATOM   3024  CD  ARG B 391      -3.433  10.106  -4.939  1.00 95.41           C  
ATOM   3025  NE  ARG B 391      -4.771  10.658  -5.127  1.00 95.41           N  
ATOM   3026  CZ  ARG B 391      -5.717  10.688  -4.192  1.00 95.41           C  
ATOM   3027  NH1 ARG B 391      -5.488  10.195  -2.980  1.00 95.41           N1+
ATOM   3028  NH2 ARG B 391      -6.900  11.214  -4.470  1.00 95.41           N  
ATOM   3029  N   ILE B 392       2.113  10.314  -5.815  1.00 96.88           N  
ATOM   3030  CA  ILE B 392       3.418   9.773  -5.454  1.00 96.88           C  
ATOM   3031  C   ILE B 392       3.527   9.656  -3.935  1.00 96.88           C  
ATOM   3032  O   ILE B 392       3.523  10.666  -3.227  1.00 96.88           O  
ATOM   3033  CB  ILE B 392       4.565  10.648  -6.008  1.00 96.88           C  
ATOM   3034  CG1 ILE B 392       4.350  10.931  -7.499  1.00 96.88           C  
ATOM   3035  CG2 ILE B 392       5.921   9.977  -5.768  1.00 96.88           C  
ATOM   3036  CD1 ILE B 392       5.280  11.992  -8.069  1.00 96.88           C  
ATOM   3037  N   ASN B 393       3.657   8.467  -3.451  1.00 93.93           N  
ATOM   3038  CA  ASN B 393       3.643   8.228  -2.011  1.00 93.93           C  
ATOM   3039  C   ASN B 393       5.028   7.856  -1.491  1.00 93.93           C  
ATOM   3040  O   ASN B 393       5.650   6.915  -1.987  1.00 93.93           O  
ATOM   3041  CB  ASN B 393       2.632   7.135  -1.659  1.00 93.93           C  
ATOM   3042  CG  ASN B 393       1.209   7.520  -2.011  1.00 93.93           C  
ATOM   3043  ND2 ASN B 393       0.417   6.542  -2.434  1.00 93.93           N  
ATOM   3044  OD1 ASN B 393       0.824   8.688  -1.905  1.00 93.93           O  
ATOM   3045  N   LYS B 394       5.568   8.613  -0.517  1.00 93.04           N  
ATOM   3046  CA  LYS B 394       6.791   8.341   0.233  1.00 93.04           C  
ATOM   3047  C   LYS B 394       8.004   8.293  -0.692  1.00 93.04           C  
ATOM   3048  O   LYS B 394       8.760   7.319  -0.683  1.00 93.04           O  
ATOM   3049  CB  LYS B 394       6.667   7.025   1.003  1.00 93.04           C  
ATOM   3050  CG  LYS B 394       5.461   6.961   1.929  1.00 93.04           C  
ATOM   3051  CD  LYS B 394       5.580   7.962   3.072  1.00 93.04           C  
ATOM   3052  CE  LYS B 394       4.435   7.817   4.065  1.00 93.04           C  
ATOM   3053  NZ  LYS B 394       3.978   9.142   4.580  1.00 93.04           N1+
ATOM   3054  N   LEU B 395       8.196   9.362  -1.313  1.00 91.81           N  
ATOM   3055  CA  LEU B 395       9.274   9.524  -2.282  1.00 91.81           C  
ATOM   3056  C   LEU B 395      10.614   9.715  -1.577  1.00 91.81           C  
ATOM   3057  O   LEU B 395      10.700  10.439  -0.583  1.00 91.81           O  
ATOM   3058  CB  LEU B 395       8.994  10.716  -3.201  1.00 91.81           C  
ATOM   3059  CG  LEU B 395      10.161  11.193  -4.067  1.00 91.81           C  
ATOM   3060  CD1 LEU B 395      10.400  10.220  -5.217  1.00 91.81           C  
ATOM   3061  CD2 LEU B 395       9.895  12.598  -4.596  1.00 91.81           C  
ATOM   3062  N   THR B 396      11.699   9.019  -2.000  1.00 94.96           N  
ATOM   3063  CA  THR B 396      13.076   9.233  -1.568  1.00 94.96           C  
ATOM   3064  C   THR B 396      13.964   9.599  -2.754  1.00 94.96           C  
ATOM   3065  O   THR B 396      13.969   8.901  -3.771  1.00 94.96           O  
ATOM   3066  CB  THR B 396      13.642   7.985  -0.866  1.00 94.96           C  
ATOM   3067  CG2 THR B 396      15.065   8.229  -0.373  1.00 94.96           C  
ATOM   3068  OG1 THR B 396      12.810   7.655   0.254  1.00 94.96           O  
ATOM   3069  N   SER B 397      14.618  10.716  -2.705  1.00 97.92           N  
ATOM   3070  CA  SER B 397      15.545  11.219  -3.714  1.00 97.92           C  
ATOM   3071  C   SER B 397      16.885  11.598  -3.093  1.00 97.92           C  
ATOM   3072  O   SER B 397      16.949  12.476  -2.230  1.00 97.92           O  
ATOM   3073  CB  SER B 397      14.948  12.427  -4.436  1.00 97.92           C  
ATOM   3074  OG  SER B 397      15.918  13.050  -5.260  1.00 97.92           O  
ATOM   3075  N   THR B 398      17.947  10.932  -3.562  1.00 97.51           N  
ATOM   3076  CA  THR B 398      19.242  11.196  -2.947  1.00 97.51           C  
ATOM   3077  C   THR B 398      20.330  11.323  -4.010  1.00 97.51           C  
ATOM   3078  O   THR B 398      20.223  10.737  -5.089  1.00 97.51           O  
ATOM   3079  CB  THR B 398      19.623  10.086  -1.949  1.00 97.51           C  
ATOM   3080  CG2 THR B 398      18.570   9.945  -0.855  1.00 97.51           C  
ATOM   3081  OG1 THR B 398      19.739   8.841  -2.649  1.00 97.51           O  
ATOM   3082  N   ASP B 399      21.259  12.173  -3.760  1.00 97.41           N  
ATOM   3083  CA  ASP B 399      22.511  12.250  -4.506  1.00 97.41           C  
ATOM   3084  C   ASP B 399      22.262  12.638  -5.961  1.00 97.41           C  
ATOM   3085  O   ASP B 399      22.783  11.999  -6.878  1.00 97.41           O  
ATOM   3086  CB  ASP B 399      23.259  10.917  -4.437  1.00 97.41           C  
ATOM   3087  CG  ASP B 399      24.685  11.010  -4.951  1.00 97.41           C  
ATOM   3088  OD1 ASP B 399      25.320  12.076  -4.800  1.00 97.41           O  
ATOM   3089  OD2 ASP B 399      25.178  10.009  -5.515  1.00 97.41           O1-
ATOM   3090  N   ALA B 400      21.447  13.593  -6.074  1.00 97.31           N  
ATOM   3091  CA  ALA B 400      21.211  14.113  -7.418  1.00 97.31           C  
ATOM   3092  C   ALA B 400      22.306  15.094  -7.827  1.00 97.31           C  
ATOM   3093  O   ALA B 400      22.793  15.870  -7.001  1.00 97.31           O  
ATOM   3094  CB  ALA B 400      19.842  14.785  -7.496  1.00 97.31           C  
ATOM   3095  N   TYR B 401      22.610  15.045  -9.114  1.00 95.73           N  
ATOM   3096  CA  TYR B 401      23.635  15.949  -9.623  1.00 95.73           C  
ATOM   3097  C   TYR B 401      23.058  17.335  -9.884  1.00 95.73           C  
ATOM   3098  O   TYR B 401      23.738  18.345  -9.685  1.00 95.73           O  
ATOM   3099  CB  TYR B 401      24.253  15.391 -10.908  1.00 95.73           C  
ATOM   3100  CG  TYR B 401      25.516  16.101 -11.332  1.00 95.73           C  
ATOM   3101  CD1 TYR B 401      25.542  16.895 -12.476  1.00 95.73           C  
ATOM   3102  CD2 TYR B 401      26.686  15.979 -10.589  1.00 95.73           C  
ATOM   3103  CE1 TYR B 401      26.704  17.549 -12.872  1.00 95.73           C  
ATOM   3104  CE2 TYR B 401      27.854  16.629 -10.975  1.00 95.73           C  
ATOM   3105  CZ  TYR B 401      27.853  17.411 -12.116  1.00 95.73           C  
ATOM   3106  OH  TYR B 401      29.006  18.056 -12.502  1.00 95.73           O  
ATOM   3107  N   ARG B 402      21.875  17.423 -10.337  1.00 95.90           N  
ATOM   3108  CA  ARG B 402      21.253  18.725 -10.552  1.00 95.90           C  
ATOM   3109  C   ARG B 402      20.191  19.006  -9.493  1.00 95.90           C  
ATOM   3110  O   ARG B 402      20.462  19.685  -8.500  1.00 95.90           O  
ATOM   3111  CB  ARG B 402      20.633  18.801 -11.949  1.00 95.90           C  
ATOM   3112  CG  ARG B 402      20.189  20.199 -12.350  1.00 95.90           C  
ATOM   3113  CD  ARG B 402      19.628  20.228 -13.765  1.00 95.90           C  
ATOM   3114  NE  ARG B 402      18.953  21.490 -14.052  1.00 95.90           N  
ATOM   3115  CZ  ARG B 402      17.707  21.598 -14.505  1.00 95.90           C  
ATOM   3116  NH1 ARG B 402      16.973  20.515 -14.732  1.00 95.90           N1+
ATOM   3117  NH2 ARG B 402      17.191  22.797 -14.732  1.00 95.90           N  
ATOM   3118  N   ASN B 403      18.992  18.415  -9.642  1.00 97.66           N  
ATOM   3119  CA  ASN B 403      17.932  18.619  -8.660  1.00 97.66           C  
ATOM   3120  C   ASN B 403      17.423  17.293  -8.102  1.00 97.66           C  
ATOM   3121  O   ASN B 403      17.475  16.267  -8.782  1.00 97.66           O  
ATOM   3122  CB  ASN B 403      16.778  19.415  -9.273  1.00 97.66           C  
ATOM   3123  CG  ASN B 403      17.213  20.773  -9.787  1.00 97.66           C  
ATOM   3124  ND2 ASN B 403      16.784  21.115 -10.996  1.00 97.66           N  
ATOM   3125  OD1 ASN B 403      17.930  21.508  -9.103  1.00 97.66           O  
ATOM   3126  N   GLY B 404      16.940  17.325  -6.821  1.00 98.33           N  
ATOM   3127  CA  GLY B 404      16.253  16.163  -6.279  1.00 98.33           C  
ATOM   3128  C   GLY B 404      14.895  15.924  -6.911  1.00 98.33           C  
ATOM   3129  O   GLY B 404      14.564  14.793  -7.274  1.00 98.33           O  
ATOM   3130  N   LEU B 405      14.109  16.939  -7.006  1.00 98.52           N  
ATOM   3131  CA  LEU B 405      12.772  16.938  -7.589  1.00 98.52           C  
ATOM   3132  C   LEU B 405      12.503  18.241  -8.334  1.00 98.52           C  
ATOM   3133  O   LEU B 405      12.683  19.327  -7.778  1.00 98.52           O  
ATOM   3134  CB  LEU B 405      11.713  16.729  -6.504  1.00 98.52           C  
ATOM   3135  CG  LEU B 405      10.260  16.957  -6.921  1.00 98.52           C  
ATOM   3136  CD1 LEU B 405       9.838  15.924  -7.961  1.00 98.52           C  
ATOM   3137  CD2 LEU B 405       9.340  16.906  -5.706  1.00 98.52           C  
ATOM   3138  N   THR B 406      12.098  18.161  -9.550  1.00 97.92           N  
ATOM   3139  CA  THR B 406      11.690  19.329 -10.323  1.00 97.92           C  
ATOM   3140  C   THR B 406      10.183  19.319 -10.563  1.00 97.92           C  
ATOM   3141  O   THR B 406       9.620  18.298 -10.963  1.00 97.92           O  
ATOM   3142  CB  THR B 406      12.428  19.390 -11.673  1.00 97.92           C  
ATOM   3143  CG2 THR B 406      11.864  20.497 -12.558  1.00 97.92           C  
ATOM   3144  OG1 THR B 406      13.819  19.643 -11.440  1.00 97.92           O  
ATOM   3145  N   LEU B 407       9.504  20.376 -10.248  1.00 97.87           N  
ATOM   3146  CA  LEU B 407       8.105  20.631 -10.570  1.00 97.87           C  
ATOM   3147  C   LEU B 407       7.983  21.641 -11.707  1.00 97.87           C  
ATOM   3148  O   LEU B 407       8.016  22.851 -11.474  1.00 97.87           O  
ATOM   3149  CB  LEU B 407       7.356  21.142  -9.336  1.00 97.87           C  
ATOM   3150  CG  LEU B 407       7.358  20.224  -8.113  1.00 97.87           C  
ATOM   3151  CD1 LEU B 407       6.763  20.944  -6.908  1.00 97.87           C  
ATOM   3152  CD2 LEU B 407       6.590  18.939  -8.407  1.00 97.87           C  
ATOM   3153  N   SER B 408       7.781  21.112 -12.867  1.00 95.57           N  
ATOM   3154  CA  SER B 408       7.788  21.996 -14.028  1.00 95.57           C  
ATOM   3155  C   SER B 408       6.400  22.103 -14.650  1.00 95.57           C  
ATOM   3156  O   SER B 408       6.087  23.091 -15.317  1.00 95.57           O  
ATOM   3157  CB  SER B 408       8.788  21.501 -15.074  1.00 95.57           C  
ATOM   3158  OG  SER B 408       8.805  22.361 -16.200  1.00 95.57           O  
ATOM   3159  N   ALA B 409       5.591  21.131 -14.577  1.00 95.59           N  
ATOM   3160  CA  ALA B 409       4.200  21.149 -15.022  1.00 95.59           C  
ATOM   3161  C   ALA B 409       3.408  20.006 -14.395  1.00 95.59           C  
ATOM   3162  O   ALA B 409       3.959  18.936 -14.124  1.00 95.59           O  
ATOM   3163  CB  ALA B 409       4.128  21.069 -16.545  1.00 95.59           C  
ATOM   3164  N   GLY B 410       2.176  20.210 -14.171  1.00 95.84           N  
ATOM   3165  CA  GLY B 410       1.335  19.169 -13.602  1.00 95.84           C  
ATOM   3166  C   GLY B 410      -0.003  19.687 -13.107  1.00 95.84           C  
ATOM   3167  O   GLY B 410      -0.099  20.822 -12.637  1.00 95.84           O  
ATOM   3168  N   VAL B 411      -0.994  18.841 -13.240  1.00 92.55           N  
ATOM   3169  CA  VAL B 411      -2.332  19.124 -12.732  1.00 92.55           C  
ATOM   3170  C   VAL B 411      -2.776  18.006 -11.792  1.00 92.55           C  
ATOM   3171  O   VAL B 411      -2.716  16.827 -12.147  1.00 92.55           O  
ATOM   3172  CB  VAL B 411      -3.352  19.290 -13.881  1.00 92.55           C  
ATOM   3173  CG1 VAL B 411      -4.741  19.603 -13.329  1.00 92.55           C  
ATOM   3174  CG2 VAL B 411      -2.896  20.385 -14.844  1.00 92.55           C  
ATOM   3175  N   ASP B 412      -3.162  18.345 -10.571  1.00 90.25           N  
ATOM   3176  CA  ASP B 412      -3.604  17.377  -9.572  1.00 90.25           C  
ATOM   3177  C   ASP B 412      -2.495  16.379  -9.246  1.00 90.25           C  
ATOM   3178  O   ASP B 412      -2.673  15.170  -9.410  1.00 90.25           O  
ATOM   3179  CB  ASP B 412      -4.852  16.637 -10.057  1.00 90.25           C  
ATOM   3180  CG  ASP B 412      -6.071  17.536 -10.162  1.00 90.25           C  
ATOM   3181  OD1 ASP B 412      -6.163  18.530  -9.410  1.00 90.25           O  
ATOM   3182  OD2 ASP B 412      -6.950  17.246 -11.002  1.00 90.25           O1-
ATOM   3183  N   ILE B 413      -1.433  16.957  -8.790  1.00 95.41           N  
ATOM   3184  CA  ILE B 413      -0.288  16.160  -8.363  1.00 95.41           C  
ATOM   3185  C   ILE B 413      -0.209  16.147  -6.838  1.00 95.41           C  
ATOM   3186  O   ILE B 413      -0.324  17.193  -6.195  1.00 95.41           O  
ATOM   3187  CB  ILE B 413       1.030  16.698  -8.964  1.00 95.41           C  
ATOM   3188  CG1 ILE B 413       0.899  16.858 -10.483  1.00 95.41           C  
ATOM   3189  CG2 ILE B 413       2.200  15.776  -8.609  1.00 95.41           C  
ATOM   3190  CD1 ILE B 413       0.684  15.547 -11.227  1.00 95.41           C  
ATOM   3191  N   PHE B 414      -0.115  15.040  -6.267  1.00 93.39           N  
ATOM   3192  CA  PHE B 414       0.050  14.924  -4.823  1.00 93.39           C  
ATOM   3193  C   PHE B 414       1.304  14.129  -4.483  1.00 93.39           C  
ATOM   3194  O   PHE B 414       1.454  12.982  -4.912  1.00 93.39           O  
ATOM   3195  CB  PHE B 414      -1.179  14.261  -4.192  1.00 93.39           C  
ATOM   3196  CG  PHE B 414      -1.144  14.223  -2.689  1.00 93.39           C  
ATOM   3197  CD1 PHE B 414      -0.690  13.094  -2.018  1.00 93.39           C  
ATOM   3198  CD2 PHE B 414      -1.565  15.318  -1.944  1.00 93.39           C  
ATOM   3199  CE1 PHE B 414      -0.656  13.056  -0.626  1.00 93.39           C  
ATOM   3200  CE2 PHE B 414      -1.533  15.287  -0.553  1.00 93.39           C  
ATOM   3201  CZ  PHE B 414      -1.080  14.155   0.104  1.00 93.39           C  
ATOM   3202  N   ILE B 415       2.190  14.668  -3.777  1.00 96.30           N  
ATOM   3203  CA  ILE B 415       3.427  14.037  -3.328  1.00 96.30           C  
ATOM   3204  C   ILE B 415       3.430  13.933  -1.805  1.00 96.30           C  
ATOM   3205  O   ILE B 415       3.446  14.949  -1.107  1.00 96.30           O  
ATOM   3206  CB  ILE B 415       4.669  14.816  -3.815  1.00 96.30           C  
ATOM   3207  CG1 ILE B 415       4.611  15.019  -5.333  1.00 96.30           C  
ATOM   3208  CG2 ILE B 415       5.955  14.092  -3.407  1.00 96.30           C  
ATOM   3209  CD1 ILE B 415       5.658  15.986  -5.869  1.00 96.30           C  
ATOM   3210  N   ASP B 416       3.466  12.742  -1.371  1.00 93.71           N  
ATOM   3211  CA  ASP B 416       3.337  12.471   0.058  1.00 93.71           C  
ATOM   3212  C   ASP B 416       4.702  12.220   0.695  1.00 93.71           C  
ATOM   3213  O   ASP B 416       5.384  11.253   0.352  1.00 93.71           O  
ATOM   3214  CB  ASP B 416       2.417  11.271   0.296  1.00 93.71           C  
ATOM   3215  CG  ASP B 416       2.103  11.047   1.765  1.00 93.71           C  
ATOM   3216  OD1 ASP B 416       2.375  11.945   2.591  1.00 93.71           O  
ATOM   3217  OD2 ASP B 416       1.583   9.961   2.100  1.00 93.71           O1-
ATOM   3218  N   THR B 417       5.140  13.012   1.609  1.00 92.32           N  
ATOM   3219  CA  THR B 417       6.279  12.887   2.511  1.00 92.32           C  
ATOM   3220  C   THR B 417       7.564  12.631   1.728  1.00 92.32           C  
ATOM   3221  O   THR B 417       8.270  11.654   1.986  1.00 92.32           O  
ATOM   3222  CB  THR B 417       6.062  11.754   3.531  1.00 92.32           C  
ATOM   3223  CG2 THR B 417       7.079  11.832   4.665  1.00 92.32           C  
ATOM   3224  OG1 THR B 417       4.742  11.859   4.079  1.00 92.32           O  
ATOM   3225  N   PRO B 418       7.865  13.471   0.850  1.00 95.83           N  
ATOM   3226  CA  PRO B 418       9.145  13.297   0.160  1.00 95.83           C  
ATOM   3227  C   PRO B 418      10.345  13.538   1.074  1.00 95.83           C  
ATOM   3228  O   PRO B 418      10.304  14.424   1.932  1.00 95.83           O  
ATOM   3229  CB  PRO B 418       9.090  14.344  -0.955  1.00 95.83           C  
ATOM   3230  CG  PRO B 418       8.230  15.438  -0.410  1.00 95.83           C  
ATOM   3231  CD  PRO B 418       7.166  14.823   0.454  1.00 95.83           C  
ATOM   3232  N   MET B 419      11.335  12.754   0.976  1.00 95.02           N  
ATOM   3233  CA  MET B 419      12.650  12.926   1.587  1.00 95.02           C  
ATOM   3234  C   MET B 419      13.724  13.118   0.522  1.00 95.02           C  
ATOM   3235  O   MET B 419      14.029  12.192  -0.232  1.00 95.02           O  
ATOM   3236  CB  MET B 419      12.996  11.724   2.468  1.00 95.02           C  
ATOM   3237  CG  MET B 419      14.341  11.842   3.165  1.00 95.02           C  
ATOM   3238  SD  MET B 419      14.213  12.652   4.807  1.00 95.02           S  
ATOM   3239  CE  MET B 419      15.800  12.157   5.533  1.00 95.02           C  
ATOM   3240  N   ILE B 420      14.248  14.287   0.417  1.00 97.55           N  
ATOM   3241  CA  ILE B 420      15.225  14.629  -0.610  1.00 97.55           C  
ATOM   3242  C   ILE B 420      16.519  15.107   0.046  1.00 97.55           C  
ATOM   3243  O   ILE B 420      16.498  16.001   0.895  1.00 97.55           O  
ATOM   3244  CB  ILE B 420      14.681  15.710  -1.571  1.00 97.55           C  
ATOM   3245  CG1 ILE B 420      13.336  15.270  -2.162  1.00 97.55           C  
ATOM   3246  CG2 ILE B 420      15.695  16.008  -2.679  1.00 97.55           C  
ATOM   3247  CD1 ILE B 420      12.677  16.318  -3.047  1.00 97.55           C  
ATOM   3248  N   ARG B 421      17.614  14.496  -0.330  1.00 96.29           N  
ATOM   3249  CA  ARG B 421      18.853  14.875   0.342  1.00 96.29           C  
ATOM   3250  C   ARG B 421      20.040  14.794  -0.612  1.00 96.29           C  
ATOM   3251  O   ARG B 421      20.034  13.997  -1.553  1.00 96.29           O  
ATOM   3252  CB  ARG B 421      19.099  13.983   1.561  1.00 96.29           C  
ATOM   3253  CG  ARG B 421      19.266  12.510   1.223  1.00 96.29           C  
ATOM   3254  CD  ARG B 421      19.439  11.661   2.474  1.00 96.29           C  
ATOM   3255  NE  ARG B 421      18.196  11.561   3.234  1.00 96.29           N  
ATOM   3256  CZ  ARG B 421      17.669  10.424   3.679  1.00 96.29           C  
ATOM   3257  NH1 ARG B 421      18.268   9.262   3.447  1.00 96.29           N1+
ATOM   3258  NH2 ARG B 421      16.533  10.449   4.361  1.00 96.29           N  
ATOM   3259  N   ASN B 422      21.019  15.605  -0.381  1.00 96.90           N  
ATOM   3260  CA  ASN B 422      22.318  15.624  -1.045  1.00 96.90           C  
ATOM   3261  C   ASN B 422      22.181  15.910  -2.538  1.00 96.90           C  
ATOM   3262  O   ASN B 422      22.316  15.005  -3.363  1.00 96.90           O  
ATOM   3263  CB  ASN B 422      23.054  14.301  -0.823  1.00 96.90           C  
ATOM   3264  CG  ASN B 422      23.267  13.991   0.645  1.00 96.90           C  
ATOM   3265  ND2 ASN B 422      23.337  12.706   0.976  1.00 96.90           N  
ATOM   3266  OD1 ASN B 422      23.368  14.897   1.476  1.00 96.90           O  
ATOM   3267  N   VAL B 423      22.065  17.096  -2.797  1.00 97.37           N  
ATOM   3268  CA  VAL B 423      21.988  17.577  -4.173  1.00 97.37           C  
ATOM   3269  C   VAL B 423      23.160  18.513  -4.460  1.00 97.37           C  
ATOM   3270  O   VAL B 423      23.348  19.513  -3.764  1.00 97.37           O  
ATOM   3271  CB  VAL B 423      20.650  18.299  -4.448  1.00 97.37           C  
ATOM   3272  CG1 VAL B 423      20.548  18.707  -5.916  1.00 97.37           C  
ATOM   3273  CG2 VAL B 423      19.473  17.407  -4.055  1.00 97.37           C  
ATOM   3274  N   SER B 424      23.958  18.136  -5.348  1.00 95.92           N  
ATOM   3275  CA  SER B 424      25.118  18.956  -5.684  1.00 95.92           C  
ATOM   3276  C   SER B 424      25.744  18.514  -7.002  1.00 95.92           C  
ATOM   3277  O   SER B 424      25.798  17.319  -7.300  1.00 95.92           O  
ATOM   3278  CB  SER B 424      26.161  18.892  -4.567  1.00 95.92           C  
ATOM   3279  OG  SER B 424      26.806  17.630  -4.553  1.00 95.92           O  
ATOM   3280  N   GLY B 425      26.193  19.410  -7.780  1.00 93.35           N  
ATOM   3281  CA  GLY B 425      26.893  19.102  -9.018  1.00 93.35           C  
ATOM   3282  C   GLY B 425      26.754  20.188 -10.068  1.00 93.35           C  
ATOM   3283  O   GLY B 425      27.690  20.956 -10.301  1.00 93.35           O  
ATOM   3284  N   THR B 426      25.498  20.260 -10.632  1.00 91.88           N  
ATOM   3285  CA  THR B 426      25.235  21.309 -11.612  1.00 91.88           C  
ATOM   3286  C   THR B 426      24.009  22.126 -11.214  1.00 91.88           C  
ATOM   3287  O   THR B 426      23.074  21.598 -10.609  1.00 91.88           O  
ATOM   3288  CB  THR B 426      25.027  20.719 -13.019  1.00 91.88           C  
ATOM   3289  CG2 THR B 426      23.664  20.045 -13.137  1.00 91.88           C  
ATOM   3290  OG1 THR B 426      25.113  21.770 -13.989  1.00 91.88           O  
ATOM   3291  N   ALA B 427      24.088  23.406 -11.472  1.00 91.68           N  
ATOM   3292  CA  ALA B 427      23.030  24.335 -11.086  1.00 91.68           C  
ATOM   3293  C   ALA B 427      21.665  23.835 -11.551  1.00 91.68           C  
ATOM   3294  O   ALA B 427      21.549  23.230 -12.619  1.00 91.68           O  
ATOM   3295  CB  ALA B 427      23.307  25.724 -11.657  1.00 91.68           C  
ATOM   3296  N   PRO B 428      20.589  24.070 -10.747  1.00 93.30           N  
ATOM   3297  CA  PRO B 428      20.542  24.957  -9.582  1.00 93.30           C  
ATOM   3298  C   PRO B 428      20.915  24.246  -8.283  1.00 93.30           C  
ATOM   3299  O   PRO B 428      21.165  24.900  -7.267  1.00 93.30           O  
ATOM   3300  CB  PRO B 428      19.084  25.423  -9.552  1.00 93.30           C  
ATOM   3301  CG  PRO B 428      18.339  24.396 -10.342  1.00 93.30           C  
ATOM   3302  CD  PRO B 428      19.297  23.738 -11.293  1.00 93.30           C  
ATOM   3303  N   GLU B 429      20.992  22.880  -8.366  1.00 96.33           N  
ATOM   3304  CA  GLU B 429      21.352  22.103  -7.183  1.00 96.33           C  
ATOM   3305  C   GLU B 429      20.323  22.282  -6.071  1.00 96.33           C  
ATOM   3306  O   GLU B 429      20.682  22.561  -4.925  1.00 96.33           O  
ATOM   3307  CB  GLU B 429      22.743  22.502  -6.682  1.00 96.33           C  
ATOM   3308  CG  GLU B 429      23.844  22.325  -7.718  1.00 96.33           C  
ATOM   3309  CD  GLU B 429      25.195  22.845  -7.252  1.00 96.33           C  
ATOM   3310  OE1 GLU B 429      26.086  22.023  -6.940  1.00 96.33           O  
ATOM   3311  OE2 GLU B 429      25.363  24.084  -7.198  1.00 96.33           O1-
ATOM   3312  N   ALA B 430      19.109  22.185  -6.423  1.00 97.99           N  
ATOM   3313  CA  ALA B 430      17.989  22.378  -5.505  1.00 97.99           C  
ATOM   3314  C   ALA B 430      17.440  21.040  -5.020  1.00 97.99           C  
ATOM   3315  O   ALA B 430      17.380  20.073  -5.784  1.00 97.99           O  
ATOM   3316  CB  ALA B 430      16.885  23.191  -6.177  1.00 97.99           C  
ATOM   3317  N   CYS B 431      17.018  20.946  -3.758  1.00 98.28           N  
ATOM   3318  CA  CYS B 431      16.213  19.793  -3.372  1.00 98.28           C  
ATOM   3319  C   CYS B 431      14.927  19.728  -4.187  1.00 98.28           C  
ATOM   3320  O   CYS B 431      14.669  18.736  -4.871  1.00 98.28           O  
ATOM   3321  CB  CYS B 431      15.880  19.845  -1.881  1.00 98.28           C  
ATOM   3322  SG  CYS B 431      17.309  19.584  -0.807  1.00 98.28           S  
ATOM   3323  N   ILE B 432      14.148  20.845  -4.129  1.00 98.58           N  
ATOM   3324  CA  ILE B 432      12.978  20.967  -4.992  1.00 98.58           C  
ATOM   3325  C   ILE B 432      13.104  22.218  -5.859  1.00 98.58           C  
ATOM   3326  O   ILE B 432      13.335  23.316  -5.346  1.00 98.58           O  
ATOM   3327  CB  ILE B 432      11.671  21.016  -4.169  1.00 98.58           C  
ATOM   3328  CG1 ILE B 432      11.492  19.716  -3.375  1.00 98.58           C  
ATOM   3329  CG2 ILE B 432      10.467  21.271  -5.080  1.00 98.58           C  
ATOM   3330  CD1 ILE B 432      10.235  19.685  -2.515  1.00 98.58           C  
ATOM   3331  N   ASP B 433      12.990  22.068  -7.136  1.00 97.92           N  
ATOM   3332  CA  ASP B 433      13.042  23.145  -8.120  1.00 97.92           C  
ATOM   3333  C   ASP B 433      11.672  23.375  -8.755  1.00 97.92           C  
ATOM   3334  O   ASP B 433      11.200  22.551  -9.541  1.00 97.92           O  
ATOM   3335  CB  ASP B 433      14.077  22.833  -9.203  1.00 97.92           C  
ATOM   3336  CG  ASP B 433      14.232  23.954 -10.215  1.00 97.92           C  
ATOM   3337  OD1 ASP B 433      13.822  25.099  -9.926  1.00 97.92           O  
ATOM   3338  OD2 ASP B 433      14.767  23.690 -11.314  1.00 97.92           O1-
ATOM   3339  N   ILE B 434      10.953  24.404  -8.375  1.00 97.99           N  
ATOM   3340  CA  ILE B 434       9.718  24.811  -9.036  1.00 97.99           C  
ATOM   3341  C   ILE B 434      10.042  25.719 -10.220  1.00 97.99           C  
ATOM   3342  O   ILE B 434      10.287  26.915 -10.045  1.00 97.99           O  
ATOM   3343  CB  ILE B 434       8.763  25.528  -8.056  1.00 97.99           C  
ATOM   3344  CG1 ILE B 434       8.503  24.652  -6.826  1.00 97.99           C  
ATOM   3345  CG2 ILE B 434       7.450  25.895  -8.754  1.00 97.99           C  
ATOM   3346  CD1 ILE B 434       7.759  25.364  -5.704  1.00 97.99           C  
ATOM   3347  N   GLU B 435       9.999  25.151 -11.334  1.00 95.55           N  
ATOM   3348  CA  GLU B 435      10.463  25.829 -12.541  1.00 95.55           C  
ATOM   3349  C   GLU B 435       9.612  25.449 -13.750  1.00 95.55           C  
ATOM   3350  O   GLU B 435      10.037  24.653 -14.589  1.00 95.55           O  
ATOM   3351  CB  GLU B 435      11.934  25.502 -12.810  1.00 95.55           C  
ATOM   3352  CG  GLU B 435      12.533  26.275 -13.976  1.00 95.55           C  
ATOM   3353  CD  GLU B 435      13.979  25.904 -14.263  1.00 95.55           C  
ATOM   3354  OE1 GLU B 435      14.601  26.529 -15.151  1.00 95.55           O  
ATOM   3355  OE2 GLU B 435      14.493  24.979 -13.595  1.00 95.55           O1-
ATOM   3356  N   PRO B 436       8.397  26.052 -13.899  1.00 94.17           N  
ATOM   3357  CA  PRO B 436       7.620  25.760 -15.106  1.00 94.17           C  
ATOM   3358  C   PRO B 436       8.382  26.083 -16.390  1.00 94.17           C  
ATOM   3359  O   PRO B 436       8.912  27.187 -16.536  1.00 94.17           O  
ATOM   3360  CB  PRO B 436       6.391  26.661 -14.960  1.00 94.17           C  
ATOM   3361  CG  PRO B 436       6.343  27.010 -13.507  1.00 94.17           C  
ATOM   3362  CD  PRO B 436       7.748  27.037 -12.977  1.00 94.17           C  
ATOM   3363  N   GLU B 437       8.542  25.074 -17.215  1.00 89.14           N  
ATOM   3364  CA  GLU B 437       9.276  25.202 -18.471  1.00 89.14           C  
ATOM   3365  C   GLU B 437       8.698  24.285 -19.544  1.00 89.14           C  
ATOM   3366  O   GLU B 437       8.053  23.282 -19.230  1.00 89.14           O  
ATOM   3367  CB  GLU B 437      10.761  24.895 -18.260  1.00 89.14           C  
ATOM   3368  CG  GLU B 437      11.036  23.467 -17.812  1.00 89.14           C  
ATOM   3369  CD  GLU B 437      12.511  23.186 -17.574  1.00 89.14           C  
ATOM   3370  OE1 GLU B 437      12.850  22.073 -17.110  1.00 89.14           O  
ATOM   3371  OE2 GLU B 437      13.334  24.085 -17.853  1.00 89.14           O1-
ATOM   3372  N   GLU B 438       8.784  24.703 -20.639  1.00 84.01           N  
ATOM   3373  CA  GLU B 438       8.307  23.922 -21.776  1.00 84.01           C  
ATOM   3374  C   GLU B 438       9.212  24.105 -22.991  1.00 84.01           C  
ATOM   3375  O   GLU B 438       9.921  25.108 -23.098  1.00 84.01           O  
ATOM   3376  CB  GLU B 438       6.868  24.308 -22.129  1.00 84.01           C  
ATOM   3377  CG  GLU B 438       6.711  25.757 -22.566  1.00 84.01           C  
ATOM   3378  CD  GLU B 438       6.546  26.721 -21.402  1.00 84.01           C  
ATOM   3379  OE1 GLU B 438       6.163  27.891 -21.632  1.00 84.01           O  
ATOM   3380  OE2 GLU B 438       6.804  26.304 -20.251  1.00 84.01           O1-
ATOM   3381  N   GLY B 439       9.283  23.076 -23.723  1.00 71.31           N  
ATOM   3382  CA  GLY B 439       9.949  23.161 -25.013  1.00 71.31           C  
ATOM   3383  C   GLY B 439       8.995  23.440 -26.159  1.00 71.31           C  
ATOM   3384  O   GLY B 439       9.422  23.823 -27.250  1.00 71.31           O  
ATOM   3385  N   LEU B 440       7.784  23.175 -25.958  1.00 68.92           N  
ATOM   3386  CA  LEU B 440       6.794  23.269 -27.024  1.00 68.92           C  
ATOM   3387  C   LEU B 440       5.899  24.489 -26.829  1.00 68.92           C  
ATOM   3388  O   LEU B 440       6.210  25.369 -26.023  1.00 68.92           O  
ATOM   3389  CB  LEU B 440       5.940  21.999 -27.076  1.00 68.92           C  
ATOM   3390  CG  LEU B 440       6.679  20.698 -27.394  1.00 68.92           C  
ATOM   3391  CD1 LEU B 440       5.745  19.504 -27.226  1.00 68.92           C  
ATOM   3392  CD2 LEU B 440       7.253  20.740 -28.805  1.00 68.92           C  
ATOM   3393  N   SER B 441       4.724  24.483 -27.669  1.00 68.95           N  
ATOM   3394  CA  SER B 441       3.870  25.659 -27.799  1.00 68.95           C  
ATOM   3395  C   SER B 441       2.917  25.783 -26.615  1.00 68.95           C  
ATOM   3396  O   SER B 441       2.435  26.876 -26.311  1.00 68.95           O  
ATOM   3397  CB  SER B 441       3.072  25.602 -29.102  1.00 68.95           C  
ATOM   3398  OG  SER B 441       2.316  24.405 -29.177  1.00 68.95           O  
ATOM   3399  N   VAL B 442       2.732  24.657 -25.865  1.00 78.55           N  
ATOM   3400  CA  VAL B 442       1.811  24.725 -24.735  1.00 78.55           C  
ATOM   3401  C   VAL B 442       2.557  25.195 -23.488  1.00 78.55           C  
ATOM   3402  O   VAL B 442       3.597  24.634 -23.131  1.00 78.55           O  
ATOM   3403  CB  VAL B 442       1.136  23.361 -24.470  1.00 78.55           C  
ATOM   3404  CG1 VAL B 442       0.214  23.441 -23.255  1.00 78.55           C  
ATOM   3405  CG2 VAL B 442       0.362  22.901 -25.704  1.00 78.55           C  
ATOM   3406  N   ARG B 443       2.028  26.225 -22.885  1.00 87.14           N  
ATOM   3407  CA  ARG B 443       2.678  26.801 -21.712  1.00 87.14           C  
ATOM   3408  C   ARG B 443       2.537  25.884 -20.502  1.00 87.14           C  
ATOM   3409  O   ARG B 443       1.457  25.348 -20.246  1.00 87.14           O  
ATOM   3410  CB  ARG B 443       2.095  28.180 -21.396  1.00 87.14           C  
ATOM   3411  CG  ARG B 443       2.920  28.985 -20.404  1.00 87.14           C  
ATOM   3412  CD  ARG B 443       2.335  30.373 -20.180  1.00 87.14           C  
ATOM   3413  NE  ARG B 443       2.594  31.256 -21.314  1.00 87.14           N  
ATOM   3414  CZ  ARG B 443       2.069  32.469 -21.465  1.00 87.14           C  
ATOM   3415  NH1 ARG B 443       1.244  32.969 -20.552  1.00 87.14           N1+
ATOM   3416  NH2 ARG B 443       2.372  33.188 -22.535  1.00 87.14           N  
ATOM   3417  N   SER B 444       3.635  25.675 -19.816  1.00 91.39           N  
ATOM   3418  CA  SER B 444       3.658  24.858 -18.607  1.00 91.39           C  
ATOM   3419  C   SER B 444       2.978  25.573 -17.444  1.00 91.39           C  
ATOM   3420  O   SER B 444       3.068  26.796 -17.322  1.00 91.39           O  
ATOM   3421  CB  SER B 444       5.096  24.504 -18.226  1.00 91.39           C  
ATOM   3422  OG  SER B 444       5.623  23.526 -19.107  1.00 91.39           O  
ATOM   3423  N   HIS B 445       2.245  24.879 -16.713  1.00 92.27           N  
ATOM   3424  CA  HIS B 445       1.625  25.385 -15.494  1.00 92.27           C  
ATOM   3425  C   HIS B 445       1.548  24.301 -14.424  1.00 92.27           C  
ATOM   3426  O   HIS B 445       1.679  23.113 -14.728  1.00 92.27           O  
ATOM   3427  CB  HIS B 445       0.227  25.930 -15.791  1.00 92.27           C  
ATOM   3428  CG  HIS B 445      -0.696  24.919 -16.392  1.00 92.27           C  
ATOM   3429  CD2 HIS B 445      -1.598  24.087 -15.820  1.00 92.27           C  
ATOM   3430  ND1 HIS B 445      -0.752  24.675 -17.747  1.00 92.27           N  
ATOM   3431  CE1 HIS B 445      -1.652  23.735 -17.983  1.00 92.27           C  
ATOM   3432  NE2 HIS B 445      -2.180  23.361 -16.830  1.00 92.27           N  
ATOM   3433  N   LEU B 446       1.492  24.678 -13.250  1.00 95.00           N  
ATOM   3434  CA  LEU B 446       1.252  23.831 -12.088  1.00 95.00           C  
ATOM   3435  C   LEU B 446      -0.072  24.187 -11.419  1.00 95.00           C  
ATOM   3436  O   LEU B 446      -0.236  25.299 -10.911  1.00 95.00           O  
ATOM   3437  CB  LEU B 446       2.398  23.964 -11.081  1.00 95.00           C  
ATOM   3438  CG  LEU B 446       3.762  23.441 -11.533  1.00 95.00           C  
ATOM   3439  CD1 LEU B 446       4.876  24.094 -10.721  1.00 95.00           C  
ATOM   3440  CD2 LEU B 446       3.821  21.922 -11.406  1.00 95.00           C  
ATOM   3441  N   LYS B 447      -0.950  23.285 -11.462  1.00 90.79           N  
ATOM   3442  CA  LYS B 447      -2.278  23.514 -10.901  1.00 90.79           C  
ATOM   3443  C   LYS B 447      -2.638  22.436  -9.883  1.00 90.79           C  
ATOM   3444  O   LYS B 447      -2.667  21.248 -10.212  1.00 90.79           O  
ATOM   3445  CB  LYS B 447      -3.330  23.559 -12.011  1.00 90.79           C  
ATOM   3446  CG  LYS B 447      -3.252  24.799 -12.888  1.00 90.79           C  
ATOM   3447  CD  LYS B 447      -4.417  24.865 -13.867  1.00 90.79           C  
ATOM   3448  CE  LYS B 447      -4.327  26.094 -14.762  1.00 90.79           C  
ATOM   3449  NZ  LYS B 447      -5.466  26.163 -15.725  1.00 90.79           N1+
ATOM   3450  N   ASN B 448      -2.872  22.869  -8.649  1.00 89.14           N  
ATOM   3451  CA  ASN B 448      -3.199  21.979  -7.539  1.00 89.14           C  
ATOM   3452  C   ASN B 448      -2.115  20.927  -7.325  1.00 89.14           C  
ATOM   3453  O   ASN B 448      -2.400  19.729  -7.315  1.00 89.14           O  
ATOM   3454  CB  ASN B 448      -4.553  21.306  -7.773  1.00 89.14           C  
ATOM   3455  CG  ASN B 448      -5.065  20.582  -6.543  1.00 89.14           C  
ATOM   3456  ND2 ASN B 448      -5.770  19.477  -6.756  1.00 89.14           N  
ATOM   3457  OD1 ASN B 448      -4.830  21.013  -5.411  1.00 89.14           O  
ATOM   3458  N   VAL B 449      -1.002  21.351  -7.163  1.00 94.32           N  
ATOM   3459  CA  VAL B 449       0.137  20.504  -6.820  1.00 94.32           C  
ATOM   3460  C   VAL B 449       0.414  20.593  -5.321  1.00 94.32           C  
ATOM   3461  O   VAL B 449       0.649  21.682  -4.790  1.00 94.32           O  
ATOM   3462  CB  VAL B 449       1.398  20.898  -7.620  1.00 94.32           C  
ATOM   3463  CG1 VAL B 449       2.596  20.052  -7.192  1.00 94.32           C  
ATOM   3464  CG2 VAL B 449       1.146  20.752  -9.119  1.00 94.32           C  
ATOM   3465  N   VAL B 450       0.355  19.526  -4.665  1.00 93.08           N  
ATOM   3466  CA  VAL B 450       0.497  19.507  -3.213  1.00 93.08           C  
ATOM   3467  C   VAL B 450       1.708  18.663  -2.823  1.00 93.08           C  
ATOM   3468  O   VAL B 450       1.853  17.526  -3.278  1.00 93.08           O  
ATOM   3469  CB  VAL B 450      -0.775  18.963  -2.525  1.00 93.08           C  
ATOM   3470  CG1 VAL B 450      -0.592  18.918  -1.009  1.00 93.08           C  
ATOM   3471  CG2 VAL B 450      -1.987  19.817  -2.895  1.00 93.08           C  
ATOM   3472  N   VAL B 451       2.607  19.160  -2.085  1.00 96.35           N  
ATOM   3473  CA  VAL B 451       3.716  18.458  -1.446  1.00 96.35           C  
ATOM   3474  C   VAL B 451       3.499  18.416   0.065  1.00 96.35           C  
ATOM   3475  O   VAL B 451       3.524  19.453   0.731  1.00 96.35           O  
ATOM   3476  CB  VAL B 451       5.072  19.125  -1.772  1.00 96.35           C  
ATOM   3477  CG1 VAL B 451       6.227  18.312  -1.190  1.00 96.35           C  
ATOM   3478  CG2 VAL B 451       5.237  19.289  -3.281  1.00 96.35           C  
ATOM   3479  N   HIS B 452       3.284  17.273   0.559  1.00 92.14           N  
ATOM   3480  CA  HIS B 452       2.903  17.129   1.959  1.00 92.14           C  
ATOM   3481  C   HIS B 452       4.064  16.599   2.794  1.00 92.14           C  
ATOM   3482  O   HIS B 452       4.687  15.598   2.434  1.00 92.14           O  
ATOM   3483  CB  HIS B 452       1.694  16.201   2.093  1.00 92.14           C  
ATOM   3484  CG  HIS B 452       1.211  16.043   3.500  1.00 92.14           C  
ATOM   3485  CD2 HIS B 452       1.198  14.966   4.319  1.00 92.14           C  
ATOM   3486  ND1 HIS B 452       0.657  17.081   4.217  1.00 92.14           N  
ATOM   3487  CE1 HIS B 452       0.324  16.648   5.421  1.00 92.14           C  
ATOM   3488  NE2 HIS B 452       0.641  15.367   5.509  1.00 92.14           N  
ATOM   3489  N   ASN B 453       4.509  17.248   3.906  1.00 90.99           N  
ATOM   3490  CA  ASN B 453       5.501  16.826   4.889  1.00 90.99           C  
ATOM   3491  C   ASN B 453       6.851  16.544   4.237  1.00 90.99           C  
ATOM   3492  O   ASN B 453       7.429  15.473   4.434  1.00 90.99           O  
ATOM   3493  CB  ASN B 453       5.011  15.592   5.651  1.00 90.99           C  
ATOM   3494  CG  ASN B 453       4.135  15.948   6.836  1.00 90.99           C  
ATOM   3495  ND2 ASN B 453       3.332  14.992   7.288  1.00 90.99           N  
ATOM   3496  OD1 ASN B 453       4.180  17.073   7.341  1.00 90.99           O  
ATOM   3497  N   ALA B 454       7.369  17.517   3.588  1.00 95.40           N  
ATOM   3498  CA  ALA B 454       8.644  17.364   2.892  1.00 95.40           C  
ATOM   3499  C   ALA B 454       9.817  17.523   3.856  1.00 95.40           C  
ATOM   3500  O   ALA B 454       9.773  18.355   4.765  1.00 95.40           O  
ATOM   3501  CB  ALA B 454       8.753  18.376   1.754  1.00 95.40           C  
ATOM   3502  N   THR B 455      10.860  16.730   3.738  1.00 93.94           N  
ATOM   3503  CA  THR B 455      12.161  16.891   4.377  1.00 93.94           C  
ATOM   3504  C   THR B 455      13.253  17.111   3.334  1.00 93.94           C  
ATOM   3505  O   THR B 455      13.502  16.242   2.496  1.00 93.94           O  
ATOM   3506  CB  THR B 455      12.513  15.667   5.243  1.00 93.94           C  
ATOM   3507  CG2 THR B 455      13.858  15.854   5.938  1.00 93.94           C  
ATOM   3508  OG1 THR B 455      11.497  15.482   6.235  1.00 93.94           O  
ATOM   3509  N   LEU B 456      13.825  18.194   3.366  1.00 97.49           N  
ATOM   3510  CA  LEU B 456      14.797  18.625   2.367  1.00 97.49           C  
ATOM   3511  C   LEU B 456      16.143  18.930   3.015  1.00 97.49           C  
ATOM   3512  O   LEU B 456      16.275  19.909   3.752  1.00 97.49           O  
ATOM   3513  CB  LEU B 456      14.286  19.860   1.619  1.00 97.49           C  
ATOM   3514  CG  LEU B 456      12.817  19.836   1.196  1.00 97.49           C  
ATOM   3515  CD1 LEU B 456      12.425  21.169   0.568  1.00 97.49           C  
ATOM   3516  CD2 LEU B 456      12.557  18.687   0.228  1.00 97.49           C  
ATOM   3517  N   LEU B 457      17.164  18.117   2.681  1.00 95.83           N  
ATOM   3518  CA  LEU B 457      18.428  18.209   3.403  1.00 95.83           C  
ATOM   3519  C   LEU B 457      19.600  18.334   2.435  1.00 95.83           C  
ATOM   3520  O   LEU B 457      19.655  17.626   1.427  1.00 95.83           O  
ATOM   3521  CB  LEU B 457      18.622  16.986   4.303  1.00 95.83           C  
ATOM   3522  CG  LEU B 457      17.451  16.625   5.218  1.00 95.83           C  
ATOM   3523  CD1 LEU B 457      17.772  15.366   6.017  1.00 95.83           C  
ATOM   3524  CD2 LEU B 457      17.123  17.787   6.150  1.00 95.83           C  
ATOM   3525  N   ASN B 458      20.440  19.264   2.658  1.00 96.29           N  
ATOM   3526  CA  ASN B 458      21.738  19.378   2.002  1.00 96.29           C  
ATOM   3527  C   ASN B 458      21.589  19.637   0.505  1.00 96.29           C  
ATOM   3528  O   ASN B 458      22.217  18.960  -0.311  1.00 96.29           O  
ATOM   3529  CB  ASN B 458      22.574  18.119   2.243  1.00 96.29           C  
ATOM   3530  CG  ASN B 458      22.899  17.905   3.708  1.00 96.29           C  
ATOM   3531  ND2 ASN B 458      22.928  16.647   4.131  1.00 96.29           N  
ATOM   3532  OD1 ASN B 458      23.121  18.863   4.453  1.00 96.29           O  
ATOM   3533  N   GLY B 459      20.666  20.460   0.161  1.00 95.35           N  
ATOM   3534  CA  GLY B 459      20.765  21.083  -1.150  1.00 95.35           C  
ATOM   3535  C   GLY B 459      21.888  22.098  -1.245  1.00 95.35           C  
ATOM   3536  O   GLY B 459      21.875  23.113  -0.546  1.00 95.35           O  
ATOM   3537  N   ASN B 460      22.775  21.780  -2.046  1.00 95.45           N  
ATOM   3538  CA  ASN B 460      23.970  22.617  -2.054  1.00 95.45           C  
ATOM   3539  C   ASN B 460      23.626  24.084  -2.294  1.00 95.45           C  
ATOM   3540  O   ASN B 460      24.198  24.972  -1.659  1.00 95.45           O  
ATOM   3541  CB  ASN B 460      24.962  22.125  -3.110  1.00 95.45           C  
ATOM   3542  CG  ASN B 460      26.314  22.804  -3.003  1.00 95.45           C  
ATOM   3543  ND2 ASN B 460      26.842  23.255  -4.134  1.00 95.45           N  
ATOM   3544  OD1 ASN B 460      26.878  22.921  -1.912  1.00 95.45           O  
ATOM   3545  N   SER B 461      22.762  24.339  -3.128  1.00 94.71           N  
ATOM   3546  CA  SER B 461      22.398  25.722  -3.416  1.00 94.71           C  
ATOM   3547  C   SER B 461      21.161  26.143  -2.630  1.00 94.71           C  
ATOM   3548  O   SER B 461      21.177  27.162  -1.936  1.00 94.71           O  
ATOM   3549  CB  SER B 461      22.149  25.910  -4.913  1.00 94.71           C  
ATOM   3550  OG  SER B 461      21.749  27.241  -5.193  1.00 94.71           O  
ATOM   3551  N   VAL B 462      20.139  25.376  -2.780  1.00 96.29           N  
ATOM   3552  CA  VAL B 462      18.877  25.887  -2.254  1.00 96.29           C  
ATOM   3553  C   VAL B 462      17.982  24.723  -1.837  1.00 96.29           C  
ATOM   3554  O   VAL B 462      18.019  23.653  -2.449  1.00 96.29           O  
ATOM   3555  CB  VAL B 462      18.150  26.776  -3.288  1.00 96.29           C  
ATOM   3556  CG1 VAL B 462      17.848  25.987  -4.561  1.00 96.29           C  
ATOM   3557  CG2 VAL B 462      16.863  27.344  -2.691  1.00 96.29           C  
ATOM   3558  N   GLY B 463      17.174  24.860  -0.764  1.00 97.44           N  
ATOM   3559  CA  GLY B 463      16.133  23.910  -0.407  1.00 97.44           C  
ATOM   3560  C   GLY B 463      15.006  23.851  -1.420  1.00 97.44           C  
ATOM   3561  O   GLY B 463      14.819  22.833  -2.091  1.00 97.44           O  
ATOM   3562  N   VAL B 464      14.274  24.993  -1.542  1.00 98.26           N  
ATOM   3563  CA  VAL B 464      13.254  25.118  -2.578  1.00 98.26           C  
ATOM   3564  C   VAL B 464      13.547  26.339  -3.447  1.00 98.26           C  
ATOM   3565  O   VAL B 464      13.670  27.456  -2.938  1.00 98.26           O  
ATOM   3566  CB  VAL B 464      11.838  25.223  -1.970  1.00 98.26           C  
ATOM   3567  CG1 VAL B 464      10.777  25.228  -3.069  1.00 98.26           C  
ATOM   3568  CG2 VAL B 464      11.592  24.077  -0.990  1.00 98.26           C  
ATOM   3569  N   LEU B 465      13.695  26.135  -4.688  1.00 97.81           N  
ATOM   3570  CA  LEU B 465      13.888  27.217  -5.647  1.00 97.81           C  
ATOM   3571  C   LEU B 465      12.584  27.543  -6.368  1.00 97.81           C  
ATOM   3572  O   LEU B 465      11.905  26.644  -6.870  1.00 97.81           O  
ATOM   3573  CB  LEU B 465      14.968  26.844  -6.666  1.00 97.81           C  
ATOM   3574  CG  LEU B 465      15.258  27.878  -7.756  1.00 97.81           C  
ATOM   3575  CD1 LEU B 465      15.806  29.160  -7.138  1.00 97.81           C  
ATOM   3576  CD2 LEU B 465      16.234  27.313  -8.783  1.00 97.81           C  
ATOM   3577  N   HIS B 466      12.147  28.795  -6.377  1.00 97.16           N  
ATOM   3578  CA  HIS B 466      11.019  29.292  -7.157  1.00 97.16           C  
ATOM   3579  C   HIS B 466      11.494  30.057  -8.387  1.00 97.16           C  
ATOM   3580  O   HIS B 466      11.618  31.283  -8.351  1.00 97.16           O  
ATOM   3581  CB  HIS B 466      10.125  30.185  -6.295  1.00 97.16           C  
ATOM   3582  CG  HIS B 466       9.818  29.609  -4.950  1.00 97.16           C  
ATOM   3583  CD2 HIS B 466       8.743  28.917  -4.503  1.00 97.16           C  
ATOM   3584  ND1 HIS B 466      10.677  29.721  -3.878  1.00 97.16           N  
ATOM   3585  CE1 HIS B 466      10.142  29.120  -2.828  1.00 97.16           C  
ATOM   3586  NE2 HIS B 466       8.969  28.624  -3.181  1.00 97.16           N  
ATOM   3587  N   TRP B 467      11.726  29.293  -9.383  1.00 96.09           N  
ATOM   3588  CA  TRP B 467      12.241  29.892 -10.609  1.00 96.09           C  
ATOM   3589  C   TRP B 467      11.115  30.146 -11.606  1.00 96.09           C  
ATOM   3590  O   TRP B 467      10.827  29.300 -12.455  1.00 96.09           O  
ATOM   3591  CB  TRP B 467      13.306  28.991 -11.242  1.00 96.09           C  
ATOM   3592  CG  TRP B 467      14.103  29.657 -12.323  1.00 96.09           C  
ATOM   3593  CD1 TRP B 467      13.819  29.682 -13.660  1.00 96.09           C  
ATOM   3594  CD2 TRP B 467      15.320  30.390 -12.157  1.00 96.09           C  
ATOM   3595  CE2 TRP B 467      15.719  30.834 -13.438  1.00 96.09           C  
ATOM   3596  CE3 TRP B 467      16.114  30.717 -11.049  1.00 96.09           C  
ATOM   3597  NE1 TRP B 467      14.786  30.389 -14.336  1.00 96.09           N  
ATOM   3598  CZ2 TRP B 467      16.877  31.588 -13.640  1.00 96.09           C  
ATOM   3599  CZ3 TRP B 467      17.266  31.467 -11.253  1.00 96.09           C  
ATOM   3600  CH2 TRP B 467      17.635  31.893 -12.539  1.00 96.09           C  
ATOM   3601  N   ILE B 468      10.520  31.338 -11.545  1.00 94.52           N  
ATOM   3602  CA  ILE B 468       9.336  31.684 -12.324  1.00 94.52           C  
ATOM   3603  C   ILE B 468       9.722  32.637 -13.453  1.00 94.52           C  
ATOM   3604  O   ILE B 468       9.560  33.854 -13.330  1.00 94.52           O  
ATOM   3605  CB  ILE B 468       8.241  32.319 -11.438  1.00 94.52           C  
ATOM   3606  CG1 ILE B 468       8.040  31.491 -10.163  1.00 94.52           C  
ATOM   3607  CG2 ILE B 468       6.929  32.456 -12.215  1.00 94.52           C  
ATOM   3608  CD1 ILE B 468       7.630  30.048 -10.421  1.00 94.52           C  
ATOM   3609  N   ASN B 469      10.100  32.075 -14.528  1.00 89.71           N  
ATOM   3610  CA  ASN B 469      10.524  32.865 -15.679  1.00 89.71           C  
ATOM   3611  C   ASN B 469       9.404  33.007 -16.705  1.00 89.71           C  
ATOM   3612  O   ASN B 469       8.831  32.010 -17.147  1.00 89.71           O  
ATOM   3613  CB  ASN B 469      11.764  32.245 -16.328  1.00 89.71           C  
ATOM   3614  CG  ASN B 469      12.467  33.200 -17.272  1.00 89.71           C  
ATOM   3615  ND2 ASN B 469      13.454  32.693 -18.002  1.00 89.71           N  
ATOM   3616  OD1 ASN B 469      12.128  34.384 -17.345  1.00 89.71           O  
ATOM   3617  N   GLY B 470       9.108  34.258 -17.042  1.00 91.03           N  
ATOM   3618  CA  GLY B 470       8.047  34.501 -18.006  1.00 91.03           C  
ATOM   3619  C   GLY B 470       6.658  34.351 -17.415  1.00 91.03           C  
ATOM   3620  O   GLY B 470       6.499  34.314 -16.193  1.00 91.03           O  
ATOM   3621  N   SER B 471       5.645  34.451 -18.298  1.00 92.63           N  
ATOM   3622  CA  SER B 471       4.265  34.296 -17.847  1.00 92.63           C  
ATOM   3623  C   SER B 471       3.999  32.875 -17.361  1.00 92.63           C  
ATOM   3624  O   SER B 471       4.139  31.916 -18.124  1.00 92.63           O  
ATOM   3625  CB  SER B 471       3.291  34.650 -18.971  1.00 92.63           C  
ATOM   3626  OG  SER B 471       3.435  36.008 -19.353  1.00 92.63           O  
ATOM   3627  N   ARG B 472       3.680  32.790 -16.147  1.00 92.69           N  
ATOM   3628  CA  ARG B 472       3.486  31.471 -15.555  1.00 92.69           C  
ATOM   3629  C   ARG B 472       2.265  31.455 -14.641  1.00 92.69           C  
ATOM   3630  O   ARG B 472       1.923  32.473 -14.036  1.00 92.69           O  
ATOM   3631  CB  ARG B 472       4.731  31.043 -14.775  1.00 92.69           C  
ATOM   3632  CG  ARG B 472       6.001  31.014 -15.610  1.00 92.69           C  
ATOM   3633  CD  ARG B 472       5.921  29.980 -16.724  1.00 92.69           C  
ATOM   3634  NE  ARG B 472       7.156  29.928 -17.501  1.00 92.69           N  
ATOM   3635  CZ  ARG B 472       7.228  29.609 -18.790  1.00 92.69           C  
ATOM   3636  NH1 ARG B 472       6.131  29.305 -19.475  1.00 92.69           N1+
ATOM   3637  NH2 ARG B 472       8.404  29.593 -19.400  1.00 92.69           N  
ATOM   3638  N   ASP B 473       1.557  30.289 -14.608  1.00 91.47           N  
ATOM   3639  CA  ASP B 473       0.506  29.986 -13.641  1.00 91.47           C  
ATOM   3640  C   ASP B 473       0.938  28.870 -12.693  1.00 91.47           C  
ATOM   3641  O   ASP B 473       1.134  27.729 -13.118  1.00 91.47           O  
ATOM   3642  CB  ASP B 473      -0.788  29.597 -14.358  1.00 91.47           C  
ATOM   3643  CG  ASP B 473      -1.985  29.528 -13.426  1.00 91.47           C  
ATOM   3644  OD1 ASP B 473      -1.823  29.754 -12.207  1.00 91.47           O  
ATOM   3645  OD2 ASP B 473      -3.100  29.243 -13.914  1.00 91.47           O1-
ATOM   3646  N   VAL B 474       1.109  29.236 -11.423  1.00 94.26           N  
ATOM   3647  CA  VAL B 474       1.689  28.303 -10.464  1.00 94.26           C  
ATOM   3648  C   VAL B 474       0.799  28.213  -9.226  1.00 94.26           C  
ATOM   3649  O   VAL B 474       0.498  29.229  -8.595  1.00 94.26           O  
ATOM   3650  CB  VAL B 474       3.121  28.720 -10.061  1.00 94.26           C  
ATOM   3651  CG1 VAL B 474       3.657  27.813  -8.955  1.00 94.26           C  
ATOM   3652  CG2 VAL B 474       4.047  28.690 -11.276  1.00 94.26           C  
ATOM   3653  N   ASP B 475       0.327  27.061  -8.911  1.00 91.11           N  
ATOM   3654  CA  ASP B 475      -0.397  26.744  -7.684  1.00 91.11           C  
ATOM   3655  C   ASP B 475       0.206  25.525  -6.989  1.00 91.11           C  
ATOM   3656  O   ASP B 475      -0.168  24.388  -7.284  1.00 91.11           O  
ATOM   3657  CB  ASP B 475      -1.878  26.499  -7.983  1.00 91.11           C  
ATOM   3658  CG  ASP B 475      -2.685  26.158  -6.742  1.00 91.11           C  
ATOM   3659  OD1 ASP B 475      -2.224  26.445  -5.617  1.00 91.11           O  
ATOM   3660  OD2 ASP B 475      -3.790  25.594  -6.892  1.00 91.11           O1-
ATOM   3661  N   VAL B 476       1.122  25.727  -6.138  1.00 94.82           N  
ATOM   3662  CA  VAL B 476       1.812  24.678  -5.395  1.00 94.82           C  
ATOM   3663  C   VAL B 476       1.635  24.905  -3.895  1.00 94.82           C  
ATOM   3664  O   VAL B 476       1.823  26.021  -3.404  1.00 94.82           O  
ATOM   3665  CB  VAL B 476       3.314  24.623  -5.753  1.00 94.82           C  
ATOM   3666  CG1 VAL B 476       4.027  23.554  -4.926  1.00 94.82           C  
ATOM   3667  CG2 VAL B 476       3.497  24.359  -7.246  1.00 94.82           C  
ATOM   3668  N   LYS B 477       1.278  23.930  -3.215  1.00 92.26           N  
ATOM   3669  CA  LYS B 477       1.070  24.004  -1.772  1.00 92.26           C  
ATOM   3670  C   LYS B 477       1.940  22.987  -1.039  1.00 92.26           C  
ATOM   3671  O   LYS B 477       1.908  21.795  -1.352  1.00 92.26           O  
ATOM   3672  CB  LYS B 477      -0.403  23.778  -1.429  1.00 92.26           C  
ATOM   3673  CG  LYS B 477      -1.352  24.762  -2.098  1.00 92.26           C  
ATOM   3674  CD  LYS B 477      -2.804  24.327  -1.949  1.00 92.26           C  
ATOM   3675  CE  LYS B 477      -3.737  25.194  -2.784  1.00 92.26           C  
ATOM   3676  NZ  LYS B 477      -3.754  24.770  -4.216  1.00 92.26           N1+
ATOM   3677  N   PHE B 478       2.750  23.480  -0.197  1.00 95.08           N  
ATOM   3678  CA  PHE B 478       3.425  22.630   0.777  1.00 95.08           C  
ATOM   3679  C   PHE B 478       2.602  22.511   2.054  1.00 95.08           C  
ATOM   3680  O   PHE B 478       2.553  23.445   2.856  1.00 95.08           O  
ATOM   3681  CB  PHE B 478       4.818  23.182   1.099  1.00 95.08           C  
ATOM   3682  CG  PHE B 478       5.783  23.105  -0.053  1.00 95.08           C  
ATOM   3683  CD1 PHE B 478       6.694  22.060  -0.145  1.00 95.08           C  
ATOM   3684  CD2 PHE B 478       5.778  24.078  -1.044  1.00 95.08           C  
ATOM   3685  CE1 PHE B 478       7.589  21.987  -1.211  1.00 95.08           C  
ATOM   3686  CE2 PHE B 478       6.669  24.011  -2.112  1.00 95.08           C  
ATOM   3687  CZ  PHE B 478       7.574  22.965  -2.193  1.00 95.08           C  
ATOM   3688  N   THR B 479       1.985  21.421   2.215  1.00 89.68           N  
ATOM   3689  CA  THR B 479       1.127  21.224   3.378  1.00 89.68           C  
ATOM   3690  C   THR B 479       1.847  20.410   4.449  1.00 89.68           C  
ATOM   3691  O   THR B 479       2.869  19.778   4.174  1.00 89.68           O  
ATOM   3692  CB  THR B 479      -0.186  20.519   2.990  1.00 89.68           C  
ATOM   3693  CG2 THR B 479      -0.930  21.298   1.910  1.00 89.68           C  
ATOM   3694  OG1 THR B 479       0.110  19.206   2.498  1.00 89.68           O  
ATOM   3695  N   GLY B 480       1.355  20.465   5.656  1.00 86.82           N  
ATOM   3696  CA  GLY B 480       2.092  19.883   6.767  1.00 86.82           C  
ATOM   3697  C   GLY B 480       3.352  20.653   7.115  1.00 86.82           C  
ATOM   3698  O   GLY B 480       3.373  21.883   7.045  1.00 86.82           O  
ATOM   3699  N   THR B 481       4.379  19.919   7.658  1.00 88.74           N  
ATOM   3700  CA  THR B 481       5.654  20.540   8.000  1.00 88.74           C  
ATOM   3701  C   THR B 481       6.696  20.268   6.918  1.00 88.74           C  
ATOM   3702  O   THR B 481       6.942  19.114   6.563  1.00 88.74           O  
ATOM   3703  CB  THR B 481       6.175  20.034   9.358  1.00 88.74           C  
ATOM   3704  CG2 THR B 481       7.497  20.701   9.722  1.00 88.74           C  
ATOM   3705  OG1 THR B 481       5.209  20.328  10.374  1.00 88.74           O  
ATOM   3706  N   THR B 482       7.132  21.266   6.343  1.00 94.15           N  
ATOM   3707  CA  THR B 482       8.289  21.184   5.458  1.00 94.15           C  
ATOM   3708  C   THR B 482       9.571  21.525   6.212  1.00 94.15           C  
ATOM   3709  O   THR B 482       9.728  22.644   6.705  1.00 94.15           O  
ATOM   3710  CB  THR B 482       8.135  22.125   4.249  1.00 94.15           C  
ATOM   3711  CG2 THR B 482       9.331  22.014   3.310  1.00 94.15           C  
ATOM   3712  OG1 THR B 482       6.944  21.780   3.531  1.00 94.15           O  
ATOM   3713  N   SER B 483      10.496  20.577   6.345  1.00 92.74           N  
ATOM   3714  CA  SER B 483      11.753  20.784   7.056  1.00 92.74           C  
ATOM   3715  C   SER B 483      12.909  20.995   6.084  1.00 92.74           C  
ATOM   3716  O   SER B 483      13.092  20.212   5.149  1.00 92.74           O  
ATOM   3717  CB  SER B 483      12.055  19.596   7.969  1.00 92.74           C  
ATOM   3718  OG  SER B 483      11.038  19.439   8.944  1.00 92.74           O  
ATOM   3719  N   ILE B 484      13.608  22.002   6.271  1.00 96.18           N  
ATOM   3720  CA  ILE B 484      14.764  22.302   5.433  1.00 96.18           C  
ATOM   3721  C   ILE B 484      16.001  22.492   6.308  1.00 96.18           C  
ATOM   3722  O   ILE B 484      15.935  23.145   7.353  1.00 96.18           O  
ATOM   3723  CB  ILE B 484      14.523  23.557   4.565  1.00 96.18           C  
ATOM   3724  CG1 ILE B 484      13.260  23.383   3.713  1.00 96.18           C  
ATOM   3725  CG2 ILE B 484      15.742  23.848   3.685  1.00 96.18           C  
ATOM   3726  CD1 ILE B 484      12.951  24.572   2.814  1.00 96.18           C  
ATOM   3727  N   SER B 485      17.153  21.901   5.920  1.00 94.13           N  
ATOM   3728  CA  SER B 485      18.399  22.025   6.670  1.00 94.13           C  
ATOM   3729  C   SER B 485      19.610  21.810   5.769  1.00 94.13           C  
ATOM   3730  O   SER B 485      19.578  20.970   4.867  1.00 94.13           O  
ATOM   3731  CB  SER B 485      18.430  21.025   7.827  1.00 94.13           C  
ATOM   3732  OG  SER B 485      19.607  21.185   8.599  1.00 94.13           O  
ATOM   3733  N   GLY B 486      20.568  22.529   5.996  1.00 93.73           N  
ATOM   3734  CA  GLY B 486      21.840  22.329   5.320  1.00 93.73           C  
ATOM   3735  C   GLY B 486      21.860  22.888   3.909  1.00 93.73           C  
ATOM   3736  O   GLY B 486      22.606  22.405   3.055  1.00 93.73           O  
ATOM   3737  N   CYS B 487      21.057  23.760   3.572  1.00 94.18           N  
ATOM   3738  CA  CYS B 487      20.995  24.400   2.263  1.00 94.18           C  
ATOM   3739  C   CYS B 487      21.498  25.837   2.333  1.00 94.18           C  
ATOM   3740  O   CYS B 487      21.245  26.540   3.313  1.00 94.18           O  
ATOM   3741  CB  CYS B 487      19.566  24.376   1.721  1.00 94.18           C  
ATOM   3742  SG  CYS B 487      18.823  22.730   1.700  1.00 94.18           S  
ATOM   3743  N   TYR B 488      22.219  26.282   1.305  1.00 91.63           N  
ATOM   3744  CA  TYR B 488      22.710  27.656   1.298  1.00 91.63           C  
ATOM   3745  C   TYR B 488      21.553  28.648   1.340  1.00 91.63           C  
ATOM   3746  O   TYR B 488      21.478  29.486   2.241  1.00 91.63           O  
ATOM   3747  CB  TYR B 488      23.573  27.912   0.059  1.00 91.63           C  
ATOM   3748  CG  TYR B 488      24.201  29.284   0.030  1.00 91.63           C  
ATOM   3749  CD1 TYR B 488      23.636  30.315  -0.718  1.00 91.63           C  
ATOM   3750  CD2 TYR B 488      25.361  29.553   0.749  1.00 91.63           C  
ATOM   3751  CE1 TYR B 488      24.213  31.581  -0.749  1.00 91.63           C  
ATOM   3752  CE2 TYR B 488      25.946  30.814   0.726  1.00 91.63           C  
ATOM   3753  CZ  TYR B 488      25.366  31.820  -0.025  1.00 91.63           C  
ATOM   3754  OH  TYR B 488      25.941  33.071  -0.052  1.00 91.63           O  
ATOM   3755  N   TYR B 489      20.703  28.562   0.372  1.00 91.98           N  
ATOM   3756  CA  TYR B 489      19.418  29.243   0.474  1.00 91.98           C  
ATOM   3757  C   TYR B 489      18.346  28.307   1.020  1.00 91.98           C  
ATOM   3758  O   TYR B 489      18.223  27.165   0.571  1.00 91.98           O  
ATOM   3759  CB  TYR B 489      18.988  29.788  -0.891  1.00 91.98           C  
ATOM   3760  CG  TYR B 489      19.869  30.902  -1.404  1.00 91.98           C  
ATOM   3761  CD1 TYR B 489      19.780  32.187  -0.873  1.00 91.98           C  
ATOM   3762  CD2 TYR B 489      20.789  30.672  -2.421  1.00 91.98           C  
ATOM   3763  CE1 TYR B 489      20.588  33.217  -1.344  1.00 91.98           C  
ATOM   3764  CE2 TYR B 489      21.602  31.695  -2.900  1.00 91.98           C  
ATOM   3765  CZ  TYR B 489      21.495  32.961  -2.356  1.00 91.98           C  
ATOM   3766  OH  TYR B 489      22.297  33.977  -2.826  1.00 91.98           O  
ATOM   3767  N   VAL B 490      17.655  28.686   2.050  1.00 91.15           N  
ATOM   3768  CA  VAL B 490      16.480  27.929   2.469  1.00 91.15           C  
ATOM   3769  C   VAL B 490      15.418  27.976   1.372  1.00 91.15           C  
ATOM   3770  O   VAL B 490      14.959  26.934   0.899  1.00 91.15           O  
ATOM   3771  CB  VAL B 490      15.900  28.469   3.795  1.00 91.15           C  
ATOM   3772  CG1 VAL B 490      14.680  27.655   4.222  1.00 91.15           C  
ATOM   3773  CG2 VAL B 490      16.967  28.452   4.889  1.00 91.15           C  
ATOM   3774  N   LEU B 491      15.072  29.179   0.933  1.00 92.18           N  
ATOM   3775  CA  LEU B 491      14.225  29.463  -0.220  1.00 92.18           C  
ATOM   3776  C   LEU B 491      14.947  30.365  -1.216  1.00 92.18           C  
ATOM   3777  O   LEU B 491      15.647  31.299  -0.819  1.00 92.18           O  
ATOM   3778  CB  LEU B 491      12.916  30.120   0.225  1.00 92.18           C  
ATOM   3779  CG  LEU B 491      12.090  29.354   1.260  1.00 92.18           C  
ATOM   3780  CD1 LEU B 491      10.824  30.130   1.607  1.00 92.18           C  
ATOM   3781  CD2 LEU B 491      11.745  27.961   0.744  1.00 92.18           C  
ATOM   3782  N   GLY B 492      14.867  30.021  -2.476  1.00 89.58           N  
ATOM   3783  CA  GLY B 492      15.308  30.868  -3.573  1.00 89.58           C  
ATOM   3784  C   GLY B 492      14.171  31.332  -4.464  1.00 89.58           C  
ATOM   3785  O   GLY B 492      13.096  30.729  -4.471  1.00 89.58           O  
ATOM   3786  N   CYS B 493      14.468  32.417  -5.105  1.00 90.20           N  
ATOM   3787  CA  CYS B 493      13.403  32.924  -5.964  1.00 90.20           C  
ATOM   3788  C   CYS B 493      13.978  33.604  -7.201  1.00 90.20           C  
ATOM   3789  O   CYS B 493      15.142  34.007  -7.209  1.00 90.20           O  
ATOM   3790  CB  CYS B 493      12.517  33.906  -5.197  1.00 90.20           C  
ATOM   3791  SG  CYS B 493      13.391  35.377  -4.619  1.00 90.20           S  
ATOM   3792  N   ASN B 494      13.197  33.549  -8.221  1.00 88.16           N  
ATOM   3793  CA  ASN B 494      13.429  34.266  -9.470  1.00 88.16           C  
ATOM   3794  C   ASN B 494      12.117  34.660 -10.143  1.00 88.16           C  
ATOM   3795  O   ASN B 494      11.059  34.126  -9.809  1.00 88.16           O  
ATOM   3796  CB  ASN B 494      14.283  33.426 -10.422  1.00 88.16           C  
ATOM   3797  CG  ASN B 494      14.896  34.248 -11.538  1.00 88.16           C  
ATOM   3798  ND2 ASN B 494      15.365  33.575 -12.582  1.00 88.16           N  
ATOM   3799  OD1 ASN B 494      14.947  35.479 -11.463  1.00 88.16           O  
ATOM   3800  N   GLY B 495      12.101  35.734 -10.892  1.00 90.30           N  
ATOM   3801  CA  GLY B 495      10.998  36.195 -11.719  1.00 90.30           C  
ATOM   3802  C   GLY B 495      11.452  36.965 -12.945  1.00 90.30           C  
ATOM   3803  O   GLY B 495      12.480  36.639 -13.544  1.00 90.30           O  
ATOM   3804  N   SER B 496      10.494  37.849 -13.305  1.00 85.74           N  
ATOM   3805  CA  SER B 496      10.795  38.598 -14.521  1.00 85.74           C  
ATOM   3806  C   SER B 496      10.946  40.087 -14.230  1.00 85.74           C  
ATOM   3807  O   SER B 496      10.448  40.581 -13.216  1.00 85.74           O  
ATOM   3808  CB  SER B 496       9.701  38.383 -15.568  1.00 85.74           C  
ATOM   3809  OG  SER B 496       9.609  37.015 -15.926  1.00 85.74           O  
ATOM   3810  N   SER B 497      11.675  40.692 -15.058  1.00 81.96           N  
ATOM   3811  CA  SER B 497      11.898  42.130 -14.950  1.00 81.96           C  
ATOM   3812  C   SER B 497      10.601  42.907 -15.151  1.00 81.96           C  
ATOM   3813  O   SER B 497       9.735  42.491 -15.925  1.00 81.96           O  
ATOM   3814  CB  SER B 497      12.940  42.590 -15.971  1.00 81.96           C  
ATOM   3815  OG  SER B 497      13.022  44.004 -16.003  1.00 81.96           O  
ATOM   3816  N   THR B 498      10.501  44.103 -14.490  1.00 81.84           N  
ATOM   3817  CA  THR B 498       9.345  44.986 -14.599  1.00 81.84           C  
ATOM   3818  C   THR B 498       9.176  45.480 -16.033  1.00 81.84           C  
ATOM   3819  O   THR B 498       8.063  45.795 -16.459  1.00 81.84           O  
ATOM   3820  CB  THR B 498       9.471  46.191 -13.649  1.00 81.84           C  
ATOM   3821  CG2 THR B 498       8.195  47.027 -13.650  1.00 81.84           C  
ATOM   3822  OG1 THR B 498       9.718  45.719 -12.319  1.00 81.84           O  
ATOM   3823  N   ASP B 499      10.204  45.543 -16.750  1.00 79.16           N  
ATOM   3824  CA  ASP B 499      10.197  46.098 -18.100  1.00 79.16           C  
ATOM   3825  C   ASP B 499       9.609  45.104 -19.099  1.00 79.16           C  
ATOM   3826  O   ASP B 499       9.338  45.458 -20.248  1.00 79.16           O  
ATOM   3827  CB  ASP B 499      11.612  46.496 -18.524  1.00 79.16           C  
ATOM   3828  CG  ASP B 499      12.205  47.593 -17.658  1.00 79.16           C  
ATOM   3829  OD1 ASP B 499      11.439  48.393 -17.078  1.00 79.16           O  
ATOM   3830  OD2 ASP B 499      13.449  47.661 -17.557  1.00 79.16           O1-
ATOM   3831  N   TRP B 500       9.421  43.928 -18.608  1.00 85.36           N  
ATOM   3832  CA  TRP B 500       8.794  42.934 -19.473  1.00 85.36           C  
ATOM   3833  C   TRP B 500       7.274  43.045 -19.418  1.00 85.36           C  
ATOM   3834  O   TRP B 500       6.609  42.229 -18.776  1.00 85.36           O  
ATOM   3835  CB  TRP B 500       9.230  41.521 -19.074  1.00 85.36           C  
ATOM   3836  CG  TRP B 500      10.695  41.261 -19.257  1.00 85.36           C  
ATOM   3837  CD1 TRP B 500      11.668  42.183 -19.527  1.00 85.36           C  
ATOM   3838  CD2 TRP B 500      11.353  39.992 -19.189  1.00 85.36           C  
ATOM   3839  CE2 TRP B 500      12.726  40.220 -19.426  1.00 85.36           C  
ATOM   3840  CE3 TRP B 500      10.913  38.683 -18.949  1.00 85.36           C  
ATOM   3841  NE1 TRP B 500      12.892  41.563 -19.629  1.00 85.36           N  
ATOM   3842  CZ2 TRP B 500      13.665  39.185 -19.431  1.00 85.36           C  
ATOM   3843  CZ3 TRP B 500      11.848  37.655 -18.953  1.00 85.36           C  
ATOM   3844  CH2 TRP B 500      13.208  37.914 -19.193  1.00 85.36           C  
ATOM   3845  N   SER B 501       6.759  43.998 -20.148  1.00 85.28           N  
ATOM   3846  CA  SER B 501       5.364  44.418 -20.060  1.00 85.28           C  
ATOM   3847  C   SER B 501       4.419  43.276 -20.418  1.00 85.28           C  
ATOM   3848  O   SER B 501       3.282  43.232 -19.943  1.00 85.28           O  
ATOM   3849  CB  SER B 501       5.105  45.612 -20.980  1.00 85.28           C  
ATOM   3850  OG  SER B 501       5.517  45.325 -22.305  1.00 85.28           O  
ATOM   3851  N   SER B 502       4.819  42.316 -21.251  1.00 90.41           N  
ATOM   3852  CA  SER B 502       3.933  41.247 -21.700  1.00 90.41           C  
ATOM   3853  C   SER B 502       3.852  40.127 -20.668  1.00 90.41           C  
ATOM   3854  O   SER B 502       2.995  39.246 -20.767  1.00 90.41           O  
ATOM   3855  CB  SER B 502       4.410  40.683 -23.040  1.00 90.41           C  
ATOM   3856  OG  SER B 502       5.734  40.190 -22.936  1.00 90.41           O  
ATOM   3857  N   VAL B 503       4.757  40.063 -19.687  1.00 92.53           N  
ATOM   3858  CA  VAL B 503       4.821  38.986 -18.706  1.00 92.53           C  
ATOM   3859  C   VAL B 503       3.756  39.199 -17.633  1.00 92.53           C  
ATOM   3860  O   VAL B 503       3.619  40.301 -17.096  1.00 92.53           O  
ATOM   3861  CB  VAL B 503       6.220  38.892 -18.056  1.00 92.53           C  
ATOM   3862  CG1 VAL B 503       6.192  37.963 -16.844  1.00 92.53           C  
ATOM   3863  CG2 VAL B 503       7.251  38.412 -19.076  1.00 92.53           C  
ATOM   3864  N   GLN B 504       2.958  38.131 -17.452  1.00 91.50           N  
ATOM   3865  CA  GLN B 504       1.969  38.099 -16.380  1.00 91.50           C  
ATOM   3866  C   GLN B 504       1.943  36.735 -15.695  1.00 91.50           C  
ATOM   3867  O   GLN B 504       1.699  35.715 -16.342  1.00 91.50           O  
ATOM   3868  CB  GLN B 504       0.580  38.442 -16.919  1.00 91.50           C  
ATOM   3869  CG  GLN B 504      -0.473  38.627 -15.834  1.00 91.50           C  
ATOM   3870  CD  GLN B 504      -0.237  39.866 -14.992  1.00 91.50           C  
ATOM   3871  NE2 GLN B 504      -1.052  40.045 -13.959  1.00 91.50           N  
ATOM   3872  OE1 GLN B 504       0.671  40.657 -15.268  1.00 91.50           O  
ATOM   3873  N   CYS B 505       2.169  36.763 -14.472  1.00 91.70           N  
ATOM   3874  CA  CYS B 505       2.141  35.538 -13.682  1.00 91.70           C  
ATOM   3875  C   CYS B 505       0.929  35.512 -12.758  1.00 91.70           C  
ATOM   3876  O   CYS B 505       0.386  36.562 -12.411  1.00 91.70           O  
ATOM   3877  CB  CYS B 505       3.423  35.400 -12.861  1.00 91.70           C  
ATOM   3878  SG  CYS B 505       4.924  35.317 -13.863  1.00 91.70           S  
ATOM   3879  N   SER B 506       0.415  34.360 -12.433  1.00 86.85           N  
ATOM   3880  CA  SER B 506      -0.679  34.154 -11.490  1.00 86.85           C  
ATOM   3881  C   SER B 506      -0.413  32.954 -10.589  1.00 86.85           C  
ATOM   3882  O   SER B 506       0.475  32.146 -10.868  1.00 86.85           O  
ATOM   3883  CB  SER B 506      -2.000  33.959 -12.236  1.00 86.85           C  
ATOM   3884  OG  SER B 506      -1.956  32.795 -13.042  1.00 86.85           O  
ATOM   3885  N   GLY B 507      -1.160  32.954  -9.462  1.00 87.57           N  
ATOM   3886  CA  GLY B 507      -0.990  31.872  -8.505  1.00 87.57           C  
ATOM   3887  C   GLY B 507       0.004  32.199  -7.406  1.00 87.57           C  
ATOM   3888  O   GLY B 507       0.077  33.340  -6.947  1.00 87.57           O  
ATOM   3889  N   GLY B 508       0.712  31.160  -6.925  1.00 90.88           N  
ATOM   3890  CA  GLY B 508       1.674  31.300  -5.844  1.00 90.88           C  
ATOM   3891  C   GLY B 508       2.106  29.972  -5.253  1.00 90.88           C  
ATOM   3892  O   GLY B 508       1.683  28.912  -5.720  1.00 90.88           O  
ATOM   3893  N   VAL B 509       3.000  29.993  -4.350  1.00 94.22           N  
ATOM   3894  CA  VAL B 509       3.458  28.854  -3.560  1.00 94.22           C  
ATOM   3895  C   VAL B 509       3.150  29.092  -2.083  1.00 94.22           C  
ATOM   3896  O   VAL B 509       3.467  30.152  -1.539  1.00 94.22           O  
ATOM   3897  CB  VAL B 509       4.970  28.600  -3.754  1.00 94.22           C  
ATOM   3898  CG1 VAL B 509       5.435  27.425  -2.897  1.00 94.22           C  
ATOM   3899  CG2 VAL B 509       5.283  28.347  -5.228  1.00 94.22           C  
ATOM   3900  N   TRP B 510       2.529  28.195  -1.469  1.00 89.91           N  
ATOM   3901  CA  TRP B 510       2.094  28.317  -0.081  1.00 89.91           C  
ATOM   3902  C   TRP B 510       2.761  27.261   0.793  1.00 89.91           C  
ATOM   3903  O   TRP B 510       2.803  26.082   0.431  1.00 89.91           O  
ATOM   3904  CB  TRP B 510       0.571  28.194   0.018  1.00 89.91           C  
ATOM   3905  CG  TRP B 510      -0.175  29.321  -0.630  1.00 89.91           C  
ATOM   3906  CD1 TRP B 510      -0.745  30.397  -0.009  1.00 89.91           C  
ATOM   3907  CD2 TRP B 510      -0.435  29.481  -2.028  1.00 89.91           C  
ATOM   3908  CE2 TRP B 510      -1.169  30.678  -2.183  1.00 89.91           C  
ATOM   3909  CE3 TRP B 510      -0.118  28.728  -3.167  1.00 89.91           C  
ATOM   3910  NE1 TRP B 510      -1.344  31.217  -0.937  1.00 89.91           N  
ATOM   3911  CZ2 TRP B 510      -1.591  31.139  -3.432  1.00 89.91           C  
ATOM   3912  CZ3 TRP B 510      -0.539  29.188  -4.409  1.00 89.91           C  
ATOM   3913  CH2 TRP B 510      -1.267  30.383  -4.529  1.00 89.91           C  
ATOM   3914  N   TYR B 511       3.282  27.699   1.840  1.00 92.18           N  
ATOM   3915  CA  TYR B 511       3.791  26.806   2.874  1.00 92.18           C  
ATOM   3916  C   TYR B 511       2.913  26.856   4.118  1.00 92.18           C  
ATOM   3917  O   TYR B 511       2.702  27.926   4.694  1.00 92.18           O  
ATOM   3918  CB  TYR B 511       5.233  27.170   3.238  1.00 92.18           C  
ATOM   3919  CG  TYR B 511       6.196  27.070   2.079  1.00 92.18           C  
ATOM   3920  CD1 TYR B 511       6.963  25.925   1.883  1.00 92.18           C  
ATOM   3921  CD2 TYR B 511       6.340  28.121   1.180  1.00 92.18           C  
ATOM   3922  CE1 TYR B 511       7.852  25.829   0.818  1.00 92.18           C  
ATOM   3923  CE2 TYR B 511       7.226  28.037   0.111  1.00 92.18           C  
ATOM   3924  CZ  TYR B 511       7.977  26.888  -0.062  1.00 92.18           C  
ATOM   3925  OH  TYR B 511       8.856  26.799  -1.118  1.00 92.18           O  
ATOM   3926  N   GLU B 512       2.441  25.761   4.509  1.00 86.86           N  
ATOM   3927  CA  GLU B 512       1.706  25.727   5.770  1.00 86.86           C  
ATOM   3928  C   GLU B 512       2.634  25.972   6.957  1.00 86.86           C  
ATOM   3929  O   GLU B 512       2.539  27.004   7.623  1.00 86.86           O  
ATOM   3930  CB  GLU B 512       0.982  24.389   5.935  1.00 86.86           C  
ATOM   3931  CG  GLU B 512       0.062  24.332   7.146  1.00 86.86           C  
ATOM   3932  CD  GLU B 512      -0.810  23.087   7.179  1.00 86.86           C  
ATOM   3933  OE1 GLU B 512      -1.684  22.981   8.069  1.00 86.86           O  
ATOM   3934  OE2 GLU B 512      -0.618  22.210   6.307  1.00 86.86           O1-
ATOM   3935  N   LYS B 513       3.526  25.082   7.189  1.00 87.58           N  
ATOM   3936  CA  LYS B 513       4.605  25.272   8.154  1.00 87.58           C  
ATOM   3937  C   LYS B 513       5.965  24.995   7.520  1.00 87.58           C  
ATOM   3938  O   LYS B 513       6.170  23.942   6.912  1.00 87.58           O  
ATOM   3939  CB  LYS B 513       4.401  24.369   9.371  1.00 87.58           C  
ATOM   3940  CG  LYS B 513       5.461  24.536  10.450  1.00 87.58           C  
ATOM   3941  CD  LYS B 513       5.123  23.727  11.696  1.00 87.58           C  
ATOM   3942  CE  LYS B 513       6.170  23.913  12.786  1.00 87.58           C  
ATOM   3943  NZ  LYS B 513       5.770  23.242  14.059  1.00 87.58           N1+
ATOM   3944  N   LEU B 514       6.736  25.898   7.518  1.00 93.32           N  
ATOM   3945  CA  LEU B 514       8.127  25.739   7.110  1.00 93.32           C  
ATOM   3946  C   LEU B 514       9.053  25.749   8.322  1.00 93.32           C  
ATOM   3947  O   LEU B 514       9.077  26.719   9.082  1.00 93.32           O  
ATOM   3948  CB  LEU B 514       8.531  26.849   6.136  1.00 93.32           C  
ATOM   3949  CG  LEU B 514       9.931  26.744   5.531  1.00 93.32           C  
ATOM   3950  CD1 LEU B 514      10.019  25.536   4.603  1.00 93.32           C  
ATOM   3951  CD2 LEU B 514      10.289  28.024   4.784  1.00 93.32           C  
ATOM   3952  N   MET B 515       9.697  24.703   8.583  1.00 87.65           N  
ATOM   3953  CA  MET B 515      10.678  24.586   9.659  1.00 87.65           C  
ATOM   3954  C   MET B 515      12.099  24.624   9.107  1.00 87.65           C  
ATOM   3955  O   MET B 515      12.510  23.718   8.379  1.00 87.65           O  
ATOM   3956  CB  MET B 515      10.457  23.296  10.451  1.00 87.65           C  
ATOM   3957  CG  MET B 515      11.331  23.180  11.689  1.00 87.65           C  
ATOM   3958  SD  MET B 515      10.991  21.653  12.648  1.00 87.65           S  
ATOM   3959  CE  MET B 515      11.175  20.407  11.342  1.00 87.65           C  
ATOM   3960  N   PHE B 516      12.791  25.647   9.299  1.00 92.78           N  
ATOM   3961  CA  PHE B 516      14.220  25.751   9.028  1.00 92.78           C  
ATOM   3962  C   PHE B 516      15.033  25.391  10.266  1.00 92.78           C  
ATOM   3963  O   PHE B 516      15.047  26.140  11.245  1.00 92.78           O  
ATOM   3964  CB  PHE B 516      14.578  27.164   8.556  1.00 92.78           C  
ATOM   3965  CG  PHE B 516      16.057  27.395   8.399  1.00 92.78           C  
ATOM   3966  CD1 PHE B 516      16.629  28.603   8.775  1.00 92.78           C  
ATOM   3967  CD2 PHE B 516      16.874  26.402   7.875  1.00 92.78           C  
ATOM   3968  CE1 PHE B 516      17.998  28.820   8.631  1.00 92.78           C  
ATOM   3969  CE2 PHE B 516      18.243  26.611   7.728  1.00 92.78           C  
ATOM   3970  CZ  PHE B 516      18.802  27.821   8.106  1.00 92.78           C  
ATOM   3971  N   ASP B 517      15.716  24.252  10.218  1.00 87.07           N  
ATOM   3972  CA  ASP B 517      16.267  23.662  11.434  1.00 87.07           C  
ATOM   3973  C   ASP B 517      17.730  23.268  11.239  1.00 87.07           C  
ATOM   3974  O   ASP B 517      18.023  22.195  10.708  1.00 87.07           O  
ATOM   3975  CB  ASP B 517      15.447  22.444  11.860  1.00 87.07           C  
ATOM   3976  CG  ASP B 517      15.808  21.940  13.247  1.00 87.07           C  
ATOM   3977  OD1 ASP B 517      16.868  22.334  13.781  1.00 87.07           O  
ATOM   3978  OD2 ASP B 517      15.029  21.141  13.808  1.00 87.07           O1-
ATOM   3979  N   HIS B 518      18.625  24.059  11.812  1.00 85.94           N  
ATOM   3980  CA  HIS B 518      20.053  23.772  11.732  1.00 85.94           C  
ATOM   3981  C   HIS B 518      20.381  22.428  12.373  1.00 85.94           C  
ATOM   3982  O   HIS B 518      21.367  21.785  12.006  1.00 85.94           O  
ATOM   3983  CB  HIS B 518      20.861  24.885  12.401  1.00 85.94           C  
ATOM   3984  CG  HIS B 518      20.895  26.157  11.617  1.00 85.94           C  
ATOM   3985  CD2 HIS B 518      20.422  26.454  10.384  1.00 85.94           C  
ATOM   3986  ND1 HIS B 518      21.476  27.312  12.096  1.00 85.94           N  
ATOM   3987  CE1 HIS B 518      21.356  28.267  11.189  1.00 85.94           C  
ATOM   3988  NE2 HIS B 518      20.720  27.772  10.141  1.00 85.94           N  
ATOM   3989  N   ARG B 519      19.620  21.937  13.206  1.00 75.67           N  
ATOM   3990  CA  ARG B 519      19.942  20.803  14.067  1.00 75.67           C  
ATOM   3991  C   ARG B 519      19.874  19.491  13.293  1.00 75.67           C  
ATOM   3992  O   ARG B 519      20.474  18.494  13.699  1.00 75.67           O  
ATOM   3993  CB  ARG B 519      18.995  20.753  15.267  1.00 75.67           C  
ATOM   3994  CG  ARG B 519      19.035  22.000  16.137  1.00 75.67           C  
ATOM   3995  CD  ARG B 519      17.949  21.980  17.203  1.00 75.67           C  
ATOM   3996  NE  ARG B 519      16.614  22.040  16.614  1.00 75.67           N  
ATOM   3997  CZ  ARG B 519      15.479  22.033  17.307  1.00 75.67           C  
ATOM   3998  NH1 ARG B 519      15.495  21.970  18.633  1.00 75.67           N1+
ATOM   3999  NH2 ARG B 519      14.319  22.091  16.669  1.00 75.67           N  
ATOM   4000  N   ILE B 520      19.166  19.521  12.297  1.00 82.70           N  
ATOM   4001  CA  ILE B 520      18.993  18.280  11.550  1.00 82.70           C  
ATOM   4002  C   ILE B 520      20.316  17.880  10.899  1.00 82.70           C  
ATOM   4003  O   ILE B 520      20.771  16.744  11.050  1.00 82.70           O  
ATOM   4004  CB  ILE B 520      17.888  18.414  10.478  1.00 82.70           C  
ATOM   4005  CG1 ILE B 520      16.543  18.744  11.136  1.00 82.70           C  
ATOM   4006  CG2 ILE B 520      17.788  17.135   9.641  1.00 82.70           C  
ATOM   4007  CD1 ILE B 520      15.420  19.018  10.146  1.00 82.70           C  
ATOM   4008  N   THR B 521      21.009  18.773  10.246  1.00 86.73           N  
ATOM   4009  CA  THR B 521      22.251  18.462   9.546  1.00 86.73           C  
ATOM   4010  C   THR B 521      23.456  18.963  10.336  1.00 86.73           C  
ATOM   4011  O   THR B 521      24.591  18.566  10.065  1.00 86.73           O  
ATOM   4012  CB  THR B 521      22.266  19.078   8.135  1.00 86.73           C  
ATOM   4013  CG2 THR B 521      21.077  18.595   7.311  1.00 86.73           C  
ATOM   4014  OG1 THR B 521      22.209  20.506   8.243  1.00 86.73           O  
ATOM   4015  N   GLY B 522      23.229  19.878  11.209  1.00 85.08           N  
ATOM   4016  CA  GLY B 522      24.323  20.503  11.935  1.00 85.08           C  
ATOM   4017  C   GLY B 522      24.922  21.690  11.206  1.00 85.08           C  
ATOM   4018  O   GLY B 522      25.779  22.391  11.749  1.00 85.08           O  
ATOM   4019  N   SER B 523      24.430  22.013   9.997  1.00 89.40           N  
ATOM   4020  CA  SER B 523      24.925  23.132   9.202  1.00 89.40           C  
ATOM   4021  C   SER B 523      24.252  24.439   9.609  1.00 89.40           C  
ATOM   4022  O   SER B 523      23.048  24.468   9.872  1.00 89.40           O  
ATOM   4023  CB  SER B 523      24.698  22.874   7.712  1.00 89.40           C  
ATOM   4024  OG  SER B 523      24.989  24.033   6.951  1.00 89.40           O  
ATOM   4025  N   THR B 524      25.007  25.490   9.751  1.00 88.23           N  
ATOM   4026  CA  THR B 524      24.464  26.797  10.105  1.00 88.23           C  
ATOM   4027  C   THR B 524      24.155  27.611   8.852  1.00 88.23           C  
ATOM   4028  O   THR B 524      23.810  28.791   8.942  1.00 88.23           O  
ATOM   4029  CB  THR B 524      25.438  27.582  11.003  1.00 88.23           C  
ATOM   4030  CG2 THR B 524      25.647  26.874  12.338  1.00 88.23           C  
ATOM   4031  OG1 THR B 524      26.700  27.704  10.337  1.00 88.23           O  
ATOM   4032  N   LYS B 525      24.264  26.922   7.686  1.00 85.50           N  
ATOM   4033  CA  LYS B 525      23.896  27.595   6.444  1.00 85.50           C  
ATOM   4034  C   LYS B 525      22.393  27.849   6.381  1.00 85.50           C  
ATOM   4035  O   LYS B 525      21.604  27.080   6.934  1.00 85.50           O  
ATOM   4036  CB  LYS B 525      24.338  26.769   5.235  1.00 85.50           C  
ATOM   4037  CG  LYS B 525      25.846  26.604   5.117  1.00 85.50           C  
ATOM   4038  CD  LYS B 525      26.221  25.726   3.930  1.00 85.50           C  
ATOM   4039  CE  LYS B 525      27.726  25.512   3.844  1.00 85.50           C  
ATOM   4040  NZ  LYS B 525      28.095  24.615   2.709  1.00 85.50           N1+
ATOM   4041  N   GLY B 526      22.147  29.037   5.718  1.00 89.83           N  
ATOM   4042  CA  GLY B 526      20.738  29.269   5.443  1.00 89.83           C  
ATOM   4043  C   GLY B 526      20.384  30.741   5.350  1.00 89.83           C  
ATOM   4044  O   GLY B 526      20.610  31.501   6.294  1.00 89.83           O  
ATOM   4045  N   VAL B 527      19.990  31.184   4.238  1.00 90.28           N  
ATOM   4046  CA  VAL B 527      19.508  32.537   3.981  1.00 90.28           C  
ATOM   4047  C   VAL B 527      18.215  32.480   3.170  1.00 90.28           C  
ATOM   4048  O   VAL B 527      18.028  31.577   2.351  1.00 90.28           O  
ATOM   4049  CB  VAL B 527      20.565  33.385   3.240  1.00 90.28           C  
ATOM   4050  CG1 VAL B 527      20.003  34.761   2.886  1.00 90.28           C  
ATOM   4051  CG2 VAL B 527      21.828  33.523   4.088  1.00 90.28           C  
ATOM   4052  N   PHE B 528      17.238  33.301   3.462  1.00 93.95           N  
ATOM   4053  CA  PHE B 528      16.024  33.408   2.661  1.00 93.95           C  
ATOM   4054  C   PHE B 528      16.180  34.473   1.582  1.00 93.95           C  
ATOM   4055  O   PHE B 528      16.237  35.667   1.884  1.00 93.95           O  
ATOM   4056  CB  PHE B 528      14.820  33.734   3.550  1.00 93.95           C  
ATOM   4057  CG  PHE B 528      14.476  32.644   4.529  1.00 93.95           C  
ATOM   4058  CD1 PHE B 528      13.477  31.723   4.243  1.00 93.95           C  
ATOM   4059  CD2 PHE B 528      15.153  32.542   5.738  1.00 93.95           C  
ATOM   4060  CE1 PHE B 528      13.157  30.713   5.148  1.00 93.95           C  
ATOM   4061  CE2 PHE B 528      14.839  31.536   6.647  1.00 93.95           C  
ATOM   4062  CZ  PHE B 528      13.840  30.623   6.350  1.00 93.95           C  
ATOM   4063  N   ASP B 529      16.273  34.105   0.322  1.00 92.85           N  
ATOM   4064  CA  ASP B 529      16.165  35.067  -0.770  1.00 92.85           C  
ATOM   4065  C   ASP B 529      14.709  35.451  -1.023  1.00 92.85           C  
ATOM   4066  O   ASP B 529      13.935  34.654  -1.557  1.00 92.85           O  
ATOM   4067  CB  ASP B 529      16.789  34.501  -2.047  1.00 92.85           C  
ATOM   4068  CG  ASP B 529      16.763  35.482  -3.206  1.00 92.85           C  
ATOM   4069  OD1 ASP B 529      16.321  36.636  -3.018  1.00 92.85           O  
ATOM   4070  OD2 ASP B 529      17.186  35.098  -4.318  1.00 92.85           O1-
ATOM   4071  N   VAL B 530      14.368  36.584  -0.611  1.00 90.82           N  
ATOM   4072  CA  VAL B 530      12.966  36.984  -0.671  1.00 90.82           C  
ATOM   4073  C   VAL B 530      12.787  38.084  -1.714  1.00 90.82           C  
ATOM   4074  O   VAL B 530      11.880  38.912  -1.603  1.00 90.82           O  
ATOM   4075  CB  VAL B 530      12.455  37.467   0.705  1.00 90.82           C  
ATOM   4076  CG1 VAL B 530      12.541  36.344   1.737  1.00 90.82           C  
ATOM   4077  CG2 VAL B 530      13.248  38.686   1.171  1.00 90.82           C  
ATOM   4078  N   SER B 531      13.655  38.138  -2.714  1.00 89.42           N  
ATOM   4079  CA  SER B 531      13.651  39.160  -3.756  1.00 89.42           C  
ATOM   4080  C   SER B 531      12.708  38.784  -4.894  1.00 89.42           C  
ATOM   4081  O   SER B 531      13.086  38.847  -6.066  1.00 89.42           O  
ATOM   4082  CB  SER B 531      15.063  39.375  -4.302  1.00 89.42           C  
ATOM   4083  OG  SER B 531      16.001  39.476  -3.244  1.00 89.42           O  
ATOM   4084  N   THR B 532      11.481  38.424  -4.614  1.00 91.50           N  
ATOM   4085  CA  THR B 532      10.501  38.071  -5.635  1.00 91.50           C  
ATOM   4086  C   THR B 532       9.873  39.325  -6.239  1.00 91.50           C  
ATOM   4087  O   THR B 532       9.504  40.251  -5.514  1.00 91.50           O  
ATOM   4088  CB  THR B 532       9.395  37.167  -5.060  1.00 91.50           C  
ATOM   4089  CG2 THR B 532       9.976  35.865  -4.517  1.00 91.50           C  
ATOM   4090  OG1 THR B 532       8.726  37.857  -3.997  1.00 91.50           O  
ATOM   4091  N   PRO B 533       9.799  39.413  -7.570  1.00 92.47           N  
ATOM   4092  CA  PRO B 533       9.164  40.599  -8.149  1.00 92.47           C  
ATOM   4093  C   PRO B 533       7.654  40.627  -7.928  1.00 92.47           C  
ATOM   4094  O   PRO B 533       7.037  39.579  -7.718  1.00 92.47           O  
ATOM   4095  CB  PRO B 533       9.495  40.484  -9.639  1.00 92.47           C  
ATOM   4096  CG  PRO B 533       9.676  39.020  -9.879  1.00 92.47           C  
ATOM   4097  CD  PRO B 533      10.239  38.399  -8.633  1.00 92.47           C  
ATOM   4098  N   THR B 534       7.071  41.793  -7.892  1.00 89.45           N  
ATOM   4099  CA  THR B 534       5.635  42.022  -7.773  1.00 89.45           C  
ATOM   4100  C   THR B 534       5.049  42.482  -9.105  1.00 89.45           C  
ATOM   4101  O   THR B 534       5.701  42.376 -10.146  1.00 89.45           O  
ATOM   4102  CB  THR B 534       5.324  43.065  -6.684  1.00 89.45           C  
ATOM   4103  CG2 THR B 534       5.914  42.650  -5.340  1.00 89.45           C  
ATOM   4104  OG1 THR B 534       5.881  44.329  -7.068  1.00 89.45           O  
ATOM   4105  N   ARG B 535       3.717  42.752  -9.086  1.00 88.07           N  
ATOM   4106  CA  ARG B 535       2.983  43.325 -10.209  1.00 88.07           C  
ATOM   4107  C   ARG B 535       2.927  42.351 -11.382  1.00 88.07           C  
ATOM   4108  O   ARG B 535       3.148  42.741 -12.530  1.00 88.07           O  
ATOM   4109  CB  ARG B 535       3.622  44.643 -10.653  1.00 88.07           C  
ATOM   4110  CG  ARG B 535       3.702  45.689  -9.553  1.00 88.07           C  
ATOM   4111  CD  ARG B 535       4.063  47.061 -10.105  1.00 88.07           C  
ATOM   4112  NE  ARG B 535       4.137  48.066  -9.048  1.00 88.07           N  
ATOM   4113  CZ  ARG B 535       4.325  49.367  -9.250  1.00 88.07           C  
ATOM   4114  NH1 ARG B 535       4.462  49.849 -10.480  1.00 88.07           N1+
ATOM   4115  NH2 ARG B 535       4.375  50.193  -8.215  1.00 88.07           N  
ATOM   4116  N   GLY B 536       2.754  41.068 -11.118  1.00 90.50           N  
ATOM   4117  CA  GLY B 536       2.533  40.043 -12.125  1.00 90.50           C  
ATOM   4118  C   GLY B 536       3.819  39.521 -12.738  1.00 90.50           C  
ATOM   4119  O   GLY B 536       3.787  38.730 -13.683  1.00 90.50           O  
ATOM   4120  N   LYS B 537       4.982  39.976 -12.288  1.00 93.40           N  
ATOM   4121  CA  LYS B 537       6.260  39.588 -12.878  1.00 93.40           C  
ATOM   4122  C   LYS B 537       6.866  38.396 -12.142  1.00 93.40           C  
ATOM   4123  O   LYS B 537       7.918  37.887 -12.535  1.00 93.40           O  
ATOM   4124  CB  LYS B 537       7.237  40.764 -12.864  1.00 93.40           C  
ATOM   4125  CG  LYS B 537       6.721  42.007 -13.574  1.00 93.40           C  
ATOM   4126  CD  LYS B 537       6.345  41.708 -15.020  1.00 93.40           C  
ATOM   4127  CE  LYS B 537       5.843  42.954 -15.737  1.00 93.40           C  
ATOM   4128  NZ  LYS B 537       5.283  42.631 -17.083  1.00 93.40           N1+
ATOM   4129  N   GLY B 538       6.210  37.930 -11.120  1.00 93.43           N  
ATOM   4130  CA  GLY B 538       6.521  36.761 -10.313  1.00 93.43           C  
ATOM   4131  C   GLY B 538       5.323  36.224  -9.553  1.00 93.43           C  
ATOM   4132  O   GLY B 538       4.183  36.601  -9.834  1.00 93.43           O  
ATOM   4133  N   ILE B 539       5.546  35.291  -8.665  1.00 91.60           N  
ATOM   4134  CA  ILE B 539       4.463  34.720  -7.872  1.00 91.60           C  
ATOM   4135  C   ILE B 539       4.734  34.952  -6.387  1.00 91.60           C  
ATOM   4136  O   ILE B 539       5.889  35.072  -5.972  1.00 91.60           O  
ATOM   4137  CB  ILE B 539       4.289  33.211  -8.156  1.00 91.60           C  
ATOM   4138  CG1 ILE B 539       5.587  32.456  -7.846  1.00 91.60           C  
ATOM   4139  CG2 ILE B 539       3.855  32.982  -9.606  1.00 91.60           C  
ATOM   4140  CD1 ILE B 539       5.378  31.148  -7.096  1.00 91.60           C  
ATOM   4141  N   PRO B 540       3.665  35.134  -5.590  1.00 90.45           N  
ATOM   4142  CA  PRO B 540       3.862  35.272  -4.146  1.00 90.45           C  
ATOM   4143  C   PRO B 540       4.302  33.969  -3.482  1.00 90.45           C  
ATOM   4144  O   PRO B 540       3.940  32.884  -3.945  1.00 90.45           O  
ATOM   4145  CB  PRO B 540       2.483  35.704  -3.641  1.00 90.45           C  
ATOM   4146  CG  PRO B 540       1.521  35.162  -4.649  1.00 90.45           C  
ATOM   4147  CD  PRO B 540       2.220  35.074  -5.976  1.00 90.45           C  
ATOM   4148  N   ILE B 541       5.104  34.081  -2.501  1.00 93.36           N  
ATOM   4149  CA  ILE B 541       5.461  33.025  -1.561  1.00 93.36           C  
ATOM   4150  C   ILE B 541       4.836  33.313  -0.198  1.00 93.36           C  
ATOM   4151  O   ILE B 541       5.130  34.337   0.423  1.00 93.36           O  
ATOM   4152  CB  ILE B 541       6.994  32.882  -1.428  1.00 93.36           C  
ATOM   4153  CG1 ILE B 541       7.624  32.588  -2.794  1.00 93.36           C  
ATOM   4154  CG2 ILE B 541       7.349  31.790  -0.414  1.00 93.36           C  
ATOM   4155  CD1 ILE B 541       9.138  32.742  -2.824  1.00 93.36           C  
ATOM   4156  N   TYR B 542       3.974  32.546   0.185  1.00 88.18           N  
ATOM   4157  CA  TYR B 542       3.265  32.705   1.449  1.00 88.18           C  
ATOM   4158  C   TYR B 542       3.643  31.601   2.429  1.00 88.18           C  
ATOM   4159  O   TYR B 542       3.648  30.420   2.072  1.00 88.18           O  
ATOM   4160  CB  TYR B 542       1.751  32.705   1.221  1.00 88.18           C  
ATOM   4161  CG  TYR B 542       1.257  33.889   0.425  1.00 88.18           C  
ATOM   4162  CD1 TYR B 542       1.250  35.169   0.975  1.00 88.18           C  
ATOM   4163  CD2 TYR B 542       0.796  33.730  -0.877  1.00 88.18           C  
ATOM   4164  CE1 TYR B 542       0.794  36.262   0.245  1.00 88.18           C  
ATOM   4165  CE2 TYR B 542       0.338  34.816  -1.616  1.00 88.18           C  
ATOM   4166  CZ  TYR B 542       0.341  36.076  -1.047  1.00 88.18           C  
ATOM   4167  OH  TYR B 542      -0.111  37.155  -1.774  1.00 88.18           O  
ATOM   4168  N   ILE B 543       3.999  31.940   3.575  1.00 90.72           N  
ATOM   4169  CA  ILE B 543       4.309  31.005   4.650  1.00 90.72           C  
ATOM   4170  C   ILE B 543       3.397  31.272   5.845  1.00 90.72           C  
ATOM   4171  O   ILE B 543       3.419  32.363   6.419  1.00 90.72           O  
ATOM   4172  CB  ILE B 543       5.791  31.103   5.075  1.00 90.72           C  
ATOM   4173  CG1 ILE B 543       6.707  30.947   3.855  1.00 90.72           C  
ATOM   4174  CG2 ILE B 543       6.118  30.056   6.143  1.00 90.72           C  
ATOM   4175  CD1 ILE B 543       8.177  31.221   4.146  1.00 90.72           C  
ATOM   4176  N   ASP B 544       2.663  30.393   6.232  1.00 83.15           N  
ATOM   4177  CA  ASP B 544       1.779  30.583   7.379  1.00 83.15           C  
ATOM   4178  C   ASP B 544       2.571  30.609   8.684  1.00 83.15           C  
ATOM   4179  O   ASP B 544       2.499  31.579   9.441  1.00 83.15           O  
ATOM   4180  CB  ASP B 544       0.719  29.481   7.428  1.00 83.15           C  
ATOM   4181  CG  ASP B 544      -0.382  29.762   8.435  1.00 83.15           C  
ATOM   4182  OD1 ASP B 544      -0.724  30.945   8.650  1.00 83.15           O  
ATOM   4183  OD2 ASP B 544      -0.910  28.793   9.021  1.00 83.15           O1-
ATOM   4184  N   THR B 545       3.320  29.539   8.892  1.00 83.32           N  
ATOM   4185  CA  THR B 545       4.181  29.481  10.068  1.00 83.32           C  
ATOM   4186  C   THR B 545       5.624  29.185   9.668  1.00 83.32           C  
ATOM   4187  O   THR B 545       5.898  28.177   9.013  1.00 83.32           O  
ATOM   4188  CB  THR B 545       3.693  28.414  11.066  1.00 83.32           C  
ATOM   4189  CG2 THR B 545       4.547  28.412  12.330  1.00 83.32           C  
ATOM   4190  OG1 THR B 545       2.332  28.688  11.422  1.00 83.32           O  
ATOM   4191  N   LEU B 546       6.488  30.050   9.919  1.00 90.48           N  
ATOM   4192  CA  LEU B 546       7.924  29.840   9.768  1.00 90.48           C  
ATOM   4193  C   LEU B 546       8.592  29.654  11.125  1.00 90.48           C  
ATOM   4194  O   LEU B 546       8.565  30.557  11.965  1.00 90.48           O  
ATOM   4195  CB  LEU B 546       8.562  31.019   9.029  1.00 90.48           C  
ATOM   4196  CG  LEU B 546      10.081  30.969   8.856  1.00 90.48           C  
ATOM   4197  CD1 LEU B 546      10.490  29.691   8.132  1.00 90.48           C  
ATOM   4198  CD2 LEU B 546      10.575  32.199   8.102  1.00 90.48           C  
ATOM   4199  N   GLU B 547       9.083  28.538  11.415  1.00 85.25           N  
ATOM   4200  CA  GLU B 547       9.799  28.218  12.646  1.00 85.25           C  
ATOM   4201  C   GLU B 547      11.281  27.974  12.375  1.00 85.25           C  
ATOM   4202  O   GLU B 547      11.636  27.140  11.539  1.00 85.25           O  
ATOM   4203  CB  GLU B 547       9.180  26.994  13.326  1.00 85.25           C  
ATOM   4204  CG  GLU B 547       9.800  26.660  14.674  1.00 85.25           C  
ATOM   4205  CD  GLU B 547       9.103  25.513  15.388  1.00 85.25           C  
ATOM   4206  OE1 GLU B 547       9.742  24.844  16.231  1.00 85.25           O  
ATOM   4207  OE2 GLU B 547       7.907  25.282  15.102  1.00 85.25           O1-
ATOM   4208  N   ILE B 548      12.123  28.659  13.032  1.00 88.32           N  
ATOM   4209  CA  ILE B 548      13.557  28.581  12.776  1.00 88.32           C  
ATOM   4210  C   ILE B 548      14.283  28.130  14.042  1.00 88.32           C  
ATOM   4211  O   ILE B 548      14.078  28.697  15.118  1.00 88.32           O  
ATOM   4212  CB  ILE B 548      14.119  29.936  12.290  1.00 88.32           C  
ATOM   4213  CG1 ILE B 548      13.404  30.382  11.010  1.00 88.32           C  
ATOM   4214  CG2 ILE B 548      15.632  29.845  12.070  1.00 88.32           C  
ATOM   4215  CD1 ILE B 548      13.809  31.768  10.526  1.00 88.32           C  
ATOM   4216  N   HIS B 549      15.045  27.117  13.907  1.00 79.51           N  
ATOM   4217  CA  HIS B 549      15.942  26.649  14.958  1.00 79.51           C  
ATOM   4218  C   HIS B 549      17.402  26.835  14.559  1.00 79.51           C  
ATOM   4219  O   HIS B 549      17.914  26.107  13.705  1.00 79.51           O  
ATOM   4220  CB  HIS B 549      15.669  25.179  15.280  1.00 79.51           C  
ATOM   4221  CG  HIS B 549      14.267  24.914  15.729  1.00 79.51           C  
ATOM   4222  CD2 HIS B 549      13.187  24.459  15.051  1.00 79.51           C  
ATOM   4223  ND1 HIS B 549      13.849  25.122  17.026  1.00 79.51           N  
ATOM   4224  CE1 HIS B 549      12.569  24.805  17.125  1.00 79.51           C  
ATOM   4225  NE2 HIS B 549      12.144  24.400  15.941  1.00 79.51           N  
ATOM   4226  N   THR B 550      18.055  27.750  15.168  1.00 83.35           N  
ATOM   4227  CA  THR B 550      19.396  28.120  14.731  1.00 83.35           C  
ATOM   4228  C   THR B 550      20.447  27.591  15.704  1.00 83.35           C  
ATOM   4229  O   THR B 550      20.207  27.528  16.911  1.00 83.35           O  
ATOM   4230  CB  THR B 550      19.539  29.648  14.599  1.00 83.35           C  
ATOM   4231  CG2 THR B 550      19.131  30.352  15.889  1.00 83.35           C  
ATOM   4232  OG1 THR B 550      20.903  29.971  14.302  1.00 83.35           O  
ATOM   4233  N   LEU B 551      21.577  27.191  15.162  1.00 78.12           N  
ATOM   4234  CA  LEU B 551      22.785  26.851  15.906  1.00 78.12           C  
ATOM   4235  C   LEU B 551      23.861  27.915  15.711  1.00 78.12           C  
ATOM   4236  O   LEU B 551      25.018  27.709  16.083  1.00 78.12           O  
ATOM   4237  CB  LEU B 551      23.317  25.484  15.468  1.00 78.12           C  
ATOM   4238  CG  LEU B 551      22.451  24.274  15.823  1.00 78.12           C  
ATOM   4239  CD1 LEU B 551      23.075  22.996  15.271  1.00 78.12           C  
ATOM   4240  CD2 LEU B 551      22.264  24.175  17.333  1.00 78.12           C  
ATOM   4241  N   ALA B 552      23.460  29.027  15.146  1.00 80.05           N  
ATOM   4242  CA  ALA B 552      24.430  30.065  14.808  1.00 80.05           C  
ATOM   4243  C   ALA B 552      25.008  30.707  16.066  1.00 80.05           C  
ATOM   4244  O   ALA B 552      24.269  31.043  16.995  1.00 80.05           O  
ATOM   4245  CB  ALA B 552      23.784  31.128  13.921  1.00 80.05           C  
ATOM   4246  N   THR B 553      26.345  30.839  16.084  1.00 75.21           N  
ATOM   4247  CA  THR B 553      27.023  31.485  17.203  1.00 75.21           C  
ATOM   4248  C   THR B 553      27.733  32.755  16.745  1.00 75.21           C  
ATOM   4249  O   THR B 553      28.241  33.520  17.568  1.00 75.21           O  
ATOM   4250  CB  THR B 553      28.039  30.535  17.864  1.00 75.21           C  
ATOM   4251  CG2 THR B 553      27.348  29.303  18.437  1.00 75.21           C  
ATOM   4252  OG1 THR B 553      29.001  30.119  16.887  1.00 75.21           O  
ATOM   4253  N   LYS B 554      27.808  32.930  15.472  1.00 76.66           N  
ATOM   4254  CA  LYS B 554      28.481  34.090  14.896  1.00 76.66           C  
ATOM   4255  C   LYS B 554      27.501  34.963  14.117  1.00 76.66           C  
ATOM   4256  O   LYS B 554      26.567  34.454  13.494  1.00 76.66           O  
ATOM   4257  CB  LYS B 554      29.627  33.648  13.985  1.00 76.66           C  
ATOM   4258  CG  LYS B 554      30.662  32.771  14.675  1.00 76.66           C  
ATOM   4259  CD  LYS B 554      31.739  32.308  13.702  1.00 76.66           C  
ATOM   4260  CE  LYS B 554      32.728  31.363  14.371  1.00 76.66           C  
ATOM   4261  NZ  LYS B 554      33.771  30.885  13.414  1.00 76.66           N1+
ATOM   4262  N   VAL B 555      27.735  36.243  14.195  1.00 70.50           N  
ATOM   4263  CA  VAL B 555      26.872  37.221  13.540  1.00 70.50           C  
ATOM   4264  C   VAL B 555      26.782  36.913  12.047  1.00 70.50           C  
ATOM   4265  O   VAL B 555      25.727  37.090  11.433  1.00 70.50           O  
ATOM   4266  CB  VAL B 555      27.383  38.664  13.757  1.00 70.50           C  
ATOM   4267  CG1 VAL B 555      26.572  39.655  12.924  1.00 70.50           C  
ATOM   4268  CG2 VAL B 555      27.325  39.032  15.238  1.00 70.50           C  
ATOM   4269  N   GLY B 556      27.908  36.347  11.516  1.00 69.56           N  
ATOM   4270  CA  GLY B 556      27.918  36.016  10.100  1.00 69.56           C  
ATOM   4271  C   GLY B 556      26.944  34.910   9.738  1.00 69.56           C  
ATOM   4272  O   GLY B 556      26.562  34.768   8.575  1.00 69.56           O  
ATOM   4273  N   ASP B 557      26.472  34.199  10.706  1.00 75.20           N  
ATOM   4274  CA  ASP B 557      25.576  33.074  10.458  1.00 75.20           C  
ATOM   4275  C   ASP B 557      24.159  33.384  10.936  1.00 75.20           C  
ATOM   4276  O   ASP B 557      23.353  32.473  11.135  1.00 75.20           O  
ATOM   4277  CB  ASP B 557      26.098  31.810  11.144  1.00 75.20           C  
ATOM   4278  CG  ASP B 557      27.422  31.331  10.576  1.00 75.20           C  
ATOM   4279  OD1 ASP B 557      27.727  31.632   9.402  1.00 75.20           O  
ATOM   4280  OD2 ASP B 557      28.166  30.643  11.308  1.00 75.20           O1-
ATOM   4281  N   SER B 558      23.959  34.691  11.155  1.00 78.57           N  
ATOM   4282  CA  SER B 558      22.625  35.106  11.578  1.00 78.57           C  
ATOM   4283  C   SER B 558      21.585  34.798  10.506  1.00 78.57           C  
ATOM   4284  O   SER B 558      21.908  34.740   9.318  1.00 78.57           O  
ATOM   4285  CB  SER B 558      22.606  36.600  11.904  1.00 78.57           C  
ATOM   4286  OG  SER B 558      23.436  36.882  13.017  1.00 78.57           O  
ATOM   4287  N   ILE B 559      20.401  34.556  10.977  1.00 84.83           N  
ATOM   4288  CA  ILE B 559      19.301  34.306  10.053  1.00 84.83           C  
ATOM   4289  C   ILE B 559      19.041  35.552   9.210  1.00 84.83           C  
ATOM   4290  O   ILE B 559      18.856  36.646   9.748  1.00 84.83           O  
ATOM   4291  CB  ILE B 559      18.016  33.889  10.803  1.00 84.83           C  
ATOM   4292  CG1 ILE B 559      18.299  32.697  11.725  1.00 84.83           C  
ATOM   4293  CG2 ILE B 559      16.894  33.562   9.814  1.00 84.83           C  
ATOM   4294  CD1 ILE B 559      18.804  31.458  10.997  1.00 84.83           C  
ATOM   4295  N   GLY B 560      19.105  35.398   7.897  1.00 86.89           N  
ATOM   4296  CA  GLY B 560      18.974  36.554   7.024  1.00 86.89           C  
ATOM   4297  C   GLY B 560      17.820  36.436   6.046  1.00 86.89           C  
ATOM   4298  O   GLY B 560      17.546  35.350   5.530  1.00 86.89           O  
ATOM   4299  N   PHE B 561      17.073  37.508   5.867  1.00 89.73           N  
ATOM   4300  CA  PHE B 561      16.137  37.727   4.770  1.00 89.73           C  
ATOM   4301  C   PHE B 561      16.704  38.722   3.765  1.00 89.73           C  
ATOM   4302  O   PHE B 561      16.830  39.911   4.063  1.00 89.73           O  
ATOM   4303  CB  PHE B 561      14.791  38.228   5.303  1.00 89.73           C  
ATOM   4304  CG  PHE B 561      14.093  37.249   6.207  1.00 89.73           C  
ATOM   4305  CD1 PHE B 561      13.190  36.327   5.691  1.00 89.73           C  
ATOM   4306  CD2 PHE B 561      14.340  37.249   7.574  1.00 89.73           C  
ATOM   4307  CE1 PHE B 561      12.543  35.419   6.526  1.00 89.73           C  
ATOM   4308  CE2 PHE B 561      13.697  36.345   8.414  1.00 89.73           C  
ATOM   4309  CZ  PHE B 561      12.798  35.431   7.888  1.00 89.73           C  
ATOM   4310  N   LEU B 562      17.011  38.257   2.655  1.00 88.10           N  
ATOM   4311  CA  LEU B 562      17.808  39.016   1.697  1.00 88.10           C  
ATOM   4312  C   LEU B 562      16.922  39.631   0.619  1.00 88.10           C  
ATOM   4313  O   LEU B 562      16.208  38.915  -0.086  1.00 88.10           O  
ATOM   4314  CB  LEU B 562      18.869  38.120   1.053  1.00 88.10           C  
ATOM   4315  CG  LEU B 562      19.646  38.724  -0.118  1.00 88.10           C  
ATOM   4316  CD1 LEU B 562      20.504  39.890   0.361  1.00 88.10           C  
ATOM   4317  CD2 LEU B 562      20.507  37.661  -0.793  1.00 88.10           C  
ATOM   4318  N   PHE B 563      16.879  40.898   0.479  1.00 86.61           N  
ATOM   4319  CA  PHE B 563      16.462  41.648  -0.700  1.00 86.61           C  
ATOM   4320  C   PHE B 563      17.672  42.109  -1.503  1.00 86.61           C  
ATOM   4321  O   PHE B 563      18.411  42.995  -1.069  1.00 86.61           O  
ATOM   4322  CB  PHE B 563      15.609  42.855  -0.297  1.00 86.61           C  
ATOM   4323  CG  PHE B 563      14.346  42.488   0.435  1.00 86.61           C  
ATOM   4324  CD1 PHE B 563      13.187  42.174  -0.264  1.00 86.61           C  
ATOM   4325  CD2 PHE B 563      14.318  42.457   1.823  1.00 86.61           C  
ATOM   4326  CE1 PHE B 563      12.017  41.834   0.411  1.00 86.61           C  
ATOM   4327  CE2 PHE B 563      13.153  42.118   2.504  1.00 86.61           C  
ATOM   4328  CZ  PHE B 563      12.003  41.808   1.797  1.00 86.61           C  
ATOM   4329  N   ASP B 564      17.891  41.500  -2.617  1.00 86.20           N  
ATOM   4330  CA  ASP B 564      19.144  41.763  -3.319  1.00 86.20           C  
ATOM   4331  C   ASP B 564      18.967  42.857  -4.369  1.00 86.20           C  
ATOM   4332  O   ASP B 564      19.878  43.125  -5.154  1.00 86.20           O  
ATOM   4333  CB  ASP B 564      19.671  40.485  -3.974  1.00 86.20           C  
ATOM   4334  CG  ASP B 564      18.814  40.018  -5.137  1.00 86.20           C  
ATOM   4335  OD1 ASP B 564      17.818  40.695  -5.471  1.00 86.20           O  
ATOM   4336  OD2 ASP B 564      19.136  38.962  -5.724  1.00 86.20           O1-
ATOM   4337  N   GLY B 565      17.815  43.513  -4.489  1.00 84.99           N  
ATOM   4338  CA  GLY B 565      17.565  44.703  -5.286  1.00 84.99           C  
ATOM   4339  C   GLY B 565      17.535  44.426  -6.778  1.00 84.99           C  
ATOM   4340  O   GLY B 565      17.643  45.350  -7.588  1.00 84.99           O  
ATOM   4341  N   ARG B 566      17.356  43.189  -7.192  1.00 87.69           N  
ATOM   4342  CA  ARG B 566      17.442  42.853  -8.610  1.00 87.69           C  
ATOM   4343  C   ARG B 566      16.178  43.275  -9.351  1.00 87.69           C  
ATOM   4344  O   ARG B 566      16.173  43.364 -10.580  1.00 87.69           O  
ATOM   4345  CB  ARG B 566      17.680  41.352  -8.793  1.00 87.69           C  
ATOM   4346  CG  ARG B 566      16.522  40.484  -8.327  1.00 87.69           C  
ATOM   4347  CD  ARG B 566      16.916  39.015  -8.244  1.00 87.69           C  
ATOM   4348  NE  ARG B 566      17.765  38.750  -7.086  1.00 87.69           N  
ATOM   4349  CZ  ARG B 566      18.364  37.589  -6.836  1.00 87.69           C  
ATOM   4350  NH1 ARG B 566      18.218  36.559  -7.661  1.00 87.69           N1+
ATOM   4351  NH2 ARG B 566      19.115  37.457  -5.752  1.00 87.69           N  
ATOM   4352  N   TYR B 567      15.109  43.575  -8.708  1.00 89.70           N  
ATOM   4353  CA  TYR B 567      13.862  44.026  -9.317  1.00 89.70           C  
ATOM   4354  C   TYR B 567      13.459  45.396  -8.785  1.00 89.70           C  
ATOM   4355  O   TYR B 567      13.587  45.667  -7.589  1.00 89.70           O  
ATOM   4356  CB  TYR B 567      12.741  43.015  -9.058  1.00 89.70           C  
ATOM   4357  CG  TYR B 567      13.077  41.610  -9.496  1.00 89.70           C  
ATOM   4358  CD1 TYR B 567      13.173  41.286 -10.847  1.00 89.70           C  
ATOM   4359  CD2 TYR B 567      13.297  40.605  -8.561  1.00 89.70           C  
ATOM   4360  CE1 TYR B 567      13.481  39.992 -11.256  1.00 89.70           C  
ATOM   4361  CE2 TYR B 567      13.604  39.308  -8.958  1.00 89.70           C  
ATOM   4362  CZ  TYR B 567      13.695  39.012 -10.306  1.00 89.70           C  
ATOM   4363  OH  TYR B 567      13.999  37.730 -10.704  1.00 89.70           O  
ATOM   4364  N   THR B 568      12.908  46.295  -9.620  1.00 88.19           N  
ATOM   4365  CA  THR B 568      12.442  47.620  -9.225  1.00 88.19           C  
ATOM   4366  C   THR B 568      11.307  47.513  -8.210  1.00 88.19           C  
ATOM   4367  O   THR B 568      11.255  48.280  -7.246  1.00 88.19           O  
ATOM   4368  CB  THR B 568      11.968  48.432 -10.444  1.00 88.19           C  
ATOM   4369  CG2 THR B 568      11.512  49.828 -10.032  1.00 88.19           C  
ATOM   4370  OG1 THR B 568      13.047  48.551 -11.380  1.00 88.19           O  
ATOM   4371  N   TYR B 569      10.405  46.647  -8.524  1.00 88.21           N  
ATOM   4372  CA  TYR B 569       9.326  46.304  -7.605  1.00 88.21           C  
ATOM   4373  C   TYR B 569       9.493  44.887  -7.071  1.00 88.21           C  
ATOM   4374  O   TYR B 569       9.436  43.919  -7.833  1.00 88.21           O  
ATOM   4375  CB  TYR B 569       7.966  46.445  -8.295  1.00 88.21           C  
ATOM   4376  CG  TYR B 569       7.739  47.800  -8.919  1.00 88.21           C  
ATOM   4377  CD1 TYR B 569       7.342  48.887  -8.144  1.00 88.21           C  
ATOM   4378  CD2 TYR B 569       7.919  47.996 -10.284  1.00 88.21           C  
ATOM   4379  CE1 TYR B 569       7.129  50.138  -8.715  1.00 88.21           C  
ATOM   4380  CE2 TYR B 569       7.710  49.242 -10.865  1.00 88.21           C  
ATOM   4381  CZ  TYR B 569       7.316  50.306 -10.074  1.00 88.21           C  
ATOM   4382  OH  TYR B 569       7.107  51.541 -10.644  1.00 88.21           O  
ATOM   4383  N   SER B 570       9.815  44.869  -5.810  1.00 89.12           N  
ATOM   4384  CA  SER B 570      10.176  43.595  -5.194  1.00 89.12           C  
ATOM   4385  C   SER B 570       9.322  43.316  -3.962  1.00 89.12           C  
ATOM   4386  O   SER B 570       8.885  44.244  -3.280  1.00 89.12           O  
ATOM   4387  CB  SER B 570      11.657  43.584  -4.812  1.00 89.12           C  
ATOM   4388  OG  SER B 570      12.044  42.307  -4.336  1.00 89.12           O  
ATOM   4389  N   GLY B 571       9.095  42.105  -3.617  1.00 88.60           N  
ATOM   4390  CA  GLY B 571       8.297  41.627  -2.500  1.00 88.60           C  
ATOM   4391  C   GLY B 571       7.692  40.257  -2.741  1.00 88.60           C  
ATOM   4392  O   GLY B 571       8.402  39.310  -3.086  1.00 88.60           O  
ATOM   4393  N   ASN B 572       6.249  40.185  -2.607  1.00 90.35           N  
ATOM   4394  CA  ASN B 572       5.546  38.923  -2.811  1.00 90.35           C  
ATOM   4395  C   ASN B 572       6.048  37.841  -1.858  1.00 90.35           C  
ATOM   4396  O   ASN B 572       6.240  36.693  -2.262  1.00 90.35           O  
ATOM   4397  CB  ASN B 572       5.685  38.458  -4.262  1.00 90.35           C  
ATOM   4398  CG  ASN B 572       4.608  39.030  -5.163  1.00 90.35           C  
ATOM   4399  ND2 ASN B 572       4.867  39.037  -6.466  1.00 90.35           N  
ATOM   4400  OD1 ASN B 572       3.552  39.462  -4.693  1.00 90.35           O  
ATOM   4401  N   PHE B 573       6.362  38.223  -0.659  1.00 90.82           N  
ATOM   4402  CA  PHE B 573       6.824  37.314   0.383  1.00 90.82           C  
ATOM   4403  C   PHE B 573       6.160  37.636   1.716  1.00 90.82           C  
ATOM   4404  O   PHE B 573       6.350  38.724   2.263  1.00 90.82           O  
ATOM   4405  CB  PHE B 573       8.348  37.386   0.524  1.00 90.82           C  
ATOM   4406  CG  PHE B 573       8.911  36.418   1.529  1.00 90.82           C  
ATOM   4407  CD1 PHE B 573       9.137  36.811   2.843  1.00 90.82           C  
ATOM   4408  CD2 PHE B 573       9.214  35.114   1.160  1.00 90.82           C  
ATOM   4409  CE1 PHE B 573       9.658  35.917   3.775  1.00 90.82           C  
ATOM   4410  CE2 PHE B 573       9.735  34.215   2.086  1.00 90.82           C  
ATOM   4411  CZ  PHE B 573       9.957  34.619   3.393  1.00 90.82           C  
ATOM   4412  N   LYS B 574       5.385  36.794   2.158  1.00 87.24           N  
ATOM   4413  CA  LYS B 574       4.642  37.045   3.389  1.00 87.24           C  
ATOM   4414  C   LYS B 574       4.753  35.863   4.348  1.00 87.24           C  
ATOM   4415  O   LYS B 574       4.569  34.712   3.947  1.00 87.24           O  
ATOM   4416  CB  LYS B 574       3.173  37.334   3.080  1.00 87.24           C  
ATOM   4417  CG  LYS B 574       2.943  38.634   2.324  1.00 87.24           C  
ATOM   4418  CD  LYS B 574       1.461  38.974   2.233  1.00 87.24           C  
ATOM   4419  CE  LYS B 574       1.234  40.311   1.542  1.00 87.24           C  
ATOM   4420  NZ  LYS B 574      -0.170  40.792   1.711  1.00 87.24           N1+
ATOM   4421  N   VAL B 575       5.118  36.107   5.539  1.00 88.47           N  
ATOM   4422  CA  VAL B 575       5.104  35.167   6.655  1.00 88.47           C  
ATOM   4423  C   VAL B 575       4.072  35.610   7.690  1.00 88.47           C  
ATOM   4424  O   VAL B 575       4.115  36.743   8.174  1.00 88.47           O  
ATOM   4425  CB  VAL B 575       6.497  35.044   7.310  1.00 88.47           C  
ATOM   4426  CG1 VAL B 575       6.472  34.022   8.445  1.00 88.47           C  
ATOM   4427  CG2 VAL B 575       7.546  34.662   6.267  1.00 88.47           C  
ATOM   4428  N   ASN B 576       3.216  34.807   8.057  1.00 77.77           N  
ATOM   4429  CA  ASN B 576       2.167  35.183   8.998  1.00 77.77           C  
ATOM   4430  C   ASN B 576       2.647  35.077  10.443  1.00 77.77           C  
ATOM   4431  O   ASN B 576       2.382  35.965  11.256  1.00 77.77           O  
ATOM   4432  CB  ASN B 576       0.922  34.319   8.788  1.00 77.77           C  
ATOM   4433  CG  ASN B 576       0.098  34.763   7.595  1.00 77.77           C  
ATOM   4434  ND2 ASN B 576      -0.734  33.865   7.081  1.00 77.77           N  
ATOM   4435  OD1 ASN B 576       0.209  35.904   7.139  1.00 77.77           O  
ATOM   4436  N   LYS B 577       3.280  33.944  10.746  1.00 77.66           N  
ATOM   4437  CA  LYS B 577       3.835  33.719  12.077  1.00 77.66           C  
ATOM   4438  C   LYS B 577       5.294  33.280  11.998  1.00 77.66           C  
ATOM   4439  O   LYS B 577       5.635  32.372  11.238  1.00 77.66           O  
ATOM   4440  CB  LYS B 577       3.013  32.672  12.831  1.00 77.66           C  
ATOM   4441  CG  LYS B 577       3.474  32.436  14.262  1.00 77.66           C  
ATOM   4442  CD  LYS B 577       2.647  31.355  14.945  1.00 77.66           C  
ATOM   4443  CE  LYS B 577       3.183  31.033  16.334  1.00 77.66           C  
ATOM   4444  NZ  LYS B 577       2.419  29.924  16.979  1.00 77.66           N1+
ATOM   4445  N   LEU B 578       6.144  33.974  12.679  1.00 83.75           N  
ATOM   4446  CA  LEU B 578       7.571  33.671  12.697  1.00 83.75           C  
ATOM   4447  C   LEU B 578       8.054  33.407  14.119  1.00 83.75           C  
ATOM   4448  O   LEU B 578       7.774  34.191  15.029  1.00 83.75           O  
ATOM   4449  CB  LEU B 578       8.371  34.821  12.079  1.00 83.75           C  
ATOM   4450  CG  LEU B 578       9.894  34.716  12.174  1.00 83.75           C  
ATOM   4451  CD1 LEU B 578      10.391  33.507  11.389  1.00 83.75           C  
ATOM   4452  CD2 LEU B 578      10.551  35.996  11.669  1.00 83.75           C  
ATOM   4453  N   THR B 579       8.625  32.273  14.363  1.00 76.27           N  
ATOM   4454  CA  THR B 579       9.267  31.962  15.636  1.00 76.27           C  
ATOM   4455  C   THR B 579      10.726  31.571  15.425  1.00 76.27           C  
ATOM   4456  O   THR B 579      11.043  30.803  14.514  1.00 76.27           O  
ATOM   4457  CB  THR B 579       8.529  30.828  16.371  1.00 76.27           C  
ATOM   4458  CG2 THR B 579       9.043  30.672  17.798  1.00 76.27           C  
ATOM   4459  OG1 THR B 579       7.127  31.123  16.409  1.00 76.27           O  
ATOM   4460  N   ILE B 580      11.597  32.154  16.109  1.00 77.60           N  
ATOM   4461  CA  ILE B 580      13.018  31.824  16.073  1.00 77.60           C  
ATOM   4462  C   ILE B 580      13.485  31.402  17.464  1.00 77.60           C  
ATOM   4463  O   ILE B 580      13.229  32.099  18.449  1.00 77.60           O  
ATOM   4464  CB  ILE B 580      13.862  33.013  15.562  1.00 77.60           C  
ATOM   4465  CG1 ILE B 580      13.328  33.507  14.213  1.00 77.60           C  
ATOM   4466  CG2 ILE B 580      15.339  32.622  15.457  1.00 77.60           C  
ATOM   4467  CD1 ILE B 580      14.018  34.762  13.695  1.00 77.60           C  
ATOM   4468  N   THR B 581      14.014  30.217  17.600  1.00 66.39           N  
ATOM   4469  CA  THR B 581      14.543  29.778  18.887  1.00 66.39           C  
ATOM   4470  C   THR B 581      15.603  30.750  19.396  1.00 66.39           C  
ATOM   4471  O   THR B 581      16.325  31.360  18.605  1.00 66.39           O  
ATOM   4472  CB  THR B 581      15.144  28.363  18.791  1.00 66.39           C  
ATOM   4473  CG2 THR B 581      14.309  27.357  19.576  1.00 66.39           C  
ATOM   4474  OG1 THR B 581      15.188  27.962  17.416  1.00 66.39           O  
ATOM   4475  N   ASP B 582      15.549  31.026  20.724  1.00 56.16           N  
ATOM   4476  CA  ASP B 582      16.284  32.026  21.491  1.00 56.16           C  
ATOM   4477  C   ASP B 582      17.767  32.018  21.126  1.00 56.16           C  
ATOM   4478  O   ASP B 582      18.474  31.045  21.400  1.00 56.16           O  
ATOM   4479  CB  ASP B 582      16.111  31.786  22.992  1.00 56.16           C  
ATOM   4480  CG  ASP B 582      15.634  33.019  23.739  1.00 56.16           C  
ATOM   4481  OD1 ASP B 582      15.649  34.127  23.160  1.00 56.16           O  
ATOM   4482  OD2 ASP B 582      15.243  32.882  24.918  1.00 56.16           O1-
ATOM   4483  N   HIS B 583      17.975  32.777  19.981  1.00 58.23           N  
ATOM   4484  CA  HIS B 583      19.399  32.977  19.736  1.00 58.23           C  
ATOM   4485  C   HIS B 583      19.808  34.420  20.010  1.00 58.23           C  
ATOM   4486  O   HIS B 583      18.970  35.323  19.982  1.00 58.23           O  
ATOM   4487  CB  HIS B 583      19.755  32.594  18.299  1.00 58.23           C  
ATOM   4488  CG  HIS B 583      19.132  33.483  17.270  1.00 58.23           C  
ATOM   4489  CD2 HIS B 583      18.086  33.279  16.436  1.00 58.23           C  
ATOM   4490  ND1 HIS B 583      19.594  34.754  17.008  1.00 58.23           N  
ATOM   4491  CE1 HIS B 583      18.854  35.297  16.055  1.00 58.23           C  
ATOM   4492  NE2 HIS B 583      17.932  34.422  15.690  1.00 58.23           N  
ATOM   4493  N   GLY B 584      20.863  34.558  20.741  1.00 59.72           N  
ATOM   4494  CA  GLY B 584      21.467  35.837  21.079  1.00 59.72           C  
ATOM   4495  C   GLY B 584      21.828  36.667  19.862  1.00 59.72           C  
ATOM   4496  O   GLY B 584      22.158  37.849  19.985  1.00 59.72           O  
ATOM   4497  N   LEU B 585      21.602  36.111  18.644  1.00 69.73           N  
ATOM   4498  CA  LEU B 585      22.003  36.840  17.446  1.00 69.73           C  
ATOM   4499  C   LEU B 585      20.811  37.561  16.824  1.00 69.73           C  
ATOM   4500  O   LEU B 585      19.665  37.140  17.000  1.00 69.73           O  
ATOM   4501  CB  LEU B 585      22.628  35.888  16.423  1.00 69.73           C  
ATOM   4502  CG  LEU B 585      23.942  35.221  16.832  1.00 69.73           C  
ATOM   4503  CD1 LEU B 585      24.346  34.169  15.805  1.00 69.73           C  
ATOM   4504  CD2 LEU B 585      25.042  36.264  16.998  1.00 69.73           C  
ATOM   4505  N   PRO B 586      20.982  38.668  16.181  1.00 70.63           N  
ATOM   4506  CA  PRO B 586      19.895  39.364  15.488  1.00 70.63           C  
ATOM   4507  C   PRO B 586      19.422  38.624  14.239  1.00 70.63           C  
ATOM   4508  O   PRO B 586      20.168  37.822  13.672  1.00 70.63           O  
ATOM   4509  CB  PRO B 586      20.519  40.713  15.120  1.00 70.63           C  
ATOM   4510  CG  PRO B 586      21.988  40.446  15.043  1.00 70.63           C  
ATOM   4511  CD  PRO B 586      22.313  39.301  15.959  1.00 70.63           C  
ATOM   4512  N   THR B 587      18.182  38.768  13.934  1.00 76.78           N  
ATOM   4513  CA  THR B 587      17.652  38.415  12.621  1.00 76.78           C  
ATOM   4514  C   THR B 587      17.880  39.547  11.623  1.00 76.78           C  
ATOM   4515  O   THR B 587      17.515  40.695  11.885  1.00 76.78           O  
ATOM   4516  CB  THR B 587      16.149  38.088  12.696  1.00 76.78           C  
ATOM   4517  CG2 THR B 587      15.643  37.523  11.372  1.00 76.78           C  
ATOM   4518  OG1 THR B 587      15.927  37.122  13.730  1.00 76.78           O  
ATOM   4519  N   LEU B 588      18.559  39.218  10.530  1.00 74.34           N  
ATOM   4520  CA  LEU B 588      19.004  40.244   9.593  1.00 74.34           C  
ATOM   4521  C   LEU B 588      17.999  40.417   8.459  1.00 74.34           C  
ATOM   4522  O   LEU B 588      17.488  39.432   7.921  1.00 74.34           O  
ATOM   4523  CB  LEU B 588      20.379  39.888   9.023  1.00 74.34           C  
ATOM   4524  CG  LEU B 588      21.498  39.660  10.041  1.00 74.34           C  
ATOM   4525  CD1 LEU B 588      22.708  39.025   9.365  1.00 74.34           C  
ATOM   4526  CD2 LEU B 588      21.883  40.973  10.715  1.00 74.34           C  
ATOM   4527  N   VAL B 589      17.554  41.589   8.210  1.00 77.62           N  
ATOM   4528  CA  VAL B 589      16.918  41.974   6.954  1.00 77.62           C  
ATOM   4529  C   VAL B 589      17.933  42.675   6.054  1.00 77.62           C  
ATOM   4530  O   VAL B 589      18.240  43.853   6.254  1.00 77.62           O  
ATOM   4531  CB  VAL B 589      15.697  42.890   7.194  1.00 77.62           C  
ATOM   4532  CG1 VAL B 589      14.971  43.177   5.881  1.00 77.62           C  
ATOM   4533  CG2 VAL B 589      14.745  42.255   8.206  1.00 77.62           C  
ATOM   4534  N   ASN B 590      18.500  41.916   5.136  1.00 75.05           N  
ATOM   4535  CA  ASN B 590      19.543  42.420   4.249  1.00 75.05           C  
ATOM   4536  C   ASN B 590      18.951  43.096   3.015  1.00 75.05           C  
ATOM   4537  O   ASN B 590      18.287  42.447   2.205  1.00 75.05           O  
ATOM   4538  CB  ASN B 590      20.487  41.290   3.833  1.00 75.05           C  
ATOM   4539  CG  ASN B 590      21.416  40.864   4.953  1.00 75.05           C  
ATOM   4540  ND2 ASN B 590      21.736  39.576   4.999  1.00 75.05           N  
ATOM   4541  OD1 ASN B 590      21.841  41.685   5.770  1.00 75.05           O  
ATOM   4542  N   MET B 591      19.084  44.322   2.872  1.00 69.24           N  
ATOM   4543  CA  MET B 591      18.638  45.094   1.716  1.00 69.24           C  
ATOM   4544  C   MET B 591      19.828  45.588   0.899  1.00 69.24           C  
ATOM   4545  O   MET B 591      20.408  46.630   1.207  1.00 69.24           O  
ATOM   4546  CB  MET B 591      17.780  46.280   2.159  1.00 69.24           C  
ATOM   4547  CG  MET B 591      16.454  45.878   2.785  1.00 69.24           C  
ATOM   4548  SD  MET B 591      15.518  47.316   3.435  1.00 69.24           S  
ATOM   4549  CE  MET B 591      16.007  47.253   5.181  1.00 69.24           C  
ATOM   4550  N   VAL B 592      20.152  44.730  -0.007  1.00 67.32           N  
ATOM   4551  CA  VAL B 592      21.358  44.957  -0.797  1.00 67.32           C  
ATOM   4552  C   VAL B 592      20.976  45.340  -2.225  1.00 67.32           C  
ATOM   4553  O   VAL B 592      20.124  44.695  -2.841  1.00 67.32           O  
ATOM   4554  CB  VAL B 592      22.274  43.713  -0.806  1.00 67.32           C  
ATOM   4555  CG1 VAL B 592      23.602  44.025  -1.494  1.00 67.32           C  
ATOM   4556  CG2 VAL B 592      22.511  43.215   0.619  1.00 67.32           C  
ATOM   4557  N   ARG B 593      21.218  46.518  -2.667  1.00 61.26           N  
ATOM   4558  CA  ARG B 593      21.046  46.897  -4.066  1.00 61.26           C  
ATOM   4559  C   ARG B 593      22.341  47.456  -4.645  1.00 61.26           C  
ATOM   4560  O   ARG B 593      22.736  48.579  -4.323  1.00 61.26           O  
ATOM   4561  CB  ARG B 593      19.920  47.923  -4.211  1.00 61.26           C  
ATOM   4562  CG  ARG B 593      19.574  48.258  -5.653  1.00 61.26           C  
ATOM   4563  CD  ARG B 593      18.360  49.172  -5.744  1.00 61.26           C  
ATOM   4564  NE  ARG B 593      18.061  49.536  -7.126  1.00 61.26           N  
ATOM   4565  CZ  ARG B 593      16.894  49.327  -7.729  1.00 61.26           C  
ATOM   4566  NH1 ARG B 593      15.889  48.751  -7.081  1.00 61.26           N1+
ATOM   4567  NH2 ARG B 593      16.731  49.698  -8.991  1.00 61.26           N  
ATOM   4568  N   SER B 594      22.953  46.670  -5.475  1.00 65.54           N  
ATOM   4569  CA  SER B 594      24.256  47.046  -6.014  1.00 65.54           C  
ATOM   4570  C   SER B 594      24.120  48.113  -7.095  1.00 65.54           C  
ATOM   4571  O   SER B 594      25.091  48.798  -7.424  1.00 65.54           O  
ATOM   4572  CB  SER B 594      24.974  45.821  -6.582  1.00 65.54           C  
ATOM   4573  OG  SER B 594      24.118  45.090  -7.443  1.00 65.54           O  
ATOM   4574  N   GLN B 595      23.030  48.331  -7.701  1.00 71.28           N  
ATOM   4575  CA  GLN B 595      22.795  49.306  -8.760  1.00 71.28           C  
ATOM   4576  C   GLN B 595      22.119  50.560  -8.214  1.00 71.28           C  
ATOM   4577  O   GLN B 595      21.495  50.523  -7.151  1.00 71.28           O  
ATOM   4578  CB  GLN B 595      21.946  48.694  -9.875  1.00 71.28           C  
ATOM   4579  CG  GLN B 595      22.592  47.493 -10.551  1.00 71.28           C  
ATOM   4580  CD  GLN B 595      21.712  46.880 -11.625  1.00 71.28           C  
ATOM   4581  NE2 GLN B 595      22.206  45.828 -12.268  1.00 71.28           N  
ATOM   4582  OE1 GLN B 595      20.596  47.349 -11.874  1.00 71.28           O  
ATOM   4583  N   THR B 596      22.277  51.713  -8.898  1.00 70.47           N  
ATOM   4584  CA  THR B 596      21.594  52.952  -8.543  1.00 70.47           C  
ATOM   4585  C   THR B 596      20.088  52.817  -8.748  1.00 70.47           C  
ATOM   4586  O   THR B 596      19.636  51.999  -9.551  1.00 70.47           O  
ATOM   4587  CB  THR B 596      22.123  54.138  -9.370  1.00 70.47           C  
ATOM   4588  CG2 THR B 596      23.546  54.503  -8.960  1.00 70.47           C  
ATOM   4589  OG1 THR B 596      22.114  53.786 -10.759  1.00 70.47           O  
ATOM   4590  N   GLY B 597      19.392  53.545  -8.131  1.00 75.77           N  
ATOM   4591  CA  GLY B 597      17.942  53.517  -8.240  1.00 75.77           C  
ATOM   4592  C   GLY B 597      17.258  53.028  -6.978  1.00 75.77           C  
ATOM   4593  O   GLY B 597      17.915  52.787  -5.963  1.00 75.77           O  
ATOM   4594  N   ASN B 598      15.884  53.025  -7.049  1.00 75.60           N  
ATOM   4595  CA  ASN B 598      15.083  52.683  -5.878  1.00 75.60           C  
ATOM   4596  C   ASN B 598      14.353  51.356  -6.067  1.00 75.60           C  
ATOM   4597  O   ASN B 598      13.816  51.085  -7.143  1.00 75.60           O  
ATOM   4598  CB  ASN B 598      14.083  53.798  -5.566  1.00 75.60           C  
ATOM   4599  CG  ASN B 598      13.311  53.549  -4.286  1.00 75.60           C  
ATOM   4600  ND2 ASN B 598      11.987  53.539  -4.384  1.00 75.60           N  
ATOM   4601  OD1 ASN B 598      13.899  53.368  -3.217  1.00 75.60           O  
ATOM   4602  N   VAL B 599      14.471  50.439  -5.120  1.00 81.72           N  
ATOM   4603  CA  VAL B 599      13.629  49.249  -5.052  1.00 81.72           C  
ATOM   4604  C   VAL B 599      12.392  49.540  -4.205  1.00 81.72           C  
ATOM   4605  O   VAL B 599      12.505  50.019  -3.074  1.00 81.72           O  
ATOM   4606  CB  VAL B 599      14.399  48.041  -4.474  1.00 81.72           C  
ATOM   4607  CG1 VAL B 599      13.466  46.846  -4.286  1.00 81.72           C  
ATOM   4608  CG2 VAL B 599      15.570  47.671  -5.383  1.00 81.72           C  
ATOM   4609  N   VAL B 600      11.219  49.385  -4.755  1.00 79.57           N  
ATOM   4610  CA  VAL B 600       9.963  49.539  -4.028  1.00 79.57           C  
ATOM   4611  C   VAL B 600       9.503  48.182  -3.499  1.00 79.57           C  
ATOM   4612  O   VAL B 600       9.166  47.287  -4.277  1.00 79.57           O  
ATOM   4613  CB  VAL B 600       8.865  50.165  -4.916  1.00 79.57           C  
ATOM   4614  CG1 VAL B 600       7.585  50.392  -4.114  1.00 79.57           C  
ATOM   4615  CG2 VAL B 600       9.357  51.476  -5.527  1.00 79.57           C  
ATOM   4616  N   LEU B 601       9.598  48.010  -2.185  1.00 81.79           N  
ATOM   4617  CA  LEU B 601       9.100  46.781  -1.578  1.00 81.79           C  
ATOM   4618  C   LEU B 601       7.577  46.788  -1.507  1.00 81.79           C  
ATOM   4619  O   LEU B 601       6.976  47.775  -1.077  1.00 81.79           O  
ATOM   4620  CB  LEU B 601       9.687  46.599  -0.176  1.00 81.79           C  
ATOM   4621  CG  LEU B 601      11.208  46.466  -0.089  1.00 81.79           C  
ATOM   4622  CD1 LEU B 601      11.642  46.279   1.361  1.00 81.79           C  
ATOM   4623  CD2 LEU B 601      11.693  45.305  -0.952  1.00 81.79           C  
ATOM   4624  N   GLU B 602       6.974  45.760  -2.032  1.00 78.36           N  
ATOM   4625  CA  GLU B 602       5.524  45.591  -2.007  1.00 78.36           C  
ATOM   4626  C   GLU B 602       5.141  44.165  -1.621  1.00 78.36           C  
ATOM   4627  O   GLU B 602       5.826  43.210  -1.993  1.00 78.36           O  
ATOM   4628  CB  GLU B 602       4.918  45.949  -3.367  1.00 78.36           C  
ATOM   4629  CG  GLU B 602       5.172  47.387  -3.794  1.00 78.36           C  
ATOM   4630  CD  GLU B 602       4.654  47.698  -5.189  1.00 78.36           C  
ATOM   4631  OE1 GLU B 602       4.358  48.880  -5.477  1.00 78.36           O  
ATOM   4632  OE2 GLU B 602       4.543  46.752  -6.001  1.00 78.36           O1-
ATOM   4633  N   HIS B 603       4.000  44.064  -0.790  1.00 80.18           N  
ATOM   4634  CA  HIS B 603       3.461  42.757  -0.431  1.00 80.18           C  
ATOM   4635  C   HIS B 603       4.494  41.923   0.319  1.00 80.18           C  
ATOM   4636  O   HIS B 603       4.762  40.778  -0.053  1.00 80.18           O  
ATOM   4637  CB  HIS B 603       2.991  42.011  -1.681  1.00 80.18           C  
ATOM   4638  CG  HIS B 603       1.882  42.701  -2.410  1.00 80.18           C  
ATOM   4639  CD2 HIS B 603       1.882  43.404  -3.567  1.00 80.18           C  
ATOM   4640  ND1 HIS B 603       0.583  42.714  -1.949  1.00 80.18           N  
ATOM   4641  CE1 HIS B 603      -0.170  43.397  -2.795  1.00 80.18           C  
ATOM   4642  NE2 HIS B 603       0.593  43.826  -3.785  1.00 80.18           N  
ATOM   4643  N   VAL B 604       5.088  42.556   1.376  1.00 82.44           N  
ATOM   4644  CA  VAL B 604       6.081  41.904   2.222  1.00 82.44           C  
ATOM   4645  C   VAL B 604       5.593  41.882   3.669  1.00 82.44           C  
ATOM   4646  O   VAL B 604       5.156  42.906   4.199  1.00 82.44           O  
ATOM   4647  CB  VAL B 604       7.453  42.609   2.133  1.00 82.44           C  
ATOM   4648  CG1 VAL B 604       8.474  41.919   3.036  1.00 82.44           C  
ATOM   4649  CG2 VAL B 604       7.946  42.636   0.687  1.00 82.44           C  
ATOM   4650  N   LYS B 605       5.526  40.753   4.285  1.00 80.86           N  
ATOM   4651  CA  LYS B 605       5.258  40.598   5.712  1.00 80.86           C  
ATOM   4652  C   LYS B 605       6.256  39.641   6.358  1.00 80.86           C  
ATOM   4653  O   LYS B 605       6.329  38.468   5.987  1.00 80.86           O  
ATOM   4654  CB  LYS B 605       3.831  40.098   5.939  1.00 80.86           C  
ATOM   4655  CG  LYS B 605       3.450  39.957   7.405  1.00 80.86           C  
ATOM   4656  CD  LYS B 605       1.999  39.523   7.567  1.00 80.86           C  
ATOM   4657  CE  LYS B 605       1.625  39.351   9.033  1.00 80.86           C  
ATOM   4658  NZ  LYS B 605       0.196  38.951   9.197  1.00 80.86           N1+
ATOM   4659  N   ILE B 606       7.108  40.107   7.213  1.00 85.31           N  
ATOM   4660  CA  ILE B 606       8.048  39.319   8.004  1.00 85.31           C  
ATOM   4661  C   ILE B 606       7.989  39.759   9.465  1.00 85.31           C  
ATOM   4662  O   ILE B 606       8.653  40.721   9.857  1.00 85.31           O  
ATOM   4663  CB  ILE B 606       9.489  39.449   7.463  1.00 85.31           C  
ATOM   4664  CG1 ILE B 606       9.500  39.320   5.935  1.00 85.31           C  
ATOM   4665  CG2 ILE B 606      10.404  38.403   8.107  1.00 85.31           C  
ATOM   4666  CD1 ILE B 606      10.860  39.579   5.301  1.00 85.31           C  
ATOM   4667  N   PRO B 607       7.263  39.065  10.254  1.00 78.69           N  
ATOM   4668  CA  PRO B 607       7.025  39.503  11.632  1.00 78.69           C  
ATOM   4669  C   PRO B 607       8.207  39.216  12.555  1.00 78.69           C  
ATOM   4670  O   PRO B 607       8.071  38.462  13.522  1.00 78.69           O  
ATOM   4671  CB  PRO B 607       5.795  38.694  12.051  1.00 78.69           C  
ATOM   4672  CG  PRO B 607       5.907  37.410  11.295  1.00 78.69           C  
ATOM   4673  CD  PRO B 607       6.537  37.694   9.962  1.00 78.69           C  
ATOM   4674  N   ILE B 608       9.316  39.815  12.306  1.00 77.12           N  
ATOM   4675  CA  ILE B 608      10.513  39.693  13.131  1.00 77.12           C  
ATOM   4676  C   ILE B 608      10.330  40.479  14.427  1.00 77.12           C  
ATOM   4677  O   ILE B 608       9.795  41.591  14.416  1.00 77.12           O  
ATOM   4678  CB  ILE B 608      11.770  40.184  12.379  1.00 77.12           C  
ATOM   4679  CG1 ILE B 608      11.929  39.430  11.054  1.00 77.12           C  
ATOM   4680  CG2 ILE B 608      13.018  40.026  13.252  1.00 77.12           C  
ATOM   4681  CD1 ILE B 608      12.927  40.066  10.096  1.00 77.12           C  
ATOM   4682  N   ASP B 609      10.753  39.906  15.588  1.00 65.99           N  
ATOM   4683  CA  ASP B 609      10.807  40.665  16.833  1.00 65.99           C  
ATOM   4684  C   ASP B 609      11.703  41.894  16.690  1.00 65.99           C  
ATOM   4685  O   ASP B 609      12.885  41.771  16.362  1.00 65.99           O  
ATOM   4686  CB  ASP B 609      11.305  39.782  17.979  1.00 65.99           C  
ATOM   4687  CG  ASP B 609      11.186  40.450  19.338  1.00 65.99           C  
ATOM   4688  OD1 ASP B 609      11.288  41.693  19.417  1.00 65.99           O  
ATOM   4689  OD2 ASP B 609      10.991  39.727  20.338  1.00 65.99           O1-
ATOM   4690  N   PRO B 610      11.079  43.076  16.877  1.00 64.18           N  
ATOM   4691  CA  PRO B 610      11.875  44.290  16.682  1.00 64.18           C  
ATOM   4692  C   PRO B 610      13.103  44.342  17.587  1.00 64.18           C  
ATOM   4693  O   PRO B 610      14.097  44.991  17.250  1.00 64.18           O  
ATOM   4694  CB  PRO B 610      10.895  45.414  17.027  1.00 64.18           C  
ATOM   4695  CG  PRO B 610       9.553  44.756  17.054  1.00 64.18           C  
ATOM   4696  CD  PRO B 610       9.750  43.278  17.234  1.00 64.18           C  
ATOM   4697  N   ARG B 611      13.133  43.550  18.586  1.00 58.73           N  
ATOM   4698  CA  ARG B 611      14.250  43.581  19.525  1.00 58.73           C  
ATOM   4699  C   ARG B 611      15.445  42.806  18.980  1.00 58.73           C  
ATOM   4700  O   ARG B 611      16.574  42.993  19.439  1.00 58.73           O  
ATOM   4701  CB  ARG B 611      13.829  43.011  20.881  1.00 58.73           C  
ATOM   4702  CG  ARG B 611      12.706  43.785  21.553  1.00 58.73           C  
ATOM   4703  CD  ARG B 611      12.189  43.067  22.792  1.00 58.73           C  
ATOM   4704  NE  ARG B 611      11.517  41.817  22.449  1.00 58.73           N  
ATOM   4705  CZ  ARG B 611      11.025  40.953  23.334  1.00 58.73           C  
ATOM   4706  NH1 ARG B 611      11.122  41.189  24.637  1.00 58.73           N1+
ATOM   4707  NH2 ARG B 611      10.432  39.846  22.912  1.00 58.73           N  
ATOM   4708  N   THR B 612      15.152  41.984  18.148  1.00 65.32           N  
ATOM   4709  CA  THR B 612      16.230  41.157  17.617  1.00 65.32           C  
ATOM   4710  C   THR B 612      16.427  41.419  16.126  1.00 65.32           C  
ATOM   4711  O   THR B 612      17.262  40.779  15.484  1.00 65.32           O  
ATOM   4712  CB  THR B 612      15.950  39.660  17.845  1.00 65.32           C  
ATOM   4713  CG2 THR B 612      15.797  39.349  19.330  1.00 65.32           C  
ATOM   4714  OG1 THR B 612      14.742  39.296  17.165  1.00 65.32           O  
ATOM   4715  N   LYS B 613      15.674  42.349  15.632  1.00 71.11           N  
ATOM   4716  CA  LYS B 613      15.755  42.660  14.208  1.00 71.11           C  
ATOM   4717  C   LYS B 613      16.891  43.638  13.923  1.00 71.11           C  
ATOM   4718  O   LYS B 613      17.087  44.604  14.662  1.00 71.11           O  
ATOM   4719  CB  LYS B 613      14.429  43.238  13.710  1.00 71.11           C  
ATOM   4720  CG  LYS B 613      14.409  43.545  12.219  1.00 71.11           C  
ATOM   4721  CD  LYS B 613      13.071  44.129  11.787  1.00 71.11           C  
ATOM   4722  CE  LYS B 613      12.918  45.575  12.239  1.00 71.11           C  
ATOM   4723  NZ  LYS B 613      11.691  46.207  11.669  1.00 71.11           N1+
ATOM   4724  N   LEU B 614      17.702  43.369  12.889  1.00 68.60           N  
ATOM   4725  CA  LEU B 614      18.730  44.263  12.368  1.00 68.60           C  
ATOM   4726  C   LEU B 614      18.545  44.492  10.872  1.00 68.60           C  
ATOM   4727  O   LEU B 614      18.492  43.536  10.095  1.00 68.60           O  
ATOM   4728  CB  LEU B 614      20.125  43.693  12.639  1.00 68.60           C  
ATOM   4729  CG  LEU B 614      21.308  44.595  12.282  1.00 68.60           C  
ATOM   4730  CD1 LEU B 614      22.442  44.402  13.282  1.00 68.60           C  
ATOM   4731  CD2 LEU B 614      21.786  44.312  10.862  1.00 68.60           C  
ATOM   4732  N   ASN B 615      18.173  45.674  10.508  1.00 66.22           N  
ATOM   4733  CA  ASN B 615      18.178  46.033   9.094  1.00 66.22           C  
ATOM   4734  C   ASN B 615      19.585  46.367   8.606  1.00 66.22           C  
ATOM   4735  O   ASN B 615      20.259  47.224   9.181  1.00 66.22           O  
ATOM   4736  CB  ASN B 615      17.234  47.209   8.836  1.00 66.22           C  
ATOM   4737  CG  ASN B 615      15.799  46.901   9.218  1.00 66.22           C  
ATOM   4738  ND2 ASN B 615      15.154  47.837   9.904  1.00 66.22           N  
ATOM   4739  OD1 ASN B 615      15.276  45.830   8.900  1.00 66.22           O  
ATOM   4740  N   HIS B 616      19.999  45.667   7.647  1.00 67.75           N  
ATOM   4741  CA  HIS B 616      21.312  45.864   7.043  1.00 67.75           C  
ATOM   4742  C   HIS B 616      21.190  46.385   5.615  1.00 67.75           C  
ATOM   4743  O   HIS B 616      20.466  45.809   4.799  1.00 67.75           O  
ATOM   4744  CB  HIS B 616      22.111  44.559   7.058  1.00 67.75           C  
ATOM   4745  CG  HIS B 616      23.456  44.670   6.415  1.00 67.75           C  
ATOM   4746  CD2 HIS B 616      24.487  45.516   6.650  1.00 67.75           C  
ATOM   4747  ND1 HIS B 616      23.862  43.843   5.390  1.00 67.75           N  
ATOM   4748  CE1 HIS B 616      25.088  44.176   5.023  1.00 67.75           C  
ATOM   4749  NE2 HIS B 616      25.490  45.188   5.772  1.00 67.75           N  
ATOM   4750  N   TYR B 617      21.790  47.544   5.445  1.00 63.97           N  
ATOM   4751  CA  TYR B 617      21.801  48.146   4.116  1.00 63.97           C  
ATOM   4752  C   TYR B 617      23.197  48.098   3.507  1.00 63.97           C  
ATOM   4753  O   TYR B 617      24.180  48.451   4.162  1.00 63.97           O  
ATOM   4754  CB  TYR B 617      21.308  49.594   4.179  1.00 63.97           C  
ATOM   4755  CG  TYR B 617      19.935  49.743   4.790  1.00 63.97           C  
ATOM   4756  CD1 TYR B 617      18.789  49.668   4.003  1.00 63.97           C  
ATOM   4757  CD2 TYR B 617      19.783  49.959   6.155  1.00 63.97           C  
ATOM   4758  CE1 TYR B 617      17.522  49.806   4.561  1.00 63.97           C  
ATOM   4759  CE2 TYR B 617      18.521  50.099   6.725  1.00 63.97           C  
ATOM   4760  CZ  TYR B 617      17.399  50.020   5.921  1.00 63.97           C  
ATOM   4761  OH  TYR B 617      16.148  50.158   6.479  1.00 63.97           O  
ATOM   4762  N   ASP B 618      23.305  47.361   2.488  1.00 61.22           N  
ATOM   4763  CA  ASP B 618      24.589  47.285   1.797  1.00 61.22           C  
ATOM   4764  C   ASP B 618      24.421  47.521   0.298  1.00 61.22           C  
ATOM   4765  O   ASP B 618      24.020  46.617  -0.437  1.00 61.22           O  
ATOM   4766  CB  ASP B 618      25.252  45.928   2.045  1.00 61.22           C  
ATOM   4767  CG  ASP B 618      26.670  45.854   1.507  1.00 61.22           C  
ATOM   4768  OD1 ASP B 618      27.171  46.864   0.967  1.00 61.22           O  
ATOM   4769  OD2 ASP B 618      27.291  44.775   1.622  1.00 61.22           O1-
ATOM   4770  N   GLY B 619      24.519  48.741  -0.201  1.00 61.54           N  
ATOM   4771  CA  GLY B 619      24.441  48.980  -1.633  1.00 61.54           C  
ATOM   4772  C   GLY B 619      24.397  50.453  -1.991  1.00 61.54           C  
ATOM   4773  O   GLY B 619      24.569  51.313  -1.124  1.00 61.54           O  
ATOM   4774  N   VAL B 620      24.292  50.613  -3.263  1.00 61.72           N  
ATOM   4775  CA  VAL B 620      24.274  51.941  -3.867  1.00 61.72           C  
ATOM   4776  C   VAL B 620      22.838  52.452  -3.951  1.00 61.72           C  
ATOM   4777  O   VAL B 620      22.584  53.644  -3.766  1.00 61.72           O  
ATOM   4778  CB  VAL B 620      24.921  51.935  -5.270  1.00 61.72           C  
ATOM   4779  CG1 VAL B 620      24.965  53.348  -5.850  1.00 61.72           C  
ATOM   4780  CG2 VAL B 620      26.325  51.336  -5.207  1.00 61.72           C  
ATOM   4781  N   GLY B 621      21.984  51.521  -4.114  1.00 66.57           N  
ATOM   4782  CA  GLY B 621      20.589  51.884  -4.309  1.00 66.57           C  
ATOM   4783  C   GLY B 621      19.843  52.107  -3.007  1.00 66.57           C  
ATOM   4784  O   GLY B 621      20.429  52.019  -1.927  1.00 66.57           O  
ATOM   4785  N   THR B 622      18.507  52.565  -3.110  1.00 68.48           N  
ATOM   4786  CA  THR B 622      17.639  52.839  -1.970  1.00 68.48           C  
ATOM   4787  C   THR B 622      16.440  51.895  -1.964  1.00 68.48           C  
ATOM   4788  O   THR B 622      16.165  51.227  -2.963  1.00 68.48           O  
ATOM   4789  CB  THR B 622      17.146  54.298  -1.982  1.00 68.48           C  
ATOM   4790  CG2 THR B 622      18.313  55.274  -1.877  1.00 68.48           C  
ATOM   4791  OG1 THR B 622      16.438  54.547  -3.202  1.00 68.48           O  
ATOM   4792  N   TYR B 623      15.877  51.727  -0.935  1.00 71.63           N  
ATOM   4793  CA  TYR B 623      14.664  50.937  -0.756  1.00 71.63           C  
ATOM   4794  C   TYR B 623      13.528  51.797  -0.214  1.00 71.63           C  
ATOM   4795  O   TYR B 623      13.747  52.656   0.643  1.00 71.63           O  
ATOM   4796  CB  TYR B 623      14.923  49.759   0.188  1.00 71.63           C  
ATOM   4797  CG  TYR B 623      15.717  48.640  -0.442  1.00 71.63           C  
ATOM   4798  CD1 TYR B 623      15.088  47.481  -0.892  1.00 71.63           C  
ATOM   4799  CD2 TYR B 623      17.097  48.739  -0.587  1.00 71.63           C  
ATOM   4800  CE1 TYR B 623      15.816  46.447  -1.471  1.00 71.63           C  
ATOM   4801  CE2 TYR B 623      17.834  47.711  -1.165  1.00 71.63           C  
ATOM   4802  CZ  TYR B 623      17.186  46.571  -1.603  1.00 71.63           C  
ATOM   4803  OH  TYR B 623      17.911  45.550  -2.176  1.00 71.63           O  
ATOM   4804  N   SER B 624      12.407  51.708  -0.763  1.00 67.27           N  
ATOM   4805  CA  SER B 624      11.183  52.323  -0.261  1.00 67.27           C  
ATOM   4806  C   SER B 624      10.070  51.293  -0.103  1.00 67.27           C  
ATOM   4807  O   SER B 624      10.151  50.194  -0.658  1.00 67.27           O  
ATOM   4808  CB  SER B 624      10.723  53.443  -1.197  1.00 67.27           C  
ATOM   4809  OG  SER B 624      10.521  52.949  -2.510  1.00 67.27           O  
ATOM   4810  N   CYS B 625       9.167  51.563   0.757  1.00 68.84           N  
ATOM   4811  CA  CYS B 625       8.036  50.673   0.994  1.00 68.84           C  
ATOM   4812  C   CYS B 625       6.829  51.092   0.163  1.00 68.84           C  
ATOM   4813  O   CYS B 625       6.452  52.265   0.156  1.00 68.84           O  
ATOM   4814  CB  CYS B 625       7.666  50.660   2.477  1.00 68.84           C  
ATOM   4815  SG  CYS B 625       8.923  49.909   3.534  1.00 68.84           S  
ATOM   4816  N   GLY B 626       6.396  50.214  -0.620  1.00 65.31           N  
ATOM   4817  CA  GLY B 626       5.122  50.365  -1.306  1.00 65.31           C  
ATOM   4818  C   GLY B 626       3.956  49.775  -0.536  1.00 65.31           C  
ATOM   4819  O   GLY B 626       3.876  49.918   0.686  1.00 65.31           O  
ATOM   4820  N   ASP B 627       3.037  49.125  -1.098  1.00 63.82           N  
ATOM   4821  CA  ASP B 627       1.803  48.596  -0.526  1.00 63.82           C  
ATOM   4822  C   ASP B 627       2.067  47.314   0.261  1.00 63.82           C  
ATOM   4823  O   ASP B 627       2.809  46.442  -0.194  1.00 63.82           O  
ATOM   4824  CB  ASP B 627       0.771  48.335  -1.625  1.00 63.82           C  
ATOM   4825  CG  ASP B 627       0.248  49.610  -2.262  1.00 63.82           C  
ATOM   4826  OD1 ASP B 627       0.415  50.700  -1.673  1.00 63.82           O  
ATOM   4827  OD2 ASP B 627      -0.340  49.524  -3.362  1.00 63.82           O1-
ATOM   4828  N   TYR B 628       1.458  47.286   1.542  1.00 68.78           N  
ATOM   4829  CA  TYR B 628       1.331  46.063   2.327  1.00 68.78           C  
ATOM   4830  C   TYR B 628       2.699  45.539   2.747  1.00 68.78           C  
ATOM   4831  O   TYR B 628       3.003  44.359   2.560  1.00 68.78           O  
ATOM   4832  CB  TYR B 628       0.583  44.989   1.531  1.00 68.78           C  
ATOM   4833  CG  TYR B 628      -0.781  45.426   1.054  1.00 68.78           C  
ATOM   4834  CD1 TYR B 628      -1.810  45.673   1.960  1.00 68.78           C  
ATOM   4835  CD2 TYR B 628      -1.043  45.592  -0.301  1.00 68.78           C  
ATOM   4836  CE1 TYR B 628      -3.069  46.074   1.525  1.00 68.78           C  
ATOM   4837  CE2 TYR B 628      -2.298  45.993  -0.747  1.00 68.78           C  
ATOM   4838  CZ  TYR B 628      -3.303  46.232   0.172  1.00 68.78           C  
ATOM   4839  OH  TYR B 628      -4.547  46.629  -0.264  1.00 68.78           O  
ATOM   4840  N   VAL B 629       3.547  46.405   3.190  1.00 70.16           N  
ATOM   4841  CA  VAL B 629       4.866  46.024   3.683  1.00 70.16           C  
ATOM   4842  C   VAL B 629       4.877  46.058   5.210  1.00 70.16           C  
ATOM   4843  O   VAL B 629       4.515  47.068   5.817  1.00 70.16           O  
ATOM   4844  CB  VAL B 629       5.971  46.946   3.121  1.00 70.16           C  
ATOM   4845  CG1 VAL B 629       7.322  46.617   3.752  1.00 70.16           C  
ATOM   4846  CG2 VAL B 629       6.044  46.825   1.600  1.00 70.16           C  
ATOM   4847  N   ASP B 630       5.141  44.921   5.906  1.00 69.75           N  
ATOM   4848  CA  ASP B 630       5.321  44.790   7.349  1.00 69.75           C  
ATOM   4849  C   ASP B 630       6.553  43.949   7.674  1.00 69.75           C  
ATOM   4850  O   ASP B 630       6.507  42.719   7.606  1.00 69.75           O  
ATOM   4851  CB  ASP B 630       4.077  44.172   7.990  1.00 69.75           C  
ATOM   4852  CG  ASP B 630       4.234  43.938   9.483  1.00 69.75           C  
ATOM   4853  OD1 ASP B 630       5.144  44.530  10.101  1.00 69.75           O  
ATOM   4854  OD2 ASP B 630       3.441  43.152  10.045  1.00 69.75           O1-
ATOM   4855  N   ILE B 631       7.590  44.582   7.962  1.00 73.30           N  
ATOM   4856  CA  ILE B 631       8.794  43.874   8.384  1.00 73.30           C  
ATOM   4857  C   ILE B 631       9.058  44.141   9.864  1.00 73.30           C  
ATOM   4858  O   ILE B 631       9.776  45.081  10.214  1.00 73.30           O  
ATOM   4859  CB  ILE B 631      10.019  44.289   7.538  1.00 73.30           C  
ATOM   4860  CG1 ILE B 631       9.708  44.148   6.044  1.00 73.30           C  
ATOM   4861  CG2 ILE B 631      11.247  43.460   7.923  1.00 73.30           C  
ATOM   4862  CD1 ILE B 631      10.829  44.626   5.131  1.00 73.30           C  
ATOM   4863  N   GLY B 632       8.522  43.411  10.864  1.00 62.37           N  
ATOM   4864  CA  GLY B 632       8.696  43.626  12.292  1.00 62.37           C  
ATOM   4865  C   GLY B 632       7.447  43.323  13.098  1.00 62.37           C  
ATOM   4866  O   GLY B 632       7.377  43.639  14.287  1.00 62.37           O  
ATOM   4867  N   GLY B 633       6.538  42.567  12.493  1.00 52.00           N  
ATOM   4868  CA  GLY B 633       5.344  42.126  13.196  1.00 52.00           C  
ATOM   4869  C   GLY B 633       4.346  43.243  13.438  1.00 52.00           C  
ATOM   4870  O   GLY B 633       3.643  43.246  14.450  1.00 52.00           O  
ATOM   4871  N   TYR B 634       4.504  44.283  12.580  1.00 48.39           N  
ATOM   4872  CA  TYR B 634       3.529  45.367  12.617  1.00 48.39           C  
ATOM   4873  C   TYR B 634       2.320  45.043  11.748  1.00 48.39           C  
ATOM   4874  O   TYR B 634       2.096  43.884  11.392  1.00 48.39           O  
ATOM   4875  CB  TYR B 634       4.168  46.681  12.155  1.00 48.39           C  
ATOM   4876  CG  TYR B 634       5.481  46.988  12.832  1.00 48.39           C  
ATOM   4877  CD1 TYR B 634       5.516  47.511  14.123  1.00 48.39           C  
ATOM   4878  CD2 TYR B 634       6.689  46.758  12.183  1.00 48.39           C  
ATOM   4879  CE1 TYR B 634       6.724  47.797  14.750  1.00 48.39           C  
ATOM   4880  CE2 TYR B 634       7.903  47.041  12.800  1.00 48.39           C  
ATOM   4881  CZ  TYR B 634       7.910  47.559  14.082  1.00 48.39           C  
ATOM   4882  OH  TYR B 634       9.109  47.841  14.698  1.00 48.39           O  
ATOM   4883  N   GLU B 635       1.352  45.946  11.617  1.00 40.93           N  
ATOM   4884  CA  GLU B 635       0.184  45.733  10.767  1.00 40.93           C  
ATOM   4885  C   GLU B 635       0.502  46.033   9.305  1.00 40.93           C  
ATOM   4886  O   GLU B 635       1.221  46.989   9.005  1.00 40.93           O  
ATOM   4887  CB  GLU B 635      -0.988  46.598  11.238  1.00 40.93           C  
ATOM   4888  CG  GLU B 635      -1.989  45.855  12.112  1.00 40.93           C  
ATOM   4889  CD  GLU B 635      -3.179  46.708  12.521  1.00 40.93           C  
ATOM   4890  OE1 GLU B 635      -4.086  46.193  13.213  1.00 40.93           O  
ATOM   4891  OE2 GLU B 635      -3.205  47.901  12.144  1.00 40.93           O1-
ATOM   4892  N   GLU B 636       0.291  45.117   8.354  1.00 38.80           N  
ATOM   4893  CA  GLU B 636       0.355  45.376   6.919  1.00 38.80           C  
ATOM   4894  C   GLU B 636      -0.613  46.485   6.514  1.00 38.80           C  
ATOM   4895  O   GLU B 636      -1.799  46.431   6.844  1.00 38.80           O  
ATOM   4896  CB  GLU B 636       0.054  44.101   6.128  1.00 38.80           C  
ATOM   4897  CG  GLU B 636       1.222  43.127   6.062  1.00 38.80           C  
ATOM   4898  CD  GLU B 636       0.883  41.831   5.344  1.00 38.80           C  
ATOM   4899  OE1 GLU B 636       1.619  41.444   4.409  1.00 38.80           O  
ATOM   4900  OE2 GLU B 636      -0.129  41.196   5.720  1.00 38.80           O1-
ATOM   4901  N   VAL B 637      -0.163  47.696   6.010  1.00 39.38           N  
ATOM   4902  CA  VAL B 637      -1.055  48.789   5.637  1.00 39.38           C  
ATOM   4903  C   VAL B 637      -0.763  49.229   4.204  1.00 39.38           C  
ATOM   4904  O   VAL B 637       0.355  49.060   3.712  1.00 39.38           O  
ATOM   4905  CB  VAL B 637      -0.916  49.989   6.601  1.00 39.38           C  
ATOM   4906  CG1 VAL B 637      -2.290  50.476   7.058  1.00 39.38           C  
ATOM   4907  CG2 VAL B 637      -0.053  49.610   7.803  1.00 39.38           C  
ATOM   4908  N   ASN B 638      -1.895  49.440   3.347  1.00 38.53           N  
ATOM   4909  CA  ASN B 638      -1.718  50.137   2.078  1.00 38.53           C  
ATOM   4910  C   ASN B 638      -0.954  51.446   2.260  1.00 38.53           C  
ATOM   4911  O   ASN B 638      -1.181  52.173   3.229  1.00 38.53           O  
ATOM   4912  CB  ASN B 638      -3.072  50.400   1.416  1.00 38.53           C  
ATOM   4913  CG  ASN B 638      -2.939  50.877  -0.017  1.00 38.53           C  
ATOM   4914  ND2 ASN B 638      -3.556  50.153  -0.943  1.00 38.53           N  
ATOM   4915  OD1 ASN B 638      -2.285  51.888  -0.289  1.00 38.53           O  
ATOM   4916  N   VAL B 639       0.046  51.631   1.403  1.00 42.00           N  
ATOM   4917  CA  VAL B 639       0.926  52.792   1.490  1.00 42.00           C  
ATOM   4918  C   VAL B 639       0.092  54.063   1.639  1.00 42.00           C  
ATOM   4919  O   VAL B 639       0.502  55.005   2.321  1.00 42.00           O  
ATOM   4920  CB  VAL B 639       1.846  52.901   0.254  1.00 42.00           C  
ATOM   4921  CG1 VAL B 639       1.087  53.488  -0.935  1.00 42.00           C  
ATOM   4922  CG2 VAL B 639       3.076  53.747   0.577  1.00 42.00           C  
ATOM   4923  N   ALA B 640      -1.081  54.103   0.830  1.00 39.69           N  
ATOM   4924  CA  ALA B 640      -1.921  55.298   0.845  1.00 39.69           C  
ATOM   4925  C   ALA B 640      -2.460  55.573   2.246  1.00 39.69           C  
ATOM   4926  O   ALA B 640      -2.840  56.703   2.561  1.00 39.69           O  
ATOM   4927  CB  ALA B 640      -3.074  55.149  -0.145  1.00 39.69           C  
ATOM   4928  N   ASN B 641      -2.595  54.522   3.073  1.00 39.24           N  
ATOM   4929  CA  ASN B 641      -3.180  54.643   4.404  1.00 39.24           C  
ATOM   4930  C   ASN B 641      -2.106  54.819   5.475  1.00 39.24           C  
ATOM   4931  O   ASN B 641      -2.402  54.770   6.670  1.00 39.24           O  
ATOM   4932  CB  ASN B 641      -4.050  53.425   4.721  1.00 39.24           C  
ATOM   4933  CG  ASN B 641      -5.278  53.339   3.836  1.00 39.24           C  
ATOM   4934  ND2 ASN B 641      -5.786  52.127   3.643  1.00 39.24           N  
ATOM   4935  OD1 ASN B 641      -5.766  54.353   3.329  1.00 39.24           O  
ATOM   4936  N   ILE B 642      -0.937  54.726   5.050  1.00 38.49           N  
ATOM   4937  CA  ILE B 642       0.144  54.926   6.009  1.00 38.49           C  
ATOM   4938  C   ILE B 642       0.083  56.346   6.566  1.00 38.49           C
[truncated: 979,802 more chars]
