# Supplementary material for: Functional domains of Acinetobacter bacteriophage tail fibers
Source: Front Microbiol. 2024 Apr 16;15:1230997. doi: 10.3389/fmicb.2024.1230997 (PMC11058221; doi:10.3389/fmicb.2024.1230997)
Supplement: Supplementary Table 1 — Abbreviations used throughout the article. [file Data_Sheet_1.ZIP › Supplementary Data/Models/MN807295.pdb]

ATOM      1  N   MET B   1      11.249 145.468  83.747  1.00 66.77           N  
ATOM      2  CA  MET B   1      10.110 146.278  83.326  1.00 66.77           C  
ATOM      3  C   MET B   1       8.909 145.398  82.997  1.00 66.77           C  
ATOM      4  O   MET B   1       9.066 144.301  82.458  1.00 66.77           O  
ATOM      5  CB  MET B   1      10.479 147.135  82.115  1.00 66.77           C  
ATOM      6  CG  MET B   1      11.354 148.331  82.453  1.00 66.77           C  
ATOM      7  SD  MET B   1      11.623 149.435  81.013  1.00 66.77           S  
ATOM      8  CE  MET B   1      13.398 149.179  80.739  1.00 66.77           C  
ATOM      9  N   ASN B   2       7.769 145.930  83.442  1.00 67.69           N  
ATOM     10  CA  ASN B   2       6.465 145.314  83.222  1.00 67.69           C  
ATOM     11  C   ASN B   2       6.377 143.939  83.877  1.00 67.69           C  
ATOM     12  O   ASN B   2       6.031 142.956  83.220  1.00 67.69           O  
ATOM     13  CB  ASN B   2       6.167 145.210  81.725  1.00 67.69           C  
ATOM     14  CG  ASN B   2       6.051 146.565  81.056  1.00 67.69           C  
ATOM     15  ND2 ASN B   2       6.496 146.650  79.808  1.00 67.69           N  
ATOM     16  OD1 ASN B   2       5.568 147.529  81.657  1.00 67.69           O  
ATOM     17  N   ILE B   3       6.839 143.785  85.168  1.00 73.59           N  
ATOM     18  CA  ILE B   3       6.863 142.549  85.943  1.00 73.59           C  
ATOM     19  C   ILE B   3       5.520 142.353  86.644  1.00 73.59           C  
ATOM     20  O   ILE B   3       5.154 141.230  86.996  1.00 73.59           O  
ATOM     21  CB  ILE B   3       8.011 142.550  86.976  1.00 73.59           C  
ATOM     22  CG1 ILE B   3       8.928 143.760  86.754  1.00 73.59           C  
ATOM     23  CG2 ILE B   3       8.805 141.242  86.905  1.00 73.59           C  
ATOM     24  CD1 ILE B   3       9.912 144.007  87.888  1.00 73.59           C  
ATOM     25  N   LEU B   4       4.679 143.457  86.767  1.00 74.55           N  
ATOM     26  CA  LEU B   4       3.402 143.316  87.457  1.00 74.55           C  
ATOM     27  C   LEU B   4       2.354 142.692  86.541  1.00 74.55           C  
ATOM     28  O   LEU B   4       2.230 143.081  85.377  1.00 74.55           O  
ATOM     29  CB  LEU B   4       2.911 144.678  87.959  1.00 74.55           C  
ATOM     30  CG  LEU B   4       3.774 145.359  89.021  1.00 74.55           C  
ATOM     31  CD1 LEU B   4       3.290 146.785  89.263  1.00 74.55           C  
ATOM     32  CD2 LEU B   4       3.759 144.557  90.319  1.00 74.55           C  
ATOM     33  N   ARG B   5       1.653 141.639  86.994  1.00 77.37           N  
ATOM     34  CA  ARG B   5       0.663 140.868  86.250  1.00 77.37           C  
ATOM     35  C   ARG B   5      -0.754 141.249  86.668  1.00 77.37           C  
ATOM     36  O   ARG B   5      -0.963 141.774  87.764  1.00 77.37           O  
ATOM     37  CB  ARG B   5       0.883 139.368  86.455  1.00 77.37           C  
ATOM     38  CG  ARG B   5       2.253 138.881  86.010  1.00 77.37           C  
ATOM     39  CD  ARG B   5       2.395 138.906  84.494  1.00 77.37           C  
ATOM     40  NE  ARG B   5       3.643 138.284  84.059  1.00 77.37           N  
ATOM     41  CZ  ARG B   5       4.214 138.479  82.874  1.00 77.37           C  
ATOM     42  NH1 ARG B   5       3.658 139.287  81.978  1.00 77.37           N1+
ATOM     43  NH2 ARG B   5       5.350 137.863  82.582  1.00 77.37           N  
ATOM     44  N   SER B   6      -1.600 141.047  85.777  1.00 79.85           N  
ATOM     45  CA  SER B   6      -3.001 141.314  86.087  1.00 79.85           C  
ATOM     46  C   SER B   6      -3.743 140.031  86.447  1.00 79.85           C  
ATOM     47  O   SER B   6      -4.942 140.059  86.730  1.00 79.85           O  
ATOM     48  CB  SER B   6      -3.691 141.996  84.905  1.00 79.85           C  
ATOM     49  OG  SER B   6      -3.615 141.188  83.743  1.00 79.85           O  
ATOM     50  N   PHE B   7      -3.002 138.888  86.335  1.00 81.40           N  
ATOM     51  CA  PHE B   7      -3.630 137.636  86.741  1.00 81.40           C  
ATOM     52  C   PHE B   7      -2.623 136.723  87.426  1.00 81.40           C  
ATOM     53  O   PHE B   7      -1.413 136.941  87.332  1.00 81.40           O  
ATOM     54  CB  PHE B   7      -4.246 136.925  85.531  1.00 81.40           C  
ATOM     55  CG  PHE B   7      -3.229 136.327  84.597  1.00 81.40           C  
ATOM     56  CD1 PHE B   7      -2.667 137.087  83.578  1.00 81.40           C  
ATOM     57  CD2 PHE B   7      -2.835 135.003  84.738  1.00 81.40           C  
ATOM     58  CE1 PHE B   7      -1.726 136.536  82.713  1.00 81.40           C  
ATOM     59  CE2 PHE B   7      -1.894 134.444  83.876  1.00 81.40           C  
ATOM     60  CZ  PHE B   7      -1.342 135.213  82.863  1.00 81.40           C  
ATOM     61  N   THR B   8      -2.974 135.760  88.293  1.00 79.62           N  
ATOM     62  CA  THR B   8      -2.195 134.697  88.921  1.00 79.62           C  
ATOM     63  C   THR B   8      -2.788 133.329  88.597  1.00 79.62           C  
ATOM     64  O   THR B   8      -4.008 133.154  88.618  1.00 79.62           O  
ATOM     65  CB  THR B   8      -2.128 134.882  90.448  1.00 79.62           C  
ATOM     66  CG2 THR B   8      -0.969 134.092  91.047  1.00 79.62           C  
ATOM     67  OG1 THR B   8      -1.949 136.272  90.747  1.00 79.62           O  
ATOM     68  N   GLU B   9      -1.883 132.431  88.056  1.00 78.56           N  
ATOM     69  CA  GLU B   9      -2.310 131.057  87.810  1.00 78.56           C  
ATOM     70  C   GLU B   9      -1.696 130.098  88.825  1.00 78.56           C  
ATOM     71  O   GLU B   9      -0.504 130.187  89.129  1.00 78.56           O  
ATOM     72  CB  GLU B   9      -1.941 130.625  86.389  1.00 78.56           C  
ATOM     73  CG  GLU B   9      -3.001 130.962  85.349  1.00 78.56           C  
ATOM     74  CD  GLU B   9      -2.622 130.523  83.944  1.00 78.56           C  
ATOM     75  OE1 GLU B   9      -3.508 130.491  83.059  1.00 78.56           O  
ATOM     76  OE2 GLU B   9      -1.432 130.209  83.725  1.00 78.56           O1-
ATOM     77  N   THR B  10      -2.535 129.298  89.447  1.00 77.31           N  
ATOM     78  CA  THR B  10      -2.121 128.266  90.393  1.00 77.31           C  
ATOM     79  C   THR B  10      -2.581 126.889  89.927  1.00 77.31           C  
ATOM     80  O   THR B  10      -3.764 126.688  89.640  1.00 77.31           O  
ATOM     81  CB  THR B  10      -2.675 128.546  91.802  1.00 77.31           C  
ATOM     82  CG2 THR B  10      -1.993 127.667  92.846  1.00 77.31           C  
ATOM     83  OG1 THR B  10      -2.451 129.922  92.133  1.00 77.31           O  
ATOM     84  N   VAL B  11      -1.587 125.960  89.710  1.00 77.18           N  
ATOM     85  CA  VAL B  11      -1.914 124.567  89.429  1.00 77.18           C  
ATOM     86  C   VAL B  11      -2.257 123.845  90.730  1.00 77.18           C  
ATOM     87  O   VAL B  11      -1.431 123.771  91.644  1.00 77.18           O  
ATOM     88  CB  VAL B  11      -0.754 123.845  88.708  1.00 77.18           C  
ATOM     89  CG1 VAL B  11      -1.114 122.387  88.431  1.00 77.18           C  
ATOM     90  CG2 VAL B  11      -0.403 124.568  87.408  1.00 77.18           C  
ATOM     91  N   VAL B  12      -3.469 123.588  90.859  1.00 77.65           N  
ATOM     92  CA  VAL B  12      -3.959 122.866  92.030  1.00 77.65           C  
ATOM     93  C   VAL B  12      -3.852 121.362  91.792  1.00 77.65           C  
ATOM     94  O   VAL B  12      -4.430 120.835  90.838  1.00 77.65           O  
ATOM     95  CB  VAL B  12      -5.418 123.251  92.363  1.00 77.65           C  
ATOM     96  CG1 VAL B  12      -5.911 122.485  93.589  1.00 77.65           C  
ATOM     97  CG2 VAL B  12      -5.534 124.758  92.589  1.00 77.65           C  
ATOM     98  N   THR B  13      -3.029 120.641  92.456  1.00 78.14           N  
ATOM     99  CA  THR B  13      -2.880 119.189  92.409  1.00 78.14           C  
ATOM    100  C   THR B  13      -3.473 118.544  93.658  1.00 78.14           C  
ATOM    101  O   THR B  13      -3.571 117.318  93.743  1.00 78.14           O  
ATOM    102  CB  THR B  13      -1.401 118.785  92.272  1.00 78.14           C  
ATOM    103  CG2 THR B  13      -0.814 119.281  90.954  1.00 78.14           C  
ATOM    104  OG1 THR B  13      -0.654 119.349  93.356  1.00 78.14           O  
ATOM    105  N   THR B  14      -3.832 119.211  94.715  1.00 77.12           N  
ATOM    106  CA  THR B  14      -4.550 118.821  95.924  1.00 77.12           C  
ATOM    107  C   THR B  14      -5.674 119.808  96.225  1.00 77.12           C  
ATOM    108  O   THR B  14      -5.577 120.990  95.891  1.00 77.12           O  
ATOM    109  CB  THR B  14      -3.602 118.734  97.134  1.00 77.12           C  
ATOM    110  CG2 THR B  14      -2.632 117.565  96.988  1.00 77.12           C  
ATOM    111  OG1 THR B  14      -2.853 119.951  97.235  1.00 77.12           O  
ATOM    112  N   PRO B  15      -6.852 119.306  96.801  1.00 80.42           N  
ATOM    113  CA  PRO B  15      -8.006 120.180  97.025  1.00 80.42           C  
ATOM    114  C   PRO B  15      -7.631 121.484  97.725  1.00 80.42           C  
ATOM    115  O   PRO B  15      -7.001 121.461  98.785  1.00 80.42           O  
ATOM    116  CB  PRO B  15      -8.924 119.331  97.908  1.00 80.42           C  
ATOM    117  CG  PRO B  15      -8.496 117.920  97.660  1.00 80.42           C  
ATOM    118  CD  PRO B  15      -7.045 117.924  97.273  1.00 80.42           C  
ATOM    119  N   THR B  16      -7.812 122.670  97.198  1.00 80.24           N  
ATOM    120  CA  THR B  16      -7.427 123.993  97.678  1.00 80.24           C  
ATOM    121  C   THR B  16      -8.590 124.973  97.554  1.00 80.24           C  
ATOM    122  O   THR B  16      -9.256 125.027  96.519  1.00 80.24           O  
ATOM    123  CB  THR B  16      -6.211 124.535  96.904  1.00 80.24           C  
ATOM    124  CG2 THR B  16      -5.693 125.827  97.529  1.00 80.24           C  
ATOM    125  OG1 THR B  16      -5.165 123.556  96.923  1.00 80.24           O  
ATOM    126  N   ASP B  17      -8.989 125.635  98.663  1.00 82.11           N  
ATOM    127  CA  ASP B  17     -10.146 126.524  98.611  1.00 82.11           C  
ATOM    128  C   ASP B  17      -9.724 127.984  98.754  1.00 82.11           C  
ATOM    129  O   ASP B  17     -10.561 128.886  98.702  1.00 82.11           O  
ATOM    130  CB  ASP B  17     -11.154 126.158  99.702  1.00 82.11           C  
ATOM    131  CG  ASP B  17     -10.552 126.178 101.096  1.00 82.11           C  
ATOM    132  OD1 ASP B  17      -9.365 126.539 101.243  1.00 82.11           O  
ATOM    133  OD2 ASP B  17     -11.271 125.826 102.057  1.00 82.11           O1-
ATOM    134  N   THR B  18      -8.429 128.258  99.128  1.00 82.57           N  
ATOM    135  CA  THR B  18      -7.990 129.639  99.297  1.00 82.57           C  
ATOM    136  C   THR B  18      -6.886 129.982  98.302  1.00 82.57           C  
ATOM    137  O   THR B  18      -5.896 129.257  98.191  1.00 82.57           O  
ATOM    138  CB  THR B  18      -7.491 129.895 100.731  1.00 82.57           C  
ATOM    139  CG2 THR B  18      -8.451 130.799 101.496  1.00 82.57           C  
ATOM    140  OG1 THR B  18      -7.378 128.644 101.422  1.00 82.57           O  
ATOM    141  N   PHE B  19      -7.021 131.154  97.660  1.00 83.00           N  
ATOM    142  CA  PHE B  19      -6.054 131.543  96.640  1.00 83.00           C  
ATOM    143  C   PHE B  19      -5.628 132.995  96.824  1.00 83.00           C  
ATOM    144  O   PHE B  19      -6.468 133.870  97.048  1.00 83.00           O  
ATOM    145  CB  PHE B  19      -6.637 131.340  95.238  1.00 83.00           C  
ATOM    146  CG  PHE B  19      -6.997 129.912  94.931  1.00 83.00           C  
ATOM    147  CD1 PHE B  19      -6.055 129.043  94.393  1.00 83.00           C  
ATOM    148  CD2 PHE B  19      -8.279 129.437  95.180  1.00 83.00           C  
ATOM    149  CE1 PHE B  19      -6.385 127.720  94.108  1.00 83.00           C  
ATOM    150  CE2 PHE B  19      -8.616 128.116  94.898  1.00 83.00           C  
ATOM    151  CZ  PHE B  19      -7.668 127.260  94.361  1.00 83.00           C  
ATOM    152  N   PRO B  20      -4.431 133.378  96.851  1.00 81.23           N  
ATOM    153  CA  PRO B  20      -3.955 134.755  96.995  1.00 81.23           C  
ATOM    154  C   PRO B  20      -4.146 135.582  95.725  1.00 81.23           C  
ATOM    155  O   PRO B  20      -4.087 135.041  94.617  1.00 81.23           O  
ATOM    156  CB  PRO B  20      -2.467 134.582  97.314  1.00 81.23           C  
ATOM    157  CG  PRO B  20      -2.092 133.278  96.689  1.00 81.23           C  
ATOM    158  CD  PRO B  20      -3.320 132.417  96.607  1.00 81.23           C  
ATOM    159  N   ILE B  21      -4.536 136.888  95.883  1.00 77.26           N  
ATOM    160  CA  ILE B  21      -4.529 137.887  94.820  1.00 77.26           C  
ATOM    161  C   ILE B  21      -3.170 138.582  94.773  1.00 77.26           C  
ATOM    162  O   ILE B  21      -2.806 139.312  95.697  1.00 77.26           O  
ATOM    163  CB  ILE B  21      -5.655 138.927  95.015  1.00 77.26           C  
ATOM    164  CG1 ILE B  21      -7.007 138.224  95.186  1.00 77.26           C  
ATOM    165  CG2 ILE B  21      -5.693 139.909  93.841  1.00 77.26           C  
ATOM    166  CD1 ILE B  21      -8.142 139.156  95.589  1.00 77.26           C  
ATOM    167  N   SER B  22      -2.282 138.328  93.997  1.00 77.04           N  
ATOM    168  CA  SER B  22      -0.913 138.835  94.005  1.00 77.04           C  
ATOM    169  C   SER B  22      -0.740 139.977  93.007  1.00 77.04           C  
ATOM    170  O   SER B  22       0.382 140.296  92.611  1.00 77.04           O  
ATOM    171  CB  SER B  22       0.076 137.713  93.685  1.00 77.04           C  
ATOM    172  OG  SER B  22      -0.396 136.919  92.611  1.00 77.04           O  
ATOM    173  N   PHE B  23      -1.817 140.555  92.564  1.00 79.26           N  
ATOM    174  CA  PHE B  23      -1.693 141.717  91.691  1.00 79.26           C  
ATOM    175  C   PHE B  23      -2.389 142.928  92.301  1.00 79.26           C  
ATOM    176  O   PHE B  23      -3.227 142.785  93.192  1.00 79.26           O  
ATOM    177  CB  PHE B  23      -2.280 141.415  90.308  1.00 79.26           C  
ATOM    178  CG  PHE B  23      -3.675 140.855  90.349  1.00 79.26           C  
ATOM    179  CD1 PHE B  23      -3.891 139.483  90.277  1.00 79.26           C  
ATOM    180  CD2 PHE B  23      -4.773 141.699  90.459  1.00 79.26           C  
ATOM    181  CE1 PHE B  23      -5.181 138.962  90.315  1.00 79.26           C  
ATOM    182  CE2 PHE B  23      -6.066 141.184  90.497  1.00 79.26           C  
ATOM    183  CZ  PHE B  23      -6.268 139.816  90.424  1.00 79.26           C  
ATOM    184  N   GLU B  24      -2.045 144.189  92.003  1.00 78.72           N  
ATOM    185  CA  GLU B  24      -2.656 145.425  92.483  1.00 78.72           C  
ATOM    186  C   GLU B  24      -4.063 145.599  91.919  1.00 78.72           C  
ATOM    187  O   GLU B  24      -4.309 145.309  90.746  1.00 78.72           O  
ATOM    188  CB  GLU B  24      -1.789 146.632  92.115  1.00 78.72           C  
ATOM    189  CG  GLU B  24      -1.549 147.592  93.271  1.00 78.72           C  
ATOM    190  CD  GLU B  24      -0.770 148.833  92.868  1.00 78.72           C  
ATOM    191  OE1 GLU B  24      -0.569 149.728  93.721  1.00 78.72           O  
ATOM    192  OE2 GLU B  24      -0.359 148.913  91.688  1.00 78.72           O1-
ATOM    193  N   TYR B  25      -5.079 145.782  92.653  1.00 79.32           N  
ATOM    194  CA  TYR B  25      -6.424 146.131  92.208  1.00 79.32           C  
ATOM    195  C   TYR B  25      -7.023 147.224  93.086  1.00 79.32           C  
ATOM    196  O   TYR B  25      -6.612 147.400  94.234  1.00 79.32           O  
ATOM    197  CB  TYR B  25      -7.330 144.896  92.221  1.00 79.32           C  
ATOM    198  CG  TYR B  25      -7.775 144.483  93.603  1.00 79.32           C  
ATOM    199  CD1 TYR B  25      -6.925 143.771  94.445  1.00 79.32           C  
ATOM    200  CD2 TYR B  25      -9.045 144.803  94.068  1.00 79.32           C  
ATOM    201  CE1 TYR B  25      -7.330 143.387  95.719  1.00 79.32           C  
ATOM    202  CE2 TYR B  25      -9.462 144.425  95.340  1.00 79.32           C  
ATOM    203  CZ  TYR B  25      -8.599 143.718  96.157  1.00 79.32           C  
ATOM    204  OH  TYR B  25      -9.006 143.340  97.416  1.00 79.32           O  
ATOM    205  N   ASP B  26      -7.702 148.202  92.645  1.00 77.74           N  
ATOM    206  CA  ASP B  26      -8.477 149.254  93.296  1.00 77.74           C  
ATOM    207  C   ASP B  26      -9.976 149.022  93.118  1.00 77.74           C  
ATOM    208  O   ASP B  26     -10.480 149.019  91.994  1.00 77.74           O  
ATOM    209  CB  ASP B  26      -8.089 150.626  92.741  1.00 77.74           C  
ATOM    210  CG  ASP B  26      -8.561 151.775  93.616  1.00 77.74           C  
ATOM    211  OD1 ASP B  26      -9.628 151.655  94.256  1.00 77.74           O  
ATOM    212  OD2 ASP B  26      -7.861 152.810  93.664  1.00 77.74           O1-
ATOM    213  N   GLU B  27     -10.716 148.829  94.079  1.00 72.79           N  
ATOM    214  CA  GLU B  27     -12.122 148.437  94.075  1.00 72.79           C  
ATOM    215  C   GLU B  27     -12.984 149.484  93.377  1.00 72.79           C  
ATOM    216  O   GLU B  27     -14.129 149.209  93.009  1.00 72.79           O  
ATOM    217  CB  GLU B  27     -12.621 148.210  95.504  1.00 72.79           C  
ATOM    218  CG  GLU B  27     -11.975 147.022  96.202  1.00 72.79           C  
ATOM    219  CD  GLU B  27     -12.540 146.760  97.588  1.00 72.79           C  
ATOM    220  OE1 GLU B  27     -12.138 145.763  98.229  1.00 72.79           O  
ATOM    221  OE2 GLU B  27     -13.393 147.558  98.037  1.00 72.79           O1-
ATOM    222  N   LYS B  28     -12.456 150.676  93.065  1.00 74.74           N  
ATOM    223  CA  LYS B  28     -13.238 151.729  92.420  1.00 74.74           C  
ATOM    224  C   LYS B  28     -13.442 151.431  90.937  1.00 74.74           C  
ATOM    225  O   LYS B  28     -14.501 151.727  90.379  1.00 74.74           O  
ATOM    226  CB  LYS B  28     -12.554 153.086  92.592  1.00 74.74           C  
ATOM    227  CG  LYS B  28     -12.536 153.592  94.026  1.00 74.74           C  
ATOM    228  CD  LYS B  28     -11.812 154.927  94.139  1.00 74.74           C  
ATOM    229  CE  LYS B  28     -11.610 155.333  95.593  1.00 74.74           C  
ATOM    230  NZ  LYS B  28     -10.817 156.595  95.710  1.00 74.74           N1+
ATOM    231  N   TYR B  29     -12.453 150.734  90.378  1.00 76.65           N  
ATOM    232  CA  TYR B  29     -12.631 150.505  88.949  1.00 76.65           C  
ATOM    233  C   TYR B  29     -12.160 149.110  88.557  1.00 76.65           C  
ATOM    234  O   TYR B  29     -12.216 148.735  87.382  1.00 76.65           O  
ATOM    235  CB  TYR B  29     -11.874 151.559  88.136  1.00 76.65           C  
ATOM    236  CG  TYR B  29     -10.554 151.963  88.746  1.00 76.65           C  
ATOM    237  CD1 TYR B  29     -10.453 153.096  89.550  1.00 76.65           C  
ATOM    238  CD2 TYR B  29      -9.405 151.212  88.521  1.00 76.65           C  
ATOM    239  CE1 TYR B  29      -9.238 153.473  90.113  1.00 76.65           C  
ATOM    240  CE2 TYR B  29      -8.185 151.580  89.079  1.00 76.65           C  
ATOM    241  CZ  TYR B  29      -8.112 152.710  89.872  1.00 76.65           C  
ATOM    242  OH  TYR B  29      -6.907 153.079  90.427  1.00 76.65           O  
ATOM    243  N   ASP B  30     -11.711 148.182  89.529  1.00 80.18           N  
ATOM    244  CA  ASP B  30     -11.244 146.842  89.192  1.00 80.18           C  
ATOM    245  C   ASP B  30     -12.172 145.775  89.769  1.00 80.18           C  
ATOM    246  O   ASP B  30     -12.727 145.951  90.855  1.00 80.18           O  
ATOM    247  CB  ASP B  30      -9.816 146.626  89.697  1.00 80.18           C  
ATOM    248  CG  ASP B  30      -8.810 147.562  89.050  1.00 80.18           C  
ATOM    249  OD1 ASP B  30      -9.050 148.023  87.913  1.00 80.18           O  
ATOM    250  OD2 ASP B  30      -7.768 147.839  89.681  1.00 80.18           O1-
ATOM    251  N   ALA B  31     -12.495 144.808  88.995  1.00 81.21           N  
ATOM    252  CA  ALA B  31     -13.163 143.605  89.484  1.00 81.21           C  
ATOM    253  C   ALA B  31     -12.247 142.390  89.386  1.00 81.21           C  
ATOM    254  O   ALA B  31     -11.385 142.324  88.505  1.00 81.21           O  
ATOM    255  CB  ALA B  31     -14.453 143.358  88.704  1.00 81.21           C  
ATOM    256  N   VAL B  32     -12.259 141.479  90.372  1.00 80.69           N  
ATOM    257  CA  VAL B  32     -11.444 140.269  90.406  1.00 80.69           C  
ATOM    258  C   VAL B  32     -12.309 139.054  90.078  1.00 80.69           C  
ATOM    259  O   VAL B  32     -13.364 138.855  90.682  1.00 80.69           O  
ATOM    260  CB  VAL B  32     -10.760 140.083  91.779  1.00 80.69           C  
ATOM    261  CG1 VAL B  32      -9.852 138.855  91.767  1.00 80.69           C  
ATOM    262  CG2 VAL B  32      -9.969 141.334  92.155  1.00 80.69           C  
ATOM    263  N   HIS B  33     -11.932 138.377  88.944  1.00 83.50           N  
ATOM    264  CA  HIS B  33     -12.634 137.175  88.507  1.00 83.50           C  
ATOM    265  C   HIS B  33     -11.769 135.933  88.694  1.00 83.50           C  
ATOM    266  O   HIS B  33     -10.541 136.010  88.618  1.00 83.50           O  
ATOM    267  CB  HIS B  33     -13.058 137.304  87.043  1.00 83.50           C  
ATOM    268  CG  HIS B  33     -13.940 138.482  86.775  1.00 83.50           C  
ATOM    269  CD2 HIS B  33     -13.670 139.689  86.226  1.00 83.50           C  
ATOM    270  ND1 HIS B  33     -15.283 138.492  87.089  1.00 83.50           N  
ATOM    271  CE1 HIS B  33     -15.801 139.659  86.742  1.00 83.50           C  
ATOM    272  NE2 HIS B  33     -14.843 140.403  86.215  1.00 83.50           N  
ATOM    273  N   VAL B  34     -12.304 134.702  89.054  1.00 80.76           N  
ATOM    274  CA  VAL B  34     -11.621 133.431  89.274  1.00 80.76           C  
ATOM    275  C   VAL B  34     -12.088 132.408  88.241  1.00 80.76           C  
ATOM    276  O   VAL B  34     -13.292 132.215  88.050  1.00 80.76           O  
ATOM    277  CB  VAL B  34     -11.864 132.896  90.702  1.00 80.76           C  
ATOM    278  CG1 VAL B  34     -10.999 131.666  90.973  1.00 80.76           C  
ATOM    279  CG2 VAL B  34     -11.587 133.987  91.735  1.00 80.76           C  
ATOM    280  N   PHE B  35     -11.112 131.761  87.514  1.00 80.18           N  
ATOM    281  CA  PHE B  35     -11.390 130.752  86.499  1.00 80.18           C  
ATOM    282  C   PHE B  35     -10.694 129.439  86.836  1.00 80.18           C  
ATOM    283  O   PHE B  35      -9.571 129.439  87.347  1.00 80.18           O  
ATOM    284  CB  PHE B  35     -10.947 131.241  85.117  1.00 80.18           C  
ATOM    285  CG  PHE B  35     -11.665 132.480  84.653  1.00 80.18           C  
ATOM    286  CD1 PHE B  35     -12.823 132.386  83.892  1.00 80.18           C  
ATOM    287  CD2 PHE B  35     -11.179 133.740  84.979  1.00 80.18           C  
ATOM    288  CE1 PHE B  35     -13.489 133.531  83.462  1.00 80.18           C  
ATOM    289  CE2 PHE B  35     -11.839 134.890  84.552  1.00 80.18           C  
ATOM    290  CZ  PHE B  35     -12.993 134.783  83.794  1.00 80.18           C  
ATOM    291  N   LEU B  36     -11.295 128.233  86.622  1.00 78.83           N  
ATOM    292  CA  LEU B  36     -10.748 126.883  86.698  1.00 78.83           C  
ATOM    293  C   LEU B  36     -10.730 126.226  85.321  1.00 78.83           C  
ATOM    294  O   LEU B  36     -11.783 126.028  84.710  1.00 78.83           O  
ATOM    295  CB  LEU B  36     -11.560 126.028  87.673  1.00 78.83           C  
ATOM    296  CG  LEU B  36     -11.119 124.571  87.828  1.00 78.83           C  
ATOM    297  CD1 LEU B  36      -9.710 124.503  88.408  1.00 78.83           C  
ATOM    298  CD2 LEU B  36     -12.102 123.805  88.707  1.00 78.83           C  
ATOM    299  N   ASN B  37      -9.589 125.844  84.804  1.00 76.76           N  
ATOM    300  CA  ASN B  37      -9.353 125.280  83.480  1.00 76.76           C  
ATOM    301  C   ASN B  37     -10.071 126.078  82.395  1.00 76.76           C  
ATOM    302  O   ASN B  37     -10.750 125.503  81.543  1.00 76.76           O  
ATOM    303  CB  ASN B  37      -9.787 123.813  83.435  1.00 76.76           C  
ATOM    304  CG  ASN B  37      -8.994 122.940  84.388  1.00 76.76           C  
ATOM    305  ND2 ASN B  37      -9.612 121.865  84.861  1.00 76.76           N  
ATOM    306  OD1 ASN B  37      -7.836 123.230  84.697  1.00 76.76           O  
ATOM    307  N   ASP B  38     -10.072 127.555  82.465  1.00 73.41           N  
ATOM    308  CA  ASP B  38     -10.516 128.581  81.527  1.00 73.41           C  
ATOM    309  C   ASP B  38     -12.037 128.720  81.543  1.00 73.41           C  
ATOM    310  O   ASP B  38     -12.628 129.236  80.593  1.00 73.41           O  
ATOM    311  CB  ASP B  38     -10.034 128.259  80.111  1.00 73.41           C  
ATOM    312  CG  ASP B  38      -8.540 128.469  79.931  1.00 73.41           C  
ATOM    313  OD1 ASP B  38      -7.968 129.372  80.581  1.00 73.41           O  
ATOM    314  OD2 ASP B  38      -7.929 127.728  79.132  1.00 73.41           O1-
ATOM    315  N   VAL B  39     -12.612 128.155  82.648  1.00 77.52           N  
ATOM    316  CA  VAL B  39     -14.039 128.333  82.900  1.00 77.52           C  
ATOM    317  C   VAL B  39     -14.242 129.069  84.223  1.00 77.52           C  
ATOM    318  O   VAL B  39     -13.571 128.772  85.215  1.00 77.52           O  
ATOM    319  CB  VAL B  39     -14.785 126.981  82.921  1.00 77.52           C  
ATOM    320  CG1 VAL B  39     -16.289 127.196  83.089  1.00 77.52           C  
ATOM    321  CG2 VAL B  39     -14.494 126.191  81.647  1.00 77.52           C  
ATOM    322  N   ALA B  40     -15.076 130.127  84.267  1.00 78.76           N  
ATOM    323  CA  ALA B  40     -15.373 130.858  85.496  1.00 78.76           C  
ATOM    324  C   ALA B  40     -15.852 129.911  86.594  1.00 78.76           C  
ATOM    325  O   ALA B  40     -16.745 129.092  86.370  1.00 78.76           O  
ATOM    326  CB  ALA B  40     -16.421 131.937  85.234  1.00 78.76           C  
ATOM    327  N   VAL B  41     -15.269 129.918  87.740  1.00 79.10           N  
ATOM    328  CA  VAL B  41     -15.561 128.963  88.805  1.00 79.10           C  
ATOM    329  C   VAL B  41     -17.025 129.085  89.220  1.00 79.10           C  
ATOM    330  O   VAL B  41     -17.633 128.111  89.670  1.00 79.10           O  
ATOM    331  CB  VAL B  41     -14.640 129.177  90.027  1.00 79.10           C  
ATOM    332  CG1 VAL B  41     -13.205 128.769  89.700  1.00 79.10           C  
ATOM    333  CG2 VAL B  41     -14.694 130.632  90.486  1.00 79.10           C  
ATOM    334  N   GLU B  42     -17.694 130.288  89.084  1.00 79.05           N  
ATOM    335  CA  GLU B  42     -19.103 130.435  89.436  1.00 79.05           C  
ATOM    336  C   GLU B  42     -19.994 129.617  88.506  1.00 79.05           C  
ATOM    337  O   GLU B  42     -21.039 129.115  88.922  1.00 79.05           O  
ATOM    338  CB  GLU B  42     -19.516 131.908  89.399  1.00 79.05           C  
ATOM    339  CG  GLU B  42     -18.833 132.766  90.454  1.00 79.05           C  
ATOM    340  CD  GLU B  42     -17.528 133.382  89.974  1.00 79.05           C  
ATOM    341  OE1 GLU B  42     -16.943 134.213  90.706  1.00 79.05           O  
ATOM    342  OE2 GLU B  42     -17.088 133.031  88.857  1.00 79.05           O1-
ATOM    343  N   ASP B  43     -19.520 129.373  87.227  1.00 74.51           N  
ATOM    344  CA  ASP B  43     -20.287 128.563  86.285  1.00 74.51           C  
ATOM    345  C   ASP B  43     -20.089 127.073  86.554  1.00 74.51           C  
ATOM    346  O   ASP B  43     -20.836 126.239  86.037  1.00 74.51           O  
ATOM    347  CB  ASP B  43     -19.889 128.895  84.845  1.00 74.51           C  
ATOM    348  CG  ASP B  43     -20.293 130.298  84.426  1.00 74.51           C  
ATOM    349  OD1 ASP B  43     -21.182 130.893  85.070  1.00 74.51           O  
ATOM    350  OD2 ASP B  43     -19.717 130.811  83.442  1.00 74.51           O1-
ATOM    351  N   LEU B  44     -19.072 126.735  87.242  1.00 76.31           N  
ATOM    352  CA  LEU B  44     -18.803 125.346  87.597  1.00 76.31           C  
ATOM    353  C   LEU B  44     -19.341 125.027  88.988  1.00 76.31           C  
ATOM    354  O   LEU B  44     -19.085 123.947  89.525  1.00 76.31           O  
ATOM    355  CB  LEU B  44     -17.301 125.059  87.540  1.00 76.31           C  
ATOM    356  CG  LEU B  44     -16.641 125.171  86.164  1.00 76.31           C  
ATOM    357  CD1 LEU B  44     -15.123 125.116  86.297  1.00 76.31           C  
ATOM    358  CD2 LEU B  44     -17.141 124.065  85.240  1.00 76.31           C  
ATOM    359  N   GLY B  45     -20.112 126.020  89.583  1.00 77.50           N  
ATOM    360  CA  GLY B  45     -20.796 125.797  90.847  1.00 77.50           C  
ATOM    361  C   GLY B  45     -19.970 126.205  92.052  1.00 77.50           C  
ATOM    362  O   GLY B  45     -20.369 125.964  93.193  1.00 77.50           O  
ATOM    363  N   TYR B  46     -18.894 126.757  91.816  1.00 78.71           N  
ATOM    364  CA  TYR B  46     -18.129 127.218  92.969  1.00 78.71           C  
ATOM    365  C   TYR B  46     -18.588 128.603  93.409  1.00 78.71           C  
ATOM    366  O   TYR B  46     -19.105 129.378  92.601  1.00 78.71           O  
ATOM    367  CB  TYR B  46     -16.632 127.242  92.646  1.00 78.71           C  
ATOM    368  CG  TYR B  46     -16.041 125.875  92.401  1.00 78.71           C  
ATOM    369  CD1 TYR B  46     -15.483 125.140  93.444  1.00 78.71           C  
ATOM    370  CD2 TYR B  46     -16.039 125.317  91.127  1.00 78.71           C  
ATOM    371  CE1 TYR B  46     -14.936 123.881  93.223  1.00 78.71           C  
ATOM    372  CE2 TYR B  46     -15.494 124.058  90.896  1.00 78.71           C  
ATOM    373  CZ  TYR B  46     -14.946 123.348  91.948  1.00 78.71           C  
ATOM    374  OH  TYR B  46     -14.406 122.102  91.723  1.00 78.71           O  
ATOM    375  N   THR B  47     -18.582 128.838  94.685  1.00 80.84           N  
ATOM    376  CA  THR B  47     -18.817 130.173  95.222  1.00 80.84           C  
ATOM    377  C   THR B  47     -17.496 130.862  95.555  1.00 80.84           C  
ATOM    378  O   THR B  47     -16.590 130.241  96.114  1.00 80.84           O  
ATOM    379  CB  THR B  47     -19.704 130.122  96.478  1.00 80.84           C  
ATOM    380  CG2 THR B  47     -21.183 130.085  96.107  1.00 80.84           C  
ATOM    381  OG1 THR B  47     -19.384 128.949  97.235  1.00 80.84           O  
ATOM    382  N   VAL B  48     -17.251 132.212  95.127  1.00 77.84           N  
ATOM    383  CA  VAL B  48     -16.022 132.960  95.367  1.00 77.84           C  
ATOM    384  C   VAL B  48     -16.277 134.054  96.401  1.00 77.84           C  
ATOM    385  O   VAL B  48     -17.224 134.833  96.270  1.00 77.84           O  
ATOM    386  CB  VAL B  48     -15.469 133.578  94.063  1.00 77.84           C  
ATOM    387  CG1 VAL B  48     -14.164 134.325  94.331  1.00 77.84           C  
ATOM    388  CG2 VAL B  48     -15.260 132.493  93.008  1.00 77.84           C  
ATOM    389  N   SER B  49     -15.724 133.933  97.575  1.00 79.57           N  
ATOM    390  CA  SER B  49     -15.819 134.996  98.570  1.00 79.57           C  
ATOM    391  C   SER B  49     -14.449 135.601  98.866  1.00 79.57           C  
ATOM    392  O   SER B  49     -13.433 134.904  98.811  1.00 79.57           O  
ATOM    393  CB  SER B  49     -16.442 134.467  99.863  1.00 79.57           C  
ATOM    394  OG  SER B  49     -15.707 133.361 100.359  1.00 79.57           O  
ATOM    395  N   GLN B  50     -14.221 136.965  98.882  1.00 73.03           N  
ATOM    396  CA  GLN B  50     -12.985 137.650  99.247  1.00 73.03           C  
ATOM    397  C   GLN B  50     -12.785 137.656 100.760  1.00 73.03           C  
ATOM    398  O   GLN B  50     -13.614 138.191 101.499  1.00 73.03           O  
ATOM    399  CB  GLN B  50     -12.988 139.083  98.713  1.00 73.03           C  
ATOM    400  CG  GLN B  50     -11.602 139.616  98.375  1.00 73.03           C  
ATOM    401  CD  GLN B  50     -11.646 140.934  97.624  1.00 73.03           C  
ATOM    402  NE2 GLN B  50     -10.479 141.439  97.244  1.00 73.03           N  
ATOM    403  OE1 GLN B  50     -12.722 141.491  97.385  1.00 73.03           O  
ATOM    404  N   VAL B  51     -11.913 137.012 101.450  1.00 77.22           N  
ATOM    405  CA  VAL B  51     -11.622 136.947 102.878  1.00 77.22           C  
ATOM    406  C   VAL B  51     -10.923 138.229 103.322  1.00 77.22           C  
ATOM    407  O   VAL B  51     -11.239 138.783 104.378  1.00 77.22           O  
ATOM    408  CB  VAL B  51     -10.750 135.718 103.224  1.00 77.22           C  
ATOM    409  CG1 VAL B  51     -10.760 135.456 104.730  1.00 77.22           C  
ATOM    410  CG2 VAL B  51     -11.238 134.488 102.462  1.00 77.22           C  
ATOM    411  N   ASN B  52      -9.889 138.825 102.587  1.00 78.46           N  
ATOM    412  CA  ASN B  52      -9.238 140.119 102.757  1.00 78.46           C  
ATOM    413  C   ASN B  52      -8.710 140.659 101.430  1.00 78.46           C  
ATOM    414  O   ASN B  52      -8.977 140.087 100.372  1.00 78.46           O  
ATOM    415  CB  ASN B  52      -8.104 140.022 103.779  1.00 78.46           C  
ATOM    416  CG  ASN B  52      -7.073 138.973 103.409  1.00 78.46           C  
ATOM    417  ND2 ASN B  52      -6.540 138.287 104.412  1.00 78.46           N  
ATOM    418  OD1 ASN B  52      -6.759 138.783 102.231  1.00 78.46           O  
ATOM    419  N   ALA B  53      -7.897 141.786 101.439  1.00 72.50           N  
ATOM    420  CA  ALA B  53      -7.509 142.542 100.250  1.00 72.50           C  
ATOM    421  C   ALA B  53      -6.621 141.705  99.335  1.00 72.50           C  
ATOM    422  O   ALA B  53      -6.572 141.936  98.125  1.00 72.50           O  
ATOM    423  CB  ALA B  53      -6.793 143.829 100.648  1.00 72.50           C  
ATOM    424  N   VAL B  54      -6.083 140.639  99.795  1.00 77.78           N  
ATOM    425  CA  VAL B  54      -5.103 139.946  98.965  1.00 77.78           C  
ATOM    426  C   VAL B  54      -5.424 138.454  98.922  1.00 77.78           C  
ATOM    427  O   VAL B  54      -4.617 137.653  98.447  1.00 77.78           O  
ATOM    428  CB  VAL B  54      -3.664 140.168  99.482  1.00 77.78           C  
ATOM    429  CG1 VAL B  54      -3.183 141.580  99.154  1.00 77.78           C  
ATOM    430  CG2 VAL B  54      -3.593 139.912 100.987  1.00 77.78           C  
ATOM    431  N   THR B  55      -6.628 137.967  99.457  1.00 80.29           N  
ATOM    432  CA  THR B  55      -6.926 136.539  99.481  1.00 80.29           C  
ATOM    433  C   THR B  55      -8.370 136.282  99.059  1.00 80.29           C  
ATOM    434  O   THR B  55      -9.288 136.960  99.525  1.00 80.29           O  
ATOM    435  CB  THR B  55      -6.682 135.940 100.878  1.00 80.29           C  
ATOM    436  CG2 THR B  55      -6.551 134.422 100.811  1.00 80.29           C  
ATOM    437  OG1 THR B  55      -5.476 136.489 101.423  1.00 80.29           O  
ATOM    438  N   LEU B  56      -8.655 135.342  98.049  1.00 82.25           N  
ATOM    439  CA  LEU B  56      -9.983 134.885  97.652  1.00 82.25           C  
ATOM    440  C   LEU B  56     -10.218 133.446  98.099  1.00 82.25           C  
ATOM    441  O   LEU B  56      -9.288 132.637  98.116  1.00 82.25           O  
ATOM    442  CB  LEU B  56     -10.156 134.994  96.134  1.00 82.25           C  
ATOM    443  CG  LEU B  56     -10.427 136.394  95.582  1.00 82.25           C  
ATOM    444  CD1 LEU B  56      -9.939 136.499  94.141  1.00 82.25           C  
ATOM    445  CD2 LEU B  56     -11.912 136.728  95.675  1.00 82.25           C  
ATOM    446  N   LYS B  57     -11.357 133.095  98.574  1.00 81.02           N  
ATOM    447  CA  LYS B  57     -11.816 131.757  98.932  1.00 81.02           C  
ATOM    448  C   LYS B  57     -12.808 131.222  97.903  1.00 81.02           C  
ATOM    449  O   LYS B  57     -13.747 131.923  97.517  1.00 81.02           O  
ATOM    450  CB  LYS B  57     -12.455 131.761 100.322  1.00 81.02           C  
ATOM    451  CG  LYS B  57     -12.653 130.374 100.916  1.00 81.02           C  
ATOM    452  CD  LYS B  57     -13.141 130.449 102.358  1.00 81.02           C  
ATOM    453  CE  LYS B  57     -13.288 129.063 102.971  1.00 81.02           C  
ATOM    454  NZ  LYS B  57     -13.706 129.133 104.403  1.00 81.02           N1+
ATOM    455  N   VAL B  58     -12.536 130.048  97.270  1.00 81.34           N  
ATOM    456  CA  VAL B  58     -13.426 129.348  96.348  1.00 81.34           C  
ATOM    457  C   VAL B  58     -13.935 128.063  96.997  1.00 81.34           C  
ATOM    458  O   VAL B  58     -13.143 127.203  97.389  1.00 81.34           O  
ATOM    459  CB  VAL B  58     -12.721 129.027  95.012  1.00 81.34           C  
ATOM    460  CG1 VAL B  58     -13.698 128.392  94.024  1.00 81.34           C  
ATOM    461  CG2 VAL B  58     -12.103 130.292  94.418  1.00 81.34           C  
ATOM    462  N   GLU B  59     -15.219 128.000  97.325  1.00 79.55           N  
ATOM    463  CA  GLU B  59     -15.846 126.833  97.937  1.00 79.55           C  
ATOM    464  C   GLU B  59     -16.801 126.147  96.965  1.00 79.55           C  
ATOM    465  O   GLU B  59     -17.568 126.812  96.266  1.00 79.55           O  
ATOM    466  CB  GLU B  59     -16.591 127.229  99.214  1.00 79.55           C  
ATOM    467  CG  GLU B  59     -15.675 127.598 100.372  1.00 79.55           C  
ATOM    468  CD  GLU B  59     -16.428 127.960 101.642  1.00 79.55           C  
ATOM    469  OE1 GLU B  59     -15.974 127.583 102.746  1.00 79.55           O  
ATOM    470  OE2 GLU B  59     -17.481 128.626 101.532  1.00 79.55           O1-
ATOM    471  N   PRO B  60     -16.796 124.878  97.045  1.00 81.57           N  
ATOM    472  CA  PRO B  60     -15.884 123.960  97.729  1.00 81.57           C  
ATOM    473  C   PRO B  60     -14.475 123.982  97.142  1.00 81.57           C  
ATOM    474  O   PRO B  60     -14.256 124.558  96.073  1.00 81.57           O  
ATOM    475  CB  PRO B  60     -16.540 122.592  97.523  1.00 81.57           C  
ATOM    476  CG  PRO B  60     -17.513 122.799  96.408  1.00 81.57           C  
ATOM    477  CD  PRO B  60     -17.727 124.275  96.230  1.00 81.57           C  
ATOM    478  N   ALA B  61     -13.528 123.366  97.719  1.00 81.54           N  
ATOM    479  CA  ALA B  61     -12.119 123.343  97.337  1.00 81.54           C  
ATOM    480  C   ALA B  61     -11.939 122.765  95.936  1.00 81.54           C  
ATOM    481  O   ALA B  61     -12.584 121.777  95.579  1.00 81.54           O  
ATOM    482  CB  ALA B  61     -11.305 122.540  98.348  1.00 81.54           C  
ATOM    483  N   ILE B  62     -11.211 123.433  95.076  1.00 80.74           N  
ATOM    484  CA  ILE B  62     -10.917 122.961  93.727  1.00 80.74           C  
ATOM    485  C   ILE B  62      -9.966 121.768  93.794  1.00 80.74           C  
ATOM    486  O   ILE B  62      -8.840 121.891  94.281  1.00 80.74           O  
ATOM    487  CB  ILE B  62     -10.309 124.083  92.857  1.00 80.74           C  
ATOM    488  CG1 ILE B  62     -11.307 125.235  92.694  1.00 80.74           C  
ATOM    489  CG2 ILE B  62      -9.878 123.536  91.492  1.00 80.74           C  
ATOM    490  CD1 ILE B  62     -10.785 126.395  91.856  1.00 80.74           C  
ATOM    491  N   PRO B  63     -10.375 120.647  93.582  1.00 82.22           N  
ATOM    492  CA  PRO B  63      -9.563 119.436  93.725  1.00 82.22           C  
ATOM    493  C   PRO B  63      -8.367 119.413  92.777  1.00 82.22           C  
ATOM    494  O   PRO B  63      -7.281 118.967  93.158  1.00 82.22           O  
ATOM    495  CB  PRO B  63     -10.546 118.311  93.390  1.00 82.22           C  
ATOM    496  CG  PRO B  63     -11.750 119.007  92.840  1.00 82.22           C  
ATOM    497  CD  PRO B  63     -11.596 120.482  93.073  1.00 82.22           C  
ATOM    498  N   GLU B  64      -8.447 119.667  91.540  1.00 79.03           N  
ATOM    499  CA  GLU B  64      -7.350 119.689  90.578  1.00 79.03           C  
ATOM    500  C   GLU B  64      -7.656 120.625  89.413  1.00 79.03           C  
ATOM    501  O   GLU B  64      -8.816 120.962  89.169  1.00 79.03           O  
ATOM    502  CB  GLU B  64      -7.062 118.278  90.056  1.00 79.03           C  
ATOM    503  CG  GLU B  64      -8.173 117.705  89.189  1.00 79.03           C  
ATOM    504  CD  GLU B  64      -7.868 116.308  88.670  1.00 79.03           C  
ATOM    505  OE1 GLU B  64      -8.620 115.806  87.804  1.00 79.03           O  
ATOM    506  OE2 GLU B  64      -6.872 115.712  89.135  1.00 79.03           O1-
ATOM    507  N   GLY B  65      -6.762 121.220  88.831  1.00 76.06           N  
ATOM    508  CA  GLY B  65      -6.900 122.066  87.656  1.00 76.06           C  
ATOM    509  C   GLY B  65      -6.109 123.356  87.754  1.00 76.06           C  
ATOM    510  O   GLY B  65      -5.393 123.579  88.732  1.00 76.06           O  
ATOM    511  N   THR B  66      -6.052 124.009  86.791  1.00 78.75           N  
ATOM    512  CA  THR B  66      -5.378 125.303  86.815  1.00 78.75           C  
ATOM    513  C   THR B  66      -6.361 126.419  87.158  1.00 78.75           C  
ATOM    514  O   THR B  66      -7.326 126.651  86.426  1.00 78.75           O  
ATOM    515  CB  THR B  66      -4.703 125.608  85.466  1.00 78.75           C  
ATOM    516  CG2 THR B  66      -3.855 126.872  85.547  1.00 78.75           C  
ATOM    517  OG1 THR B  66      -3.864 124.505  85.099  1.00 78.75           O  
ATOM    518  N   VAL B  67      -6.254 127.006  88.451  1.00 80.03           N  
ATOM    519  CA  VAL B  67      -7.083 128.126  88.886  1.00 80.03           C  
ATOM    520  C   VAL B  67      -6.424 129.443  88.483  1.00 80.03           C  
ATOM    521  O   VAL B  67      -5.259 129.686  88.805  1.00 80.03           O  
ATOM    522  CB  VAL B  67      -7.324 128.095  90.412  1.00 80.03           C  
ATOM    523  CG1 VAL B  67      -8.109 129.326  90.860  1.00 80.03           C  
ATOM    524  CG2 VAL B  67      -8.057 126.816  90.811  1.00 80.03           C  
ATOM    525  N   ARG B  68      -7.099 130.321  87.725  1.00 80.99           N  
ATOM    526  CA  ARG B  68      -6.630 131.644  87.327  1.00 80.99           C  
ATOM    527  C   ARG B  68      -7.484 132.739  87.958  1.00 80.99           C  
ATOM    528  O   ARG B  68      -8.711 132.714  87.855  1.00 80.99           O  
ATOM    529  CB  ARG B  68      -6.641 131.783  85.804  1.00 80.99           C  
ATOM    530  CG  ARG B  68      -6.083 133.106  85.302  1.00 80.99           C  
ATOM    531  CD  ARG B  68      -6.059 133.166  83.781  1.00 80.99           C  
ATOM    532  NE  ARG B  68      -7.407 133.218  83.222  1.00 80.99           N  
ATOM    533  CZ  ARG B  68      -7.816 132.524  82.163  1.00 80.99           C  
ATOM    534  NH1 ARG B  68      -6.985 131.707  81.525  1.00 80.99           N1+
ATOM    535  NH2 ARG B  68      -9.065 132.647  81.739  1.00 80.99           N  
ATOM    536  N   ILE B  69      -6.915 133.660  88.817  1.00 80.77           N  
ATOM    537  CA  ILE B  69      -7.532 134.869  89.352  1.00 80.77           C  
ATOM    538  C   ILE B  69      -7.087 136.079  88.535  1.00 80.77           C  
ATOM    539  O   ILE B  69      -5.888 136.328  88.384  1.00 80.77           O  
ATOM    540  CB  ILE B  69      -7.180 135.070  90.842  1.00 80.77           C  
ATOM    541  CG1 ILE B  69      -7.499 133.801  91.643  1.00 80.77           C  
ATOM    542  CG2 ILE B  69      -7.925 136.280  91.415  1.00 80.77           C  
ATOM    543  CD1 ILE B  69      -7.015 133.841  93.085  1.00 80.77           C  
ATOM    544  N   GLU B  70      -8.037 136.788  87.915  1.00 81.33           N  
ATOM    545  CA  GLU B  70      -7.659 137.858  86.996  1.00 81.33           C  
ATOM    546  C   GLU B  70      -8.427 139.140  87.297  1.00 81.33           C  
ATOM    547  O   GLU B  70      -9.571 139.092  87.754  1.00 81.33           O  
ATOM    548  CB  GLU B  70      -7.896 137.429  85.546  1.00 81.33           C  
ATOM    549  CG  GLU B  70      -9.015 138.194  84.854  1.00 81.33           C  
ATOM    550  CD  GLU B  70      -9.253 137.744  83.421  1.00 81.33           C  
ATOM    551  OE1 GLU B  70     -10.125 138.327  82.738  1.00 81.33           O  
ATOM    552  OE2 GLU B  70      -8.562 136.800  82.978  1.00 81.33           O1-
ATOM    553  N   ARG B  71      -7.792 140.365  87.204  1.00 80.93           N  
ATOM    554  CA  ARG B  71      -8.360 141.703  87.339  1.00 80.93           C  
ATOM    555  C   ARG B  71      -9.061 142.134  86.055  1.00 80.93           C  
ATOM    556  O   ARG B  71      -8.590 141.837  84.956  1.00 80.93           O  
ATOM    557  CB  ARG B  71      -7.273 142.714  87.709  1.00 80.93           C  
ATOM    558  CG  ARG B  71      -7.797 144.120  87.954  1.00 80.93           C  
ATOM    559  CD  ARG B  71      -6.668 145.103  88.231  1.00 80.93           C  
ATOM    560  NE  ARG B  71      -5.829 145.306  87.054  1.00 80.93           N  
ATOM    561  CZ  ARG B  71      -4.524 145.562  87.088  1.00 80.93           C  
ATOM    562  NH1 ARG B  71      -3.880 145.652  88.246  1.00 80.93           N1+
ATOM    563  NH2 ARG B  71      -3.857 145.730  85.956  1.00 80.93           N  
ATOM    564  N   GLU B  72     -10.269 142.666  86.162  1.00 79.02           N  
ATOM    565  CA  GLU B  72     -10.960 143.386  85.096  1.00 79.02           C  
ATOM    566  C   GLU B  72     -11.162 144.854  85.463  1.00 79.02           C  
ATOM    567  O   GLU B  72     -11.836 145.166  86.446  1.00 79.02           O  
ATOM    568  CB  GLU B  72     -12.309 142.730  84.791  1.00 79.02           C  
ATOM    569  CG  GLU B  72     -13.045 143.356  83.616  1.00 79.02           C  
ATOM    570  CD  GLU B  72     -14.434 142.775  83.400  1.00 79.02           C  
ATOM    571  OE1 GLU B  72     -15.028 143.009  82.323  1.00 79.02           O  
ATOM    572  OE2 GLU B  72     -14.930 142.080  84.313  1.00 79.02           O1-
ATOM    573  N   THR B  73     -10.482 145.779  84.826  1.00 80.29           N  
ATOM    574  CA  THR B  73     -10.582 147.218  85.043  1.00 80.29           C  
ATOM    575  C   THR B  73     -11.626 147.833  84.114  1.00 80.29           C  
ATOM    576  O   THR B  73     -11.613 147.583  82.906  1.00 80.29           O  
ATOM    577  CB  THR B  73      -9.225 147.912  84.826  1.00 80.29           C  
ATOM    578  CG2 THR B  73      -9.281 149.375  85.252  1.00 80.29           C  
ATOM    579  OG1 THR B  73      -8.223 147.239  85.598  1.00 80.29           O  
ATOM    580  N   ASP B  74     -12.583 148.576  84.603  1.00 78.59           N  
ATOM    581  CA  ASP B  74     -13.643 149.231  83.844  1.00 78.59           C  
ATOM    582  C   ASP B  74     -13.104 150.431  83.070  1.00 78.59           C  
ATOM    583  O   ASP B  74     -12.650 151.409  83.667  1.00 78.59           O  
ATOM    584  CB  ASP B  74     -14.775 149.671  84.774  1.00 78.59           C  
ATOM    585  CG  ASP B  74     -16.027 150.095  84.025  1.00 78.59           C  
ATOM    586  OD1 ASP B  74     -16.083 149.929  82.787  1.00 78.59           O  
ATOM    587  OD2 ASP B  74     -16.964 150.603  84.678  1.00 78.59           O1-
ATOM    588  N   ILE B  75     -12.957 150.376  81.822  1.00 75.38           N  
ATOM    589  CA  ILE B  75     -12.515 151.520  81.031  1.00 75.38           C  
ATOM    590  C   ILE B  75     -13.660 152.008  80.146  1.00 75.38           C  
ATOM    591  O   ILE B  75     -13.427 152.596  79.087  1.00 75.38           O  
ATOM    592  CB  ILE B  75     -11.283 151.168  80.168  1.00 75.38           C  
ATOM    593  CG1 ILE B  75     -11.576 149.944  79.292  1.00 75.38           C  
ATOM    594  CG2 ILE B  75     -10.056 150.928  81.052  1.00 75.38           C  
ATOM    595  CD1 ILE B  75     -10.666 149.819  78.079  1.00 75.38           C  
ATOM    596  N   ASP B  76     -14.965 151.726  80.461  1.00 74.09           N  
ATOM    597  CA  ASP B  76     -16.108 152.341  79.795  1.00 74.09           C  
ATOM    598  C   ASP B  76     -16.174 153.838  80.088  1.00 74.09           C  
ATOM    599  O   ASP B  76     -16.632 154.621  79.252  1.00 74.09           O  
ATOM    600  CB  ASP B  76     -17.410 151.664  80.227  1.00 74.09           C  
ATOM    601  CG  ASP B  76     -17.586 150.279  79.628  1.00 74.09           C  
ATOM    602  OD1 ASP B  76     -16.847 149.926  78.683  1.00 74.09           O  
ATOM    603  OD2 ASP B  76     -18.473 149.537  80.101  1.00 74.09           O1-
ATOM    604  N   LYS B  77     -15.660 154.317  81.400  1.00 75.47           N  
ATOM    605  CA  LYS B  77     -15.573 155.712  81.819  1.00 75.47           C  
ATOM    606  C   LYS B  77     -14.421 155.921  82.798  1.00 75.47           C  
ATOM    607  O   LYS B  77     -14.087 155.022  83.573  1.00 75.47           O  
ATOM    608  CB  LYS B  77     -16.889 156.165  82.454  1.00 75.47           C  
ATOM    609  CG  LYS B  77     -17.263 155.400  83.715  1.00 75.47           C  
ATOM    610  CD  LYS B  77     -18.566 155.915  84.314  1.00 75.47           C  
ATOM    611  CE  LYS B  77     -18.912 155.188  85.608  1.00 75.47           C  
ATOM    612  NZ  LYS B  77     -20.184 155.695  86.204  1.00 75.47           N1+
ATOM    613  N   MET B  78     -13.669 156.961  82.689  1.00 76.03           N  
ATOM    614  CA  MET B  78     -12.703 157.321  83.722  1.00 76.03           C  
ATOM    615  C   MET B  78     -13.402 157.602  85.048  1.00 76.03           C  
ATOM    616  O   MET B  78     -14.506 158.149  85.069  1.00 76.03           O  
ATOM    617  CB  MET B  78     -11.885 158.542  83.293  1.00 76.03           C  
ATOM    618  CG  MET B  78     -11.020 158.300  82.067  1.00 76.03           C  
ATOM    619  SD  MET B  78      -9.891 156.869  82.275  1.00 76.03           S  
ATOM    620  CE  MET B  78      -8.803 157.506  83.580  1.00 76.03           C  
ATOM    621  N   LYS B  79     -13.014 157.245  86.195  1.00 79.19           N  
ATOM    622  CA  LYS B  79     -13.639 157.429  87.502  1.00 79.19           C  
ATOM    623  C   LYS B  79     -13.790 158.910  87.835  1.00 79.19           C  
ATOM    624  O   LYS B  79     -14.843 159.339  88.313  1.00 79.19           O  
ATOM    625  CB  LYS B  79     -12.824 156.727  88.589  1.00 79.19           C  
ATOM    626  CG  LYS B  79     -13.408 156.865  89.988  1.00 79.19           C  
ATOM    627  CD  LYS B  79     -14.742 156.138  90.110  1.00 79.19           C  
ATOM    628  CE  LYS B  79     -15.299 156.225  91.525  1.00 79.19           C  
ATOM    629  NZ  LYS B  79     -16.546 155.419  91.679  1.00 79.19           N1+
ATOM    630  N   TYR B  80     -12.746 159.849  87.462  1.00 78.76           N  
ATOM    631  CA  TYR B  80     -12.847 161.276  87.748  1.00 78.76           C  
ATOM    632  C   TYR B  80     -12.863 162.090  86.459  1.00 78.76           C  
ATOM    633  O   TYR B  80     -12.020 161.892  85.581  1.00 78.76           O  
ATOM    634  CB  TYR B  80     -11.686 161.730  88.637  1.00 78.76           C  
ATOM    635  CG  TYR B  80     -11.611 161.000  89.956  1.00 78.76           C  
ATOM    636  CD1 TYR B  80     -12.478 161.317  91.000  1.00 78.76           C  
ATOM    637  CD2 TYR B  80     -10.673 159.994  90.163  1.00 78.76           C  
ATOM    638  CE1 TYR B  80     -12.411 160.649  92.218  1.00 78.76           C  
ATOM    639  CE2 TYR B  80     -10.599 159.319  91.377  1.00 78.76           C  
ATOM    640  CZ  TYR B  80     -11.470 159.652  92.397  1.00 78.76           C  
ATOM    641  OH  TYR B  80     -11.399 158.988  93.600  1.00 78.76           O  
ATOM    642  N   ILE B  81     -13.948 162.894  86.180  1.00 74.15           N  
ATOM    643  CA  ILE B  81     -14.158 163.827  85.078  1.00 74.15           C  
ATOM    644  C   ILE B  81     -14.050 165.262  85.588  1.00 74.15           C  
ATOM    645  O   ILE B  81     -14.657 165.613  86.603  1.00 74.15           O  
ATOM    646  CB  ILE B  81     -15.527 163.601  84.399  1.00 74.15           C  
ATOM    647  CG1 ILE B  81     -15.656 162.149  83.925  1.00 74.15           C  
ATOM    648  CG2 ILE B  81     -15.720 164.576  83.234  1.00 74.15           C  
ATOM    649  CD1 ILE B  81     -16.898 161.878  83.088  1.00 74.15           C  
ATOM    650  N   PHE B  82     -13.087 165.990  85.215  1.00 69.74           N  
ATOM    651  CA  PHE B  82     -12.878 167.356  85.679  1.00 69.74           C  
ATOM    652  C   PHE B  82     -13.765 168.330  84.915  1.00 69.74           C  
ATOM    653  O   PHE B  82     -13.391 168.810  83.843  1.00 69.74           O  
ATOM    654  CB  PHE B  82     -11.406 167.756  85.527  1.00 69.74           C  
ATOM    655  CG  PHE B  82     -10.445 166.792  86.167  1.00 69.74           C  
ATOM    656  CD1 PHE B  82     -10.280 166.766  87.547  1.00 69.74           C  
ATOM    657  CD2 PHE B  82      -9.706 165.910  85.389  1.00 69.74           C  
ATOM    658  CE1 PHE B  82      -9.390 165.874  88.142  1.00 69.74           C  
ATOM    659  CE2 PHE B  82      -8.816 165.017  85.977  1.00 69.74           C  
ATOM    660  CZ  PHE B  82      -8.659 165.001  87.354  1.00 69.74           C  
ATOM    661  N   ASP B  83     -15.085 168.486  85.136  1.00 60.94           N  
ATOM    662  CA  ASP B  83     -16.071 169.372  84.523  1.00 60.94           C  
ATOM    663  C   ASP B  83     -15.867 170.816  84.972  1.00 60.94           C  
ATOM    664  O   ASP B  83     -15.181 171.073  85.964  1.00 60.94           O  
ATOM    665  CB  ASP B  83     -17.490 168.911  84.859  1.00 60.94           C  
ATOM    666  CG  ASP B  83     -17.650 167.401  84.813  1.00 60.94           C  
ATOM    667  OD1 ASP B  83     -16.760 166.709  84.273  1.00 60.94           O  
ATOM    668  OD2 ASP B  83     -18.676 166.899  85.319  1.00 60.94           O1-
ATOM    669  N   ALA B  84     -16.566 171.808  84.314  1.00 57.20           N  
ATOM    670  CA  ALA B  84     -16.597 173.231  84.641  1.00 57.20           C  
ATOM    671  C   ALA B  84     -17.114 173.456  86.059  1.00 57.20           C  
ATOM    672  O   ALA B  84     -18.166 172.935  86.434  1.00 57.20           O  
ATOM    673  CB  ALA B  84     -17.461 173.988  83.636  1.00 57.20           C  
ATOM    674  N   GLY B  85     -16.286 174.162  87.108  1.00 56.67           N  
ATOM    675  CA  GLY B  85     -16.465 174.579  88.489  1.00 56.67           C  
ATOM    676  C   GLY B  85     -15.766 173.670  89.483  1.00 56.67           C  
ATOM    677  O   GLY B  85     -15.714 173.970  90.677  1.00 56.67           O  
ATOM    678  N   ALA B  86     -15.738 172.369  89.200  1.00 51.69           N  
ATOM    679  CA  ALA B  86     -15.208 171.551  90.286  1.00 51.69           C  
ATOM    680  C   ALA B  86     -13.688 171.669  90.372  1.00 51.69           C  
ATOM    681  O   ALA B  86     -13.024 171.951  89.372  1.00 51.69           O  
ATOM    682  CB  ALA B  86     -15.614 170.092  90.100  1.00 51.69           C  
ATOM    683  N   LEU B  87     -13.162 171.875  91.690  1.00 55.32           N  
ATOM    684  CA  LEU B  87     -11.763 172.050  92.067  1.00 55.32           C  
ATOM    685  C   LEU B  87     -10.897 170.944  91.476  1.00 55.32           C  
ATOM    686  O   LEU B  87     -11.226 169.761  91.595  1.00 55.32           O  
ATOM    687  CB  LEU B  87     -11.619 172.069  93.591  1.00 55.32           C  
ATOM    688  CG  LEU B  87     -11.099 173.369  94.207  1.00 55.32           C  
ATOM    689  CD1 LEU B  87     -12.182 174.021  95.061  1.00 55.32           C  
ATOM    690  CD2 LEU B  87      -9.846 173.105  95.035  1.00 55.32           C  
ATOM    691  N   PHE B  88      -9.931 171.220  90.590  1.00 60.19           N  
ATOM    692  CA  PHE B  88      -8.922 170.363  89.977  1.00 60.19           C  
ATOM    693  C   PHE B  88      -8.027 169.736  91.040  1.00 60.19           C  
ATOM    694  O   PHE B  88      -7.319 170.444  91.759  1.00 60.19           O  
ATOM    695  CB  PHE B  88      -8.074 171.159  88.980  1.00 60.19           C  
ATOM    696  CG  PHE B  88      -7.182 170.303  88.122  1.00 60.19           C  
ATOM    697  CD1 PHE B  88      -5.836 170.150  88.430  1.00 60.19           C  
ATOM    698  CD2 PHE B  88      -7.691 169.649  87.008  1.00 60.19           C  
ATOM    699  CE1 PHE B  88      -5.008 169.358  87.639  1.00 60.19           C  
ATOM    700  CE2 PHE B  88      -6.870 168.855  86.212  1.00 60.19           C  
ATOM    701  CZ  PHE B  88      -5.528 168.712  86.528  1.00 60.19           C  
ATOM    702  N   ILE B  89      -8.402 168.543  91.548  1.00 69.18           N  
ATOM    703  CA  ILE B  89      -7.587 167.821  92.519  1.00 69.18           C  
ATOM    704  C   ILE B  89      -6.624 166.886  91.790  1.00 69.18           C  
ATOM    705  O   ILE B  89      -7.053 165.978  91.076  1.00 69.18           O  
ATOM    706  CB  ILE B  89      -8.463 167.024  93.510  1.00 69.18           C  
ATOM    707  CG1 ILE B  89      -9.491 167.945  94.176  1.00 69.18           C  
ATOM    708  CG2 ILE B  89      -7.593 166.324  94.558  1.00 69.18           C  
ATOM    709  CD1 ILE B  89     -10.462 167.223  95.100  1.00 69.18           C  
ATOM    710  N   ASP B  90      -5.406 167.161  91.874  1.00 65.48           N  
ATOM    711  CA  ASP B  90      -4.278 166.496  91.228  1.00 65.48           C  
ATOM    712  C   ASP B  90      -4.308 164.991  91.483  1.00 65.48           C  
ATOM    713  O   ASP B  90      -4.008 164.198  90.589  1.00 65.48           O  
ATOM    714  CB  ASP B  90      -2.955 167.086  91.721  1.00 65.48           C  
ATOM    715  CG  ASP B  90      -2.850 168.584  91.489  1.00 65.48           C  
ATOM    716  OD1 ASP B  90      -3.693 169.148  90.758  1.00 65.48           O  
ATOM    717  OD2 ASP B  90      -1.917 169.204  92.042  1.00 65.48           O1-
ATOM    718  N   GLN B  91      -4.863 164.487  92.564  1.00 72.74           N  
ATOM    719  CA  GLN B  91      -4.871 163.073  92.924  1.00 72.74           C  
ATOM    720  C   GLN B  91      -5.859 162.291  92.062  1.00 72.74           C  
ATOM    721  O   GLN B  91      -5.679 161.093  91.834  1.00 72.74           O  
ATOM    722  CB  GLN B  91      -5.214 162.897  94.404  1.00 72.74           C  
ATOM    723  CG  GLN B  91      -4.091 163.306  95.348  1.00 72.74           C  
ATOM    724  CD  GLN B  91      -4.561 164.236  96.451  1.00 72.74           C  
ATOM    725  NE2 GLN B  91      -3.635 164.657  97.306  1.00 72.74           N  
ATOM    726  OE1 GLN B  91      -5.746 164.574  96.533  1.00 72.74           O  
ATOM    727  N   ASN B  92      -6.809 163.056  91.538  1.00 74.77           N  
ATOM    728  CA  ASN B  92      -7.801 162.399  90.693  1.00 74.77           C  
ATOM    729  C   ASN B  92      -7.246 162.105  89.302  1.00 74.77           C  
ATOM    730  O   ASN B  92      -7.637 161.122  88.670  1.00 74.77           O  
ATOM    731  CB  ASN B  92      -9.067 163.253  90.590  1.00 74.77           C  
ATOM    732  CG  ASN B  92      -9.837 163.315  91.894  1.00 74.77           C  
ATOM    733  ND2 ASN B  92     -10.809 164.217  91.966  1.00 74.77           N  
ATOM    734  OD1 ASN B  92      -9.561 162.559  92.828  1.00 74.77           O  
ATOM    735  N   VAL B  93      -6.243 162.888  88.861  1.00 74.15           N  
ATOM    736  CA  VAL B  93      -5.574 162.633  87.590  1.00 74.15           C  
ATOM    737  C   VAL B  93      -4.685 161.397  87.712  1.00 74.15           C  
ATOM    738  O   VAL B  93      -4.667 160.548  86.818  1.00 74.15           O  
ATOM    739  CB  VAL B  93      -4.737 163.849  87.136  1.00 74.15           C  
ATOM    740  CG1 VAL B  93      -3.960 163.524  85.861  1.00 74.15           C  
ATOM    741  CG2 VAL B  93      -5.636 165.066  86.922  1.00 74.15           C  
ATOM    742  N   ASP B  94      -4.148 161.220  88.961  1.00 75.93           N  
ATOM    743  CA  ASP B  94      -3.320 160.046  89.218  1.00 75.93           C  
ATOM    744  C   ASP B  94      -4.163 158.774  89.241  1.00 75.93           C  
ATOM    745  O   ASP B  94      -3.748 157.738  88.718  1.00 75.93           O  
ATOM    746  CB  ASP B  94      -2.564 160.201  90.540  1.00 75.93           C  
ATOM    747  CG  ASP B  94      -1.283 161.004  90.400  1.00 75.93           C  
ATOM    748  OD1 ASP B  94      -0.812 161.208  89.260  1.00 75.93           O  
ATOM    749  OD2 ASP B  94      -0.739 161.436  91.439  1.00 75.93           O1-
ATOM    750  N   ALA B  95      -5.322 158.952  89.801  1.00 78.19           N  
ATOM    751  CA  ALA B  95      -6.201 157.789  89.882  1.00 78.19           C  
ATOM    752  C   ALA B  95      -6.692 157.374  88.497  1.00 78.19           C  
ATOM    753  O   ALA B  95      -6.820 156.183  88.209  1.00 78.19           O  
ATOM    754  CB  ALA B  95      -7.387 158.082  90.797  1.00 78.19           C  
ATOM    755  N   ASP B  96      -6.828 158.331  87.577  1.00 78.76           N  
ATOM    756  CA  ASP B  96      -7.254 158.034  86.213  1.00 78.76           C  
ATOM    757  C   ASP B  96      -6.131 157.370  85.419  1.00 78.76           C  
ATOM    758  O   ASP B  96      -6.368 156.418  84.674  1.00 78.76           O  
ATOM    759  CB  ASP B  96      -7.716 159.308  85.505  1.00 78.76           C  
ATOM    760  CG  ASP B  96      -9.084 159.781  85.968  1.00 78.76           C  
ATOM    761  OD1 ASP B  96      -9.767 159.040  86.708  1.00 78.76           O  
ATOM    762  OD2 ASP B  96      -9.483 160.902  85.586  1.00 78.76           O1-
ATOM    763  N   PHE B  97      -4.897 157.774  85.654  1.00 79.14           N  
ATOM    764  CA  PHE B  97      -3.763 157.121  85.012  1.00 79.14           C  
ATOM    765  C   PHE B  97      -3.595 155.697  85.527  1.00 79.14           C  
ATOM    766  O   PHE B  97      -3.288 154.784  84.757  1.00 79.14           O  
ATOM    767  CB  PHE B  97      -2.477 157.919  85.248  1.00 79.14           C  
ATOM    768  CG  PHE B  97      -2.235 158.998  84.227  1.00 79.14           C  
ATOM    769  CD1 PHE B  97      -2.042 158.675  82.889  1.00 79.14           C  
ATOM    770  CD2 PHE B  97      -2.201 160.334  84.605  1.00 79.14           C  
ATOM    771  CE1 PHE B  97      -1.817 159.671  81.942  1.00 79.14           C  
ATOM    772  CE2 PHE B  97      -1.978 161.334  83.663  1.00 79.14           C  
ATOM    773  CZ  PHE B  97      -1.785 161.001  82.332  1.00 79.14           C  
ATOM    774  N   ARG B  98      -3.899 155.503  86.803  1.00 77.93           N  
ATOM    775  CA  ARG B  98      -3.795 154.160  87.363  1.00 77.93           C  
ATOM    776  C   ARG B  98      -4.848 153.233  86.764  1.00 77.93           C  
ATOM    777  O   ARG B  98      -4.565 152.069  86.474  1.00 77.93           O  
ATOM    778  CB  ARG B  98      -3.937 154.199  88.885  1.00 77.93           C  
ATOM    779  CG  ARG B  98      -2.614 154.105  89.630  1.00 77.93           C  
ATOM    780  CD  ARG B  98      -2.819 154.024  91.136  1.00 77.93           C  
ATOM    781  NE  ARG B  98      -3.038 155.343  91.722  1.00 77.93           N  
ATOM    782  CZ  ARG B  98      -3.054 155.600  93.027  1.00 77.93           C  
ATOM    783  NH1 ARG B  98      -2.863 154.628  93.912  1.00 77.93           N1+
ATOM    784  NH2 ARG B  98      -3.261 156.838  93.452  1.00 77.93           N  
ATOM    785  N   GLN B  99      -6.040 153.784  86.509  1.00 80.56           N  
ATOM    786  CA  GLN B  99      -7.099 153.017  85.864  1.00 80.56           C  
ATOM    787  C   GLN B  99      -6.686 152.579  84.462  1.00 80.56           C  
ATOM    788  O   GLN B  99      -6.871 151.418  84.088  1.00 80.56           O  
ATOM    789  CB  GLN B  99      -8.391 153.834  85.800  1.00 80.56           C  
ATOM    790  CG  GLN B  99      -9.581 153.061  85.246  1.00 80.56           C  
ATOM    791  CD  GLN B  99     -10.867 153.865  85.274  1.00 80.56           C  
ATOM    792  NE2 GLN B  99     -11.956 153.258  84.817  1.00 80.56           N  
ATOM    793  OE1 GLN B  99     -10.882 155.023  85.704  1.00 80.56           O  
ATOM    794  N   ILE B 100      -5.994 153.475  83.778  1.00 79.09           N  
ATOM    795  CA  ILE B 100      -5.564 153.168  82.419  1.00 79.09           C  
ATOM    796  C   ILE B 100      -4.416 152.161  82.455  1.00 79.09           C  
ATOM    797  O   ILE B 100      -4.382 151.220  81.659  1.00 79.09           O  
ATOM    798  CB  ILE B 100      -5.133 154.443  81.660  1.00 79.09           C  
ATOM    799  CG1 ILE B 100      -6.354 155.318  81.351  1.00 79.09           C  
ATOM    800  CG2 ILE B 100      -4.382 154.080  80.376  1.00 79.09           C  
ATOM    801  CD1 ILE B 100      -6.322 155.961  79.971  1.00 79.09           C  
ATOM    802  N   VAL B 101      -3.492 152.308  83.438  1.00 78.47           N  
ATOM    803  CA  VAL B 101      -2.347 151.413  83.564  1.00 78.47           C  
ATOM    804  C   VAL B 101      -2.828 149.999  83.885  1.00 78.47           C  
ATOM    805  O   VAL B 101      -2.335 149.025  83.313  1.00 78.47           O  
ATOM    806  CB  VAL B 101      -1.363 151.900  84.651  1.00 78.47           C  
ATOM    807  CG1 VAL B 101      -0.368 150.799  85.012  1.00 78.47           C  
ATOM    808  CG2 VAL B 101      -0.629 153.155  84.182  1.00 78.47           C  
ATOM    809  N   HIS B 102      -3.862 149.794  84.758  1.00 79.98           N  
ATOM    810  CA  HIS B 102      -4.404 148.479  85.078  1.00 79.98           C  
ATOM    811  C   HIS B 102      -4.993 147.809  83.840  1.00 79.98           C  
ATOM    812  O   HIS B 102      -4.743 146.628  83.590  1.00 79.98           O  
ATOM    813  CB  HIS B 102      -5.469 148.590  86.171  1.00 79.98           C  
ATOM    814  CG  HIS B 102      -4.907 148.853  87.532  1.00 79.98           C  
ATOM    815  CD2 HIS B 102      -3.643 149.123  87.934  1.00 79.98           C  
ATOM    816  ND1 HIS B 102      -5.683 148.851  88.670  1.00 79.98           N  
ATOM    817  CE1 HIS B 102      -4.918 149.110  89.718  1.00 79.98           C  
ATOM    818  NE2 HIS B 102      -3.675 149.279  89.298  1.00 79.98           N  
ATOM    819  N   SER B 103      -5.688 148.606  83.035  1.00 80.48           N  
ATOM    820  CA  SER B 103      -6.281 148.063  81.817  1.00 80.48           C  
ATOM    821  C   SER B 103      -5.209 147.681  80.802  1.00 80.48           C  
ATOM    822  O   SER B 103      -5.306 146.638  80.151  1.00 80.48           O  
ATOM    823  CB  SER B 103      -7.246 149.072  81.194  1.00 80.48           C  
ATOM    824  OG  SER B 103      -7.719 148.609  79.942  1.00 80.48           O  
ATOM    825  N   GLN B 104      -4.156 148.444  80.740  1.00 77.08           N  
ATOM    826  CA  GLN B 104      -3.074 148.142  79.809  1.00 77.08           C  
ATOM    827  C   GLN B 104      -2.317 146.886  80.235  1.00 77.08           C  
ATOM    828  O   GLN B 104      -1.901 146.090  79.392  1.00 77.08           O  
ATOM    829  CB  GLN B 104      -2.111 149.324  79.702  1.00 77.08           C  
ATOM    830  CG  GLN B 104      -2.590 150.424  78.764  1.00 77.08           C  
ATOM    831  CD  GLN B 104      -1.987 150.316  77.376  1.00 77.08           C  
ATOM    832  NE2 GLN B 104      -2.479 151.132  76.450  1.00 77.08           N  
ATOM    833  OE1 GLN B 104      -1.087 149.505  77.137  1.00 77.08           O  
ATOM    834  N   GLN B 105      -2.111 146.670  81.493  1.00 77.15           N  
ATOM    835  CA  GLN B 105      -1.482 145.448  81.985  1.00 77.15           C  
ATOM    836  C   GLN B 105      -2.310 144.219  81.620  1.00 77.15           C  
ATOM    837  O   GLN B 105      -1.759 143.187  81.231  1.00 77.15           O  
ATOM    838  CB  GLN B 105      -1.284 145.518  83.499  1.00 77.15           C  
ATOM    839  CG  GLN B 105      -0.165 146.457  83.931  1.00 77.15           C  
ATOM    840  CD  GLN B 105      -0.142 146.692  85.429  1.00 77.15           C  
ATOM    841  NE2 GLN B 105       0.943 147.280  85.921  1.00 77.15           N  
ATOM    842  OE1 GLN B 105      -1.093 146.351  86.140  1.00 77.15           O  
ATOM    843  N   GLU B 106      -3.625 144.369  81.627  1.00 78.42           N  
ATOM    844  CA  GLU B 106      -4.513 143.266  81.268  1.00 78.42           C  
ATOM    845  C   GLU B 106      -4.369 142.899  79.794  1.00 78.42           C  
ATOM    846  O   GLU B 106      -4.304 141.718  79.446  1.00 78.42           O  
ATOM    847  CB  GLU B 106      -5.968 143.624  81.580  1.00 78.42           C  
ATOM    848  CG  GLU B 106      -6.260 143.772  83.066  1.00 78.42           C  
ATOM    849  CD  GLU B 106      -7.614 144.400  83.352  1.00 78.42           C  
ATOM    850  OE1 GLU B 106      -7.866 144.797  84.513  1.00 78.42           O  
ATOM    851  OE2 GLU B 106      -8.431 144.496  82.409  1.00 78.42           O1-
ATOM    852  N   VAL B 107      -4.333 143.896  78.969  1.00 74.54           N  
ATOM    853  CA  VAL B 107      -4.245 143.666  77.532  1.00 74.54           C  
ATOM    854  C   VAL B 107      -2.891 143.049  77.188  1.00 74.54           C  
ATOM    855  O   VAL B 107      -2.813 142.111  76.391  1.00 74.54           O  
ATOM    856  CB  VAL B 107      -4.453 144.972  76.734  1.00 74.54           C  
ATOM    857  CG1 VAL B 107      -4.202 144.742  75.244  1.00 74.54           C  
ATOM    858  CG2 VAL B 107      -5.860 145.519  76.962  1.00 74.54           C  
ATOM    859  N   ARG B 108      -1.814 143.525  77.824  1.00 72.99           N  
ATOM    860  CA  ARG B 108      -0.485 142.967  77.597  1.00 72.99           C  
ATOM    861  C   ARG B 108      -0.421 141.508  78.035  1.00 72.99           C  
ATOM    862  O   ARG B 108       0.129 140.664  77.325  1.00 72.99           O  
ATOM    863  CB  ARG B 108       0.576 143.784  78.338  1.00 72.99           C  
ATOM    864  CG  ARG B 108       1.912 143.857  77.617  1.00 72.99           C  
ATOM    865  CD  ARG B 108       2.932 144.671  78.401  1.00 72.99           C  
ATOM    866  NE  ARG B 108       4.299 144.373  77.981  1.00 72.99           N  
ATOM    867  CZ  ARG B 108       5.387 144.958  78.471  1.00 72.99           C  
ATOM    868  NH1 ARG B 108       5.291 145.888  79.414  1.00 72.99           N1+
ATOM    869  NH2 ARG B 108       6.582 144.611  78.016  1.00 72.99           N  
ATOM    870  N   ASP B 109      -0.974 141.098  79.217  1.00 74.21           N  
ATOM    871  CA  ASP B 109      -0.979 139.730  79.725  1.00 74.21           C  
ATOM    872  C   ASP B 109      -1.825 138.818  78.839  1.00 74.21           C  
ATOM    873  O   ASP B 109      -1.448 137.673  78.581  1.00 74.21           O  
ATOM    874  CB  ASP B 109      -1.500 139.695  81.163  1.00 74.21           C  
ATOM    875  CG  ASP B 109      -0.544 140.335  82.156  1.00 74.21           C  
ATOM    876  OD1 ASP B 109       0.635 140.562  81.807  1.00 74.21           O  
ATOM    877  OD2 ASP B 109      -0.972 140.612  83.296  1.00 74.21           O1-
ATOM    878  N   GLY B 110      -2.991 139.327  78.381  1.00 71.71           N  
ATOM    879  CA  GLY B 110      -3.820 138.548  77.475  1.00 71.71           C  
ATOM    880  C   GLY B 110      -3.119 138.199  76.176  1.00 71.71           C  
ATOM    881  O   GLY B 110      -3.257 137.083  75.670  1.00 71.71           O  
ATOM    882  N   PHE B 111      -2.270 139.058  75.651  1.00 66.42           N  
ATOM    883  CA  PHE B 111      -1.499 138.829  74.435  1.00 66.42           C  
ATOM    884  C   PHE B 111      -0.440 137.755  74.661  1.00 66.42           C  
ATOM    885  O   PHE B 111      -0.261 136.868  73.824  1.00 66.42           O  
ATOM    886  CB  PHE B 111      -0.837 140.127  73.964  1.00 66.42           C  
ATOM    887  CG  PHE B 111      -0.182 140.019  72.613  1.00 66.42           C  
ATOM    888  CD1 PHE B 111       1.188 139.816  72.503  1.00 66.42           C  
ATOM    889  CD2 PHE B 111      -0.938 140.122  71.453  1.00 66.42           C  
ATOM    890  CE1 PHE B 111       1.797 139.716  71.255  1.00 66.42           C  
ATOM    891  CE2 PHE B 111      -0.337 140.024  70.201  1.00 66.42           C  
ATOM    892  CZ  PHE B 111       1.031 139.821  70.104  1.00 66.42           C  
ATOM    893  N   ILE B 112       0.277 137.795  75.824  1.00 66.01           N  
ATOM    894  CA  ILE B 112       1.326 136.828  76.128  1.00 66.01           C  
ATOM    895  C   ILE B 112       0.719 135.433  76.260  1.00 66.01           C  
ATOM    896  O   ILE B 112       1.274 134.457  75.748  1.00 66.01           O  
ATOM    897  CB  ILE B 112       2.087 137.206  77.419  1.00 66.01           C  
ATOM    898  CG1 ILE B 112       2.862 138.513  77.218  1.00 66.01           C  
ATOM    899  CG2 ILE B 112       3.024 136.072  77.845  1.00 66.01           C  
ATOM    900  CD1 ILE B 112       3.475 139.070  78.495  1.00 66.01           C  
ATOM    901  N   LYS B 113      -0.483 135.221  76.770  1.00 68.39           N  
ATOM    902  CA  LYS B 113      -1.131 133.923  76.936  1.00 68.39           C  
ATOM    903  C   LYS B 113      -1.615 133.376  75.596  1.00 68.39           C  
ATOM    904  O   LYS B 113      -1.446 132.189  75.307  1.00 68.39           O  
ATOM    905  CB  LYS B 113      -2.305 134.030  77.912  1.00 68.39           C  
ATOM    906  CG  LYS B 113      -2.948 132.695  78.254  1.00 68.39           C  
ATOM    907  CD  LYS B 113      -3.941 132.831  79.401  1.00 68.39           C  
ATOM    908  CE  LYS B 113      -4.623 131.505  79.712  1.00 68.39           C  
ATOM    909  NZ  LYS B 113      -5.404 131.569  80.983  1.00 68.39           N1+
ATOM    910  N   LEU B 114      -2.118 134.181  74.680  1.00 65.30           N  
ATOM    911  CA  LEU B 114      -2.599 133.747  73.373  1.00 65.30           C  
ATOM    912  C   LEU B 114      -1.448 133.245  72.507  1.00 65.30           C  
ATOM    913  O   LEU B 114      -1.570 132.213  71.842  1.00 65.30           O  
ATOM    914  CB  LEU B 114      -3.326 134.891  72.662  1.00 65.30           C  
ATOM    915  CG  LEU B 114      -4.042 134.534  71.358  1.00 65.30           C  
ATOM    916  CD1 LEU B 114      -5.399 133.906  71.654  1.00 65.30           C  
ATOM    917  CD2 LEU B 114      -4.199 135.770  70.477  1.00 65.30           C  
ATOM    918  N   ARG B 115      -0.280 133.937  72.522  1.00 65.67           N  
ATOM    919  CA  ARG B 115       0.914 133.521  71.793  1.00 65.67           C  
ATOM    920  C   ARG B 115       1.421 132.175  72.298  1.00 65.67           C  
ATOM    921  O   ARG B 115       1.792 131.308  71.503  1.00 65.67           O  
ATOM    922  CB  ARG B 115       2.014 134.577  71.918  1.00 65.67           C  
ATOM    923  CG  ARG B 115       3.160 134.392  70.935  1.00 65.67           C  
ATOM    924  CD  ARG B 115       4.225 135.466  71.102  1.00 65.67           C  
ATOM    925  NE  ARG B 115       5.415 135.173  70.309  1.00 65.67           N  
ATOM    926  CZ  ARG B 115       6.557 135.852  70.376  1.00 65.67           C  
ATOM    927  NH1 ARG B 115       6.686 136.882  71.204  1.00 65.67           N1+
ATOM    928  NH2 ARG B 115       7.579 135.498  69.609  1.00 65.67           N  
ATOM    929  N   GLY B 116       1.423 131.825  73.606  1.00 65.77           N  
ATOM    930  CA  GLY B 116       1.881 130.581  74.207  1.00 65.77           C  
ATOM    931  C   GLY B 116       0.993 129.397  73.875  1.00 65.77           C  
ATOM    932  O   GLY B 116       1.476 128.271  73.739  1.00 65.77           O  
ATOM    933  N   ASP B 117      -0.237 129.476  73.604  1.00 62.08           N  
ATOM    934  CA  ASP B 117      -1.173 128.387  73.341  1.00 62.08           C  
ATOM    935  C   ASP B 117      -1.154 127.992  71.866  1.00 62.08           C  
ATOM    936  O   ASP B 117      -1.273 126.811  71.533  1.00 62.08           O  
ATOM    937  CB  ASP B 117      -2.590 128.784  73.760  1.00 62.08           C  
ATOM    938  CG  ASP B 117      -2.748 128.917  75.265  1.00 62.08           C  
ATOM    939  OD1 ASP B 117      -1.856 128.464  76.013  1.00 62.08           O  
ATOM    940  OD2 ASP B 117      -3.774 129.479  75.705  1.00 62.08           O1-
ATOM    941  N   VAL B 118      -0.987 128.878  70.857  1.00 59.91           N  
ATOM    942  CA  VAL B 118      -1.201 128.641  69.434  1.00 59.91           C  
ATOM    943  C   VAL B 118       0.073 128.077  68.808  1.00 59.91           C  
ATOM    944  O   VAL B 118       0.011 127.171  67.972  1.00 59.91           O  
ATOM    945  CB  VAL B 118      -1.627 129.934  68.701  1.00 59.91           C  
ATOM    946  CG1 VAL B 118      -1.709 129.697  67.194  1.00 59.91           C  
ATOM    947  CG2 VAL B 118      -2.965 130.436  69.240  1.00 59.91           C  
ATOM    948  N   LEU B 119       1.365 128.344  69.228  1.00 58.05           N  
ATOM    949  CA  LEU B 119       2.599 127.984  68.538  1.00 58.05           C  
ATOM    950  C   LEU B 119       2.897 126.497  68.698  1.00 58.05           C  
ATOM    951  O   LEU B 119       3.278 125.828  67.734  1.00 58.05           O  
ATOM    952  CB  LEU B 119       3.771 128.812  69.068  1.00 58.05           C  
ATOM    953  CG  LEU B 119       4.239 129.970  68.185  1.00 58.05           C  
ATOM    954  CD1 LEU B 119       4.693 131.143  69.045  1.00 58.05           C  
ATOM    955  CD2 LEU B 119       5.359 129.515  67.256  1.00 58.05           C  
ATOM    956  N   PRO B 120       2.708 125.722  69.791  1.00 55.81           N  
ATOM    957  CA  PRO B 120       3.010 124.293  69.887  1.00 55.81           C  
ATOM    958  C   PRO B 120       2.071 123.432  69.044  1.00 55.81           C  
ATOM    959  O   PRO B 120       2.485 122.400  68.510  1.00 55.81           O  
ATOM    960  CB  PRO B 120       2.835 123.994  71.378  1.00 55.81           C  
ATOM    961  CG  PRO B 120       2.712 125.337  72.024  1.00 55.81           C  
ATOM    962  CD  PRO B 120       2.431 126.356  70.957  1.00 55.81           C  
ATOM    963  N   LEU B 121       0.920 123.789  68.876  1.00 52.54           N  
ATOM    964  CA  LEU B 121      -0.047 123.031  68.089  1.00 52.54           C  
ATOM    965  C   LEU B 121       0.316 123.057  66.608  1.00 52.54           C  
ATOM    966  O   LEU B 121       0.164 122.054  65.909  1.00 52.54           O  
ATOM    967  CB  LEU B 121      -1.459 123.590  68.290  1.00 52.54           C  
ATOM    968  CG  LEU B 121      -2.467 122.658  68.963  1.00 52.54           C  
ATOM    969  CD1 LEU B 121      -2.730 123.107  70.397  1.00 52.54           C  
ATOM    970  CD2 LEU B 121      -3.767 122.610  68.165  1.00 52.54           C  
ATOM    971  N   VAL B 122       0.951 124.043  66.027  1.00 53.30           N  
ATOM    972  CA  VAL B 122       1.410 124.171  64.648  1.00 53.30           C  
ATOM    973  C   VAL B 122       2.567 123.209  64.396  1.00 53.30           C  
ATOM    974  O   VAL B 122       2.619 122.549  63.354  1.00 53.30           O  
ATOM    975  CB  VAL B 122       1.841 125.620  64.325  1.00 53.30           C  
ATOM    976  CG1 VAL B 122       2.515 125.691  62.956  1.00 53.30           C  
ATOM    977  CG2 VAL B 122       0.639 126.560  64.381  1.00 53.30           C  
ATOM    978  N   HIS B 123       3.479 122.833  65.301  1.00 54.50           N  
ATOM    979  CA  HIS B 123       4.615 121.936  65.124  1.00 54.50           C  
ATOM    980  C   HIS B 123       4.167 120.478  65.096  1.00 54.50           C  
ATOM    981  O   HIS B 123       4.695 119.676  64.322  1.00 54.50           O  
ATOM    982  CB  HIS B 123       5.645 122.148  66.235  1.00 54.50           C  
ATOM    983  CG  HIS B 123       6.624 123.240  65.945  1.00 54.50           C  
ATOM    984  CD2 HIS B 123       7.237 123.602  64.793  1.00 54.50           C  
ATOM    985  ND1 HIS B 123       7.080 124.107  66.913  1.00 54.50           N  
ATOM    986  CE1 HIS B 123       7.933 124.959  66.368  1.00 54.50           C  
ATOM    987  NE2 HIS B 123       8.045 124.674  65.082  1.00 54.50           N  
ATOM    988  N   GLY B 124       3.185 120.065  65.790  1.00 50.12           N  
ATOM    989  CA  GLY B 124       2.689 118.698  65.790  1.00 50.12           C  
ATOM    990  C   GLY B 124       2.029 118.303  64.483  1.00 50.12           C  
ATOM    991  O   GLY B 124       2.146 117.157  64.044  1.00 50.12           O  
ATOM    992  N   LEU B 125       1.455 119.052  63.693  1.00 48.46           N  
ATOM    993  CA  LEU B 125       0.782 118.819  62.420  1.00 48.46           C  
ATOM    994  C   LEU B 125       1.794 118.568  61.307  1.00 48.46           C  
ATOM    995  O   LEU B 125       1.547 117.760  60.409  1.00 48.46           O  
ATOM    996  CB  LEU B 125      -0.108 120.011  62.057  1.00 48.46           C  
ATOM    997  CG  LEU B 125      -1.568 119.930  62.506  1.00 48.46           C  
ATOM    998  CD1 LEU B 125      -2.111 121.324  62.801  1.00 48.46           C  
ATOM    999  CD2 LEU B 125      -2.415 119.232  61.447  1.00 48.46           C  
ATOM   1000  N   GLN B 126       2.977 119.064  61.278  1.00 50.66           N  
ATOM   1001  CA  GLN B 126       4.024 118.820  60.292  1.00 50.66           C  
ATOM   1002  C   GLN B 126       4.513 117.375  60.356  1.00 50.66           C  
ATOM   1003  O   GLN B 126       4.736 116.743  59.321  1.00 50.66           O  
ATOM   1004  CB  GLN B 126       5.195 119.781  60.499  1.00 50.66           C  
ATOM   1005  CG  GLN B 126       5.207 120.953  59.528  1.00 50.66           C  
ATOM   1006  CD  GLN B 126       6.363 121.906  59.772  1.00 50.66           C  
ATOM   1007  NE2 GLN B 126       6.633 122.772  58.802  1.00 50.66           N  
ATOM   1008  OE1 GLN B 126       7.007 121.864  60.825  1.00 50.66           O  
ATOM   1009  N   GLU B 127       4.576 116.680  61.431  1.00 52.81           N  
ATOM   1010  CA  GLU B 127       5.048 115.307  61.584  1.00 52.81           C  
ATOM   1011  C   GLU B 127       4.010 114.307  61.085  1.00 52.81           C  
ATOM   1012  O   GLU B 127       4.355 113.312  60.445  1.00 52.81           O  
ATOM   1013  CB  GLU B 127       5.396 115.017  63.047  1.00 52.81           C  
ATOM   1014  CG  GLU B 127       6.865 115.231  63.383  1.00 52.81           C  
ATOM   1015  CD  GLU B 127       7.183 115.002  64.852  1.00 52.81           C  
ATOM   1016  OE1 GLU B 127       8.360 115.160  65.250  1.00 52.81           O  
ATOM   1017  OE2 GLU B 127       6.249 114.659  65.610  1.00 52.81           O1-
ATOM   1018  N   ALA B 128       2.751 114.563  61.183  1.00 49.21           N  
ATOM   1019  CA  ALA B 128       1.685 113.659  60.758  1.00 49.21           C  
ATOM   1020  C   ALA B 128       1.588 113.604  59.236  1.00 49.21           C  
ATOM   1021  O   ALA B 128       1.309 112.547  58.665  1.00 49.21           O  
ATOM   1022  CB  ALA B 128       0.349 114.091  61.358  1.00 49.21           C  
ATOM   1023  N   LEU B 129       1.953 114.541  58.448  1.00 48.33           N  
ATOM   1024  CA  LEU B 129       1.993 114.601  56.991  1.00 48.33           C  
ATOM   1025  C   LEU B 129       3.094 113.699  56.441  1.00 48.33           C  
ATOM   1026  O   LEU B 129       2.897 113.016  55.434  1.00 48.33           O  
ATOM   1027  CB  LEU B 129       2.211 116.040  56.517  1.00 48.33           C  
ATOM   1028  CG  LEU B 129       1.852 116.336  55.061  1.00 48.33           C  
ATOM   1029  CD1 LEU B 129       0.350 116.570  54.923  1.00 48.33           C  
ATOM   1030  CD2 LEU B 129       2.634 117.541  54.551  1.00 48.33           C  
ATOM   1031  N   GLN B 130       4.217 113.489  57.000  1.00 50.60           N  
ATOM   1032  CA  GLN B 130       5.312 112.637  56.548  1.00 50.60           C  
ATOM   1033  C   GLN B 130       4.931 111.161  56.629  1.00 50.60           C  
ATOM   1034  O   GLN B 130       5.235 110.386  55.721  1.00 50.60           O  
ATOM   1035  CB  GLN B 130       6.573 112.900  57.373  1.00 50.60           C  
ATOM   1036  CG  GLN B 130       7.868 112.628  56.621  1.00 50.60           C  
ATOM   1037  CD  GLN B 130       9.101 113.026  57.410  1.00 50.60           C  
ATOM   1038  NE2 GLN B 130      10.275 112.797  56.832  1.00 50.60           N  
ATOM   1039  OE1 GLN B 130       8.999 113.538  58.530  1.00 50.60           O  
ATOM   1040  N   GLN B 131       4.176 110.738  57.519  1.00 48.17           N  
ATOM   1041  CA  GLN B 131       3.787 109.342  57.688  1.00 48.17           C  
ATOM   1042  C   GLN B 131       2.759 108.927  56.640  1.00 48.17           C  
ATOM   1043  O   GLN B 131       2.782 107.793  56.156  1.00 48.17           O  
ATOM   1044  CB  GLN B 131       3.229 109.106  59.093  1.00 48.17           C  
ATOM   1045  CG  GLN B 131       4.301 108.878  60.150  1.00 48.17           C  
ATOM   1046  CD  GLN B 131       3.723 108.665  61.537  1.00 48.17           C  
ATOM   1047  NE2 GLN B 131       4.589 108.370  62.500  1.00 48.17           N  
ATOM   1048  OE1 GLN B 131       2.509 108.766  61.739  1.00 48.17           O  
ATOM   1049  N   ALA B 132       1.862 109.791  56.140  1.00 47.27           N  
ATOM   1050  CA  ALA B 132       0.869 109.510  55.108  1.00 47.27           C  
ATOM   1051  C   ALA B 132       1.534 109.301  53.750  1.00 47.27           C  
ATOM   1052  O   ALA B 132       1.100 108.456  52.963  1.00 47.27           O  
ATOM   1053  CB  ALA B 132      -0.152 110.643  55.028  1.00 47.27           C  
ATOM   1054  N   GLN B 133       2.703 109.877  53.404  1.00 47.66           N  
ATOM   1055  CA  GLN B 133       3.439 109.707  52.155  1.00 47.66           C  
ATOM   1056  C   GLN B 133       4.097 108.332  52.089  1.00 47.66           C  
ATOM   1057  O   GLN B 133       4.082 107.681  51.042  1.00 47.66           O  
ATOM   1058  CB  GLN B 133       4.495 110.803  51.999  1.00 47.66           C  
ATOM   1059  CG  GLN B 133       4.479 111.482  50.637  1.00 47.66           C  
ATOM   1060  CD  GLN B 133       5.275 112.774  50.616  1.00 47.66           C  
ATOM   1061  NE2 GLN B 133       5.414 113.366  49.435  1.00 47.66           N  
ATOM   1062  OE1 GLN B 133       5.763 113.235  51.654  1.00 47.66           O  
ATOM   1063  N   GLU B 134       4.602 107.749  53.104  1.00 49.17           N  
ATOM   1064  CA  GLU B 134       5.263 106.449  53.128  1.00 49.17           C  
ATOM   1065  C   GLU B 134       4.259 105.315  52.938  1.00 49.17           C  
ATOM   1066  O   GLU B 134       4.551 104.324  52.267  1.00 49.17           O  
ATOM   1067  CB  GLU B 134       6.031 106.258  54.438  1.00 49.17           C  
ATOM   1068  CG  GLU B 134       7.352 107.011  54.492  1.00 49.17           C  
ATOM   1069  CD  GLU B 134       8.037 106.924  55.847  1.00 49.17           C  
ATOM   1070  OE1 GLU B 134       9.097 107.564  56.033  1.00 49.17           O  
ATOM   1071  OE2 GLU B 134       7.510 106.211  56.728  1.00 49.17           O1-
ATOM   1072  N   ALA B 135       3.028 105.429  53.365  1.00 44.93           N  
ATOM   1073  CA  ALA B 135       1.986 104.419  53.204  1.00 44.93           C  
ATOM   1074  C   ALA B 135       1.519 104.338  51.754  1.00 44.93           C  
ATOM   1075  O   ALA B 135       1.235 103.250  51.246  1.00 44.93           O  
ATOM   1076  CB  ALA B 135       0.805 104.720  54.123  1.00 44.93           C  
ATOM   1077  N   SER B 136       1.552 105.398  50.949  1.00 44.75           N  
ATOM   1078  CA  SER B 136       1.210 105.437  49.530  1.00 44.75           C  
ATOM   1079  C   SER B 136       2.223 104.660  48.697  1.00 44.75           C  
ATOM   1080  O   SER B 136       1.847 103.924  47.782  1.00 44.75           O  
ATOM   1081  CB  SER B 136       1.132 106.882  49.037  1.00 44.75           C  
ATOM   1082  OG  SER B 136       0.919 106.924  47.636  1.00 44.75           O  
ATOM   1083  N   GLU B 137       3.528 104.656  48.935  1.00 49.82           N  
ATOM   1084  CA  GLU B 137       4.573 103.959  48.192  1.00 49.82           C  
ATOM   1085  C   GLU B 137       4.487 102.450  48.400  1.00 49.82           C  
ATOM   1086  O   GLU B 137       4.674 101.676  47.459  1.00 49.82           O  
ATOM   1087  CB  GLU B 137       5.957 104.468  48.604  1.00 49.82           C  
ATOM   1088  CG  GLU B 137       6.303 105.837  48.034  1.00 49.82           C  
ATOM   1089  CD  GLU B 137       7.645 106.366  48.516  1.00 49.82           C  
ATOM   1090  OE1 GLU B 137       8.011 107.508  48.160  1.00 49.82           O  
ATOM   1091  OE2 GLU B 137       8.336 105.630  49.257  1.00 49.82           O1-
ATOM   1092  N   ALA B 138       4.077 102.003  49.528  1.00 46.13           N  
ATOM   1093  CA  ALA B 138       3.965 100.573  49.807  1.00 46.13           C  
ATOM   1094  C   ALA B 138       2.774  99.962  49.076  1.00 46.13           C  
ATOM   1095  O   ALA B 138       2.844  98.825  48.604  1.00 46.13           O  
ATOM   1096  CB  ALA B 138       3.844 100.333  51.310  1.00 46.13           C  
ATOM   1097  N   ALA B 139       1.682 100.654  48.800  1.00 44.68           N  
ATOM   1098  CA  ALA B 139       0.508 100.203  48.059  1.00 44.68           C  
ATOM   1099  C   ALA B 139       0.823 100.045  46.574  1.00 44.68           C  
ATOM   1100  O   ALA B 139       0.383  99.084  45.938  1.00 44.68           O  
ATOM   1101  CB  ALA B 139      -0.651 101.179  48.252  1.00 44.68           C  
ATOM   1102  N   GLN B 140       1.739 100.815  45.946  1.00 47.14           N  
ATOM   1103  CA  GLN B 140       2.147 100.707  44.549  1.00 47.14           C  
ATOM   1104  C   GLN B 140       3.009  99.469  44.322  1.00 47.14           C  
ATOM   1105  O   GLN B 140       2.866  98.783  43.308  1.00 47.14           O  
ATOM   1106  CB  GLN B 140       2.905 101.962  44.112  1.00 47.14           C  
ATOM   1107  CG  GLN B 140       2.951 102.157  42.602  1.00 47.14           C  
ATOM   1108  CD  GLN B 140       1.635 102.650  42.032  1.00 47.14           C  
ATOM   1109  NE2 GLN B 140       1.426 102.427  40.740  1.00 47.14           N  
ATOM   1110  OE1 GLN B 140       0.810 103.227  42.749  1.00 47.14           O  
ATOM   1111  N   GLU B 141       3.897  99.099  45.158  1.00 46.83           N  
ATOM   1112  CA  GLU B 141       4.734  97.909  45.036  1.00 46.83           C  
ATOM   1113  C   GLU B 141       3.897  96.635  45.120  1.00 46.83           C  
ATOM   1114  O   GLU B 141       4.144  95.675  44.386  1.00 46.83           O  
ATOM   1115  CB  GLU B 141       5.815  97.900  46.119  1.00 46.83           C  
ATOM   1116  CG  GLU B 141       7.215  98.183  45.592  1.00 46.83           C  
ATOM   1117  CD  GLU B 141       8.270  98.227  46.686  1.00 46.83           C  
ATOM   1118  OE1 GLU B 141       9.457  98.475  46.374  1.00 46.83           O  
ATOM   1119  OE2 GLU B 141       7.907  98.011  47.864  1.00 46.83           O1-
ATOM   1120  N   ALA B 142       2.850  96.614  45.950  1.00 45.30           N  
ATOM   1121  CA  ALA B 142       1.952  95.468  46.066  1.00 45.30           C  
ATOM   1122  C   ALA B 142       1.118  95.295  44.799  1.00 45.30           C  
ATOM   1123  O   ALA B 142       0.900  94.171  44.341  1.00 45.30           O  
ATOM   1124  CB  ALA B 142       1.041  95.626  47.280  1.00 45.30           C  
ATOM   1125  N   ALA B 143       0.774  96.309  44.040  1.00 45.30           N  
ATOM   1126  CA  ALA B 143       0.066  96.267  42.763  1.00 45.30           C  
ATOM   1127  C   ALA B 143       0.949  95.683  41.664  1.00 45.30           C  
ATOM   1128  O   ALA B 143       0.490  94.873  40.855  1.00 45.30           O  
ATOM   1129  CB  ALA B 143      -0.411  97.663  42.373  1.00 45.30           C  
ATOM   1130  N   ASN B 144       2.233  95.966  41.534  1.00 46.81           N  
ATOM   1131  CA  ASN B 144       3.162  95.436  40.543  1.00 46.81           C  
ATOM   1132  C   ASN B 144       3.401  93.942  40.741  1.00 46.81           C  
ATOM   1133  O   ASN B 144       3.458  93.185  39.771  1.00 46.81           O  
ATOM   1134  CB  ASN B 144       4.489  96.198  40.590  1.00 46.81           C  
ATOM   1135  CG  ASN B 144       4.387  97.584  39.985  1.00 46.81           C  
ATOM   1136  ND2 ASN B 144       5.427  98.390  40.173  1.00 46.81           N  
ATOM   1137  OD1 ASN B 144       3.384  97.929  39.355  1.00 46.81           O  
ATOM   1138  N   ALA B 145       3.547  93.471  41.932  1.00 43.55           N  
ATOM   1139  CA  ALA B 145       3.741  92.051  42.208  1.00 43.55           C  
ATOM   1140  C   ALA B 145       2.512  91.240  41.806  1.00 43.55           C  
ATOM   1141  O   ALA B 145       2.635  90.116  41.314  1.00 43.55           O  
ATOM   1142  CB  ALA B 145       4.057  91.834  43.686  1.00 43.55           C  
ATOM   1143  N   ALA B 146       1.310  91.729  41.916  1.00 43.69           N  
ATOM   1144  CA  ALA B 146       0.069  91.090  41.488  1.00 43.69           C  
ATOM   1145  C   ALA B 146       0.015  90.959  39.969  1.00 43.69           C  
ATOM   1146  O   ALA B 146      -0.461  89.950  39.442  1.00 43.69           O  
ATOM   1147  CB  ALA B 146      -1.138  91.876  41.995  1.00 43.69           C  
ATOM   1148  N   GLU B 147       0.567  91.871  39.130  1.00 43.10           N  
ATOM   1149  CA  GLU B 147       0.624  91.808  37.673  1.00 43.10           C  
ATOM   1150  C   GLU B 147       1.541  90.681  37.204  1.00 43.10           C  
ATOM   1151  O   GLU B 147       1.207  89.949  36.270  1.00 43.10           O  
ATOM   1152  CB  GLU B 147       1.093  93.144  37.094  1.00 43.10           C  
ATOM   1153  CG  GLU B 147       0.431  93.509  35.774  1.00 43.10           C  
ATOM   1154  CD  GLU B 147       0.882  94.855  35.228  1.00 43.10           C  
ATOM   1155  OE1 GLU B 147       0.440  95.240  34.122  1.00 43.10           O  
ATOM   1156  OE2 GLU B 147       1.686  95.528  35.911  1.00 43.10           O1-
ATOM   1157  N   VAL B 148       2.750  90.563  37.748  1.00 42.67           N  
ATOM   1158  CA  VAL B 148       3.665  89.486  37.383  1.00 42.67           C  
ATOM   1159  C   VAL B 148       3.033  88.136  37.715  1.00 42.67           C  
ATOM   1160  O   VAL B 148       3.114  87.195  36.922  1.00 42.67           O  
ATOM   1161  CB  VAL B 148       5.024  89.629  38.104  1.00 42.67           C  
ATOM   1162  CG1 VAL B 148       5.949  88.466  37.748  1.00 42.67           C  
ATOM   1163  CG2 VAL B 148       5.678  90.963  37.750  1.00 42.67           C  
ATOM   1164  N   ALA B 149       2.424  88.018  38.785  1.00 42.08           N  
ATOM   1165  CA  ALA B 149       1.752  86.779  39.169  1.00 42.08           C  
ATOM   1166  C   ALA B 149       0.611  86.456  38.209  1.00 42.08           C  
ATOM   1167  O   ALA B 149       0.399  85.292  37.857  1.00 42.08           O  
ATOM   1168  CB  ALA B 149       1.227  86.880  40.599  1.00 42.08           C  
ATOM   1169  N   ALA B 150      -0.056  87.390  37.627  1.00 43.49           N  
ATOM   1170  CA  ALA B 150      -1.136  87.211  36.659  1.00 43.49           C  
ATOM   1171  C   ALA B 150      -0.597  86.705  35.324  1.00 43.49           C  
ATOM   1172  O   ALA B 150      -1.241  85.892  34.656  1.00 43.49           O  
ATOM   1173  CB  ALA B 150      -1.896  88.520  36.462  1.00 43.49           C  
ATOM   1174  N   ALA B 151       0.489  87.172  34.829  1.00 41.29           N  
ATOM   1175  CA  ALA B 151       1.075  86.730  33.567  1.00 41.29           C  
ATOM   1176  C   ALA B 151       1.470  85.257  33.631  1.00 41.29           C  
ATOM   1177  O   ALA B 151       1.379  84.541  32.632  1.00 41.29           O  
ATOM   1178  CB  ALA B 151       2.289  87.588  33.215  1.00 41.29           C  
ATOM   1179  N   GLN B 152       1.966  84.844  34.669  1.00 42.36           N  
ATOM   1180  CA  GLN B 152       2.340  83.441  34.820  1.00 42.36           C  
ATOM   1181  C   GLN B 152       1.109  82.540  34.822  1.00 42.36           C  
ATOM   1182  O   GLN B 152       1.231  81.315  34.753  1.00 42.36           O  
ATOM   1183  CB  GLN B 152       3.145  83.236  36.105  1.00 42.36           C  
ATOM   1184  CG  GLN B 152       4.607  83.644  35.987  1.00 42.36           C  
ATOM   1185  CD  GLN B 152       5.399  83.362  37.250  1.00 42.36           C  
ATOM   1186  NE2 GLN B 152       6.720  83.472  37.159  1.00 42.36           N  
ATOM   1187  OE1 GLN B 152       4.828  83.048  38.299  1.00 42.36           O  
ATOM   1188  N   THR B 153      -0.088  83.118  34.708  1.00 55.11           N  
ATOM   1189  CA  THR B 153      -1.323  82.352  34.838  1.00 55.11           C  
ATOM   1190  C   THR B 153      -1.864  81.961  33.466  1.00 55.11           C  
ATOM   1191  O   THR B 153      -2.846  81.222  33.367  1.00 55.11           O  
ATOM   1192  CB  THR B 153      -2.396  83.145  35.608  1.00 55.11           C  
ATOM   1193  CG2 THR B 153      -1.867  83.616  36.959  1.00 55.11           C  
ATOM   1194  OG1 THR B 153      -2.783  84.287  34.835  1.00 55.11           O  
ATOM   1195  N   LEU B 154      -1.176  82.222  32.396  1.00 53.03           N  
ATOM   1196  CA  LEU B 154      -1.833  81.967  31.119  1.00 53.03           C  
ATOM   1197  C   LEU B 154      -1.384  80.634  30.532  1.00 53.03           C  
ATOM   1198  O   LEU B 154      -1.846  80.235  29.461  1.00 53.03           O  
ATOM   1199  CB  LEU B 154      -1.539  83.098  30.131  1.00 53.03           C  
ATOM   1200  CG  LEU B 154      -2.247  84.429  30.392  1.00 53.03           C  
ATOM   1201  CD1 LEU B 154      -1.584  85.548  29.596  1.00 53.03           C  
ATOM   1202  CD2 LEU B 154      -3.729  84.324  30.043  1.00 53.03           C  
ATOM   1203  N   TYR B 155      -0.441  80.031  30.937  1.00 60.72           N  
ATOM   1204  CA  TYR B 155      -0.078  78.655  30.618  1.00 60.72           C  
ATOM   1205  C   TYR B 155       0.197  77.856  31.886  1.00 60.72           C  
ATOM   1206  O   TYR B 155       0.289  78.423  32.977  1.00 60.72           O  
ATOM   1207  CB  TYR B 155       1.149  78.621  29.702  1.00 60.72           C  
ATOM   1208  CG  TYR B 155       2.337  79.372  30.252  1.00 60.72           C  
ATOM   1209  CD1 TYR B 155       2.586  80.691  29.881  1.00 60.72           C  
ATOM   1210  CD2 TYR B 155       3.215  78.762  31.142  1.00 60.72           C  
ATOM   1211  CE1 TYR B 155       3.681  81.385  30.384  1.00 60.72           C  
ATOM   1212  CE2 TYR B 155       4.314  79.446  31.652  1.00 60.72           C  
ATOM   1213  CZ  TYR B 155       4.538  80.756  31.267  1.00 60.72           C  
ATOM   1214  OH  TYR B 155       5.624  81.439  31.768  1.00 60.72           O  
ATOM   1215  N   TYR B 156       0.054  76.488  31.675  1.00 72.35           N  
ATOM   1216  CA  TYR B 156       0.275  75.654  32.851  1.00 72.35           C  
ATOM   1217  C   TYR B 156       1.704  75.127  32.884  1.00 72.35           C  
ATOM   1218  O   TYR B 156       2.108  74.354  32.012  1.00 72.35           O  
ATOM   1219  CB  TYR B 156      -0.713  74.484  32.874  1.00 72.35           C  
ATOM   1220  CG  TYR B 156      -2.157  74.908  32.761  1.00 72.35           C  
ATOM   1221  CD1 TYR B 156      -2.773  75.634  33.778  1.00 72.35           C  
ATOM   1222  CD2 TYR B 156      -2.909  74.582  31.637  1.00 72.35           C  
ATOM   1223  CE1 TYR B 156      -4.105  76.024  33.679  1.00 72.35           C  
ATOM   1224  CE2 TYR B 156      -4.242  74.968  31.527  1.00 72.35           C  
ATOM   1225  CZ  TYR B 156      -4.829  75.687  32.551  1.00 72.35           C  
ATOM   1226  OH  TYR B 156      -6.147  76.071  32.447  1.00 72.35           O  
ATOM   1227  N   LEU B 157       2.518  75.595  33.711  1.00 67.26           N  
ATOM   1228  CA  LEU B 157       3.899  75.173  33.925  1.00 67.26           C  
ATOM   1229  C   LEU B 157       4.334  75.447  35.361  1.00 67.26           C  
ATOM   1230  O   LEU B 157       4.559  76.599  35.736  1.00 67.26           O  
ATOM   1231  CB  LEU B 157       4.835  75.889  32.949  1.00 67.26           C  
ATOM   1232  CG  LEU B 157       6.312  75.496  33.014  1.00 67.26           C  
ATOM   1233  CD1 LEU B 157       6.493  74.042  32.588  1.00 67.26           C  
ATOM   1234  CD2 LEU B 157       7.152  76.422  32.141  1.00 67.26           C  
ATOM   1235  N   ARG B 158       4.298  74.370  36.132  1.00 77.26           N  
ATOM   1236  CA  ARG B 158       4.783  74.481  37.503  1.00 77.26           C  
ATOM   1237  C   ARG B 158       5.815  73.401  37.808  1.00 77.26           C  
ATOM   1238  O   ARG B 158       5.503  72.210  37.777  1.00 77.26           O  
ATOM   1239  CB  ARG B 158       3.621  74.391  38.494  1.00 77.26           C  
ATOM   1240  CG  ARG B 158       2.566  75.470  38.307  1.00 77.26           C  
ATOM   1241  CD  ARG B 158       3.097  76.847  38.681  1.00 77.26           C  
ATOM   1242  NE  ARG B 158       2.073  77.878  38.536  1.00 77.26           N  
ATOM   1243  CZ  ARG B 158       2.245  79.035  37.904  1.00 77.26           C  
ATOM   1244  NH1 ARG B 158       3.412  79.333  37.344  1.00 77.26           N1+
ATOM   1245  NH2 ARG B 158       1.245  79.900  37.830  1.00 77.26           N  
ATOM   1246  N   TYR B 159       7.068  73.899  38.031  1.00 78.92           N  
ATOM   1247  CA  TYR B 159       8.115  72.976  38.452  1.00 78.92           C  
ATOM   1248  C   TYR B 159       8.121  72.813  39.967  1.00 78.92           C  
ATOM   1249  O   TYR B 159       7.389  73.509  40.675  1.00 78.92           O  
ATOM   1250  CB  TYR B 159       9.486  73.464  37.975  1.00 78.92           C  
ATOM   1251  CG  TYR B 159       9.645  73.455  36.474  1.00 78.92           C  
ATOM   1252  CD1 TYR B 159       9.615  72.260  35.758  1.00 78.92           C  
ATOM   1253  CD2 TYR B 159       9.827  74.639  35.769  1.00 78.92           C  
ATOM   1254  CE1 TYR B 159       9.763  72.246  34.375  1.00 78.92           C  
ATOM   1255  CE2 TYR B 159       9.976  74.638  34.386  1.00 78.92           C  
ATOM   1256  CZ  TYR B 159       9.941  73.438  33.698  1.00 78.92           C  
ATOM   1257  OH  TYR B 159      10.089  73.431  32.329  1.00 78.92           O  
ATOM   1258  N   TYR B 160       8.869  71.891  40.465  1.00 82.85           N  
ATOM   1259  CA  TYR B 160       8.997  71.666  41.900  1.00 82.85           C  
ATOM   1260  C   TYR B 160       9.559  72.898  42.598  1.00 82.85           C  
ATOM   1261  O   TYR B 160      10.491  73.531  42.097  1.00 82.85           O  
ATOM   1262  CB  TYR B 160       9.894  70.455  42.176  1.00 82.85           C  
ATOM   1263  CG  TYR B 160      10.225  70.265  43.636  1.00 82.85           C  
ATOM   1264  CD1 TYR B 160      11.440  70.707  44.158  1.00 82.85           C  
ATOM   1265  CD2 TYR B 160       9.327  69.643  44.496  1.00 82.85           C  
ATOM   1266  CE1 TYR B 160      11.750  70.533  45.503  1.00 82.85           C  
ATOM   1267  CE2 TYR B 160       9.627  69.463  45.843  1.00 82.85           C  
ATOM   1268  CZ  TYR B 160      10.839  69.911  46.336  1.00 82.85           C  
ATOM   1269  OH  TYR B 160      11.142  69.736  47.668  1.00 82.85           O  
ATOM   1270  N   SER B 161       8.956  73.358  43.704  1.00 75.30           N  
ATOM   1271  CA  SER B 161       9.437  74.412  44.590  1.00 75.30           C  
ATOM   1272  C   SER B 161       9.610  73.899  46.016  1.00 75.30           C  
ATOM   1273  O   SER B 161       8.681  73.329  46.593  1.00 75.30           O  
ATOM   1274  CB  SER B 161       8.478  75.601  44.581  1.00 75.30           C  
ATOM   1275  OG  SER B 161       8.880  76.581  45.522  1.00 75.30           O  
ATOM   1276  N   PRO B 162      10.815  73.959  46.598  1.00 76.47           N  
ATOM   1277  CA  PRO B 162      11.049  73.453  47.952  1.00 76.47           C  
ATOM   1278  C   PRO B 162      10.214  74.176  49.005  1.00 76.47           C  
ATOM   1279  O   PRO B 162      10.046  73.673  50.119  1.00 76.47           O  
ATOM   1280  CB  PRO B 162      12.543  73.708  48.169  1.00 76.47           C  
ATOM   1281  CG  PRO B 162      12.911  74.725  47.138  1.00 76.47           C  
ATOM   1282  CD  PRO B 162      11.914  74.650  46.016  1.00 76.47           C  
ATOM   1283  N   ASP B 163       9.707  75.266  48.779  1.00 66.78           N  
ATOM   1284  CA  ASP B 163       8.971  76.054  49.763  1.00 66.78           C  
ATOM   1285  C   ASP B 163       7.496  75.656  49.794  1.00 66.78           C  
ATOM   1286  O   ASP B 163       6.721  76.187  50.590  1.00 66.78           O  
ATOM   1287  CB  ASP B 163       9.106  77.548  49.463  1.00 66.78           C  
ATOM   1288  CG  ASP B 163      10.540  78.039  49.533  1.00 66.78           C  
ATOM   1289  OD1 ASP B 163      11.325  77.519  50.356  1.00 66.78           O  
ATOM   1290  OD2 ASP B 163      10.891  78.957  48.759  1.00 66.78           O1-
ATOM   1291  N   VAL B 164       7.179  74.681  48.912  1.00 78.67           N  
ATOM   1292  CA  VAL B 164       5.774  74.301  48.800  1.00 78.67           C  
ATOM   1293  C   VAL B 164       5.567  72.908  49.392  1.00 78.67           C  
ATOM   1294  O   VAL B 164       6.376  72.004  49.167  1.00 78.67           O  
ATOM   1295  CB  VAL B 164       5.293  74.333  47.333  1.00 78.67           C  
ATOM   1296  CG1 VAL B 164       3.844  73.859  47.229  1.00 78.67           C  
ATOM   1297  CG2 VAL B 164       5.441  75.739  46.754  1.00 78.67           C  
ATOM   1298  N   VAL B 165       4.500  72.743  50.275  1.00 77.85           N  
ATOM   1299  CA  VAL B 165       3.999  71.439  50.694  1.00 77.85           C  
ATOM   1300  C   VAL B 165       2.869  70.997  49.768  1.00 77.85           C  
ATOM   1301  O   VAL B 165       1.787  71.587  49.773  1.00 77.85           O  
ATOM   1302  CB  VAL B 165       3.509  71.463  52.160  1.00 77.85           C  
ATOM   1303  CG1 VAL B 165       3.032  70.078  52.593  1.00 77.85           C  
ATOM   1304  CG2 VAL B 165       4.617  71.963  53.084  1.00 77.85           C  
ATOM   1305  N   TYR B 166       3.220  70.004  48.971  1.00 81.46           N  
ATOM   1306  CA  TYR B 166       2.270  69.587  47.945  1.00 81.46           C  
ATOM   1307  C   TYR B 166       1.224  68.641  48.521  1.00 81.46           C  
ATOM   1308  O   TYR B 166       1.567  67.618  49.120  1.00 81.46           O  
ATOM   1309  CB  TYR B 166       2.998  68.914  46.779  1.00 81.46           C  
ATOM   1310  CG  TYR B 166       4.011  69.803  46.099  1.00 81.46           C  
ATOM   1311  CD1 TYR B 166       3.633  70.663  45.070  1.00 81.46           C  
ATOM   1312  CD2 TYR B 166       5.347  69.786  46.484  1.00 81.46           C  
ATOM   1313  CE1 TYR B 166       4.562  71.484  44.441  1.00 81.46           C  
ATOM   1314  CE2 TYR B 166       6.285  70.602  45.861  1.00 81.46           C  
ATOM   1315  CZ  TYR B 166       5.884  71.447  44.842  1.00 81.46           C  
ATOM   1316  OH  TYR B 166       6.808  72.257  44.222  1.00 81.46           O  
ATOM   1317  N   PRO B 167      -0.053  68.931  48.396  1.00 77.45           N  
ATOM   1318  CA  PRO B 167      -1.096  68.015  48.867  1.00 77.45           C  
ATOM   1319  C   PRO B 167      -1.265  66.799  47.960  1.00 77.45           C  
ATOM   1320  O   PRO B 167      -0.656  66.732  46.889  1.00 77.45           O  
ATOM   1321  CB  PRO B 167      -2.357  68.883  48.858  1.00 77.45           C  
ATOM   1322  CG  PRO B 167      -2.052  69.992  47.904  1.00 77.45           C  
ATOM   1323  CD  PRO B 167      -0.560  70.126  47.791  1.00 77.45           C  
ATOM   1324  N   VAL B 168      -2.072  65.907  48.408  1.00 79.96           N  
ATOM   1325  CA  VAL B 168      -2.393  64.733  47.604  1.00 79.96           C  
ATOM   1326  C   VAL B 168      -3.067  65.165  46.303  1.00 79.96           C  
ATOM   1327  O   VAL B 168      -3.884  66.088  46.298  1.00 79.96           O  
ATOM   1328  CB  VAL B 168      -3.304  63.749  48.374  1.00 79.96           C  
ATOM   1329  CG1 VAL B 168      -4.624  63.544  47.634  1.00 79.96           C  
ATOM   1330  CG2 VAL B 168      -2.591  62.414  48.581  1.00 79.96           C  
ATOM   1331  N   ASN B 169      -2.607  64.613  45.206  1.00 76.98           N  
ATOM   1332  CA  ASN B 169      -3.162  64.806  43.871  1.00 76.98           C  
ATOM   1333  C   ASN B 169      -2.616  66.071  43.214  1.00 76.98           C  
ATOM   1334  O   ASN B 169      -2.946  66.372  42.065  1.00 76.98           O  
ATOM   1335  CB  ASN B 169      -4.691  64.854  43.926  1.00 76.98           C  
ATOM   1336  CG  ASN B 169      -5.299  63.549  44.399  1.00 76.98           C  
ATOM   1337  ND2 ASN B 169      -6.389  63.641  45.152  1.00 76.98           N  
ATOM   1338  OD1 ASN B 169      -4.793  62.467  44.091  1.00 76.98           O  
ATOM   1339  N   ALA B 170      -1.827  66.767  43.953  1.00 78.46           N  
ATOM   1340  CA  ALA B 170      -1.176  67.920  43.335  1.00 78.46           C  
ATOM   1341  C   ALA B 170      -0.325  67.495  42.142  1.00 78.46           C  
ATOM   1342  O   ALA B 170       0.330  66.450  42.179  1.00 78.46           O  
ATOM   1343  CB  ALA B 170      -0.320  68.660  44.360  1.00 78.46           C  
ATOM   1344  N   ARG B 171      -0.462  68.237  41.009  1.00 82.90           N  
ATOM   1345  CA  ARG B 171       0.337  67.951  39.822  1.00 82.90           C  
ATOM   1346  C   ARG B 171       1.335  69.072  39.550  1.00 82.90           C  
ATOM   1347  O   ARG B 171       0.995  70.251  39.658  1.00 82.90           O  
ATOM   1348  CB  ARG B 171      -0.565  67.745  38.603  1.00 82.90           C  
ATOM   1349  CG  ARG B 171      -1.479  66.534  38.711  1.00 82.90           C  
ATOM   1350  CD  ARG B 171      -2.273  66.312  37.430  1.00 82.90           C  
ATOM   1351  NE  ARG B 171      -3.291  65.280  37.601  1.00 82.90           N  
ATOM   1352  CZ  ARG B 171      -3.783  64.530  36.618  1.00 82.90           C  
ATOM   1353  NH1 ARG B 171      -3.355  64.683  35.370  1.00 82.90           N1+
ATOM   1354  NH2 ARG B 171      -4.708  63.620  36.885  1.00 82.90           N  
ATOM   1355  N   ILE B 172       2.510  68.620  39.360  1.00 79.85           N  
ATOM   1356  CA  ILE B 172       3.587  69.509  38.940  1.00 79.85           C  
ATOM   1357  C   ILE B 172       4.371  68.867  37.798  1.00 79.85           C  
ATOM   1358  O   ILE B 172       4.014  67.787  37.322  1.00 79.85           O  
ATOM   1359  CB  ILE B 172       4.532  69.846  40.116  1.00 79.85           C  
ATOM   1360  CG1 ILE B 172       5.173  68.568  40.668  1.00 79.85           C  
ATOM   1361  CG2 ILE B 172       3.779  70.600  41.215  1.00 79.85           C  
ATOM   1362  CD1 ILE B 172       6.254  68.818  41.711  1.00 79.85           C  
ATOM   1363  N   MET B 173       5.308  69.589  37.246  1.00 80.15           N  
ATOM   1364  CA  MET B 173       6.117  69.062  36.152  1.00 80.15           C  
ATOM   1365  C   MET B 173       7.547  68.797  36.611  1.00 80.15           C  
ATOM   1366  O   MET B 173       8.100  69.560  37.406  1.00 80.15           O  
ATOM   1367  CB  MET B 173       6.119  70.032  34.969  1.00 80.15           C  
ATOM   1368  CG  MET B 173       4.826  70.026  34.169  1.00 80.15           C  
ATOM   1369  SD  MET B 173       3.519  71.057  34.939  1.00 80.15           S  
ATOM   1370  CE  MET B 173       2.170  70.804  33.752  1.00 80.15           C  
ATOM   1371  N   LEU B 174       8.096  67.675  36.247  1.00 76.38           N  
ATOM   1372  CA  LEU B 174       9.533  67.459  36.367  1.00 76.38           C  
ATOM   1373  C   LEU B 174      10.308  68.466  35.523  1.00 76.38           C  
ATOM   1374  O   LEU B 174       9.718  69.193  34.720  1.00 76.38           O  
ATOM   1375  CB  LEU B 174       9.898  66.034  35.944  1.00 76.38           C  
ATOM   1376  CG  LEU B 174       9.317  64.904  36.796  1.00 76.38           C  
ATOM   1377  CD1 LEU B 174       9.638  63.550  36.171  1.00 76.38           C  
ATOM   1378  CD2 LEU B 174       9.849  64.981  38.223  1.00 76.38           C  
ATOM   1379  N   ASP B 175      11.646  68.493  35.758  1.00 69.68           N  
ATOM   1380  CA  ASP B 175      12.482  69.426  35.009  1.00 69.68           C  
ATOM   1381  C   ASP B 175      12.399  69.153  33.509  1.00 69.68           C  
ATOM   1382  O   ASP B 175      12.552  70.068  32.696  1.00 69.68           O  
ATOM   1383  CB  ASP B 175      13.935  69.342  35.480  1.00 69.68           C  
ATOM   1384  CG  ASP B 175      14.134  69.879  36.886  1.00 69.68           C  
ATOM   1385  OD1 ASP B 175      13.234  70.572  37.407  1.00 69.68           O  
ATOM   1386  OD2 ASP B 175      15.203  69.611  37.476  1.00 69.68           O1-
ATOM   1387  N   ASN B 176      12.067  67.883  33.252  1.00 65.61           N  
ATOM   1388  CA  ASN B 176      11.991  67.521  31.840  1.00 65.61           C  
ATOM   1389  C   ASN B 176      10.599  67.781  31.270  1.00 65.61           C  
ATOM   1390  O   ASN B 176      10.343  67.506  30.096  1.00 65.61           O  
ATOM   1391  CB  ASN B 176      12.382  66.055  31.640  1.00 65.61           C  
ATOM   1392  CG  ASN B 176      11.414  65.096  32.306  1.00 65.61           C  
ATOM   1393  ND2 ASN B 176      11.751  63.812  32.297  1.00 65.61           N  
ATOM   1394  OD1 ASN B 176      10.372  65.506  32.824  1.00 65.61           O  
ATOM   1395  N   GLY B 177       9.737  68.204  32.109  1.00 69.89           N  
ATOM   1396  CA  GLY B 177       8.414  68.578  31.634  1.00 69.89           C  
ATOM   1397  C   GLY B 177       7.357  67.531  31.929  1.00 69.89           C  
ATOM   1398  O   GLY B 177       6.164  67.775  31.739  1.00 69.89           O  
ATOM   1399  N   ASP B 178       7.678  66.340  32.340  1.00 71.95           N  
ATOM   1400  CA  ASP B 178       6.701  65.302  32.656  1.00 71.95           C  
ATOM   1401  C   ASP B 178       5.893  65.668  33.899  1.00 71.95           C  
ATOM   1402  O   ASP B 178       6.441  66.196  34.868  1.00 71.95           O  
ATOM   1403  CB  ASP B 178       7.396  63.955  32.858  1.00 71.95           C  
ATOM   1404  CG  ASP B 178       8.029  63.417  31.587  1.00 71.95           C  
ATOM   1405  OD1 ASP B 178       7.648  63.858  30.481  1.00 71.95           O  
ATOM   1406  OD2 ASP B 178       8.915  62.541  31.691  1.00 71.95           O1-
ATOM   1407  N   ILE B 179       4.557  65.400  33.681  1.00 75.90           N  
ATOM   1408  CA  ILE B 179       3.694  65.722  34.812  1.00 75.90           C  
ATOM   1409  C   ILE B 179       3.750  64.596  35.842  1.00 75.90           C  
ATOM   1410  O   ILE B 179       3.679  63.418  35.486  1.00 75.90           O  
ATOM   1411  CB  ILE B 179       2.236  65.963  34.360  1.00 75.90           C  
ATOM   1412  CG1 ILE B 179       2.160  67.182  33.433  1.00 75.90           C  
ATOM   1413  CG2 ILE B 179       1.317  66.139  35.572  1.00 75.90           C  
ATOM   1414  CD1 ILE B 179       0.778  67.425  32.842  1.00 75.90           C  
ATOM   1415  N   VAL B 180       3.976  64.957  37.006  1.00 76.03           N  
ATOM   1416  CA  VAL B 180       3.909  64.018  38.120  1.00 76.03           C  
ATOM   1417  C   VAL B 180       2.799  64.435  39.082  1.00 76.03           C  
ATOM   1418  O   VAL B 180       2.470  65.619  39.185  1.00 76.03           O  
ATOM   1419  CB  VAL B 180       5.258  63.928  38.869  1.00 76.03           C  
ATOM   1420  CG1 VAL B 180       6.322  63.276  37.989  1.00 76.03           C  
ATOM   1421  CG2 VAL B 180       5.710  65.315  39.321  1.00 76.03           C  
ATOM   1422  N   GLN B 181       2.163  63.412  39.625  1.00 78.50           N  
ATOM   1423  CA  GLN B 181       1.082  63.593  40.588  1.00 78.50           C  
ATOM   1424  C   GLN B 181       1.499  63.123  41.979  1.00 78.50           C  
ATOM   1425  O   GLN B 181       2.053  62.031  42.131  1.00 78.50           O  
ATOM   1426  CB  GLN B 181      -0.173  62.843  40.135  1.00 78.50           C  
ATOM   1427  CG  GLN B 181      -1.308  62.877  41.148  1.00 78.50           C  
ATOM   1428  CD  GLN B 181      -2.493  62.027  40.730  1.00 78.50           C  
ATOM   1429  NE2 GLN B 181      -3.515  61.977  41.578  1.00 78.50           N  
ATOM   1430  OE1 GLN B 181      -2.490  61.422  39.654  1.00 78.50           O  
ATOM   1431  N   SER B 182       1.346  64.036  43.080  1.00 74.03           N  
ATOM   1432  CA  SER B 182       1.615  63.631  44.455  1.00 74.03           C  
ATOM   1433  C   SER B 182       0.607  62.592  44.933  1.00 74.03           C  
ATOM   1434  O   SER B 182      -0.601  62.766  44.761  1.00 74.03           O  
ATOM   1435  CB  SER B 182       1.588  64.844  45.387  1.00 74.03           C  
ATOM   1436  OG  SER B 182       1.765  64.447  46.735  1.00 74.03           O  
ATOM   1437  N   THR B 183       1.121  61.487  45.419  1.00 74.09           N  
ATOM   1438  CA  THR B 183       0.238  60.417  45.869  1.00 74.09           C  
ATOM   1439  C   THR B 183       0.091  60.441  47.388  1.00 74.09           C  
ATOM   1440  O   THR B 183      -0.678  59.662  47.955  1.00 74.09           O  
ATOM   1441  CB  THR B 183       0.759  59.038  45.422  1.00 74.09           C  
ATOM   1442  CG2 THR B 183       0.808  58.937  43.901  1.00 74.09           C  
ATOM   1443  OG1 THR B 183       2.077  58.838  45.947  1.00 74.09           O  
ATOM   1444  N   ILE B 184       0.807  61.384  48.096  1.00 74.86           N  
ATOM   1445  CA  ILE B 184       0.755  61.459  49.552  1.00 74.86           C  
ATOM   1446  C   ILE B 184       0.459  62.894  49.985  1.00 74.86           C  
ATOM   1447  O   ILE B 184       0.622  63.831  49.201  1.00 74.86           O  
ATOM   1448  CB  ILE B 184       2.072  60.968  50.192  1.00 74.86           C  
ATOM   1449  CG1 ILE B 184       3.254  61.808  49.693  1.00 74.86           C  
ATOM   1450  CG2 ILE B 184       2.294  59.481  49.896  1.00 74.86           C  
ATOM   1451  CD1 ILE B 184       4.568  61.509  50.400  1.00 74.86           C  
ATOM   1452  N   ALA B 185      -0.048  62.976  51.272  1.00 76.51           N  
ATOM   1453  CA  ALA B 185      -0.288  64.295  51.850  1.00 76.51           C  
ATOM   1454  C   ALA B 185       1.011  64.913  52.363  1.00 76.51           C  
ATOM   1455  O   ALA B 185       1.962  64.197  52.682  1.00 76.51           O  
ATOM   1456  CB  ALA B 185      -1.311  64.204  52.979  1.00 76.51           C  
ATOM   1457  N   ASN B 186       1.085  66.167  52.408  1.00 75.39           N  
ATOM   1458  CA  ASN B 186       2.225  66.919  52.921  1.00 75.39           C  
ATOM   1459  C   ASN B 186       3.529  66.479  52.262  1.00 75.39           C  
ATOM   1460  O   ASN B 186       4.523  66.231  52.947  1.00 75.39           O  
ATOM   1461  CB  ASN B 186       2.323  66.774  54.441  1.00 75.39           C  
ATOM   1462  CG  ASN B 186       1.076  67.257  55.154  1.00 75.39           C  
ATOM   1463  ND2 ASN B 186       0.749  66.619  56.273  1.00 75.39           N  
ATOM   1464  OD1 ASN B 186       0.410  68.193  54.705  1.00 75.39           O  
ATOM   1465  N   ASN B 187       3.431  66.333  50.913  1.00 83.36           N  
ATOM   1466  CA  ASN B 187       4.592  65.887  50.152  1.00 83.36           C  
ATOM   1467  C   ASN B 187       5.618  67.005  49.989  1.00 83.36           C  
ATOM   1468  O   ASN B 187       5.316  68.051  49.413  1.00 83.36           O  
ATOM   1469  CB  ASN B 187       4.165  65.355  48.783  1.00 83.36           C  
ATOM   1470  CG  ASN B 187       5.213  64.460  48.151  1.00 83.36           C  
ATOM   1471  ND2 ASN B 187       4.815  63.714  47.127  1.00 83.36           N  
ATOM   1472  OD1 ASN B 187       6.369  64.438  48.580  1.00 83.36           O  
ATOM   1473  N   VAL B 188       6.807  66.742  50.391  1.00 79.44           N  
ATOM   1474  CA  VAL B 188       7.853  67.753  50.286  1.00 79.44           C  
ATOM   1475  C   VAL B 188       9.022  67.204  49.472  1.00 79.44           C  
ATOM   1476  O   VAL B 188      10.024  67.894  49.270  1.00 79.44           O  
ATOM   1477  CB  VAL B 188       8.342  68.211  51.679  1.00 79.44           C  
ATOM   1478  CG1 VAL B 188       7.261  69.022  52.392  1.00 79.44           C  
ATOM   1479  CG2 VAL B 188       8.753  67.005  52.522  1.00 79.44           C  
ATOM   1480  N   ASN B 189       8.779  65.981  48.988  1.00 82.63           N  
ATOM   1481  CA  ASN B 189       9.864  65.362  48.232  1.00 82.63           C  
ATOM   1482  C   ASN B 189       9.998  65.974  46.841  1.00 82.63           C  
ATOM   1483  O   ASN B 189       8.994  66.254  46.182  1.00 82.63           O  
ATOM   1484  CB  ASN B 189       9.651  63.850  48.130  1.00 82.63           C  
ATOM   1485  CG  ASN B 189       9.715  63.158  49.478  1.00 82.63           C  
ATOM   1486  ND2 ASN B 189       8.994  62.052  49.611  1.00 82.63           N  
ATOM   1487  OD1 ASN B 189      10.407  63.616  50.392  1.00 82.63           O  
ATOM   1488  N   ASN B 190      11.209  66.135  46.473  1.00 80.69           N  
ATOM   1489  CA  ASN B 190      11.484  66.579  45.111  1.00 80.69           C  
ATOM   1490  C   ASN B 190      11.412  65.423  44.119  1.00 80.69           C  
ATOM   1491  O   ASN B 190      12.283  64.551  44.110  1.00 80.69           O  
ATOM   1492  CB  ASN B 190      12.854  67.259  45.035  1.00 80.69           C  
ATOM   1493  CG  ASN B 190      13.159  67.804  43.654  1.00 80.69           C  
ATOM   1494  ND2 ASN B 190      14.251  68.550  43.538  1.00 80.69           N  
ATOM   1495  OD1 ASN B 190      12.420  67.555  42.698  1.00 80.69           O  
ATOM   1496  N   PRO B 191      10.434  65.394  43.274  1.00 83.13           N  
ATOM   1497  CA  PRO B 191      10.253  64.250  42.378  1.00 83.13           C  
ATOM   1498  C   PRO B 191      11.358  64.141  41.329  1.00 83.13           C  
ATOM   1499  O   PRO B 191      11.507  63.096  40.690  1.00 83.13           O  
ATOM   1500  CB  PRO B 191       8.899  64.528  41.719  1.00 83.13           C  
ATOM   1501  CG  PRO B 191       8.733  66.011  41.800  1.00 83.13           C  
ATOM   1502  CD  PRO B 191       9.378  66.496  43.066  1.00 83.13           C  
ATOM   1503  N   ASN B 192      12.168  65.120  41.045  1.00 77.56           N  
ATOM   1504  CA  ASN B 192      13.280  65.031  40.106  1.00 77.56           C  
ATOM   1505  C   ASN B 192      14.390  64.126  40.636  1.00 77.56           C  
ATOM   1506  O   ASN B 192      15.161  63.562  39.858  1.00 77.56           O  
ATOM   1507  CB  ASN B 192      13.834  66.423  39.795  1.00 77.56           C  
ATOM   1508  CG  ASN B 192      12.867  67.270  38.994  1.00 77.56           C  
ATOM   1509  ND2 ASN B 192      12.347  68.325  39.612  1.00 77.56           N  
ATOM   1510  OD1 ASN B 192      12.586  66.980  37.827  1.00 77.56           O  
ATOM   1511  N   THR B 193      14.477  64.023  41.916  1.00 74.24           N  
ATOM   1512  CA  THR B 193      15.547  63.241  42.525  1.00 74.24           C  
ATOM   1513  C   THR B 193      14.978  62.047  43.288  1.00 74.24           C  
ATOM   1514  O   THR B 193      15.684  61.067  43.533  1.00 74.24           O  
ATOM   1515  CB  THR B 193      16.397  64.103  43.476  1.00 74.24           C  
ATOM   1516  CG2 THR B 193      17.327  65.027  42.697  1.00 74.24           C  
ATOM   1517  OG1 THR B 193      15.530  64.896  44.296  1.00 74.24           O  
ATOM   1518  N   ASP B 194      13.746  62.197  43.782  1.00 76.71           N  
ATOM   1519  CA  ASP B 194      13.090  61.184  44.602  1.00 76.71           C  
ATOM   1520  C   ASP B 194      11.606  61.074  44.259  1.00 76.71           C  
ATOM   1521  O   ASP B 194      10.800  61.898  44.698  1.00 76.71           O  
ATOM   1522  CB  ASP B 194      13.265  61.501  46.089  1.00 76.71           C  
ATOM   1523  CG  ASP B 194      12.625  60.465  46.996  1.00 76.71           C  
ATOM   1524  OD1 ASP B 194      12.169  59.414  46.495  1.00 76.71           O  
ATOM   1525  OD2 ASP B 194      12.572  60.703  48.222  1.00 76.71           O1-
ATOM   1526  N   MET B 195      11.301  59.972  43.575  1.00 75.36           N  
ATOM   1527  CA  MET B 195       9.927  59.804  43.109  1.00 75.36           C  
ATOM   1528  C   MET B 195       9.054  59.194  44.199  1.00 75.36           C  
ATOM   1529  O   MET B 195       7.892  58.860  43.957  1.00 75.36           O  
ATOM   1530  CB  MET B 195       9.887  58.929  41.855  1.00 75.36           C  
ATOM   1531  CG  MET B 195      10.206  59.680  40.573  1.00 75.36           C  
ATOM   1532  SD  MET B 195       8.971  60.984  40.198  1.00 75.36           S  
ATOM   1533  CE  MET B 195       7.592  59.961  39.612  1.00 75.36           C  
ATOM   1534  N   THR B 196       9.597  59.148  45.368  1.00 73.13           N  
ATOM   1535  CA  THR B 196       8.770  58.656  46.463  1.00 73.13           C  
ATOM   1536  C   THR B 196       7.565  59.565  46.682  1.00 73.13           C  
ATOM   1537  O   THR B 196       7.717  60.777  46.857  1.00 73.13           O  
ATOM   1538  CB  THR B 196       9.579  58.549  47.769  1.00 73.13           C  
ATOM   1539  CG2 THR B 196       8.757  57.894  48.873  1.00 73.13           C  
ATOM   1540  OG1 THR B 196      10.755  57.763  47.533  1.00 73.13           O  
ATOM   1541  N   GLY B 197       6.420  59.076  46.665  1.00 67.17           N  
ATOM   1542  CA  GLY B 197       5.186  59.824  46.850  1.00 67.17           C  
ATOM   1543  C   GLY B 197       4.699  60.495  45.580  1.00 67.17           C  
ATOM   1544  O   GLY B 197       3.760  61.293  45.615  1.00 67.17           O  
ATOM   1545  N   TRP B 198       5.407  60.270  44.488  1.00 75.33           N  
ATOM   1546  CA  TRP B 198       5.014  60.828  43.198  1.00 75.33           C  
ATOM   1547  C   TRP B 198       4.765  59.722  42.178  1.00 75.33           C  
ATOM   1548  O   TRP B 198       5.316  58.626  42.296  1.00 75.33           O  
ATOM   1549  CB  TRP B 198       6.088  61.788  42.678  1.00 75.33           C  
ATOM   1550  CG  TRP B 198       6.327  62.973  43.565  1.00 75.33           C  
ATOM   1551  CD1 TRP B 198       7.285  63.098  44.533  1.00 75.33           C  
ATOM   1552  CD2 TRP B 198       5.591  64.200  43.568  1.00 75.33           C  
ATOM   1553  CE2 TRP B 198       6.159  65.025  44.563  1.00 75.33           C  
ATOM   1554  CE3 TRP B 198       4.506  64.682  42.822  1.00 75.33           C  
ATOM   1555  NE1 TRP B 198       7.189  64.330  45.136  1.00 75.33           N  
ATOM   1556  CZ2 TRP B 198       5.676  66.308  44.834  1.00 75.33           C  
ATOM   1557  CZ3 TRP B 198       4.028  65.959  43.094  1.00 75.33           C  
ATOM   1558  CH2 TRP B 198       4.613  66.756  44.091  1.00 75.33           C  
ATOM   1559  N   VAL B 199       3.796  59.989  41.142  1.00 70.83           N  
ATOM   1560  CA  VAL B 199       3.632  59.100  39.996  1.00 70.83           C  
ATOM   1561  C   VAL B 199       3.586  59.921  38.709  1.00 70.83           C  
ATOM   1562  O   VAL B 199       3.012  61.012  38.681  1.00 70.83           O  
ATOM   1563  CB  VAL B 199       2.358  58.236  40.123  1.00 70.83           C  
ATOM   1564  CG1 VAL B 199       1.110  59.117  40.155  1.00 70.83           C  
ATOM   1565  CG2 VAL B 199       2.277  57.232  38.976  1.00 70.83           C  
ATOM   1566  N   GLU B 200       4.350  59.476  37.736  1.00 67.63           N  
ATOM   1567  CA  GLU B 200       4.270  60.159  36.448  1.00 67.63           C  
ATOM   1568  C   GLU B 200       2.904  59.955  35.800  1.00 67.63           C  
ATOM   1569  O   GLU B 200       2.453  58.820  35.630  1.00 67.63           O  
ATOM   1570  CB  GLU B 200       5.375  59.668  35.509  1.00 67.63           C  
ATOM   1571  CG  GLU B 200       6.170  60.791  34.856  1.00 67.63           C  
ATOM   1572  CD  GLU B 200       7.281  60.289  33.948  1.00 67.63           C  
ATOM   1573  OE1 GLU B 200       7.954  61.120  33.297  1.00 67.63           O  
ATOM   1574  OE2 GLU B 200       7.479  59.056  33.885  1.00 67.63           O1-
ATOM   1575  N   VAL B 201       2.279  61.060  35.520  1.00 60.45           N  
ATOM   1576  CA  VAL B 201       0.952  61.023  34.914  1.00 60.45           C  
ATOM   1577  C   VAL B 201       1.064  60.604  33.450  1.00 60.45           C  
ATOM   1578  O   VAL B 201       1.871  61.157  32.700  1.00 60.45           O  
ATOM   1579  CB  VAL B 201       0.240  62.390  35.025  1.00 60.45           C  
ATOM   1580  CG1 VAL B 201      -1.170  62.312  34.441  1.00 60.45           C  
ATOM   1581  CG2 VAL B 201       0.195  62.851  36.481  1.00 60.45           C  
ATOM   1582  N   GLY B 202       0.443  59.589  32.968  1.00 54.90           N  
ATOM   1583  CA  GLY B 202       0.390  59.182  31.572  1.00 54.90           C  
ATOM   1584  C   GLY B 202       1.368  58.072  31.238  1.00 54.90           C  
ATOM   1585  O   GLY B 202       1.279  57.459  30.172  1.00 54.90           O  
ATOM   1586  N   ASN B 203       2.550  58.061  32.004  1.00 53.90           N  
ATOM   1587  CA  ASN B 203       3.598  57.125  31.610  1.00 53.90           C  
ATOM   1588  C   ASN B 203       3.249  55.693  32.008  1.00 53.90           C  
ATOM   1589  O   ASN B 203       3.288  55.346  33.191  1.00 53.90           O  
ATOM   1590  CB  ASN B 203       4.941  57.534  32.219  1.00 53.90           C  
ATOM   1591  CG  ASN B 203       6.107  57.274  31.287  1.00 53.90           C  
ATOM   1592  ND2 ASN B 203       7.285  57.756  31.664  1.00 53.90           N  
ATOM   1593  OD1 ASN B 203       5.951  56.647  30.236  1.00 53.90           O  
ATOM   1594  N   LYS B 204       2.789  54.919  30.996  1.00 64.29           N  
ATOM   1595  CA  LYS B 204       2.189  53.594  31.130  1.00 64.29           C  
ATOM   1596  C   LYS B 204       3.191  52.499  30.772  1.00 64.29           C  
ATOM   1597  O   LYS B 204       2.804  51.357  30.517  1.00 64.29           O  
ATOM   1598  CB  LYS B 204       0.947  53.477  30.247  1.00 64.29           C  
ATOM   1599  CG  LYS B 204      -0.264  54.230  30.778  1.00 64.29           C  
ATOM   1600  CD  LYS B 204      -1.504  53.964  29.934  1.00 64.29           C  
ATOM   1601  CE  LYS B 204      -2.709  54.737  30.450  1.00 64.29           C  
ATOM   1602  NZ  LYS B 204      -3.940  54.439  29.657  1.00 64.29           N1+
ATOM   1603  N   ILE B 205       4.614  52.956  30.868  1.00 74.78           N  
ATOM   1604  CA  ILE B 205       5.576  51.948  30.435  1.00 74.78           C  
ATOM   1605  C   ILE B 205       6.300  51.371  31.648  1.00 74.78           C  
ATOM   1606  O   ILE B 205       6.668  52.107  32.567  1.00 74.78           O  
ATOM   1607  CB  ILE B 205       6.594  52.533  29.430  1.00 74.78           C  
ATOM   1608  CG1 ILE B 205       5.867  53.135  28.223  1.00 74.78           C  
ATOM   1609  CG2 ILE B 205       7.593  51.460  28.988  1.00 74.78           C  
ATOM   1610  CD1 ILE B 205       6.791  53.550  27.087  1.00 74.78           C  
ATOM   1611  N   VAL B 206       6.404  50.128  31.634  1.00 83.70           N  
ATOM   1612  CA  VAL B 206       7.131  49.394  32.663  1.00 83.70           C  
ATOM   1613  C   VAL B 206       8.295  48.633  32.031  1.00 83.70           C  
ATOM   1614  O   VAL B 206       8.150  48.049  30.954  1.00 83.70           O  
ATOM   1615  CB  VAL B 206       6.207  48.418  33.425  1.00 83.70           C  
ATOM   1616  CG1 VAL B 206       6.813  48.045  34.777  1.00 83.70           C  
ATOM   1617  CG2 VAL B 206       4.820  49.031  33.609  1.00 83.70           C  
ATOM   1618  N   GLN B 207       9.479  48.678  32.680  1.00 82.41           N  
ATOM   1619  CA  GLN B 207      10.706  48.198  32.053  1.00 82.41           C  
ATOM   1620  C   GLN B 207      10.780  46.674  32.087  1.00 82.41           C  
ATOM   1621  O   GLN B 207      11.384  46.056  31.207  1.00 82.41           O  
ATOM   1622  CB  GLN B 207      11.932  48.799  32.743  1.00 82.41           C  
ATOM   1623  CG  GLN B 207      12.100  50.293  32.507  1.00 82.41           C  
ATOM   1624  CD  GLN B 207      12.507  50.620  31.082  1.00 82.41           C  
ATOM   1625  NE2 GLN B 207      12.108  51.795  30.605  1.00 82.41           N  
ATOM   1626  OE1 GLN B 207      13.175  49.824  30.414  1.00 82.41           O  
ATOM   1627  N   SER B 208      10.328  46.141  33.165  1.00 91.11           N  
ATOM   1628  CA  SER B 208      10.424  44.697  33.359  1.00 91.11           C  
ATOM   1629  C   SER B 208       9.261  44.173  34.195  1.00 91.11           C  
ATOM   1630  O   SER B 208       8.518  44.954  34.792  1.00 91.11           O  
ATOM   1631  CB  SER B 208      11.750  44.333  34.029  1.00 91.11           C  
ATOM   1632  OG  SER B 208      11.767  44.766  35.378  1.00 91.11           O  
ATOM   1633  N   ILE B 209       9.164  42.848  34.216  1.00 95.28           N  
ATOM   1634  CA  ILE B 209       8.141  42.233  35.055  1.00 95.28           C  
ATOM   1635  C   ILE B 209       8.412  42.559  36.522  1.00 95.28           C  
ATOM   1636  O   ILE B 209       7.479  42.778  37.297  1.00 95.28           O  
ATOM   1637  CB  ILE B 209       8.084  40.703  34.847  1.00 95.28           C  
ATOM   1638  CG1 ILE B 209       7.334  40.367  33.553  1.00 95.28           C  
ATOM   1639  CG2 ILE B 209       7.433  40.018  36.052  1.00 95.28           C  
ATOM   1640  CD1 ILE B 209       7.116  38.877  33.333  1.00 95.28           C  
ATOM   1641  N   ALA B 210       9.699  42.593  36.947  1.00 91.24           N  
ATOM   1642  CA  ALA B 210      10.056  42.974  38.312  1.00 91.24           C  
ATOM   1643  C   ALA B 210       9.540  44.370  38.645  1.00 91.24           C  
ATOM   1644  O   ALA B 210       9.019  44.601  39.739  1.00 91.24           O  
ATOM   1645  CB  ALA B 210      11.569  42.909  38.504  1.00 91.24           C  
ATOM   1646  N   ASP B 211       9.649  45.252  37.734  1.00 89.27           N  
ATOM   1647  CA  ASP B 211       9.156  46.615  37.910  1.00 89.27           C  
ATOM   1648  C   ASP B 211       7.630  46.649  37.918  1.00 89.27           C  
ATOM   1649  O   ASP B 211       7.025  47.464  38.618  1.00 89.27           O  
ATOM   1650  CB  ASP B 211       9.696  47.528  36.808  1.00 89.27           C  
ATOM   1651  CG  ASP B 211      11.208  47.668  36.841  1.00 89.27           C  
ATOM   1652  OD1 ASP B 211      11.794  47.683  37.945  1.00 89.27           O  
ATOM   1653  OD2 ASP B 211      11.818  47.767  35.755  1.00 89.27           O1-
ATOM   1654  N   LEU B 212       7.098  45.817  37.078  1.00 91.44           N  
ATOM   1655  CA  LEU B 212       5.642  45.747  37.011  1.00 91.44           C  
ATOM   1656  C   LEU B 212       5.057  45.300  38.347  1.00 91.44           C  
ATOM   1657  O   LEU B 212       4.020  45.811  38.776  1.00 91.44           O  
ATOM   1658  CB  LEU B 212       5.203  44.786  35.902  1.00 91.44           C  
ATOM   1659  CG  LEU B 212       3.716  44.796  35.547  1.00 91.44           C  
ATOM   1660  CD1 LEU B 212       3.315  46.155  34.982  1.00 91.44           C  
ATOM   1661  CD2 LEU B 212       3.396  43.684  34.553  1.00 91.44           C  
ATOM   1662  N   ARG B 213       5.718  44.413  38.980  1.00 91.59           N  
ATOM   1663  CA  ARG B 213       5.302  43.917  40.288  1.00 91.59           C  
ATOM   1664  C   ARG B 213       5.339  45.028  41.332  1.00 91.59           C  
ATOM   1665  O   ARG B 213       4.570  45.007  42.295  1.00 91.59           O  
ATOM   1666  CB  ARG B 213       6.191  42.753  40.730  1.00 91.59           C  
ATOM   1667  CG  ARG B 213       5.614  41.382  40.416  1.00 91.59           C  
ATOM   1668  CD  ARG B 213       6.454  40.265  41.016  1.00 91.59           C  
ATOM   1669  NE  ARG B 213       6.127  38.968  40.429  1.00 91.59           N  
ATOM   1670  CZ  ARG B 213       6.930  38.274  39.629  1.00 91.59           C  
ATOM   1671  NH1 ARG B 213       8.130  38.739  39.304  1.00 91.59           N1+
ATOM   1672  NH2 ARG B 213       6.531  37.103  39.150  1.00 91.59           N  
ATOM   1673  N   LEU B 214       6.171  46.031  41.091  1.00 86.42           N  
ATOM   1674  CA  LEU B 214       6.346  47.120  42.047  1.00 86.42           C  
ATOM   1675  C   LEU B 214       5.440  48.297  41.700  1.00 86.42           C  
ATOM   1676  O   LEU B 214       5.255  49.204  42.515  1.00 86.42           O  
ATOM   1677  CB  LEU B 214       7.806  47.576  42.078  1.00 86.42           C  
ATOM   1678  CG  LEU B 214       8.827  46.550  42.573  1.00 86.42           C  
ATOM   1679  CD1 LEU B 214      10.246  47.040  42.302  1.00 86.42           C  
ATOM   1680  CD2 LEU B 214       8.627  46.270  44.059  1.00 86.42           C  
ATOM   1681  N   LEU B 215       4.835  48.172  40.565  1.00 83.57           N  
ATOM   1682  CA  LEU B 215       3.965  49.260  40.130  1.00 83.57           C  
ATOM   1683  C   LEU B 215       2.569  49.109  40.721  1.00 83.57           C  
ATOM   1684  O   LEU B 215       1.874  48.129  40.441  1.00 83.57           O  
ATOM   1685  CB  LEU B 215       3.884  49.302  38.601  1.00 83.57           C  
ATOM   1686  CG  LEU B 215       3.116  50.477  37.995  1.00 83.57           C  
ATOM   1687  CD1 LEU B 215       3.921  51.764  38.133  1.00 83.57           C  
ATOM   1688  CD2 LEU B 215       2.784  50.202  36.532  1.00 83.57           C  
ATOM   1689  N   ASN B 216       2.188  50.055  41.535  1.00 81.38           N  
ATOM   1690  CA  ASN B 216       0.861  50.019  42.140  1.00 81.38           C  
ATOM   1691  C   ASN B 216      -0.187  50.653  41.230  1.00 81.38           C  
ATOM   1692  O   ASN B 216      -0.134  51.854  40.957  1.00 81.38           O  
ATOM   1693  CB  ASN B 216       0.873  50.716  43.502  1.00 81.38           C  
ATOM   1694  CG  ASN B 216      -0.223  50.217  44.424  1.00 81.38           C  
ATOM   1695  ND2 ASN B 216      -0.348  50.841  45.589  1.00 81.38           N  
ATOM   1696  OD1 ASN B 216      -0.950  49.277  44.092  1.00 81.38           O  
ATOM   1697  N   PRO B 217      -1.086  49.819  40.731  1.00 81.48           N  
ATOM   1698  CA  PRO B 217      -2.137  50.428  39.914  1.00 81.48           C  
ATOM   1699  C   PRO B 217      -3.052  51.348  40.718  1.00 81.48           C  
ATOM   1700  O   PRO B 217      -3.441  51.010  41.839  1.00 81.48           O  
ATOM   1701  CB  PRO B 217      -2.910  49.221  39.377  1.00 81.48           C  
ATOM   1702  CG  PRO B 217      -2.440  48.068  40.204  1.00 81.48           C  
ATOM   1703  CD  PRO B 217      -1.192  48.479  40.930  1.00 81.48           C  
ATOM   1704  N   GLN B 218      -3.406  52.477  40.208  1.00 66.21           N  
ATOM   1705  CA  GLN B 218      -4.255  53.459  40.877  1.00 66.21           C  
ATOM   1706  C   GLN B 218      -5.698  52.971  40.962  1.00 66.21           C  
ATOM   1707  O   GLN B 218      -6.385  53.219  41.956  1.00 66.21           O  
ATOM   1708  CB  GLN B 218      -4.197  54.802  40.149  1.00 66.21           C  
ATOM   1709  CG  GLN B 218      -2.864  55.526  40.299  1.00 66.21           C  
ATOM   1710  CD  GLN B 218      -2.762  56.755  39.417  1.00 66.21           C  
ATOM   1711  NE2 GLN B 218      -1.699  57.530  39.601  1.00 66.21           N  
ATOM   1712  OE1 GLN B 218      -3.630  57.007  38.576  1.00 66.21           O  
ATOM   1713  N   LYS B 219      -6.088  52.376  39.885  1.00 71.76           N  
ATOM   1714  CA  LYS B 219      -7.423  51.789  39.820  1.00 71.76           C  
ATOM   1715  C   LYS B 219      -7.465  50.625  38.834  1.00 71.76           C  
ATOM   1716  O   LYS B 219      -6.535  50.438  38.046  1.00 71.76           O  
ATOM   1717  CB  LYS B 219      -8.456  52.847  39.427  1.00 71.76           C  
ATOM   1718  CG  LYS B 219      -8.272  53.399  38.021  1.00 71.76           C  
ATOM   1719  CD  LYS B 219      -9.367  54.395  37.664  1.00 71.76           C  
ATOM   1720  CE  LYS B 219      -9.202  54.924  36.245  1.00 71.76           C  
ATOM   1721  NZ  LYS B 219     -10.279  55.895  35.888  1.00 71.76           N1+
ATOM   1722  N   LYS B 220      -8.531  49.904  38.901  1.00 78.78           N  
ATOM   1723  CA  LYS B 220      -8.792  48.864  37.909  1.00 78.78           C  
ATOM   1724  C   LYS B 220      -8.927  49.461  36.511  1.00 78.78           C  
ATOM   1725  O   LYS B 220      -9.487  50.546  36.344  1.00 78.78           O  
ATOM   1726  CB  LYS B 220     -10.057  48.084  38.270  1.00 78.78           C  
ATOM   1727  CG  LYS B 220      -9.881  46.573  38.242  1.00 78.78           C  
ATOM   1728  CD  LYS B 220     -11.172  45.853  38.610  1.00 78.78           C  
ATOM   1729  CE  LYS B 220     -11.143  44.394  38.172  1.00 78.78           C  
ATOM   1730  NZ  LYS B 220     -12.397  43.678  38.553  1.00 78.78           N1+
ATOM   1731  N   GLY B 221      -8.324  48.682  35.587  1.00 75.59           N  
ATOM   1732  CA  GLY B 221      -8.508  49.100  34.206  1.00 75.59           C  
ATOM   1733  C   GLY B 221      -7.324  49.869  33.653  1.00 75.59           C  
ATOM   1734  O   GLY B 221      -7.220  50.072  32.440  1.00 75.59           O  
ATOM   1735  N   VAL B 222      -6.432  50.285  34.511  1.00 76.10           N  
ATOM   1736  CA  VAL B 222      -5.223  50.944  34.029  1.00 76.10           C  
ATOM   1737  C   VAL B 222      -4.431  49.987  33.141  1.00 76.10           C  
ATOM   1738  O   VAL B 222      -4.270  48.810  33.474  1.00 76.10           O  
ATOM   1739  CB  VAL B 222      -4.341  51.437  35.199  1.00 76.10           C  
ATOM   1740  CG1 VAL B 222      -3.043  52.051  34.676  1.00 76.10           C  
ATOM   1741  CG2 VAL B 222      -5.107  52.445  36.055  1.00 76.10           C  
ATOM   1742  N   VAL B 223      -4.075  50.474  31.931  1.00 82.87           N  
ATOM   1743  CA  VAL B 223      -3.269  49.669  31.019  1.00 82.87           C  
ATOM   1744  C   VAL B 223      -1.823  50.160  31.036  1.00 82.87           C  
ATOM   1745  O   VAL B 223      -1.571  51.367  31.033  1.00 82.87           O  
ATOM   1746  CB  VAL B 223      -3.829  49.709  29.580  1.00 82.87           C  
ATOM   1747  CG1 VAL B 223      -2.919  48.941  28.624  1.00 82.87           C  
ATOM   1748  CG2 VAL B 223      -5.247  49.143  29.544  1.00 82.87           C  
ATOM   1749  N   VAL B 224      -0.930  49.265  31.159  1.00 84.05           N  
ATOM   1750  CA  VAL B 224       0.494  49.575  31.080  1.00 84.05           C  
ATOM   1751  C   VAL B 224       1.153  48.716  30.003  1.00 84.05           C  
ATOM   1752  O   VAL B 224       0.643  47.648  29.655  1.00 84.05           O  
ATOM   1753  CB  VAL B 224       1.198  49.360  32.439  1.00 84.05           C  
ATOM   1754  CG1 VAL B 224       0.531  50.195  33.531  1.00 84.05           C  
ATOM   1755  CG2 VAL B 224       1.190  47.879  32.814  1.00 84.05           C  
ATOM   1756  N   THR B 225       2.156  49.248  29.396  1.00 87.58           N  
ATOM   1757  CA  THR B 225       2.929  48.491  28.417  1.00 87.58           C  
ATOM   1758  C   THR B 225       4.266  48.052  29.007  1.00 87.58           C  
ATOM   1759  O   THR B 225       5.075  48.888  29.415  1.00 87.58           O  
ATOM   1760  CB  THR B 225       3.174  49.315  27.141  1.00 87.58           C  
ATOM   1761  CG2 THR B 225       3.922  48.498  26.093  1.00 87.58           C  
ATOM   1762  OG1 THR B 225       1.915  49.730  26.597  1.00 87.58           O  
ATOM   1763  N   LEU B 226       4.403  46.740  29.085  1.00 89.31           N  
ATOM   1764  CA  LEU B 226       5.682  46.154  29.470  1.00 89.31           C  
ATOM   1765  C   LEU B 226       6.654  46.152  28.295  1.00 89.31           C  
ATOM   1766  O   LEU B 226       6.342  45.623  27.226  1.00 89.31           O  
ATOM   1767  CB  LEU B 226       5.484  44.727  29.987  1.00 89.31           C  
ATOM   1768  CG  LEU B 226       6.755  43.948  30.329  1.00 89.31           C  
ATOM   1769  CD1 LEU B 226       7.363  44.470  31.626  1.00 89.31           C  
ATOM   1770  CD2 LEU B 226       6.456  42.456  30.436  1.00 89.31           C  
ATOM   1771  N   LEU B 227       7.756  46.715  28.533  1.00 84.65           N  
ATOM   1772  CA  LEU B 227       8.745  46.783  27.463  1.00 84.65           C  
ATOM   1773  C   LEU B 227       9.383  45.418  27.225  1.00 84.65           C  
ATOM   1774  O   LEU B 227       9.540  44.993  26.079  1.00 84.65           O  
ATOM   1775  CB  LEU B 227       9.827  47.813  27.798  1.00 84.65           C  
ATOM   1776  CG  LEU B 227      10.330  48.670  26.635  1.00 84.65           C  
ATOM   1777  CD1 LEU B 227       9.781  50.088  26.747  1.00 84.65           C  
ATOM   1778  CD2 LEU B 227      11.854  48.682  26.599  1.00 84.65           C  
ATOM   1779  N   SER B 228       9.842  44.900  28.259  1.00 90.37           N  
ATOM   1780  CA  SER B 228      10.537  43.618  28.220  1.00 90.37           C  
ATOM   1781  C   SER B 228      10.283  42.812  29.489  1.00 90.37           C  
ATOM   1782  O   SER B 228      10.158  43.379  30.577  1.00 90.37           O  
ATOM   1783  CB  SER B 228      12.040  43.828  28.033  1.00 90.37           C  
ATOM   1784  OG  SER B 228      12.757  42.652  28.367  1.00 90.37           O  
ATOM   1785  N   ALA B 229      10.194  41.483  29.264  1.00 94.23           N  
ATOM   1786  CA  ALA B 229      10.022  40.672  30.467  1.00 94.23           C  
ATOM   1787  C   ALA B 229      11.216  40.818  31.404  1.00 94.23           C  
ATOM   1788  O   ALA B 229      11.049  40.942  32.620  1.00 94.23           O  
ATOM   1789  CB  ALA B 229       9.817  39.206  30.094  1.00 94.23           C  
ATOM   1790  N   ASN B 230      12.427  40.672  30.780  1.00 92.58           N  
ATOM   1791  CA  ASN B 230      13.668  40.992  31.476  1.00 92.58           C  
ATOM   1792  C   ASN B 230      14.191  42.372  31.084  1.00 92.58           C  
ATOM   1793  O   ASN B 230      14.263  42.698  29.898  1.00 92.58           O  
ATOM   1794  CB  ASN B 230      14.729  39.924  31.203  1.00 92.58           C  
ATOM   1795  CG  ASN B 230      14.416  38.603  31.877  1.00 92.58           C  
ATOM   1796  ND2 ASN B 230      14.465  37.520  31.111  1.00 92.58           N  
ATOM   1797  OD1 ASN B 230      14.131  38.557  33.076  1.00 92.58           O  
ATOM   1798  N   ALA B 231      14.544  43.093  32.124  1.00 86.84           N  
ATOM   1799  CA  ALA B 231      15.052  44.432  31.836  1.00 86.84           C  
ATOM   1800  C   ALA B 231      16.230  44.376  30.868  1.00 86.84           C  
ATOM   1801  O   ALA B 231      17.186  43.628  31.087  1.00 86.84           O  
ATOM   1802  CB  ALA B 231      15.460  45.136  33.128  1.00 86.84           C  
ATOM   1803  N   GLY B 232      16.086  45.057  29.761  1.00 79.76           N  
ATOM   1804  CA  GLY B 232      17.206  45.209  28.846  1.00 79.76           C  
ATOM   1805  C   GLY B 232      17.238  44.149  27.761  1.00 79.76           C  
ATOM   1806  O   GLY B 232      18.029  44.240  26.820  1.00 79.76           O  
ATOM   1807  N   GLN B 233      16.421  43.131  27.790  1.00 86.52           N  
ATOM   1808  CA  GLN B 233      16.422  42.050  26.809  1.00 86.52           C  
ATOM   1809  C   GLN B 233      15.558  42.403  25.601  1.00 86.52           C  
ATOM   1810  O   GLN B 233      15.756  41.864  24.511  1.00 86.52           O  
ATOM   1811  CB  GLN B 233      15.931  40.747  27.443  1.00 86.52           C  
ATOM   1812  CG  GLN B 233      16.423  39.494  26.733  1.00 86.52           C  
ATOM   1813  CD  GLN B 233      16.018  38.218  27.446  1.00 86.52           C  
ATOM   1814  NE2 GLN B 233      16.348  37.076  26.852  1.00 86.52           N  
ATOM   1815  OE1 GLN B 233      15.415  38.257  28.523  1.00 86.52           O  
ATOM   1816  N   ASN B 234      14.541  43.238  25.747  1.00 83.40           N  
ATOM   1817  CA  ASN B 234      13.614  43.702  24.721  1.00 83.40           C  
ATOM   1818  C   ASN B 234      12.791  42.553  24.147  1.00 83.40           C  
ATOM   1819  O   ASN B 234      12.549  42.500  22.940  1.00 83.40           O  
ATOM   1820  CB  ASN B 234      14.370  44.425  23.603  1.00 83.40           C  
ATOM   1821  CG  ASN B 234      14.845  45.804  24.016  1.00 83.40           C  
ATOM   1822  ND2 ASN B 234      15.829  46.332  23.297  1.00 83.40           N  
ATOM   1823  OD1 ASN B 234      14.333  46.390  24.972  1.00 83.40           O  
ATOM   1824  N   GLU B 235      12.540  41.592  24.975  1.00 88.41           N  
ATOM   1825  CA  GLU B 235      11.702  40.453  24.613  1.00 88.41           C  
ATOM   1826  C   GLU B 235      10.655  40.174  25.687  1.00 88.41           C  
ATOM   1827  O   GLU B 235      10.859  40.497  26.860  1.00 88.41           O  
ATOM   1828  CB  GLU B 235      12.561  39.208  24.380  1.00 88.41           C  
ATOM   1829  CG  GLU B 235      13.671  39.408  23.359  1.00 88.41           C  
ATOM   1830  CD  GLU B 235      14.497  38.155  23.114  1.00 88.41           C  
ATOM   1831  OE1 GLU B 235      15.091  38.022  22.021  1.00 88.41           O  
ATOM   1832  OE2 GLU B 235      14.547  37.296  24.024  1.00 88.41           O1-
ATOM   1833  N   GLY B 236       9.535  39.577  25.225  1.00 92.72           N  
ATOM   1834  CA  GLY B 236       8.518  39.113  26.156  1.00 92.72           C  
ATOM   1835  C   GLY B 236       7.642  40.231  26.687  1.00 92.72           C  
ATOM   1836  O   GLY B 236       6.865  40.027  27.623  1.00 92.72           O  
ATOM   1837  N   GLY B 237       7.709  41.400  26.112  1.00 90.52           N  
ATOM   1838  CA  GLY B 237       6.863  42.513  26.508  1.00 90.52           C  
ATOM   1839  C   GLY B 237       5.431  42.376  26.025  1.00 90.52           C  
ATOM   1840  O   GLY B 237       5.034  41.315  25.539  1.00 90.52           O  
ATOM   1841  N   GLY B 238       4.625  43.439  26.302  1.00 88.55           N  
ATOM   1842  CA  GLY B 238       3.222  43.470  25.916  1.00 88.55           C  
ATOM   1843  C   GLY B 238       2.367  44.314  26.842  1.00 88.55           C  
ATOM   1844  O   GLY B 238       2.878  44.925  27.783  1.00 88.55           O  
ATOM   1845  N   ASP B 239       1.124  44.263  26.569  1.00 88.93           N  
ATOM   1846  CA  ASP B 239       0.214  45.108  27.335  1.00 88.93           C  
ATOM   1847  C   ASP B 239      -0.406  44.333  28.496  1.00 88.93           C  
ATOM   1848  O   ASP B 239      -0.716  43.148  28.364  1.00 88.93           O  
ATOM   1849  CB  ASP B 239      -0.885  45.671  26.432  1.00 88.93           C  
ATOM   1850  CG  ASP B 239      -0.355  46.633  25.384  1.00 88.93           C  
ATOM   1851  OD1 ASP B 239       0.666  47.309  25.636  1.00 88.93           O  
ATOM   1852  OD2 ASP B 239      -0.966  46.719  24.297  1.00 88.93           O1-
ATOM   1853  N   PHE B 240      -0.483  45.060  29.588  1.00 91.55           N  
ATOM   1854  CA  PHE B 240      -1.155  44.526  30.767  1.00 91.55           C  
ATOM   1855  C   PHE B 240      -2.265  45.463  31.229  1.00 91.55           C  
ATOM   1856  O   PHE B 240      -2.153  46.682  31.088  1.00 91.55           O  
ATOM   1857  CB  PHE B 240      -0.150  44.302  31.902  1.00 91.55           C  
ATOM   1858  CG  PHE B 240       0.731  43.098  31.705  1.00 91.55           C  
ATOM   1859  CD1 PHE B 240       0.517  41.936  32.435  1.00 91.55           C  
ATOM   1860  CD2 PHE B 240       1.773  43.130  30.788  1.00 91.55           C  
ATOM   1861  CE1 PHE B 240       1.331  40.820  32.255  1.00 91.55           C  
ATOM   1862  CE2 PHE B 240       2.591  42.018  30.602  1.00 91.55           C  
ATOM   1863  CZ  PHE B 240       2.369  40.865  31.336  1.00 91.55           C  
ATOM   1864  N   ILE B 241      -3.245  44.895  31.827  1.00 86.58           N  
ATOM   1865  CA  ILE B 241      -4.362  45.675  32.350  1.00 86.58           C  
ATOM   1866  C   ILE B 241      -4.571  45.348  33.828  1.00 86.58           C  
ATOM   1867  O   ILE B 241      -4.445  44.192  34.238  1.00 86.58           O  
ATOM   1868  CB  ILE B 241      -5.659  45.410  31.553  1.00 86.58           C  
ATOM   1869  CG1 ILE B 241      -6.746  46.414  31.954  1.00 86.58           C  
ATOM   1870  CG2 ILE B 241      -6.138  43.971  31.765  1.00 86.58           C  
ATOM   1871  CD1 ILE B 241      -7.968  46.397  31.046  1.00 86.58           C  
ATOM   1872  N   ALA B 242      -4.786  46.376  34.614  1.00 87.35           N  
ATOM   1873  CA  ALA B 242      -5.079  46.190  36.032  1.00 87.35           C  
ATOM   1874  C   ALA B 242      -6.461  45.573  36.231  1.00 87.35           C  
ATOM   1875  O   ALA B 242      -7.472  46.162  35.841  1.00 87.35           O  
ATOM   1876  CB  ALA B 242      -4.984  47.521  36.775  1.00 87.35           C  
ATOM   1877  N   THR B 243      -6.475  44.379  36.750  1.00 87.00           N  
ATOM   1878  CA  THR B 243      -7.700  43.598  36.893  1.00 87.00           C  
ATOM   1879  C   THR B 243      -7.898  43.168  38.343  1.00 87.00           C  
ATOM   1880  O   THR B 243      -6.931  42.872  39.048  1.00 87.00           O  
ATOM   1881  CB  THR B 243      -7.679  42.355  35.984  1.00 87.00           C  
ATOM   1882  CG2 THR B 243      -9.023  41.634  36.008  1.00 87.00           C  
ATOM   1883  OG1 THR B 243      -7.389  42.758  34.640  1.00 87.00           O  
ATOM   1884  N   GLN B 244      -9.161  43.036  38.718  1.00 85.93           N  
ATOM   1885  CA  GLN B 244      -9.474  42.540  40.053  1.00 85.93           C  
ATOM   1886  C   GLN B 244      -8.914  41.135  40.262  1.00 85.93           C  
ATOM   1887  O   GLN B 244      -8.995  40.290  39.367  1.00 85.93           O  
ATOM   1888  CB  GLN B 244     -10.985  42.543  40.289  1.00 85.93           C  
ATOM   1889  CG  GLN B 244     -11.384  42.261  41.731  1.00 85.93           C  
ATOM   1890  CD  GLN B 244     -11.702  43.523  42.509  1.00 85.93           C  
ATOM   1891  NE2 GLN B 244     -11.728  43.412  43.833  1.00 85.93           N  
ATOM   1892  OE1 GLN B 244     -11.921  44.590  41.927  1.00 85.93           O  
ATOM   1893  N   LYS B 245      -8.283  40.926  41.342  1.00 86.22           N  
ATOM   1894  CA  LYS B 245      -7.640  39.651  41.642  1.00 86.22           C  
ATOM   1895  C   LYS B 245      -8.624  38.492  41.507  1.00 86.22           C  
ATOM   1896  O   LYS B 245      -8.329  37.493  40.848  1.00 86.22           O  
ATOM   1897  CB  LYS B 245      -7.042  39.668  43.049  1.00 86.22           C  
ATOM   1898  CG  LYS B 245      -6.422  38.346  43.475  1.00 86.22           C  
ATOM   1899  CD  LYS B 245      -5.866  38.420  44.891  1.00 86.22           C  
ATOM   1900  CE  LYS B 245      -5.360  37.064  45.366  1.00 86.22           C  
ATOM   1901  NZ  LYS B 245      -4.790  37.137  46.745  1.00 86.22           N1+
ATOM   1902  N   ALA B 246      -9.971  38.626  41.822  1.00 80.45           N  
ATOM   1903  CA  ALA B 246     -11.020  37.616  41.710  1.00 80.45           C  
ATOM   1904  C   ALA B 246     -10.428  36.237  41.431  1.00 80.45           C  
ATOM   1905  O   ALA B 246     -10.743  35.613  40.415  1.00 80.45           O  
ATOM   1906  CB  ALA B 246     -12.012  37.998  40.612  1.00 80.45           C  
ATOM   1907  N   GLY B 247      -9.365  35.562  42.315  1.00 84.76           N  
ATOM   1908  CA  GLY B 247      -8.816  34.220  42.195  1.00 84.76           C  
ATOM   1909  C   GLY B 247      -7.594  34.153  41.299  1.00 84.76           C  
ATOM   1910  O   GLY B 247      -6.995  33.088  41.136  1.00 84.76           O  
ATOM   1911  N   LEU B 248      -7.225  35.232  40.622  1.00 91.49           N  
ATOM   1912  CA  LEU B 248      -6.031  35.283  39.787  1.00 91.49           C  
ATOM   1913  C   LEU B 248      -4.777  35.015  40.614  1.00 91.49           C  
ATOM   1914  O   LEU B 248      -4.695  35.423  41.775  1.00 91.49           O  
ATOM   1915  CB  LEU B 248      -5.918  36.644  39.096  1.00 91.49           C  
ATOM   1916  CG  LEU B 248      -6.997  36.971  38.063  1.00 91.49           C  
ATOM   1917  CD1 LEU B 248      -6.895  38.430  37.633  1.00 91.49           C  
ATOM   1918  CD2 LEU B 248      -6.883  36.044  36.857  1.00 91.49           C  
ATOM   1919  N   VAL B 249      -3.821  34.236  40.098  1.00 93.20           N  
ATOM   1920  CA  VAL B 249      -2.547  33.914  40.731  1.00 93.20           C  
ATOM   1921  C   VAL B 249      -1.395  34.355  39.830  1.00 93.20           C  
ATOM   1922  O   VAL B 249      -1.433  34.141  38.616  1.00 93.20           O  
ATOM   1923  CB  VAL B 249      -2.432  32.406  41.044  1.00 93.20           C  
ATOM   1924  CG1 VAL B 249      -1.121  32.100  41.763  1.00 93.20           C  
ATOM   1925  CG2 VAL B 249      -3.625  31.943  41.879  1.00 93.20           C  
ATOM   1926  N   ASP B 250      -0.446  35.058  40.462  1.00 96.16           N  
ATOM   1927  CA  ASP B 250       0.746  35.444  39.713  1.00 96.16           C  
ATOM   1928  C   ASP B 250       1.440  34.221  39.119  1.00 96.16           C  
ATOM   1929  O   ASP B 250       1.942  33.367  39.852  1.00 96.16           O  
ATOM   1930  CB  ASP B 250       1.717  36.216  40.611  1.00 96.16           C  
ATOM   1931  CG  ASP B 250       2.900  36.787  39.849  1.00 96.16           C  
ATOM   1932  OD1 ASP B 250       3.306  36.201  38.822  1.00 96.16           O  
ATOM   1933  OD2 ASP B 250       3.434  37.831  40.282  1.00 96.16           O1-
ATOM   1934  N   ASP B 251       1.458  34.158  37.805  1.00 96.05           N  
ATOM   1935  CA  ASP B 251       2.081  32.999  37.172  1.00 96.05           C  
ATOM   1936  C   ASP B 251       3.419  33.373  36.536  1.00 96.05           C  
ATOM   1937  O   ASP B 251       4.062  32.539  35.895  1.00 96.05           O  
ATOM   1938  CB  ASP B 251       1.148  32.398  36.118  1.00 96.05           C  
ATOM   1939  CG  ASP B 251       0.660  33.419  35.106  1.00 96.05           C  
ATOM   1940  OD1 ASP B 251       1.296  34.485  34.959  1.00 96.05           O  
ATOM   1941  OD2 ASP B 251      -0.371  33.156  34.450  1.00 96.05           O1-
ATOM   1942  N   GLY B 252       3.760  34.620  36.606  1.00 95.54           N  
ATOM   1943  CA  GLY B 252       5.094  35.034  36.201  1.00 95.54           C  
ATOM   1944  C   GLY B 252       5.147  35.575  34.785  1.00 95.54           C  
ATOM   1945  O   GLY B 252       6.185  36.073  34.343  1.00 95.54           O  
ATOM   1946  N   GLY B 253       4.016  35.562  34.007  1.00 96.55           N  
ATOM   1947  CA  GLY B 253       4.056  36.016  32.626  1.00 96.55           C  
ATOM   1948  C   GLY B 253       2.740  36.608  32.156  1.00 96.55           C  
ATOM   1949  O   GLY B 253       2.715  37.698  31.581  1.00 96.55           O  
ATOM   1950  N   ILE B 254       1.641  35.941  32.421  1.00 95.99           N  
ATOM   1951  CA  ILE B 254       0.324  36.370  31.964  1.00 95.99           C  
ATOM   1952  C   ILE B 254      -0.366  37.178  33.061  1.00 95.99           C  
ATOM   1953  O   ILE B 254      -1.024  38.182  32.780  1.00 95.99           O  
ATOM   1954  CB  ILE B 254      -0.552  35.164  31.554  1.00 95.99           C  
ATOM   1955  CG1 ILE B 254       0.144  34.345  30.462  1.00 95.99           C  
ATOM   1956  CG2 ILE B 254      -1.934  35.634  31.090  1.00 95.99           C  
ATOM   1957  CD1 ILE B 254       0.462  35.139  29.201  1.00 95.99           C  
ATOM   1958  N   VAL B 255      -0.257  36.710  34.279  1.00 95.90           N  
ATOM   1959  CA  VAL B 255      -0.787  37.390  35.457  1.00 95.90           C  
ATOM   1960  C   VAL B 255       0.358  37.767  36.395  1.00 95.90           C  
ATOM   1961  O   VAL B 255       1.157  36.912  36.785  1.00 95.90           O  
ATOM   1962  CB  VAL B 255      -1.819  36.514  36.202  1.00 95.90           C  
ATOM   1963  CG1 VAL B 255      -2.358  37.243  37.431  1.00 95.90           C  
ATOM   1964  CG2 VAL B 255      -2.961  36.124  35.265  1.00 95.90           C  
ATOM   1965  N   ILE B 256       0.416  38.982  36.697  1.00 96.55           N  
ATOM   1966  CA  ILE B 256       1.455  39.487  37.590  1.00 96.55           C  
ATOM   1967  C   ILE B 256       0.815  40.202  38.777  1.00 96.55           C  
ATOM   1968  O   ILE B 256      -0.066  41.046  38.599  1.00 96.55           O  
ATOM   1969  CB  ILE B 256       2.423  40.437  36.849  1.00 96.55           C  
ATOM   1970  CG1 ILE B 256       3.012  39.745  35.615  1.00 96.55           C  
ATOM   1971  CG2 ILE B 256       3.532  40.918  37.790  1.00 96.55           C  
ATOM   1972  CD1 ILE B 256       3.857  38.520  35.936  1.00 96.55           C  
ATOM   1973  N   ALA B 257       1.289  39.906  39.930  1.00 94.39           N  
ATOM   1974  CA  ALA B 257       0.789  40.550  41.142  1.00 94.39           C  
ATOM   1975  C   ALA B 257       1.252  42.002  41.222  1.00 94.39           C  
ATOM   1976  O   ALA B 257       2.285  42.362  40.653  1.00 94.39           O  
ATOM   1977  CB  ALA B 257       1.242  39.780  42.380  1.00 94.39           C  
ATOM   1978  N   SER B 258       0.448  42.794  41.902  1.00 91.13           N  
ATOM   1979  CA  SER B 258       0.796  44.182  42.186  1.00 91.13           C  
ATOM   1980  C   SER B 258       0.877  44.437  43.688  1.00 91.13           C  
ATOM   1981  O   SER B 258       0.516  43.572  44.489  1.00 91.13           O  
ATOM   1982  CB  SER B 258      -0.222  45.131  41.554  1.00 91.13           C  
ATOM   1983  OG  SER B 258      -1.384  45.232  42.360  1.00 91.13           O  
ATOM   1984  N   PRO B 259       1.381  45.626  44.056  1.00 85.01           N  
ATOM   1985  CA  PRO B 259       1.417  45.932  45.488  1.00 85.01           C  
ATOM   1986  C   PRO B 259       0.024  46.042  46.103  1.00 85.01           C  
ATOM   1987  O   PRO B 259      -0.135  45.870  47.314  1.00 85.01           O  
ATOM   1988  CB  PRO B 259       2.146  47.277  45.543  1.00 85.01           C  
ATOM   1989  CG  PRO B 259       2.988  47.307  44.308  1.00 85.01           C  
ATOM   1990  CD  PRO B 259       2.257  46.581  43.215  1.00 85.01           C  
ATOM   1991  N   ASN B 260      -0.926  46.399  45.312  1.00 85.34           N  
ATOM   1992  CA  ASN B 260      -2.312  46.321  45.759  1.00 85.34           C  
ATOM   1993  C   ASN B 260      -2.806  44.878  45.807  1.00 85.34           C  
ATOM   1994  O   ASN B 260      -2.916  44.221  44.771  1.00 85.34           O  
ATOM   1995  CB  ASN B 260      -3.217  47.162  44.856  1.00 85.34           C  
ATOM   1996  CG  ASN B 260      -4.607  47.349  45.431  1.00 85.34           C  
ATOM   1997  ND2 ASN B 260      -5.201  48.510  45.182  1.00 85.34           N  
ATOM   1998  OD1 ASN B 260      -5.142  46.457  46.095  1.00 85.34           O  
ATOM   1999  N   SER B 261      -3.159  44.392  46.971  1.00 86.90           N  
ATOM   2000  CA  SER B 261      -3.494  42.986  47.171  1.00 86.90           C  
ATOM   2001  C   SER B 261      -4.773  42.612  46.428  1.00 86.90           C  
ATOM   2002  O   SER B 261      -5.057  41.429  46.230  1.00 86.90           O  
ATOM   2003  CB  SER B 261      -3.653  42.680  48.661  1.00 86.90           C  
ATOM   2004  OG  SER B 261      -4.581  43.567  49.261  1.00 86.90           O  
ATOM   2005  N   ASN B 262      -5.494  43.569  45.954  1.00 88.10           N  
ATOM   2006  CA  ASN B 262      -6.779  43.277  45.328  1.00 88.10           C  
ATOM   2007  C   ASN B 262      -6.722  43.466  43.815  1.00 88.10           C  
ATOM   2008  O   ASN B 262      -7.680  43.145  43.109  1.00 88.10           O  
ATOM   2009  CB  ASN B 262      -7.881  44.152  45.931  1.00 88.10           C  
ATOM   2010  CG  ASN B 262      -8.210  43.773  47.362  1.00 88.10           C  
ATOM   2011  ND2 ASN B 262      -8.741  44.725  48.120  1.00 88.10           N  
ATOM   2012  OD1 ASN B 262      -7.990  42.634  47.781  1.00 88.10           O  
ATOM   2013  N   ILE B 263      -5.648  44.006  43.304  1.00 89.61           N  
ATOM   2014  CA  ILE B 263      -5.553  44.282  41.874  1.00 89.61           C  
ATOM   2015  C   ILE B 263      -4.286  43.643  41.309  1.00 89.61           C  
ATOM   2016  O   ILE B 263      -3.195  43.822  41.857  1.00 89.61           O  
ATOM   2017  CB  ILE B 263      -5.559  45.801  41.590  1.00 89.61           C  
ATOM   2018  CG1 ILE B 263      -6.793  46.457  42.219  1.00 89.61           C  
ATOM   2019  CG2 ILE B 263      -5.505  46.068  40.083  1.00 89.61           C  
ATOM   2020  CD1 ILE B 263      -6.899  47.954  41.960  1.00 89.61           C  
ATOM   2021  N   PHE B 264      -4.488  42.870  40.203  1.00 93.09           N  
ATOM   2022  CA  PHE B 264      -3.376  42.227  39.514  1.00 93.09           C  
ATOM   2023  C   PHE B 264      -3.238  42.759  38.092  1.00 93.09           C  
ATOM   2024  O   PHE B 264      -4.198  43.286  37.526  1.00 93.09           O  
ATOM   2025  CB  PHE B 264      -3.563  40.707  39.490  1.00 93.09           C  
ATOM   2026  CG  PHE B 264      -3.218  40.032  40.789  1.00 93.09           C  
ATOM   2027  CD1 PHE B 264      -2.440  38.881  40.806  1.00 93.09           C  
ATOM   2028  CD2 PHE B 264      -3.673  40.548  41.996  1.00 93.09           C  
ATOM   2029  CE1 PHE B 264      -2.119  38.254  42.007  1.00 93.09           C  
ATOM   2030  CE2 PHE B 264      -3.357  39.927  43.200  1.00 93.09           C  
ATOM   2031  CZ  PHE B 264      -2.580  38.780  43.204  1.00 93.09           C  
ATOM   2032  N   TRP B 265      -2.057  42.701  37.561  1.00 92.23           N  
ATOM   2033  CA  TRP B 265      -1.810  42.976  36.149  1.00 92.23           C  
ATOM   2034  C   TRP B 265      -2.075  41.737  35.299  1.00 92.23           C  
ATOM   2035  O   TRP B 265      -1.503  40.673  35.545  1.00 92.23           O  
ATOM   2036  CB  TRP B 265      -0.371  43.456  35.938  1.00 92.23           C  
ATOM   2037  CG  TRP B 265      -0.040  44.726  36.663  1.00 92.23           C  
ATOM   2038  CD1 TRP B 265       0.754  44.862  37.767  1.00 92.23           C  
ATOM   2039  CD2 TRP B 265      -0.502  46.041  36.336  1.00 92.23           C  
ATOM   2040  CE2 TRP B 265       0.055  46.926  37.285  1.00 92.23           C  
ATOM   2041  CE3 TRP B 265      -1.330  46.557  35.330  1.00 92.23           C  
ATOM   2042  NE1 TRP B 265       0.816  46.183  38.146  1.00 92.23           N  
ATOM   2043  CZ2 TRP B 265      -0.192  48.301  37.258  1.00 92.23           C  
ATOM   2044  CZ3 TRP B 265      -1.576  47.925  35.305  1.00 92.23           C  
ATOM   2045  CH2 TRP B 265      -1.007  48.779  36.264  1.00 92.23           C  
ATOM   2046  N   VAL B 266      -2.924  41.845  34.318  1.00 92.88           N  
ATOM   2047  CA  VAL B 266      -3.249  40.728  33.437  1.00 92.88           C  
ATOM   2048  C   VAL B 266      -2.864  41.076  32.000  1.00 92.88           C  
ATOM   2049  O   VAL B 266      -3.271  42.115  31.475  1.00 92.88           O  
ATOM   2050  CB  VAL B 266      -4.748  40.361  33.513  1.00 92.88           C  
ATOM   2051  CG1 VAL B 266      -5.082  39.246  32.523  1.00 92.88           C  
ATOM   2052  CG2 VAL B 266      -5.124  39.950  34.934  1.00 92.88           C  
ATOM   2053  N   ARG B 267      -2.103  40.247  31.399  1.00 93.78           N  
ATOM   2054  CA  ARG B 267      -1.652  40.440  30.025  1.00 93.78           C  
ATOM   2055  C   ARG B 267      -2.827  40.411  29.053  1.00 93.78           C  
ATOM   2056  O   ARG B 267      -3.729  39.580  29.187  1.00 93.78           O  
ATOM   2057  CB  ARG B 267      -0.626  39.373  29.640  1.00 93.78           C  
ATOM   2058  CG  ARG B 267       0.018  39.599  28.281  1.00 93.78           C  
ATOM   2059  CD  ARG B 267       1.046  38.524  27.959  1.00 93.78           C  
ATOM   2060  NE  ARG B 267       2.263  38.687  28.749  1.00 93.78           N  
ATOM   2061  CZ  ARG B 267       3.326  39.389  28.367  1.00 93.78           C  
ATOM   2062  NH1 ARG B 267       3.342  40.009  27.192  1.00 93.78           N1+
ATOM   2063  NH2 ARG B 267       4.381  39.472  29.164  1.00 93.78           N  
ATOM   2064  N   ILE B 268      -2.811  41.271  28.046  1.00 87.60           N  
ATOM   2065  CA  ILE B 268      -3.832  41.299  27.006  1.00 87.60           C  
ATOM   2066  C   ILE B 268      -3.168  41.315  25.631  1.00 87.60           C  
ATOM   2067  O   ILE B 268      -1.947  41.455  25.525  1.00 87.60           O  
ATOM   2068  CB  ILE B 268      -4.765  42.520  27.163  1.00 87.60           C  
ATOM   2069  CG1 ILE B 268      -3.956  43.821  27.116  1.00 87.60           C  
ATOM   2070  CG2 ILE B 268      -5.569  42.422  28.464  1.00 87.60           C  
ATOM   2071  CD1 ILE B 268      -4.811  45.081  27.101  1.00 87.60           C  
ATOM   2072  N   ASN B 269      -3.908  41.042  24.512  1.00 87.63           N  
ATOM   2073  CA  ASN B 269      -3.472  41.118  23.121  1.00 87.63           C  
ATOM   2074  C   ASN B 269      -2.412  40.066  22.808  1.00 87.63           C  
ATOM   2075  O   ASN B 269      -1.352  40.388  22.269  1.00 87.63           O  
ATOM   2076  CB  ASN B 269      -2.944  42.517  22.799  1.00 87.63           C  
ATOM   2077  CG  ASN B 269      -4.039  43.564  22.776  1.00 87.63           C  
ATOM   2078  ND2 ASN B 269      -3.671  44.815  23.026  1.00 87.63           N  
ATOM   2079  OD1 ASN B 269      -5.209  43.252  22.535  1.00 87.63           O  
ATOM   2080  N   TYR B 270      -2.636  38.831  23.222  1.00 90.32           N  
ATOM   2081  CA  TYR B 270      -1.760  37.723  22.862  1.00 90.32           C  
ATOM   2082  C   TYR B 270      -2.568  36.511  22.414  1.00 90.32           C  
ATOM   2083  O   TYR B 270      -3.663  36.264  22.924  1.00 90.32           O  
ATOM   2084  CB  TYR B 270      -0.860  37.343  24.041  1.00 90.32           C  
ATOM   2085  CG  TYR B 270      -1.602  36.697  25.187  1.00 90.32           C  
ATOM   2086  CD1 TYR B 270      -2.278  37.469  26.128  1.00 90.32           C  
ATOM   2087  CD2 TYR B 270      -1.626  35.314  25.330  1.00 90.32           C  
ATOM   2088  CE1 TYR B 270      -2.961  36.879  27.186  1.00 90.32           C  
ATOM   2089  CE2 TYR B 270      -2.306  34.713  26.385  1.00 90.32           C  
ATOM   2090  CZ  TYR B 270      -2.970  35.502  27.305  1.00 90.32           C  
ATOM   2091  OH  TYR B 270      -3.644  34.913  28.351  1.00 90.32           O  
ATOM   2092  N   GLU B 271      -2.012  35.787  21.440  1.00 89.82           N  
ATOM   2093  CA  GLU B 271      -2.733  34.647  20.881  1.00 89.82           C  
ATOM   2094  C   GLU B 271      -2.002  33.337  21.166  1.00 89.82           C  
ATOM   2095  O   GLU B 271      -2.581  32.257  21.038  1.00 89.82           O  
ATOM   2096  CB  GLU B 271      -2.929  34.822  19.372  1.00 89.82           C  
ATOM   2097  CG  GLU B 271      -3.881  35.950  19.003  1.00 89.82           C  
ATOM   2098  CD  GLU B 271      -4.529  35.765  17.640  1.00 89.82           C  
ATOM   2099  OE1 GLU B 271      -5.418  36.569  17.277  1.00 89.82           O  
ATOM   2100  OE2 GLU B 271      -4.143  34.810  16.929  1.00 89.82           O1-
ATOM   2101  N   GLU B 272      -0.798  33.406  21.507  1.00 94.29           N  
ATOM   2102  CA  GLU B 272       0.040  32.272  21.885  1.00 94.29           C  
ATOM   2103  C   GLU B 272       0.923  32.614  23.082  1.00 94.29           C  
ATOM   2104  O   GLU B 272       1.039  33.780  23.462  1.00 94.29           O  
ATOM   2105  CB  GLU B 272       0.907  31.825  20.704  1.00 94.29           C  
ATOM   2106  CG  GLU B 272       0.858  32.772  19.514  1.00 94.29           C  
ATOM   2107  CD  GLU B 272       1.674  32.285  18.327  1.00 94.29           C  
ATOM   2108  OE1 GLU B 272       1.726  32.992  17.295  1.00 94.29           O  
ATOM   2109  OE2 GLU B 272       2.265  31.188  18.429  1.00 94.29           O1-
ATOM   2110  N   ILE B 273       1.444  31.614  23.701  1.00 97.20           N  
ATOM   2111  CA  ILE B 273       2.318  31.841  24.847  1.00 97.20           C  
ATOM   2112  C   ILE B 273       3.740  31.403  24.505  1.00 97.20           C  
ATOM   2113  O   ILE B 273       3.952  30.299  23.997  1.00 97.20           O  
ATOM   2114  CB  ILE B 273       1.813  31.091  26.100  1.00 97.20           C  
ATOM   2115  CG1 ILE B 273       0.487  31.689  26.581  1.00 97.20           C  
ATOM   2116  CG2 ILE B 273       2.866  31.128  27.211  1.00 97.20           C  
ATOM   2117  CD1 ILE B 273      -0.017  31.103  27.893  1.00 97.20           C  
ATOM   2118  N   THR B 274       4.648  32.281  24.714  1.00 97.18           N  
ATOM   2119  CA  THR B 274       6.055  32.010  24.441  1.00 97.18           C  
ATOM   2120  C   THR B 274       6.863  31.988  25.736  1.00 97.18           C  
ATOM   2121  O   THR B 274       6.475  32.610  26.727  1.00 97.18           O  
ATOM   2122  CB  THR B 274       6.649  33.056  23.480  1.00 97.18           C  
ATOM   2123  CG2 THR B 274       5.884  33.091  22.162  1.00 97.18           C  
ATOM   2124  OG1 THR B 274       6.583  34.351  24.092  1.00 97.18           O  
ATOM   2125  N   PRO B 275       8.031  31.340  25.737  1.00 97.77           N  
ATOM   2126  CA  PRO B 275       8.892  31.332  26.922  1.00 97.77           C  
ATOM   2127  C   PRO B 275       9.424  32.719  27.276  1.00 97.77           C  
ATOM   2128  O   PRO B 275       9.632  33.023  28.453  1.00 97.77           O  
ATOM   2129  CB  PRO B 275      10.035  30.395  26.521  1.00 97.77           C  
ATOM   2130  CG  PRO B 275       9.435  29.475  25.507  1.00 97.77           C  
ATOM   2131  CD  PRO B 275       8.438  30.246  24.693  1.00 97.77           C  
ATOM   2132  N   THR B 276       9.557  33.592  26.367  1.00 96.55           N  
ATOM   2133  CA  THR B 276      10.107  34.919  26.618  1.00 96.55           C  
ATOM   2134  C   THR B 276       9.153  35.747  27.473  1.00 96.55           C  
ATOM   2135  O   THR B 276       9.586  36.619  28.229  1.00 96.55           O  
ATOM   2136  CB  THR B 276      10.397  35.662  25.300  1.00 96.55           C  
ATOM   2137  CG2 THR B 276      11.639  35.103  24.616  1.00 96.55           C  
ATOM   2138  OG1 THR B 276       9.274  35.518  24.421  1.00 96.55           O  
ATOM   2139  N   MET B 277       7.884  35.441  27.368  1.00 96.88           N  
ATOM   2140  CA  MET B 277       6.896  36.115  28.206  1.00 96.88           C  
ATOM   2141  C   MET B 277       7.133  35.808  29.681  1.00 96.88           C  
ATOM   2142  O   MET B 277       6.661  36.538  30.555  1.00 96.88           O  
ATOM   2143  CB  MET B 277       5.478  35.697  27.807  1.00 96.88           C  
ATOM   2144  CG  MET B 277       5.058  36.192  26.433  1.00 96.88           C  
ATOM   2145  SD  MET B 277       3.407  35.563  25.935  1.00 96.88           S  
ATOM   2146  CE  MET B 277       3.330  36.184  24.231  1.00 96.88           C  
ATOM   2147  N   PHE B 278       7.878  34.758  29.941  1.00 97.86           N  
ATOM   2148  CA  PHE B 278       8.136  34.277  31.293  1.00 97.86           C  
ATOM   2149  C   PHE B 278       9.612  34.417  31.645  1.00 97.86           C  
ATOM   2150  O   PHE B 278      10.155  33.609  32.401  1.00 97.86           O  
ATOM   2151  CB  PHE B 278       7.698  32.816  31.440  1.00 97.86           C  
ATOM   2152  CG  PHE B 278       6.209  32.618  31.352  1.00 97.86           C  
ATOM   2153  CD1 PHE B 278       5.449  32.436  32.501  1.00 97.86           C  
ATOM   2154  CD2 PHE B 278       5.568  32.612  30.120  1.00 97.86           C  
ATOM   2155  CE1 PHE B 278       4.070  32.251  32.423  1.00 97.86           C  
ATOM   2156  CE2 PHE B 278       4.191  32.429  30.033  1.00 97.86           C  
ATOM   2157  CZ  PHE B 278       3.444  32.247  31.186  1.00 97.86           C  
ATOM   2158  N   GLN B 279      10.274  35.288  30.981  1.00 95.86           N  
ATOM   2159  CA  GLN B 279      11.625  35.733  31.304  1.00 95.86           C  
ATOM   2160  C   GLN B 279      12.663  34.704  30.867  1.00 95.86           C  
ATOM   2161  O   GLN B 279      13.744  34.616  31.454  1.00 95.86           O  
ATOM   2162  CB  GLN B 279      11.757  36.006  32.804  1.00 95.86           C  
ATOM   2163  CG  GLN B 279      10.853  37.124  33.306  1.00 95.86           C  
ATOM   2164  CD  GLN B 279      10.943  37.322  34.808  1.00 95.86           C  
ATOM   2165  NE2 GLN B 279      11.554  38.425  35.225  1.00 95.86           N  
ATOM   2166  OE1 GLN B 279      10.467  36.490  35.587  1.00 95.86           O  
ATOM   2167  N   ALA B 280      12.278  33.852  29.922  1.00 97.72           N  
ATOM   2168  CA  ALA B 280      13.307  33.029  29.295  1.00 97.72           C  
ATOM   2169  C   ALA B 280      14.312  33.890  28.536  1.00 97.72           C  
ATOM   2170  O   ALA B 280      13.935  34.869  27.887  1.00 97.72           O  
ATOM   2171  CB  ALA B 280      12.673  32.005  28.357  1.00 97.72           C  
ATOM   2172  N   LYS B 281      15.575  33.521  28.546  1.00 94.80           N  
ATOM   2173  CA  LYS B 281      16.617  34.351  27.950  1.00 94.80           C  
ATOM   2174  C   LYS B 281      17.163  33.715  26.674  1.00 94.80           C  
ATOM   2175  O   LYS B 281      17.602  34.418  25.762  1.00 94.80           O  
ATOM   2176  CB  LYS B 281      17.753  34.586  28.947  1.00 94.80           C  
ATOM   2177  CG  LYS B 281      17.377  35.487  30.113  1.00 94.80           C  
ATOM   2178  CD  LYS B 281      18.583  35.798  30.990  1.00 94.80           C  
ATOM   2179  CE  LYS B 281      18.188  36.604  32.220  1.00 94.80           C  
ATOM   2180  NZ  LYS B 281      19.372  36.946  33.063  1.00 94.80           N1+
ATOM   2181  N   GLY B 282      17.142  32.423  26.573  1.00 94.20           N  
ATOM   2182  CA  GLY B 282      17.775  31.744  25.454  1.00 94.20           C  
ATOM   2183  C   GLY B 282      19.290  31.725  25.547  1.00 94.20           C  
ATOM   2184  O   GLY B 282      19.856  32.027  26.599  1.00 94.20           O  
ATOM   2185  N   GLY B 283      19.947  31.294  24.418  1.00 92.77           N  
ATOM   2186  CA  GLY B 283      21.398  31.180  24.435  1.00 92.77           C  
ATOM   2187  C   GLY B 283      21.900  30.089  25.361  1.00 92.77           C  
ATOM   2188  O   GLY B 283      21.407  28.960  25.322  1.00 92.77           O  
ATOM   2189  N   ASP B 284      22.887  30.530  26.232  1.00 93.67           N  
ATOM   2190  CA  ASP B 284      23.514  29.521  27.080  1.00 93.67           C  
ATOM   2191  C   ASP B 284      22.895  29.514  28.475  1.00 93.67           C  
ATOM   2192  O   ASP B 284      23.377  28.816  29.371  1.00 93.67           O  
ATOM   2193  CB  ASP B 284      25.023  29.762  27.175  1.00 93.67           C  
ATOM   2194  CG  ASP B 284      25.766  29.376  25.909  1.00 93.67           C  
ATOM   2195  OD1 ASP B 284      25.277  28.508  25.154  1.00 93.67           O  
ATOM   2196  OD2 ASP B 284      26.852  29.944  25.663  1.00 93.67           O1-
ATOM   2197  N   ASN B 285      21.790  30.264  28.663  1.00 95.87           N  
ATOM   2198  CA  ASN B 285      21.128  30.336  29.961  1.00 95.87           C  
ATOM   2199  C   ASN B 285      20.252  29.111  30.212  1.00 95.87           C  
ATOM   2200  O   ASN B 285      19.730  28.513  29.271  1.00 95.87           O  
ATOM   2201  CB  ASN B 285      20.296  31.615  30.070  1.00 95.87           C  
ATOM   2202  CG  ASN B 285      21.152  32.866  30.128  1.00 95.87           C  
ATOM   2203  ND2 ASN B 285      21.019  33.722  29.123  1.00 95.87           N  
ATOM   2204  OD1 ASN B 285      21.927  33.059  31.068  1.00 95.87           O  
ATOM   2205  N   ASP B 286      20.194  28.706  31.518  1.00 97.62           N  
ATOM   2206  CA  ASP B 286      19.237  27.672  31.901  1.00 97.62           C  
ATOM   2207  C   ASP B 286      17.833  28.254  32.052  1.00 97.62           C  
ATOM   2208  O   ASP B 286      17.545  28.945  33.031  1.00 97.62           O  
ATOM   2209  CB  ASP B 286      19.670  26.995  33.202  1.00 97.62           C  
ATOM   2210  CG  ASP B 286      18.778  25.829  33.588  1.00 97.62           C  
ATOM   2211  OD1 ASP B 286      17.989  25.357  32.742  1.00 97.62           O  
ATOM   2212  OD2 ASP B 286      18.862  25.379  34.753  1.00 97.62           O1-
ATOM   2213  N   ASP B 287      16.950  27.864  31.213  1.00 98.38           N  
ATOM   2214  CA  ASP B 287      15.615  28.454  31.172  1.00 98.38           C  
ATOM   2215  C   ASP B 287      14.571  27.487  31.726  1.00 98.38           C  
ATOM   2216  O   ASP B 287      13.382  27.611  31.427  1.00 98.38           O  
ATOM   2217  CB  ASP B 287      15.251  28.858  29.742  1.00 98.38           C  
ATOM   2218  CG  ASP B 287      16.023  30.071  29.254  1.00 98.38           C  
ATOM   2219  OD1 ASP B 287      16.156  31.055  30.012  1.00 98.38           O  
ATOM   2220  OD2 ASP B 287      16.500  30.043  28.098  1.00 98.38           O1-
ATOM   2221  N   TYR B 288      14.940  26.557  32.517  1.00 98.07           N  
ATOM   2222  CA  TYR B 288      14.042  25.516  33.005  1.00 98.07           C  
ATOM   2223  C   TYR B 288      12.802  26.123  33.649  1.00 98.07           C  
ATOM   2224  O   TYR B 288      11.676  25.722  33.343  1.00 98.07           O  
ATOM   2225  CB  TYR B 288      14.763  24.613  34.011  1.00 98.07           C  
ATOM   2226  CG  TYR B 288      13.855  23.620  34.695  1.00 98.07           C  
ATOM   2227  CD1 TYR B 288      13.468  23.797  36.022  1.00 98.07           C  
ATOM   2228  CD2 TYR B 288      13.381  22.502  34.016  1.00 98.07           C  
ATOM   2229  CE1 TYR B 288      12.633  22.884  36.656  1.00 98.07           C  
ATOM   2230  CE2 TYR B 288      12.545  21.581  34.641  1.00 98.07           C  
ATOM   2231  CZ  TYR B 288      12.177  21.781  35.958  1.00 98.07           C  
ATOM   2232  OH  TYR B 288      11.350  20.874  36.582  1.00 98.07           O  
ATOM   2233  N   THR B 289      12.926  27.089  34.534  1.00 97.60           N  
ATOM   2234  CA  THR B 289      11.813  27.674  35.275  1.00 97.60           C  
ATOM   2235  C   THR B 289      10.860  28.403  34.332  1.00 97.60           C  
ATOM   2236  O   THR B 289       9.641  28.249  34.433  1.00 97.60           O  
ATOM   2237  CB  THR B 289      12.314  28.647  36.357  1.00 97.60           C  
ATOM   2238  CG2 THR B 289      11.271  28.833  37.455  1.00 97.60           C  
ATOM   2239  OG1 THR B 289      13.517  28.129  36.939  1.00 97.60           O  
ATOM   2240  N   ALA B 290      11.427  29.145  33.440  1.00 97.96           N  
ATOM   2241  CA  ALA B 290      10.616  29.901  32.489  1.00 97.96           C  
ATOM   2242  C   ALA B 290       9.867  28.966  31.543  1.00 97.96           C  
ATOM   2243  O   ALA B 290       8.711  29.219  31.199  1.00 97.96           O  
ATOM   2244  CB  ALA B 290      11.492  30.867  31.693  1.00 97.96           C  
ATOM   2245  N   LEU B 291      10.560  27.919  31.114  1.00 98.37           N  
ATOM   2246  CA  LEU B 291       9.959  26.956  30.199  1.00 98.37           C  
ATOM   2247  C   LEU B 291       8.820  26.201  30.876  1.00 98.37           C  
ATOM   2248  O   LEU B 291       7.778  25.958  30.263  1.00 98.37           O  
ATOM   2249  CB  LEU B 291      11.012  25.967  29.693  1.00 98.37           C  
ATOM   2250  CG  LEU B 291      12.047  26.521  28.713  1.00 98.37           C  
ATOM   2251  CD1 LEU B 291      13.212  25.547  28.566  1.00 98.37           C  
ATOM   2252  CD2 LEU B 291      11.405  26.803  27.359  1.00 98.37           C  
ATOM   2253  N   THR B 292       9.010  25.822  32.075  1.00 97.96           N  
ATOM   2254  CA  THR B 292       7.980  25.115  32.827  1.00 97.96           C  
ATOM   2255  C   THR B 292       6.769  26.014  33.063  1.00 97.96           C  
ATOM   2256  O   THR B 292       5.630  25.603  32.834  1.00 97.96           O  
ATOM   2257  CB  THR B 292       8.520  24.613  34.178  1.00 97.96           C  
ATOM   2258  CG2 THR B 292       7.455  23.832  34.941  1.00 97.96           C  
ATOM   2259  OG1 THR B 292       9.649  23.759  33.948  1.00 97.96           O  
ATOM   2260  N   ALA B 293       6.988  27.249  33.476  1.00 98.02           N  
ATOM   2261  CA  ALA B 293       5.910  28.184  33.786  1.00 98.02           C  
ATOM   2262  C   ALA B 293       5.121  28.547  32.531  1.00 98.02           C  
ATOM   2263  O   ALA B 293       3.891  28.635  32.567  1.00 98.02           O  
ATOM   2264  CB  ALA B 293       6.469  29.443  34.442  1.00 98.02           C  
ATOM   2265  N   SER B 294       5.862  28.812  31.500  1.00 98.19           N  
ATOM   2266  CA  SER B 294       5.193  29.208  30.265  1.00 98.19           C  
ATOM   2267  C   SER B 294       4.348  28.068  29.704  1.00 98.19           C  
ATOM   2268  O   SER B 294       3.236  28.291  29.222  1.00 98.19           O  
ATOM   2269  CB  SER B 294       6.215  29.656  29.221  1.00 98.19           C  
ATOM   2270  OG  SER B 294       7.127  28.611  28.927  1.00 98.19           O  
ATOM   2271  N   TYR B 295       4.889  26.884  29.716  1.00 97.81           N  
ATOM   2272  CA  TYR B 295       4.112  25.745  29.241  1.00 97.81           C  
ATOM   2273  C   TYR B 295       2.860  25.547  30.087  1.00 97.81           C  
ATOM   2274  O   TYR B 295       1.774  25.312  29.553  1.00 97.81           O  
ATOM   2275  CB  TYR B 295       4.961  24.469  29.259  1.00 97.81           C  
ATOM   2276  CG  TYR B 295       4.196  23.226  28.874  1.00 97.81           C  
ATOM   2277  CD1 TYR B 295       3.824  22.288  29.834  1.00 97.81           C  
ATOM   2278  CD2 TYR B 295       3.844  22.987  27.549  1.00 97.81           C  
ATOM   2279  CE1 TYR B 295       3.122  21.140  29.483  1.00 97.81           C  
ATOM   2280  CE2 TYR B 295       3.142  21.842  27.187  1.00 97.81           C  
ATOM   2281  CZ  TYR B 295       2.785  20.926  28.160  1.00 97.81           C  
ATOM   2282  OH  TYR B 295       2.089  19.792  27.807  1.00 97.81           O  
ATOM   2283  N   GLN B 296       2.981  25.633  31.355  1.00 97.24           N  
ATOM   2284  CA  GLN B 296       1.828  25.486  32.238  1.00 97.24           C  
ATOM   2285  C   GLN B 296       0.776  26.553  31.950  1.00 97.24           C  
ATOM   2286  O   GLN B 296      -0.426  26.280  32.006  1.00 97.24           O  
ATOM   2287  CB  GLN B 296       2.260  25.558  33.703  1.00 97.24           C  
ATOM   2288  CG  GLN B 296       2.909  24.279  34.216  1.00 97.24           C  
ATOM   2289  CD  GLN B 296       1.894  23.242  34.659  1.00 97.24           C  
ATOM   2290  NE2 GLN B 296       2.344  22.003  34.820  1.00 97.24           N  
ATOM   2291  OE1 GLN B 296       0.715  23.553  34.854  1.00 97.24           O  
ATOM   2292  N   ALA B 297       1.252  27.709  31.702  1.00 97.24           N  
ATOM   2293  CA  ALA B 297       0.330  28.787  31.354  1.00 97.24           C  
ATOM   2294  C   ALA B 297      -0.417  28.473  30.060  1.00 97.24           C  
ATOM   2295  O   ALA B 297      -1.606  28.775  29.934  1.00 97.24           O  
ATOM   2296  CB  ALA B 297       1.081  30.110  31.224  1.00 97.24           C  
ATOM   2297  N   SER B 298       0.305  27.928  29.108  1.00 96.58           N  
ATOM   2298  CA  SER B 298      -0.341  27.557  27.853  1.00 96.58           C  
ATOM   2299  C   SER B 298      -1.470  26.559  28.085  1.00 96.58           C  
ATOM   2300  O   SER B 298      -2.513  26.631  27.432  1.00 96.58           O  
ATOM   2301  CB  SER B 298       0.680  26.968  26.879  1.00 96.58           C  
ATOM   2302  OG  SER B 298       0.629  25.551  26.893  1.00 96.58           O  
ATOM   2303  N   GLN B 299      -1.283  25.691  28.917  1.00 95.18           N  
ATOM   2304  CA  GLN B 299      -2.315  24.719  29.263  1.00 95.18           C  
ATOM   2305  C   GLN B 299      -3.470  25.385  30.006  1.00 95.18           C  
ATOM   2306  O   GLN B 299      -4.638  25.124  29.710  1.00 95.18           O  
ATOM   2307  CB  GLN B 299      -1.727  23.590  30.110  1.00 95.18           C  
ATOM   2308  CG  GLN B 299      -0.672  22.765  29.388  1.00 95.18           C  
ATOM   2309  CD  GLN B 299      -1.219  22.052  28.165  1.00 95.18           C  
ATOM   2310  NE2 GLN B 299      -0.564  22.241  27.025  1.00 95.18           N  
ATOM   2311  OE1 GLN B 299      -2.223  21.337  28.244  1.00 95.18           O  
ATOM   2312  N   LYS B 300      -3.077  26.202  30.952  1.00 94.02           N  
ATOM   2313  CA  LYS B 300      -4.068  26.857  31.802  1.00 94.02           C  
ATOM   2314  C   LYS B 300      -5.009  27.731  30.976  1.00 94.02           C  
ATOM   2315  O   LYS B 300      -6.219  27.745  31.211  1.00 94.02           O  
ATOM   2316  CB  LYS B 300      -3.380  27.699  32.878  1.00 94.02           C  
ATOM   2317  CG  LYS B 300      -4.340  28.346  33.865  1.00 94.02           C  
ATOM   2318  CD  LYS B 300      -3.598  29.185  34.897  1.00 94.02           C  
ATOM   2319  CE  LYS B 300      -4.562  29.922  35.816  1.00 94.02           C  
ATOM   2320  NZ  LYS B 300      -3.840  30.767  36.815  1.00 94.02           N1+
ATOM   2321  N   TYR B 301      -4.469  28.460  30.051  1.00 92.60           N  
ATOM   2322  CA  TYR B 301      -5.259  29.436  29.309  1.00 92.60           C  
ATOM   2323  C   TYR B 301      -5.664  28.888  27.946  1.00 92.60           C  
ATOM   2324  O   TYR B 301      -6.211  29.616  27.114  1.00 92.60           O  
ATOM   2325  CB  TYR B 301      -4.474  30.741  29.135  1.00 92.60           C  
ATOM   2326  CG  TYR B 301      -4.038  31.365  30.438  1.00 92.60           C  
ATOM   2327  CD1 TYR B 301      -4.966  31.943  31.301  1.00 92.60           C  
ATOM   2328  CD2 TYR B 301      -2.697  31.381  30.807  1.00 92.60           C  
ATOM   2329  CE1 TYR B 301      -4.568  32.521  32.502  1.00 92.60           C  
ATOM   2330  CE2 TYR B 301      -2.288  31.957  32.005  1.00 92.60           C  
ATOM   2331  CZ  TYR B 301      -3.229  32.523  32.845  1.00 92.60           C  
ATOM   2332  OH  TYR B 301      -2.830  33.094  34.033  1.00 92.60           O  
ATOM   2333  N   SER B 302      -5.415  27.609  27.609  1.00 92.36           N  
ATOM   2334  CA  SER B 302      -5.774  26.912  26.379  1.00 92.36           C  
ATOM   2335  C   SER B 302      -5.299  27.679  25.149  1.00 92.36           C  
ATOM   2336  O   SER B 302      -6.094  27.988  24.259  1.00 92.36           O  
ATOM   2337  CB  SER B 302      -7.287  26.699  26.305  1.00 92.36           C  
ATOM   2338  OG  SER B 302      -7.601  25.610  25.453  1.00 92.36           O  
ATOM   2339  N   LYS B 303      -4.033  28.075  25.157  1.00 95.75           N  
ATOM   2340  CA  LYS B 303      -3.355  28.716  24.034  1.00 95.75           C  
ATOM   2341  C   LYS B 303      -2.215  27.845  23.511  1.00 95.75           C  
ATOM   2342  O   LYS B 303      -1.607  27.088  24.270  1.00 95.75           O  
ATOM   2343  CB  LYS B 303      -2.821  30.089  24.442  1.00 95.75           C  
ATOM   2344  CG  LYS B 303      -3.903  31.076  24.857  1.00 95.75           C  
ATOM   2345  CD  LYS B 303      -4.572  31.713  23.645  1.00 95.75           C  
ATOM   2346  CE  LYS B 303      -5.581  32.776  24.058  1.00 95.75           C  
ATOM   2347  NZ  LYS B 303      -6.313  33.333  22.882  1.00 95.75           N1+
ATOM   2348  N   PRO B 304      -1.954  27.883  22.202  1.00 96.01           N  
ATOM   2349  CA  PRO B 304      -0.788  27.143  21.714  1.00 96.01           C  
ATOM   2350  C   PRO B 304       0.509  27.565  22.400  1.00 96.01           C  
ATOM   2351  O   PRO B 304       0.710  28.752  22.670  1.00 96.01           O  
ATOM   2352  CB  PRO B 304      -0.753  27.485  20.222  1.00 96.01           C  
ATOM   2353  CG  PRO B 304      -2.089  28.092  19.937  1.00 96.01           C  
ATOM   2354  CD  PRO B 304      -2.673  28.586  21.229  1.00 96.01           C  
ATOM   2355  N   TYR B 305       1.328  26.593  22.720  1.00 98.09           N  
ATOM   2356  CA  TYR B 305       2.679  26.858  23.199  1.00 98.09           C  
ATOM   2357  C   TYR B 305       3.639  27.069  22.033  1.00 98.09           C  
ATOM   2358  O   TYR B 305       3.876  26.154  21.242  1.00 98.09           O  
ATOM   2359  CB  TYR B 305       3.174  25.706  24.079  1.00 98.09           C  
ATOM   2360  CG  TYR B 305       4.493  25.984  24.759  1.00 98.09           C  
ATOM   2361  CD1 TYR B 305       5.540  25.068  24.691  1.00 98.09           C  
ATOM   2362  CD2 TYR B 305       4.694  27.163  25.469  1.00 98.09           C  
ATOM   2363  CE1 TYR B 305       6.756  25.319  25.318  1.00 98.09           C  
ATOM   2364  CE2 TYR B 305       5.906  27.424  26.100  1.00 98.09           C  
ATOM   2365  CZ  TYR B 305       6.930  26.498  26.018  1.00 98.09           C  
ATOM   2366  OH  TYR B 305       8.132  26.752  26.640  1.00 98.09           O  
ATOM   2367  N   PHE B 306       4.158  28.261  21.886  1.00 97.79           N  
ATOM   2368  CA  PHE B 306       4.991  28.618  20.744  1.00 97.79           C  
ATOM   2369  C   PHE B 306       6.445  28.789  21.167  1.00 97.79           C  
ATOM   2370  O   PHE B 306       6.778  29.724  21.900  1.00 97.79           O  
ATOM   2371  CB  PHE B 306       4.480  29.903  20.085  1.00 97.79           C  
ATOM   2372  CG  PHE B 306       5.312  30.357  18.916  1.00 97.79           C  
ATOM   2373  CD1 PHE B 306       5.976  31.577  18.950  1.00 97.79           C  
ATOM   2374  CD2 PHE B 306       5.429  29.563  17.782  1.00 97.79           C  
ATOM   2375  CE1 PHE B 306       6.747  32.000  17.869  1.00 97.79           C  
ATOM   2376  CE2 PHE B 306       6.197  29.979  16.699  1.00 97.79           C  
ATOM   2377  CZ  PHE B 306       6.854  31.198  16.743  1.00 97.79           C  
ATOM   2378  N   LEU B 307       7.307  27.923  20.727  1.00 97.87           N  
ATOM   2379  CA  LEU B 307       8.743  28.066  20.939  1.00 97.87           C  
ATOM   2380  C   LEU B 307       9.351  29.020  19.917  1.00 97.87           C  
ATOM   2381  O   LEU B 307       9.702  28.606  18.809  1.00 97.87           O  
ATOM   2382  CB  LEU B 307       9.436  26.704  20.861  1.00 97.87           C  
ATOM   2383  CG  LEU B 307       9.127  25.720  21.990  1.00 97.87           C  
ATOM   2384  CD1 LEU B 307       9.607  24.321  21.620  1.00 97.87           C  
ATOM   2385  CD2 LEU B 307       9.769  26.183  23.293  1.00 97.87           C  
ATOM   2386  N   ASP B 308       9.644  30.212  20.357  1.00 95.07           N  
ATOM   2387  CA  ASP B 308      10.058  31.269  19.439  1.00 95.07           C  
ATOM   2388  C   ASP B 308      11.570  31.252  19.226  1.00 95.07           C  
ATOM   2389  O   ASP B 308      12.088  31.947  18.351  1.00 95.07           O  
ATOM   2390  CB  ASP B 308       9.618  32.639  19.963  1.00 95.07           C  
ATOM   2391  CG  ASP B 308      10.052  32.893  21.396  1.00 95.07           C  
ATOM   2392  OD1 ASP B 308      10.103  31.935  22.198  1.00 95.07           O  
ATOM   2393  OD2 ASP B 308      10.344  34.063  21.727  1.00 95.07           O1-
ATOM   2394  N   LYS B 309      12.308  30.448  20.033  1.00 95.75           N  
ATOM   2395  CA  LYS B 309      13.747  30.220  19.930  1.00 95.75           C  
ATOM   2396  C   LYS B 309      14.110  28.800  20.358  1.00 95.75           C  
ATOM   2397  O   LYS B 309      13.228  27.969  20.581  1.00 95.75           O  
ATOM   2398  CB  LYS B 309      14.513  31.235  20.780  1.00 95.75           C  
ATOM   2399  CG  LYS B 309      14.164  32.685  20.476  1.00 95.75           C  
ATOM   2400  CD  LYS B 309      14.971  33.646  21.340  1.00 95.75           C  
ATOM   2401  CE  LYS B 309      14.656  35.098  21.006  1.00 95.75           C  
ATOM   2402  NZ  LYS B 309      15.472  36.044  21.824  1.00 95.75           N1+
ATOM   2403  N   ILE B 310      15.400  28.596  20.271  1.00 97.41           N  
ATOM   2404  CA  ILE B 310      15.922  27.387  20.898  1.00 97.41           C  
ATOM   2405  C   ILE B 310      16.368  27.696  22.325  1.00 97.41           C  
ATOM   2406  O   ILE B 310      17.150  28.622  22.550  1.00 97.41           O  
ATOM   2407  CB  ILE B 310      17.095  26.791  20.087  1.00 97.41           C  
ATOM   2408  CG1 ILE B 310      16.623  26.386  18.686  1.00 97.41           C  
ATOM   2409  CG2 ILE B 310      17.710  25.598  20.825  1.00 97.41           C  
ATOM   2410  CD1 ILE B 310      17.677  25.654  17.866  1.00 97.41           C  
ATOM   2411  N   TYR B 311      15.871  26.977  23.282  1.00 98.35           N  
ATOM   2412  CA  TYR B 311      16.157  27.226  24.690  1.00 98.35           C  
ATOM   2413  C   TYR B 311      16.933  26.066  25.303  1.00 98.35           C  
ATOM   2414  O   TYR B 311      16.772  24.916  24.889  1.00 98.35           O  
ATOM   2415  CB  TYR B 311      14.860  27.456  25.471  1.00 98.35           C  
ATOM   2416  CG  TYR B 311      14.100  28.686  25.037  1.00 98.35           C  
ATOM   2417  CD1 TYR B 311      14.427  29.944  25.540  1.00 98.35           C  
ATOM   2418  CD2 TYR B 311      13.055  28.594  24.124  1.00 98.35           C  
ATOM   2419  CE1 TYR B 311      13.729  31.080  25.144  1.00 98.35           C  
ATOM   2420  CE2 TYR B 311      12.350  29.724  23.721  1.00 98.35           C  
ATOM   2421  CZ  TYR B 311      12.694  30.960  24.236  1.00 98.35           C  
ATOM   2422  OH  TYR B 311      12.000  32.082  23.841  1.00 98.35           O  
ATOM   2423  N   ARG B 312      17.704  26.403  26.308  1.00 98.13           N  
ATOM   2424  CA  ARG B 312      18.447  25.382  27.041  1.00 98.13           C  
ATOM   2425  C   ARG B 312      17.835  25.142  28.417  1.00 98.13           C  
ATOM   2426  O   ARG B 312      17.294  26.064  29.031  1.00 98.13           O  
ATOM   2427  CB  ARG B 312      19.916  25.785  27.185  1.00 98.13           C  
ATOM   2428  CG  ARG B 312      20.655  25.903  25.860  1.00 98.13           C  
ATOM   2429  CD  ARG B 312      22.115  26.285  26.061  1.00 98.13           C  
ATOM   2430  NE  ARG B 312      22.943  25.115  26.343  1.00 98.13           N  
ATOM   2431  CZ  ARG B 312      23.999  24.744  25.625  1.00 98.13           C  
ATOM   2432  NH1 ARG B 312      24.378  25.447  24.563  1.00 98.13           N1+
ATOM   2433  NH2 ARG B 312      24.683  23.663  25.970  1.00 98.13           N  
ATOM   2434  N   THR B 313      17.825  23.951  28.864  1.00 98.54           N  
ATOM   2435  CA  THR B 313      17.292  23.574  30.168  1.00 98.54           C  
ATOM   2436  C   THR B 313      18.203  22.559  30.852  1.00 98.54           C  
ATOM   2437  O   THR B 313      18.783  21.694  30.192  1.00 98.54           O  
ATOM   2438  CB  THR B 313      15.872  22.991  30.045  1.00 98.54           C  
ATOM   2439  CG2 THR B 313      15.864  21.747  29.161  1.00 98.54           C  
ATOM   2440  OG1 THR B 313      15.391  22.640  31.348  1.00 98.54           O  
ATOM   2441  N   SER B 314      18.316  22.686  32.165  1.00 97.36           N  
ATOM   2442  CA  SER B 314      19.145  21.774  32.947  1.00 97.36           C  
ATOM   2443  C   SER B 314      18.368  20.524  33.344  1.00 97.36           C  
ATOM   2444  O   SER B 314      18.961  19.478  33.615  1.00 97.36           O  
ATOM   2445  CB  SER B 314      19.676  22.473  34.199  1.00 97.36           C  
ATOM   2446  OG  SER B 314      18.609  22.935  35.009  1.00 97.36           O  
ATOM   2447  N   LYS B 315      17.054  20.557  33.397  1.00 97.89           N  
ATOM   2448  CA  LYS B 315      16.184  19.453  33.792  1.00 97.89           C  
ATOM   2449  C   LYS B 315      15.198  19.104  32.681  1.00 97.89           C  
ATOM   2450  O   LYS B 315      14.917  19.932  31.812  1.00 97.89           O  
ATOM   2451  CB  LYS B 315      15.428  19.797  35.075  1.00 97.89           C  
ATOM   2452  CG  LYS B 315      16.327  20.028  36.281  1.00 97.89           C  
ATOM   2453  CD  LYS B 315      15.519  20.396  37.519  1.00 97.89           C  
ATOM   2454  CE  LYS B 315      16.408  20.943  38.627  1.00 97.89           C  
ATOM   2455  NZ  LYS B 315      15.620  21.303  39.844  1.00 97.89           N1+
ATOM   2456  N   PRO B 316      14.701  17.781  32.743  1.00 98.39           N  
ATOM   2457  CA  PRO B 316      13.668  17.428  31.766  1.00 98.39           C  
ATOM   2458  C   PRO B 316      12.412  18.285  31.901  1.00 98.39           C  
ATOM   2459  O   PRO B 316      12.020  18.643  33.014  1.00 98.39           O  
ATOM   2460  CB  PRO B 316      13.366  15.961  32.086  1.00 98.39           C  
ATOM   2461  CG  PRO B 316      14.617  15.443  32.720  1.00 98.39           C  
ATOM   2462  CD  PRO B 316      15.247  16.553  33.512  1.00 98.39           C  
ATOM   2463  N   LEU B 317      11.795  18.608  30.791  1.00 98.74           N  
ATOM   2464  CA  LEU B 317      10.536  19.345  30.778  1.00 98.74           C  
ATOM   2465  C   LEU B 317       9.348  18.390  30.718  1.00 98.74           C  
ATOM   2466  O   LEU B 317       9.312  17.488  29.878  1.00 98.74           O  
ATOM   2467  CB  LEU B 317      10.490  20.308  29.589  1.00 98.74           C  
ATOM   2468  CG  LEU B 317      11.504  21.454  29.604  1.00 98.74           C  
ATOM   2469  CD1 LEU B 317      11.566  22.125  28.238  1.00 98.74           C  
ATOM   2470  CD2 LEU B 317      11.151  22.466  30.688  1.00 98.74           C  
ATOM   2471  N   GLU B 318       8.383  18.585  31.566  1.00 98.22           N  
ATOM   2472  CA  GLU B 318       7.173  17.767  31.553  1.00 98.22           C  
ATOM   2473  C   GLU B 318       6.099  18.386  30.664  1.00 98.22           C  
ATOM   2474  O   GLU B 318       5.720  19.545  30.853  1.00 98.22           O  
ATOM   2475  CB  GLU B 318       6.636  17.579  32.974  1.00 98.22           C  
ATOM   2476  CG  GLU B 318       5.424  16.662  33.056  1.00 98.22           C  
ATOM   2477  CD  GLU B 318       4.874  16.521  34.467  1.00 98.22           C  
ATOM   2478  OE1 GLU B 318       4.029  15.627  34.702  1.00 98.22           O  
ATOM   2479  OE2 GLU B 318       5.289  17.311  35.343  1.00 98.22           O1-
ATOM   2480  N   TRP B 319       5.649  17.678  29.703  1.00 98.14           N  
ATOM   2481  CA  TRP B 319       4.529  18.068  28.854  1.00 98.14           C  
ATOM   2482  C   TRP B 319       3.324  17.162  29.091  1.00 98.14           C  
ATOM   2483  O   TRP B 319       3.465  16.058  29.623  1.00 98.14           O  
ATOM   2484  CB  TRP B 319       4.932  18.025  27.377  1.00 98.14           C  
ATOM   2485  CG  TRP B 319       5.910  19.091  26.982  1.00 98.14           C  
ATOM   2486  CD1 TRP B 319       6.192  20.242  27.661  1.00 98.14           C  
ATOM   2487  CD2 TRP B 319       6.729  19.105  25.809  1.00 98.14           C  
ATOM   2488  CE2 TRP B 319       7.486  20.297  25.844  1.00 98.14           C  
ATOM   2489  CE3 TRP B 319       6.898  18.224  24.732  1.00 98.14           C  
ATOM   2490  NE1 TRP B 319       7.140  20.972  26.983  1.00 98.14           N  
ATOM   2491  CZ2 TRP B 319       8.400  20.630  24.840  1.00 98.14           C  
ATOM   2492  CZ3 TRP B 319       7.808  18.558  23.735  1.00 98.14           C  
ATOM   2493  CH2 TRP B 319       8.546  19.751  23.798  1.00 98.14           C  
ATOM   2494  N   ASN B 320       2.106  17.700  28.705  1.00 96.10           N  
ATOM   2495  CA  ASN B 320       0.886  17.026  29.136  1.00 96.10           C  
ATOM   2496  C   ASN B 320      -0.039  16.732  27.959  1.00 96.10           C  
ATOM   2497  O   ASN B 320       0.365  16.854  26.801  1.00 96.10           O  
ATOM   2498  CB  ASN B 320       0.155  17.862  30.190  1.00 96.10           C  
ATOM   2499  CG  ASN B 320       1.020  18.167  31.396  1.00 96.10           C  
ATOM   2500  ND2 ASN B 320       0.392  18.300  32.559  1.00 96.10           N  
ATOM   2501  OD1 ASN B 320       2.244  18.283  31.285  1.00 96.10           O  
ATOM   2502  N   THR B 321      -1.271  16.207  28.299  1.00 96.58           N  
ATOM   2503  CA  THR B 321      -2.335  15.893  27.351  1.00 96.58           C  
ATOM   2504  C   THR B 321      -2.986  17.170  26.827  1.00 96.58           C  
ATOM   2505  O   THR B 321      -2.780  18.251  27.381  1.00 96.58           O  
ATOM   2506  CB  THR B 321      -3.407  14.993  27.994  1.00 96.58           C  
ATOM   2507  CG2 THR B 321      -4.283  15.785  28.959  1.00 96.58           C  
ATOM   2508  OG1 THR B 321      -4.232  14.435  26.964  1.00 96.58           O  
ATOM   2509  N   SER B 322      -3.635  17.091  25.699  1.00 97.19           N  
ATOM   2510  CA  SER B 322      -4.450  18.171  25.151  1.00 97.19           C  
ATOM   2511  C   SER B 322      -3.615  19.423  24.903  1.00 97.19           C  
ATOM   2512  O   SER B 322      -3.980  20.516  25.339  1.00 97.19           O  
ATOM   2513  CB  SER B 322      -5.608  18.500  26.094  1.00 97.19           C  
ATOM   2514  OG  SER B 322      -6.415  17.357  26.319  1.00 97.19           O  
ATOM   2515  N   THR B 323      -2.466  19.178  24.195  1.00 97.31           N  
ATOM   2516  CA  THR B 323      -1.552  20.305  24.042  1.00 97.31           C  
ATOM   2517  C   THR B 323      -1.194  20.515  22.573  1.00 97.31           C  
ATOM   2518  O   THR B 323      -1.238  19.574  21.777  1.00 97.31           O  
ATOM   2519  CB  THR B 323      -0.266  20.096  24.861  1.00 97.31           C  
ATOM   2520  CG2 THR B 323       0.636  19.052  24.214  1.00 97.31           C  
ATOM   2521  OG1 THR B 323       0.444  21.337  24.950  1.00 97.31           O  
ATOM   2522  N   LYS B 324      -0.968  21.730  22.253  1.00 98.11           N  
ATOM   2523  CA  LYS B 324      -0.433  22.124  20.953  1.00 98.11           C  
ATOM   2524  C   LYS B 324       0.885  22.878  21.106  1.00 98.11           C  
ATOM   2525  O   LYS B 324       0.925  23.954  21.707  1.00 98.11           O  
ATOM   2526  CB  LYS B 324      -1.444  22.987  20.196  1.00 98.11           C  
ATOM   2527  CG  LYS B 324      -1.018  23.339  18.779  1.00 98.11           C  
ATOM   2528  CD  LYS B 324      -2.138  24.035  18.014  1.00 98.11           C  
ATOM   2529  CE  LYS B 324      -1.745  24.304  16.567  1.00 98.11           C  
ATOM   2530  NZ  LYS B 324      -2.942  24.506  15.698  1.00 98.11           N1+
ATOM   2531  N   ILE B 325       1.953  22.295  20.648  1.00 98.37           N  
ATOM   2532  CA  ILE B 325       3.286  22.885  20.689  1.00 98.37           C  
ATOM   2533  C   ILE B 325       3.786  23.132  19.267  1.00 98.37           C  
ATOM   2534  O   ILE B 325       3.780  22.222  18.434  1.00 98.37           O  
ATOM   2535  CB  ILE B 325       4.280  21.985  21.457  1.00 98.37           C  
ATOM   2536  CG1 ILE B 325       3.735  21.659  22.853  1.00 98.37           C  
ATOM   2537  CG2 ILE B 325       5.655  22.653  21.548  1.00 98.37           C  
ATOM   2538  CD1 ILE B 325       4.406  20.462  23.513  1.00 98.37           C  
ATOM   2539  N   LYS B 326       4.193  24.342  19.014  1.00 97.28           N  
ATOM   2540  CA  LYS B 326       4.573  24.659  17.640  1.00 97.28           C  
ATOM   2541  C   LYS B 326       5.783  25.590  17.605  1.00 97.28           C  
ATOM   2542  O   LYS B 326       6.091  26.252  18.599  1.00 97.28           O  
ATOM   2543  CB  LYS B 326       3.401  25.294  16.892  1.00 97.28           C  
ATOM   2544  CG  LYS B 326       2.832  26.533  17.569  1.00 97.28           C  
ATOM   2545  CD  LYS B 326       1.646  27.098  16.796  1.00 97.28           C  
ATOM   2546  CE  LYS B 326       1.359  28.540  17.189  1.00 97.28           C  
ATOM   2547  NZ  LYS B 326       0.263  29.131  16.362  1.00 97.28           N1+
ATOM   2548  N   GLY B 327       6.549  25.613  16.488  1.00 97.82           N  
ATOM   2549  CA  GLY B 327       7.613  26.546  16.152  1.00 97.82           C  
ATOM   2550  C   GLY B 327       7.585  26.986  14.701  1.00 97.82           C  
ATOM   2551  O   GLY B 327       6.652  26.659  13.965  1.00 97.82           O  
ATOM   2552  N   VAL B 328       8.537  27.780  14.353  1.00 97.05           N  
ATOM   2553  CA  VAL B 328       8.679  28.231  12.972  1.00 97.05           C  
ATOM   2554  C   VAL B 328       9.414  27.171  12.155  1.00 97.05           C  
ATOM   2555  O   VAL B 328       8.961  26.786  11.075  1.00 97.05           O  
ATOM   2556  CB  VAL B 328       9.427  29.580  12.890  1.00 97.05           C  
ATOM   2557  CG1 VAL B 328       9.670  29.976  11.435  1.00 97.05           C  
ATOM   2558  CG2 VAL B 328       8.644  30.670  13.619  1.00 97.05           C  
ATOM   2559  N   SER B 329      10.445  26.709  12.680  1.00 97.17           N  
ATOM   2560  CA  SER B 329      11.309  25.697  12.082  1.00 97.17           C  
ATOM   2561  C   SER B 329      12.136  24.979  13.142  1.00 97.17           C  
ATOM   2562  O   SER B 329      12.538  25.583  14.138  1.00 97.17           O  
ATOM   2563  CB  SER B 329      12.235  26.329  11.042  1.00 97.17           C  
ATOM   2564  OG  SER B 329      13.509  25.708  11.060  1.00 97.17           O  
ATOM   2565  N   PRO B 330      12.513  23.730  12.868  1.00 96.21           N  
ATOM   2566  CA  PRO B 330      13.315  22.998  13.852  1.00 96.21           C  
ATOM   2567  C   PRO B 330      14.709  23.592  14.035  1.00 96.21           C  
ATOM   2568  O   PRO B 330      15.400  23.269  15.005  1.00 96.21           O  
ATOM   2569  CB  PRO B 330      13.395  21.588  13.263  1.00 96.21           C  
ATOM   2570  CG  PRO B 330      12.319  21.545  12.227  1.00 96.21           C  
ATOM   2571  CD  PRO B 330      12.026  22.950  11.784  1.00 96.21           C  
ATOM   2572  N   THR B 331      15.133  24.504  13.187  1.00 95.86           N  
ATOM   2573  CA  THR B 331      16.463  25.091  13.302  1.00 95.86           C  
ATOM   2574  C   THR B 331      16.427  26.344  14.172  1.00 95.86           C  
ATOM   2575  O   THR B 331      17.468  26.811  14.639  1.00 95.86           O  
ATOM   2576  CB  THR B 331      17.042  25.439  11.919  1.00 95.86           C  
ATOM   2577  CG2 THR B 331      17.236  24.184  11.073  1.00 95.86           C  
ATOM   2578  OG1 THR B 331      16.145  26.325  11.241  1.00 95.86           O  
ATOM   2579  N   THR B 332      15.199  26.897  14.348  1.00 96.25           N  
ATOM   2580  CA  THR B 332      15.111  28.151  15.086  1.00 96.25           C  
ATOM   2581  C   THR B 332      14.240  27.989  16.329  1.00 96.25           C  
ATOM   2582  O   THR B 332      14.250  28.845  17.216  1.00 96.25           O  
ATOM   2583  CB  THR B 332      14.545  29.280  14.202  1.00 96.25           C  
ATOM   2584  CG2 THR B 332      15.437  29.532  12.993  1.00 96.25           C  
ATOM   2585  OG1 THR B 332      13.237  28.912  13.749  1.00 96.25           O  
ATOM   2586  N   SER B 333      13.491  26.887  16.423  1.00 97.92           N  
ATOM   2587  CA  SER B 333      12.562  26.633  17.519  1.00 97.92           C  
ATOM   2588  C   SER B 333      12.841  25.288  18.180  1.00 97.92           C  
ATOM   2589  O   SER B 333      12.778  24.244  17.528  1.00 97.92           O  
ATOM   2590  CB  SER B 333      11.117  26.674  17.017  1.00 97.92           C  
ATOM   2591  OG  SER B 333      10.849  27.899  16.355  1.00 97.92           O  
ATOM   2592  N   GLY B 334      13.201  25.371  19.501  1.00 97.90           N  
ATOM   2593  CA  GLY B 334      13.429  24.058  20.084  1.00 97.90           C  
ATOM   2594  C   GLY B 334      13.937  24.119  21.511  1.00 97.90           C  
ATOM   2595  O   GLY B 334      13.877  25.170  22.153  1.00 97.90           O  
ATOM   2596  N   ILE B 335      14.288  22.914  22.022  1.00 98.46           N  
ATOM   2597  CA  ILE B 335      14.774  22.700  23.381  1.00 98.46           C  
ATOM   2598  C   ILE B 335      16.104  21.950  23.343  1.00 98.46           C  
ATOM   2599  O   ILE B 335      16.275  21.018  22.553  1.00 98.46           O  
ATOM   2600  CB  ILE B 335      13.745  21.922  24.232  1.00 98.46           C  
ATOM   2601  CG1 ILE B 335      12.379  22.616  24.184  1.00 98.46           C  
ATOM   2602  CG2 ILE B 335      14.236  21.779  25.675  1.00 98.46           C  
ATOM   2603  CD1 ILE B 335      12.223  23.746  25.193  1.00 98.46           C  
ATOM   2604  N   ILE B 336      17.012  22.366  24.179  1.00 98.35           N  
ATOM   2605  CA  ILE B 336      18.259  21.637  24.389  1.00 98.35           C  
ATOM   2606  C   ILE B 336      18.426  21.316  25.872  1.00 98.35           C  
ATOM   2607  O   ILE B 336      18.526  22.223  26.703  1.00 98.35           O  
ATOM   2608  CB  ILE B 336      19.475  22.437  23.873  1.00 98.35           C  
ATOM   2609  CG1 ILE B 336      19.342  22.702  22.370  1.00 98.35           C  
ATOM   2610  CG2 ILE B 336      20.780  21.699  24.186  1.00 98.35           C  
ATOM   2611  CD1 ILE B 336      20.408  23.634  21.808  1.00 98.35           C  
ATOM   2612  N   LYS B 337      18.338  20.102  26.215  1.00 98.65           N  
ATOM   2613  CA  LYS B 337      18.706  19.647  27.552  1.00 98.65           C  
ATOM   2614  C   LYS B 337      20.185  19.275  27.619  1.00 98.65           C  
ATOM   2615  O   LYS B 337      20.654  18.435  26.849  1.00 98.65           O  
ATOM   2616  CB  LYS B 337      17.847  18.453  27.970  1.00 98.65           C  
ATOM   2617  CG  LYS B 337      18.082  17.990  29.400  1.00 98.65           C  
ATOM   2618  CD  LYS B 337      17.580  16.569  29.617  1.00 98.65           C  
ATOM   2619  CE  LYS B 337      17.713  16.145  31.074  1.00 98.65           C  
ATOM   2620  NZ  LYS B 337      19.069  15.591  31.367  1.00 98.65           N1+
ATOM   2621  N   TYR B 338      20.904  19.822  28.542  1.00 96.54           N  
ATOM   2622  CA  TYR B 338      22.353  19.708  28.424  1.00 96.54           C  
ATOM   2623  C   TYR B 338      22.935  18.916  29.589  1.00 96.54           C  
ATOM   2624  O   TYR B 338      24.143  18.674  29.643  1.00 96.54           O  
ATOM   2625  CB  TYR B 338      22.999  21.095  28.361  1.00 96.54           C  
ATOM   2626  CG  TYR B 338      22.681  21.968  29.551  1.00 96.54           C  
ATOM   2627  CD1 TYR B 338      21.680  22.934  29.483  1.00 96.54           C  
ATOM   2628  CD2 TYR B 338      23.382  21.829  30.745  1.00 96.54           C  
ATOM   2629  CE1 TYR B 338      21.384  23.741  30.577  1.00 96.54           C  
ATOM   2630  CE2 TYR B 338      23.094  22.631  31.844  1.00 96.54           C  
ATOM   2631  CZ  TYR B 338      22.095  23.582  31.751  1.00 96.54           C  
ATOM   2632  OH  TYR B 338      21.807  24.378  32.837  1.00 96.54           O  
ATOM   2633  N   SER B 339      22.118  18.474  30.575  1.00 95.30           N  
ATOM   2634  CA  SER B 339      22.619  17.802  31.769  1.00 95.30           C  
ATOM   2635  C   SER B 339      22.118  16.363  31.845  1.00 95.30           C  
ATOM   2636  O   SER B 339      21.352  15.922  30.986  1.00 95.30           O  
ATOM   2637  CB  SER B 339      22.200  18.562  33.029  1.00 95.30           C  
ATOM   2638  OG  SER B 339      20.900  18.178  33.440  1.00 95.30           O  
ATOM   2639  N   ALA B 340      22.543  15.657  32.967  1.00 95.10           N  
ATOM   2640  CA  ALA B 340      22.112  14.280  33.199  1.00 95.10           C  
ATOM   2641  C   ALA B 340      20.994  14.223  34.237  1.00 95.10           C  
ATOM   2642  O   ALA B 340      20.655  13.147  34.733  1.00 95.10           O  
ATOM   2643  CB  ALA B 340      23.293  13.421  33.645  1.00 95.10           C  
ATOM   2644  N   SER B 341      20.406  15.370  34.519  1.00 96.95           N  
ATOM   2645  CA  SER B 341      19.340  15.413  35.513  1.00 96.95           C  
ATOM   2646  C   SER B 341      18.150  14.563  35.086  1.00 96.95           C  
ATOM   2647  O   SER B 341      17.855  14.453  33.893  1.00 96.95           O  
ATOM   2648  CB  SER B 341      18.887  16.854  35.753  1.00 96.95           C  
ATOM   2649  OG  SER B 341      19.861  17.772  35.284  1.00 96.95           O  
ATOM   2650  N   LYS B 342      17.553  13.952  36.086  1.00 96.80           N  
ATOM   2651  CA  LYS B 342      16.351  13.160  35.840  1.00 96.80           C  
ATOM   2652  C   LYS B 342      15.090  13.986  36.085  1.00 96.80           C  
ATOM   2653  O   LYS B 342      15.171  15.149  36.485  1.00 96.80           O  
ATOM   2654  CB  LYS B 342      16.340  11.912  36.724  1.00 96.80           C  
ATOM   2655  CG  LYS B 342      17.493  10.955  36.458  1.00 96.80           C  
ATOM   2656  CD  LYS B 342      17.351   9.671  37.264  1.00 96.80           C  
ATOM   2657  CE  LYS B 342      18.603   8.809  37.170  1.00 96.80           C  
ATOM   2658  NZ  LYS B 342      18.420   7.491  37.847  1.00 96.80           N1+
ATOM   2659  N   THR B 343      13.868  13.469  35.855  1.00 98.06           N  
ATOM   2660  CA  THR B 343      12.613  14.211  35.896  1.00 98.06           C  
ATOM   2661  C   THR B 343      12.210  14.512  37.337  1.00 98.06           C  
ATOM   2662  O   THR B 343      11.531  15.507  37.602  1.00 98.06           O  
ATOM   2663  CB  THR B 343      11.483  13.436  35.194  1.00 98.06           C  
ATOM   2664  CG2 THR B 343      11.862  13.091  33.758  1.00 98.06           C  
ATOM   2665  OG1 THR B 343      11.225  12.224  35.913  1.00 98.06           O  
ATOM   2666  N   GLY B 344      12.504  13.583  38.264  1.00 97.22           N  
ATOM   2667  CA  GLY B 344      12.023  13.685  39.633  1.00 97.22           C  
ATOM   2668  C   GLY B 344      10.584  13.232  39.796  1.00 97.22           C  
ATOM   2669  O   GLY B 344      10.025  13.302  40.892  1.00 97.22           O  
ATOM   2670  N   ILE B 345       9.945  12.722  38.773  1.00 97.66           N  
ATOM   2671  CA  ILE B 345       8.537  12.343  38.814  1.00 97.66           C  
ATOM   2672  C   ILE B 345       8.402  10.914  39.336  1.00 97.66           C  
ATOM   2673  O   ILE B 345       8.894   9.970  38.714  1.00 97.66           O  
ATOM   2674  CB  ILE B 345       7.877  12.470  37.423  1.00 97.66           C  
ATOM   2675  CG1 ILE B 345       7.952  13.918  36.926  1.00 97.66           C  
ATOM   2676  CG2 ILE B 345       6.426  11.980  37.467  1.00 97.66           C  
ATOM   2677  CD1 ILE B 345       7.484  14.104  35.489  1.00 97.66           C  
ATOM   2678  N   THR B 346       7.869  10.755  40.504  1.00 95.28           N  
ATOM   2679  CA  THR B 346       7.658   9.447  41.116  1.00 95.28           C  
ATOM   2680  C   THR B 346       6.189   9.249  41.475  1.00 95.28           C  
ATOM   2681  O   THR B 346       5.416  10.209  41.506  1.00 95.28           O  
ATOM   2682  CB  THR B 346       8.526   9.274  42.376  1.00 95.28           C  
ATOM   2683  CG2 THR B 346      10.000   9.508  42.065  1.00 95.28           C  
ATOM   2684  OG1 THR B 346       8.103  10.215  43.372  1.00 95.28           O  
ATOM   2685  N   GLY B 347       5.710   8.019  41.655  1.00 94.22           N  
ATOM   2686  CA  GLY B 347       4.381   7.723  42.165  1.00 94.22           C  
ATOM   2687  C   GLY B 347       3.321   7.683  41.080  1.00 94.22           C  
ATOM   2688  O   GLY B 347       2.124   7.644  41.375  1.00 94.22           O  
ATOM   2689  N   ARG B 348       3.596   7.638  39.874  1.00 96.42           N  
ATOM   2690  CA  ARG B 348       2.623   7.560  38.791  1.00 96.42           C  
ATOM   2691  C   ARG B 348       2.587   6.160  38.185  1.00 96.42           C  
ATOM   2692  O   ARG B 348       3.437   5.324  38.492  1.00 96.42           O  
ATOM   2693  CB  ARG B 348       2.941   8.591  37.705  1.00 96.42           C  
ATOM   2694  CG  ARG B 348       2.887  10.032  38.191  1.00 96.42           C  
ATOM   2695  CD  ARG B 348       2.835  11.016  37.031  1.00 96.42           C  
ATOM   2696  NE  ARG B 348       2.905  12.399  37.494  1.00 96.42           N  
ATOM   2697  CZ  ARG B 348       3.055  13.456  36.701  1.00 96.42           C  
ATOM   2698  NH1 ARG B 348       3.155  13.309  35.385  1.00 96.42           N1+
ATOM   2699  NH2 ARG B 348       3.105  14.672  37.228  1.00 96.42           N  
ATOM   2700  N   THR B 349       1.520   5.918  37.458  1.00 95.65           N  
ATOM   2701  CA  THR B 349       1.290   4.573  36.941  1.00 95.65           C  
ATOM   2702  C   THR B 349       1.214   4.585  35.418  1.00 95.65           C  
ATOM   2703  O   THR B 349       1.101   5.648  34.804  1.00 95.65           O  
ATOM   2704  CB  THR B 349      -0.002   3.966  37.518  1.00 95.65           C  
ATOM   2705  CG2 THR B 349       0.090   3.814  39.033  1.00 95.65           C  
ATOM   2706  OG1 THR B 349      -1.107   4.820  37.201  1.00 95.65           O  
ATOM   2707  N   ASN B 350       1.390   3.441  34.839  1.00 95.86           N  
ATOM   2708  CA  ASN B 350       1.049   3.266  33.431  1.00 95.86           C  
ATOM   2709  C   ASN B 350      -0.457   3.116  33.234  1.00 95.86           C  
ATOM   2710  O   ASN B 350      -1.220   3.143  34.201  1.00 95.86           O  
ATOM   2711  CB  ASN B 350       1.784   2.056  32.849  1.00 95.86           C  
ATOM   2712  CG  ASN B 350       1.255   0.739  33.383  1.00 95.86           C  
ATOM   2713  ND2 ASN B 350       1.987  -0.339  33.131  1.00 95.86           N  
ATOM   2714  OD1 ASN B 350       0.198   0.691  34.016  1.00 95.86           O  
ATOM   2715  N   PRO B 351      -0.960   3.025  31.968  1.00 95.54           N  
ATOM   2716  CA  PRO B 351      -2.404   2.956  31.730  1.00 95.54           C  
ATOM   2717  C   PRO B 351      -3.038   1.692  32.307  1.00 95.54           C  
ATOM   2718  O   PRO B 351      -4.263   1.614  32.436  1.00 95.54           O  
ATOM   2719  CB  PRO B 351      -2.512   2.973  30.204  1.00 95.54           C  
ATOM   2720  CG  PRO B 351      -1.183   3.471  29.732  1.00 95.54           C  
ATOM   2721  CD  PRO B 351      -0.166   3.205  30.806  1.00 95.54           C  
ATOM   2722  N   TYR B 352      -2.376   0.750  32.782  1.00 93.98           N  
ATOM   2723  CA  TYR B 352      -2.864  -0.507  33.340  1.00 93.98           C  
ATOM   2724  C   TYR B 352      -2.796  -0.490  34.863  1.00 93.98           C  
ATOM   2725  O   TYR B 352      -2.947  -1.529  35.508  1.00 93.98           O  
ATOM   2726  CB  TYR B 352      -2.054  -1.687  32.795  1.00 93.98           C  
ATOM   2727  CG  TYR B 352      -1.868  -1.656  31.297  1.00 93.98           C  
ATOM   2728  CD1 TYR B 352      -2.942  -1.879  30.437  1.00 93.98           C  
ATOM   2729  CD2 TYR B 352      -0.620  -1.402  30.739  1.00 93.98           C  
ATOM   2730  CE1 TYR B 352      -2.775  -1.853  29.057  1.00 93.98           C  
ATOM   2731  CE2 TYR B 352      -0.442  -1.374  29.359  1.00 93.98           C  
ATOM   2732  CZ  TYR B 352      -1.524  -1.599  28.528  1.00 93.98           C  
ATOM   2733  OH  TYR B 352      -1.353  -1.572  27.162  1.00 93.98           O  
ATOM   2734  N   ASN B 353      -2.455   0.578  35.404  1.00 92.87           N  
ATOM   2735  CA  ASN B 353      -2.450   0.864  36.834  1.00 92.87           C  
ATOM   2736  C   ASN B 353      -1.255   0.218  37.531  1.00 92.87           C  
ATOM   2737  O   ASN B 353      -1.278   0.009  38.745  1.00 92.87           O  
ATOM   2738  CB  ASN B 353      -3.756   0.398  37.479  1.00 92.87           C  
ATOM   2739  CG  ASN B 353      -4.871   1.417  37.341  1.00 92.87           C  
ATOM   2740  ND2 ASN B 353      -6.105   0.980  37.570  1.00 92.87           N  
ATOM   2741  OD1 ASN B 353      -4.626   2.585  37.032  1.00 92.87           O  
ATOM   2742  N   ASN B 354      -0.223  -0.047  36.817  1.00 95.28           N  
ATOM   2743  CA  ASN B 354       1.039  -0.488  37.402  1.00 95.28           C  
ATOM   2744  C   ASN B 354       2.001   0.679  37.607  1.00 95.28           C  
ATOM   2745  O   ASN B 354       2.060   1.592  36.782  1.00 95.28           O  
ATOM   2746  CB  ASN B 354       1.689  -1.564  36.530  1.00 95.28           C  
ATOM   2747  CG  ASN B 354       0.783  -2.760  36.307  1.00 95.28           C  
ATOM   2748  ND2 ASN B 354       0.774  -3.276  35.084  1.00 95.28           N  
ATOM   2749  OD1 ASN B 354       0.097  -3.215  37.226  1.00 95.28           O  
ATOM   2750  N   PRO B 355       2.713   0.645  38.731  1.00 95.13           N  
ATOM   2751  CA  PRO B 355       3.730   1.685  38.891  1.00 95.13           C  
ATOM   2752  C   PRO B 355       4.711   1.736  37.721  1.00 95.13           C  
ATOM   2753  O   PRO B 355       5.144   0.692  37.228  1.00 95.13           O  
ATOM   2754  CB  PRO B 355       4.445   1.283  40.184  1.00 95.13           C  
ATOM   2755  CG  PRO B 355       3.525   0.306  40.841  1.00 95.13           C  
ATOM   2756  CD  PRO B 355       2.610  -0.265  39.796  1.00 95.13           C  
ATOM   2757  N   TYR B 356       4.942   2.842  37.250  1.00 96.90           N  
ATOM   2758  CA  TYR B 356       5.873   3.032  36.143  1.00 96.90           C  
ATOM   2759  C   TYR B 356       6.919   4.086  36.485  1.00 96.90           C  
ATOM   2760  O   TYR B 356       6.603   5.107  37.099  1.00 96.90           O  
ATOM   2761  CB  TYR B 356       5.121   3.437  34.871  1.00 96.90           C  
ATOM   2762  CG  TYR B 356       5.993   3.490  33.641  1.00 96.90           C  
ATOM   2763  CD1 TYR B 356       6.530   4.696  33.194  1.00 96.90           C  
ATOM   2764  CD2 TYR B 356       6.283   2.336  32.922  1.00 96.90           C  
ATOM   2765  CE1 TYR B 356       7.333   4.749  32.060  1.00 96.90           C  
ATOM   2766  CE2 TYR B 356       7.085   2.377  31.786  1.00 96.90           C  
ATOM   2767  CZ  TYR B 356       7.605   3.587  31.364  1.00 96.90           C  
ATOM   2768  OH  TYR B 356       8.399   3.635  30.241  1.00 96.90           O  
ATOM   2769  N   ASP B 357       8.173   3.931  36.119  1.00 97.27           N  
ATOM   2770  CA  ASP B 357       9.282   4.819  36.451  1.00 97.27           C  
ATOM   2771  C   ASP B 357       9.402   5.953  35.436  1.00 97.27           C  
ATOM   2772  O   ASP B 357      10.044   5.796  34.394  1.00 97.27           O  
ATOM   2773  CB  ASP B 357      10.596   4.036  36.522  1.00 97.27           C  
ATOM   2774  CG  ASP B 357      11.786   4.906  36.884  1.00 97.27           C  
ATOM   2775  OD1 ASP B 357      11.588   6.035  37.380  1.00 97.27           O  
ATOM   2776  OD2 ASP B 357      12.933   4.459  36.666  1.00 97.27           O1-
ATOM   2777  N   TYR B 358       8.912   7.060  35.797  1.00 97.91           N  
ATOM   2778  CA  TYR B 358       9.048   8.236  34.945  1.00 97.91           C  
ATOM   2779  C   TYR B 358      10.280   9.047  35.327  1.00 97.91           C  
ATOM   2780  O   TYR B 358      10.656   9.987  34.623  1.00 97.91           O  
ATOM   2781  CB  TYR B 358       7.796   9.114  35.038  1.00 97.91           C  
ATOM   2782  CG  TYR B 358       6.578   8.505  34.389  1.00 97.91           C  
ATOM   2783  CD1 TYR B 358       6.403   8.552  33.007  1.00 97.91           C  
ATOM   2784  CD2 TYR B 358       5.598   7.881  35.154  1.00 97.91           C  
ATOM   2785  CE1 TYR B 358       5.281   7.993  32.404  1.00 97.91           C  
ATOM   2786  CE2 TYR B 358       4.471   7.319  34.562  1.00 97.91           C  
ATOM   2787  CZ  TYR B 358       4.322   7.380  33.189  1.00 97.91           C  
ATOM   2788  OH  TYR B 358       3.210   6.825  32.598  1.00 97.91           O  
ATOM   2789  N   ASP B 359      10.957   8.758  36.443  1.00 98.19           N  
ATOM   2790  CA  ASP B 359      12.146   9.477  36.888  1.00 98.19           C  
ATOM   2791  C   ASP B 359      13.382   9.029  36.113  1.00 98.19           C  
ATOM   2792  O   ASP B 359      14.246   8.339  36.657  1.00 98.19           O  
ATOM   2793  CB  ASP B 359      12.365   9.275  38.389  1.00 98.19           C  
ATOM   2794  CG  ASP B 359      13.461  10.161  38.953  1.00 98.19           C  
ATOM   2795  OD1 ASP B 359      13.741  11.231  38.371  1.00 98.19           O  
ATOM   2796  OD2 ASP B 359      14.053   9.784  39.988  1.00 98.19           O1-
ATOM   2797  N   GLN B 360      13.475   9.482  34.905  1.00 98.04           N  
ATOM   2798  CA  GLN B 360      14.551   9.086  34.001  1.00 98.04           C  
ATOM   2799  C   GLN B 360      15.223  10.308  33.379  1.00 98.04           C  
ATOM   2800  O   GLN B 360      14.678  11.412  33.421  1.00 98.04           O  
ATOM   2801  CB  GLN B 360      14.018   8.165  32.902  1.00 98.04           C  
ATOM   2802  CG  GLN B 360      13.459   6.848  33.422  1.00 98.04           C  
ATOM   2803  CD  GLN B 360      13.385   5.778  32.350  1.00 98.04           C  
ATOM   2804  NE2 GLN B 360      12.541   4.775  32.569  1.00 98.04           N  
ATOM   2805  OE1 GLN B 360      14.081   5.851  31.331  1.00 98.04           O  
ATOM   2806  N   ASP B 361      16.429  10.169  32.911  1.00 98.23           N  
ATOM   2807  CA  ASP B 361      17.146  11.198  32.167  1.00 98.23           C  
ATOM   2808  C   ASP B 361      16.581  11.350  30.756  1.00 98.23           C  
ATOM   2809  O   ASP B 361      16.715  10.447  29.928  1.00 98.23           O  
ATOM   2810  CB  ASP B 361      18.640  10.870  32.102  1.00 98.23           C  
ATOM   2811  CG  ASP B 361      19.443  11.913  31.343  1.00 98.23           C  
ATOM   2812  OD1 ASP B 361      18.903  12.998  31.041  1.00 98.23           O  
ATOM   2813  OD2 ASP B 361      20.627  11.644  31.043  1.00 98.23           O1-
ATOM   2814  N   CYS B 362      15.938  12.419  30.545  1.00 98.66           N  
ATOM   2815  CA  CYS B 362      15.343  12.722  29.248  1.00 98.66           C  
ATOM   2816  C   CYS B 362      15.262  14.227  29.024  1.00 98.66           C  
ATOM   2817  O   CYS B 362      15.517  15.010  29.940  1.00 98.66           O  
ATOM   2818  CB  CYS B 362      13.948  12.105  29.141  1.00 98.66           C  
ATOM   2819  SG  CYS B 362      12.843  12.564  30.494  1.00 98.66           S  
ATOM   2820  N   ALA B 363      15.018  14.656  27.777  1.00 98.71           N  
ATOM   2821  CA  ALA B 363      14.844  16.080  27.507  1.00 98.71           C  
ATOM   2822  C   ALA B 363      13.416  16.527  27.810  1.00 98.71           C  
ATOM   2823  O   ALA B 363      13.205  17.529  28.496  1.00 98.71           O  
ATOM   2824  CB  ALA B 363      15.200  16.394  26.056  1.00 98.71           C  
ATOM   2825  N   VAL B 364      12.466  15.804  27.220  1.00 98.72           N  
ATOM   2826  CA  VAL B 364      11.056  16.037  27.516  1.00 98.72           C  
ATOM   2827  C   VAL B 364      10.393  14.729  27.939  1.00 98.72           C  
ATOM   2828  O   VAL B 364      10.816  13.648  27.522  1.00 98.72           O  
ATOM   2829  CB  VAL B 364      10.315  16.643  26.303  1.00 98.72           C  
ATOM   2830  CG1 VAL B 364      10.740  18.093  26.080  1.00 98.72           C  
ATOM   2831  CG2 VAL B 364      10.572  15.809  25.050  1.00 98.72           C  
ATOM   2832  N   VAL B 365       9.360  14.835  28.780  1.00 98.61           N  
ATOM   2833  CA  VAL B 365       8.686  13.638  29.277  1.00 98.61           C  
ATOM   2834  C   VAL B 365       7.175  13.852  29.257  1.00 98.61           C  
ATOM   2835  O   VAL B 365       6.690  14.940  29.578  1.00 98.61           O  
ATOM   2836  CB  VAL B 365       9.156  13.274  30.703  1.00 98.61           C  
ATOM   2837  CG1 VAL B 365       8.850  14.409  31.678  1.00 98.61           C  
ATOM   2838  CG2 VAL B 365       8.496  11.976  31.165  1.00 98.61           C  
ATOM   2839  N   PHE B 366       6.425  12.931  28.762  1.00 98.49           N  
ATOM   2840  CA  PHE B 366       4.979  12.815  28.912  1.00 98.49           C  
ATOM   2841  C   PHE B 366       4.626  11.798  29.990  1.00 98.49           C  
ATOM   2842  O   PHE B 366       4.452  10.612  29.700  1.00 98.49           O  
ATOM   2843  CB  PHE B 366       4.329  12.419  27.583  1.00 98.49           C  
ATOM   2844  CG  PHE B 366       4.427  13.479  26.519  1.00 98.49           C  
ATOM   2845  CD1 PHE B 366       3.383  14.371  26.310  1.00 98.49           C  
ATOM   2846  CD2 PHE B 366       5.563  13.582  25.728  1.00 98.49           C  
ATOM   2847  CE1 PHE B 366       3.471  15.354  25.325  1.00 98.49           C  
ATOM   2848  CE2 PHE B 366       5.658  14.561  24.743  1.00 98.49           C  
ATOM   2849  CZ  PHE B 366       4.611  15.445  24.543  1.00 98.49           C  
ATOM   2850  N   ALA B 367       4.585  12.261  31.193  1.00 97.76           N  
ATOM   2851  CA  ALA B 367       4.341  11.395  32.343  1.00 97.76           C  
ATOM   2852  C   ALA B 367       2.868  11.410  32.739  1.00 97.76           C  
ATOM   2853  O   ALA B 367       2.460  12.183  33.610  1.00 97.76           O  
ATOM   2854  CB  ALA B 367       5.211  11.820  33.524  1.00 97.76           C  
ATOM   2855  N   ALA B 368       2.084  10.570  32.131  1.00 94.51           N  
ATOM   2856  CA  ALA B 368       0.638  10.560  32.332  1.00 94.51           C  
ATOM   2857  C   ALA B 368       0.286  10.210  33.775  1.00 94.51           C  
ATOM   2858  O   ALA B 368       0.897   9.318  34.370  1.00 94.51           O  
ATOM   2859  CB  ALA B 368      -0.026   9.574  31.372  1.00 94.51           C  
ATOM   2860  N   TRP B 369      -0.740  10.939  34.342  1.00 91.23           N  
ATOM   2861  CA  TRP B 369      -1.264  10.626  35.667  1.00 91.23           C  
ATOM   2862  C   TRP B 369      -2.139   9.378  35.625  1.00 91.23           C  
ATOM   2863  O   TRP B 369      -2.082   8.540  36.528  1.00 91.23           O  
ATOM   2864  CB  TRP B 369      -2.064  11.807  36.222  1.00 91.23           C  
ATOM   2865  CG  TRP B 369      -1.223  12.852  36.890  1.00 91.23           C  
ATOM   2866  CD1 TRP B 369      -0.679  13.965  36.313  1.00 91.23           C  
ATOM   2867  CD2 TRP B 369      -0.824  12.878  38.265  1.00 91.23           C  
ATOM   2868  CE2 TRP B 369      -0.039  14.037  38.452  1.00 91.23           C  
ATOM   2869  CE3 TRP B 369      -1.056  12.031  39.358  1.00 91.23           C  
ATOM   2870  NE1 TRP B 369       0.034  14.682  37.247  1.00 91.23           N  
ATOM   2871  CZ2 TRP B 369       0.515  14.372  39.689  1.00 91.23           C  
ATOM   2872  CZ3 TRP B 369      -0.503  12.367  40.589  1.00 91.23           C  
ATOM   2873  CH2 TRP B 369       0.273  13.527  40.741  1.00 91.23           C  
ATOM   2874  N   TYR B 370      -2.949   9.425  34.581  1.00 88.94           N  
ATOM   2875  CA  TYR B 370      -3.847   8.299  34.353  1.00 88.94           C  
ATOM   2876  C   TYR B 370      -3.959   7.981  32.867  1.00 88.94           C  
ATOM   2877  O   TYR B 370      -4.012   8.890  32.034  1.00 88.94           O  
ATOM   2878  CB  TYR B 370      -5.236   8.593  34.929  1.00 88.94           C  
ATOM   2879  CG  TYR B 370      -5.203   9.181  36.319  1.00 88.94           C  
ATOM   2880  CD1 TYR B 370      -5.113   8.361  37.441  1.00 88.94           C  
ATOM   2881  CD2 TYR B 370      -5.265  10.557  36.512  1.00 88.94           C  
ATOM   2882  CE1 TYR B 370      -5.086   8.899  38.724  1.00 88.94           C  
ATOM   2883  CE2 TYR B 370      -5.237  11.105  37.791  1.00 88.94           C  
ATOM   2884  CZ  TYR B 370      -5.147  10.270  38.889  1.00 88.94           C  
ATOM   2885  OH  TYR B 370      -5.121  10.807  40.156  1.00 88.94           O  
ATOM   2886  N   GLY B 371      -3.951   6.717  32.657  1.00 94.13           N  
ATOM   2887  CA  GLY B 371      -4.161   6.283  31.285  1.00 94.13           C  
ATOM   2888  C   GLY B 371      -3.126   6.833  30.320  1.00 94.13           C  
ATOM   2889  O   GLY B 371      -1.938   6.886  30.642  1.00 94.13           O  
ATOM   2890  N   TRP B 372      -3.594   7.163  29.114  1.00 97.19           N  
ATOM   2891  CA  TRP B 372      -2.740   7.727  28.076  1.00 97.19           C  
ATOM   2892  C   TRP B 372      -2.909   9.240  27.992  1.00 97.19           C  
ATOM   2893  O   TRP B 372      -4.020   9.756  28.138  1.00 97.19           O  
ATOM   2894  CB  TRP B 372      -3.051   7.090  26.718  1.00 97.19           C  
ATOM   2895  CG  TRP B 372      -2.562   5.680  26.579  1.00 97.19           C  
ATOM   2896  CD1 TRP B 372      -1.432   5.260  25.936  1.00 97.19           C  
ATOM   2897  CD2 TRP B 372      -3.192   4.504  27.095  1.00 97.19           C  
ATOM   2898  CE2 TRP B 372      -2.387   3.403  26.725  1.00 97.19           C  
ATOM   2899  CE3 TRP B 372      -4.360   4.272  27.835  1.00 97.19           C  
ATOM   2900  NE1 TRP B 372      -1.320   3.892  26.020  1.00 97.19           N  
ATOM   2901  CZ2 TRP B 372      -2.714   2.090  27.072  1.00 97.19           C  
ATOM   2902  CZ3 TRP B 372      -4.683   2.965  28.178  1.00 97.19           C  
ATOM   2903  CH2 TRP B 372      -3.861   1.892  27.795  1.00 97.19           C  
ATOM   2904  N   TYR B 373      -1.805  10.016  27.833  1.00 97.86           N  
ATOM   2905  CA  TYR B 373      -1.952  11.392  27.375  1.00 97.86           C  
ATOM   2906  C   TYR B 373      -2.346  11.438  25.903  1.00 97.86           C  
ATOM   2907  O   TYR B 373      -1.848  10.650  25.096  1.00 97.86           O  
ATOM   2908  CB  TYR B 373      -0.651  12.172  27.591  1.00 97.86           C  
ATOM   2909  CG  TYR B 373      -0.466  12.662  29.007  1.00 97.86           C  
ATOM   2910  CD1 TYR B 373      -1.369  12.314  30.009  1.00 97.86           C  
ATOM   2911  CD2 TYR B 373       0.611  13.475  29.345  1.00 97.86           C  
ATOM   2912  CE1 TYR B 373      -1.203  12.765  31.315  1.00 97.86           C  
ATOM   2913  CE2 TYR B 373       0.787  13.931  30.647  1.00 97.86           C  
ATOM   2914  CZ  TYR B 373      -0.124  13.571  31.623  1.00 97.86           C  
ATOM   2915  OH  TYR B 373       0.045  14.020  32.914  1.00 97.86           O  
ATOM   2916  N   LYS B 374      -3.331  12.241  25.614  1.00 97.24           N  
ATOM   2917  CA  LYS B 374      -3.914  12.223  24.275  1.00 97.24           C  
ATOM   2918  C   LYS B 374      -4.046  13.636  23.713  1.00 97.24           C  
ATOM   2919  O   LYS B 374      -3.981  14.614  24.460  1.00 97.24           O  
ATOM   2920  CB  LYS B 374      -5.280  11.537  24.293  1.00 97.24           C  
ATOM   2921  CG  LYS B 374      -5.966  11.560  25.651  1.00 97.24           C  
ATOM   2922  CD  LYS B 374      -7.247  10.736  25.645  1.00 97.24           C  
ATOM   2923  CE  LYS B 374      -7.973  10.819  26.980  1.00 97.24           C  
ATOM   2924  NZ  LYS B 374      -9.178   9.937  27.012  1.00 97.24           N1+
ATOM   2925  N   TYR B 375      -4.226  13.691  22.302  1.00 97.82           N  
ATOM   2926  CA  TYR B 375      -4.484  14.930  21.578  1.00 97.82           C  
ATOM   2927  C   TYR B 375      -3.318  15.900  21.726  1.00 97.82           C  
ATOM   2928  O   TYR B 375      -3.512  17.061  22.094  1.00 97.82           O  
ATOM   2929  CB  TYR B 375      -5.776  15.585  22.075  1.00 97.82           C  
ATOM   2930  CG  TYR B 375      -6.959  14.648  22.106  1.00 97.82           C  
ATOM   2931  CD1 TYR B 375      -7.454  14.082  20.933  1.00 97.82           C  
ATOM   2932  CD2 TYR B 375      -7.584  14.328  23.306  1.00 97.82           C  
ATOM   2933  CE1 TYR B 375      -8.545  13.220  20.955  1.00 97.82           C  
ATOM   2934  CE2 TYR B 375      -8.676  13.467  23.341  1.00 97.82           C  
ATOM   2935  CZ  TYR B 375      -9.148  12.919  22.163  1.00 97.82           C  
ATOM   2936  OH  TYR B 375     -10.229  12.065  22.191  1.00 97.82           O  
ATOM   2937  N   ILE B 376      -2.171  15.330  21.482  1.00 98.31           N  
ATOM   2938  CA  ILE B 376      -0.920  16.077  21.416  1.00 98.31           C  
ATOM   2939  C   ILE B 376      -0.609  16.435  19.965  1.00 98.31           C  
ATOM   2940  O   ILE B 376      -0.571  15.559  19.097  1.00 98.31           O  
ATOM   2941  CB  ILE B 376       0.250  15.276  22.032  1.00 98.31           C  
ATOM   2942  CG1 ILE B 376      -0.055  14.927  23.493  1.00 98.31           C  
ATOM   2943  CG2 ILE B 376       1.560  16.060  21.918  1.00 98.31           C  
ATOM   2944  CD1 ILE B 376       0.679  13.694  24.001  1.00 98.31           C  
ATOM   2945  N   ASP B 377      -0.512  17.697  19.650  1.00 98.35           N  
ATOM   2946  CA  ASP B 377      -0.149  18.186  18.324  1.00 98.35           C  
ATOM   2947  C   ASP B 377       1.145  18.995  18.371  1.00 98.35           C  
ATOM   2948  O   ASP B 377       1.162  20.120  18.877  1.00 98.35           O  
ATOM   2949  CB  ASP B 377      -1.279  19.035  17.738  1.00 98.35           C  
ATOM   2950  CG  ASP B 377      -1.024  19.451  16.299  1.00 98.35           C  
ATOM   2951  OD1 ASP B 377      -0.120  18.880  15.651  1.00 98.35           O  
ATOM   2952  OD2 ASP B 377      -1.729  20.361  15.812  1.00 98.35           O1-
ATOM   2953  N   ILE B 378       2.257  18.453  17.872  1.00 98.71           N  
ATOM   2954  CA  ILE B 378       3.554  19.121  17.888  1.00 98.71           C  
ATOM   2955  C   ILE B 378       4.054  19.310  16.457  1.00 98.71           C  
ATOM   2956  O   ILE B 378       3.984  18.388  15.641  1.00 98.71           O  
ATOM   2957  CB  ILE B 378       4.589  18.327  18.716  1.00 98.71           C  
ATOM   2958  CG1 ILE B 378       4.058  18.071  20.130  1.00 98.71           C  
ATOM   2959  CG2 ILE B 378       5.929  19.068  18.760  1.00 98.71           C  
ATOM   2960  CD1 ILE B 378       5.005  17.270  21.013  1.00 98.71           C  
ATOM   2961  N   SER B 379       4.559  20.545  16.200  1.00 98.23           N  
ATOM   2962  CA  SER B 379       5.046  20.757  14.841  1.00 98.23           C  
ATOM   2963  C   SER B 379       6.191  21.764  14.813  1.00 98.23           C  
ATOM   2964  O   SER B 379       6.197  22.725  15.586  1.00 98.23           O  
ATOM   2965  CB  SER B 379       3.912  21.235  13.934  1.00 98.23           C  
ATOM   2966  OG  SER B 379       3.378  22.463  14.401  1.00 98.23           O  
ATOM   2967  N   ASN B 380       7.201  21.546  13.999  1.00 98.47           N  
ATOM   2968  CA  ASN B 380       8.238  22.484  13.585  1.00 98.47           C  
ATOM   2969  C   ASN B 380       9.167  22.841  14.742  1.00 98.47           C  
ATOM   2970  O   ASN B 380       9.474  24.014  14.958  1.00 98.47           O  
ATOM   2971  CB  ASN B 380       7.612  23.752  12.996  1.00 98.47           C  
ATOM   2972  CG  ASN B 380       6.742  23.466  11.789  1.00 98.47           C  
ATOM   2973  ND2 ASN B 380       5.682  24.249  11.625  1.00 98.47           N  
ATOM   2974  OD1 ASN B 380       7.017  22.548  11.012  1.00 98.47           O  
ATOM   2975  N   ILE B 381       9.594  21.783  15.505  1.00 98.60           N  
ATOM   2976  CA  ILE B 381      10.526  22.060  16.593  1.00 98.60           C  
ATOM   2977  C   ILE B 381      11.624  20.999  16.616  1.00 98.60           C  
ATOM   2978  O   ILE B 381      11.474  19.930  16.018  1.00 98.60           O  
ATOM   2979  CB  ILE B 381       9.803  22.113  17.958  1.00 98.60           C  
ATOM   2980  CG1 ILE B 381       9.278  20.725  18.338  1.00 98.60           C  
ATOM   2981  CG2 ILE B 381       8.667  23.140  17.927  1.00 98.60           C  
ATOM   2982  CD1 ILE B 381       8.804  20.615  19.781  1.00 98.60           C  
ATOM   2983  N   SER B 382      12.690  21.322  17.311  1.00 98.57           N  
ATOM   2984  CA  SER B 382      13.739  20.350  17.604  1.00 98.57           C  
ATOM   2985  C   SER B 382      13.893  20.139  19.106  1.00 98.57           C  
ATOM   2986  O   SER B 382      13.724  21.074  19.890  1.00 98.57           O  
ATOM   2987  CB  SER B 382      15.072  20.801  17.004  1.00 98.57           C  
ATOM   2988  OG  SER B 382      15.530  21.987  17.632  1.00 98.57           O  
ATOM   2989  N   ILE B 383      14.141  18.970  19.483  1.00 98.84           N  
ATOM   2990  CA  ILE B 383      14.453  18.600  20.859  1.00 98.84           C  
ATOM   2991  C   ILE B 383      15.791  17.864  20.906  1.00 98.84           C  
ATOM   2992  O   ILE B 383      15.961  16.830  20.255  1.00 98.84           O  
ATOM   2993  CB  ILE B 383      13.338  17.724  21.475  1.00 98.84           C  
ATOM   2994  CG1 ILE B 383      11.969  18.384  21.274  1.00 98.84           C  
ATOM   2995  CG2 ILE B 383      13.610  17.469  22.960  1.00 98.84           C  
ATOM   2996  CD1 ILE B 383      10.791  17.452  21.518  1.00 98.84           C  
ATOM   2997  N   THR B 384      16.691  18.398  21.680  1.00 98.63           N  
ATOM   2998  CA  THR B 384      18.038  17.842  21.717  1.00 98.63           C  
ATOM   2999  C   THR B 384      18.442  17.497  23.147  1.00 98.63           C  
ATOM   3000  O   THR B 384      18.204  18.279  24.070  1.00 98.63           O  
ATOM   3001  CB  THR B 384      19.063  18.820  21.112  1.00 98.63           C  
ATOM   3002  CG2 THR B 384      20.476  18.250  21.185  1.00 98.63           C  
ATOM   3003  OG1 THR B 384      18.729  19.066  19.741  1.00 98.63           O  
ATOM   3004  N   LYS B 385      18.970  16.375  23.334  1.00 98.53           N  
ATOM   3005  CA  LYS B 385      19.688  16.008  24.553  1.00 98.53           C  
ATOM   3006  C   LYS B 385      21.190  15.930  24.303  1.00 98.53           C  
ATOM   3007  O   LYS B 385      21.663  15.033  23.602  1.00 98.53           O  
ATOM   3008  CB  LYS B 385      19.176  14.673  25.096  1.00 98.53           C  
ATOM   3009  CG  LYS B 385      19.789  14.274  26.430  1.00 98.53           C  
ATOM   3010  CD  LYS B 385      19.027  13.120  27.071  1.00 98.53           C  
ATOM   3011  CE  LYS B 385      19.648  12.708  28.399  1.00 98.53           C  
ATOM   3012  NZ  LYS B 385      21.100  12.387  28.256  1.00 98.53           N1+
ATOM   3013  N   GLU B 386      21.931  16.830  24.928  1.00 97.45           N  
ATOM   3014  CA  GLU B 386      23.374  16.876  24.714  1.00 97.45           C  
ATOM   3015  C   GLU B 386      24.071  15.699  25.391  1.00 97.45           C  
ATOM   3016  O   GLU B 386      23.532  15.108  26.330  1.00 97.45           O  
ATOM   3017  CB  GLU B 386      23.953  18.196  25.228  1.00 97.45           C  
ATOM   3018  CG  GLU B 386      23.847  19.343  24.234  1.00 97.45           C  
ATOM   3019  CD  GLU B 386      24.602  20.588  24.672  1.00 97.45           C  
ATOM   3020  OE1 GLU B 386      24.742  21.530  23.860  1.00 97.45           O  
ATOM   3021  OE2 GLU B 386      25.055  20.623  25.838  1.00 97.45           O1-
ATOM   3022  N   GLN B 387      25.251  15.437  24.892  1.00 96.22           N  
ATOM   3023  CA  GLN B 387      26.060  14.354  25.442  1.00 96.22           C  
ATOM   3024  C   GLN B 387      26.483  14.657  26.876  1.00 96.22           C  
ATOM   3025  O   GLN B 387      26.677  15.819  27.240  1.00 96.22           O  
ATOM   3026  CB  GLN B 387      27.294  14.111  24.571  1.00 96.22           C  
ATOM   3027  CG  GLN B 387      26.971  13.568  23.185  1.00 96.22           C  
ATOM   3028  CD  GLN B 387      28.214  13.271  22.367  1.00 96.22           C  
ATOM   3029  NE2 GLN B 387      28.082  12.379  21.391  1.00 96.22           N  
ATOM   3030  OE1 GLN B 387      29.284  13.839  22.610  1.00 96.22           O  
ATOM   3031  N   VAL B 388      26.486  13.669  27.616  1.00 94.07           N  
ATOM   3032  CA  VAL B 388      27.047  13.727  28.961  1.00 94.07           C  
ATOM   3033  C   VAL B 388      28.377  12.978  29.001  1.00 94.07           C  
ATOM   3034  O   VAL B 388      28.429  11.778  28.724  1.00 94.07           O  
ATOM   3035  CB  VAL B 388      26.073  13.139  30.008  1.00 94.07           C  
ATOM   3036  CG1 VAL B 388      26.657  13.256  31.415  1.00 94.07           C  
ATOM   3037  CG2 VAL B 388      24.719  13.840  29.929  1.00 94.07           C  
ATOM   3038  N   VAL B 389      29.466  13.627  29.244  1.00 91.11           N  
ATOM   3039  CA  VAL B 389      30.826  13.099  29.258  1.00 91.11           C  
ATOM   3040  C   VAL B 389      31.124  12.404  27.931  1.00 91.11           C  
ATOM   3041  O   VAL B 389      31.548  11.245  27.912  1.00 91.11           O  
ATOM   3042  CB  VAL B 389      31.042  12.119  30.433  1.00 91.11           C  
ATOM   3043  CG1 VAL B 389      32.511  12.090  30.849  1.00 91.11           C  
ATOM   3044  CG2 VAL B 389      30.156  12.502  31.616  1.00 91.11           C  
ATOM   3045  N   GLY B 390      30.602  12.960  26.959  1.00 91.13           N  
ATOM   3046  CA  GLY B 390      30.938  12.520  25.615  1.00 91.13           C  
ATOM   3047  C   GLY B 390      30.068  11.377  25.126  1.00 91.13           C  
ATOM   3048  O   GLY B 390      30.282  10.849  24.033  1.00 91.13           O  
ATOM   3049  N   ALA B 391      29.115  11.016  25.864  1.00 93.37           N  
ATOM   3050  CA  ALA B 391      28.286   9.878  25.475  1.00 93.37           C  
ATOM   3051  C   ALA B 391      26.817  10.278  25.376  1.00 93.37           C  
ATOM   3052  O   ALA B 391      26.326  11.067  26.188  1.00 93.37           O  
ATOM   3053  CB  ALA B 391      28.457   8.732  26.469  1.00 93.37           C  
ATOM   3054  N   ASP B 392      26.184   9.786  24.316  1.00 96.06           N  
ATOM   3055  CA  ASP B 392      24.734   9.924  24.220  1.00 96.06           C  
ATOM   3056  C   ASP B 392      24.028   8.992  25.203  1.00 96.06           C  
ATOM   3057  O   ASP B 392      24.087   7.770  25.059  1.00 96.06           O  
ATOM   3058  CB  ASP B 392      24.262   9.641  22.793  1.00 96.06           C  
ATOM   3059  CG  ASP B 392      24.638  10.738  21.814  1.00 96.06           C  
ATOM   3060  OD1 ASP B 392      24.523  11.933  22.164  1.00 96.06           O  
ATOM   3061  OD2 ASP B 392      25.049  10.407  20.681  1.00 96.06           O1-
ATOM   3062  N   VAL B 393      23.437   9.522  26.259  1.00 95.63           N  
ATOM   3063  CA  VAL B 393      22.772   8.738  27.295  1.00 95.63           C  
ATOM   3064  C   VAL B 393      21.331   9.216  27.460  1.00 95.63           C  
ATOM   3065  O   VAL B 393      20.980  10.312  27.017  1.00 95.63           O  
ATOM   3066  CB  VAL B 393      23.522   8.826  28.642  1.00 95.63           C  
ATOM   3067  CG1 VAL B 393      24.905   8.186  28.536  1.00 95.63           C  
ATOM   3068  CG2 VAL B 393      23.637  10.282  29.094  1.00 95.63           C  
ATOM   3069  N   GLY B 394      20.428   8.359  27.979  1.00 97.38           N  
ATOM   3070  CA  GLY B 394      19.054   8.728  28.281  1.00 97.38           C  
ATOM   3071  C   GLY B 394      18.157   8.743  27.059  1.00 97.38           C  
ATOM   3072  O   GLY B 394      18.436   8.062  26.070  1.00 97.38           O  
ATOM   3073  N   LYS B 395      16.990   9.402  27.285  1.00 98.57           N  
ATOM   3074  CA  LYS B 395      15.990   9.512  26.226  1.00 98.57           C  
ATOM   3075  C   LYS B 395      15.755  10.970  25.841  1.00 98.57           C  
ATOM   3076  O   LYS B 395      15.957  11.873  26.655  1.00 98.57           O  
ATOM   3077  CB  LYS B 395      14.673   8.868  26.662  1.00 98.57           C  
ATOM   3078  CG  LYS B 395      14.788   7.385  26.987  1.00 98.57           C  
ATOM   3079  CD  LYS B 395      13.540   6.870  27.693  1.00 98.57           C  
ATOM   3080  CE  LYS B 395      13.640   5.380  27.988  1.00 98.57           C  
ATOM   3081  NZ  LYS B 395      13.627   5.103  29.456  1.00 98.57           N1+
ATOM   3082  N   VAL B 396      15.399  11.247  24.610  1.00 98.77           N  
ATOM   3083  CA  VAL B 396      15.147  12.623  24.197  1.00 98.77           C  
ATOM   3084  C   VAL B 396      13.657  12.937  24.326  1.00 98.77           C  
ATOM   3085  O   VAL B 396      13.254  13.723  25.186  1.00 98.77           O  
ATOM   3086  CB  VAL B 396      15.622  12.878  22.750  1.00 98.77           C  
ATOM   3087  CG1 VAL B 396      15.511  14.360  22.398  1.00 98.77           C  
ATOM   3088  CG2 VAL B 396      17.056  12.386  22.565  1.00 98.77           C  
ATOM   3089  N   PHE B 397      12.884  12.294  23.508  1.00 98.82           N  
ATOM   3090  CA  PHE B 397      11.427  12.363  23.546  1.00 98.82           C  
ATOM   3091  C   PHE B 397      10.848  11.158  24.277  1.00 98.82           C  
ATOM   3092  O   PHE B 397      10.589  10.120  23.665  1.00 98.82           O  
ATOM   3093  CB  PHE B 397      10.855  12.443  22.128  1.00 98.82           C  
ATOM   3094  CG  PHE B 397       9.394  12.802  22.083  1.00 98.82           C  
ATOM   3095  CD1 PHE B 397       8.419  11.813  22.127  1.00 98.82           C  
ATOM   3096  CD2 PHE B 397       8.996  14.130  21.996  1.00 98.82           C  
ATOM   3097  CE1 PHE B 397       7.066  12.143  22.085  1.00 98.82           C  
ATOM   3098  CE2 PHE B 397       7.646  14.467  21.954  1.00 98.82           C  
ATOM   3099  CZ  PHE B 397       6.683  13.473  21.998  1.00 98.82           C  
ATOM   3100  N   PHE B 398      10.725  11.318  25.618  1.00 98.68           N  
ATOM   3101  CA  PHE B 398      10.262  10.226  26.466  1.00 98.68           C  
ATOM   3102  C   PHE B 398       8.747  10.267  26.624  1.00 98.68           C  
ATOM   3103  O   PHE B 398       8.229  10.938  27.519  1.00 98.68           O  
ATOM   3104  CB  PHE B 398      10.934  10.289  27.841  1.00 98.68           C  
ATOM   3105  CG  PHE B 398      10.564   9.149  28.752  1.00 98.68           C  
ATOM   3106  CD1 PHE B 398      10.388   9.359  30.114  1.00 98.68           C  
ATOM   3107  CD2 PHE B 398      10.390   7.869  28.245  1.00 98.68           C  
ATOM   3108  CE1 PHE B 398      10.044   8.306  30.960  1.00 98.68           C  
ATOM   3109  CE2 PHE B 398      10.046   6.811  29.083  1.00 98.68           C  
ATOM   3110  CZ  PHE B 398       9.875   7.033  30.440  1.00 98.68           C  
ATOM   3111  N   ALA B 399       8.022   9.535  25.753  1.00 98.63           N  
ATOM   3112  CA  ALA B 399       6.563   9.470  25.725  1.00 98.63           C  
ATOM   3113  C   ALA B 399       6.077   8.024  25.781  1.00 98.63           C  
ATOM   3114  O   ALA B 399       5.563   7.497  24.793  1.00 98.63           O  
ATOM   3115  CB  ALA B 399       6.022  10.162  24.477  1.00 98.63           C  
ATOM   3116  N   PRO B 400       6.154   7.402  26.920  1.00 98.31           N  
ATOM   3117  CA  PRO B 400       5.880   5.965  26.988  1.00 98.31           C  
ATOM   3118  C   PRO B 400       4.422   5.628  26.685  1.00 98.31           C  
ATOM   3119  O   PRO B 400       4.138   4.595  26.073  1.00 98.31           O  
ATOM   3120  CB  PRO B 400       6.236   5.606  28.433  1.00 98.31           C  
ATOM   3121  CG  PRO B 400       6.218   6.909  29.166  1.00 98.31           C  
ATOM   3122  CD  PRO B 400       6.487   8.012  28.183  1.00 98.31           C  
ATOM   3123  N   TYR B 401       3.466   6.511  27.120  1.00 98.25           N  
ATOM   3124  CA  TYR B 401       2.048   6.204  26.965  1.00 98.25           C  
ATOM   3125  C   TYR B 401       1.285   7.406  26.422  1.00 98.25           C  
ATOM   3126  O   TYR B 401       0.656   8.146  27.183  1.00 98.25           O  
ATOM   3127  CB  TYR B 401       1.445   5.763  28.303  1.00 98.25           C  
ATOM   3128  CG  TYR B 401       2.162   4.596  28.937  1.00 98.25           C  
ATOM   3129  CD1 TYR B 401       1.989   3.301  28.455  1.00 98.25           C  
ATOM   3130  CD2 TYR B 401       3.013   4.786  30.020  1.00 98.25           C  
ATOM   3131  CE1 TYR B 401       2.646   2.222  29.038  1.00 98.25           C  
ATOM   3132  CE2 TYR B 401       3.677   3.715  30.611  1.00 98.25           C  
ATOM   3133  CZ  TYR B 401       3.487   2.439  30.113  1.00 98.25           C  
ATOM   3134  OH  TYR B 401       4.140   1.375  30.694  1.00 98.25           O  
ATOM   3135  N   ILE B 402       1.268   7.597  25.052  1.00 98.22           N  
ATOM   3136  CA  ILE B 402       0.485   8.649  24.414  1.00 98.22           C  
ATOM   3137  C   ILE B 402      -0.396   8.047  23.322  1.00 98.22           C  
ATOM   3138  O   ILE B 402      -0.119   6.953  22.825  1.00 98.22           O  
ATOM   3139  CB  ILE B 402       1.393   9.751  23.824  1.00 98.22           C  
ATOM   3140  CG1 ILE B 402       2.309   9.165  22.742  1.00 98.22           C  
ATOM   3141  CG2 ILE B 402       2.212  10.425  24.928  1.00 98.22           C  
ATOM   3142  CD1 ILE B 402       3.119  10.209  21.985  1.00 98.22           C  
ATOM   3143  N   SER B 403      -1.476   8.758  23.017  1.00 98.08           N  
ATOM   3144  CA  SER B 403      -2.423   8.263  22.022  1.00 98.08           C  
ATOM   3145  C   SER B 403      -3.099   9.413  21.283  1.00 98.08           C  
ATOM   3146  O   SER B 403      -2.956  10.575  21.668  1.00 98.08           O  
ATOM   3147  CB  SER B 403      -3.480   7.378  22.683  1.00 98.08           C  
ATOM   3148  OG  SER B 403      -4.260   8.126  23.601  1.00 98.08           O  
ATOM   3149  N   MET B 404      -3.727   9.131  20.131  1.00 98.00           N  
ATOM   3150  CA  MET B 404      -4.580  10.043  19.373  1.00 98.00           C  
ATOM   3151  C   MET B 404      -3.871  11.370  19.123  1.00 98.00           C  
ATOM   3152  O   MET B 404      -4.429  12.436  19.389  1.00 98.00           O  
ATOM   3153  CB  MET B 404      -5.897  10.285  20.112  1.00 98.00           C  
ATOM   3154  CG  MET B 404      -6.797   9.062  20.178  1.00 98.00           C  
ATOM   3155  SD  MET B 404      -8.357   9.385  21.089  1.00 98.00           S  
ATOM   3156  CE  MET B 404      -7.781   9.174  22.795  1.00 98.00           C  
ATOM   3157  N   SER B 405      -2.586  11.298  18.622  1.00 98.64           N  
ATOM   3158  CA  SER B 405      -1.727  12.475  18.546  1.00 98.64           C  
ATOM   3159  C   SER B 405      -1.050  12.579  17.183  1.00 98.64           C  
ATOM   3160  O   SER B 405      -1.001  11.603  16.433  1.00 98.64           O  
ATOM   3161  CB  SER B 405      -0.668  12.438  19.649  1.00 98.64           C  
ATOM   3162  OG  SER B 405      -1.273  12.509  20.929  1.00 98.64           O  
ATOM   3163  N   THR B 406      -0.597  13.772  16.827  1.00 98.16           N  
ATOM   3164  CA  THR B 406       0.102  14.016  15.570  1.00 98.16           C  
ATOM   3165  C   THR B 406       1.425  14.736  15.816  1.00 98.16           C  
ATOM   3166  O   THR B 406       1.497  15.647  16.645  1.00 98.16           O  
ATOM   3167  CB  THR B 406      -0.764  14.845  14.602  1.00 98.16           C  
ATOM   3168  CG2 THR B 406      -1.987  14.056  14.146  1.00 98.16           C  
ATOM   3169  OG1 THR B 406      -1.198  16.039  15.262  1.00 98.16           O  
ATOM   3170  N   LEU B 407       2.504  14.286  15.220  1.00 98.56           N  
ATOM   3171  CA  LEU B 407       3.811  14.933  15.181  1.00 98.56           C  
ATOM   3172  C   LEU B 407       4.222  15.242  13.746  1.00 98.56           C  
ATOM   3173  O   LEU B 407       4.187  14.363  12.882  1.00 98.56           O  
ATOM   3174  CB  LEU B 407       4.868  14.047  15.847  1.00 98.56           C  
ATOM   3175  CG  LEU B 407       4.661  13.745  17.333  1.00 98.56           C  
ATOM   3176  CD1 LEU B 407       5.430  12.489  17.730  1.00 98.56           C  
ATOM   3177  CD2 LEU B 407       5.092  14.934  18.185  1.00 98.56           C  
ATOM   3178  N   LYS B 408       4.574  16.497  13.474  1.00 98.01           N  
ATOM   3179  CA  LYS B 408       4.966  16.919  12.133  1.00 98.01           C  
ATOM   3180  C   LYS B 408       6.223  17.784  12.175  1.00 98.01           C  
ATOM   3181  O   LYS B 408       6.272  18.780  12.899  1.00 98.01           O  
ATOM   3182  CB  LYS B 408       3.827  17.680  11.455  1.00 98.01           C  
ATOM   3183  CG  LYS B 408       4.180  18.224  10.077  1.00 98.01           C  
ATOM   3184  CD  LYS B 408       3.137  19.220   9.586  1.00 98.01           C  
ATOM   3185  CE  LYS B 408       3.740  20.228   8.617  1.00 98.01           C  
ATOM   3186  NZ  LYS B 408       2.729  21.228   8.159  1.00 98.01           N1+
ATOM   3187  N   ASN B 409       7.249  17.471  11.464  1.00 98.36           N  
ATOM   3188  CA  ASN B 409       8.497  18.224  11.397  1.00 98.36           C  
ATOM   3189  C   ASN B 409       9.160  18.334  12.767  1.00 98.36           C  
ATOM   3190  O   ASN B 409       9.539  19.427  13.191  1.00 98.36           O  
ATOM   3191  CB  ASN B 409       8.253  19.616  10.811  1.00 98.36           C  
ATOM   3192  CG  ASN B 409       7.697  19.568   9.402  1.00 98.36           C  
ATOM   3193  ND2 ASN B 409       6.957  20.604   9.020  1.00 98.36           N  
ATOM   3194  OD1 ASN B 409       7.929  18.608   8.662  1.00 98.36           O  
ATOM   3195  N   VAL B 410       9.242  17.179  13.435  1.00 98.71           N  
ATOM   3196  CA  VAL B 410       9.887  17.158  14.743  1.00 98.71           C  
ATOM   3197  C   VAL B 410      11.240  16.457  14.641  1.00 98.71           C  
ATOM   3198  O   VAL B 410      11.331  15.344  14.118  1.00 98.71           O  
ATOM   3199  CB  VAL B 410       9.004  16.459  15.801  1.00 98.71           C  
ATOM   3200  CG1 VAL B 410       9.697  16.447  17.161  1.00 98.71           C  
ATOM   3201  CG2 VAL B 410       7.644  17.149  15.898  1.00 98.71           C  
ATOM   3202  N   ILE B 411      12.262  17.098  15.114  1.00 98.56           N  
ATOM   3203  CA  ILE B 411      13.604  16.530  15.125  1.00 98.56           C  
ATOM   3204  C   ILE B 411      14.017  16.206  16.559  1.00 98.56           C  
ATOM   3205  O   ILE B 411      13.932  17.061  17.444  1.00 98.56           O  
ATOM   3206  CB  ILE B 411      14.630  17.487  14.476  1.00 98.56           C  
ATOM   3207  CG1 ILE B 411      14.238  17.783  13.023  1.00 98.56           C  
ATOM   3208  CG2 ILE B 411      16.042  16.900  14.554  1.00 98.56           C  
ATOM   3209  CD1 ILE B 411      15.218  18.690  12.291  1.00 98.56           C  
ATOM   3210  N   VAL B 412      14.472  15.039  16.776  1.00 98.70           N  
ATOM   3211  CA  VAL B 412      15.049  14.674  18.066  1.00 98.70           C  
ATOM   3212  C   VAL B 412      16.518  14.298  17.887  1.00 98.70           C  
ATOM   3213  O   VAL B 412      16.870  13.569  16.956  1.00 98.70           O  
ATOM   3214  CB  VAL B 412      14.276  13.510  18.725  1.00 98.70           C  
ATOM   3215  CG1 VAL B 412      12.895  13.971  19.186  1.00 98.70           C  
ATOM   3216  CG2 VAL B 412      14.156  12.335  17.756  1.00 98.70           C  
ATOM   3217  N   LYS B 413      17.394  14.839  18.730  1.00 98.12           N  
ATOM   3218  CA  LYS B 413      18.830  14.625  18.576  1.00 98.12           C  
ATOM   3219  C   LYS B 413      19.474  14.240  19.906  1.00 98.12           C  
ATOM   3220  O   LYS B 413      19.193  14.853  20.937  1.00 98.12           O  
ATOM   3221  CB  LYS B 413      19.503  15.877  18.011  1.00 98.12           C  
ATOM   3222  CG  LYS B 413      19.812  15.795  16.524  1.00 98.12           C  
ATOM   3223  CD  LYS B 413      20.468  17.073  16.018  1.00 98.12           C  
ATOM   3224  CE  LYS B 413      20.717  17.019  14.517  1.00 98.12           C  
ATOM   3225  NZ  LYS B 413      21.303  18.295  14.005  1.00 98.12           N1+
ATOM   3226  N   GLY B 414      20.270  13.233  19.797  1.00 97.22           N  
ATOM   3227  CA  GLY B 414      21.016  12.773  20.957  1.00 97.22           C  
ATOM   3228  C   GLY B 414      20.333  11.638  21.695  1.00 97.22           C  
ATOM   3229  O   GLY B 414      19.379  11.044  21.186  1.00 97.22           O  
ATOM   3230  N   GLY B 415      20.939  11.155  22.821  1.00 95.11           N  
ATOM   3231  CA  GLY B 415      20.370  10.129  23.680  1.00 95.11           C  
ATOM   3232  C   GLY B 415      20.556   8.725  23.138  1.00 95.11           C  
ATOM   3233  O   GLY B 415      20.970   8.548  21.990  1.00 95.11           O  
ATOM   3234  N   GLU B 416      20.282   7.777  24.036  1.00 97.44           N  
ATOM   3235  CA  GLU B 416      20.208   6.384  23.606  1.00 97.44           C  
ATOM   3236  C   GLU B 416      18.991   6.144  22.717  1.00 97.44           C  
ATOM   3237  O   GLU B 416      19.055   5.368  21.762  1.00 97.44           O  
ATOM   3238  CB  GLU B 416      20.169   5.447  24.816  1.00 97.44           C  
ATOM   3239  CG  GLU B 416      21.406   4.572  24.958  1.00 97.44           C  
ATOM   3240  CD  GLU B 416      21.322   3.599  26.122  1.00 97.44           C  
ATOM   3241  OE1 GLU B 416      22.275   2.813  26.327  1.00 97.44           O  
ATOM   3242  OE2 GLU B 416      20.294   3.620  26.835  1.00 97.44           O1-
ATOM   3243  N   TYR B 417      17.954   6.743  23.188  1.00 98.51           N  
ATOM   3244  CA  TYR B 417      16.709   6.621  22.438  1.00 98.51           C  
ATOM   3245  C   TYR B 417      16.185   7.992  22.025  1.00 98.51           C  
ATOM   3246  O   TYR B 417      16.081   8.899  22.854  1.00 98.51           O  
ATOM   3247  CB  TYR B 417      15.651   5.886  23.267  1.00 98.51           C  
ATOM   3248  CG  TYR B 417      16.047   4.480  23.647  1.00 98.51           C  
ATOM   3249  CD1 TYR B 417      15.856   3.419  22.765  1.00 98.51           C  
ATOM   3250  CD2 TYR B 417      16.612   4.209  24.888  1.00 98.51           C  
ATOM   3251  CE1 TYR B 417      16.216   2.122  23.111  1.00 98.51           C  
ATOM   3252  CE2 TYR B 417      16.977   2.916  25.245  1.00 98.51           C  
ATOM   3253  CZ  TYR B 417      16.776   1.880  24.351  1.00 98.51           C  
ATOM   3254  OH  TYR B 417      17.136   0.597  24.699  1.00 98.51           O  
ATOM   3255  N   GLY B 418      15.895   8.184  20.687  1.00 98.69           N  
ATOM   3256  CA  GLY B 418      15.275   9.418  20.229  1.00 98.69           C  
ATOM   3257  C   GLY B 418      13.813   9.531  20.617  1.00 98.69           C  
ATOM   3258  O   GLY B 418      13.487  10.060  21.682  1.00 98.69           O  
ATOM   3259  N   PHE B 419      12.945   8.945  19.783  1.00 98.85           N  
ATOM   3260  CA  PHE B 419      11.542   8.779  20.148  1.00 98.85           C  
ATOM   3261  C   PHE B 419      11.334   7.480  20.918  1.00 98.85           C  
ATOM   3262  O   PHE B 419      11.629   6.397  20.409  1.00 98.85           O  
ATOM   3263  CB  PHE B 419      10.655   8.798  18.901  1.00 98.85           C  
ATOM   3264  CG  PHE B 419      10.659  10.115  18.172  1.00 98.85           C  
ATOM   3265  CD1 PHE B 419       9.905  11.185  18.637  1.00 98.85           C  
ATOM   3266  CD2 PHE B 419      11.420  10.282  17.022  1.00 98.85           C  
ATOM   3267  CE1 PHE B 419       9.907  12.404  17.964  1.00 98.85           C  
ATOM   3268  CE2 PHE B 419      11.427  11.498  16.345  1.00 98.85           C  
ATOM   3269  CZ  PHE B 419      10.670  12.558  16.817  1.00 98.85           C  
ATOM   3270  N   TYR B 420      10.847   7.600  22.140  1.00 98.77           N  
ATOM   3271  CA  TYR B 420      10.642   6.402  22.947  1.00 98.77           C  
ATOM   3272  C   TYR B 420       9.184   6.270  23.368  1.00 98.77           C  
ATOM   3273  O   TYR B 420       8.632   7.168  24.008  1.00 98.77           O  
ATOM   3274  CB  TYR B 420      11.543   6.430  24.186  1.00 98.77           C  
ATOM   3275  CG  TYR B 420      11.496   5.159  24.999  1.00 98.77           C  
ATOM   3276  CD1 TYR B 420      10.520   4.970  25.976  1.00 98.77           C  
ATOM   3277  CD2 TYR B 420      12.427   4.147  24.795  1.00 98.77           C  
ATOM   3278  CE1 TYR B 420      10.473   3.802  26.729  1.00 98.77           C  
ATOM   3279  CE2 TYR B 420      12.389   2.974  25.542  1.00 98.77           C  
ATOM   3280  CZ  TYR B 420      11.410   2.810  26.505  1.00 98.77           C  
ATOM   3281  OH  TYR B 420      11.369   1.652  27.249  1.00 98.77           O  
ATOM   3282  N   GLY B 421       8.499   5.187  23.024  1.00 98.30           N  
ATOM   3283  CA  GLY B 421       7.138   4.872  23.429  1.00 98.30           C  
ATOM   3284  C   GLY B 421       6.957   3.423  23.837  1.00 98.30           C  
ATOM   3285  O   GLY B 421       7.474   2.518  23.179  1.00 98.30           O  
ATOM   3286  N   GLU B 422       6.233   3.189  24.927  1.00 98.04           N  
ATOM   3287  CA  GLU B 422       5.923   1.838  25.385  1.00 98.04           C  
ATOM   3288  C   GLU B 422       4.620   1.332  24.773  1.00 98.04           C  
ATOM   3289  O   GLU B 422       4.534   0.176  24.352  1.00 98.04           O  
ATOM   3290  CB  GLU B 422       5.838   1.795  26.914  1.00 98.04           C  
ATOM   3291  CG  GLU B 422       7.192   1.711  27.603  1.00 98.04           C  
ATOM   3292  CD  GLU B 422       7.381   0.429  28.399  1.00 98.04           C  
ATOM   3293  OE1 GLU B 422       8.379   0.320  29.146  1.00 98.04           O  
ATOM   3294  OE2 GLU B 422       6.524  -0.474  28.273  1.00 98.04           O1-
ATOM   3295  N   ASP B 423       3.620   2.127  24.826  1.00 98.22           N  
ATOM   3296  CA  ASP B 423       2.314   1.829  24.247  1.00 98.22           C  
ATOM   3297  C   ASP B 423       1.710   3.068  23.587  1.00 98.22           C  
ATOM   3298  O   ASP B 423       1.236   3.975  24.276  1.00 98.22           O  
ATOM   3299  CB  ASP B 423       1.363   1.287  25.315  1.00 98.22           C  
ATOM   3300  CG  ASP B 423       0.025   0.845  24.749  1.00 98.22           C  
ATOM   3301  OD1 ASP B 423      -0.206   1.005  23.532  1.00 98.22           O  
ATOM   3302  OD2 ASP B 423      -0.809   0.336  25.530  1.00 98.22           O1-
ATOM   3303  N   LEU B 424       1.783   3.127  22.276  1.00 98.42           N  
ATOM   3304  CA  LEU B 424       1.310   4.259  21.488  1.00 98.42           C  
ATOM   3305  C   LEU B 424       0.208   3.829  20.524  1.00 98.42           C  
ATOM   3306  O   LEU B 424       0.402   2.916  19.721  1.00 98.42           O  
ATOM   3307  CB  LEU B 424       2.466   4.891  20.709  1.00 98.42           C  
ATOM   3308  CG  LEU B 424       3.693   5.298  21.528  1.00 98.42           C  
ATOM   3309  CD1 LEU B 424       4.846   5.676  20.603  1.00 98.42           C  
ATOM   3310  CD2 LEU B 424       3.353   6.450  22.465  1.00 98.42           C  
ATOM   3311  N   TRP B 425      -0.946   4.448  20.571  1.00 97.89           N  
ATOM   3312  CA  TRP B 425      -1.990   4.046  19.635  1.00 97.89           C  
ATOM   3313  C   TRP B 425      -2.680   5.265  19.032  1.00 97.89           C  
ATOM   3314  O   TRP B 425      -2.790   6.308  19.682  1.00 97.89           O  
ATOM   3315  CB  TRP B 425      -3.021   3.152  20.331  1.00 97.89           C  
ATOM   3316  CG  TRP B 425      -3.641   3.771  21.547  1.00 97.89           C  
ATOM   3317  CD1 TRP B 425      -3.178   3.705  22.831  1.00 97.89           C  
ATOM   3318  CD2 TRP B 425      -4.843   4.547  21.592  1.00 97.89           C  
ATOM   3319  CE2 TRP B 425      -5.049   4.920  22.939  1.00 97.89           C  
ATOM   3320  CE3 TRP B 425      -5.766   4.962  20.624  1.00 97.89           C  
ATOM   3321  NE1 TRP B 425      -4.021   4.395  23.674  1.00 97.89           N  
ATOM   3322  CZ2 TRP B 425      -6.143   5.691  23.341  1.00 97.89           C  
ATOM   3323  CZ3 TRP B 425      -6.853   5.730  21.026  1.00 97.89           C  
ATOM   3324  CH2 TRP B 425      -7.030   6.085  22.373  1.00 97.89           C  
ATOM   3325  N   MET B 426      -3.091   5.180  17.799  1.00 98.21           N  
ATOM   3326  CA  MET B 426      -3.698   6.240  16.998  1.00 98.21           C  
ATOM   3327  C   MET B 426      -2.757   7.434  16.874  1.00 98.21           C  
ATOM   3328  O   MET B 426      -3.128   8.559  17.211  1.00 98.21           O  
ATOM   3329  CB  MET B 426      -5.028   6.683  17.609  1.00 98.21           C  
ATOM   3330  CG  MET B 426      -6.200   5.788  17.243  1.00 98.21           C  
ATOM   3331  SD  MET B 426      -6.618   5.872  15.458  1.00 98.21           S  
ATOM   3332  CE  MET B 426      -8.032   4.736  15.407  1.00 98.21           C  
ATOM   3333  N   MET B 427      -1.512   7.149  16.233  1.00 98.42           N  
ATOM   3334  CA  MET B 427      -0.461   8.153  16.086  1.00 98.42           C  
ATOM   3335  C   MET B 427      -0.167   8.421  14.614  1.00 98.42           C  
ATOM   3336  O   MET B 427      -0.127   7.491  13.805  1.00 98.42           O  
ATOM   3337  CB  MET B 427       0.815   7.705  16.802  1.00 98.42           C  
ATOM   3338  CG  MET B 427       0.682   7.654  18.314  1.00 98.42           C  
ATOM   3339  SD  MET B 427       0.462   9.316  19.059  1.00 98.42           S  
ATOM   3340  CE  MET B 427       2.000  10.115  18.519  1.00 98.42           C  
ATOM   3341  N   ASN B 428      -0.061   9.638  14.264  1.00 98.09           N  
ATOM   3342  CA  ASN B 428       0.399  10.026  12.935  1.00 98.09           C  
ATOM   3343  C   ASN B 428       1.713  10.799  12.999  1.00 98.09           C  
ATOM   3344  O   ASN B 428       1.795  11.841  13.653  1.00 98.09           O  
ATOM   3345  CB  ASN B 428      -0.670  10.854  12.217  1.00 98.09           C  
ATOM   3346  CG  ASN B 428      -0.397  10.998  10.733  1.00 98.09           C  
ATOM   3347  ND2 ASN B 428      -1.046  10.167   9.926  1.00 98.09           N  
ATOM   3348  OD1 ASN B 428       0.391  11.851  10.314  1.00 98.09           O  
ATOM   3349  N   TRP B 429       2.824  10.263  12.426  1.00 98.10           N  
ATOM   3350  CA  TRP B 429       4.152  10.863  12.360  1.00 98.10           C  
ATOM   3351  C   TRP B 429       4.481  11.305  10.938  1.00 98.10           C  
ATOM   3352  O   TRP B 429       4.610  10.474  10.037  1.00 98.10           O  
ATOM   3353  CB  TRP B 429       5.213   9.878  12.860  1.00 98.10           C  
ATOM   3354  CG  TRP B 429       4.846   9.185  14.138  1.00 98.10           C  
ATOM   3355  CD1 TRP B 429       3.867   8.249  14.316  1.00 98.10           C  
ATOM   3356  CD2 TRP B 429       5.454   9.380  15.419  1.00 98.10           C  
ATOM   3357  CE2 TRP B 429       4.792   8.526  16.329  1.00 98.10           C  
ATOM   3358  CE3 TRP B 429       6.495  10.193  15.886  1.00 98.10           C  
ATOM   3359  NE1 TRP B 429       3.828   7.848  15.632  1.00 98.10           N  
ATOM   3360  CZ2 TRP B 429       5.138   8.464  17.682  1.00 98.10           C  
ATOM   3361  CZ3 TRP B 429       6.839  10.129  17.232  1.00 98.10           C  
ATOM   3362  CH2 TRP B 429       6.161   9.270  18.112  1.00 98.10           C  
ATOM   3363  N   THR B 430       4.647  12.607  10.707  1.00 97.57           N  
ATOM   3364  CA  THR B 430       4.984  13.118   9.382  1.00 97.57           C  
ATOM   3365  C   THR B 430       6.287  13.909   9.422  1.00 97.57           C  
ATOM   3366  O   THR B 430       6.378  14.933  10.103  1.00 97.57           O  
ATOM   3367  CB  THR B 430       3.857  14.007   8.823  1.00 97.57           C  
ATOM   3368  CG2 THR B 430       4.199  14.513   7.425  1.00 97.57           C  
ATOM   3369  OG1 THR B 430       2.644  13.247   8.760  1.00 97.57           O  
ATOM   3370  N   ARG B 431       7.249  13.454   8.736  1.00 97.99           N  
ATOM   3371  CA  ARG B 431       8.523  14.159   8.646  1.00 97.99           C  
ATOM   3372  C   ARG B 431       9.168  14.304  10.020  1.00 97.99           C  
ATOM   3373  O   ARG B 431       9.516  15.411  10.435  1.00 97.99           O  
ATOM   3374  CB  ARG B 431       8.331  15.538   8.009  1.00 97.99           C  
ATOM   3375  CG  ARG B 431       8.490  15.546   6.497  1.00 97.99           C  
ATOM   3376  CD  ARG B 431       9.951  15.447   6.084  1.00 97.99           C  
ATOM   3377  NE  ARG B 431      10.744  14.720   7.071  1.00 97.99           N  
ATOM   3378  CZ  ARG B 431      12.073  14.685   7.099  1.00 97.99           C  
ATOM   3379  NH1 ARG B 431      12.788  15.337   6.190  1.00 97.99           N1+
ATOM   3380  NH2 ARG B 431      12.692  13.992   8.044  1.00 97.99           N  
ATOM   3381  N   CYS B 432       9.169  13.189  10.746  1.00 98.47           N  
ATOM   3382  CA  CYS B 432       9.908  13.159  12.003  1.00 98.47           C  
ATOM   3383  C   CYS B 432      11.285  12.534  11.810  1.00 98.47           C  
ATOM   3384  O   CYS B 432      11.437  11.579  11.046  1.00 98.47           O  
ATOM   3385  CB  CYS B 432       9.131  12.382  13.064  1.00 98.47           C  
ATOM   3386  SG  CYS B 432       7.591  13.182  13.570  1.00 98.47           S  
ATOM   3387  N   GLU B 433      12.276  13.090  12.376  1.00 98.05           N  
ATOM   3388  CA  GLU B 433      13.613  12.539  12.180  1.00 98.05           C  
ATOM   3389  C   GLU B 433      14.370  12.443  13.502  1.00 98.05           C  
ATOM   3390  O   GLU B 433      14.214  13.299  14.375  1.00 98.05           O  
ATOM   3391  CB  GLU B 433      14.404  13.390  11.183  1.00 98.05           C  
ATOM   3392  CG  GLU B 433      14.625  14.826  11.637  1.00 98.05           C  
ATOM   3393  CD  GLU B 433      15.315  15.687  10.591  1.00 98.05           C  
ATOM   3394  OE1 GLU B 433      15.977  16.681  10.965  1.00 98.05           O  
ATOM   3395  OE2 GLU B 433      15.192  15.364   9.389  1.00 98.05           O1-
ATOM   3396  N   ALA B 434      15.178  11.426  13.656  1.00 98.61           N  
ATOM   3397  CA  ALA B 434      15.916  11.149  14.884  1.00 98.61           C  
ATOM   3398  C   ALA B 434      17.400  10.941  14.597  1.00 98.61           C  
ATOM   3399  O   ALA B 434      17.764  10.254  13.638  1.00 98.61           O  
ATOM   3400  CB  ALA B 434      15.337   9.923  15.588  1.00 98.61           C  
ATOM   3401  N   TYR B 435      18.230  11.624  15.314  1.00 98.26           N  
ATOM   3402  CA  TYR B 435      19.671  11.409  15.375  1.00 98.26           C  
ATOM   3403  C   TYR B 435      20.079  10.822  16.722  1.00 98.26           C  
ATOM   3404  O   TYR B 435      20.487  11.554  17.627  1.00 98.26           O  
ATOM   3405  CB  TYR B 435      20.422  12.721  15.128  1.00 98.26           C  
ATOM   3406  CG  TYR B 435      20.079  13.378  13.813  1.00 98.26           C  
ATOM   3407  CD1 TYR B 435      20.942  13.288  12.723  1.00 98.26           C  
ATOM   3408  CD2 TYR B 435      18.895  14.089  13.659  1.00 98.26           C  
ATOM   3409  CE1 TYR B 435      20.632  13.894  11.509  1.00 98.26           C  
ATOM   3410  CE2 TYR B 435      18.575  14.699  12.450  1.00 98.26           C  
ATOM   3411  CZ  TYR B 435      19.448  14.595  11.383  1.00 98.26           C  
ATOM   3412  OH  TYR B 435      19.135  15.196  10.184  1.00 98.26           O  
ATOM   3413  N   SER B 436      19.867   9.519  16.914  1.00 98.50           N  
ATOM   3414  CA  SER B 436      20.059   8.823  18.182  1.00 98.50           C  
ATOM   3415  C   SER B 436      20.559   7.399  17.961  1.00 98.50           C  
ATOM   3416  O   SER B 436      20.532   6.893  16.838  1.00 98.50           O  
ATOM   3417  CB  SER B 436      18.757   8.796  18.983  1.00 98.50           C  
ATOM   3418  OG  SER B 436      18.110  10.056  18.931  1.00 98.50           O  
ATOM   3419  N   LYS B 437      21.071   6.692  19.095  1.00 98.43           N  
ATOM   3420  CA  LYS B 437      21.495   5.302  18.951  1.00 98.43           C  
ATOM   3421  C   LYS B 437      20.350   4.427  18.448  1.00 98.43           C  
ATOM   3422  O   LYS B 437      20.556   3.545  17.613  1.00 98.43           O  
ATOM   3423  CB  LYS B 437      22.025   4.761  20.279  1.00 98.43           C  
ATOM   3424  CG  LYS B 437      23.242   5.505  20.809  1.00 98.43           C  
ATOM   3425  CD  LYS B 437      23.791   4.850  22.069  1.00 98.43           C  
ATOM   3426  CE  LYS B 437      24.980   5.622  22.629  1.00 98.43           C  
ATOM   3427  NZ  LYS B 437      25.390   5.110  23.970  1.00 98.43           N1+
ATOM   3428  N   CYS B 438      19.263   4.579  18.978  1.00 98.70           N  
ATOM   3429  CA  CYS B 438      18.001   4.056  18.467  1.00 98.70           C  
ATOM   3430  C   CYS B 438      17.016   5.184  18.188  1.00 98.70           C  
ATOM   3431  O   CYS B 438      16.495   5.804  19.116  1.00 98.70           O  
ATOM   3432  CB  CYS B 438      17.390   3.067  19.459  1.00 98.70           C  
ATOM   3433  SG  CYS B 438      15.786   2.415  18.943  1.00 98.70           S  
ATOM   3434  N   GLY B 439      16.741   5.433  16.906  1.00 98.70           N  
ATOM   3435  CA  GLY B 439      15.920   6.582  16.556  1.00 98.70           C  
ATOM   3436  C   GLY B 439      14.473   6.433  16.982  1.00 98.70           C  
ATOM   3437  O   GLY B 439      13.905   7.339  17.597  1.00 98.70           O  
ATOM   3438  N   PHE B 440      13.822   5.322  16.641  1.00 98.84           N  
ATOM   3439  CA  PHE B 440      12.425   5.064  16.968  1.00 98.84           C  
ATOM   3440  C   PHE B 440      12.283   3.765  17.752  1.00 98.84           C  
ATOM   3441  O   PHE B 440      12.586   2.687  17.235  1.00 98.84           O  
ATOM   3442  CB  PHE B 440      11.575   5.005  15.695  1.00 98.84           C  
ATOM   3443  CG  PHE B 440      11.452   6.326  14.985  1.00 98.84           C  
ATOM   3444  CD1 PHE B 440      10.329   7.126  15.164  1.00 98.84           C  
ATOM   3445  CD2 PHE B 440      12.460   6.770  14.139  1.00 98.84           C  
ATOM   3446  CE1 PHE B 440      10.213   8.349  14.509  1.00 98.84           C  
ATOM   3447  CE2 PHE B 440      12.351   7.991  13.480  1.00 98.84           C  
ATOM   3448  CZ  PHE B 440      11.226   8.779  13.666  1.00 98.84           C  
ATOM   3449  N   TYR B 441      11.906   3.859  18.983  1.00 98.76           N  
ATOM   3450  CA  TYR B 441      11.538   2.698  19.786  1.00 98.76           C  
ATOM   3451  C   TYR B 441      10.052   2.719  20.125  1.00 98.76           C  
ATOM   3452  O   TYR B 441       9.591   3.588  20.870  1.00 98.76           O  
ATOM   3453  CB  TYR B 441      12.366   2.648  21.072  1.00 98.76           C  
ATOM   3454  CG  TYR B 441      12.084   1.438  21.930  1.00 98.76           C  
ATOM   3455  CD1 TYR B 441      11.054   1.450  22.868  1.00 98.76           C  
ATOM   3456  CD2 TYR B 441      12.847   0.282  21.805  1.00 98.76           C  
ATOM   3457  CE1 TYR B 441      10.791   0.338  23.661  1.00 98.76           C  
ATOM   3458  CE2 TYR B 441      12.594  -0.835  22.594  1.00 98.76           C  
ATOM   3459  CZ  TYR B 441      11.565  -0.798  23.517  1.00 98.76           C  
ATOM   3460  OH  TYR B 441      11.310  -1.902  24.300  1.00 98.76           O  
ATOM   3461  N   ILE B 442       9.251   1.787  19.630  1.00 98.41           N  
ATOM   3462  CA  ILE B 442       7.842   1.620  19.968  1.00 98.41           C  
ATOM   3463  C   ILE B 442       7.597   0.200  20.475  1.00 98.41           C  
ATOM   3464  O   ILE B 442       7.668  -0.761  19.705  1.00 98.41           O  
ATOM   3465  CB  ILE B 442       6.931   1.921  18.757  1.00 98.41           C  
ATOM   3466  CG1 ILE B 442       7.237   3.312  18.191  1.00 98.41           C  
ATOM   3467  CG2 ILE B 442       5.455   1.802  19.148  1.00 98.41           C  
ATOM   3468  CD1 ILE B 442       6.387   3.691  16.986  1.00 98.41           C  
ATOM   3469  N   GLY B 443       7.210   0.096  21.702  1.00 97.65           N  
ATOM   3470  CA  GLY B 443       7.073  -1.199  22.352  1.00 97.65           C  
ATOM   3471  C   GLY B 443       5.751  -1.879  22.054  1.00 97.65           C  
ATOM   3472  O   GLY B 443       5.661  -3.108  22.066  1.00 97.65           O  
ATOM   3473  N   THR B 444       4.711  -1.130  21.955  1.00 97.28           N  
ATOM   3474  CA  THR B 444       3.367  -1.571  21.597  1.00 97.28           C  
ATOM   3475  C   THR B 444       2.574  -0.430  20.966  1.00 97.28           C  
ATOM   3476  O   THR B 444       2.806   0.740  21.275  1.00 97.28           O  
ATOM   3477  CB  THR B 444       2.609  -2.107  22.826  1.00 97.28           C  
ATOM   3478  CG2 THR B 444       1.316  -1.333  23.057  1.00 97.28           C  
ATOM   3479  OG1 THR B 444       2.295  -3.491  22.620  1.00 97.28           O  
ATOM   3480  N   GLY B 445       1.734  -0.842  20.026  1.00 97.06           N  
ATOM   3481  CA  GLY B 445       0.920   0.236  19.487  1.00 97.06           C  
ATOM   3482  C   GLY B 445      -0.055  -0.226  18.421  1.00 97.06           C  
ATOM   3483  O   GLY B 445       0.177  -1.240  17.759  1.00 97.06           O  
ATOM   3484  N   THR B 446      -1.159   0.523  18.285  1.00 96.50           N  
ATOM   3485  CA  THR B 446      -2.121   0.335  17.205  1.00 96.50           C  
ATOM   3486  C   THR B 446      -2.285   1.620  16.398  1.00 96.50           C  
ATOM   3487  O   THR B 446      -2.252   2.718  16.956  1.00 96.50           O  
ATOM   3488  CB  THR B 446      -3.490  -0.114  17.746  1.00 96.50           C  
ATOM   3489  CG2 THR B 446      -3.385  -1.453  18.468  1.00 96.50           C  
ATOM   3490  OG1 THR B 446      -3.982   0.873  18.662  1.00 96.50           O  
ATOM   3491  N   SER B 447      -2.401   1.470  15.045  1.00 97.18           N  
ATOM   3492  CA  SER B 447      -2.693   2.582  14.149  1.00 97.18           C  
ATOM   3493  C   SER B 447      -1.602   3.645  14.212  1.00 97.18           C  
ATOM   3494  O   SER B 447      -1.881   4.814  14.486  1.00 97.18           O  
ATOM   3495  CB  SER B 447      -4.046   3.208  14.494  1.00 97.18           C  
ATOM   3496  OG  SER B 447      -5.109   2.387  14.044  1.00 97.18           O  
ATOM   3497  N   ASN B 448      -0.324   3.233  13.971  1.00 98.43           N  
ATOM   3498  CA  ASN B 448       0.786   4.164  13.804  1.00 98.43           C  
ATOM   3499  C   ASN B 448       1.149   4.348  12.334  1.00 98.43           C  
ATOM   3500  O   ASN B 448       1.480   3.379  11.647  1.00 98.43           O  
ATOM   3501  CB  ASN B 448       2.007   3.693  14.598  1.00 98.43           C  
ATOM   3502  CG  ASN B 448       1.922   4.052  16.069  1.00 98.43           C  
ATOM   3503  ND2 ASN B 448       1.310   3.178  16.858  1.00 98.43           N  
ATOM   3504  OD1 ASN B 448       2.402   5.107  16.490  1.00 98.43           O  
ATOM   3505  N   THR B 449       1.019   5.511  11.889  1.00 97.71           N  
ATOM   3506  CA  THR B 449       1.468   5.839  10.541  1.00 97.71           C  
ATOM   3507  C   THR B 449       2.757   6.654  10.584  1.00 97.71           C  
ATOM   3508  O   THR B 449       2.760   7.798  11.042  1.00 97.71           O  
ATOM   3509  CB  THR B 449       0.390   6.620   9.769  1.00 97.71           C  
ATOM   3510  CG2 THR B 449       0.838   6.911   8.340  1.00 97.71           C  
ATOM   3511  OG1 THR B 449      -0.817   5.847   9.730  1.00 97.71           O  
ATOM   3512  N   LEU B 450       3.881   6.052  10.220  1.00 98.40           N  
ATOM   3513  CA  LEU B 450       5.126   6.788  10.029  1.00 98.40           C  
ATOM   3514  C   LEU B 450       5.340   7.123   8.557  1.00 98.40           C  
ATOM   3515  O   LEU B 450       5.572   6.229   7.740  1.00 98.40           O  
ATOM   3516  CB  LEU B 450       6.314   5.980  10.558  1.00 98.40           C  
ATOM   3517  CG  LEU B 450       6.336   5.714  12.064  1.00 98.40           C  
ATOM   3518  CD1 LEU B 450       5.683   4.373  12.377  1.00 98.40           C  
ATOM   3519  CD2 LEU B 450       7.766   5.755  12.594  1.00 98.40           C  
ATOM   3520  N   ASP B 451       5.249   8.412   8.199  1.00 97.61           N  
ATOM   3521  CA  ASP B 451       5.330   8.876   6.818  1.00 97.61           C  
ATOM   3522  C   ASP B 451       6.517   9.817   6.624  1.00 97.61           C  
ATOM   3523  O   ASP B 451       6.550  10.909   7.195  1.00 97.61           O  
ATOM   3524  CB  ASP B 451       4.032   9.577   6.409  1.00 97.61           C  
ATOM   3525  CG  ASP B 451       4.009   9.972   4.943  1.00 97.61           C  
ATOM   3526  OD1 ASP B 451       5.031   9.795   4.246  1.00 97.61           O  
ATOM   3527  OD2 ASP B 451       2.957  10.467   4.482  1.00 97.61           O1-
ATOM   3528  N   THR B 452       7.446   9.392   5.786  1.00 97.79           N  
ATOM   3529  CA  THR B 452       8.607  10.209   5.449  1.00 97.79           C  
ATOM   3530  C   THR B 452       9.441  10.502   6.693  1.00 97.79           C  
ATOM   3531  O   THR B 452       9.834  11.646   6.927  1.00 97.79           O  
ATOM   3532  CB  THR B 452       8.185  11.533   4.787  1.00 97.79           C  
ATOM   3533  CG2 THR B 452       9.302  12.090   3.910  1.00 97.79           C  
ATOM   3534  OG1 THR B 452       7.024  11.308   3.977  1.00 97.79           O  
ATOM   3535  N   CYS B 453       9.584   9.480   7.513  1.00 98.42           N  
ATOM   3536  CA  CYS B 453      10.376   9.626   8.729  1.00 98.42           C  
ATOM   3537  C   CYS B 453      11.808   9.151   8.508  1.00 98.42           C  
ATOM   3538  O   CYS B 453      12.075   8.382   7.583  1.00 98.42           O  
ATOM   3539  CB  CYS B 453       9.742   8.845   9.880  1.00 98.42           C  
ATOM   3540  SG  CYS B 453       8.178   9.539  10.457  1.00 98.42           S  
ATOM   3541  N   TRP B 454      12.719   9.638   9.294  1.00 98.12           N  
ATOM   3542  CA  TRP B 454      14.147   9.426   9.086  1.00 98.12           C  
ATOM   3543  C   TRP B 454      14.838   9.054  10.394  1.00 98.12           C  
ATOM   3544  O   TRP B 454      14.680   9.742  11.405  1.00 98.12           O  
ATOM   3545  CB  TRP B 454      14.796  10.679   8.490  1.00 98.12           C  
ATOM   3546  CG  TRP B 454      16.124  10.426   7.841  1.00 98.12           C  
ATOM   3547  CD1 TRP B 454      16.642   9.217   7.468  1.00 98.12           C  
ATOM   3548  CD2 TRP B 454      17.105  11.408   7.492  1.00 98.12           C  
ATOM   3549  CE2 TRP B 454      18.194  10.723   6.910  1.00 98.12           C  
ATOM   3550  CE3 TRP B 454      17.168  12.802   7.615  1.00 98.12           C  
ATOM   3551  NE1 TRP B 454      17.887   9.388   6.908  1.00 98.12           N  
ATOM   3552  CZ2 TRP B 454      19.335  11.385   6.451  1.00 98.12           C  
ATOM   3553  CZ3 TRP B 454      18.304  13.460   7.157  1.00 98.12           C  
ATOM   3554  CH2 TRP B 454      19.371  12.749   6.584  1.00 98.12           C  
ATOM   3555  N   SER B 455      15.525   7.945  10.485  1.00 98.63           N  
ATOM   3556  CA  SER B 455      16.357   7.552  11.619  1.00 98.63           C  
ATOM   3557  C   SER B 455      17.830   7.496  11.229  1.00 98.63           C  
ATOM   3558  O   SER B 455      18.207   6.763  10.313  1.00 98.63           O  
ATOM   3559  CB  SER B 455      15.913   6.195  12.164  1.00 98.63           C  
ATOM   3560  OG  SER B 455      16.725   5.801  13.256  1.00 98.63           O  
ATOM   3561  N   LYS B 456      18.638   8.274  11.920  1.00 97.12           N  
ATOM   3562  CA  LYS B 456      20.052   8.381  11.570  1.00 97.12           C  
ATOM   3563  C   LYS B 456      20.939   8.164  12.793  1.00 97.12           C  
ATOM   3564  O   LYS B 456      20.520   8.423  13.923  1.00 97.12           O  
ATOM   3565  CB  LYS B 456      20.348   9.743  10.941  1.00 97.12           C  
ATOM   3566  CG  LYS B 456      20.815   9.669   9.494  1.00 97.12           C  
ATOM   3567  CD  LYS B 456      21.212  11.040   8.965  1.00 97.12           C  
ATOM   3568  CE  LYS B 456      22.568  11.002   8.272  1.00 97.12           C  
ATOM   3569  NZ  LYS B 456      22.856  12.276   7.548  1.00 97.12           N1+
ATOM   3570  N   GLU B 457      22.179   7.660  12.591  1.00 97.00           N  
ATOM   3571  CA  GLU B 457      23.266   7.583  13.562  1.00 97.00           C  
ATOM   3572  C   GLU B 457      23.032   6.456  14.564  1.00 97.00           C  
ATOM   3573  O   GLU B 457      23.320   6.606  15.753  1.00 97.00           O  
ATOM   3574  CB  GLU B 457      23.426   8.915  14.298  1.00 97.00           C  
ATOM   3575  CG  GLU B 457      23.708  10.095  13.379  1.00 97.00           C  
ATOM   3576  CD  GLU B 457      24.589  11.158  14.019  1.00 97.00           C  
ATOM   3577  OE1 GLU B 457      24.988  12.116  13.320  1.00 97.00           O  
ATOM   3578  OE2 GLU B 457      24.880  11.030  15.229  1.00 97.00           O1-
ATOM   3579  N   THR B 458      22.449   5.395  14.055  1.00 98.57           N  
ATOM   3580  CA  THR B 458      22.238   4.211  14.881  1.00 98.57           C  
ATOM   3581  C   THR B 458      23.571   3.585  15.279  1.00 98.57           C  
ATOM   3582  O   THR B 458      24.489   3.492  14.460  1.00 98.57           O  
ATOM   3583  CB  THR B 458      21.375   3.166  14.149  1.00 98.57           C  
ATOM   3584  CG2 THR B 458      21.082   1.969  15.048  1.00 98.57           C  
ATOM   3585  OG1 THR B 458      20.136   3.769  13.756  1.00 98.57           O  
ATOM   3586  N   LYS B 459      23.673   3.130  16.578  1.00 98.37           N  
ATOM   3587  CA  LYS B 459      24.940   2.592  17.066  1.00 98.37           C  
ATOM   3588  C   LYS B 459      24.853   1.082  17.273  1.00 98.37           C  
ATOM   3589  O   LYS B 459      23.774   0.496  17.162  1.00 98.37           O  
ATOM   3590  CB  LYS B 459      25.349   3.277  18.371  1.00 98.37           C  
ATOM   3591  CG  LYS B 459      25.568   4.777  18.239  1.00 98.37           C  
ATOM   3592  CD  LYS B 459      26.757   5.091  17.339  1.00 98.37           C  
ATOM   3593  CE  LYS B 459      26.984   6.592  17.214  1.00 98.37           C  
ATOM   3594  NZ  LYS B 459      28.003   6.913  16.170  1.00 98.37           N1+
ATOM   3595  N   ALA B 460      26.077   0.444  17.542  1.00 98.07           N  
ATOM   3596  CA  ALA B 460      26.181  -0.987  17.811  1.00 98.07           C  
ATOM   3597  C   ALA B 460      25.271  -1.395  18.967  1.00 98.07           C  
ATOM   3598  O   ALA B 460      25.191  -0.694  19.979  1.00 98.07           O  
ATOM   3599  CB  ALA B 460      27.626  -1.369  18.116  1.00 98.07           C  
ATOM   3600  N   GLY B 461      24.574  -2.436  18.742  1.00 96.98           N  
ATOM   3601  CA  GLY B 461      23.691  -2.946  19.779  1.00 96.98           C  
ATOM   3602  C   GLY B 461      22.279  -2.399  19.682  1.00 96.98           C  
ATOM   3603  O   GLY B 461      21.387  -2.836  20.413  1.00 96.98           O  
ATOM   3604  N   TYR B 462      22.050  -1.506  18.782  1.00 98.41           N  
ATOM   3605  CA  TYR B 462      20.742  -0.885  18.608  1.00 98.41           C  
ATOM   3606  C   TYR B 462      20.228  -1.083  17.187  1.00 98.41           C  
ATOM   3607  O   TYR B 462      20.940  -1.614  16.330  1.00 98.41           O  
ATOM   3608  CB  TYR B 462      20.810   0.610  18.935  1.00 98.41           C  
ATOM   3609  CG  TYR B 462      21.186   0.902  20.366  1.00 98.41           C  
ATOM   3610  CD1 TYR B 462      20.211   1.026  21.353  1.00 98.41           C  
ATOM   3611  CD2 TYR B 462      22.519   1.057  20.736  1.00 98.41           C  
ATOM   3612  CE1 TYR B 462      20.554   1.296  22.674  1.00 98.41           C  
ATOM   3613  CE2 TYR B 462      22.873   1.328  22.053  1.00 98.41           C  
ATOM   3614  CZ  TYR B 462      21.884   1.445  23.014  1.00 98.41           C  
ATOM   3615  OH  TYR B 462      22.229   1.713  24.320  1.00 98.41           O  
ATOM   3616  N   SER B 463      18.982  -0.737  16.957  1.00 98.79           N  
ATOM   3617  CA  SER B 463      18.363  -0.677  15.636  1.00 98.79           C  
ATOM   3618  C   SER B 463      17.796   0.711  15.355  1.00 98.79           C  
ATOM   3619  O   SER B 463      17.411   1.429  16.281  1.00 98.79           O  
ATOM   3620  CB  SER B 463      17.256  -1.724  15.514  1.00 98.79           C  
ATOM   3621  OG  SER B 463      17.720  -2.997  15.926  1.00 98.79           O  
ATOM   3622  N   ALA B 464      17.808   1.099  14.074  1.00 98.79           N  
ATOM   3623  CA  ALA B 464      17.269   2.412  13.729  1.00 98.79           C  
ATOM   3624  C   ALA B 464      15.788   2.506  14.084  1.00 98.79           C  
ATOM   3625  O   ALA B 464      15.359   3.460  14.739  1.00 98.79           O  
ATOM   3626  CB  ALA B 464      17.476   2.697  12.244  1.00 98.79           C  
ATOM   3627  N   PHE B 465      15.017   1.536  13.611  1.00 98.88           N  
ATOM   3628  CA  PHE B 465      13.620   1.356  13.988  1.00 98.88           C  
ATOM   3629  C   PHE B 465      13.438   0.076  14.794  1.00 98.88           C  
ATOM   3630  O   PHE B 465      13.577  -1.026  14.260  1.00 98.88           O  
ATOM   3631  CB  PHE B 465      12.726   1.326  12.744  1.00 98.88           C  
ATOM   3632  CG  PHE B 465      12.689   2.628  11.991  1.00 98.88           C  
ATOM   3633  CD1 PHE B 465      11.677   3.552  12.221  1.00 98.88           C  
ATOM   3634  CD2 PHE B 465      13.667   2.928  11.052  1.00 98.88           C  
ATOM   3635  CE1 PHE B 465      11.641   4.757  11.525  1.00 98.88           C  
ATOM   3636  CE2 PHE B 465      13.637   4.131  10.352  1.00 98.88           C  
ATOM   3637  CZ  PHE B 465      12.623   5.044  10.590  1.00 98.88           C  
ATOM   3638  N   ARG B 466      13.222   0.212  16.059  1.00 98.86           N  
ATOM   3639  CA  ARG B 466      12.873  -0.929  16.900  1.00 98.86           C  
ATOM   3640  C   ARG B 466      11.378  -0.952  17.199  1.00 98.86           C  
ATOM   3641  O   ARG B 466      10.908  -0.246  18.095  1.00 98.86           O  
ATOM   3642  CB  ARG B 466      13.669  -0.898  18.207  1.00 98.86           C  
ATOM   3643  CG  ARG B 466      13.365  -2.058  19.141  1.00 98.86           C  
ATOM   3644  CD  ARG B 466      13.670  -3.400  18.493  1.00 98.86           C  
ATOM   3645  NE  ARG B 466      13.360  -4.514  19.385  1.00 98.86           N  
ATOM   3646  CZ  ARG B 466      12.544  -5.520  19.085  1.00 98.86           C  
ATOM   3647  NH1 ARG B 466      11.937  -5.574  17.903  1.00 98.86           N1+
ATOM   3648  NH2 ARG B 466      12.332  -6.482  19.971  1.00 98.86           N  
ATOM   3649  N   LEU B 467      10.656  -1.875  16.527  1.00 98.68           N  
ATOM   3650  CA  LEU B 467       9.198  -1.923  16.558  1.00 98.68           C  
ATOM   3651  C   LEU B 467       8.710  -3.266  17.092  1.00 98.68           C  
ATOM   3652  O   LEU B 467       9.023  -4.315  16.525  1.00 98.68           O  
ATOM   3653  CB  LEU B 467       8.623  -1.678  15.161  1.00 98.68           C  
ATOM   3654  CG  LEU B 467       9.117  -0.424  14.435  1.00 98.68           C  
ATOM   3655  CD1 LEU B 467       8.579  -0.391  13.008  1.00 98.68           C  
ATOM   3656  CD2 LEU B 467       8.705   0.832  15.196  1.00 98.68           C  
ATOM   3657  N   HIS B 468       7.977  -3.202  18.105  1.00 98.48           N  
ATOM   3658  CA  HIS B 468       7.472  -4.413  18.741  1.00 98.48           C  
ATOM   3659  C   HIS B 468       5.970  -4.321  18.988  1.00 98.48           C  
ATOM   3660  O   HIS B 468       5.487  -3.332  19.544  1.00 98.48           O  
ATOM   3661  CB  HIS B 468       8.205  -4.671  20.060  1.00 98.48           C  
ATOM   3662  CG  HIS B 468       7.685  -5.855  20.813  1.00 98.48           C  
ATOM   3663  CD2 HIS B 468       6.949  -5.933  21.946  1.00 98.48           C  
ATOM   3664  ND1 HIS B 468       7.914  -7.152  20.411  1.00 98.48           N  
ATOM   3665  CE1 HIS B 468       7.339  -7.980  21.267  1.00 98.48           C  
ATOM   3666  NE2 HIS B 468       6.747  -7.266  22.208  1.00 98.48           N  
ATOM   3667  N   ASN B 469       5.156  -5.287  18.556  1.00 98.11           N  
ATOM   3668  CA  ASN B 469       3.730  -5.429  18.829  1.00 98.11           C  
ATOM   3669  C   ASN B 469       2.925  -4.285  18.219  1.00 98.11           C  
ATOM   3670  O   ASN B 469       2.092  -3.676  18.895  1.00 98.11           O  
ATOM   3671  CB  ASN B 469       3.477  -5.511  20.335  1.00 98.11           C  
ATOM   3672  CG  ASN B 469       2.186  -6.232  20.674  1.00 98.11           C  
ATOM   3673  ND2 ASN B 469       1.570  -5.854  21.786  1.00 98.11           N  
ATOM   3674  OD1 ASN B 469       1.747  -7.122  19.940  1.00 98.11           O  
ATOM   3675  N   LEU B 470       3.279  -3.924  16.991  1.00 97.93           N  
ATOM   3676  CA  LEU B 470       2.523  -2.932  16.235  1.00 97.93           C  
ATOM   3677  C   LEU B 470       1.464  -3.603  15.365  1.00 97.93           C  
ATOM   3678  O   LEU B 470       1.761  -4.558  14.646  1.00 97.93           O  
ATOM   3679  CB  LEU B 470       3.461  -2.093  15.363  1.00 97.93           C  
ATOM   3680  CG  LEU B 470       4.054  -0.843  16.013  1.00 97.93           C  
ATOM   3681  CD1 LEU B 470       5.358  -0.455  15.325  1.00 97.93           C  
ATOM   3682  CD2 LEU B 470       3.055   0.309  15.966  1.00 97.93           C  
ATOM   3683  N   THR B 471       0.236  -3.109  15.532  1.00 95.96           N  
ATOM   3684  CA  THR B 471      -0.838  -3.569  14.661  1.00 95.96           C  
ATOM   3685  C   THR B 471      -1.488  -2.394  13.936  1.00 95.96           C  
ATOM   3686  O   THR B 471      -1.402  -1.252  14.393  1.00 95.96           O  
ATOM   3687  CB  THR B 471      -1.909  -4.341  15.455  1.00 95.96           C  
ATOM   3688  CG2 THR B 471      -1.347  -5.647  16.009  1.00 95.96           C  
ATOM   3689  OG1 THR B 471      -2.366  -3.530  16.543  1.00 95.96           O  
ATOM   3690  N   TYR B 472      -2.106  -2.570  12.711  1.00 92.54           N  
ATOM   3691  CA  TYR B 472      -2.690  -1.522  11.881  1.00 92.54           C  
ATOM   3692  C   TYR B 472      -1.710  -0.371  11.687  1.00 92.54           C  
ATOM   3693  O   TYR B 472      -2.036   0.785  11.971  1.00 92.54           O  
ATOM   3694  CB  TYR B 472      -3.989  -1.003  12.506  1.00 92.54           C  
ATOM   3695  CG  TYR B 472      -4.460  -1.813  13.688  1.00 92.54           C  
ATOM   3696  CD1 TYR B 472      -5.061  -3.057  13.509  1.00 92.54           C  
ATOM   3697  CD2 TYR B 472      -4.307  -1.337  14.985  1.00 92.54           C  
ATOM   3698  CE1 TYR B 472      -5.499  -3.807  14.595  1.00 92.54           C  
ATOM   3699  CE2 TYR B 472      -4.742  -2.078  16.079  1.00 92.54           C  
ATOM   3700  CZ  TYR B 472      -5.335  -3.311  15.875  1.00 92.54           C  
ATOM   3701  OH  TYR B 472      -5.767  -4.049  16.954  1.00 92.54           O  
ATOM   3702  N   SER B 473      -0.498  -0.733  11.320  1.00 97.76           N  
ATOM   3703  CA  SER B 473       0.531   0.300  11.270  1.00 97.76           C  
ATOM   3704  C   SER B 473       1.363   0.190   9.996  1.00 97.76           C  
ATOM   3705  O   SER B 473       1.404  -0.867   9.364  1.00 97.76           O  
ATOM   3706  CB  SER B 473       1.443   0.209  12.494  1.00 97.76           C  
ATOM   3707  OG  SER B 473       0.710   0.440  13.685  1.00 97.76           O  
ATOM   3708  N   SER B 474       1.993   1.282   9.620  1.00 98.02           N  
ATOM   3709  CA  SER B 474       2.776   1.256   8.389  1.00 98.02           C  
ATOM   3710  C   SER B 474       3.928   2.254   8.445  1.00 98.02           C  
ATOM   3711  O   SER B 474       3.880   3.222   9.206  1.00 98.02           O  
ATOM   3712  CB  SER B 474       1.887   1.558   7.181  1.00 98.02           C  
ATOM   3713  OG  SER B 474       1.312   2.848   7.290  1.00 98.02           O  
ATOM   3714  N   LEU B 475       5.001   1.952   7.774  1.00 98.15           N  
ATOM   3715  CA  LEU B 475       6.067   2.875   7.399  1.00 98.15           C  
ATOM   3716  C   LEU B 475       5.999   3.210   5.913  1.00 98.15           C  
ATOM   3717  O   LEU B 475       6.057   2.315   5.067  1.00 98.15           O  
ATOM   3718  CB  LEU B 475       7.436   2.277   7.737  1.00 98.15           C  
ATOM   3719  CG  LEU B 475       7.809   2.230   9.219  1.00 98.15           C  
ATOM   3720  CD1 LEU B 475       7.592   0.827   9.776  1.00 98.15           C  
ATOM   3721  CD2 LEU B 475       9.252   2.674   9.422  1.00 98.15           C  
ATOM   3722  N   THR B 476       5.844   4.462   5.567  1.00 97.17           N  
ATOM   3723  CA  THR B 476       5.782   4.891   4.174  1.00 97.17           C  
ATOM   3724  C   THR B 476       6.915   5.862   3.856  1.00 97.17           C  
ATOM   3725  O   THR B 476       7.012   6.931   4.461  1.00 97.17           O  
ATOM   3726  CB  THR B 476       4.429   5.554   3.853  1.00 97.17           C  
ATOM   3727  CG2 THR B 476       4.345   5.951   2.383  1.00 97.17           C  
ATOM   3728  OG1 THR B 476       3.370   4.636   4.151  1.00 97.17           O  
ATOM   3729  N   ASN B 477       7.783   5.473   2.976  1.00 98.19           N  
ATOM   3730  CA  ASN B 477       8.867   6.295   2.448  1.00 98.19           C  
ATOM   3731  C   ASN B 477       9.832   6.724   3.550  1.00 98.19           C  
ATOM   3732  O   ASN B 477      10.353   7.840   3.524  1.00 98.19           O  
ATOM   3733  CB  ASN B 477       8.307   7.521   1.724  1.00 98.19           C  
ATOM   3734  CG  ASN B 477       7.356   7.155   0.604  1.00 98.19           C  
ATOM   3735  ND2 ASN B 477       6.401   8.034   0.324  1.00 98.19           N  
ATOM   3736  OD1 ASN B 477       7.478   6.089  -0.006  1.00 98.19           O  
ATOM   3737  N   CYS B 478       9.979   5.885   4.581  1.00 98.43           N  
ATOM   3738  CA  CYS B 478      10.932   6.127   5.659  1.00 98.43           C  
ATOM   3739  C   CYS B 478      12.333   5.681   5.259  1.00 98.43           C  
ATOM   3740  O   CYS B 478      12.498   4.912   4.312  1.00 98.43           O  
ATOM   3741  CB  CYS B 478      10.499   5.397   6.930  1.00 98.43           C  
ATOM   3742  SG  CYS B 478       8.965   6.028   7.645  1.00 98.43           S  
ATOM   3743  N   CYS B 479      13.305   6.192   5.981  1.00 98.41           N  
ATOM   3744  CA  CYS B 479      14.683   5.851   5.649  1.00 98.41           C  
ATOM   3745  C   CYS B 479      15.517   5.662   6.910  1.00 98.41           C  
ATOM   3746  O   CYS B 479      15.361   6.404   7.881  1.00 98.41           O  
ATOM   3747  CB  CYS B 479      15.308   6.935   4.772  1.00 98.41           C  
ATOM   3748  SG  CYS B 479      17.044   6.638   4.372  1.00 98.41           S  
ATOM   3749  N   ALA B 480      16.345   4.652   6.977  1.00 98.57           N  
ATOM   3750  CA  ALA B 480      17.409   4.477   7.963  1.00 98.57           C  
ATOM   3751  C   ALA B 480      18.775   4.790   7.358  1.00 98.57           C  
ATOM   3752  O   ALA B 480      19.123   4.272   6.294  1.00 98.57           O  
ATOM   3753  CB  ALA B 480      17.390   3.055   8.519  1.00 98.57           C  
ATOM   3754  N   GLU B 481      19.518   5.666   7.960  1.00 97.87           N  
ATOM   3755  CA  GLU B 481      20.801   6.083   7.402  1.00 97.87           C  
ATOM   3756  C   GLU B 481      21.907   6.017   8.450  1.00 97.87           C  
ATOM   3757  O   GLU B 481      21.673   6.306   9.626  1.00 97.87           O  
ATOM   3758  CB  GLU B 481      20.703   7.500   6.830  1.00 97.87           C  
ATOM   3759  CG  GLU B 481      21.998   8.004   6.210  1.00 97.87           C  
ATOM   3760  CD  GLU B 481      21.868   9.384   5.586  1.00 97.87           C  
ATOM   3761  OE1 GLU B 481      22.903   9.985   5.219  1.00 97.87           O  
ATOM   3762  OE2 GLU B 481      20.720   9.868   5.462  1.00 97.87           O1-
ATOM   3763  N   ASN B 482      23.085   5.693   8.030  1.00 98.12           N  
ATOM   3764  CA  ASN B 482      24.236   5.550   8.916  1.00 98.12           C  
ATOM   3765  C   ASN B 482      23.929   4.623  10.089  1.00 98.12           C  
ATOM   3766  O   ASN B 482      24.010   5.033  11.248  1.00 98.12           O  
ATOM   3767  CB  ASN B 482      24.693   6.917   9.426  1.00 98.12           C  
ATOM   3768  CG  ASN B 482      25.439   7.714   8.373  1.00 98.12           C  
ATOM   3769  ND2 ASN B 482      25.589   9.013   8.608  1.00 98.12           N  
ATOM   3770  OD1 ASN B 482      25.875   7.167   7.357  1.00 98.12           O  
ATOM   3771  N   VAL B 483      23.588   3.356   9.715  1.00 98.65           N  
ATOM   3772  CA  VAL B 483      23.195   2.338  10.684  1.00 98.65           C  
ATOM   3773  C   VAL B 483      24.406   1.487  11.060  1.00 98.65           C  
ATOM   3774  O   VAL B 483      24.816   0.607  10.299  1.00 98.65           O  
ATOM   3775  CB  VAL B 483      22.063   1.439  10.136  1.00 98.65           C  
ATOM   3776  CG1 VAL B 483      21.627   0.420  11.186  1.00 98.65           C  
ATOM   3777  CG2 VAL B 483      20.877   2.292   9.687  1.00 98.65           C  
ATOM   3778  N   GLY B 484      24.904   1.706  12.170  1.00 98.14           N  
ATOM   3779  CA  GLY B 484      26.138   1.050  12.569  1.00 98.14           C  
ATOM   3780  C   GLY B 484      27.376   1.685  11.964  1.00 98.14           C  
ATOM   3781  O   GLY B 484      27.272   2.605  11.149  1.00 98.14           O  
ATOM   3782  N   GLU B 485      28.508   1.244  12.514  1.00 96.92           N  
ATOM   3783  CA  GLU B 485      29.800   1.727  12.036  1.00 96.92           C  
ATOM   3784  C   GLU B 485      30.694   0.571  11.598  1.00 96.92           C  
ATOM   3785  O   GLU B 485      30.463  -0.578  11.981  1.00 96.92           O  
ATOM   3786  CB  GLU B 485      30.500   2.552  13.118  1.00 96.92           C  
ATOM   3787  CG  GLU B 485      29.655   3.697  13.661  1.00 96.92           C  
ATOM   3788  CD  GLU B 485      30.343   4.475  14.772  1.00 96.92           C  
ATOM   3789  OE1 GLU B 485      29.855   5.567  15.139  1.00 96.92           O  
ATOM   3790  OE2 GLU B 485      31.380   3.989  15.276  1.00 96.92           O1-
ATOM   3791  N   GLU B 486      31.639   0.909  10.742  1.00 96.29           N  
ATOM   3792  CA  GLU B 486      32.596  -0.112  10.329  1.00 96.29           C  
ATOM   3793  C   GLU B 486      33.275  -0.753  11.537  1.00 96.29           C  
ATOM   3794  O   GLU B 486      33.868  -0.058  12.364  1.00 96.29           O  
ATOM   3795  CB  GLU B 486      33.648   0.485   9.390  1.00 96.29           C  
ATOM   3796  CG  GLU B 486      34.597  -0.545   8.794  1.00 96.29           C  
ATOM   3797  CD  GLU B 486      34.251  -0.923   7.363  1.00 96.29           C  
ATOM   3798  OE1 GLU B 486      34.776  -1.941   6.860  1.00 96.29           O  
ATOM   3799  OE2 GLU B 486      33.448  -0.192   6.739  1.00 96.29           O1-
ATOM   3800  N   GLY B 487      33.218  -1.992  11.696  1.00 95.39           N  
ATOM   3801  CA  GLY B 487      33.810  -2.724  12.805  1.00 95.39           C  
ATOM   3802  C   GLY B 487      32.926  -2.755  14.037  1.00 95.39           C  
ATOM   3803  O   GLY B 487      33.211  -3.479  14.994  1.00 95.39           O  
ATOM   3804  N   ALA B 488      31.824  -2.000  14.047  1.00 97.35           N  
ATOM   3805  CA  ALA B 488      30.853  -1.947  15.137  1.00 97.35           C  
ATOM   3806  C   ALA B 488      29.425  -2.014  14.603  1.00 97.35           C  
ATOM   3807  O   ALA B 488      28.717  -1.005  14.577  1.00 97.35           O  
ATOM   3808  CB  ALA B 488      31.049  -0.678  15.964  1.00 97.35           C  
ATOM   3809  N   PRO B 489      28.989  -3.233  14.215  1.00 97.62           N  
ATOM   3810  CA  PRO B 489      27.706  -3.362  13.520  1.00 97.62           C  
ATOM   3811  C   PRO B 489      26.510  -3.144  14.442  1.00 97.62           C  
ATOM   3812  O   PRO B 489      26.532  -3.569  15.601  1.00 97.62           O  
ATOM   3813  CB  PRO B 489      27.734  -4.799  12.992  1.00 97.62           C  
ATOM   3814  CG  PRO B 489      28.657  -5.526  13.916  1.00 97.62           C  
ATOM   3815  CD  PRO B 489      29.712  -4.568  14.388  1.00 97.62           C  
ATOM   3816  N   ALA B 490      25.478  -2.433  13.931  1.00 98.60           N  
ATOM   3817  CA  ALA B 490      24.173  -2.356  14.584  1.00 98.60           C  
ATOM   3818  C   ALA B 490      23.411  -3.670  14.444  1.00 98.60           C  
ATOM   3819  O   ALA B 490      23.864  -4.587  13.755  1.00 98.60           O  
ATOM   3820  CB  ALA B 490      23.355  -1.205  14.003  1.00 98.60           C  
ATOM   3821  N   ASP B 491      22.332  -3.762  15.172  1.00 98.43           N  
ATOM   3822  CA  ASP B 491      21.525  -4.973  15.066  1.00 98.43           C  
ATOM   3823  C   ASP B 491      20.811  -5.042  13.717  1.00 98.43           C  
ATOM   3824  O   ASP B 491      20.892  -6.052  13.016  1.00 98.43           O  
ATOM   3825  CB  ASP B 491      20.506  -5.042  16.205  1.00 98.43           C  
ATOM   3826  CG  ASP B 491      21.118  -5.490  17.521  1.00 98.43           C  
ATOM   3827  OD1 ASP B 491      22.279  -5.952  17.528  1.00 98.43           O  
ATOM   3828  OD2 ASP B 491      20.431  -5.383  18.560  1.00 98.43           O1-
ATOM   3829  N   ALA B 492      20.067  -4.003  13.440  1.00 98.79           N  
ATOM   3830  CA  ALA B 492      19.312  -3.954  12.190  1.00 98.79           C  
ATOM   3831  C   ALA B 492      18.857  -2.531  11.880  1.00 98.79           C  
ATOM   3832  O   ALA B 492      18.822  -1.676  12.768  1.00 98.79           O  
ATOM   3833  CB  ALA B 492      18.108  -4.891  12.259  1.00 98.79           C  
ATOM   3834  N   ALA B 493      18.614  -2.237  10.609  1.00 98.82           N  
ATOM   3835  CA  ALA B 493      17.918  -0.994  10.289  1.00 98.82           C  
ATOM   3836  C   ALA B 493      16.472  -1.032  10.778  1.00 98.82           C  
ATOM   3837  O   ALA B 493      16.014  -0.109  11.454  1.00 98.82           O  
ATOM   3838  CB  ALA B 493      17.961  -0.731   8.786  1.00 98.82           C  
ATOM   3839  N   TYR B 494      15.773  -2.108  10.427  1.00 98.86           N  
ATOM   3840  CA  TYR B 494      14.405  -2.347  10.873  1.00 98.86           C  
ATOM   3841  C   TYR B 494      14.315  -3.629  11.692  1.00 98.86           C  
ATOM   3842  O   TYR B 494      14.553  -4.722  11.173  1.00 98.86           O  
ATOM   3843  CB  TYR B 494      13.454  -2.424   9.675  1.00 98.86           C  
ATOM   3844  CG  TYR B 494      13.527  -1.224   8.763  1.00 98.86           C  
ATOM   3845  CD1 TYR B 494      12.767  -0.084   9.017  1.00 98.86           C  
ATOM   3846  CD2 TYR B 494      14.355  -1.227   7.646  1.00 98.86           C  
ATOM   3847  CE1 TYR B 494      12.830   1.023   8.178  1.00 98.86           C  
ATOM   3848  CE2 TYR B 494      14.427  -0.125   6.801  1.00 98.86           C  
ATOM   3849  CZ  TYR B 494      13.662   0.994   7.075  1.00 98.86           C  
ATOM   3850  OH  TYR B 494      13.728   2.088   6.241  1.00 98.86           O  
ATOM   3851  N   HIS B 495      14.061  -3.534  12.961  1.00 98.87           N  
ATOM   3852  CA  HIS B 495      13.878  -4.669  13.859  1.00 98.87           C  
ATOM   3853  C   HIS B 495      12.425  -4.789  14.305  1.00 98.87           C  
ATOM   3854  O   HIS B 495      11.962  -4.009  15.141  1.00 98.87           O  
ATOM   3855  CB  HIS B 495      14.794  -4.542  15.077  1.00 98.87           C  
ATOM   3856  CG  HIS B 495      14.820  -5.765  15.939  1.00 98.87           C  
ATOM   3857  CD2 HIS B 495      14.129  -6.926  15.855  1.00 98.87           C  
ATOM   3858  ND1 HIS B 495      15.632  -5.877  17.046  1.00 98.87           N  
ATOM   3859  CE1 HIS B 495      15.439  -7.060  17.606  1.00 98.87           C  
ATOM   3860  NE2 HIS B 495      14.533  -7.715  16.903  1.00 98.87           N  
ATOM   3861  N   ILE B 496      11.703  -5.753  13.755  1.00 98.80           N  
ATOM   3862  CA  ILE B 496      10.254  -5.856  13.878  1.00 98.80           C  
ATOM   3863  C   ILE B 496       9.885  -7.178  14.550  1.00 98.80           C  
ATOM   3864  O   ILE B 496      10.217  -8.253  14.043  1.00 98.80           O  
ATOM   3865  CB  ILE B 496       9.560  -5.744  12.501  1.00 98.80           C  
ATOM   3866  CG1 ILE B 496      10.004  -4.464  11.784  1.00 98.80           C  
ATOM   3867  CG2 ILE B 496       8.037  -5.784  12.658  1.00 98.80           C  
ATOM   3868  CD1 ILE B 496       9.780  -4.489  10.278  1.00 98.80           C  
ATOM   3869  N   THR B 497       9.157  -7.104  15.619  1.00 98.62           N  
ATOM   3870  CA  THR B 497       8.727  -8.329  16.284  1.00 98.62           C  
ATOM   3871  C   THR B 497       7.257  -8.239  16.685  1.00 98.62           C  
ATOM   3872  O   THR B 497       6.744  -7.148  16.941  1.00 98.62           O  
ATOM   3873  CB  THR B 497       9.585  -8.620  17.529  1.00 98.62           C  
ATOM   3874  CG2 THR B 497      11.017  -8.968  17.140  1.00 98.62           C  
ATOM   3875  OG1 THR B 497       9.598  -7.463  18.374  1.00 98.62           O  
ATOM   3876  N   ASN B 498       6.517  -9.310  16.625  1.00 98.18           N  
ATOM   3877  CA  ASN B 498       5.130  -9.447  17.059  1.00 98.18           C  
ATOM   3878  C   ASN B 498       4.240  -8.375  16.434  1.00 98.18           C  
ATOM   3879  O   ASN B 498       3.457  -7.729  17.133  1.00 98.18           O  
ATOM   3880  CB  ASN B 498       5.037  -9.391  18.585  1.00 98.18           C  
ATOM   3881  CG  ASN B 498       4.028 -10.374  19.145  1.00 98.18           C  
ATOM   3882  ND2 ASN B 498       3.428 -10.026  20.278  1.00 98.18           N  
ATOM   3883  OD1 ASN B 498       3.791 -11.436  18.565  1.00 98.18           O  
ATOM   3884  N   SER B 499       4.437  -8.188  15.109  1.00 98.34           N  
ATOM   3885  CA  SER B 499       3.810  -7.005  14.528  1.00 98.34           C  
ATOM   3886  C   SER B 499       3.144  -7.331  13.195  1.00 98.34           C  
ATOM   3887  O   SER B 499       3.606  -8.208  12.462  1.00 98.34           O  
ATOM   3888  CB  SER B 499       4.841  -5.892  14.333  1.00 98.34           C  
ATOM   3889  OG  SER B 499       5.423  -5.523  15.572  1.00 98.34           O  
ATOM   3890  N   ASP B 500       1.971  -6.681  12.934  1.00 97.02           N  
ATOM   3891  CA  ASP B 500       1.414  -6.520  11.593  1.00 97.02           C  
ATOM   3892  C   ASP B 500       1.825  -5.181  10.987  1.00 97.02           C  
ATOM   3893  O   ASP B 500       1.344  -4.128  11.410  1.00 97.02           O  
ATOM   3894  CB  ASP B 500      -0.111  -6.636  11.628  1.00 97.02           C  
ATOM   3895  CG  ASP B 500      -0.594  -7.905  12.309  1.00 97.02           C  
ATOM   3896  OD1 ASP B 500      -0.073  -8.998  12.001  1.00 97.02           O  
ATOM   3897  OD2 ASP B 500      -1.506  -7.810  13.159  1.00 97.02           O1-
ATOM   3898  N   LEU B 501       2.742  -5.277   9.986  1.00 97.99           N  
ATOM   3899  CA  LEU B 501       3.332  -4.019   9.545  1.00 97.99           C  
ATOM   3900  C   LEU B 501       3.485  -3.991   8.028  1.00 97.99           C  
ATOM   3901  O   LEU B 501       3.888  -4.987   7.423  1.00 97.99           O  
ATOM   3902  CB  LEU B 501       4.693  -3.801  10.211  1.00 97.99           C  
ATOM   3903  CG  LEU B 501       5.323  -2.419  10.034  1.00 97.99           C  
ATOM   3904  CD1 LEU B 501       4.715  -1.430  11.023  1.00 97.99           C  
ATOM   3905  CD2 LEU B 501       6.835  -2.493  10.205  1.00 97.99           C  
ATOM   3906  N   THR B 502       3.114  -2.867   7.410  1.00 97.63           N  
ATOM   3907  CA  THR B 502       3.375  -2.638   5.994  1.00 97.63           C  
ATOM   3908  C   THR B 502       4.479  -1.600   5.810  1.00 97.63           C  
ATOM   3909  O   THR B 502       4.419  -0.511   6.385  1.00 97.63           O  
ATOM   3910  CB  THR B 502       2.104  -2.174   5.259  1.00 97.63           C  
ATOM   3911  CG2 THR B 502       2.379  -1.945   3.776  1.00 97.63           C  
ATOM   3912  OG1 THR B 502       1.088  -3.174   5.397  1.00 97.63           O  
ATOM   3913  N   MET B 503       5.482  -1.923   5.093  1.00 97.66           N  
ATOM   3914  CA  MET B 503       6.553  -1.007   4.715  1.00 97.66           C  
ATOM   3915  C   MET B 503       6.480  -0.669   3.229  1.00 97.66           C  
ATOM   3916  O   MET B 503       6.744  -1.523   2.380  1.00 97.66           O  
ATOM   3917  CB  MET B 503       7.920  -1.606   5.049  1.00 97.66           C  
ATOM   3918  CG  MET B 503       8.091  -1.960   6.517  1.00 97.66           C  
ATOM   3919  SD  MET B 503       9.692  -2.790   6.857  1.00 97.66           S  
ATOM   3920  CE  MET B 503      10.845  -1.477   6.370  1.00 97.66           C  
ATOM   3921  N   THR B 504       6.150   0.539   2.861  1.00 96.67           N  
ATOM   3922  CA  THR B 504       6.052   0.968   1.471  1.00 96.67           C  
ATOM   3923  C   THR B 504       7.158   1.964   1.132  1.00 96.67           C  
ATOM   3924  O   THR B 504       7.242   3.035   1.737  1.00 96.67           O  
ATOM   3925  CB  THR B 504       4.679   1.601   1.178  1.00 96.67           C  
ATOM   3926  CG2 THR B 504       4.575   2.035  -0.281  1.00 96.67           C  
ATOM   3927  OG1 THR B 504       3.649   0.645   1.455  1.00 96.67           O  
ATOM   3928  N   GLY B 505       7.966   1.648   0.231  1.00 96.18           N  
ATOM   3929  CA  GLY B 505       8.977   2.573  -0.257  1.00 96.18           C  
ATOM   3930  C   GLY B 505       9.978   2.980   0.807  1.00 96.18           C  
ATOM   3931  O   GLY B 505      10.324   4.157   0.923  1.00 96.18           O  
ATOM   3932  N   CYS B 506      10.411   2.063   1.609  1.00 97.78           N  
ATOM   3933  CA  CYS B 506      11.393   2.376   2.641  1.00 97.78           C  
ATOM   3934  C   CYS B 506      12.812   2.217   2.110  1.00 97.78           C  
ATOM   3935  O   CYS B 506      13.042   1.477   1.153  1.00 97.78           O  
ATOM   3936  CB  CYS B 506      11.192   1.477   3.861  1.00 97.78           C  
ATOM   3937  SG  CYS B 506       9.720   1.880   4.828  1.00 97.78           S  
ATOM   3938  N   GLY B 507      13.751   2.992   2.710  1.00 97.68           N  
ATOM   3939  CA  GLY B 507      15.118   2.979   2.213  1.00 97.68           C  
ATOM   3940  C   GLY B 507      16.150   2.796   3.310  1.00 97.68           C  
ATOM   3941  O   GLY B 507      15.833   2.925   4.494  1.00 97.68           O  
ATOM   3942  N   ILE B 508      17.361   2.384   2.957  1.00 98.32           N  
ATOM   3943  CA  ILE B 508      18.543   2.299   3.806  1.00 98.32           C  
ATOM   3944  C   ILE B 508      19.733   2.946   3.102  1.00 98.32           C  
ATOM   3945  O   ILE B 508      19.971   2.698   1.916  1.00 98.32           O  
ATOM   3946  CB  ILE B 508      18.870   0.834   4.174  1.00 98.32           C  
ATOM   3947  CG1 ILE B 508      17.689   0.192   4.912  1.00 98.32           C  
ATOM   3948  CG2 ILE B 508      20.147   0.761   5.017  1.00 98.32           C  
ATOM   3949  CD1 ILE B 508      17.864  -1.295   5.184  1.00 98.32           C  
ATOM   3950  N   GLU B 509      20.435   3.824   3.771  1.00 97.45           N  
ATOM   3951  CA  GLU B 509      21.634   4.459   3.231  1.00 97.45           C  
ATOM   3952  C   GLU B 509      22.811   4.322   4.193  1.00 97.45           C  
ATOM   3953  O   GLU B 509      22.770   4.841   5.311  1.00 97.45           O  
ATOM   3954  CB  GLU B 509      21.371   5.937   2.930  1.00 97.45           C  
ATOM   3955  CG  GLU B 509      20.323   6.167   1.851  1.00 97.45           C  
ATOM   3956  CD  GLU B 509      20.171   7.629   1.463  1.00 97.45           C  
ATOM   3957  OE1 GLU B 509      19.121   8.000   0.891  1.00 97.45           O  
ATOM   3958  OE2 GLU B 509      21.111   8.410   1.733  1.00 97.45           O1-
ATOM   3959  N   GLY B 510      23.767   3.679   3.799  1.00 97.61           N  
ATOM   3960  CA  GLY B 510      24.942   3.500   4.636  1.00 97.61           C  
ATOM   3961  C   GLY B 510      24.683   2.623   5.847  1.00 97.61           C  
ATOM   3962  O   GLY B 510      24.214   3.105   6.880  1.00 97.61           O  
ATOM   3963  N   ILE B 511      25.034   1.280   5.714  1.00 98.11           N  
ATOM   3964  CA  ILE B 511      24.699   0.390   6.820  1.00 98.11           C  
ATOM   3965  C   ILE B 511      25.843  -0.593   7.057  1.00 98.11           C  
ATOM   3966  O   ILE B 511      26.400  -1.148   6.106  1.00 98.11           O  
ATOM   3967  CB  ILE B 511      23.383  -0.374   6.552  1.00 98.11           C  
ATOM   3968  CG1 ILE B 511      22.979  -1.191   7.785  1.00 98.11           C  
ATOM   3969  CG2 ILE B 511      23.523  -1.275   5.321  1.00 98.11           C  
ATOM   3970  CD1 ILE B 511      21.557  -1.732   7.730  1.00 98.11           C  
ATOM   3971  N   HIS B 512      26.267  -0.631   8.300  1.00 97.80           N  
ATOM   3972  CA  HIS B 512      27.074  -1.687   8.901  1.00 97.80           C  
ATOM   3973  C   HIS B 512      26.317  -2.388  10.024  1.00 97.80           C  
ATOM   3974  O   HIS B 512      26.398  -1.977  11.184  1.00 97.80           O  
ATOM   3975  CB  HIS B 512      28.391  -1.116   9.432  1.00 97.80           C  
ATOM   3976  CG  HIS B 512      29.285  -0.575   8.362  1.00 97.80           C  
ATOM   3977  CD2 HIS B 512      29.355   0.655   7.800  1.00 97.80           C  
ATOM   3978  ND1 HIS B 512      30.252  -1.338   7.743  1.00 97.80           N  
ATOM   3979  CE1 HIS B 512      30.880  -0.597   6.845  1.00 97.80           C  
ATOM   3980  NE2 HIS B 512      30.355   0.615   6.860  1.00 97.80           N  
ATOM   3981  N   ALA B 513      25.515  -3.418   9.663  1.00 98.39           N  
ATOM   3982  CA  ALA B 513      24.654  -4.112  10.618  1.00 98.39           C  
ATOM   3983  C   ALA B 513      24.600  -5.608  10.322  1.00 98.39           C  
ATOM   3984  O   ALA B 513      25.035  -6.052   9.257  1.00 98.39           O  
ATOM   3985  CB  ALA B 513      23.248  -3.517  10.597  1.00 98.39           C  
ATOM   3986  N   TYR B 514      24.119  -6.353  11.301  1.00 98.35           N  
ATOM   3987  CA  TYR B 514      23.943  -7.784  11.085  1.00 98.35           C  
ATOM   3988  C   TYR B 514      22.823  -8.052  10.086  1.00 98.35           C  
ATOM   3989  O   TYR B 514      22.921  -8.966   9.264  1.00 98.35           O  
ATOM   3990  CB  TYR B 514      23.644  -8.496  12.408  1.00 98.35           C  
ATOM   3991  CG  TYR B 514      24.800  -8.484  13.378  1.00 98.35           C  
ATOM   3992  CD1 TYR B 514      25.927  -9.272  13.158  1.00 98.35           C  
ATOM   3993  CD2 TYR B 514      24.767  -7.685  14.517  1.00 98.35           C  
ATOM   3994  CE1 TYR B 514      26.994  -9.266  14.052  1.00 98.35           C  
ATOM   3995  CE2 TYR B 514      25.828  -7.672  15.416  1.00 98.35           C  
ATOM   3996  CZ  TYR B 514      26.935  -8.463  15.175  1.00 98.35           C  
ATOM   3997  OH  TYR B 514      27.988  -8.453  16.062  1.00 98.35           O  
ATOM   3998  N   ASN B 515      21.803  -7.298  10.242  1.00 98.67           N  
ATOM   3999  CA  ASN B 515      20.636  -7.474   9.384  1.00 98.67           C  
ATOM   4000  C   ASN B 515      20.154  -6.144   8.813  1.00 98.67           C  
ATOM   4001  O   ASN B 515      20.302  -5.100   9.450  1.00 98.67           O  
ATOM   4002  CB  ASN B 515      19.505  -8.164  10.151  1.00 98.67           C  
ATOM   4003  CG  ASN B 515      19.973  -9.398  10.896  1.00 98.67           C  
ATOM   4004  ND2 ASN B 515      20.324 -10.441  10.153  1.00 98.67           N  
ATOM   4005  OD1 ASN B 515      20.016  -9.415  12.129  1.00 98.67           O  
ATOM   4006  N   LEU B 516      19.580  -6.119   7.570  1.00 98.64           N  
ATOM   4007  CA  LEU B 516      18.799  -4.982   7.095  1.00 98.64           C  
ATOM   4008  C   LEU B 516      17.441  -4.929   7.786  1.00 98.64           C  
ATOM   4009  O   LEU B 516      17.071  -3.901   8.358  1.00 98.64           O  
ATOM   4010  CB  LEU B 516      18.609  -5.058   5.577  1.00 98.64           C  
ATOM   4011  CG  LEU B 516      19.886  -5.082   4.736  1.00 98.64           C  
ATOM   4012  CD1 LEU B 516      19.541  -5.196   3.254  1.00 98.64           C  
ATOM   4013  CD2 LEU B 516      20.725  -3.836   4.999  1.00 98.64           C  
ATOM   4014  N   VAL B 517      16.781  -6.053   7.697  1.00 98.81           N  
ATOM   4015  CA  VAL B 517      15.486  -6.212   8.349  1.00 98.81           C  
ATOM   4016  C   VAL B 517      15.485  -7.486   9.191  1.00 98.81           C  
ATOM   4017  O   VAL B 517      15.731  -8.579   8.675  1.00 98.81           O  
ATOM   4018  CB  VAL B 517      14.333  -6.251   7.322  1.00 98.81           C  
ATOM   4019  CG1 VAL B 517      12.980  -6.170   8.025  1.00 98.81           C  
ATOM   4020  CG2 VAL B 517      14.483  -5.116   6.310  1.00 98.81           C  
ATOM   4021  N   ARG B 518      15.287  -7.378  10.455  1.00 98.77           N  
ATOM   4022  CA  ARG B 518      15.140  -8.511  11.362  1.00 98.77           C  
ATOM   4023  C   ARG B 518      13.689  -8.674  11.803  1.00 98.77           C  
ATOM   4024  O   ARG B 518      13.130  -7.791  12.456  1.00 98.77           O  
ATOM   4025  CB  ARG B 518      16.043  -8.339  12.586  1.00 98.77           C  
ATOM   4026  CG  ARG B 518      16.108  -9.567  13.480  1.00 98.77           C  
ATOM   4027  CD  ARG B 518      17.008  -9.339  14.687  1.00 98.77           C  
ATOM   4028  NE  ARG B 518      18.394  -9.110  14.289  1.00 98.77           N  
ATOM   4029  CZ  ARG B 518      19.420  -9.022  15.132  1.00 98.77           C  
ATOM   4030  NH1 ARG B 518      19.234  -9.142  16.441  1.00 98.77           N1+
ATOM   4031  NH2 ARG B 518      20.641  -8.811  14.663  1.00 98.77           N  
ATOM   4032  N   ILE B 519      13.086  -9.798  11.425  1.00 98.77           N  
ATOM   4033  CA  ILE B 519      11.658 -10.005  11.642  1.00 98.77           C  
ATOM   4034  C   ILE B 519      11.442 -11.241  12.513  1.00 98.77           C  
ATOM   4035  O   ILE B 519      12.013 -12.301  12.249  1.00 98.77           O  
ATOM   4036  CB  ILE B 519      10.899 -10.153  10.304  1.00 98.77           C  
ATOM   4037  CG1 ILE B 519      11.077  -8.893   9.447  1.00 98.77           C  
ATOM   4038  CG2 ILE B 519       9.416 -10.439  10.553  1.00 98.77           C  
ATOM   4039  CD1 ILE B 519      10.636  -9.062   8.000  1.00 98.77           C  
ATOM   4040  N   GLY B 520      10.652 -11.100  13.564  1.00 98.23           N  
ATOM   4041  CA  GLY B 520      10.290 -12.214  14.426  1.00 98.23           C  
ATOM   4042  C   GLY B 520       8.813 -12.244  14.774  1.00 98.23           C  
ATOM   4043  O   GLY B 520       8.247 -11.230  15.187  1.00 98.23           O  
ATOM   4044  N   TYR B 521       8.132 -13.421  14.584  1.00 97.79           N  
ATOM   4045  CA  TYR B 521       6.712 -13.588  14.872  1.00 97.79           C  
ATOM   4046  C   TYR B 521       5.911 -12.388  14.382  1.00 97.79           C  
ATOM   4047  O   TYR B 521       5.233 -11.722  15.170  1.00 97.79           O  
ATOM   4048  CB  TYR B 521       6.487 -13.787  16.375  1.00 97.79           C  
ATOM   4049  CG  TYR B 521       5.091 -14.242  16.726  1.00 97.79           C  
ATOM   4050  CD1 TYR B 521       4.222 -13.408  17.425  1.00 97.79           C  
ATOM   4051  CD2 TYR B 521       4.639 -15.505  16.358  1.00 97.79           C  
ATOM   4052  CE1 TYR B 521       2.936 -13.823  17.752  1.00 97.79           C  
ATOM   4053  CE2 TYR B 521       3.354 -15.930  16.680  1.00 97.79           C  
ATOM   4054  CZ  TYR B 521       2.512 -15.084  17.376  1.00 97.79           C  
ATOM   4055  OH  TYR B 521       1.238 -15.500  17.697  1.00 97.79           O  
ATOM   4056  N   SER B 522       6.046 -12.128  13.032  1.00 98.48           N  
ATOM   4057  CA  SER B 522       5.455 -10.916  12.474  1.00 98.48           C  
ATOM   4058  C   SER B 522       4.940 -11.151  11.058  1.00 98.48           C  
ATOM   4059  O   SER B 522       5.361 -12.097  10.388  1.00 98.48           O  
ATOM   4060  CB  SER B 522       6.473  -9.775  12.472  1.00 98.48           C  
ATOM   4061  OG  SER B 522       6.836  -9.422  13.796  1.00 98.48           O  
ATOM   4062  N   TRP B 523       3.983 -10.438  10.684  1.00 98.12           N  
ATOM   4063  CA  TRP B 523       3.385 -10.372   9.355  1.00 98.12           C  
ATOM   4064  C   TRP B 523       3.710  -9.045   8.677  1.00 98.12           C  
ATOM   4065  O   TRP B 523       3.111  -8.015   8.994  1.00 98.12           O  
ATOM   4066  CB  TRP B 523       1.867 -10.557   9.439  1.00 98.12           C  
ATOM   4067  CG  TRP B 523       1.444 -11.778  10.200  1.00 98.12           C  
ATOM   4068  CD1 TRP B 523       1.149 -13.010   9.684  1.00 98.12           C  
ATOM   4069  CD2 TRP B 523       1.264 -11.883  11.616  1.00 98.12           C  
ATOM   4070  CE2 TRP B 523       0.860 -13.208  11.888  1.00 98.12           C  
ATOM   4071  CE3 TRP B 523       1.406 -10.984  12.681  1.00 98.12           C  
ATOM   4072  NE1 TRP B 523       0.798 -13.874  10.695  1.00 98.12           N  
ATOM   4073  CZ2 TRP B 523       0.597 -13.656  13.186  1.00 98.12           C  
ATOM   4074  CZ3 TRP B 523       1.144 -11.431  13.970  1.00 98.12           C  
ATOM   4075  CH2 TRP B 523       0.744 -12.756  14.209  1.00 98.12           C  
ATOM   4076  N   VAL B 524       4.740  -9.098   7.780  1.00 98.41           N  
ATOM   4077  CA  VAL B 524       5.337  -7.871   7.264  1.00 98.41           C  
ATOM   4078  C   VAL B 524       5.311  -7.886   5.737  1.00 98.41           C  
ATOM   4079  O   VAL B 524       5.708  -8.873   5.112  1.00 98.41           O  
ATOM   4080  CB  VAL B 524       6.785  -7.687   7.769  1.00 98.41           C  
ATOM   4081  CG1 VAL B 524       7.389  -6.396   7.221  1.00 98.41           C  
ATOM   4082  CG2 VAL B 524       6.821  -7.691   9.297  1.00 98.41           C  
ATOM   4083  N   THR B 525       4.791  -6.852   5.157  1.00 97.54           N  
ATOM   4084  CA  THR B 525       4.905  -6.626   3.721  1.00 97.54           C  
ATOM   4085  C   THR B 525       5.927  -5.531   3.425  1.00 97.54           C  
ATOM   4086  O   THR B 525       5.799  -4.407   3.914  1.00 97.54           O  
ATOM   4087  CB  THR B 525       3.547  -6.243   3.106  1.00 97.54           C  
ATOM   4088  CG2 THR B 525       3.674  -5.984   1.608  1.00 97.54           C  
ATOM   4089  OG1 THR B 525       2.615  -7.311   3.316  1.00 97.54           O  
ATOM   4090  N   ILE B 526       6.951  -5.872   2.713  1.00 97.51           N  
ATOM   4091  CA  ILE B 526       7.954  -4.925   2.242  1.00 97.51           C  
ATOM   4092  C   ILE B 526       7.737  -4.639   0.757  1.00 97.51           C  
ATOM   4093  O   ILE B 526       8.172  -5.411  -0.101  1.00 97.51           O  
ATOM   4094  CB  ILE B 526       9.387  -5.452   2.481  1.00 97.51           C  
ATOM   4095  CG1 ILE B 526       9.549  -5.916   3.933  1.00 97.51           C  
ATOM   4096  CG2 ILE B 526      10.424  -4.382   2.129  1.00 97.51           C  
ATOM   4097  CD1 ILE B 526      10.822  -6.711   4.191  1.00 97.51           C  
ATOM   4098  N   ASP B 527       7.147  -3.476   0.454  1.00 95.84           N  
ATOM   4099  CA  ASP B 527       6.747  -3.141  -0.908  1.00 95.84           C  
ATOM   4100  C   ASP B 527       7.678  -2.091  -1.511  1.00 95.84           C  
ATOM   4101  O   ASP B 527       7.769  -0.971  -1.005  1.00 95.84           O  
ATOM   4102  CB  ASP B 527       5.302  -2.641  -0.936  1.00 95.84           C  
ATOM   4103  CG  ASP B 527       4.522  -3.146  -2.137  1.00 95.84           C  
ATOM   4104  OD1 ASP B 527       5.122  -3.783  -3.031  1.00 95.84           O  
ATOM   4105  OD2 ASP B 527       3.298  -2.901  -2.194  1.00 95.84           O1-
ATOM   4106  N   ASN B 528       8.344  -2.418  -2.548  1.00 96.34           N  
ATOM   4107  CA  ASN B 528       9.178  -1.531  -3.351  1.00 96.34           C  
ATOM   4108  C   ASN B 528      10.254  -0.854  -2.506  1.00 96.34           C  
ATOM   4109  O   ASN B 528      10.386   0.370  -2.526  1.00 96.34           O  
ATOM   4110  CB  ASN B 528       8.317  -0.479  -4.056  1.00 96.34           C  
ATOM   4111  CG  ASN B 528       8.507  -0.484  -5.561  1.00 96.34           C  
ATOM   4112  ND2 ASN B 528       7.859   0.455  -6.242  1.00 96.34           N  
ATOM   4113  OD1 ASN B 528       9.228  -1.323  -6.105  1.00 96.34           O  
ATOM   4114  N   PRO B 529      11.013  -1.655  -1.779  1.00 95.81           N  
ATOM   4115  CA  PRO B 529      12.106  -1.051  -1.014  1.00 95.81           C  
ATOM   4116  C   PRO B 529      13.237  -0.540  -1.904  1.00 95.81           C  
ATOM   4117  O   PRO B 529      13.369  -0.975  -3.051  1.00 95.81           O  
ATOM   4118  CB  PRO B 529      12.589  -2.198  -0.122  1.00 95.81           C  
ATOM   4119  CG  PRO B 529      12.372  -3.432  -0.937  1.00 95.81           C  
ATOM   4120  CD  PRO B 529      11.129  -3.249  -1.758  1.00 95.81           C  
ATOM   4121  N   SER B 530      14.006   0.414  -1.436  1.00 96.95           N  
ATOM   4122  CA  SER B 530      15.247   0.848  -2.068  1.00 96.95           C  
ATOM   4123  C   SER B 530      16.430   0.713  -1.115  1.00 96.95           C  
ATOM   4124  O   SER B 530      16.813   1.680  -0.452  1.00 96.95           O  
ATOM   4125  CB  SER B 530      15.128   2.296  -2.545  1.00 96.95           C  
ATOM   4126  OG  SER B 530      14.397   2.369  -3.757  1.00 96.95           O  
ATOM   4127  N   PHE B 531      16.980  -0.468  -1.061  1.00 97.67           N  
ATOM   4128  CA  PHE B 531      18.188  -0.734  -0.289  1.00 97.67           C  
ATOM   4129  C   PHE B 531      19.413  -0.771  -1.194  1.00 97.67           C  
ATOM   4130  O   PHE B 531      20.007  -1.831  -1.401  1.00 97.67           O  
ATOM   4131  CB  PHE B 531      18.058  -2.057   0.474  1.00 97.67           C  
ATOM   4132  CG  PHE B 531      16.797  -2.168   1.288  1.00 97.67           C  
ATOM   4133  CD1 PHE B 531      16.161  -1.029   1.769  1.00 97.67           C  
ATOM   4134  CD2 PHE B 531      16.248  -3.411   1.572  1.00 97.67           C  
ATOM   4135  CE1 PHE B 531      14.995  -1.129   2.522  1.00 97.67           C  
ATOM   4136  CE2 PHE B 531      15.081  -3.519   2.325  1.00 97.67           C  
ATOM   4137  CZ  PHE B 531      14.457  -2.376   2.800  1.00 97.67           C  
ATOM   4138  N   ILE B 532      19.843   0.363  -1.698  1.00 96.30           N  
ATOM   4139  CA  ILE B 532      20.790   0.325  -2.807  1.00 96.30           C  
ATOM   4140  C   ILE B 532      21.979   1.231  -2.501  1.00 96.30           C  
ATOM   4141  O   ILE B 532      22.946   1.276  -3.266  1.00 96.30           O  
ATOM   4142  CB  ILE B 532      20.123   0.747  -4.135  1.00 96.30           C  
ATOM   4143  CG1 ILE B 532      19.530   2.155  -4.012  1.00 96.30           C  
ATOM   4144  CG2 ILE B 532      19.048  -0.265  -4.544  1.00 96.30           C  
ATOM   4145  CD1 ILE B 532      19.071   2.752  -5.336  1.00 96.30           C  
ATOM   4146  N   TYR B 533      21.901   1.950  -1.362  1.00 95.96           N  
ATOM   4147  CA  TYR B 533      22.964   2.911  -1.086  1.00 95.96           C  
ATOM   4148  C   TYR B 533      23.831   2.446   0.078  1.00 95.96           C  
ATOM   4149  O   TYR B 533      23.433   2.559   1.240  1.00 95.96           O  
ATOM   4150  CB  TYR B 533      22.374   4.291  -0.780  1.00 95.96           C  
ATOM   4151  CG  TYR B 533      21.670   4.925  -1.956  1.00 95.96           C  
ATOM   4152  CD1 TYR B 533      22.357   5.214  -3.132  1.00 95.96           C  
ATOM   4153  CD2 TYR B 533      20.315   5.236  -1.892  1.00 95.96           C  
ATOM   4154  CE1 TYR B 533      21.714   5.799  -4.216  1.00 95.96           C  
ATOM   4155  CE2 TYR B 533      19.662   5.822  -2.971  1.00 95.96           C  
ATOM   4156  CZ  TYR B 533      20.367   6.099  -4.127  1.00 95.96           C  
ATOM   4157  OH  TYR B 533      19.724   6.678  -5.197  1.00 95.96           O  
ATOM   4158  N   GLY B 534      24.953   1.943  -0.206  1.00 96.15           N  
ATOM   4159  CA  GLY B 534      25.951   1.645   0.810  1.00 96.15           C  
ATOM   4160  C   GLY B 534      25.559   0.489   1.711  1.00 96.15           C  
ATOM   4161  O   GLY B 534      25.700   0.572   2.933  1.00 96.15           O  
ATOM   4162  N   ILE B 535      25.047  -0.616   1.055  1.00 97.12           N  
ATOM   4163  CA  ILE B 535      24.679  -1.801   1.822  1.00 97.12           C  
ATOM   4164  C   ILE B 535      25.881  -2.735   1.938  1.00 97.12           C  
ATOM   4165  O   ILE B 535      26.158  -3.516   1.024  1.00 97.12           O  
ATOM   4166  CB  ILE B 535      23.484  -2.540   1.181  1.00 97.12           C  
ATOM   4167  CG1 ILE B 535      22.366  -1.549   0.835  1.00 97.12           C  
ATOM   4168  CG2 ILE B 535      22.970  -3.644   2.109  1.00 97.12           C  
ATOM   4169  CD1 ILE B 535      21.828  -0.780   2.033  1.00 97.12           C  
ATOM   4170  N   ASN B 536      26.536  -2.720   3.090  1.00 94.83           N  
ATOM   4171  CA  ASN B 536      27.715  -3.547   3.322  1.00 94.83           C  
ATOM   4172  C   ASN B 536      27.359  -4.835   4.059  1.00 94.83           C  
ATOM   4173  O   ASN B 536      27.231  -4.839   5.285  1.00 94.83           O  
ATOM   4174  CB  ASN B 536      28.774  -2.765   4.101  1.00 94.83           C  
ATOM   4175  CG  ASN B 536      29.256  -1.535   3.357  1.00 94.83           C  
ATOM   4176  ND2 ASN B 536      28.976  -0.361   3.909  1.00 94.83           N  
ATOM   4177  OD1 ASN B 536      29.874  -1.640   2.294  1.00 94.83           O  
ATOM   4178  N   ASN B 537      27.327  -5.940   3.308  1.00 97.29           N  
ATOM   4179  CA  ASN B 537      27.099  -7.252   3.903  1.00 97.29           C  
ATOM   4180  C   ASN B 537      28.409  -7.911   4.327  1.00 97.29           C  
ATOM   4181  O   ASN B 537      28.962  -8.733   3.594  1.00 97.29           O  
ATOM   4182  CB  ASN B 537      26.340  -8.158   2.932  1.00 97.29           C  
ATOM   4183  CG  ASN B 537      25.959  -9.489   3.550  1.00 97.29           C  
ATOM   4184  ND2 ASN B 537      25.746 -10.493   2.708  1.00 97.29           N  
ATOM   4185  OD1 ASN B 537      25.857  -9.612   4.773  1.00 97.29           O  
ATOM   4186  N   LYS B 538      28.795  -7.514   5.598  1.00 95.61           N  
ATOM   4187  CA  LYS B 538      30.115  -7.897   6.092  1.00 95.61           C  
ATOM   4188  C   LYS B 538      30.006  -8.682   7.397  1.00 95.61           C  
ATOM   4189  O   LYS B 538      30.982  -9.284   7.848  1.00 95.61           O  
ATOM   4190  CB  LYS B 538      30.993  -6.662   6.294  1.00 95.61           C  
ATOM   4191  CG  LYS B 538      31.606  -6.123   5.010  1.00 95.61           C  
ATOM   4192  CD  LYS B 538      32.497  -4.917   5.280  1.00 95.61           C  
ATOM   4193  CE  LYS B 538      33.269  -4.502   4.035  1.00 95.61           C  
ATOM   4194  NZ  LYS B 538      34.098  -3.283   4.278  1.00 95.61           N1+
ATOM   4195  N   TYR B 539      28.873  -8.742   7.942  1.00 97.05           N  
ATOM   4196  CA  TYR B 539      28.717  -9.281   9.288  1.00 97.05           C  
ATOM   4197  C   TYR B 539      27.670 -10.388   9.315  1.00 97.05           C  
ATOM   4198  O   TYR B 539      26.596 -10.248   8.725  1.00 97.05           O  
ATOM   4199  CB  TYR B 539      28.329  -8.171  10.270  1.00 97.05           C  
ATOM   4200  CG  TYR B 539      29.204  -6.944  10.175  1.00 97.05           C  
ATOM   4201  CD1 TYR B 539      30.456  -6.908  10.786  1.00 97.05           C  
ATOM   4202  CD2 TYR B 539      28.780  -5.818   9.477  1.00 97.05           C  
ATOM   4203  CE1 TYR B 539      31.264  -5.779  10.703  1.00 97.05           C  
ATOM   4204  CE2 TYR B 539      29.581  -4.684   9.388  1.00 97.05           C  
ATOM   4205  CZ  TYR B 539      30.819  -4.674  10.004  1.00 97.05           C  
ATOM   4206  OH  TYR B 539      31.614  -3.553   9.918  1.00 97.05           O  
ATOM   4207  N   ARG B 540      27.969 -11.478   9.925  1.00 97.60           N  
ATOM   4208  CA  ARG B 540      27.059 -12.605  10.101  1.00 97.60           C  
ATOM   4209  C   ARG B 540      26.722 -12.813  11.575  1.00 97.60           C  
ATOM   4210  O   ARG B 540      27.617 -13.014  12.399  1.00 97.60           O  
ATOM   4211  CB  ARG B 540      27.664 -13.883   9.517  1.00 97.60           C  
ATOM   4212  CG  ARG B 540      26.719 -15.074   9.526  1.00 97.60           C  
ATOM   4213  CD  ARG B 540      27.328 -16.284   8.831  1.00 97.60           C  
ATOM   4214  NE  ARG B 540      26.377 -17.388   8.738  1.00 97.60           N  
ATOM   4215  CZ  ARG B 540      25.591 -17.625   7.691  1.00 97.60           C  
ATOM   4216  NH1 ARG B 540      25.628 -16.835   6.623  1.00 97.60           N1+
ATOM   4217  NH2 ARG B 540      24.763 -18.657   7.712  1.00 97.60           N  
ATOM   4218  N   HIS B 541      25.417 -12.683  11.928  1.00 97.77           N  
ATOM   4219  CA  HIS B 541      24.970 -12.898  13.299  1.00 97.77           C  
ATOM   4220  C   HIS B 541      24.979 -14.380  13.656  1.00 97.77           C  
ATOM   4221  O   HIS B 541      24.801 -15.234  12.786  1.00 97.77           O  
ATOM   4222  CB  HIS B 541      23.568 -12.318  13.502  1.00 97.77           C  
ATOM   4223  CG  HIS B 541      23.176 -12.187  14.939  1.00 97.77           C  
ATOM   4224  CD2 HIS B 541      23.225 -11.128  15.782  1.00 97.77           C  
ATOM   4225  ND1 HIS B 541      22.664 -13.237  15.670  1.00 97.77           N  
ATOM   4226  CE1 HIS B 541      22.414 -12.828  16.902  1.00 97.77           C  
ATOM   4227  NE2 HIS B 541      22.745 -11.552  16.996  1.00 97.77           N  
ATOM   4228  N   GLU B 542      25.065 -14.710  14.939  1.00 96.00           N  
ATOM   4229  CA  GLU B 542      25.126 -16.102  15.374  1.00 96.00           C  
ATOM   4230  C   GLU B 542      23.788 -16.806  15.164  1.00 96.00           C  
ATOM   4231  O   GLU B 542      23.751 -17.980  14.793  1.00 96.00           O  
ATOM   4232  CB  GLU B 542      25.539 -16.186  16.846  1.00 96.00           C  
ATOM   4233  CG  GLU B 542      27.018 -16.477  17.055  1.00 96.00           C  
ATOM   4234  CD  GLU B 542      27.393 -16.668  18.515  1.00 96.00           C  
ATOM   4235  OE1 GLU B 542      28.580 -16.935  18.807  1.00 96.00           O  
ATOM   4236  OE2 GLU B 542      26.490 -16.549  19.375  1.00 96.00           O1-
ATOM   4237  N   THR B 543      22.710 -16.148  15.386  1.00 96.65           N  
ATOM   4238  CA  THR B 543      21.371 -16.718  15.306  1.00 96.65           C  
ATOM   4239  C   THR B 543      20.641 -16.215  14.063  1.00 96.65           C  
ATOM   4240  O   THR B 543      20.052 -17.002  13.321  1.00 96.65           O  
ATOM   4241  CB  THR B 543      20.544 -16.381  16.560  1.00 96.65           C  
ATOM   4242  CG2 THR B 543      19.272 -17.220  16.623  1.00 96.65           C  
ATOM   4243  OG1 THR B 543      21.332 -16.640  17.728  1.00 96.65           O  
ATOM   4244  N   PHE B 544      20.679 -14.967  13.809  1.00 98.03           N  
ATOM   4245  CA  PHE B 544      19.981 -14.323  12.702  1.00 98.03           C  
ATOM   4246  C   PHE B 544      20.920 -14.112  11.520  1.00 98.03           C  
ATOM   4247  O   PHE B 544      21.453 -13.016  11.333  1.00 98.03           O  
ATOM   4248  CB  PHE B 544      19.387 -12.983  13.147  1.00 98.03           C  
ATOM   4249  CG  PHE B 544      18.599 -13.063  14.427  1.00 98.03           C  
ATOM   4250  CD1 PHE B 544      17.334 -13.636  14.446  1.00 98.03           C  
ATOM   4251  CD2 PHE B 544      19.125 -12.564  15.611  1.00 98.03           C  
ATOM   4252  CE1 PHE B 544      16.603 -13.711  15.629  1.00 98.03           C  
ATOM   4253  CE2 PHE B 544      18.400 -12.636  16.797  1.00 98.03           C  
ATOM   4254  CZ  PHE B 544      17.139 -13.208  16.804  1.00 98.03           C  
ATOM   4255  N   THR B 545      21.012 -15.070  10.672  1.00 98.18           N  
ATOM   4256  CA  THR B 545      22.139 -15.161   9.751  1.00 98.18           C  
ATOM   4257  C   THR B 545      21.770 -14.590   8.385  1.00 98.18           C  
ATOM   4258  O   THR B 545      22.572 -14.636   7.449  1.00 98.18           O  
ATOM   4259  CB  THR B 545      22.614 -16.617   9.590  1.00 98.18           C  
ATOM   4260  CG2 THR B 545      23.071 -17.198  10.925  1.00 98.18           C  
ATOM   4261  OG1 THR B 545      21.535 -17.411   9.081  1.00 98.18           O  
ATOM   4262  N   GLY B 546      20.572 -14.068   8.181  1.00 98.58           N  
ATOM   4263  CA  GLY B 546      20.186 -13.475   6.911  1.00 98.58           C  
ATOM   4264  C   GLY B 546      20.167 -11.958   6.940  1.00 98.58           C  
ATOM   4265  O   GLY B 546      19.818 -11.356   7.958  1.00 98.58           O  
ATOM   4266  N   LEU B 547      20.517 -11.235   5.807  1.00 98.49           N  
ATOM   4267  CA  LEU B 547      20.289  -9.798   5.706  1.00 98.49           C  
ATOM   4268  C   LEU B 547      18.838  -9.453   6.021  1.00 98.49           C  
ATOM   4269  O   LEU B 547      18.563  -8.450   6.684  1.00 98.49           O  
ATOM   4270  CB  LEU B 547      20.651  -9.295   4.305  1.00 98.49           C  
ATOM   4271  CG  LEU B 547      22.089  -8.812   4.110  1.00 98.49           C  
ATOM   4272  CD1 LEU B 547      22.362  -8.540   2.634  1.00 98.49           C  
ATOM   4273  CD2 LEU B 547      22.353  -7.563   4.945  1.00 98.49           C  
ATOM   4274  N   ILE B 548      18.037 -10.160   5.360  1.00 98.68           N  
ATOM   4275  CA  ILE B 548      16.647 -10.217   5.800  1.00 98.68           C  
ATOM   4276  C   ILE B 548      16.401 -11.517   6.564  1.00 98.68           C  
ATOM   4277  O   ILE B 548      16.460 -12.604   5.986  1.00 98.68           O  
ATOM   4278  CB  ILE B 548      15.671 -10.103   4.607  1.00 98.68           C  
ATOM   4279  CG1 ILE B 548      15.903  -8.790   3.851  1.00 98.68           C  
ATOM   4280  CG2 ILE B 548      14.220 -10.212   5.085  1.00 98.68           C  
ATOM   4281  CD1 ILE B 548      15.044  -8.634   2.604  1.00 98.68           C  
ATOM   4282  N   ASP B 549      16.153 -11.380   7.811  1.00 98.85           N  
ATOM   4283  CA  ASP B 549      16.026 -12.559   8.662  1.00 98.85           C  
ATOM   4284  C   ASP B 549      14.589 -12.733   9.148  1.00 98.85           C  
ATOM   4285  O   ASP B 549      14.032 -11.839   9.789  1.00 98.85           O  
ATOM   4286  CB  ASP B 549      16.977 -12.464   9.857  1.00 98.85           C  
ATOM   4287  CG  ASP B 549      17.174 -13.792  10.565  1.00 98.85           C  
ATOM   4288  OD1 ASP B 549      16.327 -14.168  11.405  1.00 98.85           O  
ATOM   4289  OD2 ASP B 549      18.186 -14.470  10.283  1.00 98.85           O1-
ATOM   4290  N   ILE B 550      14.001 -13.844   8.855  1.00 98.72           N  
ATOM   4291  CA  ILE B 550      12.615 -14.148   9.195  1.00 98.72           C  
ATOM   4292  C   ILE B 550      12.572 -15.286  10.213  1.00 98.72           C  
ATOM   4293  O   ILE B 550      12.794 -16.448   9.865  1.00 98.72           O  
ATOM   4294  CB  ILE B 550      11.794 -14.521   7.940  1.00 98.72           C  
ATOM   4295  CG1 ILE B 550      11.890 -13.408   6.891  1.00 98.72           C  
ATOM   4296  CG2 ILE B 550      10.334 -14.797   8.314  1.00 98.72           C  
ATOM   4297  CD1 ILE B 550      11.316 -13.787   5.533  1.00 98.72           C  
ATOM   4298  N   ASP B 551      12.177 -14.908  11.400  1.00 98.12           N  
ATOM   4299  CA  ASP B 551      12.153 -15.889  12.480  1.00 98.12           C  
ATOM   4300  C   ASP B 551      10.719 -16.261  12.852  1.00 98.12           C  
ATOM   4301  O   ASP B 551       9.804 -15.449  12.706  1.00 98.12           O  
ATOM   4302  CB  ASP B 551      12.892 -15.353  13.708  1.00 98.12           C  
ATOM   4303  CG  ASP B 551      13.499 -16.452  14.561  1.00 98.12           C  
ATOM   4304  OD1 ASP B 551      13.822 -17.534  14.024  1.00 98.12           O  
ATOM   4305  OD2 ASP B 551      13.656 -16.236  15.782  1.00 98.12           O1-
ATOM   4306  N   HIS B 552      10.496 -17.517  13.293  1.00 97.35           N  
ATOM   4307  CA  HIS B 552       9.260 -18.055  13.852  1.00 97.35           C  
ATOM   4308  C   HIS B 552       8.374 -18.648  12.762  1.00 97.35           C  
ATOM   4309  O   HIS B 552       8.238 -18.067  11.683  1.00 97.35           O  
ATOM   4310  CB  HIS B 552       8.500 -16.969  14.614  1.00 97.35           C  
ATOM   4311  CG  HIS B 552       7.511 -17.507  15.599  1.00 97.35           C  
ATOM   4312  CD2 HIS B 552       7.565 -17.609  16.949  1.00 97.35           C  
ATOM   4313  ND1 HIS B 552       6.291 -18.026  15.222  1.00 97.35           N  
ATOM   4314  CE1 HIS B 552       5.636 -18.424  16.300  1.00 97.35           C  
ATOM   4315  NE2 HIS B 552       6.387 -18.182  17.359  1.00 97.35           N  
ATOM   4316  N   SER B 553       7.715 -19.734  12.990  1.00 96.38           N  
ATOM   4317  CA  SER B 553       6.943 -20.513  12.027  1.00 96.38           C  
ATOM   4318  C   SER B 553       5.678 -19.775  11.604  1.00 96.38           C  
ATOM   4319  O   SER B 553       5.130 -20.036  10.531  1.00 96.38           O  
ATOM   4320  CB  SER B 553       6.576 -21.876  12.613  1.00 96.38           C  
ATOM   4321  OG  SER B 553       6.600 -21.839  14.030  1.00 96.38           O  
ATOM   4322  N   ASP B 554       5.233 -18.761  12.414  1.00 96.28           N  
ATOM   4323  CA  ASP B 554       3.983 -18.068  12.111  1.00 96.28           C  
ATOM   4324  C   ASP B 554       4.241 -16.795  11.307  1.00 96.28           C  
ATOM   4325  O   ASP B 554       3.303 -16.166  10.814  1.00 96.28           O  
ATOM   4326  CB  ASP B 554       3.229 -17.732  13.400  1.00 96.28           C  
ATOM   4327  CG  ASP B 554       2.674 -18.961  14.099  1.00 96.28           C  
ATOM   4328  OD1 ASP B 554       2.680 -20.057  13.501  1.00 96.28           O  
ATOM   4329  OD2 ASP B 554       2.223 -18.829  15.258  1.00 96.28           O1-
ATOM   4330  N   SER B 555       5.488 -16.448  11.129  1.00 98.02           N  
ATOM   4331  CA  SER B 555       5.803 -15.224  10.402  1.00 98.02           C  
ATOM   4332  C   SER B 555       5.452 -15.354   8.923  1.00 98.02           C  
ATOM   4333  O   SER B 555       5.637 -16.417   8.327  1.00 98.02           O  
ATOM   4334  CB  SER B 555       7.284 -14.875  10.554  1.00 98.02           C  
ATOM   4335  OG  SER B 555       7.589 -14.550  11.899  1.00 98.02           O  
ATOM   4336  N   VAL B 556       4.853 -14.350   8.385  1.00 98.19           N  
ATOM   4337  CA  VAL B 556       4.608 -14.223   6.953  1.00 98.19           C  
ATOM   4338  C   VAL B 556       5.235 -12.930   6.434  1.00 98.19           C  
ATOM   4339  O   VAL B 556       4.861 -11.836   6.865  1.00 98.19           O  
ATOM   4340  CB  VAL B 556       3.097 -14.249   6.630  1.00 98.19           C  
ATOM   4341  CG1 VAL B 556       2.861 -14.048   5.134  1.00 98.19           C  
ATOM   4342  CG2 VAL B 556       2.475 -15.563   7.100  1.00 98.19           C  
ATOM   4343  N   VAL B 557       6.225 -13.076   5.551  1.00 98.31           N  
ATOM   4344  CA  VAL B 557       6.932 -11.908   5.035  1.00 98.31           C  
ATOM   4345  C   VAL B 557       6.872 -11.900   3.510  1.00 98.31           C  
ATOM   4346  O   VAL B 557       7.142 -12.916   2.866  1.00 98.31           O  
ATOM   4347  CB  VAL B 557       8.402 -11.880   5.513  1.00 98.31           C  
ATOM   4348  CG1 VAL B 557       9.137 -10.677   4.923  1.00 98.31           C  
ATOM   4349  CG2 VAL B 557       8.467 -11.855   7.038  1.00 98.31           C  
ATOM   4350  N   THR B 558       6.427 -10.844   2.962  1.00 97.99           N  
ATOM   4351  CA  THR B 558       6.420 -10.645   1.518  1.00 97.99           C  
ATOM   4352  C   THR B 558       7.377  -9.523   1.121  1.00 97.99           C  
ATOM   4353  O   THR B 558       7.314  -8.424   1.674  1.00 97.99           O  
ATOM   4354  CB  THR B 558       5.005 -10.321   1.006  1.00 97.99           C  
ATOM   4355  CG2 THR B 558       5.010 -10.058  -0.497  1.00 97.99           C  
ATOM   4356  OG1 THR B 558       4.138 -11.428   1.281  1.00 97.99           O  
ATOM   4357  N   LEU B 559       8.300  -9.798   0.326  1.00 97.65           N  
ATOM   4358  CA  LEU B 559       9.162  -8.810  -0.314  1.00 97.65           C  
ATOM   4359  C   LEU B 559       8.828  -8.676  -1.796  1.00 97.65           C  
ATOM   4360  O   LEU B 559       8.983  -9.632  -2.560  1.00 97.65           O  
ATOM   4361  CB  LEU B 559      10.635  -9.193  -0.143  1.00 97.65           C  
ATOM   4362  CG  LEU B 559      11.649  -8.337  -0.903  1.00 97.65           C  
ATOM   4363  CD1 LEU B 559      11.696  -6.928  -0.320  1.00 97.65           C  
ATOM   4364  CD2 LEU B 559      13.030  -8.983  -0.863  1.00 97.65           C  
ATOM   4365  N   ARG B 560       8.381  -7.488  -2.247  1.00 94.54           N  
ATOM   4366  CA  ARG B 560       7.960  -7.368  -3.638  1.00 94.54           C  
ATOM   4367  C   ARG B 560       8.467  -6.067  -4.253  1.00 94.54           C  
ATOM   4368  O   ARG B 560       8.424  -5.014  -3.612  1.00 94.54           O  
ATOM   4369  CB  ARG B 560       6.435  -7.440  -3.748  1.00 94.54           C  
ATOM   4370  CG  ARG B 560       5.735  -6.120  -3.471  1.00 94.54           C  
ATOM   4371  CD  ARG B 560       4.221  -6.258  -3.553  1.00 94.54           C  
ATOM   4372  NE  ARG B 560       3.547  -5.363  -2.615  1.00 94.54           N  
ATOM   4373  CZ  ARG B 560       2.229  -5.280  -2.461  1.00 94.54           C  
ATOM   4374  NH1 ARG B 560       1.413  -6.041  -3.182  1.00 94.54           N1+
ATOM   4375  NH2 ARG B 560       1.722  -4.430  -1.580  1.00 94.54           N  
ATOM   4376  N   GLY B 561       8.919  -6.137  -5.442  1.00 93.10           N  
ATOM   4377  CA  GLY B 561       9.405  -4.991  -6.195  1.00 93.10           C  
ATOM   4378  C   GLY B 561      10.603  -4.319  -5.550  1.00 93.10           C  
ATOM   4379  O   GLY B 561      11.161  -4.833  -4.578  1.00 93.10           O  
ATOM   4380  N   GLY B 562      10.982  -3.242  -6.205  1.00 95.72           N  
ATOM   4381  CA  GLY B 562      12.069  -2.435  -5.672  1.00 95.72           C  
ATOM   4382  C   GLY B 562      13.442  -2.969  -6.034  1.00 95.72           C  
ATOM   4383  O   GLY B 562      13.573  -3.797  -6.939  1.00 95.72           O  
ATOM   4384  N   ARG B 563      14.525  -2.388  -5.345  1.00 96.71           N  
ATOM   4385  CA  ARG B 563      15.908  -2.751  -5.633  1.00 96.71           C  
ATOM   4386  C   ARG B 563      16.699  -2.956  -4.346  1.00 96.71           C  
ATOM   4387  O   ARG B 563      16.517  -2.220  -3.375  1.00 96.71           O  
ATOM   4388  CB  ARG B 563      16.577  -1.677  -6.495  1.00 96.71           C  
ATOM   4389  CG  ARG B 563      15.953  -1.515  -7.871  1.00 96.71           C  
ATOM   4390  CD  ARG B 563      16.672  -0.455  -8.695  1.00 96.71           C  
ATOM   4391  NE  ARG B 563      16.594   0.861  -8.066  1.00 96.71           N  
ATOM   4392  CZ  ARG B 563      17.302   1.923  -8.441  1.00 96.71           C  
ATOM   4393  NH1 ARG B 563      18.158   1.844  -9.454  1.00 96.71           N1+
ATOM   4394  NH2 ARG B 563      17.153   3.073  -7.799  1.00 96.71           N  
ATOM   4395  N   ILE B 564      17.402  -3.947  -4.316  1.00 97.46           N  
ATOM   4396  CA  ILE B 564      18.386  -4.209  -3.272  1.00 97.46           C  
ATOM   4397  C   ILE B 564      19.754  -4.457  -3.902  1.00 97.46           C  
ATOM   4398  O   ILE B 564      19.874  -5.227  -4.859  1.00 97.46           O  
ATOM   4399  CB  ILE B 564      17.974  -5.413  -2.396  1.00 97.46           C  
ATOM   4400  CG1 ILE B 564      16.576  -5.192  -1.807  1.00 97.46           C  
ATOM   4401  CG2 ILE B 564      19.003  -5.653  -1.287  1.00 97.46           C  
ATOM   4402  CD1 ILE B 564      16.011  -6.405  -1.081  1.00 97.46           C  
ATOM   4403  N   SER B 565      20.719  -3.768  -3.500  1.00 97.39           N  
ATOM   4404  CA  SER B 565      22.089  -3.931  -3.976  1.00 97.39           C  
ATOM   4405  C   SER B 565      23.079  -3.947  -2.816  1.00 97.39           C  
ATOM   4406  O   SER B 565      23.262  -2.936  -2.136  1.00 97.39           O  
ATOM   4407  CB  SER B 565      22.454  -2.812  -4.952  1.00 97.39           C  
ATOM   4408  OG  SER B 565      23.775  -2.977  -5.436  1.00 97.39           O  
ATOM   4409  N   ASN B 566      23.650  -5.087  -2.550  1.00 97.12           N  
ATOM   4410  CA  ASN B 566      24.612  -5.229  -1.461  1.00 97.12           C  
ATOM   4411  C   ASN B 566      25.986  -5.649  -1.978  1.00 97.12           C  
ATOM   4412  O   ASN B 566      26.102  -6.179  -3.084  1.00 97.12           O  
ATOM   4413  CB  ASN B 566      24.105  -6.234  -0.425  1.00 97.12           C  
ATOM   4414  CG  ASN B 566      23.950  -7.631  -0.993  1.00 97.12           C  
ATOM   4415  ND2 ASN B 566      24.904  -8.503  -0.687  1.00 97.12           N  
ATOM   4416  OD1 ASN B 566      22.984  -7.923  -1.701  1.00 97.12           O  
ATOM   4417  N   THR B 567      26.981  -5.390  -1.186  1.00 96.62           N  
ATOM   4418  CA  THR B 567      28.336  -5.878  -1.414  1.00 96.62           C  
ATOM   4419  C   THR B 567      28.739  -6.877  -0.333  1.00 96.62           C  
ATOM   4420  O   THR B 567      28.732  -6.549   0.856  1.00 96.62           O  
ATOM   4421  CB  THR B 567      29.350  -4.719  -1.449  1.00 96.62           C  
ATOM   4422  CG2 THR B 567      30.709  -5.192  -1.955  1.00 96.62           C  
ATOM   4423  OG1 THR B 567      28.860  -3.690  -2.320  1.00 96.62           O  
ATOM   4424  N   ASN B 568      29.068  -8.118  -0.795  1.00 96.96           N  
ATOM   4425  CA  ASN B 568      29.474  -9.168   0.133  1.00 96.96           C  
ATOM   4426  C   ASN B 568      30.981  -9.152   0.374  1.00 96.96           C  
ATOM   4427  O   ASN B 568      31.766  -9.089  -0.575  1.00 96.96           O  
ATOM   4428  CB  ASN B 568      29.035 -10.541  -0.383  1.00 96.96           C  
ATOM   4429  CG  ASN B 568      27.532 -10.647  -0.549  1.00 96.96           C  
ATOM   4430  ND2 ASN B 568      27.095 -11.526  -1.444  1.00 96.96           N  
ATOM   4431  OD1 ASN B 568      26.769  -9.945   0.119  1.00 96.96           O  
ATOM   4432  N   SER B 569      31.329  -9.059   1.658  1.00 94.75           N  
ATOM   4433  CA  SER B 569      32.725  -9.167   2.067  1.00 94.75           C  
ATOM   4434  C   SER B 569      32.849  -9.793   3.452  1.00 94.75           C  
ATOM   4435  O   SER B 569      31.871  -9.861   4.199  1.00 94.75           O  
ATOM   4436  CB  SER B 569      33.394  -7.791   2.059  1.00 94.75           C  
ATOM   4437  OG  SER B 569      32.782  -6.929   3.002  1.00 94.75           O  
ATOM   4438  N   GLY B 570      33.959 -10.417   3.807  1.00 89.79           N  
ATOM   4439  CA  GLY B 570      34.141 -11.056   5.100  1.00 89.79           C  
ATOM   4440  C   GLY B 570      33.232 -12.252   5.309  1.00 89.79           C  
ATOM   4441  O   GLY B 570      33.030 -13.051   4.393  1.00 89.79           O  
ATOM   4442  N   VAL B 571      32.870 -12.424   6.597  1.00 93.94           N  
ATOM   4443  CA  VAL B 571      31.895 -13.463   6.914  1.00 93.94           C  
ATOM   4444  C   VAL B 571      30.482 -12.895   6.809  1.00 93.94           C  
ATOM   4445  O   VAL B 571      29.881 -12.515   7.817  1.00 93.94           O  
ATOM   4446  CB  VAL B 571      32.130 -14.049   8.324  1.00 93.94           C  
ATOM   4447  CG1 VAL B 571      31.328 -15.335   8.515  1.00 93.94           C  
ATOM   4448  CG2 VAL B 571      33.618 -14.306   8.553  1.00 93.94           C  
ATOM   4449  N   PHE B 572      30.005 -12.799   5.553  1.00 96.37           N  
ATOM   4450  CA  PHE B 572      28.778 -12.068   5.262  1.00 96.37           C  
ATOM   4451  C   PHE B 572      27.553 -12.925   5.558  1.00 96.37           C  
ATOM   4452  O   PHE B 572      27.657 -14.149   5.669  1.00 96.37           O  
ATOM   4453  CB  PHE B 572      28.758 -11.610   3.801  1.00 96.37           C  
ATOM   4454  CG  PHE B 572      28.979 -12.724   2.812  1.00 96.37           C  
ATOM   4455  CD1 PHE B 572      30.245 -12.971   2.295  1.00 96.37           C  
ATOM   4456  CD2 PHE B 572      27.921 -13.524   2.401  1.00 96.37           C  
ATOM   4457  CE1 PHE B 572      30.453 -14.001   1.380  1.00 96.37           C  
ATOM   4458  CE2 PHE B 572      28.121 -14.555   1.488  1.00 96.37           C  
ATOM   4459  CZ  PHE B 572      29.387 -14.791   0.977  1.00 96.37           C  
ATOM   4460  N   ALA B 573      26.412 -12.345   5.762  1.00 98.05           N  
ATOM   4461  CA  ALA B 573      25.121 -12.978   6.016  1.00 98.05           C  
ATOM   4462  C   ALA B 573      24.525 -13.544   4.730  1.00 98.05           C  
ATOM   4463  O   ALA B 573      24.901 -13.131   3.631  1.00 98.05           O  
ATOM   4464  CB  ALA B 573      24.155 -11.981   6.653  1.00 98.05           C  
ATOM   4465  N   ASP B 574      23.566 -14.579   4.870  1.00 98.18           N  
ATOM   4466  CA  ASP B 574      22.750 -15.024   3.744  1.00 98.18           C  
ATOM   4467  C   ASP B 574      21.886 -13.885   3.209  1.00 98.18           C  
ATOM   4468  O   ASP B 574      21.673 -12.884   3.895  1.00 98.18           O  
ATOM   4469  CB  ASP B 574      21.868 -16.205   4.155  1.00 98.18           C  
ATOM   4470  CG  ASP B 574      22.668 -17.408   4.625  1.00 98.18           C  
ATOM   4471  OD1 ASP B 574      23.497 -17.930   3.850  1.00 98.18           O  
ATOM   4472  OD2 ASP B 574      22.464 -17.837   5.781  1.00 98.18           O1-
ATOM   4473  N   ALA B 575      21.441 -13.998   1.994  1.00 98.51           N  
ATOM   4474  CA  ALA B 575      20.492 -13.000   1.508  1.00 98.51           C  
ATOM   4475  C   ALA B 575      19.251 -12.946   2.395  1.00 98.51           C  
ATOM   4476  O   ALA B 575      18.876 -11.877   2.883  1.00 98.51           O  
ATOM   4477  CB  ALA B 575      20.097 -13.300   0.063  1.00 98.51           C  
ATOM   4478  N   VAL B 576      18.599 -14.077   2.527  1.00 98.77           N  
ATOM   4479  CA  VAL B 576      17.446 -14.237   3.407  1.00 98.77           C  
ATOM   4480  C   VAL B 576      17.583 -15.528   4.209  1.00 98.77           C  
ATOM   4481  O   VAL B 576      18.030 -16.550   3.682  1.00 98.77           O  
ATOM   4482  CB  VAL B 576      16.122 -14.241   2.611  1.00 98.77           C  
ATOM   4483  CG1 VAL B 576      14.924 -14.328   3.555  1.00 98.77           C  
ATOM   4484  CG2 VAL B 576      16.023 -12.996   1.732  1.00 98.77           C  
ATOM   4485  N   ARG B 577      17.273 -15.492   5.419  1.00 98.70           N  
ATOM   4486  CA  ARG B 577      17.082 -16.705   6.208  1.00 98.70           C  
ATOM   4487  C   ARG B 577      15.626 -16.856   6.635  1.00 98.70           C  
ATOM   4488  O   ARG B 577      15.034 -15.923   7.183  1.00 98.70           O  
ATOM   4489  CB  ARG B 577      17.992 -16.695   7.439  1.00 98.70           C  
ATOM   4490  CG  ARG B 577      17.841 -17.921   8.325  1.00 98.70           C  
ATOM   4491  CD  ARG B 577      18.244 -17.630   9.764  1.00 98.70           C  
ATOM   4492  NE  ARG B 577      17.157 -17.911  10.697  1.00 98.70           N  
ATOM   4493  CZ  ARG B 577      17.295 -18.000  12.017  1.00 98.70           C  
ATOM   4494  NH1 ARG B 577      18.482 -17.830  12.588  1.00 98.70           N1+
ATOM   4495  NH2 ARG B 577      16.238 -18.260  12.772  1.00 98.70           N  
ATOM   4496  N   VAL B 578      15.057 -18.003   6.383  1.00 98.66           N  
ATOM   4497  CA  VAL B 578      13.683 -18.289   6.784  1.00 98.66           C  
ATOM   4498  C   VAL B 578      13.667 -19.440   7.788  1.00 98.66           C  
ATOM   4499  O   VAL B 578      13.982 -20.580   7.441  1.00 98.66           O  
ATOM   4500  CB  VAL B 578      12.797 -18.632   5.566  1.00 98.66           C  
ATOM   4501  CG1 VAL B 578      11.345 -18.838   5.996  1.00 98.66           C  
ATOM   4502  CG2 VAL B 578      12.893 -17.532   4.510  1.00 98.66           C  
ATOM   4503  N   ASN B 579      13.265 -19.147   8.991  1.00 98.15           N  
ATOM   4504  CA  ASN B 579      13.244 -20.132  10.068  1.00 98.15           C  
ATOM   4505  C   ASN B 579      11.828 -20.627  10.348  1.00 98.15           C  
ATOM   4506  O   ASN B 579      11.322 -20.477  11.461  1.00 98.15           O  
ATOM   4507  CB  ASN B 579      13.864 -19.549  11.340  1.00 98.15           C  
ATOM   4508  CG  ASN B 579      14.167 -20.609  12.380  1.00 98.15           C  
ATOM   4509  ND2 ASN B 579      14.096 -20.231  13.651  1.00 98.15           N  
ATOM   4510  OD1 ASN B 579      14.464 -21.759  12.045  1.00 98.15           O  
ATOM   4511  N   GLY B 580      11.205 -21.251   9.306  1.00 96.61           N  
ATOM   4512  CA  GLY B 580       9.929 -21.924   9.487  1.00 96.61           C  
ATOM   4513  C   GLY B 580       8.752 -21.122   8.966  1.00 96.61           C  
ATOM   4514  O   GLY B 580       7.685 -21.678   8.699  1.00 96.61           O  
ATOM   4515  N   GLY B 581       8.881 -19.808   8.798  1.00 97.19           N  
ATOM   4516  CA  GLY B 581       7.781 -18.962   8.360  1.00 97.19           C  
ATOM   4517  C   GLY B 581       7.558 -19.004   6.860  1.00 97.19           C  
ATOM   4518  O   GLY B 581       8.035 -19.915   6.181  1.00 97.19           O  
ATOM   4519  N   THR B 582       6.690 -18.171   6.370  1.00 98.01           N  
ATOM   4520  CA  THR B 582       6.397 -18.033   4.947  1.00 98.01           C  
ATOM   4521  C   THR B 582       7.164 -16.858   4.348  1.00 98.01           C  
ATOM   4522  O   THR B 582       7.177 -15.764   4.915  1.00 98.01           O  
ATOM   4523  CB  THR B 582       4.888 -17.843   4.703  1.00 98.01           C  
ATOM   4524  CG2 THR B 582       4.588 -17.675   3.217  1.00 98.01           C  
ATOM   4525  OG1 THR B 582       4.182 -18.988   5.195  1.00 98.01           O  
ATOM   4526  N   PHE B 583       7.849 -17.152   3.289  1.00 98.17           N  
ATOM   4527  CA  PHE B 583       8.529 -16.078   2.575  1.00 98.17           C  
ATOM   4528  C   PHE B 583       8.051 -16.001   1.130  1.00 98.17           C  
ATOM   4529  O   PHE B 583       8.220 -16.951   0.363  1.00 98.17           O  
ATOM   4530  CB  PHE B 583      10.047 -16.280   2.616  1.00 98.17           C  
ATOM   4531  CG  PHE B 583      10.822 -15.191   1.926  1.00 98.17           C  
ATOM   4532  CD1 PHE B 583      11.748 -15.497   0.936  1.00 98.17           C  
ATOM   4533  CD2 PHE B 583      10.626 -13.859   2.268  1.00 98.17           C  
ATOM   4534  CE1 PHE B 583      12.467 -14.491   0.297  1.00 98.17           C  
ATOM   4535  CE2 PHE B 583      11.342 -12.848   1.633  1.00 98.17           C  
ATOM   4536  CZ  PHE B 583      12.263 -13.165   0.648  1.00 98.17           C  
ATOM   4537  N   ASN B 584       7.361 -14.897   0.769  1.00 97.78           N  
ATOM   4538  CA  ASN B 584       6.975 -14.553  -0.595  1.00 97.78           C  
ATOM   4539  C   ASN B 584       7.949 -13.559  -1.219  1.00 97.78           C  
ATOM   4540  O   ASN B 584       8.110 -12.444  -0.720  1.00 97.78           O  
ATOM   4541  CB  ASN B 584       5.551 -13.994  -0.625  1.00 97.78           C  
ATOM   4542  CG  ASN B 584       4.537 -14.944  -0.019  1.00 97.78           C  
ATOM   4543  ND2 ASN B 584       3.702 -14.427   0.875  1.00 97.78           N  
ATOM   4544  OD1 ASN B 584       4.505 -16.132  -0.351  1.00 97.78           O  
ATOM   4545  N   TYR B 585       8.681 -13.997  -2.154  1.00 97.33           N  
ATOM   4546  CA  TYR B 585       9.703 -13.240  -2.868  1.00 97.33           C  
ATOM   4547  C   TYR B 585       9.250 -12.915  -4.286  1.00 97.33           C  
ATOM   4548  O   TYR B 585       9.178 -13.803  -5.141  1.00 97.33           O  
ATOM   4549  CB  TYR B 585      11.021 -14.018  -2.906  1.00 97.33           C  
ATOM   4550  CG  TYR B 585      12.166 -13.246  -3.516  1.00 97.33           C  
ATOM   4551  CD1 TYR B 585      12.916 -13.782  -4.560  1.00 97.33           C  
ATOM   4552  CD2 TYR B 585      12.500 -11.979  -3.048  1.00 97.33           C  
ATOM   4553  CE1 TYR B 585      13.971 -13.074  -5.124  1.00 97.33           C  
ATOM   4554  CE2 TYR B 585      13.554 -11.263  -3.604  1.00 97.33           C  
ATOM   4555  CZ  TYR B 585      14.283 -11.817  -4.640  1.00 97.33           C  
ATOM   4556  OH  TYR B 585      15.328 -11.111  -5.195  1.00 97.33           O  
ATOM   4557  N   GLU B 586       8.911 -11.606  -4.572  1.00 95.28           N  
ATOM   4558  CA  GLU B 586       8.225 -11.271  -5.816  1.00 95.28           C  
ATOM   4559  C   GLU B 586       9.011 -10.240  -6.621  1.00 95.28           C  
ATOM   4560  O   GLU B 586       8.637  -9.067  -6.672  1.00 95.28           O  
ATOM   4561  CB  GLU B 586       6.815 -10.747  -5.527  1.00 95.28           C  
ATOM   4562  CG  GLU B 586       5.889 -11.783  -4.906  1.00 95.28           C  
ATOM   4563  CD  GLU B 586       4.492 -11.251  -4.630  1.00 95.28           C  
ATOM   4564  OE1 GLU B 586       3.656 -12.000  -4.076  1.00 95.28           O  
ATOM   4565  OE2 GLU B 586       4.231 -10.076  -4.973  1.00 95.28           O1-
ATOM   4566  N   THR B 587      10.050 -10.564  -7.237  1.00 92.26           N  
ATOM   4567  CA  THR B 587      10.777 -10.029  -8.383  1.00 92.26           C  
ATOM   4568  C   THR B 587      11.451  -8.707  -8.028  1.00 92.26           C  
ATOM   4569  O   THR B 587      11.397  -7.749  -8.801  1.00 92.26           O  
ATOM   4570  CB  THR B 587       9.845  -9.825  -9.591  1.00 92.26           C  
ATOM   4571  CG2 THR B 587       9.387 -11.162 -10.164  1.00 92.26           C  
ATOM   4572  OG1 THR B 587       8.696  -9.075  -9.179  1.00 92.26           O  
ATOM   4573  N   PRO B 588      12.000  -8.542  -6.856  1.00 94.31           N  
ATOM   4574  CA  PRO B 588      12.870  -7.377  -6.680  1.00 94.31           C  
ATOM   4575  C   PRO B 588      14.134  -7.450  -7.535  1.00 94.31           C  
ATOM   4576  O   PRO B 588      14.640  -8.542  -7.803  1.00 94.31           O  
ATOM   4577  CB  PRO B 588      13.216  -7.415  -5.190  1.00 94.31           C  
ATOM   4578  CG  PRO B 588      13.102  -8.856  -4.809  1.00 94.31           C  
ATOM   4579  CD  PRO B 588      12.095  -9.511  -5.710  1.00 94.31           C  
ATOM   4580  N   LEU B 589      14.626  -6.318  -8.064  1.00 96.46           N  
ATOM   4581  CA  LEU B 589      15.954  -6.342  -8.668  1.00 96.46           C  
ATOM   4582  C   LEU B 589      17.030  -6.541  -7.606  1.00 96.46           C  
ATOM   4583  O   LEU B 589      17.488  -5.575  -6.991  1.00 96.46           O  
ATOM   4584  CB  LEU B 589      16.215  -5.046  -9.439  1.00 96.46           C  
ATOM   4585  CG  LEU B 589      17.549  -4.955 -10.181  1.00 96.46           C  
ATOM   4586  CD1 LEU B 589      17.485  -5.740 -11.486  1.00 96.46           C  
ATOM   4587  CD2 LEU B 589      17.918  -3.499 -10.444  1.00 96.46           C  
ATOM   4588  N   TRP B 590      17.332  -7.695  -7.270  1.00 96.79           N  
ATOM   4589  CA  TRP B 590      18.379  -8.182  -6.379  1.00 96.79           C  
ATOM   4590  C   TRP B 590      19.200  -9.278  -7.051  1.00 96.79           C  
ATOM   4591  O   TRP B 590      18.764 -10.429  -7.129  1.00 96.79           O  
ATOM   4592  CB  TRP B 590      17.775  -8.708  -5.074  1.00 96.79           C  
ATOM   4593  CG  TRP B 590      18.769  -8.860  -3.961  1.00 96.79           C  
ATOM   4594  CD1 TRP B 590      20.082  -8.484  -3.972  1.00 96.79           C  
ATOM   4595  CD2 TRP B 590      18.526  -9.436  -2.674  1.00 96.79           C  
ATOM   4596  CE2 TRP B 590      19.741  -9.375  -1.954  1.00 96.79           C  
ATOM   4597  CE3 TRP B 590      17.400  -9.997  -2.058  1.00 96.79           C  
ATOM   4598  NE1 TRP B 590      20.673  -8.791  -2.768  1.00 96.79           N  
ATOM   4599  CZ2 TRP B 590      19.859  -9.856  -0.647  1.00 96.79           C  
ATOM   4600  CZ3 TRP B 590      17.520 -10.475  -0.758  1.00 96.79           C  
ATOM   4601  CH2 TRP B 590      18.741 -10.400  -0.069  1.00 96.79           C  
ATOM   4602  N   THR B 591      20.320  -8.942  -7.487  1.00 94.75           N  
ATOM   4603  CA  THR B 591      21.079  -9.834  -8.357  1.00 94.75           C  
ATOM   4604  C   THR B 591      21.955 -10.774  -7.534  1.00 94.75           C  
ATOM   4605  O   THR B 591      22.255 -10.494  -6.371  1.00 94.75           O  
ATOM   4606  CB  THR B 591      21.957  -9.042  -9.342  1.00 94.75           C  
ATOM   4607  CG2 THR B 591      21.104  -8.192 -10.279  1.00 94.75           C  
ATOM   4608  OG1 THR B 591      22.837  -8.183  -8.605  1.00 94.75           O  
ATOM   4609  N   ASN B 592      22.278 -11.931  -8.068  1.00 93.58           N  
ATOM   4610  CA  ASN B 592      23.229 -12.911  -7.554  1.00 93.58           C  
ATOM   4611  C   ASN B 592      22.735 -13.546  -6.258  1.00 93.58           C  
ATOM   4612  O   ASN B 592      23.533 -13.882  -5.382  1.00 93.58           O  
ATOM   4613  CB  ASN B 592      24.601 -12.266  -7.339  1.00 93.58           C  
ATOM   4614  CG  ASN B 592      25.267 -11.864  -8.641  1.00 93.58           C  
ATOM   4615  ND2 ASN B 592      26.203 -10.927  -8.563  1.00 93.58           N  
ATOM   4616  OD1 ASN B 592      24.943 -12.393  -9.707  1.00 93.58           O  
ATOM   4617  N   VAL B 593      21.461 -13.603  -6.050  1.00 97.24           N  
ATOM   4618  CA  VAL B 593      20.880 -14.280  -4.895  1.00 97.24           C  
ATOM   4619  C   VAL B 593      20.511 -15.714  -5.269  1.00 97.24           C  
ATOM   4620  O   VAL B 593      19.695 -15.938  -6.165  1.00 97.24           O  
ATOM   4621  CB  VAL B 593      19.636 -13.531  -4.365  1.00 97.24           C  
ATOM   4622  CG1 VAL B 593      18.989 -14.303  -3.217  1.00 97.24           C  
ATOM   4623  CG2 VAL B 593      20.014 -12.120  -3.919  1.00 97.24           C  
ATOM   4624  N   GLY B 594      21.071 -16.684  -4.665  1.00 97.23           N  
ATOM   4625  CA  GLY B 594      20.729 -18.076  -4.904  1.00 97.23           C  
ATOM   4626  C   GLY B 594      19.446 -18.502  -4.217  1.00 97.23           C  
ATOM   4627  O   GLY B 594      19.028 -17.888  -3.233  1.00 97.23           O  
ATOM   4628  N   PHE B 595      18.809 -19.496  -4.805  1.00 97.48           N  
ATOM   4629  CA  PHE B 595      17.672 -20.146  -4.165  1.00 97.48           C  
ATOM   4630  C   PHE B 595      18.136 -21.267  -3.243  1.00 97.48           C  
ATOM   4631  O   PHE B 595      19.327 -21.584  -3.194  1.00 97.48           O  
ATOM   4632  CB  PHE B 595      16.705 -20.700  -5.218  1.00 97.48           C  
ATOM   4633  CG  PHE B 595      15.858 -19.645  -5.878  1.00 97.48           C  
ATOM   4634  CD1 PHE B 595      15.926 -18.320  -5.465  1.00 97.48           C  
ATOM   4635  CD2 PHE B 595      14.993 -19.979  -6.911  1.00 97.48           C  
ATOM   4636  CE1 PHE B 595      15.143 -17.342  -6.074  1.00 97.48           C  
ATOM   4637  CE2 PHE B 595      14.206 -19.008  -7.524  1.00 97.48           C  
ATOM   4638  CZ  PHE B 595      14.282 -17.690  -7.103  1.00 97.48           C  
ATOM   4639  N   PRO B 596      17.241 -21.827  -2.410  1.00 95.94           N  
ATOM   4640  CA  PRO B 596      17.631 -22.759  -1.349  1.00 95.94           C  
ATOM   4641  C   PRO B 596      18.451 -23.937  -1.869  1.00 95.94           C  
ATOM   4642  O   PRO B 596      19.375 -24.396  -1.194  1.00 95.94           O  
ATOM   4643  CB  PRO B 596      16.288 -23.234  -0.787  1.00 95.94           C  
ATOM   4644  CG  PRO B 596      15.354 -22.088  -1.008  1.00 95.94           C  
ATOM   4645  CD  PRO B 596      15.730 -21.407  -2.293  1.00 95.94           C  
ATOM   4646  N   ASP B 597      18.226 -24.430  -3.089  1.00 94.17           N  
ATOM   4647  CA  ASP B 597      18.866 -25.629  -3.620  1.00 94.17           C  
ATOM   4648  C   ASP B 597      20.196 -25.290  -4.290  1.00 94.17           C  
ATOM   4649  O   ASP B 597      20.964 -26.187  -4.646  1.00 94.17           O  
ATOM   4650  CB  ASP B 597      17.942 -26.336  -4.614  1.00 94.17           C  
ATOM   4651  CG  ASP B 597      16.602 -26.719  -4.009  1.00 94.17           C  
ATOM   4652  OD1 ASP B 597      16.459 -26.676  -2.767  1.00 94.17           O  
ATOM   4653  OD2 ASP B 597      15.683 -27.071  -4.779  1.00 94.17           O1-
ATOM   4654  N   ASP B 598      20.483 -24.002  -4.375  1.00 94.86           N  
ATOM   4655  CA  ASP B 598      21.710 -23.590  -5.050  1.00 94.86           C  
ATOM   4656  C   ASP B 598      22.926 -23.788  -4.147  1.00 94.86           C  
ATOM   4657  O   ASP B 598      22.803 -23.774  -2.921  1.00 94.86           O  
ATOM   4658  CB  ASP B 598      21.615 -22.127  -5.490  1.00 94.86           C  
ATOM   4659  CG  ASP B 598      20.579 -21.902  -6.578  1.00 94.86           C  
ATOM   4660  OD1 ASP B 598      20.111 -22.887  -7.187  1.00 94.86           O  
ATOM   4661  OD2 ASP B 598      20.230 -20.728  -6.828  1.00 94.86           O1-
ATOM   4662  N   SER B 599      24.046 -23.956  -4.756  1.00 92.99           N  
ATOM   4663  CA  SER B 599      25.298 -24.133  -4.029  1.00 92.99           C  
ATOM   4664  C   SER B 599      25.917 -22.789  -3.660  1.00 92.99           C  
ATOM   4665  O   SER B 599      26.847 -22.728  -2.853  1.00 92.99           O  
ATOM   4666  CB  SER B 599      26.289 -24.950  -4.857  1.00 92.99           C  
ATOM   4667  OG  SER B 599      26.363 -24.458  -6.183  1.00 92.99           O  
ATOM   4668  N   SER B 600      25.338 -21.727  -4.136  1.00 93.77           N  
ATOM   4669  CA  SER B 600      25.852 -20.391  -3.853  1.00 93.77           C  
ATOM   4670  C   SER B 600      25.889 -20.119  -2.353  1.00 93.77           C  
ATOM   4671  O   SER B 600      25.010 -20.567  -1.614  1.00 93.77           O  
ATOM   4672  CB  SER B 600      25.000 -19.330  -4.551  1.00 93.77           C  
ATOM   4673  OG  SER B 600      24.344 -18.507  -3.602  1.00 93.77           O  
ATOM   4674  N   ALA B 601      26.967 -19.411  -1.944  1.00 93.10           N  
ATOM   4675  CA  ALA B 601      27.090 -19.036  -0.537  1.00 93.10           C  
ATOM   4676  C   ALA B 601      26.059 -17.976  -0.160  1.00 93.10           C  
ATOM   4677  O   ALA B 601      25.519 -17.993   0.949  1.00 93.10           O  
ATOM   4678  CB  ALA B 601      28.500 -18.531  -0.243  1.00 93.10           C  
ATOM   4679  N   PHE B 602      25.923 -16.999  -1.017  1.00 97.57           N  
ATOM   4680  CA  PHE B 602      24.926 -15.955  -0.803  1.00 97.57           C  
ATOM   4681  C   PHE B 602      23.579 -16.366  -1.385  1.00 97.57           C  
ATOM   4682  O   PHE B 602      23.358 -16.251  -2.592  1.00 97.57           O  
ATOM   4683  CB  PHE B 602      25.387 -14.634  -1.426  1.00 97.57           C  
ATOM   4684  CG  PHE B 602      24.472 -13.475  -1.136  1.00 97.57           C  
ATOM   4685  CD1 PHE B 602      23.788 -12.837  -2.163  1.00 97.57           C  
ATOM   4686  CD2 PHE B 602      24.299 -13.021   0.165  1.00 97.57           C  
ATOM   4687  CE1 PHE B 602      22.940 -11.764  -1.897  1.00 97.57           C  
ATOM   4688  CE2 PHE B 602      23.454 -11.950   0.439  1.00 97.57           C  
ATOM   4689  CZ  PHE B 602      22.776 -11.322  -0.594  1.00 97.57           C  
ATOM   4690  N   LYS B 603      22.598 -16.784  -0.560  1.00 97.79           N  
ATOM   4691  CA  LYS B 603      21.348 -17.346  -1.064  1.00 97.79           C  
ATOM   4692  C   LYS B 603      20.230 -17.206  -0.035  1.00 97.79           C  
ATOM   4693  O   LYS B 603      20.447 -16.682   1.060  1.00 97.79           O  
ATOM   4694  CB  LYS B 603      21.533 -18.818  -1.438  1.00 97.79           C  
ATOM   4695  CG  LYS B 603      21.926 -19.709  -0.271  1.00 97.79           C  
ATOM   4696  CD  LYS B 603      22.140 -21.151  -0.715  1.00 97.79           C  
ATOM   4697  CE  LYS B 603      22.591 -22.032   0.442  1.00 97.79           C  
ATOM   4698  NZ  LYS B 603      22.827 -23.441   0.006  1.00 97.79           N1+
ATOM   4699  N   ILE B 604      19.015 -17.492  -0.479  1.00 98.61           N  
ATOM   4700  CA  ILE B 604      17.886 -17.683   0.425  1.00 98.61           C  
ATOM   4701  C   ILE B 604      17.995 -19.044   1.108  1.00 98.61           C  
ATOM   4702  O   ILE B 604      17.973 -20.082   0.442  1.00 98.61           O  
ATOM   4703  CB  ILE B 604      16.538 -17.564  -0.321  1.00 98.61           C  
ATOM   4704  CG1 ILE B 604      16.424 -16.196  -1.004  1.00 98.61           C  
ATOM   4705  CG2 ILE B 604      15.368 -17.795   0.639  1.00 98.61           C  
ATOM   4706  CD1 ILE B 604      15.248 -16.079  -1.962  1.00 98.61           C  
ATOM   4707  N   ARG B 605      18.054 -19.064   2.393  1.00 98.16           N  
ATOM   4708  CA  ARG B 605      18.340 -20.291   3.130  1.00 98.16           C  
ATOM   4709  C   ARG B 605      17.149 -20.702   3.990  1.00 98.16           C  
ATOM   4710  O   ARG B 605      16.514 -19.857   4.624  1.00 98.16           O  
ATOM   4711  CB  ARG B 605      19.583 -20.116   4.004  1.00 98.16           C  
ATOM   4712  CG  ARG B 605      20.171 -21.425   4.507  1.00 98.16           C  
ATOM   4713  CD  ARG B 605      21.475 -21.205   5.261  1.00 98.16           C  
ATOM   4714  NE  ARG B 605      22.525 -20.694   4.385  1.00 98.16           N  
ATOM   4715  CZ  ARG B 605      23.417 -21.448   3.751  1.00 98.16           C  
ATOM   4716  NH1 ARG B 605      23.405 -22.769   3.884  1.00 98.16           N1+
ATOM   4717  NH2 ARG B 605      24.330 -20.879   2.977  1.00 98.16           N  
ATOM   4718  N   ILE B 606      16.792 -21.982   4.000  1.00 97.83           N  
ATOM   4719  CA  ILE B 606      15.804 -22.564   4.902  1.00 97.83           C  
ATOM   4720  C   ILE B 606      16.500 -23.117   6.142  1.00 97.83           C  
ATOM   4721  O   ILE B 606      17.332 -24.023   6.044  1.00 97.83           O  
ATOM   4722  CB  ILE B 606      14.988 -23.675   4.204  1.00 97.83           C  
ATOM   4723  CG1 ILE B 606      14.232 -23.107   2.999  1.00 97.83           C  
ATOM   4724  CG2 ILE B 606      14.025 -24.339   5.193  1.00 97.83           C  
ATOM   4725  CD1 ILE B 606      13.531 -24.161   2.154  1.00 97.83           C  
ATOM   4726  N   SER B 607      16.152 -22.555   7.250  1.00 96.89           N  
ATOM   4727  CA  SER B 607      16.745 -23.035   8.495  1.00 96.89           C  
ATOM   4728  C   SER B 607      15.804 -23.987   9.225  1.00 96.89           C  
ATOM   4729  O   SER B 607      16.247 -24.819  10.019  1.00 96.89           O  
ATOM   4730  CB  SER B 607      17.103 -21.860   9.407  1.00 96.89           C  
ATOM   4731  OG  SER B 607      16.076 -21.629  10.356  1.00 96.89           O  
ATOM   4732  N   ASN B 608      14.613 -23.809   9.127  1.00 97.04           N  
ATOM   4733  CA  ASN B 608      13.536 -24.684   9.577  1.00 97.04           C  
ATOM   4734  C   ASN B 608      12.607 -25.068   8.429  1.00 97.04           C  
ATOM   4735  O   ASN B 608      11.909 -24.215   7.879  1.00 97.04           O  
ATOM   4736  CB  ASN B 608      12.741 -24.021  10.704  1.00 97.04           C  
ATOM   4737  CG  ASN B 608      11.586 -24.875  11.186  1.00 97.04           C  
ATOM   4738  ND2 ASN B 608      10.933 -24.441  12.257  1.00 97.04           N  
ATOM   4739  OD1 ASN B 608      11.282 -25.919  10.600  1.00 97.04           O  
ATOM   4740  N   TYR B 609      12.555 -26.398   8.122  1.00 95.06           N  
ATOM   4741  CA  TYR B 609      11.979 -26.900   6.880  1.00 95.06           C  
ATOM   4742  C   TYR B 609      10.456 -26.900   6.945  1.00 95.06           C  
ATOM   4743  O   TYR B 609       9.788 -27.308   5.991  1.00 95.06           O  
ATOM   4744  CB  TYR B 609      12.490 -28.312   6.582  1.00 95.06           C  
ATOM   4745  CG  TYR B 609      13.867 -28.343   5.964  1.00 95.06           C  
ATOM   4746  CD1 TYR B 609      14.034 -28.266   4.584  1.00 95.06           C  
ATOM   4747  CD2 TYR B 609      15.003 -28.449   6.759  1.00 95.06           C  
ATOM   4748  CE1 TYR B 609      15.301 -28.295   4.009  1.00 95.06           C  
ATOM   4749  CE2 TYR B 609      16.274 -28.479   6.196  1.00 95.06           C  
ATOM   4750  CZ  TYR B 609      16.414 -28.402   4.823  1.00 95.06           C  
ATOM   4751  OH  TYR B 609      17.670 -28.432   4.261  1.00 95.06           O  
ATOM   4752  N   ALA B 610       9.845 -26.345   7.977  1.00 95.35           N  
ATOM   4753  CA  ALA B 610       8.413 -26.064   7.977  1.00 95.35           C  
ATOM   4754  C   ALA B 610       8.091 -24.854   7.105  1.00 95.35           C  
ATOM   4755  O   ALA B 610       6.922 -24.571   6.832  1.00 95.35           O  
ATOM   4756  CB  ALA B 610       7.914 -25.837   9.402  1.00 95.35           C  
ATOM   4757  N   ALA B 611       9.141 -24.257   6.604  1.00 97.33           N  
ATOM   4758  CA  ALA B 611       9.028 -23.008   5.857  1.00 97.33           C  
ATOM   4759  C   ALA B 611       8.186 -23.195   4.598  1.00 97.33           C  
ATOM   4760  O   ALA B 611       8.101 -24.301   4.060  1.00 97.33           O  
ATOM   4761  CB  ALA B 611      10.414 -22.479   5.492  1.00 97.33           C  
ATOM   4762  N   ILE B 612       7.504 -22.159   4.185  1.00 97.26           N  
ATOM   4763  CA  ILE B 612       6.822 -22.053   2.900  1.00 97.26           C  
ATOM   4764  C   ILE B 612       7.524 -21.014   2.028  1.00 97.26           C  
ATOM   4765  O   ILE B 612       7.733 -19.875   2.454  1.00 97.26           O  
ATOM   4766  CB  ILE B 612       5.333 -21.684   3.080  1.00 97.26           C  
ATOM   4767  CG1 ILE B 612       4.625 -22.730   3.949  1.00 97.26           C  
ATOM   4768  CG2 ILE B 612       4.643 -21.542   1.720  1.00 97.26           C  
ATOM   4769  CD1 ILE B 612       3.258 -22.290   4.457  1.00 97.26           C  
ATOM   4770  N   MET B 613       7.974 -21.431   0.845  1.00 96.75           N  
ATOM   4771  CA  MET B 613       8.710 -20.548  -0.054  1.00 96.75           C  
ATOM   4772  C   MET B 613       7.957 -20.353  -1.365  1.00 96.75           C  
ATOM   4773  O   MET B 613       7.633 -21.325  -2.050  1.00 96.75           O  
ATOM   4774  CB  MET B 613      10.108 -21.105  -0.331  1.00 96.75           C  
ATOM   4775  CG  MET B 613      10.913 -21.394   0.924  1.00 96.75           C  
ATOM   4776  SD  MET B 613      11.491 -19.864   1.757  1.00 96.75           S  
ATOM   4777  CE  MET B 613      13.241 -19.880   1.278  1.00 96.75           C  
ATOM   4778  N   ASN B 614       7.555 -19.187  -1.726  1.00 96.65           N  
ATOM   4779  CA  ASN B 614       7.099 -18.746  -3.040  1.00 96.65           C  
ATOM   4780  C   ASN B 614       8.042 -17.708  -3.642  1.00 96.65           C  
ATOM   4781  O   ASN B 614       7.883 -16.509  -3.405  1.00 96.65           O  
ATOM   4782  CB  ASN B 614       5.677 -18.187  -2.956  1.00 96.65           C  
ATOM   4783  CG  ASN B 614       4.674 -19.214  -2.469  1.00 96.65           C  
ATOM   4784  ND2 ASN B 614       3.896 -18.849  -1.457  1.00 96.65           N  
ATOM   4785  OD1 ASN B 614       4.599 -20.326  -2.997  1.00 96.65           O  
ATOM   4786  N   LEU B 615       9.009 -18.204  -4.398  1.00 96.91           N  
ATOM   4787  CA  LEU B 615      10.109 -17.332  -4.793  1.00 96.91           C  
ATOM   4788  C   LEU B 615      10.077 -17.062  -6.294  1.00 96.91           C  
ATOM   4789  O   LEU B 615       9.924 -17.989  -7.093  1.00 96.91           O  
ATOM   4790  CB  LEU B 615      11.452 -17.954  -4.404  1.00 96.91           C  
ATOM   4791  CG  LEU B 615      11.557 -18.504  -2.980  1.00 96.91           C  
ATOM   4792  CD1 LEU B 615      12.947 -19.086  -2.738  1.00 96.91           C  
ATOM   4793  CD2 LEU B 615      11.243 -17.415  -1.961  1.00 96.91           C  
ATOM   4794  N   THR B 616      10.104 -15.870  -6.760  1.00 96.59           N  
ATOM   4795  CA  THR B 616      10.386 -15.407  -8.115  1.00 96.59           C  
ATOM   4796  C   THR B 616      11.441 -14.304  -8.101  1.00 96.59           C  
ATOM   4797  O   THR B 616      11.231 -13.245  -7.505  1.00 96.59           O  
ATOM   4798  CB  THR B 616       9.109 -14.892  -8.805  1.00 96.59           C  
ATOM   4799  CG2 THR B 616       9.368 -14.578 -10.275  1.00 96.59           C  
ATOM   4800  OG1 THR B 616       8.087 -15.893  -8.716  1.00 96.59           O  
ATOM   4801  N   ASP B 617      12.597 -14.548  -8.700  1.00 95.58           N  
ATOM   4802  CA  ASP B 617      13.650 -13.538  -8.652  1.00 95.58           C  
ATOM   4803  C   ASP B 617      13.561 -12.595  -9.851  1.00 95.58           C  
ATOM   4804  O   ASP B 617      12.599 -12.648 -10.619  1.00 95.58           O  
ATOM   4805  CB  ASP B 617      15.029 -14.200  -8.605  1.00 95.58           C  
ATOM   4806  CG  ASP B 617      15.410 -14.868  -9.913  1.00 95.58           C  
ATOM   4807  OD1 ASP B 617      14.702 -14.677 -10.925  1.00 95.58           O  
ATOM   4808  OD2 ASP B 617      16.427 -15.595  -9.933  1.00 95.58           O1-
ATOM   4809  N   PHE B 618      14.543 -11.731 -10.080  1.00 94.83           N  
ATOM   4810  CA  PHE B 618      14.553 -10.676 -11.086  1.00 94.83           C  
ATOM   4811  C   PHE B 618      14.650 -11.266 -12.488  1.00 94.83           C  
ATOM   4812  O   PHE B 618      14.150 -10.679 -13.450  1.00 94.83           O  
ATOM   4813  CB  PHE B 618      15.717  -9.710 -10.842  1.00 94.83           C  
ATOM   4814  CG  PHE B 618      16.139  -8.945 -12.066  1.00 94.83           C  
ATOM   4815  CD1 PHE B 618      17.287  -9.299 -12.763  1.00 94.83           C  
ATOM   4816  CD2 PHE B 618      15.386  -7.871 -12.522  1.00 94.83           C  
ATOM   4817  CE1 PHE B 618      17.680  -8.592 -13.898  1.00 94.83           C  
ATOM   4818  CE2 PHE B 618      15.772  -7.159 -13.655  1.00 94.83           C  
ATOM   4819  CZ  PHE B 618      16.919  -7.521 -14.341  1.00 94.83           C  
ATOM   4820  N   THR B 619      15.151 -12.380 -12.576  1.00 94.82           N  
ATOM   4821  CA  THR B 619      15.351 -13.015 -13.873  1.00 94.82           C  
ATOM   4822  C   THR B 619      14.145 -13.871 -14.248  1.00 94.82           C  
ATOM   4823  O   THR B 619      14.091 -14.430 -15.346  1.00 94.82           O  
ATOM   4824  CB  THR B 619      16.622 -13.885 -13.879  1.00 94.82           C  
ATOM   4825  CG2 THR B 619      17.826 -13.102 -13.364  1.00 94.82           C  
ATOM   4826  OG1 THR B 619      16.416 -15.028 -13.041  1.00 94.82           O  
ATOM   4827  N   GLY B 620      13.179 -14.026 -13.310  1.00 94.55           N  
ATOM   4828  CA  GLY B 620      11.976 -14.797 -13.582  1.00 94.55           C  
ATOM   4829  C   GLY B 620      12.077 -16.242 -13.133  1.00 94.55           C  
ATOM   4830  O   GLY B 620      11.167 -17.037 -13.371  1.00 94.55           O  
ATOM   4831  N   ARG B 621      13.238 -16.598 -12.542  1.00 95.48           N  
ATOM   4832  CA  ARG B 621      13.336 -17.932 -11.958  1.00 95.48           C  
ATOM   4833  C   ARG B 621      12.315 -18.117 -10.840  1.00 95.48           C  
ATOM   4834  O   ARG B 621      12.104 -17.213 -10.029  1.00 95.48           O  
ATOM   4835  CB  ARG B 621      14.749 -18.183 -11.424  1.00 95.48           C  
ATOM   4836  CG  ARG B 621      15.049 -19.647 -11.141  1.00 95.48           C  
ATOM   4837  CD  ARG B 621      16.467 -19.842 -10.624  1.00 95.48           C  
ATOM   4838  NE  ARG B 621      16.629 -21.135  -9.966  1.00 95.48           N  
ATOM   4839  CZ  ARG B 621      17.698 -21.500  -9.265  1.00 95.48           C  
ATOM   4840  NH1 ARG B 621      18.727 -20.673  -9.114  1.00 95.48           N1+
ATOM   4841  NH2 ARG B 621      17.740 -22.701  -8.707  1.00 95.48           N  
ATOM   4842  N   LYS B 622      11.631 -19.279 -10.885  1.00 95.78           N  
ATOM   4843  CA  LYS B 622      10.582 -19.541  -9.904  1.00 95.78           C  
ATOM   4844  C   LYS B 622      10.902 -20.779  -9.072  1.00 95.78           C  
ATOM   4845  O   LYS B 622      11.514 -21.726  -9.569  1.00 95.78           O  
ATOM   4846  CB  LYS B 622       9.229 -19.711 -10.598  1.00 95.78           C  
ATOM   4847  CG  LYS B 622       8.691 -18.435 -11.227  1.00 95.78           C  
ATOM   4848  CD  LYS B 622       7.307 -18.647 -11.825  1.00 95.78           C  
ATOM   4849  CE  LYS B 622       6.715 -17.343 -12.343  1.00 95.78           C  
ATOM   4850  NZ  LYS B 622       5.248 -17.463 -12.597  1.00 95.78           N1+
ATOM   4851  N   TYR B 623      10.628 -20.718  -7.800  1.00 95.76           N  
ATOM   4852  CA  TYR B 623      10.835 -21.781  -6.822  1.00 95.76           C  
ATOM   4853  C   TYR B 623       9.691 -21.828  -5.817  1.00 95.76           C  
ATOM   4854  O   TYR B 623       9.393 -20.828  -5.159  1.00 95.76           O  
ATOM   4855  CB  TYR B 623      12.166 -21.586  -6.090  1.00 95.76           C  
ATOM   4856  CG  TYR B 623      12.451 -22.649  -5.057  1.00 95.76           C  
ATOM   4857  CD1 TYR B 623      11.926 -22.555  -3.769  1.00 95.76           C  
ATOM   4858  CD2 TYR B 623      13.245 -23.748  -5.364  1.00 95.76           C  
ATOM   4859  CE1 TYR B 623      12.189 -23.531  -2.813  1.00 95.76           C  
ATOM   4860  CE2 TYR B 623      13.514 -24.730  -4.417  1.00 95.76           C  
ATOM   4861  CZ  TYR B 623      12.981 -24.613  -3.146  1.00 95.76           C  
ATOM   4862  OH  TYR B 623      13.244 -25.583  -2.204  1.00 95.76           O  
ATOM   4863  N   THR B 624       8.908 -22.929  -5.769  1.00 94.54           N  
ATOM   4864  CA  THR B 624       7.842 -23.096  -4.788  1.00 94.54           C  
ATOM   4865  C   THR B 624       8.117 -24.298  -3.890  1.00 94.54           C  
ATOM   4866  O   THR B 624       8.519 -25.360  -4.370  1.00 94.54           O  
ATOM   4867  CB  THR B 624       6.474 -23.267  -5.473  1.00 94.54           C  
ATOM   4868  CG2 THR B 624       5.929 -21.927  -5.956  1.00 94.54           C  
ATOM   4869  OG1 THR B 624       6.615 -24.145  -6.597  1.00 94.54           O  
ATOM   4870  N   PHE B 625       8.008 -24.131  -2.561  1.00 95.71           N  
ATOM   4871  CA  PHE B 625       8.248 -25.154  -1.551  1.00 95.71           C  
ATOM   4872  C   PHE B 625       7.281 -25.000  -0.383  1.00 95.71           C  
ATOM   4873  O   PHE B 625       7.051 -23.889   0.097  1.00 95.71           O  
ATOM   4874  CB  PHE B 625       9.693 -25.086  -1.047  1.00 95.71           C  
ATOM   4875  CG  PHE B 625       9.976 -26.003   0.112  1.00 95.71           C  
ATOM   4876  CD1 PHE B 625       9.934 -25.530   1.418  1.00 95.71           C  
ATOM   4877  CD2 PHE B 625      10.286 -27.339  -0.104  1.00 95.71           C  
ATOM   4878  CE1 PHE B 625      10.196 -26.376   2.493  1.00 95.71           C  
ATOM   4879  CE2 PHE B 625      10.548 -28.191   0.964  1.00 95.71           C  
ATOM   4880  CZ  PHE B 625      10.504 -27.708   2.262  1.00 95.71           C  
ATOM   4881  N   ASN B 626       6.568 -26.038   0.010  1.00 95.53           N  
ATOM   4882  CA  ASN B 626       5.723 -26.079   1.199  1.00 95.53           C  
ATOM   4883  C   ASN B 626       6.194 -27.142   2.187  1.00 95.53           C  
ATOM   4884  O   ASN B 626       5.875 -28.322   2.034  1.00 95.53           O  
ATOM   4885  CB  ASN B 626       4.262 -26.325   0.811  1.00 95.53           C  
ATOM   4886  CG  ASN B 626       3.338 -26.370   2.012  1.00 95.53           C  
ATOM   4887  ND2 ASN B 626       2.074 -26.027   1.800  1.00 95.53           N  
ATOM   4888  OD1 ASN B 626       3.758 -26.710   3.121  1.00 95.53           O  
ATOM   4889  N   GLY B 627       6.802 -26.673   3.244  1.00 94.55           N  
ATOM   4890  CA  GLY B 627       7.374 -27.578   4.228  1.00 94.55           C  
ATOM   4891  C   GLY B 627       6.347 -28.131   5.197  1.00 94.55           C  
ATOM   4892  O   GLY B 627       6.657 -29.008   6.006  1.00 94.55           O  
ATOM   4893  N   ARG B 628       5.157 -27.754   5.071  1.00 93.95           N  
ATOM   4894  CA  ARG B 628       4.110 -28.212   5.979  1.00 93.95           C  
ATOM   4895  C   ARG B 628       3.280 -29.322   5.342  1.00 93.95           C  
ATOM   4896  O   ARG B 628       2.286 -29.768   5.918  1.00 93.95           O  
ATOM   4897  CB  ARG B 628       3.205 -27.049   6.388  1.00 93.95           C  
ATOM   4898  CG  ARG B 628       3.938 -25.911   7.080  1.00 93.95           C  
ATOM   4899  CD  ARG B 628       2.993 -24.780   7.463  1.00 93.95           C  
ATOM   4900  NE  ARG B 628       3.719 -23.616   7.963  1.00 93.95           N  
ATOM   4901  CZ  ARG B 628       3.163 -22.443   8.249  1.00 93.95           C  
ATOM   4902  NH1 ARG B 628       1.859 -22.253   8.090  1.00 93.95           N1+
ATOM   4903  NH2 ARG B 628       3.918 -21.450   8.698  1.00 93.95           N  
ATOM   4904  N   GLY B 629       3.652 -29.700   4.142  1.00 88.43           N  
ATOM   4905  CA  GLY B 629       3.091 -30.877   3.497  1.00 88.43           C  
ATOM   4906  C   GLY B 629       1.682 -30.658   2.979  1.00 88.43           C  
ATOM   4907  O   GLY B 629       0.913 -31.611   2.834  1.00 88.43           O  
ATOM   4908  N   GLN B 630       1.347 -29.420   2.691  1.00 88.35           N  
ATOM   4909  CA  GLN B 630      -0.018 -29.136   2.261  1.00 88.35           C  
ATOM   4910  C   GLN B 630      -0.177 -29.349   0.759  1.00 88.35           C  
ATOM   4911  O   GLN B 630       0.813 -29.425   0.028  1.00 88.35           O  
ATOM   4912  CB  GLN B 630      -0.412 -27.705   2.633  1.00 88.35           C  
ATOM   4913  CG  GLN B 630      -0.550 -27.475   4.132  1.00 88.35           C  
ATOM   4914  CD  GLN B 630      -1.718 -28.232   4.737  1.00 88.35           C  
ATOM   4915  NE2 GLN B 630      -1.584 -28.618   6.001  1.00 88.35           N  
ATOM   4916  OE1 GLN B 630      -2.732 -28.469   4.072  1.00 88.35           O  
ATOM   4917  N   LYS B 631      -1.414 -29.395   0.373  1.00 79.29           N  
ATOM   4918  CA  LYS B 631      -1.772 -29.736  -1.001  1.00 79.29           C  
ATOM   4919  C   LYS B 631      -1.949 -28.482  -1.851  1.00 79.29           C  
ATOM   4920  O   LYS B 631      -2.170 -27.392  -1.320  1.00 79.29           O  
ATOM   4921  CB  LYS B 631      -3.052 -30.573  -1.029  1.00 79.29           C  
ATOM   4922  CG  LYS B 631      -3.044 -31.749  -0.064  1.00 79.29           C  
ATOM   4923  CD  LYS B 631      -4.288 -32.615  -0.227  1.00 79.29           C  
ATOM   4924  CE  LYS B 631      -4.309 -33.759   0.778  1.00 79.29           C  
ATOM   4925  NZ  LYS B 631      -5.459 -34.682   0.542  1.00 79.29           N1+
ATOM   4926  N   TRP B 632      -1.724 -28.691  -3.165  1.00 90.79           N  
ATOM   4927  CA  TRP B 632      -2.049 -27.696  -4.182  1.00 90.79           C  
ATOM   4928  C   TRP B 632      -3.092 -28.233  -5.156  1.00 90.79           C  
ATOM   4929  O   TRP B 632      -2.749 -28.886  -6.145  1.00 90.79           O  
ATOM   4930  CB  TRP B 632      -0.789 -27.274  -4.944  1.00 90.79           C  
ATOM   4931  CG  TRP B 632      -1.032 -26.225  -5.987  1.00 90.79           C  
ATOM   4932  CD1 TRP B 632      -2.195 -25.545  -6.218  1.00 90.79           C  
ATOM   4933  CD2 TRP B 632      -0.086 -25.737  -6.945  1.00 90.79           C  
ATOM   4934  CE2 TRP B 632      -0.746 -24.762  -7.725  1.00 90.79           C  
ATOM   4935  CE3 TRP B 632       1.257 -26.031  -7.218  1.00 90.79           C  
ATOM   4936  NE1 TRP B 632      -2.030 -24.665  -7.262  1.00 90.79           N  
ATOM   4937  CZ2 TRP B 632      -0.106 -24.079  -8.762  1.00 90.79           C  
ATOM   4938  CZ3 TRP B 632       1.891 -25.350  -8.250  1.00 90.79           C
[truncated: 1,234,952 more chars]
