# Supplementary material for: Functional domains of Acinetobacter bacteriophage tail fibers
Source: Front Microbiol. 2024 Apr 16;15:1230997. doi: 10.3389/fmicb.2024.1230997 (PMC11058221; doi:10.3389/fmicb.2024.1230997)
Supplement: Supplementary Table 1 — Abbreviations used throughout the article. [file Data_Sheet_1.ZIP › Supplementary Data/Models/MT992243.pdb]

ATOM      1  N   MET B   1      26.443 112.752 176.974  1.00 30.89           N  
ATOM      2  CA  MET B   1      25.024 112.689 176.635  1.00 30.89           C  
ATOM      3  C   MET B   1      24.195 112.268 177.844  1.00 30.89           C  
ATOM      4  O   MET B   1      24.606 111.397 178.611  1.00 30.89           O  
ATOM      5  CB  MET B   1      24.790 111.719 175.476  1.00 30.89           C  
ATOM      6  CG  MET B   1      24.758 112.389 174.112  1.00 30.89           C  
ATOM      7  SD  MET B   1      24.310 111.225 172.767  1.00 30.89           S  
ATOM      8  CE  MET B   1      25.766 111.396 171.698  1.00 30.89           C  
ATOM      9  N   SER B   2      23.382 113.137 178.327  1.00 44.00           N  
ATOM     10  CA  SER B   2      22.633 112.970 179.568  1.00 44.00           C  
ATOM     11  C   SER B   2      21.937 111.614 179.616  1.00 44.00           C  
ATOM     12  O   SER B   2      21.738 110.976 178.581  1.00 44.00           O  
ATOM     13  CB  SER B   2      21.600 114.088 179.725  1.00 44.00           C  
ATOM     14  OG  SER B   2      20.457 113.833 178.927  1.00 44.00           O  
ATOM     15  N   SER B   3      21.891 110.788 180.589  1.00 52.75           N  
ATOM     16  CA  SER B   3      21.183 109.527 180.782  1.00 52.75           C  
ATOM     17  C   SER B   3      19.822 109.546 180.095  1.00 52.75           C  
ATOM     18  O   SER B   3      19.360 108.520 179.590  1.00 52.75           O  
ATOM     19  CB  SER B   3      21.006 109.234 182.273  1.00 52.75           C  
ATOM     20  OG  SER B   3      20.252 110.257 182.900  1.00 52.75           O  
ATOM     21  N   SER B   4      19.126 110.685 180.030  1.00 56.47           N  
ATOM     22  CA  SER B   4      17.802 110.820 179.432  1.00 56.47           C  
ATOM     23  C   SER B   4      17.873 110.746 177.910  1.00 56.47           C  
ATOM     24  O   SER B   4      16.994 110.167 177.270  1.00 56.47           O  
ATOM     25  CB  SER B   4      17.153 112.137 179.857  1.00 56.47           C  
ATOM     26  OG  SER B   4      17.931 113.242 179.430  1.00 56.47           O  
ATOM     27  N   GLN B   5      18.914 111.351 177.074  1.00 60.20           N  
ATOM     28  CA  GLN B   5      19.088 111.297 175.626  1.00 60.20           C  
ATOM     29  C   GLN B   5      19.436 109.884 175.167  1.00 60.20           C  
ATOM     30  O   GLN B   5      19.004 109.450 174.097  1.00 60.20           O  
ATOM     31  CB  GLN B   5      20.174 112.277 175.179  1.00 60.20           C  
ATOM     32  CG  GLN B   5      19.630 113.586 174.624  1.00 60.20           C  
ATOM     33  CD  GLN B   5      20.723 114.598 174.330  1.00 60.20           C  
ATOM     34  NE2 GLN B   5      20.428 115.550 173.452  1.00 60.20           N  
ATOM     35  OE1 GLN B   5      21.822 114.524 174.888  1.00 60.20           O  
ATOM     36  N   LEU B   6      20.258 108.991 175.821  1.00 58.75           N  
ATOM     37  CA  LEU B   6      20.567 107.593 175.539  1.00 58.75           C  
ATOM     38  C   LEU B   6      19.308 106.734 175.606  1.00 58.75           C  
ATOM     39  O   LEU B   6      19.128 105.825 174.793  1.00 58.75           O  
ATOM     40  CB  LEU B   6      21.612 107.065 176.525  1.00 58.75           C  
ATOM     41  CG  LEU B   6      22.733 106.210 175.932  1.00 58.75           C  
ATOM     42  CD1 LEU B   6      23.972 107.062 175.679  1.00 58.75           C  
ATOM     43  CD2 LEU B   6      23.060 105.042 176.856  1.00 58.75           C  
ATOM     44  N   ALA B   7      18.333 107.021 176.520  1.00 61.22           N  
ATOM     45  CA  ALA B   7      17.064 106.307 176.635  1.00 61.22           C  
ATOM     46  C   ALA B   7      16.196 106.530 175.400  1.00 61.22           C  
ATOM     47  O   ALA B   7      15.573 105.593 174.895  1.00 61.22           O  
ATOM     48  CB  ALA B   7      16.317 106.748 177.892  1.00 61.22           C  
ATOM     49  N   GLU B   8      16.145 107.831 174.788  1.00 67.03           N  
ATOM     50  CA  GLU B   8      15.340 108.142 173.611  1.00 67.03           C  
ATOM     51  C   GLU B   8      15.896 107.458 172.365  1.00 67.03           C  
ATOM     52  O   GLU B   8      15.136 106.964 171.530  1.00 67.03           O  
ATOM     53  CB  GLU B   8      15.268 109.655 173.393  1.00 67.03           C  
ATOM     54  CG  GLU B   8      14.065 110.315 174.051  1.00 67.03           C  
ATOM     55  CD  GLU B   8      12.780 110.150 173.256  1.00 67.03           C  
ATOM     56  OE1 GLU B   8      11.685 110.153 173.864  1.00 67.03           O  
ATOM     57  OE2 GLU B   8      12.868 110.014 172.015  1.00 67.03           O1-
ATOM     58  N   GLU B   9      17.282 107.342 172.105  1.00 67.57           N  
ATOM     59  CA  GLU B   9      17.900 106.616 171.000  1.00 67.57           C  
ATOM     60  C   GLU B   9      17.637 105.117 171.109  1.00 67.57           C  
ATOM     61  O   GLU B   9      17.421 104.445 170.098  1.00 67.57           O  
ATOM     62  CB  GLU B   9      19.407 106.884 170.956  1.00 67.57           C  
ATOM     63  CG  GLU B   9      19.797 108.062 170.075  1.00 67.57           C  
ATOM     64  CD  GLU B   9      21.295 108.318 170.044  1.00 67.57           C  
ATOM     65  OE1 GLU B   9      21.735 109.261 169.349  1.00 67.57           O  
ATOM     66  OE2 GLU B   9      22.034 107.569 170.721  1.00 67.57           O1-
ATOM     67  N   PHE B  10      17.522 104.693 172.279  1.00 64.71           N  
ATOM     68  CA  PHE B  10      17.210 103.292 172.535  1.00 64.71           C  
ATOM     69  C   PHE B  10      15.776 102.974 172.128  1.00 64.71           C  
ATOM     70  O   PHE B  10      15.516 101.943 171.505  1.00 64.71           O  
ATOM     71  CB  PHE B  10      17.424 102.953 174.013  1.00 64.71           C  
ATOM     72  CG  PHE B  10      17.377 101.479 174.311  1.00 64.71           C  
ATOM     73  CD1 PHE B  10      16.243 100.904 174.871  1.00 64.71           C  
ATOM     74  CD2 PHE B  10      18.469 100.667 174.031  1.00 64.71           C  
ATOM     75  CE1 PHE B  10      16.197  99.540 175.147  1.00 64.71           C  
ATOM     76  CE2 PHE B  10      18.430  99.303 174.304  1.00 64.71           C  
ATOM     77  CZ  PHE B  10      17.293  98.741 174.864  1.00 64.71           C  
ATOM     78  N   LYS B  11      14.867 103.935 172.383  1.00 70.62           N  
ATOM     79  CA  LYS B  11      13.466 103.720 172.031  1.00 70.62           C  
ATOM     80  C   LYS B  11      13.275 103.709 170.517  1.00 70.62           C  
ATOM     81  O   LYS B  11      12.536 102.879 169.985  1.00 70.62           O  
ATOM     82  CB  LYS B  11      12.582 104.796 172.664  1.00 70.62           C  
ATOM     83  CG  LYS B  11      11.354 104.247 173.376  1.00 70.62           C  
ATOM     84  CD  LYS B  11      10.519 105.364 173.989  1.00 70.62           C  
ATOM     85  CE  LYS B  11       9.288 104.817 174.699  1.00 70.62           C  
ATOM     86  NZ  LYS B  11       8.449 105.910 175.275  1.00 70.62           N1+
ATOM     87  N   ALA B  12      14.013 104.564 169.792  1.00 72.50           N  
ATOM     88  CA  ALA B  12      13.901 104.612 168.337  1.00 72.50           C  
ATOM     89  C   ALA B  12      14.475 103.350 167.700  1.00 72.50           C  
ATOM     90  O   ALA B  12      13.904 102.812 166.749  1.00 72.50           O  
ATOM     91  CB  ALA B  12      14.607 105.850 167.789  1.00 72.50           C  
ATOM     92  N   LEU B  13      15.549 102.831 168.192  1.00 70.66           N  
ATOM     93  CA  LEU B  13      16.166 101.599 167.714  1.00 70.66           C  
ATOM     94  C   LEU B  13      15.271 100.397 167.997  1.00 70.66           C  
ATOM     95  O   LEU B  13      15.157  99.493 167.165  1.00 70.66           O  
ATOM     96  CB  LEU B  13      17.535 101.396 168.369  1.00 70.66           C  
ATOM     97  CG  LEU B  13      18.499 100.452 167.649  1.00 70.66           C  
ATOM     98  CD1 LEU B  13      19.412 101.239 166.715  1.00 70.66           C  
ATOM     99  CD2 LEU B  13      19.317  99.651 168.656  1.00 70.66           C  
ATOM    100  N   LEU B  14      14.569 100.476 169.135  1.00 70.10           N  
ATOM    101  CA  LEU B  14      13.665  99.391 169.502  1.00 70.10           C  
ATOM    102  C   LEU B  14      12.471  99.335 168.556  1.00 70.10           C  
ATOM    103  O   LEU B  14      12.055  98.252 168.138  1.00 70.10           O  
ATOM    104  CB  LEU B  14      13.181  99.562 170.944  1.00 70.10           C  
ATOM    105  CG  LEU B  14      12.682  98.298 171.646  1.00 70.10           C  
ATOM    106  CD1 LEU B  14      13.852  97.535 172.258  1.00 70.10           C  
ATOM    107  CD2 LEU B  14      11.650  98.650 172.713  1.00 70.10           C  
ATOM    108  N   ILE B  15      12.056 100.477 168.076  1.00 75.95           N  
ATOM    109  CA  ILE B  15      10.920 100.550 167.164  1.00 75.95           C  
ATOM    110  C   ILE B  15      11.331 100.036 165.786  1.00 75.95           C  
ATOM    111  O   ILE B  15      10.603  99.258 165.164  1.00 75.95           O  
ATOM    112  CB  ILE B  15      10.372 101.990 167.057  1.00 75.95           C  
ATOM    113  CG1 ILE B  15       9.719 102.412 168.378  1.00 75.95           C  
ATOM    114  CG2 ILE B  15       9.380 102.106 165.895  1.00 75.95           C  
ATOM    115  CD1 ILE B  15       9.366 103.892 168.449  1.00 75.95           C  
ATOM    116  N   ALA B  16      12.559 100.398 165.370  1.00 73.90           N  
ATOM    117  CA  ALA B  16      13.044  99.954 164.066  1.00 73.90           C  
ATOM    118  C   ALA B  16      13.270  98.445 164.049  1.00 73.90           C  
ATOM    119  O   ALA B  16      12.885  97.764 163.095  1.00 73.90           O  
ATOM    120  CB  ALA B  16      14.333 100.686 163.701  1.00 73.90           C  
ATOM    121  N   LEU B  17      13.740  97.941 165.122  1.00 72.78           N  
ATOM    122  CA  LEU B  17      14.028  96.514 165.224  1.00 72.78           C  
ATOM    123  C   LEU B  17      12.739  95.704 165.314  1.00 72.78           C  
ATOM    124  O   LEU B  17      12.632  94.632 164.714  1.00 72.78           O  
ATOM    125  CB  LEU B  17      14.908  96.231 166.444  1.00 72.78           C  
ATOM    126  CG  LEU B  17      16.385  95.948 166.163  1.00 72.78           C  
ATOM    127  CD1 LEU B  17      17.265  96.655 167.189  1.00 72.78           C  
ATOM    128  CD2 LEU B  17      16.651  94.446 166.167  1.00 72.78           C  
ATOM    129  N   ASN B  18      11.727  96.279 166.000  1.00 73.50           N  
ATOM    130  CA  ASN B  18      10.427  95.618 166.051  1.00 73.50           C  
ATOM    131  C   ASN B  18       9.747  95.613 164.685  1.00 73.50           C  
ATOM    132  O   ASN B  18       9.136  94.617 164.295  1.00 73.50           O  
ATOM    133  CB  ASN B  18       9.525  96.286 167.091  1.00 73.50           C  
ATOM    134  CG  ASN B  18       9.640  95.646 168.461  1.00 73.50           C  
ATOM    135  ND2 ASN B  18       9.186  96.356 169.487  1.00 73.50           N  
ATOM    136  OD1 ASN B  18      10.133  94.524 168.595  1.00 73.50           O  
ATOM    137  N   THR B  19      10.062  96.623 163.894  1.00 78.73           N  
ATOM    138  CA  THR B  19       9.441  96.694 162.577  1.00 78.73           C  
ATOM    139  C   THR B  19      10.099  95.710 161.614  1.00 78.73           C  
ATOM    140  O   THR B  19       9.413  95.030 160.848  1.00 78.73           O  
ATOM    141  CB  THR B  19       9.524  98.118 161.996  1.00 78.73           C  
ATOM    142  CG2 THR B  19       8.753  98.223 160.684  1.00 78.73           C  
ATOM    143  OG1 THR B  19       8.972  99.045 162.938  1.00 78.73           O  
ATOM    144  N   ILE B  20      11.335  95.671 161.686  1.00 74.88           N  
ATOM    145  CA  ILE B  20      12.056  94.782 160.782  1.00 74.88           C  
ATOM    146  C   ILE B  20      11.716  93.329 161.107  1.00 74.88           C  
ATOM    147  O   ILE B  20      11.507  92.516 160.204  1.00 74.88           O  
ATOM    148  CB  ILE B  20      13.582  95.008 160.865  1.00 74.88           C  
ATOM    149  CG1 ILE B  20      13.993  96.201 159.996  1.00 74.88           C  
ATOM    150  CG2 ILE B  20      14.338  93.742 160.451  1.00 74.88           C  
ATOM    151  CD1 ILE B  20      15.431  96.656 160.209  1.00 74.88           C  
ATOM    152  N   MET B  21      11.591  93.014 162.514  1.00 72.27           N  
ATOM    153  CA  MET B  21      11.436  91.626 162.939  1.00 72.27           C  
ATOM    154  C   MET B  21       9.976  91.192 162.858  1.00 72.27           C  
ATOM    155  O   MET B  21       9.681  90.062 162.463  1.00 72.27           O  
ATOM    156  CB  MET B  21      11.959  91.437 164.363  1.00 72.27           C  
ATOM    157  CG  MET B  21      13.473  91.515 164.476  1.00 72.27           C  
ATOM    158  SD  MET B  21      14.108  90.707 165.997  1.00 72.27           S  
ATOM    159  CE  MET B  21      13.415  91.812 167.258  1.00 72.27           C  
ATOM    160  N   LEU B  22       9.006  92.269 163.148  1.00 72.92           N  
ATOM    161  CA  LEU B  22       7.608  91.881 163.302  1.00 72.92           C  
ATOM    162  C   LEU B  22       6.777  92.362 162.117  1.00 72.92           C  
ATOM    163  O   LEU B  22       5.597  92.025 162.004  1.00 72.92           O  
ATOM    164  CB  LEU B  22       7.035  92.446 164.605  1.00 72.92           C  
ATOM    165  CG  LEU B  22       7.710  91.985 165.898  1.00 72.92           C  
ATOM    166  CD1 LEU B  22       7.210  92.809 167.079  1.00 72.92           C  
ATOM    167  CD2 LEU B  22       7.459  90.499 166.132  1.00 72.92           C  
ATOM    168  N   GLY B  23       7.519  93.211 161.190  1.00 74.89           N  
ATOM    169  CA  GLY B  23       6.760  93.735 160.065  1.00 74.89           C  
ATOM    170  C   GLY B  23       6.283  92.656 159.113  1.00 74.89           C  
ATOM    171  O   GLY B  23       6.865  91.571 159.053  1.00 74.89           O  
ATOM    172  N   ASP B  24       5.162  92.814 158.397  1.00 77.80           N  
ATOM    173  CA  ASP B  24       4.530  91.870 157.480  1.00 77.80           C  
ATOM    174  C   ASP B  24       5.143  91.966 156.084  1.00 77.80           C  
ATOM    175  O   ASP B  24       6.175  92.615 155.897  1.00 77.80           O  
ATOM    176  CB  ASP B  24       3.022  92.117 157.410  1.00 77.80           C  
ATOM    177  CG  ASP B  24       2.669  93.463 156.802  1.00 77.80           C  
ATOM    178  OD1 ASP B  24       3.447  93.980 155.972  1.00 77.80           O  
ATOM    179  OD2 ASP B  24       1.604  94.012 157.157  1.00 77.80           O1-
ATOM    180  N   GLU B  25       4.673  91.316 155.202  1.00 75.58           N  
ATOM    181  CA  GLU B  25       5.199  91.103 153.857  1.00 75.58           C  
ATOM    182  C   GLU B  25       5.062  92.362 153.006  1.00 75.58           C  
ATOM    183  O   GLU B  25       5.581  92.421 151.889  1.00 75.58           O  
ATOM    184  CB  GLU B  25       4.485  89.930 153.180  1.00 75.58           C  
ATOM    185  CG  GLU B  25       4.743  88.586 153.846  1.00 75.58           C  
ATOM    186  CD  GLU B  25       3.924  87.453 153.248  1.00 75.58           C  
ATOM    187  OE1 GLU B  25       4.092  86.290 153.679  1.00 75.58           O  
ATOM    188  OE2 GLU B  25       3.109  87.731 152.340  1.00 75.58           O1-
ATOM    189  N   THR B  26       4.436  93.484 153.484  1.00 80.03           N  
ATOM    190  CA  THR B  26       4.189  94.697 152.711  1.00 80.03           C  
ATOM    191  C   THR B  26       4.883  95.896 153.351  1.00 80.03           C  
ATOM    192  O   THR B  26       4.870  96.996 152.795  1.00 80.03           O  
ATOM    193  CB  THR B  26       2.681  94.980 152.584  1.00 80.03           C  
ATOM    194  CG2 THR B  26       1.938  93.767 152.035  1.00 80.03           C  
ATOM    195  OG1 THR B  26       2.151  95.308 153.875  1.00 80.03           O  
ATOM    196  N   GLN B  27       5.481  95.568 154.472  1.00 76.83           N  
ATOM    197  CA  GLN B  27       5.945  96.697 155.271  1.00 76.83           C  
ATOM    198  C   GLN B  27       7.437  96.940 155.066  1.00 76.83           C  
ATOM    199  O   GLN B  27       8.187  96.009 154.763  1.00 76.83           O  
ATOM    200  CB  GLN B  27       5.651  96.462 156.754  1.00 76.83           C  
ATOM    201  CG  GLN B  27       4.212  96.763 157.150  1.00 76.83           C  
ATOM    202  CD  GLN B  27       3.942  96.505 158.621  1.00 76.83           C  
ATOM    203  NE2 GLN B  27       2.821  97.018 159.117  1.00 76.83           N  
ATOM    204  OE1 GLN B  27       4.734  95.850 159.306  1.00 76.83           O  
ATOM    205  N   ASP B  28       7.787  98.109 155.120  1.00 80.37           N  
ATOM    206  CA  ASP B  28       9.167  98.585 155.126  1.00 80.37           C  
ATOM    207  C   ASP B  28       9.542  99.167 156.487  1.00 80.37           C  
ATOM    208  O   ASP B  28       8.669  99.591 157.248  1.00 80.37           O  
ATOM    209  CB  ASP B  28       9.379  99.631 154.030  1.00 80.37           C  
ATOM    210  CG  ASP B  28       9.286  99.050 152.630  1.00 80.37           C  
ATOM    211  OD1 ASP B  28       9.707  97.892 152.421  1.00 80.37           O  
ATOM    212  OD2 ASP B  28       8.789  99.758 151.727  1.00 80.37           O1-
ATOM    213  N   MET B  29      10.608  98.998 157.006  1.00 75.30           N  
ATOM    214  CA  MET B  29      11.171  99.602 158.209  1.00 75.30           C  
ATOM    215  C   MET B  29      11.958 100.863 157.868  1.00 75.30           C  
ATOM    216  O   MET B  29      12.642 100.914 156.844  1.00 75.30           O  
ATOM    217  CB  MET B  29      12.071  98.606 158.942  1.00 75.30           C  
ATOM    218  CG  MET B  29      12.807  99.203 160.130  1.00 75.30           C  
ATOM    219  SD  MET B  29      14.538  99.661 159.727  1.00 75.30           S  
ATOM    220  CE  MET B  29      15.239  98.018 159.413  1.00 75.30           C  
ATOM    221  N   GLU B  30      11.705 101.993 158.478  1.00 76.93           N  
ATOM    222  CA  GLU B  30      12.464 103.233 158.344  1.00 76.93           C  
ATOM    223  C   GLU B  30      13.277 103.521 159.603  1.00 76.93           C  
ATOM    224  O   GLU B  30      12.731 103.550 160.708  1.00 76.93           O  
ATOM    225  CB  GLU B  30      11.528 104.407 158.043  1.00 76.93           C  
ATOM    226  CG  GLU B  30      12.253 105.707 157.730  1.00 76.93           C  
ATOM    227  CD  GLU B  30      11.315 106.836 157.332  1.00 76.93           C  
ATOM    228  OE1 GLU B  30      11.789 107.979 157.137  1.00 76.93           O  
ATOM    229  OE2 GLU B  30      10.097 106.577 157.217  1.00 76.93           O1-
ATOM    230  N   TYR B  31      14.428 103.436 159.570  1.00 73.82           N  
ATOM    231  CA  TYR B  31      15.343 103.787 160.650  1.00 73.82           C  
ATOM    232  C   TYR B  31      16.406 104.766 160.168  1.00 73.82           C  
ATOM    233  O   TYR B  31      17.135 104.481 159.214  1.00 73.82           O  
ATOM    234  CB  TYR B  31      16.010 102.531 161.220  1.00 73.82           C  
ATOM    235  CG  TYR B  31      16.957 102.811 162.361  1.00 73.82           C  
ATOM    236  CD1 TYR B  31      18.333 102.663 162.202  1.00 73.82           C  
ATOM    237  CD2 TYR B  31      16.478 103.224 163.600  1.00 73.82           C  
ATOM    238  CE1 TYR B  31      19.210 102.918 163.252  1.00 73.82           C  
ATOM    239  CE2 TYR B  31      17.346 103.482 164.656  1.00 73.82           C  
ATOM    240  CZ  TYR B  31      18.707 103.327 164.473  1.00 73.82           C  
ATOM    241  OH  TYR B  31      19.570 103.581 165.515  1.00 73.82           O  
ATOM    242  N   ASN B  32      16.465 105.956 160.728  1.00 71.43           N  
ATOM    243  CA  ASN B  32      17.390 107.035 160.397  1.00 71.43           C  
ATOM    244  C   ASN B  32      17.341 107.379 158.912  1.00 71.43           C  
ATOM    245  O   ASN B  32      18.382 107.529 158.270  1.00 71.43           O  
ATOM    246  CB  ASN B  32      18.816 106.665 160.810  1.00 71.43           C  
ATOM    247  CG  ASN B  32      19.197 107.230 162.164  1.00 71.43           C  
ATOM    248  ND2 ASN B  32      20.302 106.747 162.719  1.00 71.43           N  
ATOM    249  OD1 ASN B  32      18.504 108.094 162.708  1.00 71.43           O  
ATOM    250  N   GLY B  33      16.128 107.231 158.032  1.00 75.65           N  
ATOM    251  CA  GLY B  33      15.927 107.654 156.655  1.00 75.65           C  
ATOM    252  C   GLY B  33      16.126 106.534 155.651  1.00 75.65           C  
ATOM    253  O   GLY B  33      16.003 106.747 154.443  1.00 75.65           O  
ATOM    254  N   VAL B  34      16.694 105.319 156.054  1.00 76.63           N  
ATOM    255  CA  VAL B  34      16.903 104.210 155.128  1.00 76.63           C  
ATOM    256  C   VAL B  34      15.727 103.240 155.211  1.00 76.63           C  
ATOM    257  O   VAL B  34      15.339 102.816 156.303  1.00 76.63           O  
ATOM    258  CB  VAL B  34      18.227 103.470 155.419  1.00 76.63           C  
ATOM    259  CG1 VAL B  34      18.409 102.292 154.463  1.00 76.63           C  
ATOM    260  CG2 VAL B  34      19.409 104.431 155.318  1.00 76.63           C  
ATOM    261  N   ILE B  35      15.047 103.001 154.082  1.00 77.43           N  
ATOM    262  CA  ILE B  35      13.892 102.115 153.992  1.00 77.43           C  
ATOM    263  C   ILE B  35      14.342 100.725 153.546  1.00 77.43           C  
ATOM    264  O   ILE B  35      15.026 100.584 152.530  1.00 77.43           O  
ATOM    265  CB  ILE B  35      12.827 102.671 153.020  1.00 77.43           C  
ATOM    266  CG1 ILE B  35      12.346 104.049 153.487  1.00 77.43           C  
ATOM    267  CG2 ILE B  35      11.654 101.696 152.889  1.00 77.43           C  
ATOM    268  CD1 ILE B  35      11.380 104.727 152.525  1.00 77.43           C  
ATOM    269  N   LYS B  36      14.251  99.825 154.386  1.00 75.97           N  
ATOM    270  CA  LYS B  36      14.521  98.430 154.050  1.00 75.97           C  
ATOM    271  C   LYS B  36      13.277  97.567 154.240  1.00 75.97           C  
ATOM    272  O   LYS B  36      12.458  97.836 155.121  1.00 75.97           O  
ATOM    273  CB  LYS B  36      15.671  97.886 154.899  1.00 75.97           C  
ATOM    274  CG  LYS B  36      16.994  98.606 154.684  1.00 75.97           C  
ATOM    275  CD  LYS B  36      17.624  98.233 153.349  1.00 75.97           C  
ATOM    276  CE  LYS B  36      19.005  98.854 153.188  1.00 75.97           C  
ATOM    277  NZ  LYS B  36      19.576  98.591 151.833  1.00 75.97           N1+
ATOM    278  N   PRO B  37      13.098  96.740 153.372  1.00 76.42           N  
ATOM    279  CA  PRO B  37      11.928  95.886 153.591  1.00 76.42           C  
ATOM    280  C   PRO B  37      12.015  95.086 154.889  1.00 76.42           C  
ATOM    281  O   PRO B  37      13.114  94.798 155.369  1.00 76.42           O  
ATOM    282  CB  PRO B  37      11.939  94.955 152.375  1.00 76.42           C  
ATOM    283  CG  PRO B  37      13.369  94.910 151.942  1.00 76.42           C  
ATOM    284  CD  PRO B  37      14.033  96.191 152.355  1.00 76.42           C  
ATOM    285  N   THR B  38      10.840  94.864 155.485  1.00 74.19           N  
ATOM    286  CA  THR B  38      10.766  93.981 156.643  1.00 74.19           C  
ATOM    287  C   THR B  38      11.224  92.571 156.279  1.00 74.19           C  
ATOM    288  O   THR B  38      11.346  92.238 155.098  1.00 74.19           O  
ATOM    289  CB  THR B  38       9.338  93.927 157.216  1.00 74.19           C  
ATOM    290  CG2 THR B  38       8.840  95.321 157.582  1.00 74.19           C  
ATOM    291  OG1 THR B  38       8.458  93.360 156.237  1.00 74.19           O  
ATOM    292  N   TRP B  39      11.620  91.783 157.115  1.00 73.60           N  
ATOM    293  CA  TRP B  39      12.017  90.393 156.912  1.00 73.60           C  
ATOM    294  C   TRP B  39      10.948  89.629 156.138  1.00 73.60           C  
ATOM    295  O   TRP B  39      11.255  88.921 155.176  1.00 73.60           O  
ATOM    296  CB  TRP B  39      12.281  89.707 158.255  1.00 73.60           C  
ATOM    297  CG  TRP B  39      13.122  88.470 158.152  1.00 73.60           C  
ATOM    298  CD1 TRP B  39      12.731  87.244 157.689  1.00 73.60           C  
ATOM    299  CD2 TRP B  39      14.497  88.338 158.526  1.00 73.60           C  
ATOM    300  CE2 TRP B  39      14.876  87.004 158.261  1.00 73.60           C  
ATOM    301  CE3 TRP B  39      15.446  89.221 159.058  1.00 73.60           C  
ATOM    302  NE1 TRP B  39      13.781  86.358 157.752  1.00 73.60           N  
ATOM    303  CZ2 TRP B  39      16.166  86.530 158.512  1.00 73.60           C  
ATOM    304  CZ3 TRP B  39      16.730  88.747 159.307  1.00 73.60           C  
ATOM    305  CH2 TRP B  39      17.075  87.414 159.033  1.00 73.60           C  
ATOM    306  N   SER B  40       9.719  89.830 156.355  1.00 75.69           N  
ATOM    307  CA  SER B  40       8.605  89.148 155.705  1.00 75.69           C  
ATOM    308  C   SER B  40       8.431  89.620 154.265  1.00 75.69           C  
ATOM    309  O   SER B  40       8.152  88.817 153.372  1.00 75.69           O  
ATOM    310  CB  SER B  40       7.309  89.375 156.484  1.00 75.69           C  
ATOM    311  OG  SER B  40       7.407  88.835 157.791  1.00 75.69           O  
ATOM    312  N   LYS B  41       8.607  90.822 153.961  1.00 77.34           N  
ATOM    313  CA  LYS B  41       8.505  91.361 152.608  1.00 77.34           C  
ATOM    314  C   LYS B  41       9.640  90.849 151.726  1.00 77.34           C  
ATOM    315  O   LYS B  41       9.416  90.472 150.573  1.00 77.34           O  
ATOM    316  CB  LYS B  41       8.512  92.890 152.636  1.00 77.34           C  
ATOM    317  CG  LYS B  41       8.280  93.535 151.278  1.00 77.34           C  
ATOM    318  CD  LYS B  41       8.113  95.045 151.397  1.00 77.34           C  
ATOM    319  CE  LYS B  41       7.817  95.684 150.047  1.00 77.34           C  
ATOM    320  NZ  LYS B  41       7.503  97.138 150.180  1.00 77.34           N1+
ATOM    321  N   TRP B  42      10.745  90.849 152.298  1.00 74.18           N  
ATOM    322  CA  TRP B  42      11.897  90.355 151.551  1.00 74.18           C  
ATOM    323  C   TRP B  42      11.759  88.864 151.260  1.00 74.18           C  
ATOM    324  O   TRP B  42      12.029  88.415 150.144  1.00 74.18           O  
ATOM    325  CB  TRP B  42      13.193  90.619 152.323  1.00 74.18           C  
ATOM    326  CG  TRP B  42      14.421  90.079 151.654  1.00 74.18           C  
ATOM    327  CD1 TRP B  42      14.992  90.527 150.495  1.00 74.18           C  
ATOM    328  CD2 TRP B  42      15.228  88.986 152.103  1.00 74.18           C  
ATOM    329  CE2 TRP B  42      16.273  88.826 151.167  1.00 74.18           C  
ATOM    330  CE3 TRP B  42      15.168  88.126 153.207  1.00 74.18           C  
ATOM    331  NE1 TRP B  42      16.107  89.777 150.197  1.00 74.18           N  
ATOM    332  CZ2 TRP B  42      17.252  87.839 151.302  1.00 74.18           C  
ATOM    333  CZ3 TRP B  42      16.144  87.144 153.340  1.00 74.18           C  
ATOM    334  CH2 TRP B  42      17.171  87.010 152.392  1.00 74.18           C  
ATOM    335  N   LEU B  43      11.339  88.099 152.274  1.00 72.68           N  
ATOM    336  CA  LEU B  43      11.108  86.673 152.073  1.00 72.68           C  
ATOM    337  C   LEU B  43      10.060  86.439 150.991  1.00 72.68           C  
ATOM    338  O   LEU B  43      10.216  85.549 150.152  1.00 72.68           O  
ATOM    339  CB  LEU B  43      10.665  86.012 153.381  1.00 72.68           C  
ATOM    340  CG  LEU B  43      11.781  85.554 154.321  1.00 72.68           C  
ATOM    341  CD1 LEU B  43      11.293  85.563 155.766  1.00 72.68           C  
ATOM    342  CD2 LEU B  43      12.276  84.167 153.928  1.00 72.68           C  
ATOM    343  N   TYR B  44       9.057  87.221 150.902  1.00 76.78           N  
ATOM    344  CA  TYR B  44       7.976  87.106 149.930  1.00 76.78           C  
ATOM    345  C   TYR B  44       8.464  87.451 148.528  1.00 76.78           C  
ATOM    346  O   TYR B  44       8.209  86.711 147.575  1.00 76.78           O  
ATOM    347  CB  TYR B  44       6.807  88.017 150.314  1.00 76.78           C  
ATOM    348  CG  TYR B  44       5.691  88.036 149.297  1.00 76.78           C  
ATOM    349  CD1 TYR B  44       5.531  89.114 148.430  1.00 76.78           C  
ATOM    350  CD2 TYR B  44       4.795  86.976 149.202  1.00 76.78           C  
ATOM    351  CE1 TYR B  44       4.504  89.136 147.492  1.00 76.78           C  
ATOM    352  CE2 TYR B  44       3.764  86.988 148.269  1.00 76.78           C  
ATOM    353  CZ  TYR B  44       3.627  88.071 147.419  1.00 76.78           C  
ATOM    354  OH  TYR B  44       2.608  88.087 146.493  1.00 76.78           O  
ATOM    355  N   GLN B  45       9.214  88.511 148.356  1.00 75.79           N  
ATOM    356  CA  GLN B  45       9.699  88.940 147.048  1.00 75.79           C  
ATOM    357  C   GLN B  45      10.684  87.930 146.467  1.00 75.79           C  
ATOM    358  O   GLN B  45      10.633  87.621 145.275  1.00 75.79           O  
ATOM    359  CB  GLN B  45      10.355  90.318 147.144  1.00 75.79           C  
ATOM    360  CG  GLN B  45       9.364  91.462 147.313  1.00 75.79           C  
ATOM    361  CD  GLN B  45      10.038  92.820 147.370  1.00 75.79           C  
ATOM    362  NE2 GLN B  45       9.262  93.877 147.155  1.00 75.79           N  
ATOM    363  OE1 GLN B  45      11.246  92.918 147.607  1.00 75.79           O  
ATOM    364  N   ASN B  46      11.588  87.414 147.345  1.00 74.48           N  
ATOM    365  CA  ASN B  46      12.519  86.382 146.904  1.00 74.48           C  
ATOM    366  C   ASN B  46      11.789  85.105 146.497  1.00 74.48           C  
ATOM    367  O   ASN B  46      12.136  84.480 145.493  1.00 74.48           O  
ATOM    368  CB  ASN B  46      13.545  86.080 147.999  1.00 74.48           C  
ATOM    369  CG  ASN B  46      14.698  87.064 148.005  1.00 74.48           C  
ATOM    370  ND2 ASN B  46      15.437  87.104 149.108  1.00 74.48           N  
ATOM    371  OD1 ASN B  46      14.922  87.783 147.028  1.00 74.48           O  
ATOM    372  N   ARG B  47      10.705  84.719 147.126  1.00 76.93           N  
ATOM    373  CA  ARG B  47       9.910  83.536 146.809  1.00 76.93           C  
ATOM    374  C   ARG B  47       9.216  83.689 145.460  1.00 76.93           C  
ATOM    375  O   ARG B  47       9.201  82.756 144.654  1.00 76.93           O  
ATOM    376  CB  ARG B  47       8.875  83.275 147.905  1.00 76.93           C  
ATOM    377  CG  ARG B  47       8.259  81.886 147.851  1.00 76.93           C  
ATOM    378  CD  ARG B  47       7.194  81.700 148.923  1.00 76.93           C  
ATOM    379  NE  ARG B  47       7.784  81.570 150.252  1.00 76.93           N  
ATOM    380  CZ  ARG B  47       7.345  80.745 151.199  1.00 76.93           C  
ATOM    381  NH1 ARG B  47       6.299  79.957 150.980  1.00 76.93           N1+
ATOM    382  NH2 ARG B  47       7.956  80.708 152.374  1.00 76.93           N  
ATOM    383  N   VAL B  48       8.709  84.875 145.157  1.00 77.69           N  
ATOM    384  CA  VAL B  48       8.006  85.127 143.904  1.00 77.69           C  
ATOM    385  C   VAL B  48       8.990  85.066 142.738  1.00 77.69           C  
ATOM    386  O   VAL B  48       8.696  84.467 141.700  1.00 77.69           O  
ATOM    387  CB  VAL B  48       7.286  86.494 143.922  1.00 77.69           C  
ATOM    388  CG1 VAL B  48       6.717  86.823 142.543  1.00 77.69           C  
ATOM    389  CG2 VAL B  48       6.180  86.500 144.976  1.00 77.69           C  
ATOM    390  N   MET B  49      10.151  85.604 142.910  1.00 76.06           N  
ATOM    391  CA  MET B  49      11.156  85.605 141.850  1.00 76.06           C  
ATOM    392  C   MET B  49      11.657  84.192 141.574  1.00 76.06           C  
ATOM    393  O   MET B  49      11.855  83.814 140.418  1.00 76.06           O  
ATOM    394  CB  MET B  49      12.329  86.513 142.223  1.00 76.06           C  
ATOM    395  CG  MET B  49      12.021  87.996 142.098  1.00 76.06           C  
ATOM    396  SD  MET B  49      13.334  88.914 141.203  1.00 76.06           S  
ATOM    397  CE  MET B  49      14.463  89.278 142.576  1.00 76.06           C  
ATOM    398  N   ILE B  50      11.791  83.375 142.601  1.00 78.51           N  
ATOM    399  CA  ILE B  50      12.293  82.013 142.463  1.00 78.51           C  
ATOM    400  C   ILE B  50      11.209  81.122 141.861  1.00 78.51           C  
ATOM    401  O   ILE B  50      11.494  80.271 141.015  1.00 78.51           O  
ATOM    402  CB  ILE B  50      12.762  81.443 143.820  1.00 78.51           C  
ATOM    403  CG1 ILE B  50      13.933  82.266 144.369  1.00 78.51           C  
ATOM    404  CG2 ILE B  50      13.146  79.967 143.683  1.00 78.51           C  
ATOM    405  CD1 ILE B  50      14.302  81.934 145.808  1.00 78.51           C  
ATOM    406  N   THR B  51       9.894  81.289 142.022  1.00 79.14           N  
ATOM    407  CA  THR B  51       8.791  80.455 141.558  1.00 79.14           C  
ATOM    408  C   THR B  51       8.597  80.604 140.052  1.00 79.14           C  
ATOM    409  O   THR B  51       8.230  79.645 139.370  1.00 79.14           O  
ATOM    410  CB  THR B  51       7.480  80.808 142.285  1.00 79.14           C  
ATOM    411  CG2 THR B  51       6.383  79.799 141.962  1.00 79.14           C  
ATOM    412  OG1 THR B  51       7.710  80.810 143.699  1.00 79.14           O  
ATOM    413  N   ASN B  52       8.991  81.639 139.371  1.00 78.86           N  
ATOM    414  CA  ASN B  52       8.797  81.874 137.944  1.00 78.86           C  
ATOM    415  C   ASN B  52       9.921  81.258 137.117  1.00 78.86           C  
ATOM    416  O   ASN B  52       9.904  81.330 135.887  1.00 78.86           O  
ATOM    417  CB  ASN B  52       8.688  83.373 137.657  1.00 78.86           C  
ATOM    418  CG  ASN B  52       7.408  83.980 138.198  1.00 78.86           C  
ATOM    419  ND2 ASN B  52       7.345  85.306 138.227  1.00 78.86           N  
ATOM    420  OD1 ASN B  52       6.483  83.262 138.588  1.00 78.86           O  
ATOM    421  N   LYS B  53      10.917  80.692 137.697  1.00 81.45           N  
ATOM    422  CA  LYS B  53      12.028  80.063 136.989  1.00 81.45           C  
ATOM    423  C   LYS B  53      11.768  78.576 136.767  1.00 81.45           C  
ATOM    424  O   LYS B  53      11.082  77.935 137.566  1.00 81.45           O  
ATOM    425  CB  LYS B  53      13.335  80.257 137.760  1.00 81.45           C  
ATOM    426  CG  LYS B  53      13.681  81.713 138.034  1.00 81.45           C  
ATOM    427  CD  LYS B  53      13.963  82.473 136.744  1.00 81.45           C  
ATOM    428  CE  LYS B  53      14.393  83.907 137.022  1.00 81.45           C  
ATOM    429  NZ  LYS B  53      14.661  84.659 135.759  1.00 81.45           N1+
ATOM    430  N   ALA B  54      12.170  78.032 135.716  1.00 78.94           N  
ATOM    431  CA  ALA B  54      11.886  76.654 135.323  1.00 78.94           C  
ATOM    432  C   ALA B  54      12.696  75.668 136.159  1.00 78.94           C  
ATOM    433  O   ALA B  54      13.881  75.892 136.420  1.00 78.94           O  
ATOM    434  CB  ALA B  54      12.176  76.454 133.838  1.00 78.94           C  
ATOM    435  N   ASP B  55      12.022  74.573 136.560  1.00 78.76           N  
ATOM    436  CA  ASP B  55      12.674  73.503 137.308  1.00 78.76           C  
ATOM    437  C   ASP B  55      13.592  72.683 136.406  1.00 78.76           C  
ATOM    438  O   ASP B  55      13.258  72.415 135.250  1.00 78.76           O  
ATOM    439  CB  ASP B  55      11.632  72.595 137.965  1.00 78.76           C  
ATOM    440  CG  ASP B  55      11.005  73.210 139.203  1.00 78.76           C  
ATOM    441  OD1 ASP B  55      11.687  73.977 139.916  1.00 78.76           O  
ATOM    442  OD2 ASP B  55       9.817  72.924 139.470  1.00 78.76           O1-
ATOM    443  N   GLN B  56      14.772  72.392 136.818  1.00 79.21           N  
ATOM    444  CA  GLN B  56      15.721  71.566 136.079  1.00 79.21           C  
ATOM    445  C   GLN B  56      15.093  70.235 135.674  1.00 79.21           C  
ATOM    446  O   GLN B  56      15.270  69.778 134.543  1.00 79.21           O  
ATOM    447  CB  GLN B  56      16.980  71.319 136.912  1.00 79.21           C  
ATOM    448  CG  GLN B  56      18.068  70.554 136.170  1.00 79.21           C  
ATOM    449  CD  GLN B  56      18.723  71.378 135.077  1.00 79.21           C  
ATOM    450  NE2 GLN B  56      19.074  70.726 133.973  1.00 79.21           N  
ATOM    451  OE1 GLN B  56      18.911  72.590 135.222  1.00 79.21           O  
ATOM    452  N   ALA B  57      14.240  69.645 136.472  1.00 77.55           N  
ATOM    453  CA  ALA B  57      13.581  68.375 136.181  1.00 77.55           C  
ATOM    454  C   ALA B  57      12.584  68.524 135.035  1.00 77.55           C  
ATOM    455  O   ALA B  57      12.448  67.626 134.201  1.00 77.55           O  
ATOM    456  CB  ALA B  57      12.878  67.842 137.427  1.00 77.55           C  
ATOM    457  N   TYR B  58      11.922  69.654 134.865  1.00 76.48           N  
ATOM    458  CA  TYR B  58      10.997  69.948 133.776  1.00 76.48           C  
ATOM    459  C   TYR B  58      11.738  70.076 132.450  1.00 76.48           C  
ATOM    460  O   TYR B  58      11.340  69.476 131.449  1.00 76.48           O  
ATOM    461  CB  TYR B  58      10.219  71.235 134.064  1.00 76.48           C  
ATOM    462  CG  TYR B  58       9.345  71.686 132.919  1.00 76.48           C  
ATOM    463  CD1 TYR B  58       9.631  72.856 132.218  1.00 76.48           C  
ATOM    464  CD2 TYR B  58       8.233  70.945 132.536  1.00 76.48           C  
ATOM    465  CE1 TYR B  58       8.828  73.276 131.163  1.00 76.48           C  
ATOM    466  CE2 TYR B  58       7.422  71.356 131.483  1.00 76.48           C  
ATOM    467  CZ  TYR B  58       7.728  72.521 130.803  1.00 76.48           C  
ATOM    468  OH  TYR B  58       6.929  72.932 129.759  1.00 76.48           O  
ATOM    469  N   VAL B  59      12.871  70.772 132.494  1.00 76.44           N  
ATOM    470  CA  VAL B  59      13.668  70.954 131.285  1.00 76.44           C  
ATOM    471  C   VAL B  59      14.275  69.619 130.860  1.00 76.44           C  
ATOM    472  O   VAL B  59      14.297  69.289 129.672  1.00 76.44           O  
ATOM    473  CB  VAL B  59      14.781  72.004 131.491  1.00 76.44           C  
ATOM    474  CG1 VAL B  59      15.702  72.063 130.274  1.00 76.44           C  
ATOM    475  CG2 VAL B  59      14.173  73.377 131.772  1.00 76.44           C  
ATOM    476  N   ASP B  60      14.658  68.728 131.797  1.00 73.44           N  
ATOM    477  CA  ASP B  60      15.199  67.404 131.506  1.00 73.44           C  
ATOM    478  C   ASP B  60      14.122  66.483 130.937  1.00 73.44           C  
ATOM    479  O   ASP B  60      14.380  65.721 130.003  1.00 73.44           O  
ATOM    480  CB  ASP B  60      15.808  66.784 132.766  1.00 73.44           C  
ATOM    481  CG  ASP B  60      17.069  67.495 133.226  1.00 73.44           C  
ATOM    482  OD1 ASP B  60      17.658  68.265 132.436  1.00 73.44           O  
ATOM    483  OD2 ASP B  60      17.479  67.282 134.387  1.00 73.44           O1-
ATOM    484  N   SER B  61      12.931  66.572 131.396  1.00 70.81           N  
ATOM    485  CA  SER B  61      11.826  65.767 130.887  1.00 70.81           C  
ATOM    486  C   SER B  61      11.452  66.177 129.466  1.00 70.81           C  
ATOM    487  O   SER B  61      11.149  65.325 128.628  1.00 70.81           O  
ATOM    488  CB  SER B  61      10.606  65.893 131.800  1.00 70.81           C  
ATOM    489  OG  SER B  61       9.992  67.161 131.648  1.00 70.81           O  
ATOM    490  N   LEU B  62      11.508  67.475 129.247  1.00 64.15           N  
ATOM    491  CA  LEU B  62      11.263  67.963 127.894  1.00 64.15           C  
ATOM    492  C   LEU B  62      12.366  67.510 126.944  1.00 64.15           C  
ATOM    493  O   LEU B  62      12.090  67.107 125.812  1.00 64.15           O  
ATOM    494  CB  LEU B  62      11.161  69.490 127.886  1.00 64.15           C  
ATOM    495  CG  LEU B  62       9.830  70.083 128.351  1.00 64.15           C  
ATOM    496  CD1 LEU B  62       9.979  71.578 128.614  1.00 64.15           C  
ATOM    497  CD2 LEU B  62       8.738  69.823 127.318  1.00 64.15           C  
ATOM    498  N   ALA B  63      13.623  67.536 127.413  1.00 61.27           N  
ATOM    499  CA  ALA B  63      14.774  67.088 126.633  1.00 61.27           C  
ATOM    500  C   ALA B  63      14.681  65.595 126.327  1.00 61.27           C  
ATOM    501  O   ALA B  63      14.986  65.163 125.213  1.00 61.27           O  
ATOM    502  CB  ALA B  63      16.072  67.396 127.373  1.00 61.27           C  
ATOM    503  N   ALA B  64      14.274  64.723 127.223  1.00 57.59           N  
ATOM    504  CA  ALA B  64      14.105  63.286 127.027  1.00 57.59           C  
ATOM    505  C   ALA B  64      12.987  62.995 126.030  1.00 57.59           C  
ATOM    506  O   ALA B  64      13.088  62.063 125.228  1.00 57.59           O  
ATOM    507  CB  ALA B  64      13.818  62.597 128.359  1.00 57.59           C  
ATOM    508  N   ALA B  65      11.956  63.707 126.039  1.00 51.76           N  
ATOM    509  CA  ALA B  65      10.815  63.505 125.149  1.00 51.76           C  
ATOM    510  C   ALA B  65      11.164  63.889 123.714  1.00 51.76           C  
ATOM    511  O   ALA B  65      10.605  63.337 122.763  1.00 51.76           O  
ATOM    512  CB  ALA B  65       9.612  64.311 125.634  1.00 51.76           C  
ATOM    513  N   TRP B  66      12.017  64.825 123.479  1.00 49.38           N  
ATOM    514  CA  TRP B  66      12.316  65.390 122.167  1.00 49.38           C  
ATOM    515  C   TRP B  66      13.397  64.580 121.460  1.00 49.38           C  
ATOM    516  O   TRP B  66      13.723  64.847 120.301  1.00 49.38           O  
ATOM    517  CB  TRP B  66      12.758  66.850 122.299  1.00 49.38           C  
ATOM    518  CG  TRP B  66      11.639  67.839 122.170  1.00 49.38           C  
ATOM    519  CD1 TRP B  66      10.319  67.564 121.945  1.00 49.38           C  
ATOM    520  CD2 TRP B  66      11.744  69.263 122.253  1.00 49.38           C  
ATOM    521  CE2 TRP B  66      10.446  69.790 122.070  1.00 49.38           C  
ATOM    522  CE3 TRP B  66      12.811  70.147 122.466  1.00 49.38           C  
ATOM    523  NE1 TRP B  66       9.596  68.733 121.884  1.00 49.38           N  
ATOM    524  CZ2 TRP B  66      10.187  71.162 122.094  1.00 49.38           C  
ATOM    525  CZ3 TRP B  66      12.551  71.512 122.489  1.00 49.38           C  
ATOM    526  CH2 TRP B  66      11.248  72.004 122.304  1.00 49.38           C  
ATOM    527  N   SER B  67      14.127  63.679 121.950  1.00 45.09           N  
ATOM    528  CA  SER B  67      15.240  62.998 121.296  1.00 45.09           C  
ATOM    529  C   SER B  67      14.776  62.249 120.051  1.00 45.09           C  
ATOM    530  O   SER B  67      15.561  62.021 119.129  1.00 45.09           O  
ATOM    531  CB  SER B  67      15.917  62.026 122.263  1.00 45.09           C  
ATOM    532  OG  SER B  67      15.086  60.905 122.514  1.00 45.09           O  
ATOM    533  N   GLY B  68      13.667  61.657 119.824  1.00 45.23           N  
ATOM    534  CA  GLY B  68      13.447  60.769 118.694  1.00 45.23           C  
ATOM    535  C   GLY B  68      12.781  61.456 117.517  1.00 45.23           C  
ATOM    536  O   GLY B  68      12.326  60.795 116.581  1.00 45.23           O  
ATOM    537  N   GLY B  69      13.166  62.788 117.018  1.00 49.22           N  
ATOM    538  CA  GLY B  69      12.825  63.609 115.867  1.00 49.22           C  
ATOM    539  C   GLY B  69      11.718  63.014 115.017  1.00 49.22           C  
ATOM    540  O   GLY B  69      11.829  61.878 114.550  1.00 49.22           O  
ATOM    541  N   TYR B  70      10.389  63.316 115.027  1.00 53.19           N  
ATOM    542  CA  TYR B  70       9.318  62.907 114.125  1.00 53.19           C  
ATOM    543  C   TYR B  70       9.373  63.696 112.821  1.00 53.19           C  
ATOM    544  O   TYR B  70       9.930  64.795 112.777  1.00 53.19           O  
ATOM    545  CB  TYR B  70       7.952  63.095 114.791  1.00 53.19           C  
ATOM    546  CG  TYR B  70       7.760  62.255 116.030  1.00 53.19           C  
ATOM    547  CD1 TYR B  70       7.521  60.885 115.936  1.00 53.19           C  
ATOM    548  CD2 TYR B  70       7.817  62.827 117.296  1.00 53.19           C  
ATOM    549  CE1 TYR B  70       7.342  60.107 117.075  1.00 53.19           C  
ATOM    550  CE2 TYR B  70       7.640  62.059 118.442  1.00 53.19           C  
ATOM    551  CZ  TYR B  70       7.403  60.702 118.321  1.00 53.19           C  
ATOM    552  OH  TYR B  70       7.227  59.936 119.452  1.00 53.19           O  
ATOM    553  N   PHE B  71       9.332  63.020 111.444  1.00 59.48           N  
ATOM    554  CA  PHE B  71       9.278  63.604 110.109  1.00 59.48           C  
ATOM    555  C   PHE B  71       8.005  64.422 109.927  1.00 59.48           C  
ATOM    556  O   PHE B  71       6.899  63.880 109.982  1.00 59.48           O  
ATOM    557  CB  PHE B  71       9.356  62.510 109.039  1.00 59.48           C  
ATOM    558  CG  PHE B  71       9.835  63.004 107.700  1.00 59.48           C  
ATOM    559  CD1 PHE B  71       9.058  62.832 106.561  1.00 59.48           C  
ATOM    560  CD2 PHE B  71      11.064  63.640 107.581  1.00 59.48           C  
ATOM    561  CE1 PHE B  71       9.499  63.288 105.321  1.00 59.48           C  
ATOM    562  CE2 PHE B  71      11.512  64.098 106.345  1.00 59.48           C  
ATOM    563  CZ  PHE B  71      10.728  63.921 105.217  1.00 59.48           C  
ATOM    564  N   LYS B  72       8.191  65.722 109.667  1.00 66.40           N  
ATOM    565  CA  LYS B  72       7.021  66.532 109.343  1.00 66.40           C  
ATOM    566  C   LYS B  72       6.388  66.084 108.029  1.00 66.40           C  
ATOM    567  O   LYS B  72       7.054  66.051 106.992  1.00 66.40           O  
ATOM    568  CB  LYS B  72       7.397  68.012 109.265  1.00 66.40           C  
ATOM    569  CG  LYS B  72       6.203  68.953 109.206  1.00 66.40           C  
ATOM    570  CD  LYS B  72       6.587  70.370 109.610  1.00 66.40           C  
ATOM    571  CE  LYS B  72       5.372  71.288 109.659  1.00 66.40           C  
ATOM    572  NZ  LYS B  72       5.706  72.617 110.251  1.00 66.40           N1+
ATOM    573  N   SER B  73       5.192  65.533 108.089  1.00 72.74           N  
ATOM    574  CA  SER B  73       4.464  64.981 106.950  1.00 72.74           C  
ATOM    575  C   SER B  73       3.144  65.713 106.731  1.00 72.74           C  
ATOM    576  O   SER B  73       2.544  66.219 107.682  1.00 72.74           O  
ATOM    577  CB  SER B  73       4.202  63.489 107.153  1.00 72.74           C  
ATOM    578  OG  SER B  73       5.334  62.851 107.719  1.00 72.74           O  
ATOM    579  N   TYR B  74       2.863  65.953 105.263  1.00 74.64           N  
ATOM    580  CA  TYR B  74       1.616  66.580 104.840  1.00 74.64           C  
ATOM    581  C   TYR B  74       0.774  65.617 104.011  1.00 74.64           C  
ATOM    582  O   TYR B  74       1.314  64.776 103.288  1.00 74.64           O  
ATOM    583  CB  TYR B  74       1.899  67.852 104.035  1.00 74.64           C  
ATOM    584  CG  TYR B  74       2.675  68.895 104.802  1.00 74.64           C  
ATOM    585  CD1 TYR B  74       2.017  69.887 105.527  1.00 74.64           C  
ATOM    586  CD2 TYR B  74       4.065  68.893 104.802  1.00 74.64           C  
ATOM    587  CE1 TYR B  74       2.728  70.852 106.233  1.00 74.64           C  
ATOM    588  CE2 TYR B  74       4.786  69.853 105.505  1.00 74.64           C  
ATOM    589  CZ  TYR B  74       4.110  70.826 106.217  1.00 74.64           C  
ATOM    590  OH  TYR B  74       4.818  71.779 106.914  1.00 74.64           O  
ATOM    591  N   PRO B  75      -0.529  65.645 104.153  1.00 72.79           N  
ATOM    592  CA  PRO B  75      -1.402  64.785 103.352  1.00 72.79           C  
ATOM    593  C   PRO B  75      -1.290  65.061 101.854  1.00 72.79           C  
ATOM    594  O   PRO B  75      -1.372  64.134 101.044  1.00 72.79           O  
ATOM    595  CB  PRO B  75      -2.803  65.126 103.866  1.00 72.79           C  
ATOM    596  CG  PRO B  75      -2.638  66.424 104.589  1.00 72.79           C  
ATOM    597  CD  PRO B  75      -1.201  66.560 105.005  1.00 72.79           C  
ATOM    598  N   ASP B  76      -1.140  66.388 101.550  1.00 76.95           N  
ATOM    599  CA  ASP B  76      -1.013  66.762 100.145  1.00 76.95           C  
ATOM    600  C   ASP B  76      -0.111  67.983  99.981  1.00 76.95           C  
ATOM    601  O   ASP B  76       0.310  68.588 100.969  1.00 76.95           O  
ATOM    602  CB  ASP B  76      -2.390  67.040  99.537  1.00 76.95           C  
ATOM    603  CG  ASP B  76      -3.184  68.074 100.315  1.00 76.95           C  
ATOM    604  OD1 ASP B  76      -2.592  69.066 100.792  1.00 76.95           O  
ATOM    605  OD2 ASP B  76      -4.413  67.893 100.456  1.00 76.95           O1-
ATOM    606  N   LEU B  77       0.273  68.214  98.668  1.00 80.27           N  
ATOM    607  CA  LEU B  77       1.204  69.292  98.354  1.00 80.27           C  
ATOM    608  C   LEU B  77       0.574  70.653  98.632  1.00 80.27           C  
ATOM    609  O   LEU B  77       1.259  71.582  99.066  1.00 80.27           O  
ATOM    610  CB  LEU B  77       1.646  69.211  96.891  1.00 80.27           C  
ATOM    611  CG  LEU B  77       2.677  70.245  96.435  1.00 80.27           C  
ATOM    612  CD1 LEU B  77       3.958  70.111  97.251  1.00 80.27           C  
ATOM    613  CD2 LEU B  77       2.967  70.091  94.946  1.00 80.27           C  
ATOM    614  N   THR B  78      -0.758  70.801  98.443  1.00 80.92           N  
ATOM    615  CA  THR B  78      -1.454  72.059  98.693  1.00 80.92           C  
ATOM    616  C   THR B  78      -1.332  72.462 100.160  1.00 80.92           C  
ATOM    617  O   THR B  78      -1.011  73.611 100.469  1.00 80.92           O  
ATOM    618  CB  THR B  78      -2.941  71.961  98.306  1.00 80.92           C  
ATOM    619  CG2 THR B  78      -3.652  73.295  98.513  1.00 80.92           C  
ATOM    620  OG1 THR B  78      -3.046  71.585  96.928  1.00 80.92           O  
ATOM    621  N   THR B  79      -1.397  71.458 101.003  1.00 81.40           N  
ATOM    622  CA  THR B  79      -1.280  71.713 102.434  1.00 81.40           C  
ATOM    623  C   THR B  79       0.168  72.014 102.814  1.00 81.40           C  
ATOM    624  O   THR B  79       0.428  72.873 103.658  1.00 81.40           O  
ATOM    625  CB  THR B  79      -1.791  70.518 103.259  1.00 81.40           C  
ATOM    626  CG2 THR B  79      -2.050  70.919 104.707  1.00 81.40           C  
ATOM    627  OG1 THR B  79      -3.012  70.035 102.683  1.00 81.40           O  
ATOM    628  N   ALA B  80       1.025  71.312 102.227  1.00 80.48           N  
ATOM    629  CA  ALA B  80       2.443  71.567 102.466  1.00 80.48           C  
ATOM    630  C   ALA B  80       2.835  72.966 101.999  1.00 80.48           C  
ATOM    631  O   ALA B  80       3.538  73.690 102.709  1.00 80.48           O  
ATOM    632  CB  ALA B  80       3.299  70.516 101.762  1.00 80.48           C  
ATOM    633  N   ASN B  81       2.437  73.355 100.855  1.00 85.02           N  
ATOM    634  CA  ASN B  81       2.730  74.679 100.316  1.00 85.02           C  
ATOM    635  C   ASN B  81       2.106  75.781 101.167  1.00 85.02           C  
ATOM    636  O   ASN B  81       2.678  76.864 101.303  1.00 85.02           O  
ATOM    637  CB  ASN B  81       2.247  74.788  98.868  1.00 85.02           C  
ATOM    638  CG  ASN B  81       3.235  74.205  97.877  1.00 85.02           C  
ATOM    639  ND2 ASN B  81       2.721  73.600  96.813  1.00 85.02           N  
ATOM    640  OD1 ASN B  81       4.451  74.296  98.067  1.00 85.02           O  
ATOM    641  N   ALA B  82       0.964  75.567 101.843  1.00 81.83           N  
ATOM    642  CA  ALA B  82       0.303  76.528 102.722  1.00 81.83           C  
ATOM    643  C   ALA B  82       1.121  76.766 103.988  1.00 81.83           C  
ATOM    644  O   ALA B  82       1.040  77.836 104.595  1.00 81.83           O  
ATOM    645  CB  ALA B  82      -1.099  76.042 103.082  1.00 81.83           C  
ATOM    646  N   ASP B  83       1.950  75.764 104.208  1.00 79.91           N  
ATOM    647  CA  ASP B  83       2.764  75.841 105.418  1.00 79.91           C  
ATOM    648  C   ASP B  83       4.216  76.173 105.082  1.00 79.91           C  
ATOM    649  O   ASP B  83       5.122  75.882 105.867  1.00 79.91           O  
ATOM    650  CB  ASP B  83       2.690  74.528 106.199  1.00 79.91           C  
ATOM    651  CG  ASP B  83       3.207  74.654 107.621  1.00 79.91           C  
ATOM    652  OD1 ASP B  83       3.152  75.763 108.194  1.00 79.91           O  
ATOM    653  OD2 ASP B  83       3.677  73.635 108.173  1.00 79.91           O1-
ATOM    654  N   ILE B  84       4.542  76.570 103.950  1.00 80.74           N  
ATOM    655  CA  ILE B  84       5.906  76.715 103.455  1.00 80.74           C  
ATOM    656  C   ILE B  84       6.661  77.728 104.314  1.00 80.74           C  
ATOM    657  O   ILE B  84       7.871  77.603 104.513  1.00 80.74           O  
ATOM    658  CB  ILE B  84       5.927  77.148 101.972  1.00 80.74           C  
ATOM    659  CG1 ILE B  84       7.346  77.034 101.403  1.00 80.74           C  
ATOM    660  CG2 ILE B  84       5.388  78.573 101.818  1.00 80.74           C  
ATOM    661  CD1 ILE B  84       7.407  77.061  99.882  1.00 80.74           C  
ATOM    662  N   ALA B  85       5.996  78.739 104.983  1.00 78.62           N  
ATOM    663  CA  ALA B  85       6.624  79.753 105.826  1.00 78.62           C  
ATOM    664  C   ALA B  85       7.272  79.120 107.054  1.00 78.62           C  
ATOM    665  O   ALA B  85       8.287  79.613 107.552  1.00 78.62           O  
ATOM    666  CB  ALA B  85       5.598  80.802 106.250  1.00 78.62           C  
ATOM    667  N   ASN B  86       6.766  77.956 107.433  1.00 74.10           N  
ATOM    668  CA  ASN B  86       7.256  77.281 108.630  1.00 74.10           C  
ATOM    669  C   ASN B  86       8.240  76.167 108.283  1.00 74.10           C  
ATOM    670  O   ASN B  86       8.729  75.467 109.171  1.00 74.10           O  
ATOM    671  CB  ASN B  86       6.089  76.724 109.448  1.00 74.10           C  
ATOM    672  CG  ASN B  86       5.167  77.810 109.966  1.00 74.10           C  
ATOM    673  ND2 ASN B  86       3.871  77.526 109.990  1.00 74.10           N  
ATOM    674  OD1 ASN B  86       5.617  78.897 110.340  1.00 74.10           O  
ATOM    675  N   ILE B  87       8.481  75.958 107.099  1.00 74.02           N  
ATOM    676  CA  ILE B  87       9.422  74.932 106.662  1.00 74.02           C  
ATOM    677  C   ILE B  87      10.797  75.555 106.435  1.00 74.02           C  
ATOM    678  O   ILE B  87      10.942  76.476 105.628  1.00 74.02           O  
ATOM    679  CB  ILE B  87       8.933  74.228 105.376  1.00 74.02           C  
ATOM    680  CG1 ILE B  87       7.562  73.583 105.608  1.00 74.02           C  
ATOM    681  CG2 ILE B  87       9.956  73.188 104.908  1.00 74.02           C  
ATOM    682  CD1 ILE B  87       6.911  73.041 104.343  1.00 74.02           C  
ATOM    683  N   PRO B  88      11.832  75.050 107.117  1.00 72.83           N  
ATOM    684  CA  PRO B  88      13.175  75.611 106.948  1.00 72.83           C  
ATOM    685  C   PRO B  88      13.750  75.356 105.557  1.00 72.83           C  
ATOM    686  O   PRO B  88      13.297  74.448 104.854  1.00 72.83           O  
ATOM    687  CB  PRO B  88      13.996  74.888 108.019  1.00 72.83           C  
ATOM    688  CG  PRO B  88      12.982  74.228 108.897  1.00 72.83           C  
ATOM    689  CD  PRO B  88      11.703  74.084 108.123  1.00 72.83           C  
ATOM    690  N   LEU B  89      14.675  76.174 105.184  1.00 74.30           N  
ATOM    691  CA  LEU B  89      15.368  76.068 103.904  1.00 74.30           C  
ATOM    692  C   LEU B  89      16.111  74.741 103.796  1.00 74.30           C  
ATOM    693  O   LEU B  89      16.782  74.322 104.742  1.00 74.30           O  
ATOM    694  CB  LEU B  89      16.347  77.231 103.727  1.00 74.30           C  
ATOM    695  CG  LEU B  89      17.034  77.337 102.365  1.00 74.30           C  
ATOM    696  CD1 LEU B  89      16.026  77.738 101.292  1.00 74.30           C  
ATOM    697  CD2 LEU B  89      18.186  78.335 102.423  1.00 74.30           C  
ATOM    698  N   ASN B  90      15.936  73.953 102.737  1.00 68.50           N  
ATOM    699  CA  ASN B  90      16.625  72.735 102.324  1.00 68.50           C  
ATOM    700  C   ASN B  90      16.265  71.556 103.223  1.00 68.50           C  
ATOM    701  O   ASN B  90      17.053  70.620 103.373  1.00 68.50           O  
ATOM    702  CB  ASN B  90      18.140  72.952 102.314  1.00 68.50           C  
ATOM    703  CG  ASN B  90      18.587  73.897 101.216  1.00 68.50           C  
ATOM    704  ND2 ASN B  90      19.651  74.647 101.476  1.00 68.50           N  
ATOM    705  OD1 ASN B  90      17.981  73.952 100.143  1.00 68.50           O  
ATOM    706  N   VAL B  91      15.175  71.691 103.938  1.00 68.03           N  
ATOM    707  CA  VAL B  91      14.647  70.583 104.727  1.00 68.03           C  
ATOM    708  C   VAL B  91      13.443  69.969 104.016  1.00 68.03           C  
ATOM    709  O   VAL B  91      12.523  70.684 103.612  1.00 68.03           O  
ATOM    710  CB  VAL B  91      14.252  71.036 106.150  1.00 68.03           C  
ATOM    711  CG1 VAL B  91      13.662  69.872 106.944  1.00 68.03           C  
ATOM    712  CG2 VAL B  91      15.461  71.624 106.877  1.00 68.03           C  
ATOM    713  N   SER B  92      13.626  68.657 103.954  1.00 72.69           N  
ATOM    714  CA  SER B  92      12.579  67.969 103.207  1.00 72.69           C  
ATOM    715  C   SER B  92      11.380  67.656 104.096  1.00 72.69           C  
ATOM    716  O   SER B  92      11.534  67.437 105.300  1.00 72.69           O  
ATOM    717  CB  SER B  92      13.119  66.677 102.592  1.00 72.69           C  
ATOM    718  OG  SER B  92      13.690  65.846 103.587  1.00 72.69           O  
ATOM    719  N   VAL B  93      10.214  67.850 103.452  1.00 73.98           N  
ATOM    720  CA  VAL B  93       8.951  67.415 104.040  1.00 73.98           C  
ATOM    721  C   VAL B  93       8.327  66.322 103.175  1.00 73.98           C  
ATOM    722  O   VAL B  93       8.675  66.176 102.001  1.00 73.98           O  
ATOM    723  CB  VAL B  93       7.965  68.594 104.202  1.00 73.98           C  
ATOM    724  CG1 VAL B  93       8.537  69.650 105.146  1.00 73.98           C  
ATOM    725  CG2 VAL B  93       7.640  69.208 102.842  1.00 73.98           C  
ATOM    726  N   LYS B  94       7.568  65.516 103.876  1.00 73.27           N  
ATOM    727  CA  LYS B  94       6.933  64.405 103.172  1.00 73.27           C  
ATOM    728  C   LYS B  94       5.488  64.736 102.813  1.00 73.27           C  
ATOM    729  O   LYS B  94       4.724  65.207 103.659  1.00 73.27           O  
ATOM    730  CB  LYS B  94       6.984  63.134 104.020  1.00 73.27           C  
ATOM    731  CG  LYS B  94       6.532  61.881 103.285  1.00 73.27           C  
ATOM    732  CD  LYS B  94       7.566  61.430 102.261  1.00 73.27           C  
ATOM    733  CE  LYS B  94       7.148  60.136 101.575  1.00 73.27           C  
ATOM    734  NZ  LYS B  94       8.246  59.576 100.732  1.00 73.27           N1+
ATOM    735  N   VAL B  95       5.141  64.639 101.483  1.00 72.94           N  
ATOM    736  CA  VAL B  95       3.766  64.678 100.996  1.00 72.94           C  
ATOM    737  C   VAL B  95       3.250  63.256 100.790  1.00 72.94           C  
ATOM    738  O   VAL B  95       3.854  62.469 100.057  1.00 72.94           O  
ATOM    739  CB  VAL B  95       3.653  65.482  99.681  1.00 72.94           C  
ATOM    740  CG1 VAL B  95       2.242  65.380  99.105  1.00 72.94           C  
ATOM    741  CG2 VAL B  95       4.034  66.943  99.915  1.00 72.94           C  
ATOM    742  N   LEU B  96       2.121  62.909 101.382  1.00 67.54           N  
ATOM    743  CA  LEU B  96       1.646  61.534 101.484  1.00 67.54           C  
ATOM    744  C   LEU B  96       0.692  61.202 100.342  1.00 67.54           C  
ATOM    745  O   LEU B  96       0.376  60.032 100.111  1.00 67.54           O  
ATOM    746  CB  LEU B  96       0.950  61.305 102.829  1.00 67.54           C  
ATOM    747  CG  LEU B  96       1.799  61.539 104.080  1.00 67.54           C  
ATOM    748  CD1 LEU B  96       0.942  61.404 105.334  1.00 67.54           C  
ATOM    749  CD2 LEU B  96       2.972  60.565 104.120  1.00 67.54           C  
ATOM    750  N   SER B  97       0.254  62.102  99.483  1.00 67.31           N  
ATOM    751  CA  SER B  97      -0.724  61.849  98.430  1.00 67.31           C  
ATOM    752  C   SER B  97      -0.122  61.014  97.304  1.00 67.31           C  
ATOM    753  O   SER B  97       1.086  61.068  97.063  1.00 67.31           O  
ATOM    754  CB  SER B  97      -1.260  63.166  97.868  1.00 67.31           C  
ATOM    755  OG  SER B  97      -0.267  63.830  97.106  1.00 67.31           O  
ATOM    756  N   GLU B  98      -0.998  60.210  96.651  1.00 66.94           N  
ATOM    757  CA  GLU B  98      -0.593  59.362  95.534  1.00 66.94           C  
ATOM    758  C   GLU B  98      -0.193  60.199  94.323  1.00 66.94           C  
ATOM    759  O   GLU B  98       0.760  59.862  93.616  1.00 66.94           O  
ATOM    760  CB  GLU B  98      -1.719  58.396  95.157  1.00 66.94           C  
ATOM    761  CG  GLU B  98      -1.238  57.135  94.453  1.00 66.94           C  
ATOM    762  CD  GLU B  98      -2.343  56.115  94.227  1.00 66.94           C  
ATOM    763  OE1 GLU B  98      -2.071  55.048  93.631  1.00 66.94           O  
ATOM    764  OE2 GLU B  98      -3.489  56.386  94.649  1.00 66.94           O1-
ATOM    765  N   GLN B  99      -0.826  61.277  93.951  1.00 67.10           N  
ATOM    766  CA  GLN B  99      -0.624  62.107  92.769  1.00 67.10           C  
ATOM    767  C   GLN B  99       0.679  62.896  92.866  1.00 67.10           C  
ATOM    768  O   GLN B  99       1.466  62.924  91.917  1.00 67.10           O  
ATOM    769  CB  GLN B  99      -1.803  63.062  92.575  1.00 67.10           C  
ATOM    770  CG  GLN B  99      -1.837  63.727  91.205  1.00 67.10           C  
ATOM    771  CD  GLN B  99      -3.093  64.548  90.983  1.00 67.10           C  
ATOM    772  NE2 GLN B  99      -3.176  65.204  89.830  1.00 67.10           N  
ATOM    773  OE1 GLN B  99      -3.981  64.593  91.840  1.00 67.10           O  
ATOM    774  N   ASP B 100       1.023  63.530  94.093  1.00 71.01           N  
ATOM    775  CA  ASP B 100       2.171  64.410  94.290  1.00 71.01           C  
ATOM    776  C   ASP B 100       3.066  63.901  95.417  1.00 71.01           C  
ATOM    777  O   ASP B 100       3.788  64.680  96.043  1.00 71.01           O  
ATOM    778  CB  ASP B 100       1.707  65.837  94.590  1.00 71.01           C  
ATOM    779  CG  ASP B 100       0.898  66.448  93.459  1.00 71.01           C  
ATOM    780  OD1 ASP B 100       1.277  66.283  92.280  1.00 71.01           O  
ATOM    781  OD2 ASP B 100      -0.127  67.102  93.751  1.00 71.01           O1-
ATOM    782  N   GLY B 101       2.939  62.670  95.711  1.00 66.80           N  
ATOM    783  CA  GLY B 101       3.657  62.098  96.839  1.00 66.80           C  
ATOM    784  C   GLY B 101       5.163  62.120  96.660  1.00 66.80           C  
ATOM    785  O   GLY B 101       5.659  62.191  95.534  1.00 66.80           O  
ATOM    786  N   GLY B 102       5.934  62.163  97.886  1.00 72.45           N  
ATOM    787  CA  GLY B 102       7.387  62.216  97.915  1.00 72.45           C  
ATOM    788  C   GLY B 102       7.926  63.310  98.816  1.00 72.45           C  
ATOM    789  O   GLY B 102       7.217  63.805  99.694  1.00 72.45           O  
ATOM    790  N   GLU B 103       9.120  63.543  98.592  1.00 74.63           N  
ATOM    791  CA  GLU B 103       9.846  64.533  99.382  1.00 74.63           C  
ATOM    792  C   GLU B 103       9.925  65.871  98.653  1.00 74.63           C  
ATOM    793  O   GLU B 103      10.256  65.919  97.466  1.00 74.63           O  
ATOM    794  CB  GLU B 103      11.254  64.030  99.712  1.00 74.63           C  
ATOM    795  CG  GLU B 103      11.274  62.823 100.639  1.00 74.63           C  
ATOM    796  CD  GLU B 103      12.446  61.889 100.383  1.00 74.63           C  
ATOM    797  OE1 GLU B 103      12.575  60.867 101.094  1.00 74.63           O  
ATOM    798  OE2 GLU B 103      13.243  62.183  99.464  1.00 74.63           O1-
ATOM    799  N   TRP B 104       9.419  66.803  99.324  1.00 78.81           N  
ATOM    800  CA  TRP B 104       9.437  68.185  98.856  1.00 78.81           C  
ATOM    801  C   TRP B 104      10.255  69.066  99.794  1.00 78.81           C  
ATOM    802  O   TRP B 104      10.382  68.768 100.984  1.00 78.81           O  
ATOM    803  CB  TRP B 104       8.012  68.731  98.736  1.00 78.81           C  
ATOM    804  CG  TRP B 104       7.174  68.027  97.711  1.00 78.81           C  
ATOM    805  CD1 TRP B 104       6.564  66.810  97.840  1.00 78.81           C  
ATOM    806  CD2 TRP B 104       6.858  68.497  96.397  1.00 78.81           C  
ATOM    807  CE2 TRP B 104       6.052  67.513  95.784  1.00 78.81           C  
ATOM    808  CE3 TRP B 104       7.179  69.656  95.678  1.00 78.81           C  
ATOM    809  NE1 TRP B 104       5.887  66.495  96.685  1.00 78.81           N  
ATOM    810  CZ2 TRP B 104       5.561  67.654  94.484  1.00 78.81           C  
ATOM    811  CZ3 TRP B 104       6.690  69.794  94.384  1.00 78.81           C  
ATOM    812  CH2 TRP B 104       5.889  68.797  93.802  1.00 78.81           C  
ATOM    813  N   TYR B 105      10.928  69.957  99.198  1.00 74.29           N  
ATOM    814  CA  TYR B 105      11.742  70.837 100.030  1.00 74.29           C  
ATOM    815  C   TYR B 105      11.651  72.280  99.548  1.00 74.29           C  
ATOM    816  O   TYR B 105      11.215  72.540  98.424  1.00 74.29           O  
ATOM    817  CB  TYR B 105      13.203  70.378 100.030  1.00 74.29           C  
ATOM    818  CG  TYR B 105      13.889  70.535  98.695  1.00 74.29           C  
ATOM    819  CD1 TYR B 105      13.619  69.662  97.644  1.00 74.29           C  
ATOM    820  CD2 TYR B 105      14.809  71.556  98.483  1.00 74.29           C  
ATOM    821  CE1 TYR B 105      14.250  69.802  96.412  1.00 74.29           C  
ATOM    822  CE2 TYR B 105      15.447  71.705  97.255  1.00 74.29           C  
ATOM    823  CZ  TYR B 105      15.161  70.825  96.228  1.00 74.29           C  
ATOM    824  OH  TYR B 105      15.789  70.968  95.011  1.00 74.29           O  
ATOM    825  N   LYS B 106      11.890  73.175 100.445  1.00 76.01           N  
ATOM    826  CA  LYS B 106      11.992  74.597 100.130  1.00 76.01           C  
ATOM    827  C   LYS B 106      13.369  74.937  99.566  1.00 76.01           C  
ATOM    828  O   LYS B 106      14.360  74.946 100.298  1.00 76.01           O  
ATOM    829  CB  LYS B 106      11.710  75.444 101.371  1.00 76.01           C  
ATOM    830  CG  LYS B 106      11.563  76.931 101.085  1.00 76.01           C  
ATOM    831  CD  LYS B 106      11.231  77.714 102.350  1.00 76.01           C  
ATOM    832  CE  LYS B 106      11.001  79.189 102.051  1.00 76.01           C  
ATOM    833  NZ  LYS B 106      10.613  79.948 103.277  1.00 76.01           N1+
ATOM    834  N   SER B 107      13.372  75.139  98.348  1.00 75.28           N  
ATOM    835  CA  SER B 107      14.628  75.298  97.622  1.00 75.28           C  
ATOM    836  C   SER B 107      15.209  76.694  97.820  1.00 75.28           C  
ATOM    837  O   SER B 107      16.428  76.873  97.805  1.00 75.28           O  
ATOM    838  CB  SER B 107      14.425  75.028  96.131  1.00 75.28           C  
ATOM    839  OG  SER B 107      13.443  75.896  95.592  1.00 75.28           O  
ATOM    840  N   THR B 108      14.435  77.800  97.937  1.00 76.17           N  
ATOM    841  CA  THR B 108      14.869  79.168  98.199  1.00 76.17           C  
ATOM    842  C   THR B 108      14.090  79.768  99.366  1.00 76.17           C  
ATOM    843  O   THR B 108      12.968  79.346  99.653  1.00 76.17           O  
ATOM    844  CB  THR B 108      14.697  80.056  96.953  1.00 76.17           C  
ATOM    845  CG2 THR B 108      15.548  79.549  95.794  1.00 76.17           C  
ATOM    846  OG1 THR B 108      13.319  80.053  96.557  1.00 76.17           O  
ATOM    847  N   ALA B 109      14.565  80.665 100.054  1.00 75.38           N  
ATOM    848  CA  ALA B 109      13.975  81.284 101.238  1.00 75.38           C  
ATOM    849  C   ALA B 109      12.674  82.002 100.891  1.00 75.38           C  
ATOM    850  O   ALA B 109      11.712  81.966 101.662  1.00 75.38           O  
ATOM    851  CB  ALA B 109      14.962  82.258 101.877  1.00 75.38           C  
ATOM    852  N   GLY B 110      12.599  82.517  99.766  1.00 78.15           N  
ATOM    853  CA  GLY B 110      11.411  83.223  99.314  1.00 78.15           C  
ATOM    854  C   GLY B 110      10.509  82.373  98.439  1.00 78.15           C  
ATOM    855  O   GLY B 110       9.615  82.893  97.769  1.00 78.15           O  
ATOM    856  N   ALA B 111      10.775  81.048  98.510  1.00 79.17           N  
ATOM    857  CA  ALA B 111      10.007  80.153  97.649  1.00 79.17           C  
ATOM    858  C   ALA B 111       8.538  80.120  98.062  1.00 79.17           C  
ATOM    859  O   ALA B 111       8.222  80.135  99.254  1.00 79.17           O  
ATOM    860  CB  ALA B 111      10.598  78.745  97.683  1.00 79.17           C  
ATOM    861  N   THR B 112       7.585  80.290  97.101  1.00 81.46           N  
ATOM    862  CA  THR B 112       6.145  80.219  97.327  1.00 81.46           C  
ATOM    863  C   THR B 112       5.622  78.813  97.048  1.00 81.46           C  
ATOM    864  O   THR B 112       4.453  78.518  97.303  1.00 81.46           O  
ATOM    865  CB  THR B 112       5.391  81.234  96.448  1.00 81.46           C  
ATOM    866  CG2 THR B 112       5.792  82.665  96.793  1.00 81.46           C  
ATOM    867  OG1 THR B 112       5.695  80.983  95.071  1.00 81.46           O  
ATOM    868  N   GLN B 113       6.407  77.944  96.424  1.00 82.14           N  
ATOM    869  CA  GLN B 113       6.083  76.543  96.174  1.00 82.14           C  
ATOM    870  C   GLN B 113       7.273  75.640  96.486  1.00 82.14           C  
ATOM    871  O   GLN B 113       8.424  76.018  96.255  1.00 82.14           O  
ATOM    872  CB  GLN B 113       5.640  76.345  94.724  1.00 82.14           C  
ATOM    873  CG  GLN B 113       4.295  76.981  94.400  1.00 82.14           C  
ATOM    874  CD  GLN B 113       3.735  76.524  93.066  1.00 82.14           C  
ATOM    875  NE2 GLN B 113       2.470  76.842  92.812  1.00 82.14           N  
ATOM    876  OE1 GLN B 113       4.435  75.891  92.268  1.00 82.14           O  
ATOM    877  N   LEU B 114       6.956  74.530  97.020  1.00 82.37           N  
ATOM    878  CA  LEU B 114       7.984  73.530  97.290  1.00 82.37           C  
ATOM    879  C   LEU B 114       8.483  72.901  95.994  1.00 82.37           C  
ATOM    880  O   LEU B 114       7.753  72.851  95.002  1.00 82.37           O  
ATOM    881  CB  LEU B 114       7.443  72.444  98.224  1.00 82.37           C  
ATOM    882  CG  LEU B 114       7.035  72.897  99.626  1.00 82.37           C  
ATOM    883  CD1 LEU B 114       6.258  71.792 100.335  1.00 82.37           C  
ATOM    884  CD2 LEU B 114       8.262  73.299 100.437  1.00 82.37           C  
ATOM    885  N   SER B 115       9.736  72.519  95.940  1.00 79.11           N  
ATOM    886  CA  SER B 115      10.353  71.792  94.835  1.00 79.11           C  
ATOM    887  C   SER B 115      10.443  70.300  95.137  1.00 79.11           C  
ATOM    888  O   SER B 115      10.716  69.906  96.273  1.00 79.11           O  
ATOM    889  CB  SER B 115      11.748  72.346  94.541  1.00 79.11           C  
ATOM    890  OG  SER B 115      11.679  73.711  94.170  1.00 79.11           O  
ATOM    891  N   LYS B 116      10.100  69.595  94.192  1.00 76.54           N  
ATOM    892  CA  LYS B 116      10.199  68.147  94.348  1.00 76.54           C  
ATOM    893  C   LYS B 116      11.656  67.694  94.362  1.00 76.54           C  
ATOM    894  O   LYS B 116      12.487  68.235  93.629  1.00 76.54           O  
ATOM    895  CB  LYS B 116       9.439  67.433  93.230  1.00 76.54           C  
ATOM    896  CG  LYS B 116       9.031  66.007  93.571  1.00 76.54           C  
ATOM    897  CD  LYS B 116       8.018  65.461  92.572  1.00 76.54           C  
ATOM    898  CE  LYS B 116       7.428  64.138  93.039  1.00 76.54           C  
ATOM    899  NZ  LYS B 116       6.334  63.669  92.137  1.00 76.54           N1+
ATOM    900  N   SER B 117      12.048  66.787  95.301  1.00 72.17           N  
ATOM    901  CA  SER B 117      13.389  66.216  95.377  1.00 72.17           C  
ATOM    902  C   SER B 117      13.807  65.606  94.044  1.00 72.17           C  
ATOM    903  O   SER B 117      13.012  64.928  93.389  1.00 72.17           O  
ATOM    904  CB  SER B 117      13.458  65.155  96.477  1.00 72.17           C  
ATOM    905  OG  SER B 117      14.683  64.445  96.413  1.00 72.17           O  
ATOM    906  N   PRO B 118      15.010  65.836  93.537  1.00 67.68           N  
ATOM    907  CA  PRO B 118      15.503  65.210  92.308  1.00 67.68           C  
ATOM    908  C   PRO B 118      15.530  63.685  92.392  1.00 67.68           C  
ATOM    909  O   PRO B 118      15.357  63.004  91.377  1.00 67.68           O  
ATOM    910  CB  PRO B 118      16.919  65.774  92.168  1.00 67.68           C  
ATOM    911  CG  PRO B 118      17.019  66.822  93.229  1.00 67.68           C  
ATOM    912  CD  PRO B 118      15.855  66.666  94.165  1.00 67.68           C  
ATOM    913  N   PHE B 119      15.786  63.218  93.629  1.00 67.80           N  
ATOM    914  CA  PHE B 119      15.687  61.774  93.812  1.00 67.80           C  
ATOM    915  C   PHE B 119      14.236  61.351  94.004  1.00 67.80           C  
ATOM    916  O   PHE B 119      13.671  61.525  95.086  1.00 67.80           O  
ATOM    917  CB  PHE B 119      16.529  61.325  95.011  1.00 67.80           C  
ATOM    918  CG  PHE B 119      16.550  59.834  95.212  1.00 67.80           C  
ATOM    919  CD1 PHE B 119      15.843  59.249  96.255  1.00 67.80           C  
ATOM    920  CD2 PHE B 119      17.279  59.016  94.357  1.00 67.80           C  
ATOM    921  CE1 PHE B 119      15.861  57.869  96.444  1.00 67.80           C  
ATOM    922  CE2 PHE B 119      17.301  57.636  94.540  1.00 67.80           C  
ATOM    923  CZ  PHE B 119      16.593  57.065  95.584  1.00 67.80           C  
ATOM    924  N   ASP B 120      13.564  60.964  92.914  1.00 71.80           N  
ATOM    925  CA  ASP B 120      12.209  60.422  92.869  1.00 71.80           C  
ATOM    926  C   ASP B 120      12.213  58.976  92.378  1.00 71.80           C  
ATOM    927  O   ASP B 120      12.308  58.724  91.175  1.00 71.80           O  
ATOM    928  CB  ASP B 120      11.317  61.280  91.971  1.00 71.80           C  
ATOM    929  CG  ASP B 120       9.864  60.837  91.980  1.00 71.80           C  
ATOM    930  OD1 ASP B 120       9.557  59.765  92.545  1.00 71.80           O  
ATOM    931  OD2 ASP B 120       9.020  61.565  91.416  1.00 71.80           O1-
ATOM    932  N   PRO B 121      12.165  57.992  93.333  1.00 76.43           N  
ATOM    933  CA  PRO B 121      12.264  56.582  92.948  1.00 76.43           C  
ATOM    934  C   PRO B 121      11.173  56.160  91.966  1.00 76.43           C  
ATOM    935  O   PRO B 121      11.420  55.341  91.078  1.00 76.43           O  
ATOM    936  CB  PRO B 121      12.117  55.842  94.279  1.00 76.43           C  
ATOM    937  CG  PRO B 121      11.744  56.900  95.266  1.00 76.43           C  
ATOM    938  CD  PRO B 121      11.950  58.243  94.626  1.00 76.43           C  
ATOM    939  N   LEU B 122      10.004  56.701  92.058  1.00 76.35           N  
ATOM    940  CA  LEU B 122       8.929  56.341  91.139  1.00 76.35           C  
ATOM    941  C   LEU B 122       9.248  56.804  89.722  1.00 76.35           C  
ATOM    942  O   LEU B 122       9.092  56.041  88.765  1.00 76.35           O  
ATOM    943  CB  LEU B 122       7.602  56.951  91.601  1.00 76.35           C  
ATOM    944  CG  LEU B 122       6.383  56.668  90.722  1.00 76.35           C  
ATOM    945  CD1 LEU B 122       6.131  55.167  90.632  1.00 76.35           C  
ATOM    946  CD2 LEU B 122       5.154  57.391  91.263  1.00 76.35           C  
ATOM    947  N   ARG B 123       9.650  57.966  89.459  1.00 76.40           N  
ATOM    948  CA  ARG B 123      10.011  58.495  88.148  1.00 76.40           C  
ATOM    949  C   ARG B 123      11.147  57.690  87.525  1.00 76.40           C  
ATOM    950  O   ARG B 123      11.074  57.305  86.357  1.00 76.40           O  
ATOM    951  CB  ARG B 123      10.410  59.969  88.253  1.00 76.40           C  
ATOM    952  CG  ARG B 123      10.720  60.621  86.915  1.00 76.40           C  
ATOM    953  CD  ARG B 123      11.173  62.064  87.083  1.00 76.40           C  
ATOM    954  NE  ARG B 123      12.478  62.148  87.732  1.00 76.40           N  
ATOM    955  CZ  ARG B 123      13.645  62.130  87.094  1.00 76.40           C  
ATOM    956  NH1 ARG B 123      13.693  62.030  85.771  1.00 76.40           N1+
ATOM    957  NH2 ARG B 123      14.773  62.212  87.784  1.00 76.40           N  
ATOM    958  N   LEU B 124      12.178  57.365  88.277  1.00 75.30           N  
ATOM    959  CA  LEU B 124      13.324  56.611  87.779  1.00 75.30           C  
ATOM    960  C   LEU B 124      12.928  55.177  87.446  1.00 75.30           C  
ATOM    961  O   LEU B 124      13.406  54.609  86.461  1.00 75.30           O  
ATOM    962  CB  LEU B 124      14.457  56.615  88.809  1.00 75.30           C  
ATOM    963  CG  LEU B 124      15.141  57.959  89.059  1.00 75.30           C  
ATOM    964  CD1 LEU B 124      16.113  57.849  90.230  1.00 75.30           C  
ATOM    965  CD2 LEU B 124      15.861  58.436  87.803  1.00 75.30           C  
ATOM    966  N   ALA B 125      12.040  54.659  88.234  1.00 80.03           N  
ATOM    967  CA  ALA B 125      11.540  53.310  87.981  1.00 80.03           C  
ATOM    968  C   ALA B 125      10.719  53.261  86.695  1.00 80.03           C  
ATOM    969  O   ALA B 125      10.808  52.297  85.931  1.00 80.03           O  
ATOM    970  CB  ALA B 125      10.704  52.822  89.161  1.00 80.03           C  
ATOM    971  N   LYS B 126       9.962  54.229  86.463  1.00 79.48           N  
ATOM    972  CA  LYS B 126       9.166  54.299  85.241  1.00 79.48           C  
ATOM    973  C   LYS B 126      10.059  54.411  84.009  1.00 79.48           C  
ATOM    974  O   LYS B 126       9.813  53.752  82.996  1.00 79.48           O  
ATOM    975  CB  LYS B 126       8.200  55.484  85.297  1.00 79.48           C  
ATOM    976  CG  LYS B 126       7.006  55.266  86.215  1.00 79.48           C  
ATOM    977  CD  LYS B 126       6.071  56.469  86.212  1.00 79.48           C  
ATOM    978  CE  LYS B 126       4.823  56.210  87.045  1.00 79.48           C  
ATOM    979  NZ  LYS B 126       3.875  57.363  86.994  1.00 79.48           N1+
ATOM    980  N   ILE B 127      11.041  55.107  83.937  1.00 78.34           N  
ATOM    981  CA  ILE B 127      11.982  55.252  82.832  1.00 78.34           C  
ATOM    982  C   ILE B 127      12.674  53.917  82.565  1.00 78.34           C  
ATOM    983  O   ILE B 127      12.824  53.509  81.411  1.00 78.34           O  
ATOM    984  CB  ILE B 127      13.030  56.350  83.123  1.00 78.34           C  
ATOM    985  CG1 ILE B 127      12.366  57.732  83.133  1.00 78.34           C  
ATOM    986  CG2 ILE B 127      14.167  56.296  82.099  1.00 78.34           C  
ATOM    987  CD1 ILE B 127      13.294  58.861  83.559  1.00 78.34           C  
ATOM    988  N   TYR B 128      13.005  53.291  83.666  1.00 79.82           N  
ATOM    989  CA  TYR B 128      13.665  51.998  83.523  1.00 79.82           C  
ATOM    990  C   TYR B 128      12.717  50.965  82.923  1.00 79.82           C  
ATOM    991  O   TYR B 128      13.100  50.206  82.031  1.00 79.82           O  
ATOM    992  CB  TYR B 128      14.184  51.506  84.877  1.00 79.82           C  
ATOM    993  CG  TYR B 128      15.036  50.263  84.785  1.00 79.82           C  
ATOM    994  CD1 TYR B 128      14.514  49.012  85.109  1.00 79.82           C  
ATOM    995  CD2 TYR B 128      16.363  50.336  84.376  1.00 79.82           C  
ATOM    996  CE1 TYR B 128      15.296  47.864  85.029  1.00 79.82           C  
ATOM    997  CE2 TYR B 128      17.153  49.195  84.291  1.00 79.82           C  
ATOM    998  CZ  TYR B 128      16.612  47.965  84.619  1.00 79.82           C  
ATOM    999  OH  TYR B 128      17.390  46.832  84.537  1.00 79.82           O  
ATOM   1000  N   ALA B 129      11.539  51.028  83.384  1.00 80.56           N  
ATOM   1001  CA  ALA B 129      10.537  50.108  82.852  1.00 80.56           C  
ATOM   1002  C   ALA B 129      10.306  50.348  81.363  1.00 80.56           C  
ATOM   1003  O   ALA B 129      10.192  49.398  80.585  1.00 80.56           O  
ATOM   1004  CB  ALA B 129       9.225  50.249  83.620  1.00 80.56           C  
ATOM   1005  N   ASP B 130      10.260  51.455  80.851  1.00 78.68           N  
ATOM   1006  CA  ASP B 130      10.116  51.808  79.442  1.00 78.68           C  
ATOM   1007  C   ASP B 130      11.311  51.318  78.628  1.00 78.68           C  
ATOM   1008  O   ASP B 130      11.146  50.823  77.511  1.00 78.68           O  
ATOM   1009  CB  ASP B 130       9.955  53.321  79.282  1.00 78.68           C  
ATOM   1010  CG  ASP B 130       8.601  53.826  79.749  1.00 78.68           C  
ATOM   1011  OD1 ASP B 130       7.647  53.023  79.838  1.00 78.68           O  
ATOM   1012  OD2 ASP B 130       8.486  55.039  80.029  1.00 78.68           O1-
ATOM   1013  N   THR B 131      12.459  51.418  79.113  1.00 78.49           N  
ATOM   1014  CA  THR B 131      13.681  51.023  78.423  1.00 78.49           C  
ATOM   1015  C   THR B 131      13.728  49.510  78.229  1.00 78.49           C  
ATOM   1016  O   THR B 131      14.043  49.027  77.140  1.00 78.49           O  
ATOM   1017  CB  THR B 131      14.932  51.483  79.193  1.00 78.49           C  
ATOM   1018  CG2 THR B 131      16.206  51.148  78.424  1.00 78.49           C  
ATOM   1019  OG1 THR B 131      14.868  52.901  79.394  1.00 78.49           O  
ATOM   1020  N   VAL B 132      13.366  48.857  79.291  1.00 78.67           N  
ATOM   1021  CA  VAL B 132      13.431  47.401  79.219  1.00 78.67           C  
ATOM   1022  C   VAL B 132      12.316  46.878  78.316  1.00 78.67           C  
ATOM   1023  O   VAL B 132      12.513  45.915  77.571  1.00 78.67           O  
ATOM   1024  CB  VAL B 132      13.326  46.759  80.621  1.00 78.67           C  
ATOM   1025  CG1 VAL B 132      14.406  45.694  80.809  1.00 78.67           C  
ATOM   1026  CG2 VAL B 132      13.432  47.828  81.707  1.00 78.67           C  
ATOM   1027  N   ALA B 133      11.229  47.540  78.398  1.00 75.01           N  
ATOM   1028  CA  ALA B 133      10.124  47.176  77.515  1.00 75.01           C  
ATOM   1029  C   ALA B 133      10.476  47.446  76.055  1.00 75.01           C  
ATOM   1030  O   ALA B 133      10.158  46.642  75.175  1.00 75.01           O  
ATOM   1031  CB  ALA B 133       8.859  47.939  77.904  1.00 75.01           C  
ATOM   1032  N   ALA B 134      11.098  48.424  75.701  1.00 74.31           N  
ATOM   1033  CA  ALA B 134      11.538  48.762  74.350  1.00 74.31           C  
ATOM   1034  C   ALA B 134      12.547  47.741  73.831  1.00 74.31           C  
ATOM   1035  O   ALA B 134      12.522  47.379  72.653  1.00 74.31           O  
ATOM   1036  CB  ALA B 134      12.142  50.164  74.322  1.00 74.31           C  
ATOM   1037  N   ALA B 135      13.357  47.207  74.592  1.00 72.57           N  
ATOM   1038  CA  ALA B 135      14.315  46.173  74.208  1.00 72.57           C  
ATOM   1039  C   ALA B 135      13.603  44.871  73.852  1.00 72.57           C  
ATOM   1040  O   ALA B 135      13.982  44.190  72.896  1.00 72.57           O  
ATOM   1041  CB  ALA B 135      15.320  45.936  75.332  1.00 72.57           C  
ATOM   1042  N   SER B 136      12.621  44.626  74.612  1.00 72.03           N  
ATOM   1043  CA  SER B 136      11.829  43.432  74.331  1.00 72.03           C  
ATOM   1044  C   SER B 136      11.096  43.556  73.000  1.00 72.03           C  
ATOM   1045  O   SER B 136      11.020  42.592  72.236  1.00 72.03           O  
ATOM   1046  CB  SER B 136      10.823  43.180  75.455  1.00 72.03           C  
ATOM   1047  OG  SER B 136      10.408  41.825  75.463  1.00 72.03           O  
ATOM   1048  N   MET B 137      10.612  44.639  72.594  1.00 70.99           N  
ATOM   1049  CA  MET B 137       9.939  44.900  71.325  1.00 70.99           C  
ATOM   1050  C   MET B 137      10.916  44.792  70.159  1.00 70.99           C  
ATOM   1051  O   MET B 137      10.579  44.239  69.110  1.00 70.99           O  
ATOM   1052  CB  MET B 137       9.288  46.284  71.336  1.00 70.99           C  
ATOM   1053  CG  MET B 137       8.002  46.350  72.143  1.00 70.99           C  
ATOM   1054  SD  MET B 137       7.226  48.012  72.094  1.00 70.99           S  
ATOM   1055  CE  MET B 137       5.858  47.693  70.946  1.00 70.99           C  
ATOM   1056  N   ARG B 138      12.093  45.260  70.314  1.00 71.33           N  
ATOM   1057  CA  ARG B 138      13.116  45.156  69.279  1.00 71.33           C  
ATOM   1058  C   ARG B 138      13.508  43.701  69.040  1.00 71.33           C  
ATOM   1059  O   ARG B 138      13.747  43.296  67.901  1.00 71.33           O  
ATOM   1060  CB  ARG B 138      14.352  45.975  69.660  1.00 71.33           C  
ATOM   1061  CG  ARG B 138      14.279  47.433  69.236  1.00 71.33           C  
ATOM   1062  CD  ARG B 138      15.576  48.172  69.534  1.00 71.33           C  
ATOM   1063  NE  ARG B 138      15.370  49.261  70.484  1.00 71.33           N  
ATOM   1064  CZ  ARG B 138      16.158  50.327  70.599  1.00 71.33           C  
ATOM   1065  NH1 ARG B 138      17.225  50.467  69.821  1.00 71.33           N1+
ATOM   1066  NH2 ARG B 138      15.877  51.259  71.498  1.00 71.33           N  
ATOM   1067  N   TYR B 139      13.522  42.910  70.040  1.00 68.79           N  
ATOM   1068  CA  TYR B 139      13.802  41.485  69.911  1.00 68.79           C  
ATOM   1069  C   TYR B 139      12.699  40.781  69.130  1.00 68.79           C  
ATOM   1070  O   TYR B 139      12.978  39.976  68.238  1.00 68.79           O  
ATOM   1071  CB  TYR B 139      13.957  40.840  71.292  1.00 68.79           C  
ATOM   1072  CG  TYR B 139      14.376  39.391  71.241  1.00 68.79           C  
ATOM   1073  CD1 TYR B 139      13.507  38.380  71.647  1.00 68.79           C  
ATOM   1074  CD2 TYR B 139      15.640  39.029  70.789  1.00 68.79           C  
ATOM   1075  CE1 TYR B 139      13.890  37.043  71.605  1.00 68.79           C  
ATOM   1076  CE2 TYR B 139      16.033  37.696  70.741  1.00 68.79           C  
ATOM   1077  CZ  TYR B 139      15.152  36.711  71.150  1.00 68.79           C  
ATOM   1078  OH  TYR B 139      15.536  35.390  71.106  1.00 68.79           O  
ATOM   1079  N   SER B 140      11.496  41.137  69.424  1.00 65.42           N  
ATOM   1080  CA  SER B 140      10.360  40.579  68.697  1.00 65.42           C  
ATOM   1081  C   SER B 140      10.395  40.981  67.226  1.00 65.42           C  
ATOM   1082  O   SER B 140      10.092  40.170  66.349  1.00 65.42           O  
ATOM   1083  CB  SER B 140       9.044  41.034  69.328  1.00 65.42           C  
ATOM   1084  OG  SER B 140       9.254  41.501  70.649  1.00 65.42           O  
ATOM   1085  N   GLU B 141      10.764  42.114  66.876  1.00 66.55           N  
ATOM   1086  CA  GLU B 141      10.898  42.591  65.502  1.00 66.55           C  
ATOM   1087  C   GLU B 141      12.009  41.847  64.766  1.00 66.55           C  
ATOM   1088  O   GLU B 141      11.870  41.525  63.584  1.00 66.55           O  
ATOM   1089  CB  GLU B 141      11.170  44.097  65.480  1.00 66.55           C  
ATOM   1090  CG  GLU B 141      10.079  44.908  64.795  1.00 66.55           C  
ATOM   1091  CD  GLU B 141      10.294  46.410  64.899  1.00 66.55           C  
ATOM   1092  OE1 GLU B 141       9.456  47.180  64.376  1.00 66.55           O  
ATOM   1093  OE2 GLU B 141      11.308  46.819  65.506  1.00 66.55           O1-
ATOM   1094  N   THR B 142      13.068  41.593  65.384  1.00 65.11           N  
ATOM   1095  CA  THR B 142      14.166  40.834  64.796  1.00 65.11           C  
ATOM   1096  C   THR B 142      13.730  39.407  64.480  1.00 65.11           C  
ATOM   1097  O   THR B 142      14.045  38.877  63.413  1.00 65.11           O  
ATOM   1098  CB  THR B 142      15.390  40.805  65.731  1.00 65.11           C  
ATOM   1099  CG2 THR B 142      16.601  40.196  65.033  1.00 65.11           C  
ATOM   1100  OG1 THR B 142      15.707  42.143  66.134  1.00 65.11           O  
ATOM   1101  N   LEU B 143      13.031  38.832  65.371  1.00 59.56           N  
ATOM   1102  CA  LEU B 143      12.501  37.493  65.141  1.00 59.56           C  
ATOM   1103  C   LEU B 143      11.525  37.489  63.968  1.00 59.56           C  
ATOM   1104  O   LEU B 143      11.557  36.583  63.132  1.00 59.56           O  
ATOM   1105  CB  LEU B 143      11.805  36.967  66.399  1.00 59.56           C  
ATOM   1106  CG  LEU B 143      12.618  36.012  67.275  1.00 59.56           C  
ATOM   1107  CD1 LEU B 143      12.501  36.409  68.742  1.00 59.56           C  
ATOM   1108  CD2 LEU B 143      12.159  34.573  67.066  1.00 59.56           C  
ATOM   1109  N   PHE B 144      10.691  38.507  63.887  1.00 57.65           N  
ATOM   1110  CA  PHE B 144       9.745  38.689  62.792  1.00 57.65           C  
ATOM   1111  C   PHE B 144      10.477  38.881  61.470  1.00 57.65           C  
ATOM   1112  O   PHE B 144      10.109  38.281  60.457  1.00 57.65           O  
ATOM   1113  CB  PHE B 144       8.830  39.887  63.064  1.00 57.65           C  
ATOM   1114  CG  PHE B 144       7.688  40.011  62.092  1.00 57.65           C  
ATOM   1115  CD1 PHE B 144       7.776  40.866  61.000  1.00 57.65           C  
ATOM   1116  CD2 PHE B 144       6.525  39.272  62.270  1.00 57.65           C  
ATOM   1117  CE1 PHE B 144       6.720  40.983  60.099  1.00 57.65           C  
ATOM   1118  CE2 PHE B 144       5.466  39.384  61.374  1.00 57.65           C  
ATOM   1119  CZ  PHE B 144       5.565  40.240  60.289  1.00 57.65           C  
ATOM   1120  N   ASN B 145      11.406  39.670  61.380  1.00 58.39           N  
ATOM   1121  CA  ASN B 145      12.178  39.907  60.165  1.00 58.39           C  
ATOM   1122  C   ASN B 145      12.883  38.639  59.692  1.00 58.39           C  
ATOM   1123  O   ASN B 145      12.975  38.387  58.489  1.00 58.39           O  
ATOM   1124  CB  ASN B 145      13.195  41.029  60.385  1.00 58.39           C  
ATOM   1125  CG  ASN B 145      12.553  42.403  60.409  1.00 58.39           C  
ATOM   1126  ND2 ASN B 145      13.256  43.376  60.977  1.00 58.39           N  
ATOM   1127  OD1 ASN B 145      11.435  42.587  59.923  1.00 58.39           O  
ATOM   1128  N   THR B 146      13.276  37.833  60.520  1.00 52.45           N  
ATOM   1129  CA  THR B 146      13.916  36.565  60.187  1.00 52.45           C  
ATOM   1130  C   THR B 146      12.914  35.604  59.552  1.00 52.45           C  
ATOM   1131  O   THR B 146      13.219  34.953  58.551  1.00 52.45           O  
ATOM   1132  CB  THR B 146      14.541  35.910  61.432  1.00 52.45           C  
ATOM   1133  CG2 THR B 146      15.349  34.673  61.056  1.00 52.45           C  
ATOM   1134  OG1 THR B 146      15.405  36.853  62.078  1.00 52.45           O  
ATOM   1135  N   VAL B 147      11.775  35.487  60.157  1.00 50.93           N  
ATOM   1136  CA  VAL B 147      10.735  34.621  59.613  1.00 50.93           C  
ATOM   1137  C   VAL B 147      10.233  35.185  58.286  1.00 50.93           C  
ATOM   1138  O   VAL B 147       9.982  34.435  57.340  1.00 50.93           O  
ATOM   1139  CB  VAL B 147       9.558  34.457  60.601  1.00 50.93           C  
ATOM   1140  CG1 VAL B 147       8.393  33.726  59.937  1.00 50.93           C  
ATOM   1141  CG2 VAL B 147      10.014  33.713  61.855  1.00 50.93           C  
ATOM   1142  N   SER B 148       9.996  36.419  58.211  1.00 48.91           N  
ATOM   1143  CA  SER B 148       9.576  37.086  56.983  1.00 48.91           C  
ATOM   1144  C   SER B 148      10.576  36.851  55.856  1.00 48.91           C  
ATOM   1145  O   SER B 148      10.185  36.592  54.716  1.00 48.91           O  
ATOM   1146  CB  SER B 148       9.406  38.588  57.220  1.00 48.91           C  
ATOM   1147  OG  SER B 148       9.000  39.242  56.030  1.00 48.91           O  
ATOM   1148  N   ASP B 149      11.834  37.025  56.040  1.00 47.79           N  
ATOM   1149  CA  ASP B 149      12.868  36.731  55.053  1.00 47.79           C  
ATOM   1150  C   ASP B 149      12.793  35.277  54.595  1.00 47.79           C  
ATOM   1151  O   ASP B 149      13.054  34.973  53.429  1.00 47.79           O  
ATOM   1152  CB  ASP B 149      14.256  37.032  55.624  1.00 47.79           C  
ATOM   1153  CG  ASP B 149      14.577  38.516  55.652  1.00 47.79           C  
ATOM   1154  OD1 ASP B 149      13.806  39.318  55.082  1.00 47.79           O  
ATOM   1155  OD2 ASP B 149      15.612  38.887  56.246  1.00 47.79           O1-
ATOM   1156  N   GLY B 150      12.577  34.435  55.482  1.00 43.24           N  
ATOM   1157  CA  GLY B 150      12.413  33.036  55.121  1.00 43.24           C  
ATOM   1158  C   GLY B 150      11.167  32.775  54.296  1.00 43.24           C  
ATOM   1159  O   GLY B 150      11.161  31.894  53.434  1.00 43.24           O  
ATOM   1160  N   VAL B 151       9.993  33.289  54.631  1.00 44.63           N  
ATOM   1161  CA  VAL B 151       8.728  33.152  53.918  1.00 44.63           C  
ATOM   1162  C   VAL B 151       8.806  33.884  52.580  1.00 44.63           C  
ATOM   1163  O   VAL B 151       7.999  33.636  51.681  1.00 44.63           O  
ATOM   1164  CB  VAL B 151       7.545  33.693  54.752  1.00 44.63           C  
ATOM   1165  CG1 VAL B 151       6.238  33.585  53.969  1.00 44.63           C  
ATOM   1166  CG2 VAL B 151       7.440  32.942  56.078  1.00 44.63           C  
ATOM   1167  N   THR B 152       9.585  34.842  52.381  1.00 38.92           N  
ATOM   1168  CA  THR B 152       9.660  35.586  51.129  1.00 38.92           C  
ATOM   1169  C   THR B 152       9.834  34.637  49.946  1.00 38.92           C  
ATOM   1170  O   THR B 152       9.642  35.032  48.794  1.00 38.92           O  
ATOM   1171  CB  THR B 152      10.818  36.601  51.151  1.00 38.92           C  
ATOM   1172  CG2 THR B 152      10.326  37.989  51.547  1.00 38.92           C  
ATOM   1173  OG1 THR B 152      11.806  36.169  52.095  1.00 38.92           O  
ATOM   1174  N   GLY B 153      10.587  33.633  50.056  1.00 38.30           N  
ATOM   1175  CA  GLY B 153      10.507  32.864  48.825  1.00 38.30           C  
ATOM   1176  C   GLY B 153       9.082  32.562  48.402  1.00 38.30           C  
ATOM   1177  O   GLY B 153       8.855  31.982  47.338  1.00 38.30           O  
ATOM   1178  N   LEU B 154       8.083  32.179  49.231  1.00 38.80           N  
ATOM   1179  CA  LEU B 154       6.674  32.068  48.870  1.00 38.80           C  
ATOM   1180  C   LEU B 154       6.124  33.413  48.406  1.00 38.80           C  
ATOM   1181  O   LEU B 154       6.249  34.416  49.112  1.00 38.80           O  
ATOM   1182  CB  LEU B 154       5.856  31.550  50.056  1.00 38.80           C  
ATOM   1183  CG  LEU B 154       5.672  30.035  50.143  1.00 38.80           C  
ATOM   1184  CD1 LEU B 154       5.797  29.568  51.590  1.00 38.80           C  
ATOM   1185  CD2 LEU B 154       4.326  29.624  49.557  1.00 38.80           C  
ATOM   1186  N   ALA B 155       6.154  33.851  47.170  1.00 36.49           N  
ATOM   1187  CA  ALA B 155       5.939  35.185  46.614  1.00 36.49           C  
ATOM   1188  C   ALA B 155       4.681  35.824  47.194  1.00 36.49           C  
ATOM   1189  O   ALA B 155       3.634  35.179  47.284  1.00 36.49           O  
ATOM   1190  CB  ALA B 155       5.845  35.118  45.092  1.00 36.49           C  
ATOM   1191  N   LYS B 156       4.529  36.616  48.114  1.00 36.38           N  
ATOM   1192  CA  LYS B 156       3.519  37.576  48.548  1.00 36.38           C  
ATOM   1193  C   LYS B 156       2.626  37.998  47.384  1.00 36.38           C  
ATOM   1194  O   LYS B 156       1.456  38.333  47.582  1.00 36.38           O  
ATOM   1195  CB  LYS B 156       4.179  38.805  49.174  1.00 36.38           C  
ATOM   1196  CG  LYS B 156       4.182  38.798  50.696  1.00 36.38           C  
ATOM   1197  CD  LYS B 156       4.812  40.066  51.260  1.00 36.38           C  
ATOM   1198  CE  LYS B 156       4.816  40.059  52.782  1.00 36.38           C  
ATOM   1199  NZ  LYS B 156       5.423  41.305  53.340  1.00 36.38           N1+
ATOM   1200  N   GLY B 157       3.174  38.416  46.216  1.00 35.19           N  
ATOM   1201  CA  GLY B 157       2.410  39.358  45.414  1.00 35.19           C  
ATOM   1202  C   GLY B 157       1.319  38.696  44.595  1.00 35.19           C  
ATOM   1203  O   GLY B 157       1.564  37.694  43.919  1.00 35.19           O  
ATOM   1204  N   GLU B 158       0.076  38.465  45.077  1.00 37.80           N  
ATOM   1205  CA  GLU B 158      -1.052  38.317  44.162  1.00 37.80           C  
ATOM   1206  C   GLU B 158      -0.944  39.288  42.990  1.00 37.80           C  
ATOM   1207  O   GLU B 158      -1.085  40.500  43.167  1.00 37.80           O  
ATOM   1208  CB  GLU B 158      -2.375  38.529  44.902  1.00 37.80           C  
ATOM   1209  CG  GLU B 158      -3.014  37.241  45.402  1.00 37.80           C  
ATOM   1210  CD  GLU B 158      -4.361  37.460  46.072  1.00 37.80           C  
ATOM   1211  OE1 GLU B 158      -4.994  36.469  46.501  1.00 37.80           O  
ATOM   1212  OE2 GLU B 158      -4.788  38.633  46.167  1.00 37.80           O1-
ATOM   1213  N   HIS B 159      -0.082  39.080  42.187  1.00 44.14           N  
ATOM   1214  CA  HIS B 159      -0.412  39.868  41.004  1.00 44.14           C  
ATOM   1215  C   HIS B 159      -1.780  39.484  40.451  1.00 44.14           C  
ATOM   1216  O   HIS B 159      -2.276  38.386  40.715  1.00 44.14           O  
ATOM   1217  CB  HIS B 159       0.659  39.691  39.926  1.00 44.14           C  
ATOM   1218  CG  HIS B 159       1.406  40.947  39.610  1.00 44.14           C  
ATOM   1219  CD2 HIS B 159       2.630  41.375  39.999  1.00 44.14           C  
ATOM   1220  ND1 HIS B 159       0.889  41.936  38.802  1.00 44.14           N  
ATOM   1221  CE1 HIS B 159       1.767  42.921  38.705  1.00 44.14           C  
ATOM   1222  NE2 HIS B 159       2.832  42.605  39.422  1.00 44.14           N  
ATOM   1223  N   SER B 160      -2.446  40.340  39.879  1.00 52.23           N  
ATOM   1224  CA  SER B 160      -3.816  40.282  39.380  1.00 52.23           C  
ATOM   1225  C   SER B 160      -4.083  38.972  38.646  1.00 52.23           C  
ATOM   1226  O   SER B 160      -5.184  38.423  38.725  1.00 52.23           O  
ATOM   1227  CB  SER B 160      -4.098  41.463  38.449  1.00 52.23           C  
ATOM   1228  OG  SER B 160      -3.145  41.516  37.402  1.00 52.23           O  
ATOM   1229  N   THR B 161      -3.059  38.330  38.074  1.00 59.98           N  
ATOM   1230  CA  THR B 161      -3.459  37.216  37.222  1.00 59.98           C  
ATOM   1231  C   THR B 161      -2.714  35.942  37.611  1.00 59.98           C  
ATOM   1232  O   THR B 161      -2.990  34.867  37.075  1.00 59.98           O  
ATOM   1233  CB  THR B 161      -3.202  37.529  35.736  1.00 59.98           C  
ATOM   1234  CG2 THR B 161      -4.274  38.460  35.177  1.00 59.98           C  
ATOM   1235  OG1 THR B 161      -1.922  38.158  35.600  1.00 59.98           O  
ATOM   1236  N   ILE B 162      -1.573  35.994  38.519  1.00 58.22           N  
ATOM   1237  CA  ILE B 162      -0.864  34.760  38.842  1.00 58.22           C  
ATOM   1238  C   ILE B 162      -0.679  34.652  40.353  1.00 58.22           C  
ATOM   1239  O   ILE B 162      -0.605  35.667  41.050  1.00 58.22           O  
ATOM   1240  CB  ILE B 162       0.505  34.691  38.128  1.00 58.22           C  
ATOM   1241  CG1 ILE B 162       1.358  35.913  38.490  1.00 58.22           C  
ATOM   1242  CG2 ILE B 162       0.318  34.583  36.612  1.00 58.22           C  
ATOM   1243  CD1 ILE B 162       2.798  35.828  38.003  1.00 58.22           C  
ATOM   1244  N   ILE B 163      -0.703  33.450  40.913  1.00 61.68           N  
ATOM   1245  CA  ILE B 163      -0.357  33.112  42.289  1.00 61.68           C  
ATOM   1246  C   ILE B 163       0.989  32.392  42.321  1.00 61.68           C  
ATOM   1247  O   ILE B 163       1.065  31.192  42.048  1.00 61.68           O  
ATOM   1248  CB  ILE B 163      -1.448  32.239  42.948  1.00 61.68           C  
ATOM   1249  CG1 ILE B 163      -2.827  32.886  42.775  1.00 61.68           C  
ATOM   1250  CG2 ILE B 163      -1.133  32.008  44.429  1.00 61.68           C  
ATOM   1251  CD1 ILE B 163      -3.981  32.025  43.270  1.00 61.68           C  
ATOM   1252  N   PRO B 164       1.915  33.142  42.503  1.00 60.50           N  
ATOM   1253  CA  PRO B 164       3.238  32.512  42.509  1.00 60.50           C  
ATOM   1254  C   PRO B 164       3.413  31.518  43.656  1.00 60.50           C  
ATOM   1255  O   PRO B 164       2.961  31.775  44.775  1.00 60.50           O  
ATOM   1256  CB  PRO B 164       4.193  33.698  42.664  1.00 60.50           C  
ATOM   1257  CG  PRO B 164       3.336  34.816  43.165  1.00 60.50           C  
ATOM   1258  CD  PRO B 164       1.897  34.453  42.935  1.00 60.50           C  
ATOM   1259  N   ILE B 165       3.838  30.354  43.379  1.00 63.18           N  
ATOM   1260  CA  ILE B 165       4.193  29.327  44.353  1.00 63.18           C  
ATOM   1261  C   ILE B 165       5.677  29.432  44.695  1.00 63.18           C  
ATOM   1262  O   ILE B 165       6.063  29.308  45.860  1.00 63.18           O  
ATOM   1263  CB  ILE B 165       3.862  27.912  43.828  1.00 63.18           C  
ATOM   1264  CG1 ILE B 165       2.361  27.786  43.542  1.00 63.18           C  
ATOM   1265  CG2 ILE B 165       4.321  26.845  44.826  1.00 63.18           C  
ATOM   1266  CD1 ILE B 165       1.971  26.491  42.844  1.00 63.18           C  
ATOM   1267  N   LEU B 166       6.525  29.675  43.728  1.00 61.77           N  
ATOM   1268  CA  LEU B 166       7.971  29.838  43.844  1.00 61.77           C  
ATOM   1269  C   LEU B 166       8.458  31.002  42.988  1.00 61.77           C  
ATOM   1270  O   LEU B 166       8.130  31.085  41.802  1.00 61.77           O  
ATOM   1271  CB  LEU B 166       8.690  28.550  43.433  1.00 61.77           C  
ATOM   1272  CG  LEU B 166      10.213  28.552  43.568  1.00 61.77           C  
ATOM   1273  CD1 LEU B 166      10.615  28.541  45.039  1.00 61.77           C  
ATOM   1274  CD2 LEU B 166      10.816  27.359  42.834  1.00 61.77           C  
ATOM   1275  N   THR B 167       9.124  31.966  43.533  1.00 58.47           N  
ATOM   1276  CA  THR B 167       9.735  33.090  42.832  1.00 58.47           C  
ATOM   1277  C   THR B 167      11.248  33.091  43.027  1.00 58.47           C  
ATOM   1278  O   THR B 167      11.756  32.507  43.987  1.00 58.47           O  
ATOM   1279  CB  THR B 167       9.152  34.431  43.313  1.00 58.47           C  
ATOM   1280  CG2 THR B 167       7.646  34.493  43.078  1.00 58.47           C  
ATOM   1281  OG1 THR B 167       9.412  34.584  44.714  1.00 58.47           O  
ATOM   1282  N   ASP B 168      11.968  33.587  42.077  1.00 56.23           N  
ATOM   1283  CA  ASP B 168      13.396  33.825  42.256  1.00 56.23           C  
ATOM   1284  C   ASP B 168      13.644  35.104  43.053  1.00 56.23           C  
ATOM   1285  O   ASP B 168      12.700  35.736  43.532  1.00 56.23           O  
ATOM   1286  CB  ASP B 168      14.101  33.905  40.900  1.00 56.23           C  
ATOM   1287  CG  ASP B 168      13.690  35.121  40.088  1.00 56.23           C  
ATOM   1288  OD1 ASP B 168      13.017  36.021  40.636  1.00 56.23           O  
ATOM   1289  OD2 ASP B 168      14.038  35.178  38.889  1.00 56.23           O1-
ATOM   1290  N   SER B 169      14.922  35.383  43.285  1.00 57.23           N  
ATOM   1291  CA  SER B 169      15.331  36.519  44.104  1.00 57.23           C  
ATOM   1292  C   SER B 169      14.900  37.839  43.473  1.00 57.23           C  
ATOM   1293  O   SER B 169      14.794  38.857  44.161  1.00 57.23           O  
ATOM   1294  CB  SER B 169      16.847  36.515  44.310  1.00 57.23           C  
ATOM   1295  OG  SER B 169      17.523  36.561  43.065  1.00 57.23           O  
ATOM   1296  N   GLU B 170      14.680  37.691  42.129  1.00 58.97           N  
ATOM   1297  CA  GLU B 170      14.263  38.900  41.425  1.00 58.97           C  
ATOM   1298  C   GLU B 170      12.743  39.021  41.388  1.00 58.97           C  
ATOM   1299  O   GLU B 170      12.203  39.942  40.771  1.00 58.97           O  
ATOM   1300  CB  GLU B 170      14.827  38.916  40.002  1.00 58.97           C  
ATOM   1301  CG  GLU B 170      16.345  39.013  39.943  1.00 58.97           C  
ATOM   1302  CD  GLU B 170      16.885  39.097  38.524  1.00 58.97           C  
ATOM   1303  OE1 GLU B 170      18.107  39.308  38.352  1.00 58.97           O  
ATOM   1304  OE2 GLU B 170      16.080  38.952  37.577  1.00 58.97           O1-
ATOM   1305  N   GLY B 171      12.097  38.011  42.011  1.00 56.10           N  
ATOM   1306  CA  GLY B 171      10.644  38.063  42.044  1.00 56.10           C  
ATOM   1307  C   GLY B 171       9.995  37.367  40.862  1.00 56.10           C  
ATOM   1308  O   GLY B 171       8.783  37.471  40.662  1.00 56.10           O  
ATOM   1309  N   LYS B 172      10.688  36.774  40.066  1.00 61.41           N  
ATOM   1310  CA  LYS B 172      10.136  36.032  38.937  1.00 61.41           C  
ATOM   1311  C   LYS B 172       9.541  34.702  39.390  1.00 61.41           C  
ATOM   1312  O   LYS B 172      10.196  33.931  40.095  1.00 61.41           O  
ATOM   1313  CB  LYS B 172      11.211  35.790  37.876  1.00 61.41           C  
ATOM   1314  CG  LYS B 172      10.658  35.455  36.499  1.00 61.41           C  
ATOM   1315  CD  LYS B 172      11.775  35.220  35.490  1.00 61.41           C  
ATOM   1316  CE  LYS B 172      11.225  34.809  34.131  1.00 61.41           C  
ATOM   1317  NZ  LYS B 172      12.316  34.458  33.174  1.00 61.41           N1+
ATOM   1318  N   ALA B 173       8.357  34.523  38.974  1.00 61.76           N  
ATOM   1319  CA  ALA B 173       7.631  33.313  39.351  1.00 61.76           C  
ATOM   1320  C   ALA B 173       8.172  32.095  38.609  1.00 61.76           C  
ATOM   1321  O   ALA B 173       8.070  32.012  37.382  1.00 61.76           O  
ATOM   1322  CB  ALA B 173       6.139  33.481  39.077  1.00 61.76           C  
ATOM   1323  N   LEU B 174       8.743  31.172  39.220  1.00 61.76           N  
ATOM   1324  CA  LEU B 174       9.269  29.934  38.654  1.00 61.76           C  
ATOM   1325  C   LEU B 174       8.181  28.869  38.570  1.00 61.76           C  
ATOM   1326  O   LEU B 174       8.183  28.045  37.653  1.00 61.76           O  
ATOM   1327  CB  LEU B 174      10.442  29.417  39.491  1.00 61.76           C  
ATOM   1328  CG  LEU B 174      11.661  30.335  39.591  1.00 61.76           C  
ATOM   1329  CD1 LEU B 174      12.669  29.772  40.587  1.00 61.76           C  
ATOM   1330  CD2 LEU B 174      12.303  30.522  38.220  1.00 61.76           C  
ATOM   1331  N   ALA B 175       7.305  28.815  39.537  1.00 67.04           N  
ATOM   1332  CA  ALA B 175       6.102  27.988  39.578  1.00 67.04           C  
ATOM   1333  C   ALA B 175       4.914  28.774  40.125  1.00 67.04           C  
ATOM   1334  O   ALA B 175       5.003  29.381  41.195  1.00 67.04           O  
ATOM   1335  CB  ALA B 175       6.344  26.739  40.422  1.00 67.04           C  
ATOM   1336  N   TYR B 176       3.896  28.795  39.339  1.00 67.44           N  
ATOM   1337  CA  TYR B 176       2.757  29.623  39.720  1.00 67.44           C  
ATOM   1338  C   TYR B 176       1.457  29.048  39.171  1.00 67.44           C  
ATOM   1339  O   TYR B 176       1.476  28.151  38.324  1.00 67.44           O  
ATOM   1340  CB  TYR B 176       2.945  31.059  39.220  1.00 67.44           C  
ATOM   1341  CG  TYR B 176       3.162  31.159  37.730  1.00 67.44           C  
ATOM   1342  CD1 TYR B 176       4.430  30.993  37.178  1.00 67.44           C  
ATOM   1343  CD2 TYR B 176       2.100  31.421  36.871  1.00 67.44           C  
ATOM   1344  CE1 TYR B 176       4.635  31.087  35.806  1.00 67.44           C  
ATOM   1345  CE2 TYR B 176       2.293  31.517  35.497  1.00 67.44           C  
ATOM   1346  CZ  TYR B 176       3.562  31.349  34.974  1.00 67.44           C  
ATOM   1347  OH  TYR B 176       3.759  31.443  33.615  1.00 67.44           O  
ATOM   1348  N   TYR B 177       0.439  29.408  39.787  1.00 64.47           N  
ATOM   1349  CA  TYR B 177      -0.908  29.158  39.287  1.00 64.47           C  
ATOM   1350  C   TYR B 177      -1.458  30.381  38.565  1.00 64.47           C  
ATOM   1351  O   TYR B 177      -1.528  31.470  39.139  1.00 64.47           O  
ATOM   1352  CB  TYR B 177      -1.843  28.765  40.436  1.00 64.47           C  
ATOM   1353  CG  TYR B 177      -3.179  28.235  39.976  1.00 64.47           C  
ATOM   1354  CD1 TYR B 177      -4.285  29.076  39.872  1.00 64.47           C  
ATOM   1355  CD2 TYR B 177      -3.340  26.894  39.647  1.00 64.47           C  
ATOM   1356  CE1 TYR B 177      -5.520  28.592  39.451  1.00 64.47           C  
ATOM   1357  CE2 TYR B 177      -4.569  26.398  39.225  1.00 64.47           C  
ATOM   1358  CZ  TYR B 177      -5.651  27.254  39.130  1.00 64.47           C  
ATOM   1359  OH  TYR B 177      -6.871  26.769  38.712  1.00 64.47           O  
ATOM   1360  N   ASP B 178      -1.659  30.241  37.353  1.00 65.92           N  
ATOM   1361  CA  ASP B 178      -2.278  31.292  36.551  1.00 65.92           C  
ATOM   1362  C   ASP B 178      -3.790  31.325  36.763  1.00 65.92           C  
ATOM   1363  O   ASP B 178      -4.499  30.399  36.363  1.00 65.92           O  
ATOM   1364  CB  ASP B 178      -1.960  31.093  35.067  1.00 65.92           C  
ATOM   1365  CG  ASP B 178      -2.311  32.302  34.219  1.00 65.92           C  
ATOM   1366  OD1 ASP B 178      -3.311  32.990  34.520  1.00 65.92           O  
ATOM   1367  OD2 ASP B 178      -1.584  32.569  33.238  1.00 65.92           O1-
ATOM   1368  N   THR B 179      -4.279  32.309  37.293  1.00 63.41           N  
ATOM   1369  CA  THR B 179      -5.692  32.428  37.635  1.00 63.41           C  
ATOM   1370  C   THR B 179      -6.522  32.756  36.398  1.00 63.41           C  
ATOM   1371  O   THR B 179      -7.737  32.547  36.386  1.00 63.41           O  
ATOM   1372  CB  THR B 179      -5.918  33.509  38.709  1.00 63.41           C  
ATOM   1373  CG2 THR B 179      -5.238  33.132  40.021  1.00 63.41           C  
ATOM   1374  OG1 THR B 179      -5.380  34.754  38.246  1.00 63.41           O  
ATOM   1375  N   GLU B 180      -5.895  33.281  35.475  1.00 62.88           N  
ATOM   1376  CA  GLU B 180      -6.619  33.575  34.242  1.00 62.88           C  
ATOM   1377  C   GLU B 180      -6.963  32.296  33.485  1.00 62.88           C  
ATOM   1378  O   GLU B 180      -8.111  32.097  33.083  1.00 62.88           O  
ATOM   1379  CB  GLU B 180      -5.800  34.511  33.349  1.00 62.88           C  
ATOM   1380  CG  GLU B 180      -6.554  35.757  32.908  1.00 62.88           C  
ATOM   1381  CD  GLU B 180      -5.712  36.702  32.067  1.00 62.88           C  
ATOM   1382  OE1 GLU B 180      -6.231  37.757  31.635  1.00 62.88           O  
ATOM   1383  OE2 GLU B 180      -4.523  36.386  31.837  1.00 62.88           O1-
ATOM   1384  N   ASP B 181      -5.981  31.425  33.387  1.00 62.55           N  
ATOM   1385  CA  ASP B 181      -6.236  30.193  32.647  1.00 62.55           C  
ATOM   1386  C   ASP B 181      -6.432  29.013  33.596  1.00 62.55           C  
ATOM   1387  O   ASP B 181      -6.626  27.879  33.153  1.00 62.55           O  
ATOM   1388  CB  ASP B 181      -5.089  29.903  31.676  1.00 62.55           C  
ATOM   1389  CG  ASP B 181      -4.144  31.080  31.505  1.00 62.55           C  
ATOM   1390  OD1 ASP B 181      -4.443  32.181  32.015  1.00 62.55           O  
ATOM   1391  OD2 ASP B 181      -3.093  30.905  30.851  1.00 62.55           O1-
ATOM   1392  N   GLU B 182      -6.384  29.337  35.020  1.00 60.72           N  
ATOM   1393  CA  GLU B 182      -6.573  28.319  36.049  1.00 60.72           C  
ATOM   1394  C   GLU B 182      -5.646  27.127  35.824  1.00 60.72           C  
ATOM   1395  O   GLU B 182      -6.092  25.978  35.828  1.00 60.72           O  
ATOM   1396  CB  GLU B 182      -8.031  27.852  36.083  1.00 60.72           C  
ATOM   1397  CG  GLU B 182      -9.009  28.925  36.539  1.00 60.72           C  
ATOM   1398  CD  GLU B 182     -10.386  28.376  36.879  1.00 60.72           C  
ATOM   1399  OE1 GLU B 182     -11.165  29.074  37.567  1.00 60.72           O  
ATOM   1400  OE2 GLU B 182     -10.687  27.238  36.454  1.00 60.72           O1-
ATOM   1401  N   THR B 183      -4.453  27.335  35.462  1.00 64.62           N  
ATOM   1402  CA  THR B 183      -3.433  26.340  35.151  1.00 64.62           C  
ATOM   1403  C   THR B 183      -2.165  26.595  35.961  1.00 64.62           C  
ATOM   1404  O   THR B 183      -1.746  27.742  36.125  1.00 64.62           O  
ATOM   1405  CB  THR B 183      -3.094  26.339  33.649  1.00 64.62           C  
ATOM   1406  CG2 THR B 183      -2.628  24.961  33.191  1.00 64.62           C  
ATOM   1407  OG1 THR B 183      -4.259  26.709  32.902  1.00 64.62           O  
ATOM   1408  N   PHE B 184      -1.665  25.487  36.402  1.00 67.95           N  
ATOM   1409  CA  PHE B 184      -0.346  25.512  37.023  1.00 67.95           C  
ATOM   1410  C   PHE B 184       0.747  25.632  35.967  1.00 67.95           C  
ATOM   1411  O   PHE B 184       0.751  24.889  34.984  1.00 67.95           O  
ATOM   1412  CB  PHE B 184      -0.123  24.254  37.868  1.00 67.95           C  
ATOM   1413  CG  PHE B 184       1.245  24.173  38.489  1.00 67.95           C  
ATOM   1414  CD1 PHE B 184       2.266  23.466  37.865  1.00 67.95           C  
ATOM   1415  CD2 PHE B 184       1.511  24.806  39.696  1.00 67.95           C  
ATOM   1416  CE1 PHE B 184       3.534  23.390  38.437  1.00 67.95           C  
ATOM   1417  CE2 PHE B 184       2.775  24.734  40.274  1.00 67.95           C  
ATOM   1418  CZ  PHE B 184       3.785  24.025  39.644  1.00 67.95           C  
ATOM   1419  N   LYS B 185       1.522  26.554  36.099  1.00 65.94           N  
ATOM   1420  CA  LYS B 185       2.649  26.798  35.204  1.00 65.94           C  
ATOM   1421  C   LYS B 185       3.969  26.800  35.970  1.00 65.94           C  
ATOM   1422  O   LYS B 185       4.044  27.320  37.085  1.00 65.94           O  
ATOM   1423  CB  LYS B 185       2.471  28.125  34.464  1.00 65.94           C  
ATOM   1424  CG  LYS B 185       1.231  28.181  33.584  1.00 65.94           C  
ATOM   1425  CD  LYS B 185       1.189  29.460  32.757  1.00 65.94           C  
ATOM   1426  CE  LYS B 185      -0.044  29.510  31.865  1.00 65.94           C  
ATOM   1427  NZ  LYS B 185      -0.095  30.768  31.061  1.00 65.94           N1+
ATOM   1428  N   ALA B 186       4.783  26.005  35.413  1.00 66.84           N  
ATOM   1429  CA  ALA B 186       6.114  26.004  36.014  1.00 66.84           C  
ATOM   1430  C   ALA B 186       7.200  26.023  34.941  1.00 66.84           C  
ATOM   1431  O   ALA B 186       7.051  25.400  33.888  1.00 66.84           O  
ATOM   1432  CB  ALA B 186       6.288  24.789  36.921  1.00 66.84           C  
ATOM   1433  N   GLY B 187       8.117  26.825  35.157  1.00 56.78           N  
ATOM   1434  CA  GLY B 187       9.214  26.954  34.211  1.00 56.78           C  
ATOM   1435  C   GLY B 187       9.850  25.625  33.850  1.00 56.78           C  
ATOM   1436  O   GLY B 187      10.125  24.803  34.727  1.00 56.78           O  
ATOM   1437  N   GLY B 188       9.955  25.397  32.633  1.00 55.98           N  
ATOM   1438  CA  GLY B 188      10.653  24.262  32.049  1.00 55.98           C  
ATOM   1439  C   GLY B 188       9.830  22.987  32.059  1.00 55.98           C  
ATOM   1440  O   GLY B 188      10.295  21.939  31.605  1.00 55.98           O  
ATOM   1441  N   LEU B 189       8.832  23.031  32.847  1.00 61.08           N  
ATOM   1442  CA  LEU B 189       8.036  21.816  32.978  1.00 61.08           C  
ATOM   1443  C   LEU B 189       7.570  21.321  31.613  1.00 61.08           C  
ATOM   1444  O   LEU B 189       7.769  20.154  31.270  1.00 61.08           O  
ATOM   1445  CB  LEU B 189       6.827  22.062  33.885  1.00 61.08           C  
ATOM   1446  CG  LEU B 189       5.855  20.894  34.051  1.00 61.08           C  
ATOM   1447  CD1 LEU B 189       6.555  19.711  34.713  1.00 61.08           C  
ATOM   1448  CD2 LEU B 189       4.636  21.322  34.861  1.00 61.08           C  
ATOM   1449  N   LEU B 190       6.918  22.192  30.990  1.00 58.56           N  
ATOM   1450  CA  LEU B 190       6.437  21.823  29.663  1.00 58.56           C  
ATOM   1451  C   LEU B 190       7.595  21.411  28.760  1.00 58.56           C  
ATOM   1452  O   LEU B 190       7.490  20.435  28.015  1.00 58.56           O  
ATOM   1453  CB  LEU B 190       5.669  22.986  29.029  1.00 58.56           C  
ATOM   1454  CG  LEU B 190       4.172  23.056  29.335  1.00 58.56           C  
ATOM   1455  CD1 LEU B 190       3.673  24.492  29.211  1.00 58.56           C  
ATOM   1456  CD2 LEU B 190       3.392  22.132  28.405  1.00 58.56           C  
ATOM   1457  N   GLU B 191       8.567  22.184  28.876  1.00 57.25           N  
ATOM   1458  CA  GLU B 191       9.747  21.830  28.093  1.00 57.25           C  
ATOM   1459  C   GLU B 191      10.264  20.444  28.470  1.00 57.25           C  
ATOM   1460  O   GLU B 191      10.650  19.662  27.599  1.00 57.25           O  
ATOM   1461  CB  GLU B 191      10.852  22.873  28.282  1.00 57.25           C  
ATOM   1462  CG  GLU B 191      10.645  24.143  27.470  1.00 57.25           C  
ATOM   1463  CD  GLU B 191       9.764  25.166  28.170  1.00 57.25           C  
ATOM   1464  OE1 GLU B 191       9.536  26.259  27.603  1.00 57.25           O  
ATOM   1465  OE2 GLU B 191       9.300  24.873  29.294  1.00 57.25           O1-
ATOM   1466  N   SER B 192      10.363  20.195  29.645  1.00 54.06           N  
ATOM   1467  CA  SER B 192      10.820  18.890  30.112  1.00 54.06           C  
ATOM   1468  C   SER B 192       9.909  17.774  29.612  1.00 54.06           C  
ATOM   1469  O   SER B 192      10.382  16.697  29.241  1.00 54.06           O  
ATOM   1470  CB  SER B 192      10.888  18.859  31.639  1.00 54.06           C  
ATOM   1471  OG  SER B 192      10.288  17.679  32.145  1.00 54.06           O  
ATOM   1472  N   ILE B 193       8.733  18.044  29.746  1.00 57.33           N  
ATOM   1473  CA  ILE B 193       7.757  17.057  29.295  1.00 57.33           C  
ATOM   1474  C   ILE B 193       7.887  16.855  27.787  1.00 57.33           C  
ATOM   1475  O   ILE B 193       7.977  15.721  27.312  1.00 57.33           O  
ATOM   1476  CB  ILE B 193       6.316  17.481  29.657  1.00 57.33           C  
ATOM   1477  CG1 ILE B 193       6.131  17.500  31.179  1.00 57.33           C  
ATOM   1478  CG2 ILE B 193       5.297  16.550  28.993  1.00 57.33           C  
ATOM   1479  CD1 ILE B 193       4.844  18.171  31.638  1.00 57.33           C  
ATOM   1480  N   PHE B 194       8.010  17.919  27.187  1.00 54.90           N  
ATOM   1481  CA  PHE B 194       8.052  17.842  25.732  1.00 54.90           C  
ATOM   1482  C   PHE B 194       9.439  17.429  25.252  1.00 54.90           C  
ATOM   1483  O   PHE B 194       9.580  16.840  24.178  1.00 54.90           O  
ATOM   1484  CB  PHE B 194       7.659  19.185  25.109  1.00 54.90           C  
ATOM   1485  CG  PHE B 194       6.174  19.429  25.081  1.00 54.90           C  
ATOM   1486  CD1 PHE B 194       5.352  18.706  24.226  1.00 54.90           C  
ATOM   1487  CD2 PHE B 194       5.600  20.384  25.911  1.00 54.90           C  
ATOM   1488  CE1 PHE B 194       3.978  18.930  24.199  1.00 54.90           C  
ATOM   1489  CE2 PHE B 194       4.228  20.614  25.889  1.00 54.90           C  
ATOM   1490  CZ  PHE B 194       3.418  19.886  25.032  1.00 54.90           C  
ATOM   1491  N   ASN B 195      10.426  17.807  26.011  1.00 49.44           N  
ATOM   1492  CA  ASN B 195      11.735  17.252  25.684  1.00 49.44           C  
ATOM   1493  C   ASN B 195      11.720  15.726  25.712  1.00 49.44           C  
ATOM   1494  O   ASN B 195      12.486  15.080  24.996  1.00 49.44           O  
ATOM   1495  CB  ASN B 195      12.800  17.790  26.642  1.00 49.44           C  
ATOM   1496  CG  ASN B 195      13.422  19.085  26.157  1.00 49.44           C  
ATOM   1497  ND2 ASN B 195      14.180  19.741  27.027  1.00 49.44           N  
ATOM   1498  OD1 ASN B 195      13.221  19.492  25.009  1.00 49.44           O  
ATOM   1499  N   ARG B 196      10.985  15.322  26.616  1.00 45.42           N  
ATOM   1500  CA  ARG B 196      10.829  13.872  26.654  1.00 45.42           C  
ATOM   1501  C   ARG B 196       9.933  13.387  25.519  1.00 45.42           C  
ATOM   1502  O   ARG B 196      10.042  12.240  25.082  1.00 45.42           O  
ATOM   1503  CB  ARG B 196      10.255  13.427  28.001  1.00 45.42           C  
ATOM   1504  CG  ARG B 196      11.265  13.447  29.138  1.00 45.42           C  
ATOM   1505  CD  ARG B 196      10.685  12.860  30.417  1.00 45.42           C  
ATOM   1506  NE  ARG B 196      11.688  12.778  31.476  1.00 45.42           N  
ATOM   1507  CZ  ARG B 196      11.594  12.000  32.550  1.00 45.42           C  
ATOM   1508  NH1 ARG B 196      10.537  11.217  32.730  1.00 45.42           N1+
ATOM   1509  NH2 ARG B 196      12.565  12.004  33.452  1.00 45.42           N  
ATOM   1510  N   LEU B 197       9.095  14.284  25.230  1.00 47.94           N  
ATOM   1511  CA  LEU B 197       8.249  14.015  24.072  1.00 47.94           C  
ATOM   1512  C   LEU B 197       8.875  14.578  22.800  1.00 47.94           C  
ATOM   1513  O   LEU B 197       8.392  15.573  22.254  1.00 47.94           O  
ATOM   1514  CB  LEU B 197       6.854  14.611  24.276  1.00 47.94           C  
ATOM   1515  CG  LEU B 197       5.981  13.944  25.340  1.00 47.94           C  
ATOM   1516  CD1 LEU B 197       4.820  14.857  25.721  1.00 47.94           C  
ATOM   1517  CD2 LEU B 197       5.468  12.597  24.843  1.00 47.94           C  
ATOM   1518  N   ILE B 198      10.166  14.896  22.901  1.00 41.47           N  
ATOM   1519  CA  ILE B 198      10.916  15.567  21.844  1.00 41.47           C  
ATOM   1520  C   ILE B 198      10.169  15.437  20.519  1.00 41.47           C  
ATOM   1521  O   ILE B 198       9.958  16.431  19.819  1.00 41.47           O  
ATOM   1522  CB  ILE B 198      12.344  14.992  21.713  1.00 41.47           C  
ATOM   1523  CG1 ILE B 198      13.176  15.339  22.953  1.00 41.47           C  
ATOM   1524  CG2 ILE B 198      13.019  15.509  20.439  1.00 41.47           C  
ATOM   1525  CD1 ILE B 198      14.488  14.573  23.053  1.00 41.47           C  
ATOM   1526  N   GLY B 199      10.120  14.266  19.918  1.00 44.05           N  
ATOM   1527  CA  GLY B 199       9.703  14.103  18.535  1.00 44.05           C  
ATOM   1528  C   GLY B 199       8.252  14.479  18.301  1.00 44.05           C  
ATOM   1529  O   GLY B 199       7.792  14.520  17.158  1.00 44.05           O  
ATOM   1530  N   PHE B 200       7.515  14.518  19.322  1.00 44.37           N  
ATOM   1531  CA  PHE B 200       6.102  14.839  19.162  1.00 44.37           C  
ATOM   1532  C   PHE B 200       5.885  16.348  19.176  1.00 44.37           C  
ATOM   1533  O   PHE B 200       5.835  16.963  20.242  1.00 44.37           O  
ATOM   1534  CB  PHE B 200       5.271  14.179  20.266  1.00 44.37           C  
ATOM   1535  CG  PHE B 200       4.607  12.897  19.842  1.00 44.37           C  
ATOM   1536  CD1 PHE B 200       3.337  12.908  19.279  1.00 44.37           C  
ATOM   1537  CD2 PHE B 200       5.255  11.679  20.008  1.00 44.37           C  
ATOM   1538  CE1 PHE B 200       2.721  11.722  18.885  1.00 44.37           C  
ATOM   1539  CE2 PHE B 200       4.645  10.490  19.617  1.00 44.37           C  
ATOM   1540  CZ  PHE B 200       3.378  10.514  19.057  1.00 44.37           C  
ATOM   1541  N   LYS B 201       6.354  17.018  18.356  1.00 43.08           N  
ATOM   1542  CA  LYS B 201       5.966  18.417  18.201  1.00 43.08           C  
ATOM   1543  C   LYS B 201       4.617  18.539  17.498  1.00 43.08           C  
ATOM   1544  O   LYS B 201       4.535  18.409  16.275  1.00 43.08           O  
ATOM   1545  CB  LYS B 201       7.034  19.188  17.423  1.00 43.08           C  
ATOM   1546  CG  LYS B 201       8.225  19.618  18.267  1.00 43.08           C  
ATOM   1547  CD  LYS B 201       9.194  20.480  17.468  1.00 43.08           C  
ATOM   1548  CE  LYS B 201      10.421  20.851  18.289  1.00 43.08           C  
ATOM   1549  NZ  LYS B 201      11.373  21.698  17.511  1.00 43.08           N1+
ATOM   1550  N   LEU B 202       3.535  18.319  18.106  1.00 44.73           N  
ATOM   1551  CA  LEU B 202       2.216  18.520  17.516  1.00 44.73           C  
ATOM   1552  C   LEU B 202       2.063  19.947  17.001  1.00 44.73           C  
ATOM   1553  O   LEU B 202       2.169  20.905  17.771  1.00 44.73           O  
ATOM   1554  CB  LEU B 202       1.119  18.215  18.540  1.00 44.73           C  
ATOM   1555  CG  LEU B 202       0.419  16.862  18.400  1.00 44.73           C  
ATOM   1556  CD1 LEU B 202       0.523  16.075  19.703  1.00 44.73           C  
ATOM   1557  CD2 LEU B 202      -1.040  17.053  18.000  1.00 44.73           C  
ATOM   1558  N   HIS B 203       2.616  20.151  15.959  1.00 47.47           N  
ATOM   1559  CA  HIS B 203       2.289  21.382  15.247  1.00 47.47           C  
ATOM   1560  C   HIS B 203       1.040  21.206  14.389  1.00 47.47           C  
ATOM   1561  O   HIS B 203       0.917  20.220  13.660  1.00 47.47           O  
ATOM   1562  CB  HIS B 203       3.466  21.827  14.377  1.00 47.47           C  
ATOM   1563  CG  HIS B 203       3.216  23.102  13.636  1.00 47.47           C  
ATOM   1564  CD2 HIS B 203       3.595  23.500  12.399  1.00 47.47           C  
ATOM   1565  ND1 HIS B 203       2.495  24.146  14.174  1.00 47.47           N  
ATOM   1566  CE1 HIS B 203       2.441  25.134  13.296  1.00 47.47           C  
ATOM   1567  NE2 HIS B 203       3.101  24.767  12.211  1.00 47.47           N  
ATOM   1568  N   GLU B 204      -0.026  21.847  14.850  1.00 50.59           N  
ATOM   1569  CA  GLU B 204      -1.245  21.907  14.049  1.00 50.59           C  
ATOM   1570  C   GLU B 204      -1.282  23.172  13.195  1.00 50.59           C  
ATOM   1571  O   GLU B 204      -1.161  24.283  13.716  1.00 50.59           O  
ATOM   1572  CB  GLU B 204      -2.483  21.842  14.947  1.00 50.59           C  
ATOM   1573  CG  GLU B 204      -3.795  21.750  14.180  1.00 50.59           C  
ATOM   1574  CD  GLU B 204      -5.004  21.557  15.082  1.00 50.59           C  
ATOM   1575  OE1 GLU B 204      -6.131  21.402  14.560  1.00 50.59           O  
ATOM   1576  OE2 GLU B 204      -4.823  21.563  16.320  1.00 50.59           O1-
ATOM   1577  N   ASP B 205      -1.036  22.883  12.019  1.00 53.42           N  
ATOM   1578  CA  ASP B 205      -1.389  23.962  11.101  1.00 53.42           C  
ATOM   1579  C   ASP B 205      -2.745  23.706  10.449  1.00 53.42           C  
ATOM   1580  O   ASP B 205      -3.407  22.710  10.750  1.00 53.42           O  
ATOM   1581  CB  ASP B 205      -0.311  24.127  10.028  1.00 53.42           C  
ATOM   1582  CG  ASP B 205      -0.175  22.909   9.131  1.00 53.42           C  
ATOM   1583  OD1 ASP B 205      -1.171  22.179   8.939  1.00 53.42           O  
ATOM   1584  OD2 ASP B 205       0.939  22.675   8.616  1.00 53.42           O1-
ATOM   1585  N   PRO B 206      -3.248  24.581   9.803  1.00 51.70           N  
ATOM   1586  CA  PRO B 206      -4.582  24.435   9.216  1.00 51.70           C  
ATOM   1587  C   PRO B 206      -4.728  23.156   8.394  1.00 51.70           C  
ATOM   1588  O   PRO B 206      -5.820  22.587   8.320  1.00 51.70           O  
ATOM   1589  CB  PRO B 206      -4.714  25.674   8.327  1.00 51.70           C  
ATOM   1590  CG  PRO B 206      -3.636  26.597   8.796  1.00 51.70           C  
ATOM   1591  CD  PRO B 206      -2.604  25.792   9.532  1.00 51.70           C  
ATOM   1592  N   ARG B 207      -3.613  22.676   7.934  1.00 57.97           N  
ATOM   1593  CA  ARG B 207      -3.711  21.524   7.044  1.00 57.97           C  
ATOM   1594  C   ARG B 207      -3.275  20.246   7.753  1.00 57.97           C  
ATOM   1595  O   ARG B 207      -3.883  19.190   7.569  1.00 57.97           O  
ATOM   1596  CB  ARG B 207      -2.865  21.741   5.788  1.00 57.97           C  
ATOM   1597  CG  ARG B 207      -2.915  20.583   4.804  1.00 57.97           C  
ATOM   1598  CD  ARG B 207      -2.241  20.934   3.485  1.00 57.97           C  
ATOM   1599  NE  ARG B 207      -2.259  19.809   2.555  1.00 57.97           N  
ATOM   1600  CZ  ARG B 207      -1.744  19.831   1.328  1.00 57.97           C  
ATOM   1601  NH1 ARG B 207      -1.159  20.927   0.858  1.00 57.97           N1+
ATOM   1602  NH2 ARG B 207      -1.815  18.750   0.565  1.00 57.97           N  
ATOM   1603  N   TYR B 208      -2.202  20.412   8.573  1.00 57.67           N  
ATOM   1604  CA  TYR B 208      -1.602  19.191   9.099  1.00 57.67           C  
ATOM   1605  C   TYR B 208      -1.655  19.169  10.622  1.00 57.67           C  
ATOM   1606  O   TYR B 208      -1.528  20.211  11.269  1.00 57.67           O  
ATOM   1607  CB  TYR B 208      -0.151  19.057   8.626  1.00 57.67           C  
ATOM   1608  CG  TYR B 208      -0.005  19.005   7.125  1.00 57.67           C  
ATOM   1609  CD1 TYR B 208      -0.469  17.911   6.397  1.00 57.67           C  
ATOM   1610  CD2 TYR B 208       0.598  20.048   6.431  1.00 57.67           C  
ATOM   1611  CE1 TYR B 208      -0.335  17.858   5.014  1.00 57.67           C  
ATOM   1612  CE2 TYR B 208       0.738  20.006   5.047  1.00 57.67           C  
ATOM   1613  CZ  TYR B 208       0.269  18.909   4.349  1.00 57.67           C  
ATOM   1614  OH  TYR B 208       0.404  18.862   2.979  1.00 57.67           O  
ATOM   1615  N   LEU B 209      -1.961  18.031  11.159  1.00 61.47           N  
ATOM   1616  CA  LEU B 209      -1.694  17.673  12.547  1.00 61.47           C  
ATOM   1617  C   LEU B 209      -0.450  16.796  12.653  1.00 61.47           C  
ATOM   1618  O   LEU B 209      -0.464  15.638  12.231  1.00 61.47           O  
ATOM   1619  CB  LEU B 209      -2.897  16.947  13.156  1.00 61.47           C  
ATOM   1620  CG  LEU B 209      -3.767  17.763  14.113  1.00 61.47           C  
ATOM   1621  CD1 LEU B 209      -5.216  17.770  13.636  1.00 61.47           C  
ATOM   1622  CD2 LEU B 209      -3.669  17.208  15.530  1.00 61.47           C  
ATOM   1623  N   ALA B 210       0.589  17.366  12.979  1.00 59.64           N  
ATOM   1624  CA  ALA B 210       1.849  16.634  13.079  1.00 59.64           C  
ATOM   1625  C   ALA B 210       1.937  15.871  14.398  1.00 59.64           C  
ATOM   1626  O   ALA B 210       1.772  16.454  15.472  1.00 59.64           O  
ATOM   1627  CB  ALA B 210       3.032  17.589  12.940  1.00 59.64           C  
ATOM   1628  N   LEU B 211       2.031  14.577  14.352  1.00 62.46           N  
ATOM   1629  CA  LEU B 211       2.209  13.721  15.520  1.00 62.46           C  
ATOM   1630  C   LEU B 211       3.686  13.574  15.867  1.00 62.46           C  
ATOM   1631  O   LEU B 211       4.054  13.567  17.044  1.00 62.46           O  
ATOM   1632  CB  LEU B 211       1.591  12.342  15.273  1.00 62.46           C  
ATOM   1633  CG  LEU B 211       0.778  11.747  16.424  1.00 62.46           C  
ATOM   1634  CD1 LEU B 211      -0.703  12.060  16.244  1.00 62.46           C  
ATOM   1635  CD2 LEU B 211       1.004  10.242  16.516  1.00 62.46           C  
ATOM   1636  N   LEU B 212       4.511  13.425  14.825  1.00 61.33           N  
ATOM   1637  CA  LEU B 212       5.955  13.255  14.947  1.00 61.33           C  
ATOM   1638  C   LEU B 212       6.690  14.090  13.904  1.00 61.33           C  
ATOM   1639  O   LEU B 212       6.371  14.027  12.715  1.00 61.33           O  
ATOM   1640  CB  LEU B 212       6.336  11.779  14.797  1.00 61.33           C  
ATOM   1641  CG  LEU B 212       7.797  11.425  15.074  1.00 61.33           C  
ATOM   1642  CD1 LEU B 212       8.110  11.584  16.558  1.00 61.33           C  
ATOM   1643  CD2 LEU B 212       8.101  10.005  14.607  1.00 61.33           C  
ATOM   1644  N   THR B 213       7.547  14.981  14.330  1.00 57.64           N  
ATOM   1645  CA  THR B 213       8.364  15.782  13.424  1.00 57.64           C  
ATOM   1646  C   THR B 213       9.849  15.547  13.684  1.00 57.64           C  
ATOM   1647  O   THR B 213      10.228  15.049  14.746  1.00 57.64           O  
ATOM   1648  CB  THR B 213       8.047  17.282  13.566  1.00 57.64           C  
ATOM   1649  CG2 THR B 213       6.583  17.568  13.248  1.00 57.64           C  
ATOM   1650  OG1 THR B 213       8.321  17.698  14.910  1.00 57.64           O  
ATOM   1651  N   ASP B 214      10.591  15.772  12.642  1.00 53.36           N  
ATOM   1652  CA  ASP B 214      12.035  15.809  12.849  1.00 53.36           C  
ATOM   1653  C   ASP B 214      12.480  17.172  13.375  1.00 53.36           C  
ATOM   1654  O   ASP B 214      11.646  18.022  13.694  1.00 53.36           O  
ATOM   1655  CB  ASP B 214      12.772  15.481  11.548  1.00 53.36           C  
ATOM   1656  CG  ASP B 214      12.594  16.548  10.481  1.00 53.36           C  
ATOM   1657  OD1 ASP B 214      12.089  17.647  10.796  1.00 53.36           O  
ATOM   1658  OD2 ASP B 214      12.960  16.285   9.315  1.00 53.36           O1-
ATOM   1659  N   GLU B 215      13.719  17.267  13.599  1.00 51.67           N  
ATOM   1660  CA  GLU B 215      14.309  18.465  14.188  1.00 51.67           C  
ATOM   1661  C   GLU B 215      14.042  19.694  13.323  1.00 51.67           C  
ATOM   1662  O   GLU B 215      14.030  20.820  13.823  1.00 51.67           O  
ATOM   1663  CB  GLU B 215      15.815  18.280  14.389  1.00 51.67           C  
ATOM   1664  CG  GLU B 215      16.172  17.254  15.455  1.00 51.67           C  
ATOM   1665  CD  GLU B 215      17.670  17.044  15.607  1.00 51.67           C  
ATOM   1666  OE1 GLU B 215      18.085  16.246  16.478  1.00 51.67           O  
ATOM   1667  OE2 GLU B 215      18.435  17.684  14.851  1.00 51.67           O1-
ATOM   1668  N   SER B 216      13.847  19.315  12.095  1.00 52.85           N  
ATOM   1669  CA  SER B 216      13.612  20.430  11.183  1.00 52.85           C  
ATOM   1670  C   SER B 216      12.132  20.793  11.123  1.00 52.85           C  
ATOM   1671  O   SER B 216      11.751  21.759  10.459  1.00 52.85           O  
ATOM   1672  CB  SER B 216      14.121  20.092   9.781  1.00 52.85           C  
ATOM   1673  OG  SER B 216      13.460  18.947   9.269  1.00 52.85           O  
ATOM   1674  N   GLY B 217      11.321  19.990  11.882  1.00 54.23           N  
ATOM   1675  CA  GLY B 217       9.893  20.263  11.864  1.00 54.23           C  
ATOM   1676  C   GLY B 217       9.148  19.475  10.803  1.00 54.23           C  
ATOM   1677  O   GLY B 217       7.952  19.686  10.590  1.00 54.23           O  
ATOM   1678  N   LYS B 218       9.872  18.723  10.069  1.00 61.11           N  
ATOM   1679  CA  LYS B 218       9.228  17.862   9.081  1.00 61.11           C  
ATOM   1680  C   LYS B 218       8.346  16.815   9.756  1.00 61.11           C  
ATOM   1681  O   LYS B 218       8.784  16.132  10.684  1.00 61.11           O  
ATOM   1682  CB  LYS B 218      10.276  17.176   8.203  1.00 61.11           C  
ATOM   1683  CG  LYS B 218       9.687  16.317   7.093  1.00 61.11           C  
ATOM   1684  CD  LYS B 218      10.772  15.564   6.334  1.00 61.11           C  
ATOM   1685  CE  LYS B 218      10.177  14.596   5.320  1.00 61.11           C  
ATOM   1686  NZ  LYS B 218      11.232  13.778   4.650  1.00 61.11           N1+
ATOM   1687  N   ILE B 219       7.107  16.776   9.302  1.00 61.65           N  
ATOM   1688  CA  ILE B 219       6.146  15.823   9.847  1.00 61.65           C  
ATOM   1689  C   ILE B 219       6.560  14.402   9.472  1.00 61.65           C  
ATOM   1690  O   ILE B 219       6.586  14.048   8.291  1.00 61.65           O  
ATOM   1691  CB  ILE B 219       4.714  16.115   9.345  1.00 61.65           C  
ATOM   1692  CG1 ILE B 219       4.278  17.524   9.762  1.00 61.65           C  
ATOM   1693  CG2 ILE B 219       3.733  15.061   9.868  1.00 61.65           C  
ATOM   1694  CD1 ILE B 219       2.950  17.964   9.162  1.00 61.65           C  
ATOM   1695  N   LEU B 220       6.932  13.633  10.427  1.00 62.01           N  
ATOM   1696  CA  LEU B 220       7.217  12.220  10.207  1.00 62.01           C  
ATOM   1697  C   LEU B 220       5.932  11.398  10.214  1.00 62.01           C  
ATOM   1698  O   LEU B 220       5.736  10.537   9.354  1.00 62.01           O  
ATOM   1699  CB  LEU B 220       8.179  11.694  11.276  1.00 62.01           C  
ATOM   1700  CG  LEU B 220       9.547  12.374  11.351  1.00 62.01           C  
ATOM   1701  CD1 LEU B 220      10.360  11.804  12.508  1.00 62.01           C  
ATOM   1702  CD2 LEU B 220      10.298  12.213  10.033  1.00 62.01           C  
ATOM   1703  N   ILE B 221       5.192  11.671  11.219  1.00 62.06           N  
ATOM   1704  CA  ILE B 221       3.866  11.075  11.336  1.00 62.06           C  
ATOM   1705  C   ILE B 221       2.846  12.153  11.694  1.00 62.06           C  
ATOM   1706  O   ILE B 221       3.031  12.896  12.660  1.00 62.06           O  
ATOM   1707  CB  ILE B 221       3.845   9.946  12.392  1.00 62.06           C  
ATOM   1708  CG1 ILE B 221       4.921   8.901  12.077  1.00 62.06           C  
ATOM   1709  CG2 ILE B 221       2.458   9.301  12.464  1.00 62.06           C  
ATOM   1710  CD1 ILE B 221       5.039   7.800  13.122  1.00 62.06           C  
ATOM   1711  N   GLY B 222       1.953  12.231  10.819  1.00 63.18           N  
ATOM   1712  CA  GLY B 222       0.928  13.233  11.063  1.00 63.18           C  
ATOM   1713  C   GLY B 222      -0.378  12.937  10.352  1.00 63.18           C  
ATOM   1714  O   GLY B 222      -0.624  11.800   9.942  1.00 63.18           O  
ATOM   1715  N   TRP B 223      -1.247  13.863  10.445  1.00 61.88           N  
ATOM   1716  CA  TRP B 223      -2.576  13.780   9.848  1.00 61.88           C  
ATOM   1717  C   TRP B 223      -2.835  14.969   8.929  1.00 61.88           C  
ATOM   1718  O   TRP B 223      -2.620  16.120   9.317  1.00 61.88           O  
ATOM   1719  CB  TRP B 223      -3.652  13.715  10.936  1.00 61.88           C  
ATOM   1720  CG  TRP B 223      -5.021  13.389  10.420  1.00 61.88           C  
ATOM   1721  CD1 TRP B 223      -6.051  14.263  10.207  1.00 61.88           C  
ATOM   1722  CD2 TRP B 223      -5.510  12.095  10.056  1.00 61.88           C  
ATOM   1723  CE2 TRP B 223      -6.847  12.258   9.630  1.00 61.88           C  
ATOM   1724  CE3 TRP B 223      -4.948  10.812  10.047  1.00 61.88           C  
ATOM   1725  NE1 TRP B 223      -7.152  13.589   9.732  1.00 61.88           N  
ATOM   1726  CZ2 TRP B 223      -7.630  11.185   9.199  1.00 61.88           C  
ATOM   1727  CZ3 TRP B 223      -5.729   9.744   9.619  1.00 61.88           C  
ATOM   1728  CH2 TRP B 223      -7.055   9.940   9.201  1.00 61.88           C  
ATOM   1729  N   ASP B 224      -3.143  14.650   7.728  1.00 55.40           N  
ATOM   1730  CA  ASP B 224      -3.635  15.656   6.791  1.00 55.40           C  
ATOM   1731  C   ASP B 224      -5.137  15.874   6.957  1.00 55.40           C  
ATOM   1732  O   ASP B 224      -5.940  15.022   6.571  1.00 55.40           O  
ATOM   1733  CB  ASP B 224      -3.318  15.248   5.351  1.00 55.40           C  
ATOM   1734  CG  ASP B 224      -3.572  16.361   4.350  1.00 55.40           C  
ATOM   1735  OD1 ASP B 224      -4.538  17.134   4.529  1.00 55.40           O  
ATOM   1736  OD2 ASP B 224      -2.801  16.465   3.371  1.00 55.40           O1-
ATOM   1737  N   LYS B 225      -5.419  16.980   7.476  1.00 57.46           N  
ATOM   1738  CA  LYS B 225      -6.808  17.294   7.799  1.00 57.46           C  
ATOM   1739  C   LYS B 225      -7.647  17.440   6.533  1.00 57.46           C  
ATOM   1740  O   LYS B 225      -8.847  17.154   6.541  1.00 57.46           O  
ATOM   1741  CB  LYS B 225      -6.890  18.574   8.632  1.00 57.46           C  
ATOM   1742  CG  LYS B 225      -6.287  18.447  10.024  1.00 57.46           C  
ATOM   1743  CD  LYS B 225      -6.425  19.742  10.814  1.00 57.46           C  
ATOM   1744  CE  LYS B 225      -5.317  20.728  10.471  1.00 57.46           C  
ATOM   1745  NZ  LYS B 225      -5.329  21.913  11.379  1.00 57.46           N1+
ATOM   1746  N   LEU B 226      -6.962  17.972   5.605  1.00 52.33           N  
ATOM   1747  CA  LEU B 226      -7.673  18.174   4.347  1.00 52.33           C  
ATOM   1748  C   LEU B 226      -8.015  16.838   3.696  1.00 52.33           C  
ATOM   1749  O   LEU B 226      -9.130  16.651   3.204  1.00 52.33           O  
ATOM   1750  CB  LEU B 226      -6.835  19.023   3.388  1.00 52.33           C  
ATOM   1751  CG  LEU B 226      -7.589  19.688   2.236  1.00 52.33           C  
ATOM   1752  CD1 LEU B 226      -8.154  21.034   2.679  1.00 52.33           C  
ATOM   1753  CD2 LEU B 226      -6.676  19.858   1.026  1.00 52.33           C  
ATOM   1754  N   LYS B 227      -7.089  15.945   3.739  1.00 49.07           N  
ATOM   1755  CA  LYS B 227      -7.295  14.663   3.072  1.00 49.07           C  
ATOM   1756  C   LYS B 227      -7.857  13.625   4.038  1.00 49.07           C  
ATOM   1757  O   LYS B 227      -8.247  12.531   3.624  1.00 49.07           O  
ATOM   1758  CB  LYS B 227      -5.986  14.159   2.462  1.00 49.07           C  
ATOM   1759  CG  LYS B 227      -5.465  15.016   1.319  1.00 49.07           C  
ATOM   1760  CD  LYS B 227      -4.263  14.372   0.640  1.00 49.07           C  
ATOM   1761  CE  LYS B 227      -3.764  15.211  -0.529  1.00 49.07           C  
ATOM   1762  NZ  LYS B 227      -2.571  14.595  -1.184  1.00 49.07           N1+
ATOM   1763  N   ASP B 228      -7.829  14.010   5.339  1.00 54.90           N  
ATOM   1764  CA  ASP B 228      -8.262  13.105   6.399  1.00 54.90           C  
ATOM   1765  C   ASP B 228      -7.483  11.793   6.354  1.00 54.90           C  
ATOM   1766  O   ASP B 228      -8.076  10.712   6.365  1.00 54.90           O  
ATOM   1767  CB  ASP B 228      -9.763  12.830   6.290  1.00 54.90           C  
ATOM   1768  CG  ASP B 228     -10.400  12.479   7.622  1.00 54.90           C  
ATOM   1769  OD1 ASP B 228      -9.779  12.724   8.679  1.00 54.90           O  
ATOM   1770  OD2 ASP B 228     -11.532  11.948   7.616  1.00 54.90           O1-
ATOM   1771  N   GLU B 229      -6.189  11.887   6.091  1.00 57.49           N  
ATOM   1772  CA  GLU B 229      -5.303  10.728   6.026  1.00 57.49           C  
ATOM   1773  C   GLU B 229      -4.053  10.941   6.876  1.00 57.49           C  
ATOM   1774  O   GLU B 229      -3.682  12.080   7.168  1.00 57.49           O  
ATOM   1775  CB  GLU B 229      -4.910  10.432   4.577  1.00 57.49           C  
ATOM   1776  CG  GLU B 229      -4.065  11.522   3.934  1.00 57.49           C  
ATOM   1777  CD  GLU B 229      -3.749  11.251   2.471  1.00 57.49           C  
ATOM   1778  OE1 GLU B 229      -2.901  11.967   1.891  1.00 57.49           O  
ATOM   1779  OE2 GLU B 229      -4.355  10.317   1.901  1.00 57.49           O1-
ATOM   1780  N   MET B 230      -3.602   9.773   7.341  1.00 57.32           N  
ATOM   1781  CA  MET B 230      -2.306   9.780   8.013  1.00 57.32           C  
ATOM   1782  C   MET B 230      -1.184  10.090   7.028  1.00 57.32           C  
ATOM   1783  O   MET B 230      -1.176   9.576   5.908  1.00 57.32           O  
ATOM   1784  CB  MET B 230      -2.046   8.436   8.696  1.00 57.32           C  
ATOM   1785  CG  MET B 230      -0.839   8.441   9.619  1.00 57.32           C  
ATOM   1786  SD  MET B 230      -0.647   6.862  10.534  1.00 57.32           S  
ATOM   1787  CE  MET B 230       0.394   5.941   9.368  1.00 57.32           C  
ATOM   1788  N   ILE B 231      -0.526  11.004   7.379  1.00 55.92           N  
ATOM   1789  CA  ILE B 231       0.653  11.311   6.576  1.00 55.92           C  
ATOM   1790  C   ILE B 231       1.915  10.923   7.343  1.00 55.92           C  
ATOM   1791  O   ILE B 231       1.943  10.980   8.574  1.00 55.92           O  
ATOM   1792  CB  ILE B 231       0.699  12.805   6.188  1.00 55.92           C  
ATOM   1793  CG1 ILE B 231       0.600  13.685   7.439  1.00 55.92           C  
ATOM   1794  CG2 ILE B 231      -0.417  13.140   5.194  1.00 55.92           C  
ATOM   1795  CD1 ILE B 231       0.860  15.163   7.179  1.00 55.92           C  
ATOM   1796  N   GLY B 232       2.800  10.205   6.754  1.00 52.45           N  
ATOM   1797  CA  GLY B 232       4.084   9.828   7.323  1.00 52.45           C  
ATOM   1798  C   GLY B 232       5.184   9.704   6.285  1.00 52.45           C  
ATOM   1799  O   GLY B 232       4.912   9.420   5.117  1.00 52.45           O  
ATOM   1800  N   GLY B 233       6.487  10.083   6.497  1.00 47.04           N  
ATOM   1801  CA  GLY B 233       7.703   9.963   5.709  1.00 47.04           C  
ATOM   1802  C   GLY B 233       8.166  11.282   5.121  1.00 47.04           C  
ATOM   1803  O   GLY B 233       7.612  12.337   5.436  1.00 47.04           O  
ATOM   1804  N   SER B 234       9.368  11.316   4.530  1.00 38.18           N  
ATOM   1805  CA  SER B 234      10.071  12.485   4.012  1.00 38.18           C  
ATOM   1806  C   SER B 234       9.122  13.411   3.258  1.00 38.18           C  
ATOM   1807  O   SER B 234       9.375  14.612   3.148  1.00 38.18           O  
ATOM   1808  CB  SER B 234      11.216  12.059   3.093  1.00 38.18           C  
ATOM   1809  OG  SER B 234      10.751  11.180   2.083  1.00 38.18           O  
ATOM   1810  N   GLY B 235       8.329  12.930   2.205  1.00 33.51           N  
ATOM   1811  CA  GLY B 235       7.654  13.866   1.319  1.00 33.51           C  
ATOM   1812  C   GLY B 235       6.251  14.215   1.777  1.00 33.51           C  
ATOM   1813  O   GLY B 235       5.317  13.434   1.584  1.00 33.51           O  
ATOM   1814  N   GLY B 236       6.081  14.858   3.047  1.00 33.60           N  
ATOM   1815  CA  GLY B 236       4.842  15.464   3.507  1.00 33.60           C  
ATOM   1816  C   GLY B 236       3.604  14.796   2.939  1.00 33.60           C  
ATOM   1817  O   GLY B 236       2.492  15.307   3.089  1.00 33.60           O  
ATOM   1818  N   GLY B 237       3.573  14.220   1.592  1.00 33.79           N  
ATOM   1819  CA  GLY B 237       2.320  13.777   1.001  1.00 33.79           C  
ATOM   1820  C   GLY B 237       1.714  12.583   1.712  1.00 33.79           C  
ATOM   1821  O   GLY B 237       2.339  12.000   2.600  1.00 33.79           O  
ATOM   1822  N   SER B 238       0.336  12.369   1.316  1.00 35.69           N  
ATOM   1823  CA  SER B 238      -0.685  11.463   1.831  1.00 35.69           C  
ATOM   1824  C   SER B 238      -0.099  10.090   2.144  1.00 35.69           C  
ATOM   1825  O   SER B 238      -0.262   9.578   3.253  1.00 35.69           O  
ATOM   1826  CB  SER B 238      -1.830  11.321   0.828  1.00 35.69           C  
ATOM   1827  OG  SER B 238      -1.632  10.191  -0.005  1.00 35.69           O  
ATOM   1828  N   SER B 239      -0.142   9.195   0.959  1.00 39.51           N  
ATOM   1829  CA  SER B 239      -0.417   7.762   0.982  1.00 39.51           C  
ATOM   1830  C   SER B 239       0.858   6.959   1.216  1.00 39.51           C  
ATOM   1831  O   SER B 239       1.939   7.357   0.777  1.00 39.51           O  
ATOM   1832  CB  SER B 239      -1.073   7.321  -0.327  1.00 39.51           C  
ATOM   1833  OG  SER B 239      -0.184   7.490  -1.418  1.00 39.51           O  
ATOM   1834  N   PHE B 240       0.966   6.413   2.308  1.00 42.49           N  
ATOM   1835  CA  PHE B 240       1.879   5.291   2.488  1.00 42.49           C  
ATOM   1836  C   PHE B 240       2.062   4.528   1.181  1.00 42.49           C  
ATOM   1837  O   PHE B 240       2.652   3.445   1.166  1.00 42.49           O  
ATOM   1838  CB  PHE B 240       1.365   4.347   3.579  1.00 42.49           C  
ATOM   1839  CG  PHE B 240       1.396   4.944   4.961  1.00 42.49           C  
ATOM   1840  CD1 PHE B 240       2.585   5.013   5.676  1.00 42.49           C  
ATOM   1841  CD2 PHE B 240       0.236   5.435   5.544  1.00 42.49           C  
ATOM   1842  CE1 PHE B 240       2.617   5.564   6.955  1.00 42.49           C  
ATOM   1843  CE2 PHE B 240       0.260   5.987   6.822  1.00 42.49           C  
ATOM   1844  CZ  PHE B 240       1.451   6.050   7.526  1.00 42.49           C  
ATOM   1845  N   ALA B 241       1.473   5.114   0.105  1.00 42.96           N  
ATOM   1846  CA  ALA B 241       1.722   4.363  -1.123  1.00 42.96           C  
ATOM   1847  C   ALA B 241       3.129   4.627  -1.651  1.00 42.96           C  
ATOM   1848  O   ALA B 241       3.500   5.776  -1.902  1.00 42.96           O  
ATOM   1849  CB  ALA B 241       0.683   4.719  -2.184  1.00 42.96           C  
ATOM   1850  N   SER B 242       4.122   3.918  -1.440  1.00 49.60           N  
ATOM   1851  CA  SER B 242       5.510   4.063  -1.867  1.00 49.60           C  
ATOM   1852  C   SER B 242       5.705   3.556  -3.292  1.00 49.60           C  
ATOM   1853  O   SER B 242       6.748   3.795  -3.904  1.00 49.60           O  
ATOM   1854  CB  SER B 242       6.444   3.313  -0.918  1.00 49.60           C  
ATOM   1855  OG  SER B 242       6.177   1.921  -0.944  1.00 49.60           O  
ATOM   1856  N   GLY B 243       4.763   2.976  -3.997  1.00 49.20           N  
ATOM   1857  CA  GLY B 243       5.015   2.422  -5.318  1.00 49.20           C  
ATOM   1858  C   GLY B 243       4.508   3.307  -6.442  1.00 49.20           C  
ATOM   1859  O   GLY B 243       3.990   4.397  -6.195  1.00 49.20           O  
ATOM   1860  N   PRO B 244       4.950   2.995  -7.727  1.00 40.61           N  
ATOM   1861  CA  PRO B 244       4.466   3.740  -8.892  1.00 40.61           C  
ATOM   1862  C   PRO B 244       2.942   3.817  -8.952  1.00 40.61           C  
ATOM   1863  O   PRO B 244       2.256   2.884  -8.525  1.00 40.61           O  
ATOM   1864  CB  PRO B 244       5.020   2.943 -10.075  1.00 40.61           C  
ATOM   1865  CG  PRO B 244       5.288   1.579  -9.526  1.00 40.61           C  
ATOM   1866  CD  PRO B 244       5.436   1.686  -8.035  1.00 40.61           C  
ATOM   1867  N   ASN B 245       2.439   5.002  -9.222  1.00 54.14           N  
ATOM   1868  CA  ASN B 245       1.001   5.153  -9.412  1.00 54.14           C  
ATOM   1869  C   ASN B 245       0.585   4.814 -10.841  1.00 54.14           C  
ATOM   1870  O   ASN B 245      -0.472   5.248 -11.303  1.00 54.14           O  
ATOM   1871  CB  ASN B 245       0.558   6.573  -9.053  1.00 54.14           C  
ATOM   1872  CG  ASN B 245       1.120   7.617  -9.998  1.00 54.14           C  
ATOM   1873  ND2 ASN B 245       0.443   8.755 -10.096  1.00 54.14           N  
ATOM   1874  OD1 ASN B 245       2.154   7.402 -10.636  1.00 54.14           O  
ATOM   1875  N   TYR B 246       1.501   4.167 -11.640  1.00 55.02           N  
ATOM   1876  CA  TYR B 246       1.249   3.770 -13.021  1.00 55.02           C  
ATOM   1877  C   TYR B 246       1.835   2.393 -13.308  1.00 55.02           C  
ATOM   1878  O   TYR B 246       2.570   1.841 -12.486  1.00 55.02           O  
ATOM   1879  CB  TYR B 246       1.836   4.800 -13.992  1.00 55.02           C  
ATOM   1880  CG  TYR B 246       3.343   4.874 -13.959  1.00 55.02           C  
ATOM   1881  CD1 TYR B 246       4.003   5.589 -12.962  1.00 55.02           C  
ATOM   1882  CD2 TYR B 246       4.110   4.232 -14.926  1.00 55.02           C  
ATOM   1883  CE1 TYR B 246       5.392   5.662 -12.930  1.00 55.02           C  
ATOM   1884  CE2 TYR B 246       5.499   4.298 -14.903  1.00 55.02           C  
ATOM   1885  CZ  TYR B 246       6.130   5.014 -13.902  1.00 55.02           C  
ATOM   1886  OH  TYR B 246       7.505   5.083 -13.875  1.00 55.02           O  
ATOM   1887  N   VAL B 247       1.389   1.795 -14.398  1.00 65.58           N  
ATOM   1888  CA  VAL B 247       1.973   0.559 -14.907  1.00 65.58           C  
ATOM   1889  C   VAL B 247       2.953   0.876 -16.035  1.00 65.58           C  
ATOM   1890  O   VAL B 247       2.563   1.425 -17.068  1.00 65.58           O  
ATOM   1891  CB  VAL B 247       0.885  -0.420 -15.406  1.00 65.58           C  
ATOM   1892  CG1 VAL B 247       1.514  -1.723 -15.894  1.00 65.58           C  
ATOM   1893  CG2 VAL B 247      -0.132  -0.694 -14.300  1.00 65.58           C  
ATOM   1894  N   PRO B 248       4.177   0.576 -15.812  1.00 68.43           N  
ATOM   1895  CA  PRO B 248       5.141   0.842 -16.882  1.00 68.43           C  
ATOM   1896  C   PRO B 248       4.848   0.045 -18.152  1.00 68.43           C  
ATOM   1897  O   PRO B 248       4.252  -1.033 -18.085  1.00 68.43           O  
ATOM   1898  CB  PRO B 248       6.477   0.417 -16.267  1.00 68.43           C  
ATOM   1899  CG  PRO B 248       6.208   0.319 -14.800  1.00 68.43           C  
ATOM   1900  CD  PRO B 248       4.738   0.083 -14.600  1.00 68.43           C  
ATOM   1901  N   TYR B 249       5.272   0.596 -19.299  1.00 74.41           N  
ATOM   1902  CA  TYR B 249       5.146  -0.108 -20.570  1.00 74.41           C  
ATOM   1903  C   TYR B 249       6.061  -1.326 -20.613  1.00 74.41           C  
ATOM   1904  O   TYR B 249       7.273  -1.207 -20.421  1.00 74.41           O  
ATOM   1905  CB  TYR B 249       5.470   0.829 -21.738  1.00 74.41           C  
ATOM   1906  CG  TYR B 249       5.409   0.159 -23.089  1.00 74.41           C  
ATOM   1907  CD1 TYR B 249       6.553  -0.385 -23.671  1.00 74.41           C  
ATOM   1908  CD2 TYR B 249       4.210   0.068 -23.787  1.00 74.41           C  
ATOM   1909  CE1 TYR B 249       6.502  -1.002 -24.916  1.00 74.41           C  
ATOM   1910  CE2 TYR B 249       4.147  -0.547 -25.033  1.00 74.41           C  
ATOM   1911  CZ  TYR B 249       5.297  -1.078 -25.589  1.00 74.41           C  
ATOM   1912  OH  TYR B 249       5.241  -1.688 -26.822  1.00 74.41           O  
ATOM   1913  N   LYS B 250       5.532  -2.471 -20.820  1.00 81.31           N  
ATOM   1914  CA  LYS B 250       6.280  -3.718 -20.953  1.00 81.31           C  
ATOM   1915  C   LYS B 250       6.378  -4.146 -22.414  1.00 81.31           C  
ATOM   1916  O   LYS B 250       5.374  -4.168 -23.129  1.00 81.31           O  
ATOM   1917  CB  LYS B 250       5.629  -4.826 -20.125  1.00 81.31           C  
ATOM   1918  CG  LYS B 250       5.798  -4.657 -18.622  1.00 81.31           C  
ATOM   1919  CD  LYS B 250       5.339  -5.896 -17.864  1.00 81.31           C  
ATOM   1920  CE  LYS B 250       5.535  -5.739 -16.363  1.00 81.31           C  
ATOM   1921  NZ  LYS B 250       5.121  -6.966 -15.619  1.00 81.31           N1+
ATOM   1922  N   TYR B 251       7.602  -4.443 -22.819  1.00 86.17           N  
ATOM   1923  CA  TYR B 251       7.825  -4.927 -24.177  1.00 86.17           C  
ATOM   1924  C   TYR B 251       7.276  -6.338 -24.350  1.00 86.17           C  
ATOM   1925  O   TYR B 251       7.407  -7.176 -23.454  1.00 86.17           O  
ATOM   1926  CB  TYR B 251       9.318  -4.902 -24.519  1.00 86.17           C  
ATOM   1927  CG  TYR B 251       9.900  -3.511 -24.595  1.00 86.17           C  
ATOM   1928  CD1 TYR B 251       9.905  -2.802 -25.795  1.00 86.17           C  
ATOM   1929  CD2 TYR B 251      10.446  -2.904 -23.470  1.00 86.17           C  
ATOM   1930  CE1 TYR B 251      10.442  -1.521 -25.871  1.00 86.17           C  
ATOM   1931  CE2 TYR B 251      10.985  -1.623 -23.534  1.00 86.17           C  
ATOM   1932  CZ  TYR B 251      10.979  -0.941 -24.737  1.00 86.17           C  
ATOM   1933  OH  TYR B 251      11.512   0.327 -24.806  1.00 86.17           O  
ATOM   1934  N   ASP B 252       6.660  -6.586 -25.452  1.00 82.79           N  
ATOM   1935  CA  ASP B 252       6.169  -7.923 -25.772  1.00 82.79           C  
ATOM   1936  C   ASP B 252       7.325  -8.907 -25.940  1.00 82.79           C  
ATOM   1937  O   ASP B 252       7.247 -10.048 -25.481  1.00 82.79           O  
ATOM   1938  CB  ASP B 252       5.316  -7.891 -27.042  1.00 82.79           C  
ATOM   1939  CG  ASP B 252       3.983  -7.191 -26.844  1.00 82.79           C  
ATOM   1940  OD1 ASP B 252       3.485  -7.141 -25.699  1.00 82.79           O  
ATOM   1941  OD2 ASP B 252       3.425  -6.688 -27.843  1.00 82.79           O1-
ATOM   1942  N   ILE B 253       8.408  -8.385 -26.624  1.00 81.90           N  
ATOM   1943  CA  ILE B 253       9.613  -9.186 -26.812  1.00 81.90           C  
ATOM   1944  C   ILE B 253      10.769  -8.571 -26.026  1.00 81.90           C  
ATOM   1945  O   ILE B 253      11.173  -7.437 -26.289  1.00 81.90           O  
ATOM   1946  CB  ILE B 253       9.985  -9.305 -28.307  1.00 81.90           C  
ATOM   1947  CG1 ILE B 253       8.814  -9.891 -29.104  1.00 81.90           C  
ATOM   1948  CG2 ILE B 253      11.247 -10.154 -28.483  1.00 81.90           C  
ATOM   1949  CD1 ILE B 253       9.021  -9.874 -30.612  1.00 81.90           C  
ATOM   1950  N   ARG B 254      11.307  -9.352 -25.137  1.00 83.02           N  
ATOM   1951  CA  ARG B 254      12.399  -8.900 -24.280  1.00 83.02           C  
ATOM   1952  C   ARG B 254      13.726  -8.914 -25.031  1.00 83.02           C  
ATOM   1953  O   ARG B 254      13.920  -9.718 -25.945  1.00 83.02           O  
ATOM   1954  CB  ARG B 254      12.496  -9.773 -23.027  1.00 83.02           C  
ATOM   1955  CG  ARG B 254      11.362  -9.558 -22.037  1.00 83.02           C  
ATOM   1956  CD  ARG B 254      11.730 -10.048 -20.644  1.00 83.02           C  
ATOM   1957  NE  ARG B 254      10.614  -9.912 -19.713  1.00 83.02           N  
ATOM   1958  CZ  ARG B 254      10.735  -9.619 -18.421  1.00 83.02           C  
ATOM   1959  NH1 ARG B 254      11.932  -9.423 -17.880  1.00 83.02           N1+
ATOM   1960  NH2 ARG B 254       9.652  -9.520 -17.664  1.00 83.02           N  
ATOM   1961  N   ALA B 255      14.620  -7.987 -24.603  1.00 87.17           N  
ATOM   1962  CA  ALA B 255      15.995  -8.013 -25.097  1.00 87.17           C  
ATOM   1963  C   ALA B 255      16.696  -9.308 -24.697  1.00 87.17           C  
ATOM   1964  O   ALA B 255      16.517  -9.800 -23.580  1.00 87.17           O  
ATOM   1965  CB  ALA B 255      16.771  -6.807 -24.573  1.00 87.17           C  
ATOM   1966  N   VAL B 256      17.447  -9.866 -25.601  1.00 91.60           N  
ATOM   1967  CA  VAL B 256      18.156 -11.117 -25.355  1.00 91.60           C  
ATOM   1968  C   VAL B 256      19.580 -10.821 -24.890  1.00 91.60           C  
ATOM   1969  O   VAL B 256      20.345 -10.157 -25.594  1.00 91.60           O  
ATOM   1970  CB  VAL B 256      18.182 -12.011 -26.615  1.00 91.60           C  
ATOM   1971  CG1 VAL B 256      18.959 -13.299 -26.347  1.00 91.60           C  
ATOM   1972  CG2 VAL B 256      16.760 -12.327 -27.073  1.00 91.60           C  
ATOM   1973  N   GLU B 257      19.898 -11.286 -23.761  1.00 93.86           N  
ATOM   1974  CA  GLU B 257      21.255 -11.156 -23.239  1.00 93.86           C  
ATOM   1975  C   GLU B 257      22.245 -11.974 -24.064  1.00 93.86           C  
ATOM   1976  O   GLU B 257      21.945 -13.101 -24.464  1.00 93.86           O  
ATOM   1977  CB  GLU B 257      21.310 -11.589 -21.771  1.00 93.86           C  
ATOM   1978  CG  GLU B 257      20.587 -10.643 -20.824  1.00 93.86           C  
ATOM   1979  CD  GLU B 257      20.710 -11.047 -19.363  1.00 93.86           C  
ATOM   1980  OE1 GLU B 257      19.732 -11.588 -18.798  1.00 93.86           O  
ATOM   1981  OE2 GLU B 257      21.792 -10.819 -18.778  1.00 93.86           O1-
ATOM   1982  N   VAL B 258      23.387 -11.423 -24.324  1.00 96.80           N  
ATOM   1983  CA  VAL B 258      24.483 -12.088 -25.022  1.00 96.80           C  
ATOM   1984  C   VAL B 258      25.763 -11.979 -24.196  1.00 96.80           C  
ATOM   1985  O   VAL B 258      25.744 -11.467 -23.074  1.00 96.80           O  
ATOM   1986  CB  VAL B 258      24.705 -11.490 -26.429  1.00 96.80           C  
ATOM   1987  CG1 VAL B 258      23.483 -11.726 -27.315  1.00 96.80           C  
ATOM   1988  CG2 VAL B 258      25.017  -9.998 -26.332  1.00 96.80           C  
ATOM   1989  N   GLN B 259      26.826 -12.521 -24.710  1.00 97.39           N  
ATOM   1990  CA  GLN B 259      28.080 -12.538 -23.964  1.00 97.39           C  
ATOM   1991  C   GLN B 259      28.706 -11.148 -23.909  1.00 97.39           C  
ATOM   1992  O   GLN B 259      29.318 -10.777 -22.905  1.00 97.39           O  
ATOM   1993  CB  GLN B 259      29.062 -13.531 -24.588  1.00 97.39           C  
ATOM   1994  CG  GLN B 259      28.636 -14.987 -24.450  1.00 97.39           C  
ATOM   1995  CD  GLN B 259      29.534 -15.937 -25.220  1.00 97.39           C  
ATOM   1996  NE2 GLN B 259      30.135 -16.888 -24.514  1.00 97.39           N  
ATOM   1997  OE1 GLN B 259      29.685 -15.817 -26.440  1.00 97.39           O  
ATOM   1998  N   LYS B 260      28.625 -10.374 -25.042  1.00 98.35           N  
ATOM   1999  CA  LYS B 260      29.070  -8.986 -25.127  1.00 98.35           C  
ATOM   2000  C   LYS B 260      27.903  -8.052 -25.431  1.00 98.35           C  
ATOM   2001  O   LYS B 260      27.418  -8.004 -26.564  1.00 98.35           O  
ATOM   2002  CB  LYS B 260      30.155  -8.835 -26.194  1.00 98.35           C  
ATOM   2003  CG  LYS B 260      31.365  -9.732 -25.979  1.00 98.35           C  
ATOM   2004  CD  LYS B 260      32.156  -9.317 -24.745  1.00 98.35           C  
ATOM   2005  CE  LYS B 260      33.452 -10.106 -24.619  1.00 98.35           C  
ATOM   2006  NZ  LYS B 260      34.316  -9.581 -23.520  1.00 98.35           N1+
ATOM   2007  N   ASN B 261      27.458  -7.366 -24.416  1.00 98.63           N  
ATOM   2008  CA  ASN B 261      26.324  -6.453 -24.520  1.00 98.63           C  
ATOM   2009  C   ASN B 261      26.781  -5.019 -24.771  1.00 98.63           C  
ATOM   2010  O   ASN B 261      27.119  -4.298 -23.831  1.00 98.63           O  
ATOM   2011  CB  ASN B 261      25.461  -6.523 -23.259  1.00 98.63           C  
ATOM   2012  CG  ASN B 261      24.975  -7.928 -22.960  1.00 98.63           C  
ATOM   2013  ND2 ASN B 261      25.702  -8.637 -22.105  1.00 98.63           N  
ATOM   2014  OD1 ASN B 261      23.956  -8.372 -23.495  1.00 98.63           O  
ATOM   2015  N   HIS B 262      26.720  -4.585 -25.984  1.00 98.72           N  
ATOM   2016  CA  HIS B 262      27.243  -3.289 -26.402  1.00 98.72           C  
ATOM   2017  C   HIS B 262      26.238  -2.175 -26.129  1.00 98.72           C  
ATOM   2018  O   HIS B 262      25.101  -2.230 -26.602  1.00 98.72           O  
ATOM   2019  CB  HIS B 262      27.610  -3.313 -27.887  1.00 98.72           C  
ATOM   2020  CG  HIS B 262      28.502  -2.188 -28.303  1.00 98.72           C  
ATOM   2021  CD2 HIS B 262      28.981  -1.129 -27.608  1.00 98.72           C  
ATOM   2022  ND1 HIS B 262      29.002  -2.068 -29.582  1.00 98.72           N  
ATOM   2023  CE1 HIS B 262      29.753  -0.982 -29.654  1.00 98.72           C  
ATOM   2024  NE2 HIS B 262      29.756  -0.394 -28.470  1.00 98.72           N  
ATOM   2025  N   VAL B 263      26.581  -1.237 -25.332  1.00 98.85           N  
ATOM   2026  CA  VAL B 263      25.885   0.035 -25.169  1.00 98.85           C  
ATOM   2027  C   VAL B 263      26.647   1.139 -25.899  1.00 98.85           C  
ATOM   2028  O   VAL B 263      27.669   1.626 -25.409  1.00 98.85           O  
ATOM   2029  CB  VAL B 263      25.715   0.402 -23.678  1.00 98.85           C  
ATOM   2030  CG1 VAL B 263      24.914   1.694 -23.528  1.00 98.85           C  
ATOM   2031  CG2 VAL B 263      25.039  -0.740 -22.922  1.00 98.85           C  
ATOM   2032  N   LEU B 264      26.125   1.519 -27.017  1.00 98.84           N  
ATOM   2033  CA  LEU B 264      26.811   2.406 -27.951  1.00 98.84           C  
ATOM   2034  C   LEU B 264      26.173   3.791 -27.953  1.00 98.84           C  
ATOM   2035  O   LEU B 264      25.174   4.019 -28.638  1.00 98.84           O  
ATOM   2036  CB  LEU B 264      26.785   1.818 -29.365  1.00 98.84           C  
ATOM   2037  CG  LEU B 264      27.305   2.722 -30.484  1.00 98.84           C  
ATOM   2038  CD1 LEU B 264      28.723   3.190 -30.172  1.00 98.84           C  
ATOM   2039  CD2 LEU B 264      27.260   1.995 -31.824  1.00 98.84           C  
ATOM   2040  N   SER B 265      26.798   4.709 -27.268  1.00 98.79           N  
ATOM   2041  CA  SER B 265      26.270   6.065 -27.158  1.00 98.79           C  
ATOM   2042  C   SER B 265      26.518   6.860 -28.436  1.00 98.79           C  
ATOM   2043  O   SER B 265      27.482   6.598 -29.159  1.00 98.79           O  
ATOM   2044  CB  SER B 265      26.898   6.791 -25.968  1.00 98.79           C  
ATOM   2045  OG  SER B 265      26.594   6.124 -24.755  1.00 98.79           O  
ATOM   2046  N   TYR B 266      25.657   7.801 -28.698  1.00 98.79           N  
ATOM   2047  CA  TYR B 266      25.705   8.642 -29.889  1.00 98.79           C  
ATOM   2048  C   TYR B 266      25.183  10.042 -29.590  1.00 98.79           C  
ATOM   2049  O   TYR B 266      24.494  10.254 -28.589  1.00 98.79           O  
ATOM   2050  CB  TYR B 266      24.892   8.013 -31.024  1.00 98.79           C  
ATOM   2051  CG  TYR B 266      25.296   8.491 -32.398  1.00 98.79           C  
ATOM   2052  CD1 TYR B 266      24.337   8.817 -33.354  1.00 98.79           C  
ATOM   2053  CD2 TYR B 266      26.638   8.616 -32.743  1.00 98.79           C  
ATOM   2054  CE1 TYR B 266      24.705   9.256 -34.621  1.00 98.79           C  
ATOM   2055  CE2 TYR B 266      27.017   9.053 -34.007  1.00 98.79           C  
ATOM   2056  CZ  TYR B 266      26.045   9.371 -34.938  1.00 98.79           C  
ATOM   2057  OH  TYR B 266      26.415   9.805 -36.192  1.00 98.79           O  
ATOM   2058  N   GLY B 267      25.685  11.018 -30.326  1.00 98.42           N  
ATOM   2059  CA  GLY B 267      25.243  12.384 -30.097  1.00 98.42           C  
ATOM   2060  C   GLY B 267      26.315  13.416 -30.394  1.00 98.42           C  
ATOM   2061  O   GLY B 267      27.029  13.307 -31.393  1.00 98.42           O  
ATOM   2062  N   GLN B 268      26.329  14.441 -29.629  1.00 97.54           N  
ATOM   2063  CA  GLN B 268      27.315  15.504 -29.791  1.00 97.54           C  
ATOM   2064  C   GLN B 268      28.177  15.651 -28.541  1.00 97.54           C  
ATOM   2065  O   GLN B 268      28.640  14.656 -27.979  1.00 97.54           O  
ATOM   2066  CB  GLN B 268      26.626  16.831 -30.112  1.00 97.54           C  
ATOM   2067  CG  GLN B 268      25.752  17.359 -28.983  1.00 97.54           C  
ATOM   2068  CD  GLN B 268      25.027  18.641 -29.351  1.00 97.54           C  
ATOM   2069  NE2 GLN B 268      25.312  19.714 -28.621  1.00 97.54           N  
ATOM   2070  OE1 GLN B 268      24.219  18.666 -30.284  1.00 97.54           O  
ATOM   2071  N   SER B 269      28.548  16.888 -28.162  1.00 96.95           N  
ATOM   2072  CA  SER B 269      29.600  17.127 -27.180  1.00 96.95           C  
ATOM   2073  C   SER B 269      29.297  16.422 -25.862  1.00 96.95           C  
ATOM   2074  O   SER B 269      30.198  15.873 -25.224  1.00 96.95           O  
ATOM   2075  CB  SER B 269      29.777  18.626 -26.936  1.00 96.95           C  
ATOM   2076  OG  SER B 269      28.530  19.242 -26.664  1.00 96.95           O  
ATOM   2077  N   LEU B 270      28.103  16.348 -25.354  1.00 97.46           N  
ATOM   2078  CA  LEU B 270      27.752  15.734 -24.078  1.00 97.46           C  
ATOM   2079  C   LEU B 270      27.851  14.215 -24.160  1.00 97.46           C  
ATOM   2080  O   LEU B 270      27.869  13.533 -23.133  1.00 97.46           O  
ATOM   2081  CB  LEU B 270      26.339  16.144 -23.656  1.00 97.46           C  
ATOM   2082  CG  LEU B 270      26.186  17.547 -23.068  1.00 97.46           C  
ATOM   2083  CD1 LEU B 270      24.718  17.958 -23.050  1.00 97.46           C  
ATOM   2084  CD2 LEU B 270      26.781  17.607 -21.665  1.00 97.46           C  
ATOM   2085  N   SER B 271      27.932  13.700 -25.359  1.00 98.25           N  
ATOM   2086  CA  SER B 271      28.070  12.257 -25.529  1.00 98.25           C  
ATOM   2087  C   SER B 271      29.535  11.835 -25.497  1.00 98.25           C  
ATOM   2088  O   SER B 271      29.842  10.648 -25.369  1.00 98.25           O  
ATOM   2089  CB  SER B 271      27.430  11.808 -26.843  1.00 98.25           C  
ATOM   2090  OG  SER B 271      28.239  12.175 -27.948  1.00 98.25           O  
ATOM   2091  N   VAL B 272      30.459  12.780 -25.605  1.00 98.33           N  
ATOM   2092  CA  VAL B 272      31.856  12.399 -25.790  1.00 98.33           C  
ATOM   2093  C   VAL B 272      32.703  12.972 -24.656  1.00 98.33           C  
ATOM   2094  O   VAL B 272      33.913  13.156 -24.808  1.00 98.33           O  
ATOM   2095  CB  VAL B 272      32.398  12.877 -27.155  1.00 98.33           C  
ATOM   2096  CG1 VAL B 272      31.762  12.086 -28.296  1.00 98.33           C  
ATOM   2097  CG2 VAL B 272      32.148  14.374 -27.333  1.00 98.33           C  
ATOM   2098  N   GLY B 273      32.171  13.403 -23.510  1.00 98.09           N  
ATOM   2099  CA  GLY B 273      32.892  13.802 -22.312  1.00 98.09           C  
ATOM   2100  C   GLY B 273      33.547  15.164 -22.436  1.00 98.09           C  
ATOM   2101  O   GLY B 273      34.629  15.390 -21.889  1.00 98.09           O  
ATOM   2102  N   ALA B 274      32.940  16.059 -23.209  1.00 98.23           N  
ATOM   2103  CA  ALA B 274      33.470  17.410 -23.370  1.00 98.23           C  
ATOM   2104  C   ALA B 274      33.556  18.129 -22.026  1.00 98.23           C  
ATOM   2105  O   ALA B 274      32.576  18.180 -21.279  1.00 98.23           O  
ATOM   2106  CB  ALA B 274      32.607  18.209 -24.343  1.00 98.23           C  
ATOM   2107  N   GLN B 275      34.745  18.575 -21.685  1.00 97.30           N  
ATOM   2108  CA  GLN B 275      35.045  19.337 -20.478  1.00 97.30           C  
ATOM   2109  C   GLN B 275      35.020  18.443 -19.242  1.00 97.30           C  
ATOM   2110  O   GLN B 275      35.056  18.935 -18.112  1.00 97.30           O  
ATOM   2111  CB  GLN B 275      34.054  20.491 -20.311  1.00 97.30           C  
ATOM   2112  CG  GLN B 275      34.128  21.530 -21.422  1.00 97.30           C  
ATOM   2113  CD  GLN B 275      35.500  22.167 -21.539  1.00 97.30           C  
ATOM   2114  NE2 GLN B 275      36.019  22.238 -22.760  1.00 97.30           N  
ATOM   2115  OE1 GLN B 275      36.089  22.593 -20.540  1.00 97.30           O  
ATOM   2116  N   GLY B 276      34.892  17.156 -19.395  1.00 97.27           N  
ATOM   2117  CA  GLY B 276      34.929  16.214 -18.288  1.00 97.27           C  
ATOM   2118  C   GLY B 276      36.333  15.942 -17.782  1.00 97.27           C  
ATOM   2119  O   GLY B 276      36.727  14.785 -17.622  1.00 97.27           O  
ATOM   2120  N   VAL B 277      37.111  16.921 -17.728  1.00 96.74           N  
ATOM   2121  CA  VAL B 277      38.519  16.783 -17.369  1.00 96.74           C  
ATOM   2122  C   VAL B 277      38.744  17.303 -15.951  1.00 96.74           C  
ATOM   2123  O   VAL B 277      38.188  18.335 -15.566  1.00 96.74           O  
ATOM   2124  CB  VAL B 277      39.434  17.531 -18.363  1.00 96.74           C  
ATOM   2125  CG1 VAL B 277      39.378  16.880 -19.744  1.00 96.74           C  
ATOM   2126  CG2 VAL B 277      39.039  19.004 -18.447  1.00 96.74           C  
ATOM   2127  N   PRO B 278      39.626  16.664 -15.070  1.00 95.89           N  
ATOM   2128  CA  PRO B 278      40.320  15.399 -15.320  1.00 95.89           C  
ATOM   2129  C   PRO B 278      39.400  14.187 -15.200  1.00 95.89           C  
ATOM   2130  O   PRO B 278      38.284  14.303 -14.686  1.00 95.89           O  
ATOM   2131  CB  PRO B 278      41.404  15.372 -14.240  1.00 95.89           C  
ATOM   2132  CG  PRO B 278      40.785  16.051 -13.060  1.00 95.89           C  
ATOM   2133  CD  PRO B 278      39.890  17.150 -13.558  1.00 95.89           C  
ATOM   2134  N   VAL B 279      39.840  13.088 -15.711  1.00 96.98           N  
ATOM   2135  CA  VAL B 279      39.107  11.833 -15.578  1.00 96.98           C  
ATOM   2136  C   VAL B 279      39.135  11.371 -14.123  1.00 96.98           C  
ATOM   2137  O   VAL B 279      40.135  11.555 -13.425  1.00 96.98           O  
ATOM   2138  CB  VAL B 279      39.689  10.736 -16.497  1.00 96.98           C  
ATOM   2139  CG1 VAL B 279      39.547  11.131 -17.966  1.00 96.98           C  
ATOM   2140  CG2 VAL B 279      41.153  10.472 -16.151  1.00 96.98           C  
ATOM   2141  N   ILE B 280      38.053  10.775 -13.669  1.00 96.56           N  
ATOM   2142  CA  ILE B 280      37.962  10.336 -12.281  1.00 96.56           C  
ATOM   2143  C   ILE B 280      37.776   8.821 -12.230  1.00 96.56           C  
ATOM   2144  O   ILE B 280      37.966   8.201 -11.181  1.00 96.56           O  
ATOM   2145  CB  ILE B 280      36.806  11.043 -11.539  1.00 96.56           C  
ATOM   2146  CG1 ILE B 280      35.482  10.825 -12.281  1.00 96.56           C  
ATOM   2147  CG2 ILE B 280      37.103  12.537 -11.376  1.00 96.56           C  
ATOM   2148  CD1 ILE B 280      34.266  11.384 -11.555  1.00 96.56           C  
ATOM   2149  N   THR B 281      37.436   8.145 -13.284  1.00 96.59           N  
ATOM   2150  CA  THR B 281      37.360   6.691 -13.377  1.00 96.59           C  
ATOM   2151  C   THR B 281      38.606   6.127 -14.054  1.00 96.59           C  
ATOM   2152  O   THR B 281      38.672   6.054 -15.283  1.00 96.59           O  
ATOM   2153  CB  THR B 281      36.106   6.246 -14.152  1.00 96.59           C  
ATOM   2154  CG2 THR B 281      35.916   4.735 -14.070  1.00 96.59           C  
ATOM   2155  OG1 THR B 281      34.954   6.891 -13.595  1.00 96.59           O  
ATOM   2156  N   THR B 282      39.466   5.614 -13.289  1.00 96.15           N  
ATOM   2157  CA  THR B 282      40.784   5.269 -13.810  1.00 96.15           C  
ATOM   2158  C   THR B 282      41.023   3.765 -13.724  1.00 96.15           C  
ATOM   2159  O   THR B 282      42.114   3.285 -14.041  1.00 96.15           O  
ATOM   2160  CB  THR B 282      41.897   6.013 -13.050  1.00 96.15           C  
ATOM   2161  CG2 THR B 282      41.778   7.522 -13.238  1.00 96.15           C  
ATOM   2162  OG1 THR B 282      41.800   5.708 -11.653  1.00 96.15           O  
ATOM   2163  N   SER B 283      40.088   2.970 -13.269  1.00 95.17           N  
ATOM   2164  CA  SER B 283      40.156   1.515 -13.171  1.00 95.17           C  
ATOM   2165  C   SER B 283      38.794   0.879 -13.424  1.00 95.17           C  
ATOM   2166  O   SER B 283      37.782   1.579 -13.509  1.00 95.17           O  
ATOM   2167  CB  SER B 283      40.677   1.094 -11.796  1.00 95.17           C  
ATOM   2168  OG  SER B 283      39.754   1.446 -10.780  1.00 95.17           O  
ATOM   2169  N   GLN B 284      38.725  -0.422 -13.641  1.00 96.82           N  
ATOM   2170  CA  GLN B 284      37.503  -1.175 -13.899  1.00 96.82           C  
ATOM   2171  C   GLN B 284      37.224  -2.172 -12.778  1.00 96.82           C  
ATOM   2172  O   GLN B 284      37.909  -3.191 -12.662  1.00 96.82           O  
ATOM   2173  CB  GLN B 284      37.594  -1.905 -15.240  1.00 96.82           C  
ATOM   2174  CG  GLN B 284      36.379  -2.766 -15.557  1.00 96.82           C  
ATOM   2175  CD  GLN B 284      35.068  -2.032 -15.342  1.00 96.82           C  
ATOM   2176  NE2 GLN B 284      34.664  -1.239 -16.330  1.00 96.82           N  
ATOM   2177  OE1 GLN B 284      34.424  -2.176 -14.299  1.00 96.82           O  
ATOM   2178  N   PRO B 285      36.222  -1.944 -11.988  1.00 94.04           N  
ATOM   2179  CA  PRO B 285      35.959  -2.801 -10.830  1.00 94.04           C  
ATOM   2180  C   PRO B 285      35.232  -4.091 -11.204  1.00 94.04           C  
ATOM   2181  O   PRO B 285      35.160  -5.020 -10.395  1.00 94.04           O  
ATOM   2182  CB  PRO B 285      35.085  -1.922  -9.932  1.00 94.04           C  
ATOM   2183  CG  PRO B 285      34.405  -0.976 -10.868  1.00 94.04           C  
ATOM   2184  CD  PRO B 285      35.347  -0.661 -11.995  1.00 94.04           C  
ATOM   2185  N   TYR B 286      34.750  -4.192 -12.391  1.00 96.07           N  
ATOM   2186  CA  TYR B 286      33.968  -5.340 -12.837  1.00 96.07           C  
ATOM   2187  C   TYR B 286      34.534  -5.917 -14.129  1.00 96.07           C  
ATOM   2188  O   TYR B 286      35.752  -6.032 -14.283  1.00 96.07           O  
ATOM   2189  CB  TYR B 286      32.502  -4.945 -13.040  1.00 96.07           C  
ATOM   2190  CG  TYR B 286      31.835  -4.426 -11.789  1.00 96.07           C  
ATOM   2191  CD1 TYR B 286      31.392  -5.300 -10.798  1.00 96.07           C  
ATOM   2192  CD2 TYR B 286      31.644  -3.062 -11.596  1.00 96.07           C  
ATOM   2193  CE1 TYR B 286      30.775  -4.826  -9.645  1.00 96.07           C  
ATOM   2194  CE2 TYR B 286      31.028  -2.577 -10.447  1.00 96.07           C  
ATOM   2195  CZ  TYR B 286      30.598  -3.466  -9.479  1.00 96.07           C  
ATOM   2196  OH  TYR B 286      29.988  -2.991  -8.339  1.00 96.07           O  
ATOM   2197  N   SER B 287      33.657  -6.374 -14.976  1.00 96.47           N  
ATOM   2198  CA  SER B 287      34.090  -6.997 -16.223  1.00 96.47           C  
ATOM   2199  C   SER B 287      33.637  -6.186 -17.432  1.00 96.47           C  
ATOM   2200  O   SER B 287      33.418  -6.740 -18.511  1.00 96.47           O  
ATOM   2201  CB  SER B 287      33.550  -8.424 -16.325  1.00 96.47           C  
ATOM   2202  OG  SER B 287      34.036  -9.223 -15.260  1.00 96.47           O  
ATOM   2203  N   ASN B 288      33.447  -4.913 -17.218  1.00 98.28           N  
ATOM   2204  CA  ASN B 288      33.045  -4.048 -18.322  1.00 98.28           C  
ATOM   2205  C   ASN B 288      34.215  -3.752 -19.256  1.00 98.28           C  
ATOM   2206  O   ASN B 288      35.355  -3.618 -18.808  1.00 98.28           O  
ATOM   2207  CB  ASN B 288      32.446  -2.744 -17.791  1.00 98.28           C  
ATOM   2208  CG  ASN B 288      31.265  -2.975 -16.870  1.00 98.28           C  
ATOM   2209  ND2 ASN B 288      31.237  -2.262 -15.750  1.00 98.28           N  
ATOM   2210  OD1 ASN B 288      30.385  -3.789 -17.162  1.00 98.28           O  
ATOM   2211  N   GLU B 289      33.886  -3.580 -20.512  1.00 98.65           N  
ATOM   2212  CA  GLU B 289      34.921  -3.464 -21.535  1.00 98.65           C  
ATOM   2213  C   GLU B 289      34.622  -2.316 -22.495  1.00 98.65           C  
ATOM   2214  O   GLU B 289      33.528  -1.749 -22.471  1.00 98.65           O  
ATOM   2215  CB  GLU B 289      35.060  -4.776 -22.311  1.00 98.65           C  
ATOM   2216  CG  GLU B 289      35.518  -5.950 -21.457  1.00 98.65           C  
ATOM   2217  CD  GLU B 289      35.443  -7.284 -22.182  1.00 98.65           C  
ATOM   2218  OE1 GLU B 289      35.975  -8.290 -21.659  1.00 98.65           O  
ATOM   2219  OE2 GLU B 289      34.850  -7.324 -23.283  1.00 98.65           O1-
ATOM   2220  N   THR B 290      35.690  -1.949 -23.255  1.00 98.72           N  
ATOM   2221  CA  THR B 290      35.589  -0.943 -24.306  1.00 98.72           C  
ATOM   2222  C   THR B 290      36.678  -1.146 -25.356  1.00 98.72           C  
ATOM   2223  O   THR B 290      37.381  -2.159 -25.340  1.00 98.72           O  
ATOM   2224  CB  THR B 290      35.690   0.481 -23.728  1.00 98.72           C  
ATOM   2225  CG2 THR B 290      37.102   0.776 -23.234  1.00 98.72           C  
ATOM   2226  OG1 THR B 290      35.344   1.429 -24.745  1.00 98.72           O  
ATOM   2227  N   PHE B 291      36.767  -0.279 -26.324  1.00 98.58           N  
ATOM   2228  CA  PHE B 291      37.820  -0.294 -27.333  1.00 98.58           C  
ATOM   2229  C   PHE B 291      39.170   0.042 -26.712  1.00 98.58           C  
ATOM   2230  O   PHE B 291      39.242   0.794 -25.738  1.00 98.58           O  
ATOM   2231  CB  PHE B 291      37.500   0.694 -28.460  1.00 98.58           C  
ATOM   2232  CG  PHE B 291      36.275   0.331 -29.255  1.00 98.58           C  
ATOM   2233  CD1 PHE B 291      36.249  -0.821 -30.031  1.00 98.58           C  
ATOM   2234  CD2 PHE B 291      35.149   1.144 -29.228  1.00 98.58           C  
ATOM   2235  CE1 PHE B 291      35.117  -1.159 -30.768  1.00 98.58           C  
ATOM   2236  CE2 PHE B 291      34.014   0.813 -29.962  1.00 98.58           C  
ATOM   2237  CZ  PHE B 291      34.000  -0.339 -30.733  1.00 98.58           C  
ATOM   2238  N   GLY B 292      40.183  -0.539 -27.250  1.00 97.81           N  
ATOM   2239  CA  GLY B 292      41.558  -0.263 -26.862  1.00 97.81           C  
ATOM   2240  C   GLY B 292      42.495  -0.125 -28.047  1.00 97.81           C  
ATOM   2241  O   GLY B 292      42.196  -0.606 -29.142  1.00 97.81           O  
ATOM   2242  N   PHE B 293      43.510   0.601 -27.873  1.00 96.26           N  
ATOM   2243  CA  PHE B 293      44.575   0.731 -28.860  1.00 96.26           C  
ATOM   2244  C   PHE B 293      45.930   0.880 -28.179  1.00 96.26           C  
ATOM   2245  O   PHE B 293      46.001   1.091 -26.966  1.00 96.26           O  
ATOM   2246  CB  PHE B 293      44.315   1.929 -29.779  1.00 96.26           C  
ATOM   2247  CG  PHE B 293      44.353   3.256 -29.071  1.00 96.26           C  
ATOM   2248  CD1 PHE B 293      43.191   3.817 -28.553  1.00 96.26           C  
ATOM   2249  CD2 PHE B 293      45.550   3.943 -28.923  1.00 96.26           C  
ATOM   2250  CE1 PHE B 293      43.223   5.046 -27.898  1.00 96.26           C  
ATOM   2251  CE2 PHE B 293      45.590   5.172 -28.268  1.00 96.26           C  
ATOM   2252  CZ  PHE B 293      44.425   5.721 -27.758  1.00 96.26           C  
ATOM   2253  N   VAL B 294      46.892   0.644 -28.905  1.00 95.83           N  
ATOM   2254  CA  VAL B 294      48.264   0.780 -28.427  1.00 95.83           C  
ATOM   2255  C   VAL B 294      48.946   1.946 -29.139  1.00 95.83           C  
ATOM   2256  O   VAL B 294      48.901   2.043 -30.368  1.00 95.83           O  
ATOM   2257  CB  VAL B 294      49.071  -0.520 -28.640  1.00 95.83           C  
ATOM   2258  CG1 VAL B 294      50.484  -0.377 -28.079  1.00 95.83           C  
ATOM   2259  CG2 VAL B 294      48.354  -1.704 -27.995  1.00 95.83           C  
ATOM   2260  N   MET B 295      49.521   2.880 -28.424  1.00 93.58           N  
ATOM   2261  CA  MET B 295      50.291   4.011 -28.934  1.00 93.58           C  
ATOM   2262  C   MET B 295      51.522   4.265 -28.071  1.00 93.58           C  
ATOM   2263  O   MET B 295      51.410   4.420 -26.853  1.00 93.58           O  
ATOM   2264  CB  MET B 295      49.424   5.270 -28.993  1.00 93.58           C  
ATOM   2265  CG  MET B 295      50.080   6.433 -29.720  1.00 93.58           C  
ATOM   2266  SD  MET B 295      50.185   6.160 -31.531  1.00 93.58           S  
ATOM   2267  CE  MET B 295      48.439   6.353 -31.985  1.00 93.58           C  
ATOM   2268  N   ASN B 296      52.822   4.214 -28.725  1.00 92.85           N  
ATOM   2269  CA  ASN B 296      54.092   4.449 -28.046  1.00 92.85           C  
ATOM   2270  C   ASN B 296      54.293   3.481 -26.883  1.00 92.85           C  
ATOM   2271  O   ASN B 296      54.667   3.895 -25.784  1.00 92.85           O  
ATOM   2272  CB  ASN B 296      54.178   5.895 -27.555  1.00 92.85           C  
ATOM   2273  CG  ASN B 296      54.279   6.893 -28.692  1.00 92.85           C  
ATOM   2274  ND2 ASN B 296      53.808   8.112 -28.455  1.00 92.85           N  
ATOM   2275  OD1 ASN B 296      54.776   6.571 -29.774  1.00 92.85           O  
ATOM   2276  N   GLY B 297      53.854   2.161 -26.966  1.00 91.71           N  
ATOM   2277  CA  GLY B 297      54.066   1.109 -25.984  1.00 91.71           C  
ATOM   2278  C   GLY B 297      53.058   1.139 -24.851  1.00 91.71           C  
ATOM   2279  O   GLY B 297      53.145   0.341 -23.914  1.00 91.71           O  
ATOM   2280  N   ILE B 298      52.216   2.102 -24.917  1.00 93.44           N  
ATOM   2281  CA  ILE B 298      51.192   2.215 -23.885  1.00 93.44           C  
ATOM   2282  C   ILE B 298      49.852   1.726 -24.431  1.00 93.44           C  
ATOM   2283  O   ILE B 298      49.455   2.094 -25.539  1.00 93.44           O  
ATOM   2284  CB  ILE B 298      51.064   3.667 -23.372  1.00 93.44           C  
ATOM   2285  CG1 ILE B 298      52.404   4.156 -22.812  1.00 93.44           C  
ATOM   2286  CG2 ILE B 298      49.958   3.772 -22.318  1.00 93.44           C  
ATOM   2287  CD1 ILE B 298      52.429   5.639 -22.471  1.00 93.44           C  
ATOM   2288  N   THR B 299      49.134   0.885 -23.716  1.00 94.17           N  
ATOM   2289  CA  THR B 299      47.797   0.408 -24.054  1.00 94.17           C  
ATOM   2290  C   THR B 299      46.730   1.295 -23.418  1.00 94.17           C  
ATOM   2291  O   THR B 299      46.686   1.443 -22.195  1.00 94.17           O  
ATOM   2292  CB  THR B 299      47.593  -1.049 -23.601  1.00 94.17           C  
ATOM   2293  CG2 THR B 299      46.290  -1.619 -24.150  1.00 94.17           C  
ATOM   2294  OG1 THR B 299      48.686  -1.847 -24.072  1.00 94.17           O  
ATOM   2295  N   TYR B 300      45.859   1.786 -24.206  1.00 94.60           N  
ATOM   2296  CA  TYR B 300      44.855   2.745 -23.759  1.00 94.60           C  
ATOM   2297  C   TYR B 300      43.462   2.128 -23.784  1.00 94.60           C  
ATOM   2298  O   TYR B 300      43.126   1.377 -24.703  1.00 94.60           O  
ATOM   2299  CB  TYR B 300      44.885   4.003 -24.633  1.00 94.60           C  
ATOM   2300  CG  TYR B 300      46.157   4.805 -24.499  1.00 94.60           C  
ATOM   2301  CD1 TYR B 300      46.262   5.829 -23.561  1.00 94.60           C  
ATOM   2302  CD2 TYR B 300      47.255   4.540 -25.310  1.00 94.60           C  
ATOM   2303  CE1 TYR B 300      47.432   6.572 -23.436  1.00 94.60           C  
ATOM   2304  CE2 TYR B 300      48.430   5.277 -25.194  1.00 94.60           C  
ATOM   2305  CZ  TYR B 300      48.508   6.289 -24.255  1.00 94.60           C  
ATOM   2306  OH  TYR B 300      49.668   7.021 -24.135  1.00 94.60           O  
ATOM   2307  N   SER B 301      42.658   2.352 -22.774  1.00 92.88           N  
ATOM   2308  CA  SER B 301      41.205   2.231 -22.834  1.00 92.88           C  
ATOM   2309  C   SER B 301      40.582   3.412 -23.572  1.00 92.88           C  
ATOM   2310  O   SER B 301      40.938   4.565 -23.321  1.00 92.88           O  
ATOM   2311  CB  SER B 301      40.616   2.130 -21.427  1.00 92.88           C  
ATOM   2312  OG  SER B 301      39.204   2.019 -21.479  1.00 92.88           O  
ATOM   2313  N   SER B 302      39.596   3.155 -24.474  1.00 94.90           N  
ATOM   2314  CA  SER B 302      39.128   4.231 -25.341  1.00 94.90           C  
ATOM   2315  C   SER B 302      37.649   4.068 -25.676  1.00 94.90           C  
ATOM   2316  O   SER B 302      37.300   3.655 -26.784  1.00 94.90           O  
ATOM   2317  CB  SER B 302      39.949   4.276 -26.631  1.00 94.90           C  
ATOM   2318  OG  SER B 302      39.647   5.441 -27.379  1.00 94.90           O  
ATOM   2319  N   PRO B 303      36.860   4.534 -24.774  1.00 97.40           N  
ATOM   2320  CA  PRO B 303      35.428   4.488 -25.077  1.00 97.40           C  
ATOM   2321  C   PRO B 303      35.057   5.320 -26.303  1.00 97.40           C  
ATOM   2322  O   PRO B 303      34.064   5.029 -26.974  1.00 97.40           O  
ATOM   2323  CB  PRO B 303      34.781   5.060 -23.813  1.00 97.40           C  
ATOM   2324  CG  PRO B 303      35.899   5.730 -23.081  1.00 97.40           C  
ATOM   2325  CD  PRO B 303      37.196   5.121 -23.532  1.00 97.40           C  
ATOM   2326  N   ARG B 304      35.814   6.261 -26.746  1.00 97.91           N  
ATOM   2327  CA  ARG B 304      35.553   7.116 -27.899  1.00 97.91           C  
ATOM   2328  C   ARG B 304      36.198   6.549 -29.159  1.00 97.91           C  
ATOM   2329  O   ARG B 304      36.044   7.108 -30.247  1.00 97.91           O  
ATOM   2330  CB  ARG B 304      36.062   8.536 -27.643  1.00 97.91           C  
ATOM   2331  CG  ARG B 304      35.229   9.318 -26.640  1.00 97.91           C  
ATOM   2332  CD  ARG B 304      35.771  10.725 -26.431  1.00 97.91           C  
ATOM   2333  NE  ARG B 304      37.040  10.712 -25.708  1.00 97.91           N  
ATOM   2334  CZ  ARG B 304      37.159  10.615 -24.387  1.00 97.91           C  
ATOM   2335  NH1 ARG B 304      36.082  10.521 -23.615  1.00 97.91           N1+
ATOM   2336  NH2 ARG B 304      38.362  10.613 -23.833  1.00 97.91           N  
ATOM   2337  N   MET B 305      36.997   5.480 -28.999  1.00 97.41           N  
ATOM   2338  CA  MET B 305      37.795   4.985 -30.117  1.00 97.41           C  
ATOM   2339  C   MET B 305      38.584   6.118 -30.766  1.00 97.41           C  
ATOM   2340  O   MET B 305      38.479   6.340 -31.974  1.00 97.41           O  
ATOM   2341  CB  MET B 305      36.902   4.307 -31.157  1.00 97.41           C  
ATOM   2342  CG  MET B 305      37.668   3.476 -32.174  1.00 97.41           C  
ATOM   2343  SD  MET B 305      36.566   2.698 -33.418  1.00 97.41           S  
ATOM   2344  CE  MET B 305      35.814   1.392 -32.408  1.00 97.41           C  
ATOM   2345  N   ASP B 306      39.308   6.776 -30.030  1.00 96.10           N  
ATOM   2346  CA  ASP B 306      40.067   7.953 -30.442  1.00 96.10           C  
ATOM   2347  C   ASP B 306      41.048   7.610 -31.561  1.00 96.10           C  
ATOM   2348  O   ASP B 306      41.351   8.453 -32.408  1.00 96.10           O  
ATOM   2349  CB  ASP B 306      40.818   8.552 -29.250  1.00 96.10           C  
ATOM   2350  CG  ASP B 306      39.891   9.152 -28.207  1.00 96.10           C  
ATOM   2351  OD1 ASP B 306      38.962   9.902 -28.576  1.00 96.10           O  
ATOM   2352  OD2 ASP B 306      40.095   8.875 -27.005  1.00 96.10           O1-
ATOM   2353  N   VAL B 307      41.613   6.449 -31.405  1.00 95.17           N  
ATOM   2354  CA  VAL B 307      42.442   5.828 -32.432  1.00 95.17           C  
ATOM   2355  C   VAL B 307      41.834   4.491 -32.849  1.00 95.17           C  
ATOM   2356  O   VAL B 307      41.041   3.905 -32.108  1.00 95.17           O  
ATOM   2357  CB  VAL B 307      43.894   5.625 -31.944  1.00 95.17           C  
ATOM   2358  CG1 VAL B 307      44.750   4.997 -33.042  1.00 95.17           C  
ATOM   2359  CG2 VAL B 307      44.494   6.954 -31.489  1.00 95.17           C  
ATOM   2360  N   ALA B 308      42.116   4.108 -34.043  1.00 94.78           N  
ATOM   2361  CA  ALA B 308      41.598   2.827 -34.518  1.00 94.78           C  
ATOM   2362  C   ALA B 308      41.874   1.716 -33.510  1.00 94.78           C  
ATOM   2363  O   ALA B 308      43.025   1.480 -33.136  1.00 94.78           O  
ATOM   2364  CB  ALA B 308      42.207   2.476 -35.873  1.00 94.78           C  
ATOM   2365  N   ALA B 309      40.812   1.086 -33.049  1.00 96.42           N  
ATOM   2366  CA  ALA B 309      40.900   0.064 -32.009  1.00 96.42           C  
ATOM   2367  C   ALA B 309      41.553  -1.208 -32.544  1.00 96.42           C  
ATOM   2368  O   ALA B 309      41.237  -1.658 -33.648  1.00 96.42           O  
ATOM   2369  CB  ALA B 309      39.513  -0.248 -31.452  1.00 96.42           C  
ATOM   2370  N   THR B 310      42.361  -1.800 -31.800  1.00 96.39           N  
ATOM   2371  CA  THR B 310      43.049  -3.026 -32.186  1.00 96.39           C  
ATOM   2372  C   THR B 310      42.792  -4.134 -31.168  1.00 96.39           C  
ATOM   2373  O   THR B 310      43.149  -5.291 -31.398  1.00 96.39           O  
ATOM   2374  CB  THR B 310      44.565  -2.796 -32.325  1.00 96.39           C  
ATOM   2375  CG2 THR B 310      44.874  -1.854 -33.485  1.00 96.39           C  
ATOM   2376  OG1 THR B 310      45.069  -2.223 -31.112  1.00 96.39           O  
ATOM   2377  N   LEU B 311      42.214  -3.796 -30.054  1.00 96.70           N  
ATOM   2378  CA  LEU B 311      41.935  -4.768 -29.003  1.00 96.70           C  
ATOM   2379  C   LEU B 311      40.803  -4.284 -28.102  1.00 96.70           C  
ATOM   2380  O   LEU B 311      40.312  -3.165 -28.263  1.00 96.70           O  
ATOM   2381  CB  LEU B 311      43.191  -5.030 -28.167  1.00 96.70           C  
ATOM   2382  CG  LEU B 311      43.840  -3.807 -27.518  1.00 96.70           C  
ATOM   2383  CD1 LEU B 311      43.688  -3.869 -26.001  1.00 96.70           C  
ATOM   2384  CD2 LEU B 311      45.311  -3.711 -27.909  1.00 96.70           C  
ATOM   2385  N   VAL B 312      40.283  -5.173 -27.317  1.00 97.85           N  
ATOM   2386  CA  VAL B 312      39.318  -4.886 -26.261  1.00 97.85           C  
ATOM   2387  C   VAL B 312      40.049  -4.671 -24.937  1.00 97.85           C  
ATOM   2388  O   VAL B 312      41.002  -5.387 -24.623  1.00 97.85           O  
ATOM   2389  CB  VAL B 312      38.280  -6.022 -26.117  1.00 97.85           C  
ATOM   2390  CG1 VAL B 312      37.349  -5.756 -24.935  1.00 97.85           C  
ATOM   2391  CG2 VAL B 312      37.477  -6.176 -27.408  1.00 97.85           C  
ATOM   2392  N   ARG B 313      39.651  -3.752 -24.208  1.00 97.33           N  
ATOM   2393  CA  ARG B 313      40.272  -3.388 -22.938  1.00 97.33           C  
ATOM   2394  C   ARG B 313      39.222  -3.207 -21.847  1.00 97.33           C  
ATOM   2395  O   ARG B 313      38.062  -2.908 -22.139  1.00 97.33           O  
ATOM   2396  CB  ARG B 313      41.097  -2.109 -23.090  1.00 97.33           C  
ATOM   2397  CG  ARG B 313      42.461  -2.326 -23.725  1.00 97.33           C  
ATOM   2398  CD  ARG B 313      43.522  -2.656 -22.684  1.00 97.33           C  
ATOM   2399  NE  ARG B 313      44.058  -1.450 -22.060  1.00 97.33           N  
ATOM   2400  CZ  ARG B 313      44.630  -1.408 -20.860  1.00 97.33           C  
ATOM   2401  NH1 ARG B 313      44.752  -2.509 -20.128  1.00 97.33           N1+
ATOM   2402  NH2 ARG B 313      45.084  -0.256 -20.388  1.00 97.33           N  
ATOM   2403  N   PRO B 314      39.706  -3.453 -20.545  1.00 97.48           N  
ATOM   2404  CA  PRO B 314      38.816  -3.001 -19.472  1.00 97.48           C  
ATOM   2405  C   PRO B 314      38.416  -1.535 -19.616  1.00 97.48           C  
ATOM   2406  O   PRO B 314      39.234  -0.704 -20.018  1.00 97.48           O  
ATOM   2407  CB  PRO B 314      39.651  -3.218 -18.207  1.00 97.48           C  
ATOM   2408  CG  PRO B 314      40.625  -4.291 -18.572  1.00 97.48           C  
ATOM   2409  CD  PRO B 314      41.007  -4.120 -20.014  1.00 97.48           C  
ATOM   2410  N   LEU B 315      37.170  -1.257 -19.313  1.00 98.32           N  
ATOM   2411  CA  LEU B 315      36.602   0.077 -19.469  1.00 98.32           C  
ATOM   2412  C   LEU B 315      37.022   0.986 -18.319  1.00 98.32           C  
ATOM   2413  O   LEU B 315      36.655   0.745 -17.166  1.00 98.32           O  
ATOM   2414  CB  LEU B 315      35.074   0.004 -19.545  1.00 98.32           C  
ATOM   2415  CG  LEU B 315      34.329   1.339 -19.505  1.00 98.32           C  
ATOM   2416  CD1 LEU B 315      34.692   2.185 -20.721  1.00 98.32           C  
ATOM   2417  CD2 LEU B 315      32.823   1.108 -19.439  1.00 98.32           C  
ATOM   2418  N   PHE B 316      37.781   1.934 -18.476  1.00 96.90           N  
ATOM   2419  CA  PHE B 316      38.065   3.127 -17.687  1.00 96.90           C  
ATOM   2420  C   PHE B 316      38.300   4.331 -18.591  1.00 96.90           C  
ATOM   2421  O   PHE B 316      38.325   4.198 -19.817  1.00 96.90           O  
ATOM   2422  CB  PHE B 316      39.284   2.900 -16.787  1.00 96.90           C  
ATOM   2423  CG  PHE B 316      40.534   2.531 -17.540  1.00 96.90           C  
ATOM   2424  CD1 PHE B 316      40.872   1.199 -17.741  1.00 96.90           C  
ATOM   2425  CD2 PHE B 316      41.371   3.517 -18.046  1.00 96.90           C  
ATOM   2426  CE1 PHE B 316      42.029   0.854 -18.437  1.00 96.90           C  
ATOM   2427  CE2 PHE B 316      42.528   3.181 -18.742  1.00 96.90           C  
ATOM   2428  CZ  PHE B 316      42.856   1.849 -18.936  1.00 96.90           C  
ATOM   2429  N   GLU B 317      38.271   5.523 -18.100  1.00 97.72           N  
ATOM   2430  CA  GLU B 317      38.299   6.739 -18.907  1.00 97.72           C  
ATOM   2431  C   GLU B 317      39.724   7.261 -19.069  1.00 97.72           C  
ATOM   2432  O   GLU B 317      40.523   7.200 -18.132  1.00 97.72           O  
ATOM   2433  CB  GLU B 317      37.411   7.819 -18.283  1.00 97.72           C  
ATOM   2434  CG  GLU B 317      35.953   7.407 -18.135  1.00 97.72           C  
ATOM   2435  CD  GLU B 317      35.201   7.380 -19.456  1.00 97.72           C  
ATOM   2436  OE1 GLU B 317      34.155   6.699 -19.545  1.00 97.72           O  
ATOM   2437  OE2 GLU B 317      35.663   8.045 -20.411  1.00 97.72           O1-
ATOM   2438  N   VAL B 318      40.017   7.765 -20.245  1.00 96.29           N  
ATOM   2439  CA  VAL B 318      41.322   8.327 -20.577  1.00 96.29           C  
ATOM   2440  C   VAL B 318      41.143   9.635 -21.345  1.00 96.29           C  
ATOM   2441  O   VAL B 318      40.275   9.737 -22.215  1.00 96.29           O  
ATOM   2442  CB  VAL B 318      42.172   7.336 -21.404  1.00 96.29           C  
ATOM   2443  CG1 VAL B 318      43.485   7.984 -21.841  1.00 96.29           C  
ATOM   2444  CG2 VAL B 318      42.442   6.065 -20.600  1.00 96.29           C  
ATOM   2445  N   GLN B 319      41.907  10.642 -20.945  1.00 95.93           N  
ATOM   2446  CA  GLN B 319      41.981  11.888 -21.700  1.00 95.93           C  
ATOM   2447  C   GLN B 319      43.038  11.805 -22.797  1.00 95.93           C  
ATOM   2448  O   GLN B 319      44.160  12.285 -22.623  1.00 95.93           O  
ATOM   2449  CB  GLN B 319      42.282  13.063 -20.768  1.00 95.93           C  
ATOM   2450  CG  GLN B 319      42.271  14.418 -21.464  1.00 95.93           C  
ATOM   2451  CD  GLN B 319      42.664  15.555 -20.540  1.00 95.93           C  
ATOM   2452  NE2 GLN B 319      42.770  16.759 -21.092  1.00 95.93           N  
ATOM   2453  OE1 GLN B 319      42.870  15.354 -19.339  1.00 95.93           O  
ATOM   2454  N   TYR B 320      42.676  11.268 -23.910  1.00 95.00           N  
ATOM   2455  CA  TYR B 320      43.566  11.198 -25.063  1.00 95.00           C  
ATOM   2456  C   TYR B 320      43.367  12.401 -25.978  1.00 95.00           C  
ATOM   2457  O   TYR B 320      42.249  12.900 -26.124  1.00 95.00           O  
ATOM   2458  CB  TYR B 320      43.331   9.903 -25.846  1.00 95.00           C  
ATOM   2459  CG  TYR B 320      44.355   9.653 -26.927  1.00 95.00           C  
ATOM   2460  CD1 TYR B 320      44.080   9.959 -28.258  1.00 95.00           C  
ATOM   2461  CD2 TYR B 320      45.598   9.110 -26.620  1.00 95.00           C  
ATOM   2462  CE1 TYR B 320      45.020   9.729 -29.258  1.00 95.00           C  
ATOM   2463  CE2 TYR B 320      46.545   8.876 -27.611  1.00 95.00           C  
ATOM   2464  CZ  TYR B 320      46.248   9.188 -28.925  1.00 95.00           C  
ATOM   2465  OH  TYR B 320      47.181   8.958 -29.910  1.00 95.00           O  
ATOM   2466  N   SER B 321      44.433  12.841 -26.622  1.00 94.28           N  
ATOM   2467  CA  SER B 321      44.385  14.013 -27.490  1.00 94.28           C  
ATOM   2468  C   SER B 321      45.196  13.793 -28.762  1.00 94.28           C  
ATOM   2469  O   SER B 321      46.360  13.390 -28.701  1.00 94.28           O  
ATOM   2470  CB  SER B 321      44.904  15.248 -26.752  1.00 94.28           C  
ATOM   2471  OG  SER B 321      44.831  16.396 -27.580  1.00 94.28           O  
ATOM   2472  N   PRO B 322      44.663  14.213 -30.008  1.00 95.17           N  
ATOM   2473  CA  PRO B 322      43.274  14.633 -30.213  1.00 95.17           C  
ATOM   2474  C   PRO B 322      42.281  13.484 -30.055  1.00 95.17           C  
ATOM   2475  O   PRO B 322      42.650  12.318 -30.218  1.00 95.17           O  
ATOM   2476  CB  PRO B 322      43.274  15.161 -31.650  1.00 95.17           C  
ATOM   2477  CG  PRO B 322      44.331  14.368 -32.349  1.00 95.17           C  
ATOM   2478  CD  PRO B 322      45.428  14.067 -31.368  1.00 95.17           C  
ATOM   2479  N   SER B 323      41.126  13.813 -29.644  1.00 95.78           N  
ATOM   2480  CA  SER B 323      40.029  12.855 -29.561  1.00 95.78           C  
ATOM   2481  C   SER B 323      39.516  12.480 -30.947  1.00 95.78           C  
ATOM   2482  O   SER B 323      39.942  13.056 -31.950  1.00 95.78           O  
ATOM   2483  CB  SER B 323      38.883  13.421 -28.721  1.00 95.78           C  
ATOM   2484  OG  SER B 323      38.416  14.643 -29.266  1.00 95.78           O  
ATOM   2485  N   SER B 324      38.725  11.463 -31.013  1.00 94.49           N  
ATOM   2486  CA  SER B 324      38.187  10.956 -32.271  1.00 94.49           C  
ATOM   2487  C   SER B 324      37.472  12.055 -33.050  1.00 94.49           C  
ATOM   2488  O   SER B 324      37.435  12.027 -34.281  1.00 94.49           O  
ATOM   2489  CB  SER B 324      37.227   9.794 -32.015  1.00 94.49           C  
ATOM   2490  OG  SER B 324      36.157  10.201 -31.179  1.00 94.49           O  
ATOM   2491  N   ASP B 325      36.858  13.065 -32.345  1.00 93.76           N  
ATOM   2492  CA  ASP B 325      36.128  14.142 -33.007  1.00 93.76           C  
ATOM   2493  C   ASP B 325      37.037  15.342 -33.267  1.00 93.76           C  
ATOM   2494  O   ASP B 325      36.563  16.415 -33.646  1.00 93.76           O  
ATOM   2495  CB  ASP B 325      34.922  14.569 -32.166  1.00 93.76           C  
ATOM   2496  CG  ASP B 325      35.307  15.049 -30.778  1.00 93.76           C  
ATOM   2497  OD1 ASP B 325      36.464  14.833 -30.357  1.00 93.76           O  
ATOM   2498  OD2 ASP B 325      34.445  15.646 -30.098  1.00 93.76           O1-
ATOM   2499  N   GLY B 326      38.311  15.202 -32.953  1.00 95.02           N  
ATOM   2500  CA  GLY B 326      39.291  16.166 -33.427  1.00 95.02           C  
ATOM   2501  C   GLY B 326      39.597  17.254 -32.415  1.00 95.02           C  
ATOM   2502  O   GLY B 326      40.235  18.255 -32.745  1.00 95.02           O  
ATOM   2503  N   TYR B 327      39.196  17.164 -31.210  1.00 95.70           N  
ATOM   2504  CA  TYR B 327      39.420  18.191 -30.199  1.00 95.70           C  
ATOM   2505  C   TYR B 327      40.628  17.850 -29.335  1.00 95.70           C  
ATOM   2506  O   TYR B 327      40.948  16.675 -29.139  1.00 95.70           O  
ATOM   2507  CB  TYR B 327      38.179  18.359 -29.318  1.00 95.70           C  
ATOM   2508  CG  TYR B 327      37.048  19.094 -29.996  1.00 95.70           C  
ATOM   2509  CD1 TYR B 327      36.872  20.464 -29.809  1.00 95.70           C  
ATOM   2510  CD2 TYR B 327      36.155  18.422 -30.823  1.00 95.70           C  
ATOM   2511  CE1 TYR B 327      35.830  21.145 -30.430  1.00 95.70           C  
ATOM   2512  CE2 TYR B 327      35.110  19.094 -31.449  1.00 95.70           C  
ATOM   2513  CZ  TYR B 327      34.956  20.453 -31.247  1.00 95.70           C  
ATOM   2514  OH  TYR B 327      33.924  21.123 -31.864  1.00 95.70           O  
ATOM   2515  N   ASN B 328      41.243  18.923 -28.870  1.00 95.04           N  
ATOM   2516  CA  ASN B 328      42.467  18.756 -28.093  1.00 95.04           C  
ATOM   2517  C   ASN B 328      42.226  19.009 -26.607  1.00 95.04           C  
ATOM   2518  O   ASN B 328      41.642  20.028 -26.233  1.00 95.04           O  
ATOM   2519  CB  ASN B 328      43.567  19.681 -28.618  1.00 95.04           C  
ATOM   2520  CG  ASN B 328      44.047  19.291 -30.002  1.00 95.04           C  
ATOM   2521  ND2 ASN B 328      44.250  20.283 -30.860  1.00 95.04           N  
ATOM   2522  OD1 ASN B 328      44.232  18.108 -30.298  1.00 95.04           O  
ATOM   2523  N   ASN B 329      42.635  18.112 -25.742  1.00 90.35           N  
ATOM   2524  CA  ASN B 329      42.809  18.225 -24.298  1.00 90.35           C  
ATOM   2525  C   ASN B 329      41.497  18.570 -23.599  1.00 90.35           C  
ATOM   2526  O   ASN B 329      41.502  19.072 -22.474  1.00 90.35           O  
ATOM   2527  CB  ASN B 329      43.879  19.268 -23.966  1.00 90.35           C  
ATOM   2528  CG  ASN B 329      45.254  18.875 -24.469  1.00 90.35           C  
ATOM   2529  ND2 ASN B 329      46.020  19.857 -24.929  1.00 90.35           N  
ATOM   2530  OD1 ASN B 329      45.624  17.699 -24.445  1.00 90.35           O  
ATOM   2531  N   SER B 330      40.341  18.373 -24.184  1.00 93.47           N  
ATOM   2532  CA  SER B 330      39.075  18.786 -23.585  1.00 93.47           C  
ATOM   2533  C   SER B 330      38.112  17.610 -23.462  1.00 93.47           C  
ATOM   2534  O   SER B 330      37.005  17.760 -22.941  1.00 93.47           O  
ATOM   2535  CB  SER B 330      38.430  19.900 -24.410  1.00 93.47           C  
ATOM   2536  OG  SER B 330      38.108  19.440 -25.712  1.00 93.47           O  
ATOM   2537  N   ARG B 331      38.495  16.468 -24.014  1.00 96.61           N  
ATOM   2538  CA  ARG B 331      37.684  15.261 -23.887  1.00 96.61           C  
ATOM   2539  C   ARG B 331      38.209  14.364 -22.771  1.00 96.61           C  
ATOM   2540  O   ARG B 331      39.289  13.782 -22.890  1.00 96.61           O  
ATOM   2541  CB  ARG B 331      37.655  14.490 -25.208  1.00 96.61           C  
ATOM   2542  CG  ARG B 331      37.029  15.263 -26.358  1.00 96.61           C  
ATOM   2543  CD  ARG B 331      35.607  15.701 -26.035  1.00 96.61           C  
ATOM   2544  NE  ARG B 331      34.998  16.419 -27.151  1.00 96.61           N  
ATOM   2545  CZ  ARG B 331      34.952  17.743 -27.266  1.00 96.61           C  
ATOM   2546  NH1 ARG B 331      35.482  18.524 -26.331  1.00 96.61           N1+
ATOM   2547  NH2 ARG B 331      34.372  18.292 -28.324  1.00 96.61           N  
ATOM   2548  N   GLY B 332      37.427  14.286 -21.647  1.00 96.88           N  
ATOM   2549  CA  GLY B 332      37.794  13.506 -20.475  1.00 96.88           C  
ATOM   2550  C   GLY B 332      36.787  12.423 -20.140  1.00 96.88           C  
ATOM   2551  O   GLY B 332      36.476  11.575 -20.979  1.00 96.88           O  
ATOM   2552  N   GLU B 333      36.259  12.544 -19.007  1.00 97.48           N  
ATOM   2553  CA  GLU B 333      35.301  11.571 -18.490  1.00 97.48           C  
ATOM   2554  C   GLU B 333      34.033  11.540 -19.338  1.00 97.48           C  
ATOM   2555  O   GLU B 333      33.340  12.552 -19.465  1.00 97.48           O  
ATOM   2556  CB  GLU B 333      34.952  11.883 -17.032  1.00 97.48           C  
ATOM   2557  CG  GLU B 333      34.065  10.835 -16.375  1.00 97.48           C  
ATOM   2558  CD  GLU B 333      34.839   9.631 -15.862  1.00 97.48           C  
ATOM   2559  OE1 GLU B 333      34.207   8.615 -15.494  1.00 97.48           O  
ATOM   2560  OE2 GLU B 333      36.088   9.705 -15.826  1.00 97.48           O1-
ATOM   2561  N   THR B 334      33.768  10.453 -19.972  1.00 98.07           N  
ATOM   2562  CA  THR B 334      32.465  10.233 -20.591  1.00 98.07           C  
ATOM   2563  C   THR B 334      31.496   9.597 -19.599  1.00 98.07           C  
ATOM   2564  O   THR B 334      31.843   9.379 -18.437  1.00 98.07           O  
ATOM   2565  CB  THR B 334      32.584   9.341 -21.841  1.00 98.07           C  
ATOM   2566  CG2 THR B 334      33.708   9.821 -22.754  1.00 98.07           C  
ATOM   2567  OG1 THR B 334      32.855   7.994 -21.435  1.00 98.07           O  
ATOM   2568  N   HIS B 335      30.233   9.394 -20.014  1.00 98.45           N  
ATOM   2569  CA  HIS B 335      29.254   8.698 -19.186  1.00 98.45           C  
ATOM   2570  C   HIS B 335      29.436   7.187 -19.271  1.00 98.45           C  
ATOM   2571  O   HIS B 335      28.816   6.439 -18.511  1.00 98.45           O  
ATOM   2572  CB  HIS B 335      27.832   9.080 -19.603  1.00 98.45           C  
ATOM   2573  CG  HIS B 335      27.524   8.774 -21.034  1.00 98.45           C  
ATOM   2574  CD2 HIS B 335      26.915   7.708 -21.605  1.00 98.45           C  
ATOM   2575  ND1 HIS B 335      27.858   9.625 -22.065  1.00 98.45           N  
ATOM   2576  CE1 HIS B 335      27.465   9.095 -23.211  1.00 98.45           C  
ATOM   2577  NE2 HIS B 335      26.890   7.931 -22.959  1.00 98.45           N  
ATOM   2578  N   CYS B 336      30.266   6.614 -20.143  1.00 98.49           N  
ATOM   2579  CA  CYS B 336      30.365   5.189 -20.439  1.00 98.49           C  
ATOM   2580  C   CYS B 336      30.761   4.401 -19.196  1.00 98.49           C  
ATOM   2581  O   CYS B 336      30.105   3.418 -18.845  1.00 98.49           O  
ATOM   2582  CB  CYS B 336      31.380   4.943 -21.555  1.00 98.49           C  
ATOM   2583  SG  CYS B 336      30.819   5.488 -23.183  1.00 98.49           S  
ATOM   2584  N   SER B 337      31.868   4.810 -18.555  1.00 98.05           N  
ATOM   2585  CA  SER B 337      32.320   4.093 -17.367  1.00 98.05           C  
ATOM   2586  C   SER B 337      31.300   4.193 -16.238  1.00 98.05           C  
ATOM   2587  O   SER B 337      31.023   3.206 -15.554  1.00 98.05           O  
ATOM   2588  CB  SER B 337      33.670   4.634 -16.895  1.00 98.05           C  
ATOM   2589  OG  SER B 337      34.676   4.391 -17.863  1.00 98.05           O  
ATOM   2590  N   GLY B 338      30.778   5.392 -15.978  1.00 97.69           N  
ATOM   2591  CA  GLY B 338      29.749   5.554 -14.964  1.00 97.69           C  
ATOM   2592  C   GLY B 338      28.519   4.705 -15.222  1.00 97.69           C  
ATOM   2593  O   GLY B 338      27.965   4.107 -14.296  1.00 97.69           O  
ATOM   2594  N   MET B 339      28.096   4.697 -16.419  1.00 98.47           N  
ATOM   2595  CA  MET B 339      26.926   3.918 -16.815  1.00 98.47           C  
ATOM   2596  C   MET B 339      27.177   2.426 -16.629  1.00 98.47           C  
ATOM   2597  O   MET B 339      26.392   1.737 -15.976  1.00 98.47           O  
ATOM   2598  CB  MET B 339      26.555   4.209 -18.271  1.00 98.47           C  
ATOM   2599  CG  MET B 339      25.386   3.382 -18.782  1.00 98.47           C  
ATOM   2600  SD  MET B 339      25.927   1.825 -19.589  1.00 98.47           S  
ATOM   2601  CE  MET B 339      26.935   2.498 -20.939  1.00 98.47           C  
ATOM   2602  N   ALA B 340      28.234   1.875 -17.155  1.00 98.54           N  
ATOM   2603  CA  ALA B 340      28.529   0.445 -17.115  1.00 98.54           C  
ATOM   2604  C   ALA B 340      28.762  -0.028 -15.683  1.00 98.54           C  
ATOM   2605  O   ALA B 340      28.229  -1.060 -15.269  1.00 98.54           O  
ATOM   2606  CB  ALA B 340      29.745   0.128 -17.982  1.00 98.54           C  
ATOM   2607  N   ASN B 341      29.598   0.691 -14.983  1.00 97.93           N  
ATOM   2608  CA  ASN B 341      29.914   0.300 -13.614  1.00 97.93           C  
ATOM   2609  C   ASN B 341      28.676   0.331 -12.722  1.00 97.93           C  
ATOM   2610  O   ASN B 341      28.453  -0.587 -11.930  1.00 97.93           O  
ATOM   2611  CB  ASN B 341      31.007   1.201 -13.036  1.00 97.93           C  
ATOM   2612  CG  ASN B 341      32.357   0.973 -13.687  1.00 97.93           C  
ATOM   2613  ND2 ASN B 341      33.290   1.889 -13.456  1.00 97.93           N  
ATOM   2614  OD1 ASN B 341      32.560  -0.018 -14.393  1.00 97.93           O  
ATOM   2615  N   TYR B 342      27.900   1.378 -12.801  1.00 97.78           N  
ATOM   2616  CA  TYR B 342      26.674   1.422 -12.012  1.00 97.78           C  
ATOM   2617  C   TYR B 342      25.708   0.324 -12.444  1.00 97.78           C  
ATOM   2618  O   TYR B 342      24.999  -0.249 -11.613  1.00 97.78           O  
ATOM   2619  CB  TYR B 342      26.000   2.791 -12.141  1.00 97.78           C  
ATOM   2620  CG  TYR B 342      24.839   2.988 -11.197  1.00 97.78           C  
ATOM   2621  CD1 TYR B 342      23.529   2.769 -11.617  1.00 97.78           C  
ATOM   2622  CD2 TYR B 342      25.049   3.394  -9.883  1.00 97.78           C  
ATOM   2623  CE1 TYR B 342      22.456   2.951 -10.751  1.00 97.78           C  
ATOM   2624  CE2 TYR B 342      23.984   3.579  -9.008  1.00 97.78           C  
ATOM   2625  CZ  TYR B 342      22.693   3.355  -9.450  1.00 97.78           C  
ATOM   2626  OH  TYR B 342      21.634   3.536  -8.588  1.00 97.78           O  
ATOM   2627  N   SER B 343      25.579   0.124 -13.712  1.00 97.94           N  
ATOM   2628  CA  SER B 343      24.739  -0.966 -14.197  1.00 97.94           C  
ATOM   2629  C   SER B 343      25.138  -2.295 -13.565  1.00 97.94           C  
ATOM   2630  O   SER B 343      24.280  -3.057 -13.114  1.00 97.94           O  
ATOM   2631  CB  SER B 343      24.823  -1.070 -15.720  1.00 97.94           C  
ATOM   2632  OG  SER B 343      23.964  -2.089 -16.203  1.00 97.94           O  
ATOM   2633  N   SER B 344      26.416  -2.629 -13.550  1.00 97.74           N  
ATOM   2634  CA  SER B 344      26.929  -3.854 -12.944  1.00 97.74           C  
ATOM   2635  C   SER B 344      26.593  -3.918 -11.458  1.00 97.74           C  
ATOM   2636  O   SER B 344      26.125  -4.946 -10.965  1.00 97.74           O  
ATOM   2637  CB  SER B 344      28.442  -3.954 -13.137  1.00 97.74           C  
ATOM   2638  OG  SER B 344      28.762  -4.173 -14.501  1.00 97.74           O  
ATOM   2639  N   TYR B 345      26.856  -2.828 -10.814  1.00 95.75           N  
ATOM   2640  CA  TYR B 345      26.487  -2.722  -9.407  1.00 95.75           C  
ATOM   2641  C   TYR B 345      24.992  -2.945  -9.216  1.00 95.75           C  
ATOM   2642  O   TYR B 345      24.581  -3.781  -8.407  1.00 95.75           O  
ATOM   2643  CB  TYR B 345      26.886  -1.352  -8.849  1.00 95.75           C  
ATOM   2644  CG  TYR B 345      26.274  -1.043  -7.505  1.00 95.75           C  
ATOM   2645  CD1 TYR B 345      25.098  -0.302  -7.406  1.00 95.75           C  
ATOM   2646  CD2 TYR B 345      26.871  -1.489  -6.330  1.00 95.75           C  
ATOM   2647  CE1 TYR B 345      24.532  -0.013  -6.169  1.00 95.75           C  
ATOM   2648  CE2 TYR B 345      26.313  -1.206  -5.088  1.00 95.75           C  
ATOM   2649  CZ  TYR B 345      25.145  -0.469  -5.017  1.00 95.75           C  
ATOM   2650  OH  TYR B 345      24.589  -0.186  -3.790  1.00 95.75           O  
ATOM   2651  N   HIS B 346      24.262  -2.324  -9.915  1.00 95.98           N  
ATOM   2652  CA  HIS B 346      22.808  -2.271  -9.815  1.00 95.98           C  
ATOM   2653  C   HIS B 346      22.180  -3.611 -10.183  1.00 95.98           C  
ATOM   2654  O   HIS B 346      21.209  -4.040  -9.556  1.00 95.98           O  
ATOM   2655  CB  HIS B 346      22.249  -1.165 -10.712  1.00 95.98           C  
ATOM   2656  CG  HIS B 346      20.788  -0.914 -10.515  1.00 95.98           C  
ATOM   2657  CD2 HIS B 346      20.133  -0.113  -9.641  1.00 95.98           C  
ATOM   2658  ND1 HIS B 346      19.818  -1.531 -11.275  1.00 95.98           N  
ATOM   2659  CE1 HIS B 346      18.626  -1.118 -10.876  1.00 95.98           C  
ATOM   2660  NE2 HIS B 346      18.790  -0.258  -9.886  1.00 95.98           N  
ATOM   2661  N   MET B 347      22.628  -4.205 -11.199  1.00 95.23           N  
ATOM   2662  CA  MET B 347      22.072  -5.496 -11.595  1.00 95.23           C  
ATOM   2663  C   MET B 347      22.307  -6.544 -10.513  1.00 95.23           C  
ATOM   2664  O   MET B 347      21.466  -7.419 -10.298  1.00 95.23           O  
ATOM   2665  CB  MET B 347      22.684  -5.962 -12.918  1.00 95.23           C  
ATOM   2666  CG  MET B 347      24.135  -6.400 -12.801  1.00 95.23           C  
ATOM   2667  SD  MET B 347      24.799  -7.060 -14.379  1.00 95.23           S  
ATOM   2668  CE  MET B 347      24.831  -5.542 -15.373  1.00 95.23           C  
ATOM   2669  N   ALA B 348      23.450  -6.482  -9.874  1.00 94.13           N  
ATOM   2670  CA  ALA B 348      23.745  -7.395  -8.772  1.00 94.13           C  
ATOM   2671  C   ALA B 348      22.814  -7.146  -7.589  1.00 94.13           C  
ATOM   2672  O   ALA B 348      22.249  -8.087  -7.026  1.00 94.13           O  
ATOM   2673  CB  ALA B 348      25.201  -7.253  -8.338  1.00 94.13           C  
ATOM   2674  N   VAL B 349      22.609  -5.942  -7.308  1.00 91.92           N  
ATOM   2675  CA  VAL B 349      21.871  -5.528  -6.119  1.00 91.92           C  
ATOM   2676  C   VAL B 349      20.377  -5.756  -6.332  1.00 91.92           C  
ATOM   2677  O   VAL B 349      19.698  -6.315  -5.467  1.00 91.92           O  
ATOM   2678  CB  VAL B 349      22.140  -4.046  -5.772  1.00 91.92           C  
ATOM   2679  CG1 VAL B 349      21.153  -3.551  -4.716  1.00 91.92           C  
ATOM   2680  CG2 VAL B 349      23.578  -3.863  -5.293  1.00 91.92           C  
ATOM   2681  N   ASN B 350      19.865  -5.420  -7.452  1.00 88.58           N  
ATOM   2682  CA  ASN B 350      18.418  -5.354  -7.629  1.00 88.58           C  
ATOM   2683  C   ASN B 350      17.887  -6.581  -8.364  1.00 88.58           C  
ATOM   2684  O   ASN B 350      16.700  -6.900  -8.270  1.00 88.58           O  
ATOM   2685  CB  ASN B 350      18.026  -4.077  -8.376  1.00 88.58           C  
ATOM   2686  CG  ASN B 350      18.221  -2.828  -7.539  1.00 88.58           C  
ATOM   2687  ND2 ASN B 350      18.601  -1.733  -8.187  1.00 88.58           N  
ATOM   2688  OD1 ASN B 350      18.034  -2.847  -6.320  1.00 88.58           O  
ATOM   2689  N   TYR B 351      18.727  -7.246  -9.168  1.00 89.27           N  
ATOM   2690  CA  TYR B 351      18.231  -8.321 -10.019  1.00 89.27           C  
ATOM   2691  C   TYR B 351      18.962  -9.627  -9.731  1.00 89.27           C  
ATOM   2692  O   TYR B 351      18.722 -10.639 -10.393  1.00 89.27           O  
ATOM   2693  CB  TYR B 351      18.385  -7.952 -11.498  1.00 89.27           C  
ATOM   2694  CG  TYR B 351      17.787  -6.613 -11.855  1.00 89.27           C  
ATOM   2695  CD1 TYR B 351      16.407  -6.441 -11.924  1.00 89.27           C  
ATOM   2696  CD2 TYR B 351      18.601  -5.518 -12.125  1.00 89.27           C  
ATOM   2697  CE1 TYR B 351      15.851  -5.209 -12.254  1.00 89.27           C  
ATOM   2698  CE2 TYR B 351      18.056  -4.282 -12.456  1.00 89.27           C  
ATOM   2699  CZ  TYR B 351      16.683  -4.137 -12.518  1.00 89.27           C  
ATOM   2700  OH  TYR B 351      16.138  -2.916 -12.846  1.00 89.27           O  
ATOM   2701  N   GLY B 352      19.982  -9.606  -8.876  1.00 91.10           N  
ATOM   2702  CA  GLY B 352      20.727 -10.814  -8.557  1.00 91.10           C  
ATOM   2703  C   GLY B 352      21.539 -11.340  -9.726  1.00 91.10           C  
ATOM   2704  O   GLY B 352      21.856 -12.530  -9.783  1.00 91.10           O  
ATOM   2705  N   ARG B 353      21.773 -10.537 -10.705  1.00 92.67           N  
ATOM   2706  CA  ARG B 353      22.569 -10.942 -11.859  1.00 92.67           C  
ATOM   2707  C   ARG B 353      24.058 -10.757 -11.589  1.00 92.67           C  
ATOM   2708  O   ARG B 353      24.481  -9.702 -11.111  1.00 92.67           O  
ATOM   2709  CB  ARG B 353      22.158 -10.148 -13.101  1.00 92.67           C  
ATOM   2710  CG  ARG B 353      22.775 -10.662 -14.392  1.00 92.67           C  
ATOM   2711  CD  ARG B 353      22.219 -12.025 -14.780  1.00 92.67           C  
ATOM   2712  NE  ARG B 353      22.786 -12.500 -16.039  1.00 92.67           N  
ATOM   2713  CZ  ARG B 353      22.386 -13.592 -16.686  1.00 92.67           C  
ATOM   2714  NH1 ARG B 353      21.405 -14.345 -16.203  1.00 92.67           N1+
ATOM   2715  NH2 ARG B 353      22.971 -13.932 -17.825  1.00 92.67           N  
ATOM   2716  N   ASP B 354      24.812 -11.756 -11.831  1.00 92.69           N  
ATOM   2717  CA  ASP B 354      26.266 -11.681 -11.729  1.00 92.69           C  
ATOM   2718  C   ASP B 354      26.849 -10.788 -12.822  1.00 92.69           C  
ATOM   2719  O   ASP B 354      26.727 -11.093 -14.010  1.00 92.69           O  
ATOM   2720  CB  ASP B 354      26.882 -13.080 -11.808  1.00 92.69           C  
ATOM   2721  CG  ASP B 354      28.391 -13.074 -11.635  1.00 92.69           C  
ATOM   2722  OD1 ASP B 354      28.983 -11.984 -11.483  1.00 92.69           O  
ATOM   2723  OD2 ASP B 354      28.993 -14.169 -11.654  1.00 92.69           O1-
ATOM   2724  N   PRO B 355      27.499  -9.735 -12.400  1.00 94.48           N  
ATOM   2725  CA  PRO B 355      28.055  -8.816 -13.396  1.00 94.48           C  
ATOM   2726  C   PRO B 355      29.041  -9.497 -14.343  1.00 94.48           C  
ATOM   2727  O   PRO B 355      29.228  -9.044 -15.475  1.00 94.48           O  
ATOM   2728  CB  PRO B 355      28.758  -7.756 -12.545  1.00 94.48           C  
ATOM   2729  CG  PRO B 355      28.039  -7.780 -11.234  1.00 94.48           C  
ATOM   2730  CD  PRO B 355      27.603  -9.190 -10.955  1.00 94.48           C  
ATOM   2731  N   SER B 356      29.641 -10.578 -13.911  1.00 93.10           N  
ATOM   2732  CA  SER B 356      30.595 -11.285 -14.760  1.00 93.10           C  
ATOM   2733  C   SER B 356      29.882 -12.076 -15.852  1.00 93.10           C  
ATOM   2734  O   SER B 356      30.497 -12.460 -16.849  1.00 93.10           O  
ATOM   2735  CB  SER B 356      31.464 -12.225 -13.923  1.00 93.10           C  
ATOM   2736  OG  SER B 356      30.688 -13.285 -13.390  1.00 93.10           O  
ATOM   2737  N   SER B 357      28.637 -12.292 -15.631  1.00 93.85           N  
ATOM   2738  CA  SER B 357      27.847 -13.039 -16.605  1.00 93.85           C  
ATOM   2739  C   SER B 357      27.136 -12.103 -17.576  1.00 93.85           C  
ATOM   2740  O   SER B 357      26.506 -12.556 -18.534  1.00 93.85           O  
ATOM   2741  CB  SER B 357      26.822 -13.926 -15.896  1.00 93.85           C  
ATOM   2742  OG  SER B 357      25.835 -13.138 -15.252  1.00 93.85           O  
ATOM   2743  N   HIS B 358      27.229 -10.889 -17.314  1.00 96.64           N  
ATOM   2744  CA  HIS B 358      26.674  -9.852 -18.176  1.00 96.64           C  
ATOM   2745  C   HIS B 358      27.703  -8.763 -18.460  1.00 96.64           C  
ATOM   2746  O   HIS B 358      27.606  -7.656 -17.924  1.00 96.64           O  
ATOM   2747  CB  HIS B 358      25.423  -9.240 -17.541  1.00 96.64           C  
ATOM   2748  CG  HIS B 358      24.677  -8.319 -18.453  1.00 96.64           C  
ATOM   2749  CD2 HIS B 358      24.800  -6.988 -18.667  1.00 96.64           C  
ATOM   2750  ND1 HIS B 358      23.660  -8.750 -19.277  1.00 96.64           N  
ATOM   2751  CE1 HIS B 358      23.189  -7.721 -19.960  1.00 96.64           C  
ATOM   2752  NE2 HIS B 358      23.863  -6.640 -19.609  1.00 96.64           N  
ATOM   2753  N   VAL B 359      28.558  -8.997 -19.383  1.00 98.32           N  
ATOM   2754  CA  VAL B 359      29.642  -8.077 -19.712  1.00 98.32           C  
ATOM   2755  C   VAL B 359      29.105  -6.929 -20.563  1.00 98.32           C  
ATOM   2756  O   VAL B 359      28.545  -7.154 -21.639  1.00 98.32           O  
ATOM   2757  CB  VAL B 359      30.791  -8.797 -20.452  1.00 98.32           C  
ATOM   2758  CG1 VAL B 359      31.880  -7.804 -20.854  1.00 98.32           C  
ATOM   2759  CG2 VAL B 359      31.373  -9.909 -19.580  1.00 98.32           C  
ATOM   2760  N   ILE B 360      29.278  -5.783 -20.059  1.00 98.60           N  
ATOM   2761  CA  ILE B 360      28.889  -4.590 -20.803  1.00 98.60           C  
ATOM   2762  C   ILE B 360      30.085  -4.060 -21.590  1.00 98.60           C  
ATOM   2763  O   ILE B 360      31.135  -3.766 -21.013  1.00 98.60           O  
ATOM   2764  CB  ILE B 360      28.335  -3.494 -19.866  1.00 98.60           C  
ATOM   2765  CG1 ILE B 360      27.029  -3.960 -19.212  1.00 98.60           C  
ATOM   2766  CG2 ILE B 360      28.128  -2.183 -20.630  1.00 98.60           C  
ATOM   2767  CD1 ILE B 360      26.529  -3.041 -18.106  1.00 98.60           C  
ATOM   2768  N   PHE B 361      29.982  -3.951 -22.875  1.00 98.79           N  
ATOM   2769  CA  PHE B 361      30.889  -3.254 -23.779  1.00 98.79           C  
ATOM   2770  C   PHE B 361      30.367  -1.858 -24.100  1.00 98.79           C  
ATOM   2771  O   PHE B 361      29.364  -1.711 -24.802  1.00 98.79           O  
ATOM   2772  CB  PHE B 361      31.081  -4.053 -25.072  1.00 98.79           C  
ATOM   2773  CG  PHE B 361      32.152  -3.500 -25.974  1.00 98.79           C  
ATOM   2774  CD1 PHE B 361      31.831  -2.618 -26.998  1.00 98.79           C  
ATOM   2775  CD2 PHE B 361      33.480  -3.864 -25.796  1.00 98.79           C  
ATOM   2776  CE1 PHE B 361      32.820  -2.106 -27.834  1.00 98.79           C  
ATOM   2777  CE2 PHE B 361      34.474  -3.356 -26.628  1.00 98.79           C  
ATOM   2778  CZ  PHE B 361      34.142  -2.478 -27.647  1.00 98.79           C  
ATOM   2779  N   ALA B 362      30.976  -0.818 -23.609  1.00 98.82           N  
ATOM   2780  CA  ALA B 362      30.433   0.530 -23.753  1.00 98.82           C  
ATOM   2781  C   ALA B 362      31.350   1.403 -24.605  1.00 98.82           C  
ATOM   2782  O   ALA B 362      32.572   1.378 -24.437  1.00 98.82           O  
ATOM   2783  CB  ALA B 362      30.221   1.167 -22.382  1.00 98.82           C  
ATOM   2784  N   SER B 363      30.852   2.148 -25.480  1.00 98.77           N  
ATOM   2785  CA  SER B 363      31.566   3.118 -26.305  1.00 98.77           C  
ATOM   2786  C   SER B 363      30.660   4.278 -26.703  1.00 98.77           C  
ATOM   2787  O   SER B 363      29.460   4.261 -26.420  1.00 98.77           O  
ATOM   2788  CB  SER B 363      32.127   2.445 -27.558  1.00 98.77           C  
ATOM   2789  OG  SER B 363      31.089   2.143 -28.475  1.00 98.77           O  
ATOM   2790  N   THR B 364      31.206   5.373 -27.235  1.00 98.82           N  
ATOM   2791  CA  THR B 364      30.453   6.528 -27.713  1.00 98.82           C  
ATOM   2792  C   THR B 364      31.016   7.028 -29.040  1.00 98.82           C  
ATOM   2793  O   THR B 364      32.220   7.264 -29.161  1.00 98.82           O  
ATOM   2794  CB  THR B 364      30.470   7.671 -26.681  1.00 98.82           C  
ATOM   2795  CG2 THR B 364      31.898   8.109 -26.370  1.00 98.82           C  
ATOM   2796  OG1 THR B 364      29.742   8.789 -27.204  1.00 98.82           O  
ATOM   2797  N   ALA B 365      30.198   7.209 -29.957  1.00 98.57           N  
ATOM   2798  CA  ALA B 365      30.553   7.577 -31.324  1.00 98.57           C  
ATOM   2799  C   ALA B 365      30.038   8.972 -31.668  1.00 98.57           C  
ATOM   2800  O   ALA B 365      29.613   9.222 -32.798  1.00 98.57           O  
ATOM   2801  CB  ALA B 365      30.003   6.552 -32.312  1.00 98.57           C  
ATOM   2802  N   GLY B 366      29.951   9.856 -30.707  1.00 98.27           N  
ATOM   2803  CA  GLY B 366      29.437  11.200 -30.923  1.00 98.27           C  
ATOM   2804  C   GLY B 366      30.471  12.148 -31.502  1.00 98.27           C  
ATOM   2805  O   GLY B 366      31.645  11.793 -31.628  1.00 98.27           O  
ATOM   2806  N   HIS B 367      29.985  13.297 -31.931  1.00 98.12           N  
ATOM   2807  CA  HIS B 367      30.832  14.380 -32.420  1.00 98.12           C  
ATOM   2808  C   HIS B 367      30.414  15.719 -31.822  1.00 98.12           C  
ATOM   2809  O   HIS B 367      29.272  16.150 -31.993  1.00 98.12           O  
ATOM   2810  CB  HIS B 367      30.784  14.449 -33.947  1.00 98.12           C  
ATOM   2811  CG  HIS B 367      31.879  15.274 -34.545  1.00 98.12           C  
ATOM   2812  CD2 HIS B 367      32.926  14.927 -35.331  1.00 98.12           C  
ATOM   2813  ND1 HIS B 367      31.977  16.635 -34.350  1.00 98.12           N  
ATOM   2814  CE1 HIS B 367      33.039  17.090 -34.994  1.00 98.12           C  
ATOM   2815  NE2 HIS B 367      33.632  16.074 -35.597  1.00 98.12           N  
ATOM   2816  N   GLY B 368      31.373  16.376 -31.161  1.00 97.01           N  
ATOM   2817  CA  GLY B 368      31.094  17.680 -30.581  1.00 97.01           C  
ATOM   2818  C   GLY B 368      30.721  18.725 -31.614  1.00 97.01           C  
ATOM   2819  O   GLY B 368      31.308  18.773 -32.697  1.00 97.01           O  
ATOM   2820  N   GLY B 369      29.713  19.492 -31.383  1.00 96.39           N  
ATOM   2821  CA  GLY B 369      29.377  20.633 -32.220  1.00 96.39           C  
ATOM   2822  C   GLY B 369      28.459  20.277 -33.373  1.00 96.39           C  
ATOM   2823  O   GLY B 369      28.182  21.115 -34.234  1.00 96.39           O  
ATOM   2824  N   TYR B 370      27.988  19.085 -33.490  1.00 97.58           N  
ATOM   2825  CA  TYR B 370      27.200  18.645 -34.637  1.00 97.58           C  
ATOM   2826  C   TYR B 370      25.708  18.759 -34.349  1.00 97.58           C  
ATOM   2827  O   TYR B 370      25.272  18.566 -33.211  1.00 97.58           O  
ATOM   2828  CB  TYR B 370      27.551  17.202 -35.009  1.00 97.58           C  
ATOM   2829  CG  TYR B 370      28.735  17.085 -35.938  1.00 97.58           C  
ATOM   2830  CD1 TYR B 370      29.663  18.118 -36.049  1.00 97.58           C  
ATOM   2831  CD2 TYR B 370      28.926  15.943 -36.709  1.00 97.58           C  
ATOM   2832  CE1 TYR B 370      30.754  18.016 -36.906  1.00 97.58           C  
ATOM   2833  CE2 TYR B 370      30.014  15.830 -37.569  1.00 97.58           C  
ATOM   2834  CZ  TYR B 370      30.921  16.870 -37.660  1.00 97.58           C  
ATOM   2835  OH  TYR B 370      31.999  16.763 -38.510  1.00 97.58           O  
ATOM   2836  N   ARG B 371      24.939  19.109 -35.357  1.00 98.26           N  
ATOM   2837  CA  ARG B 371      23.482  19.036 -35.384  1.00 98.26           C  
ATOM   2838  C   ARG B 371      23.011  17.651 -35.817  1.00 98.26           C  
ATOM   2839  O   ARG B 371      23.818  16.817 -36.232  1.00 98.26           O  
ATOM   2840  CB  ARG B 371      22.907  20.101 -36.320  1.00 98.26           C  
ATOM   2841  CG  ARG B 371      23.379  21.513 -36.011  1.00 98.26           C  
ATOM   2842  CD  ARG B 371      22.588  22.555 -36.788  1.00 98.26           C  
ATOM   2843  NE  ARG B 371      22.595  22.279 -38.222  1.00 98.26           N  
ATOM   2844  CZ  ARG B 371      23.514  22.723 -39.075  1.00 98.26           C  
ATOM   2845  NH1 ARG B 371      24.523  23.476 -38.653  1.00 98.26           N1+
ATOM   2846  NH2 ARG B 371      23.424  22.411 -40.359  1.00 98.26           N  
ATOM   2847  N   ILE B 372      21.797  17.392 -35.646  1.00 98.23           N  
ATOM   2848  CA  ILE B 372      21.230  16.078 -35.928  1.00 98.23           C  
ATOM   2849  C   ILE B 372      21.369  15.764 -37.416  1.00 98.23           C  
ATOM   2850  O   ILE B 372      21.539  14.604 -37.799  1.00 98.23           O  
ATOM   2851  CB  ILE B 372      19.747  15.998 -35.500  1.00 98.23           C  
ATOM   2852  CG1 ILE B 372      19.251  14.549 -35.563  1.00 98.23           C  
ATOM   2853  CG2 ILE B 372      18.883  16.912 -36.374  1.00 98.23           C  
ATOM   2854  CD1 ILE B 372      17.913  14.323 -34.872  1.00 98.23           C  
ATOM   2855  N   ASP B 373      21.378  16.767 -38.323  1.00 97.61           N  
ATOM   2856  CA  ASP B 373      21.527  16.554 -39.759  1.00 97.61           C  
ATOM   2857  C   ASP B 373      22.947  16.110 -40.104  1.00 97.61           C  
ATOM   2858  O   ASP B 373      23.178  15.518 -41.161  1.00 97.61           O  
ATOM   2859  CB  ASP B 373      21.172  17.827 -40.530  1.00 97.61           C  
ATOM   2860  CG  ASP B 373      22.047  19.010 -40.157  1.00 97.61           C  
ATOM   2861  OD1 ASP B 373      22.353  19.188 -38.958  1.00 97.61           O  
ATOM   2862  OD2 ASP B 373      22.433  19.773 -41.069  1.00 97.61           O1-
ATOM   2863  N   GLN B 374      23.867  16.325 -39.253  1.00 98.24           N  
ATOM   2864  CA  GLN B 374      25.258  15.933 -39.451  1.00 98.24           C  
ATOM   2865  C   GLN B 374      25.536  14.562 -38.841  1.00 98.24           C  
ATOM   2866  O   GLN B 374      26.626  14.011 -39.009  1.00 98.24           O  
ATOM   2867  CB  GLN B 374      26.201  16.976 -38.850  1.00 98.24           C  
ATOM   2868  CG  GLN B 374      26.064  18.360 -39.471  1.00 98.24           C  
ATOM   2869  CD  GLN B 374      26.911  19.405 -38.769  1.00 98.24           C  
ATOM   2870  NE2 GLN B 374      27.966  19.859 -39.436  1.00 98.24           N  
ATOM   2871  OE1 GLN B 374      26.618  19.802 -37.637  1.00 98.24           O  
ATOM   2872  N   LEU B 375      24.563  14.056 -38.164  1.00 98.56           N  
ATOM   2873  CA  LEU B 375      24.715  12.778 -37.478  1.00 98.56           C  
ATOM   2874  C   LEU B 375      23.834  11.710 -38.118  1.00 98.56           C  
ATOM   2875  O   LEU B 375      24.061  10.513 -37.923  1.00 98.56           O  
ATOM   2876  CB  LEU B 375      24.367  12.921 -35.994  1.00 98.56           C  
ATOM   2877  CG  LEU B 375      25.295  13.808 -35.163  1.00 98.56           C  
ATOM   2878  CD1 LEU B 375      24.671  14.098 -33.802  1.00 98.56           C  
ATOM   2879  CD2 LEU B 375      26.661  13.150 -35.002  1.00 98.56           C  
ATOM   2880  N   LYS B 376      22.846  12.053 -38.894  1.00 98.20           N  
ATOM   2881  CA  LYS B 376      21.839  11.157 -39.454  1.00 98.20           C  
ATOM   2882  C   LYS B 376      22.415  10.329 -40.599  1.00 98.20           C  
ATOM   2883  O   LYS B 376      23.522  10.598 -41.071  1.00 98.20           O  
ATOM   2884  CB  LYS B 376      20.624  11.949 -39.939  1.00 98.20           C  
ATOM   2885  CG  LYS B 376      20.910  12.851 -41.131  1.00 98.20           C  
ATOM   2886  CD  LYS B 376      19.653  13.572 -41.600  1.00 98.20           C  
ATOM   2887  CE  LYS B 376      19.909  14.380 -42.865  1.00 98.20           C  
ATOM   2888  NZ  LYS B 376      18.654  14.987 -43.399  1.00 98.20           N1+
ATOM   2889  N   LYS B 377      21.775   9.261 -40.946  1.00 98.29           N  
ATOM   2890  CA  LYS B 377      22.182   8.448 -42.089  1.00 98.29           C  
ATOM   2891  C   LYS B 377      22.344   9.303 -43.342  1.00 98.29           C  
ATOM   2892  O   LYS B 377      21.505  10.161 -43.628  1.00 98.29           O  
ATOM   2893  CB  LYS B 377      21.167   7.333 -42.343  1.00 98.29           C  
ATOM   2894  CG  LYS B 377      21.589   6.346 -43.423  1.00 98.29           C  
ATOM   2895  CD  LYS B 377      20.671   5.131 -43.459  1.00 98.29           C  
ATOM   2896  CE  LYS B 377      21.185   4.069 -44.421  1.00 98.29           C  
ATOM   2897  NZ  LYS B 377      20.425   2.790 -44.292  1.00 98.29           N1+
ATOM   2898  N   GLY B 378      23.327   9.086 -43.977  1.00 97.54           N  
ATOM   2899  CA  GLY B 378      23.653   9.889 -45.144  1.00 97.54           C  
ATOM   2900  C   GLY B 378      24.701  10.950 -44.865  1.00 97.54           C  
ATOM   2901  O   GLY B 378      25.332  11.466 -45.790  1.00 97.54           O  
ATOM   2902  N   SER B 379      24.866  11.353 -43.663  1.00 97.97           N  
ATOM   2903  CA  SER B 379      25.941  12.262 -43.279  1.00 97.97           C  
ATOM   2904  C   SER B 379      27.289  11.549 -43.265  1.00 97.97           C  
ATOM   2905  O   SER B 379      27.346  10.318 -43.227  1.00 97.97           O  
ATOM   2906  CB  SER B 379      25.662  12.871 -41.904  1.00 97.97           C  
ATOM   2907  OG  SER B 379      25.853  11.909 -40.880  1.00 97.97           O  
ATOM   2908  N   ALA B 380      28.345  12.271 -43.241  1.00 97.00           N  
ATOM   2909  CA  ALA B 380      29.698  11.721 -43.220  1.00 97.00           C  
ATOM   2910  C   ALA B 380      29.987  11.023 -41.894  1.00 97.00           C  
ATOM   2911  O   ALA B 380      30.653   9.986 -41.863  1.00 97.00           O  
ATOM   2912  CB  ALA B 380      30.725  12.822 -43.473  1.00 97.00           C  
ATOM   2913  N   TRP B 381      29.414  11.513 -40.861  1.00 98.25           N  
ATOM   2914  CA  TRP B 381      29.777  11.034 -39.531  1.00 98.25           C  
ATOM   2915  C   TRP B 381      29.012   9.761 -39.183  1.00 98.25           C  
ATOM   2916  O   TRP B 381      29.410   9.017 -38.284  1.00 98.25           O  
ATOM   2917  CB  TRP B 381      29.506  12.111 -38.478  1.00 98.25           C  
ATOM   2918  CG  TRP B 381      30.254  11.910 -37.194  1.00 98.25           C  
ATOM   2919  CD1 TRP B 381      29.745  11.474 -36.003  1.00 98.25           C  
ATOM   2920  CD2 TRP B 381      31.648  12.144 -36.973  1.00 98.25           C  
ATOM   2921  CE2 TRP B 381      31.916  11.827 -35.623  1.00 98.25           C  
ATOM   2922  CE3 TRP B 381      32.699  12.591 -37.787  1.00 98.25           C  
ATOM   2923  NE1 TRP B 381      30.739  11.421 -35.054  1.00 98.25           N  
ATOM   2924  CZ2 TRP B 381      33.193  11.943 -35.068  1.00 98.25           C  
ATOM   2925  CZ3 TRP B 381      33.968  12.705 -37.232  1.00 98.25           C  
ATOM   2926  CH2 TRP B 381      34.202  12.382 -35.886  1.00 98.25           C  
ATOM   2927  N   TYR B 382      27.902   9.534 -39.812  1.00 98.26           N  
ATOM   2928  CA  TYR B 382      27.110   8.336 -39.559  1.00 98.26           C  
ATOM   2929  C   TYR B 382      27.956   7.079 -39.722  1.00 98.26           C  
ATOM   2930  O   TYR B 382      27.745   6.086 -39.021  1.00 98.26           O  
ATOM   2931  CB  TYR B 382      25.904   8.279 -40.502  1.00 98.26           C  
ATOM   2932  CG  TYR B 382      24.952   7.147 -40.202  1.00 98.26           C  
ATOM   2933  CD1 TYR B 382      24.961   5.982 -40.966  1.00 98.26           C  
ATOM   2934  CD2 TYR B 382      24.042   7.239 -39.154  1.00 98.26           C  
ATOM   2935  CE1 TYR B 382      24.084   4.937 -40.695  1.00 98.26           C  
ATOM   2936  CE2 TYR B 382      23.160   6.201 -38.874  1.00 98.26           C  
ATOM   2937  CZ  TYR B 382      23.189   5.055 -39.648  1.00 98.26           C  
ATOM   2938  OH  TYR B 382      22.319   4.024 -39.374  1.00 98.26           O  
ATOM   2939  N   SER B 383      28.922   7.099 -40.507  1.00 97.69           N  
ATOM   2940  CA  SER B 383      29.811   5.964 -40.731  1.00 97.69           C  
ATOM   2941  C   SER B 383      30.626   5.644 -39.482  1.00 97.69           C  
ATOM   2942  O   SER B 383      31.035   4.499 -39.277  1.00 97.69           O  
ATOM   2943  CB  SER B 383      30.751   6.242 -41.906  1.00 97.69           C  
ATOM   2944  OG  SER B 383      31.594   7.345 -41.624  1.00 97.69           O  
ATOM   2945  N   VAL B 384      30.910   6.592 -38.670  1.00 98.14           N  
ATOM   2946  CA  VAL B 384      31.636   6.381 -37.422  1.00 98.14           C  
ATOM   2947  C   VAL B 384      30.789   5.544 -36.467  1.00 98.14           C  
ATOM   2948  O   VAL B 384      31.300   4.634 -35.809  1.00 98.14           O  
ATOM   2949  CB  VAL B 384      32.022   7.721 -36.757  1.00 98.14           C  
ATOM   2950  CG1 VAL B 384      32.717   7.479 -35.418  1.00 98.14           C  
ATOM   2951  CG2 VAL B 384      32.916   8.540 -37.686  1.00 98.14           C  
ATOM   2952  N   LEU B 385      29.496   5.832 -36.360  1.00 98.32           N  
ATOM   2953  CA  LEU B 385      28.570   5.026 -35.572  1.00 98.32           C  
ATOM   2954  C   LEU B 385      28.602   3.568 -36.020  1.00 98.32           C  
ATOM   2955  O   LEU B 385      28.728   2.663 -35.192  1.00 98.32           O  
ATOM   2956  CB  LEU B 385      27.146   5.577 -35.690  1.00 98.32           C  
ATOM   2957  CG  LEU B 385      26.044   4.754 -35.020  1.00 98.32           C  
ATOM   2958  CD1 LEU B 385      26.256   4.713 -33.511  1.00 98.32           C  
ATOM   2959  CD2 LEU B 385      24.671   5.326 -35.357  1.00 98.32           C  
ATOM   2960  N   MET B 386      28.567   3.349 -37.296  1.00 98.36           N  
ATOM   2961  CA  MET B 386      28.573   1.991 -37.832  1.00 98.36           C  
ATOM   2962  C   MET B 386      29.923   1.320 -37.601  1.00 98.36           C  
ATOM   2963  O   MET B 386      29.989   0.113 -37.364  1.00 98.36           O  
ATOM   2964  CB  MET B 386      28.242   1.999 -39.326  1.00 98.36           C  
ATOM   2965  CG  MET B 386      26.813   2.416 -39.634  1.00 98.36           C  
ATOM   2966  SD  MET B 386      25.574   1.329 -38.828  1.00 98.36           S  
ATOM   2967  CE  MET B 386      25.150   2.344 -37.384  1.00 98.36           C  
ATOM   2968  N   ASN B 387      30.964   2.088 -37.695  1.00 98.40           N  
ATOM   2969  CA  ASN B 387      32.295   1.543 -37.452  1.00 98.40           C  
ATOM   2970  C   ASN B 387      32.433   1.016 -36.026  1.00 98.40           C  
ATOM   2971  O   ASN B 387      33.101   0.007 -35.794  1.00 98.40           O  
ATOM   2972  CB  ASN B 387      33.368   2.597 -37.734  1.00 98.40           C  
ATOM   2973  CG  ASN B 387      34.773   2.032 -37.669  1.00 98.40           C  
ATOM   2974  ND2 ASN B 387      35.682   2.774 -37.046  1.00 98.40           N  
ATOM   2975  OD1 ASN B 387      35.040   0.939 -38.175  1.00 98.40           O  
ATOM   2976  N   HIS B 388      31.831   1.624 -35.096  1.00 98.71           N  
ATOM   2977  CA  HIS B 388      31.852   1.134 -33.723  1.00 98.71           C  
ATOM   2978  C   HIS B 388      31.184  -0.233 -33.615  1.00 98.71           C  
ATOM   2979  O   HIS B 388      31.609  -1.076 -32.823  1.00 98.71           O  
ATOM   2980  CB  HIS B 388      31.164   2.130 -32.787  1.00 98.71           C  
ATOM   2981  CG  HIS B 388      32.049   3.253 -32.351  1.00 98.71           C  
ATOM   2982  CD2 HIS B 388      32.804   4.120 -33.066  1.00 98.71           C  
ATOM   2983  ND1 HIS B 388      32.233   3.584 -31.026  1.00 98.71           N  
ATOM   2984  CE1 HIS B 388      33.064   4.609 -30.945  1.00 98.71           C  
ATOM   2985  NE2 HIS B 388      33.425   4.954 -32.169  1.00 98.71           N  
ATOM   2986  N   VAL B 389      30.127  -0.427 -34.388  1.00 98.71           N  
ATOM   2987  CA  VAL B 389      29.416  -1.701 -34.395  1.00 98.71           C  
ATOM   2988  C   VAL B 389      30.272  -2.767 -35.076  1.00 98.71           C  
ATOM   2989  O   VAL B 389      30.503  -3.840 -34.513  1.00 98.71           O  
ATOM   2990  CB  VAL B 389      28.048  -1.584 -35.104  1.00 98.71           C  
ATOM   2991  CG1 VAL B 389      27.284  -2.904 -35.027  1.00 98.71           C  
ATOM   2992  CG2 VAL B 389      27.226  -0.451 -34.492  1.00 98.71           C  
ATOM   2993  N   THR B 390      30.790  -2.427 -36.226  1.00 98.41           N  
ATOM   2994  CA  THR B 390      31.581  -3.375 -37.003  1.00 98.41           C  
ATOM   2995  C   THR B 390      32.851  -3.764 -36.252  1.00 98.41           C  
ATOM   2996  O   THR B 390      33.191  -4.946 -36.167  1.00 98.41           O  
ATOM   2997  CB  THR B 390      31.953  -2.795 -38.380  1.00 98.41           C  
ATOM   2998  CG2 THR B 390      32.709  -3.818 -39.222  1.00 98.41           C  
ATOM   2999  OG1 THR B 390      30.757  -2.415 -39.071  1.00 98.41           O  
ATOM   3000  N   LYS B 391      33.582  -2.809 -35.703  1.00 98.51           N  
ATOM   3001  CA  LYS B 391      34.807  -3.074 -34.955  1.00 98.51           C  
ATOM   3002  C   LYS B 391      34.506  -3.801 -33.648  1.00 98.51           C  
ATOM   3003  O   LYS B 391      35.281  -4.657 -33.215  1.00 98.51           O  
ATOM   3004  CB  LYS B 391      35.555  -1.770 -34.669  1.00 98.51           C  
ATOM   3005  CG  LYS B 391      37.015  -1.965 -34.289  1.00 98.51           C  
ATOM   3006  CD  LYS B 391      37.808  -2.604 -35.422  1.00 98.51           C  
ATOM   3007  CE  LYS B 391      39.308  -2.471 -35.201  1.00 98.51           C  
ATOM   3008  NZ  LYS B 391      40.090  -3.176 -36.260  1.00 98.51           N1+
ATOM   3009  N   GLY B 392      33.459  -3.435 -32.963  1.00 98.32           N  
ATOM   3010  CA  GLY B 392      33.036  -4.168 -31.780  1.00 98.32           C  
ATOM   3011  C   GLY B 392      32.794  -5.642 -32.047  1.00 98.32           C  
ATOM   3012  O   GLY B 392      33.285  -6.500 -31.310  1.00 98.32           O  
ATOM   3013  N   LYS B 393      32.062  -5.893 -33.107  1.00 98.07           N  
ATOM   3014  CA  LYS B 393      31.801  -7.275 -33.500  1.00 98.07           C  
ATOM   3015  C   LYS B 393      33.096  -7.996 -33.865  1.00 98.07           C  
ATOM   3016  O   LYS B 393      33.316  -9.135 -33.448  1.00 98.07           O  
ATOM   3017  CB  LYS B 393      30.825  -7.323 -34.677  1.00 98.07           C  
ATOM   3018  CG  LYS B 393      30.383  -8.728 -35.057  1.00 98.07           C  
ATOM   3019  CD  LYS B 393      29.409  -8.710 -36.228  1.00 98.07           C  
ATOM   3020  CE  LYS B 393      28.943 -10.114 -36.591  1.00 98.07           C  
ATOM   3021  NZ  LYS B 393      27.998 -10.102 -37.747  1.00 98.07           N1+
ATOM   3022  N   GLU B 394      33.917  -7.289 -34.613  1.00 98.02           N  
ATOM   3023  CA  GLU B 394      35.182  -7.851 -35.075  1.00 98.02           C  
ATOM   3024  C   GLU B 394      36.088  -8.211 -33.901  1.00 98.02           C  
ATOM   3025  O   GLU B 394      36.673  -9.295 -33.870  1.00 98.02           O  
ATOM   3026  CB  GLU B 394      35.896  -6.872 -36.010  1.00 98.02           C  
ATOM   3027  CG  GLU B 394      37.237  -7.377 -36.522  1.00 98.02           C  
ATOM   3028  CD  GLU B 394      38.050  -6.307 -37.233  1.00 98.02           C  
ATOM   3029  OE1 GLU B 394      39.299  -6.387 -37.224  1.00 98.02           O  
ATOM   3030  OE2 GLU B 394      37.433  -5.380 -37.803  1.00 98.02           O1-
ATOM   3031  N   LEU B 395      36.282  -7.360 -32.930  1.00 97.84           N  
ATOM   3032  CA  LEU B 395      37.213  -7.523 -31.819  1.00 97.84           C  
ATOM   3033  C   LEU B 395      36.666  -8.508 -30.791  1.00 97.84           C  
ATOM   3034  O   LEU B 395      37.405  -8.983 -29.925  1.00 97.84           O  
ATOM   3035  CB  LEU B 395      37.491  -6.173 -31.151  1.00 97.84           C  
ATOM   3036  CG  LEU B 395      38.286  -5.160 -31.975  1.00 97.84           C  
ATOM   3037  CD1 LEU B 395      38.400  -3.838 -31.223  1.00 97.84           C  
ATOM   3038  CD2 LEU B 395      39.667  -5.710 -32.312  1.00 97.84           C  
ATOM   3039  N   ASN B 396      35.424  -8.804 -30.832  1.00 96.47           N  
ATOM   3040  CA  ASN B 396      34.804  -9.755 -29.915  1.00 96.47           C  
ATOM   3041  C   ASN B 396      34.412 -11.046 -30.628  1.00 96.47           C  
ATOM   3042  O   ASN B 396      33.364 -11.626 -30.339  1.00 96.47           O  
ATOM   3043  CB  ASN B 396      33.583  -9.130 -29.238  1.00 96.47           C  
ATOM   3044  CG  ASN B 396      33.958  -8.088 -28.203  1.00 96.47           C  
ATOM   3045  ND2 ASN B 396      33.728  -6.821 -28.527  1.00 96.47           N  
ATOM   3046  OD1 ASN B 396      34.452  -8.419 -27.122  1.00 96.47           O  
ATOM   3047  N   VAL B 397      35.189 -11.367 -31.569  1.00 93.65           N  
ATOM   3048  CA  VAL B 397      35.004 -12.615 -32.301  1.00 93.65           C  
ATOM   3049  C   VAL B 397      35.064 -13.795 -31.333  1.00 93.65           C  
ATOM   3050  O   VAL B 397      35.880 -13.807 -30.408  1.00 93.65           O  
ATOM   3051  CB  VAL B 397      36.062 -12.784 -33.414  1.00 93.65           C  
ATOM   3052  CG1 VAL B 397      37.452 -12.978 -32.812  1.00 93.65           C  
ATOM   3053  CG2 VAL B 397      35.700 -13.959 -34.320  1.00 93.65           C  
ATOM   3054  N   GLY B 398      34.185 -14.731 -31.425  1.00 94.03           N  
ATOM   3055  CA  GLY B 398      34.119 -15.884 -30.542  1.00 94.03           C  
ATOM   3056  C   GLY B 398      33.079 -15.739 -29.447  1.00 94.03           C  
ATOM   3057  O   GLY B 398      32.767 -16.705 -28.748  1.00 94.03           O  
ATOM   3058  N   PHE B 399      32.648 -14.565 -29.326  1.00 96.64           N  
ATOM   3059  CA  PHE B 399      31.579 -14.283 -28.375  1.00 96.64           C  
ATOM   3060  C   PHE B 399      30.312 -13.845 -29.100  1.00 96.64           C  
ATOM   3061  O   PHE B 399      30.379 -13.280 -30.194  1.00 96.64           O  
ATOM   3062  CB  PHE B 399      32.015 -13.202 -27.381  1.00 96.64           C  
ATOM   3063  CG  PHE B 399      33.264 -13.548 -26.617  1.00 96.64           C  
ATOM   3064  CD1 PHE B 399      33.196 -14.300 -25.450  1.00 96.64           C  
ATOM   3065  CD2 PHE B 399      34.507 -13.122 -27.065  1.00 96.64           C  
ATOM   3066  CE1 PHE B 399      34.351 -14.622 -24.741  1.00 96.64           C  
ATOM   3067  CE2 PHE B 399      35.666 -13.440 -26.362  1.00 96.64           C  
ATOM   3068  CZ  PHE B 399      35.585 -14.189 -25.199  1.00 96.64           C  
ATOM   3069  N   THR B 400      29.120 -14.149 -28.542  1.00 96.93           N  
ATOM   3070  CA  THR B 400      27.903 -13.505 -29.024  1.00 96.93           C  
ATOM   3071  C   THR B 400      27.923 -12.011 -28.714  1.00 96.93           C  
ATOM   3072  O   THR B 400      28.370 -11.600 -27.641  1.00 96.93           O  
ATOM   3073  CB  THR B 400      26.648 -14.144 -28.401  1.00 96.93           C  
ATOM   3074  CG2 THR B 400      26.463 -15.578 -28.887  1.00 96.93           C  
ATOM   3075  OG1 THR B 400      26.779 -14.149 -26.974  1.00 96.93           O  
ATOM   3076  N   TYR B 401      27.567 -11.213 -29.695  1.00 97.87           N  
ATOM   3077  CA  TYR B 401      27.663  -9.759 -29.632  1.00 97.87           C  
ATOM   3078  C   TYR B 401      26.373  -9.106 -30.113  1.00 97.87           C  
ATOM   3079  O   TYR B 401      25.815  -9.502 -31.139  1.00 97.87           O  
ATOM   3080  CB  TYR B 401      28.845  -9.261 -30.470  1.00 97.87           C  
ATOM   3081  CG  TYR B 401      28.895  -7.760 -30.618  1.00 97.87           C  
ATOM   3082  CD1 TYR B 401      28.293  -7.126 -31.703  1.00 97.87           C  
ATOM   3083  CD2 TYR B 401      29.545  -6.972 -29.674  1.00 97.87           C  
ATOM   3084  CE1 TYR B 401      28.339  -5.743 -31.844  1.00 97.87           C  
ATOM   3085  CE2 TYR B 401      29.597  -5.588 -29.804  1.00 97.87           C  
ATOM   3086  CZ  TYR B 401      28.991  -4.984 -30.891  1.00 97.87           C  
ATOM   3087  OH  TYR B 401      29.040  -3.614 -31.025  1.00 97.87           O  
ATOM   3088  N   ALA B 402      25.850  -8.121 -29.377  1.00 98.18           N  
ATOM   3089  CA  ALA B 402      24.672  -7.351 -29.770  1.00 98.18           C  
ATOM   3090  C   ALA B 402      24.728  -5.935 -29.206  1.00 98.18           C  
ATOM   3091  O   ALA B 402      25.335  -5.701 -28.158  1.00 98.18           O  
ATOM   3092  CB  ALA B 402      23.398  -8.055 -29.307  1.00 98.18           C  
ATOM   3093  N   VAL B 403      24.187  -5.012 -29.948  1.00 98.66           N  
ATOM   3094  CA  VAL B 403      23.958  -3.662 -29.444  1.00 98.66           C  
ATOM   3095  C   VAL B 403      22.602  -3.594 -28.744  1.00 98.66           C  
ATOM   3096  O   VAL B 403      21.557  -3.654 -29.396  1.00 98.66           O  
ATOM   3097  CB  VAL B 403      24.026  -2.614 -30.577  1.00 98.66           C  
ATOM   3098  CG1 VAL B 403      23.780  -1.210 -30.029  1.00 98.66           C  
ATOM   3099  CG2 VAL B 403      25.376  -2.685 -31.288  1.00 98.66           C  
ATOM   3100  N   GLN B 404      22.641  -3.385 -27.491  1.00 98.40           N  
ATOM   3101  CA  GLN B 404      21.433  -3.513 -26.682  1.00 98.40           C  
ATOM   3102  C   GLN B 404      20.697  -2.180 -26.578  1.00 98.40           C  
ATOM   3103  O   GLN B 404      19.477  -2.150 -26.409  1.00 98.40           O  
ATOM   3104  CB  GLN B 404      21.774  -4.034 -25.285  1.00 98.40           C  
ATOM   3105  CG  GLN B 404      22.420  -5.413 -25.284  1.00 98.40           C  
ATOM   3106  CD  GLN B 404      21.475  -6.504 -25.749  1.00 98.40           C  
ATOM   3107  NE2 GLN B 404      21.979  -7.731 -25.828  1.00 98.40           N  
ATOM   3108  OE1 GLN B 404      20.300  -6.247 -26.033  1.00 98.40           O  
ATOM   3109  N   ALA B 405      21.441  -1.052 -26.591  1.00 98.67           N  
ATOM   3110  CA  ALA B 405      20.854   0.278 -26.451  1.00 98.67           C  
ATOM   3111  C   ALA B 405      21.800   1.353 -26.977  1.00 98.67           C  
ATOM   3112  O   ALA B 405      23.008   1.129 -27.084  1.00 98.67           O  
ATOM   3113  CB  ALA B 405      20.501   0.552 -24.991  1.00 98.67           C  
ATOM   3114  N   ILE B 406      21.172   2.480 -27.238  1.00 98.85           N  
ATOM   3115  CA  ILE B 406      21.929   3.627 -27.729  1.00 98.85           C  
ATOM   3116  C   ILE B 406      21.610   4.856 -26.881  1.00 98.85           C  
ATOM   3117  O   ILE B 406      20.658   5.586 -27.168  1.00 98.85           O  
ATOM   3118  CB  ILE B 406      21.626   3.909 -29.217  1.00 98.85           C  
ATOM   3119  CG1 ILE B 406      21.891   2.658 -30.063  1.00 98.85           C  
ATOM   3120  CG2 ILE B 406      22.453   5.096 -29.721  1.00 98.85           C  
ATOM   3121  CD1 ILE B 406      21.489   2.802 -31.524  1.00 98.85           C  
ATOM   3122  N   PRO B 407      22.411   5.132 -25.852  1.00 98.85           N  
ATOM   3123  CA  PRO B 407      22.255   6.428 -25.187  1.00 98.85           C  
ATOM   3124  C   PRO B 407      22.460   7.606 -26.136  1.00 98.85           C  
ATOM   3125  O   PRO B 407      23.442   7.640 -26.882  1.00 98.85           O  
ATOM   3126  CB  PRO B 407      23.340   6.402 -24.107  1.00 98.85           C  
ATOM   3127  CG  PRO B 407      23.621   4.951 -23.882  1.00 98.85           C  
ATOM   3128  CD  PRO B 407      23.517   4.236 -25.199  1.00 98.85           C  
ATOM   3129  N   TRP B 408      21.534   8.553 -26.112  1.00 98.88           N  
ATOM   3130  CA  TRP B 408      21.496   9.672 -27.048  1.00 98.88           C  
ATOM   3131  C   TRP B 408      21.661  11.000 -26.317  1.00 98.88           C  
ATOM   3132  O   TRP B 408      20.911  11.300 -25.384  1.00 98.88           O  
ATOM   3133  CB  TRP B 408      20.184   9.669 -27.837  1.00 98.88           C  
ATOM   3134  CG  TRP B 408      19.990  10.879 -28.701  1.00 98.88           C  
ATOM   3135  CD1 TRP B 408      19.112  11.907 -28.494  1.00 98.88           C  
ATOM   3136  CD2 TRP B 408      20.687  11.184 -29.913  1.00 98.88           C  
ATOM   3137  CE2 TRP B 408      20.181  12.415 -30.388  1.00 98.88           C  
ATOM   3138  CE3 TRP B 408      21.692  10.536 -30.643  1.00 98.88           C  
ATOM   3139  NE1 TRP B 408      19.223  12.834 -29.505  1.00 98.88           N  
ATOM   3140  CZ2 TRP B 408      20.648  13.010 -31.562  1.00 98.88           C  
ATOM   3141  CZ3 TRP B 408      22.155  11.130 -31.811  1.00 98.88           C  
ATOM   3142  CH2 TRP B 408      21.631  12.355 -32.257  1.00 98.88           C  
ATOM   3143  N   GLN B 409      22.617  11.806 -26.687  1.00 98.51           N  
ATOM   3144  CA  GLN B 409      22.844  13.142 -26.146  1.00 98.51           C  
ATOM   3145  C   GLN B 409      23.143  14.143 -27.259  1.00 98.51           C  
ATOM   3146  O   GLN B 409      24.306  14.445 -27.534  1.00 98.51           O  
ATOM   3147  CB  GLN B 409      23.991  13.125 -25.135  1.00 98.51           C  
ATOM   3148  CG  GLN B 409      23.706  12.286 -23.896  1.00 98.51           C  
ATOM   3149  CD  GLN B 409      24.095  10.830 -24.071  1.00 98.51           C  
ATOM   3150  NE2 GLN B 409      23.351   9.936 -23.428  1.00 98.51           N  
ATOM   3151  OE1 GLN B 409      25.057  10.511 -24.777  1.00 98.51           O  
ATOM   3152  N   GLN B 410      22.110  14.724 -27.759  1.00 98.40           N  
ATOM   3153  CA  GLN B 410      22.267  15.710 -28.822  1.00 98.40           C  
ATOM   3154  C   GLN B 410      21.049  16.625 -28.908  1.00 98.40           C  
ATOM   3155  O   GLN B 410      19.909  16.155 -28.878  1.00 98.40           O  
ATOM   3156  CB  GLN B 410      22.499  15.018 -30.167  1.00 98.40           C  
ATOM   3157  CG  GLN B 410      22.817  15.978 -31.305  1.00 98.40           C  
ATOM   3158  CD  GLN B 410      21.576  16.625 -31.892  1.00 98.40           C  
ATOM   3159  NE2 GLN B 410      21.728  17.839 -32.409  1.00 98.40           N  
ATOM   3160  OE1 GLN B 410      20.490  16.037 -31.881  1.00 98.40           O  
ATOM   3161  N   GLY B 411      21.212  17.928 -29.037  1.00 97.94           N  
ATOM   3162  CA  GLY B 411      20.155  18.910 -29.222  1.00 97.94           C  
ATOM   3163  C   GLY B 411      20.650  20.342 -29.139  1.00 97.94           C  
ATOM   3164  O   GLY B 411      20.060  21.244 -29.738  1.00 97.94           O  
ATOM   3165  N   GLU B 412      21.843  20.517 -28.503  1.00 97.50           N  
ATOM   3166  CA  GLU B 412      22.342  21.853 -28.192  1.00 97.50           C  
ATOM   3167  C   GLU B 412      22.613  22.651 -29.464  1.00 97.50           C  
ATOM   3168  O   GLU B 412      22.210  23.811 -29.573  1.00 97.50           O  
ATOM   3169  CB  GLU B 412      23.612  21.768 -27.342  1.00 97.50           C  
ATOM   3170  CG  GLU B 412      23.379  21.231 -25.938  1.00 97.50           C  
ATOM   3171  CD  GLU B 412      23.436  19.714 -25.859  1.00 97.50           C  
ATOM   3172  OE1 GLU B 412      23.459  19.165 -24.733  1.00 97.50           O  
ATOM   3173  OE2 GLU B 412      23.459  19.068 -26.930  1.00 97.50           O1-
ATOM   3174  N   ASN B 413      23.203  22.013 -30.436  1.00 97.91           N  
ATOM   3175  CA  ASN B 413      23.544  22.731 -31.659  1.00 97.91           C  
ATOM   3176  C   ASN B 413      22.325  22.914 -32.560  1.00 97.91           C  
ATOM   3177  O   ASN B 413      22.401  23.597 -33.583  1.00 97.91           O  
ATOM   3178  CB  ASN B 413      24.658  22.004 -32.416  1.00 97.91           C  
ATOM   3179  CG  ASN B 413      26.023  22.617 -32.173  1.00 97.91           C  
ATOM   3180  ND2 ASN B 413      27.072  21.825 -32.368  1.00 97.91           N  
ATOM   3181  OD1 ASN B 413      26.135  23.792 -31.813  1.00 97.91           O  
ATOM   3182  N   ASN B 414      21.271  22.370 -32.249  1.00 98.16           N  
ATOM   3183  CA  ASN B 414      19.992  22.633 -32.900  1.00 98.16           C  
ATOM   3184  C   ASN B 414      19.179  23.676 -32.138  1.00 98.16           C  
ATOM   3185  O   ASN B 414      18.028  23.948 -32.485  1.00 98.16           O  
ATOM   3186  CB  ASN B 414      19.189  21.339 -33.049  1.00 98.16           C  
ATOM   3187  CG  ASN B 414      19.760  20.416 -34.107  1.00 98.16           C  
ATOM   3188  ND2 ASN B 414      19.348  20.617 -35.354  1.00 98.16           N  
ATOM   3189  OD1 ASN B 414      20.563  19.529 -33.807  1.00 98.16           O  
ATOM   3190  N   ALA B 415      19.767  24.263 -31.084  1.00 97.58           N  
ATOM   3191  CA  ALA B 415      18.998  25.161 -30.227  1.00 97.58           C  
ATOM   3192  C   ALA B 415      19.786  26.431 -29.916  1.00 97.58           C  
ATOM   3193  O   ALA B 415      19.349  27.259 -29.114  1.00 97.58           O  
ATOM   3194  CB  ALA B 415      18.602  24.454 -28.933  1.00 97.58           C  
ATOM   3195  N   VAL B 416      20.971  26.604 -30.516  1.00 94.15           N  
ATOM   3196  CA  VAL B 416      21.878  27.713 -30.237  1.00 94.15           C  
ATOM   3197  C   VAL B 416      21.224  29.031 -30.646  1.00 94.15           C  
ATOM   3198  O   VAL B 416      20.779  29.183 -31.786  1.00 94.15           O  
ATOM   3199  CB  VAL B 416      23.228  27.539 -30.968  1.00 94.15           C  
ATOM   3200  CG1 VAL B 416      24.107  28.774 -30.779  1.00 94.15           C  
ATOM   3201  CG2 VAL B 416      23.946  26.286 -30.470  1.00 94.15           C  
ATOM   3202  N   SER B 417      21.196  29.896 -29.685  1.00 89.05           N  
ATOM   3203  CA  SER B 417      20.702  31.233 -29.998  1.00 89.05           C  
ATOM   3204  C   SER B 417      21.604  31.933 -31.009  1.00 89.05           C  
ATOM   3205  O   SER B 417      22.821  31.991 -30.827  1.00 89.05           O  
ATOM   3206  CB  SER B 417      20.595  32.076 -28.727  1.00 89.05           C  
ATOM   3207  OG  SER B 417      19.836  33.249 -28.964  1.00 89.05           O  
ATOM   3208  N   GLY B 418      21.136  32.447 -31.991  1.00 89.20           N  
ATOM   3209  CA  GLY B 418      21.907  33.094 -33.041  1.00 89.20           C  
ATOM   3210  C   GLY B 418      22.416  32.125 -34.091  1.00 89.20           C  
ATOM   3211  O   GLY B 418      22.984  32.540 -35.103  1.00 89.20           O  
ATOM   3212  N   GLY B 419      22.295  30.771 -33.729  1.00 90.81           N  
ATOM   3213  CA  GLY B 419      22.627  29.724 -34.682  1.00 90.81           C  
ATOM   3214  C   GLY B 419      21.406  29.045 -35.271  1.00 90.81           C  
ATOM   3215  O   GLY B 419      20.441  29.711 -35.652  1.00 90.81           O  
ATOM   3216  N   VAL B 420      21.544  27.849 -35.488  1.00 93.77           N  
ATOM   3217  CA  VAL B 420      20.432  27.072 -36.026  1.00 93.77           C  
ATOM   3218  C   VAL B 420      19.506  26.640 -34.891  1.00 93.77           C  
ATOM   3219  O   VAL B 420      19.954  26.041 -33.910  1.00 93.77           O  
ATOM   3220  CB  VAL B 420      20.930  25.836 -36.808  1.00 93.77           C  
ATOM   3221  CG1 VAL B 420      19.752  24.987 -37.282  1.00 93.77           C  
ATOM   3222  CG2 VAL B 420      21.792  26.267 -37.993  1.00 93.77           C  
ATOM   3223  N   GLN B 421      18.307  27.023 -34.954  1.00 97.21           N  
ATOM   3224  CA  GLN B 421      17.238  26.597 -34.058  1.00 97.21           C  
ATOM   3225  C   GLN B 421      16.193  25.770 -34.801  1.00 97.21           C  
ATOM   3226  O   GLN B 421      15.311  26.323 -35.461  1.00 97.21           O  
ATOM   3227  CB  GLN B 421      16.576  27.807 -33.396  1.00 97.21           C  
ATOM   3228  CG  GLN B 421      17.494  28.568 -32.449  1.00 97.21           C  
ATOM   3229  CD  GLN B 421      16.812  29.759 -31.802  1.00 97.21           C  
ATOM   3230  NE2 GLN B 421      16.967  29.890 -30.489  1.00 97.21           N  
ATOM   3231  OE1 GLN B 421      16.152  30.555 -32.477  1.00 97.21           O  
ATOM   3232  N   THR B 422      16.309  24.471 -34.713  1.00 97.83           N  
ATOM   3233  CA  THR B 422      15.454  23.536 -35.436  1.00 97.83           C  
ATOM   3234  C   THR B 422      14.077  23.447 -34.785  1.00 97.83           C  
ATOM   3235  O   THR B 422      13.968  23.217 -33.579  1.00 97.83           O  
ATOM   3236  CB  THR B 422      16.088  22.133 -35.497  1.00 97.83           C  
ATOM   3237  CG2 THR B 422      15.299  21.213 -36.422  1.00 97.83           C  
ATOM   3238  OG1 THR B 422      17.432  22.243 -35.982  1.00 97.83           O  
ATOM   3239  N   PRO B 423      13.048  23.639 -35.533  1.00 97.96           N  
ATOM   3240  CA  PRO B 423      11.695  23.581 -34.977  1.00 97.96           C  
ATOM   3241  C   PRO B 423      11.295  22.172 -34.544  1.00 97.96           C  
ATOM   3242  O   PRO B 423      11.837  21.188 -35.055  1.00 97.96           O  
ATOM   3243  CB  PRO B 423      10.817  24.067 -36.133  1.00 97.96           C  
ATOM   3244  CG  PRO B 423      11.748  24.819 -37.029  1.00 97.96           C  
ATOM   3245  CD  PRO B 423      13.118  24.218 -36.905  1.00 97.96           C  
ATOM   3246  N   TYR B 424      10.434  22.098 -33.581  1.00 97.82           N  
ATOM   3247  CA  TYR B 424       9.849  20.873 -33.048  1.00 97.82           C  
ATOM   3248  C   TYR B 424       9.422  19.938 -34.174  1.00 97.82           C  
ATOM   3249  O   TYR B 424       9.780  18.758 -34.179  1.00 97.82           O  
ATOM   3250  CB  TYR B 424       8.649  21.195 -32.153  1.00 97.82           C  
ATOM   3251  CG  TYR B 424       7.873  19.977 -31.716  1.00 97.82           C  
ATOM   3252  CD1 TYR B 424       6.849  19.458 -32.506  1.00 97.82           C  
ATOM   3253  CD2 TYR B 424       8.161  19.342 -30.513  1.00 97.82           C  
ATOM   3254  CE1 TYR B 424       6.130  18.337 -32.107  1.00 97.82           C  
ATOM   3255  CE2 TYR B 424       7.448  18.219 -30.104  1.00 97.82           C  
ATOM   3256  CZ  TYR B 424       6.437  17.725 -30.906  1.00 97.82           C  
ATOM   3257  OH  TYR B 424       5.728  16.614 -30.506  1.00 97.82           O  
ATOM   3258  N   ALA B 425       8.710  20.353 -35.200  1.00 98.01           N  
ATOM   3259  CA  ALA B 425       8.106  19.591 -36.289  1.00 98.01           C  
ATOM   3260  C   ALA B 425       9.175  18.979 -37.189  1.00 98.01           C  
ATOM   3261  O   ALA B 425       8.897  18.050 -37.952  1.00 98.01           O  
ATOM   3262  CB  ALA B 425       7.172  20.480 -37.106  1.00 98.01           C  
ATOM   3263  N   GLU B 426      10.382  19.480 -37.123  1.00 98.09           N  
ATOM   3264  CA  GLU B 426      11.496  18.976 -37.920  1.00 98.09           C  
ATOM   3265  C   GLU B 426      12.382  18.042 -37.101  1.00 98.09           C  
ATOM   3266  O   GLU B 426      12.748  16.960 -37.565  1.00 98.09           O  
ATOM   3267  CB  GLU B 426      12.327  20.136 -38.477  1.00 98.09           C  
ATOM   3268  CG  GLU B 426      13.399  19.704 -39.467  1.00 98.09           C  
ATOM   3269  CD  GLU B 426      14.235  20.862 -39.988  1.00 98.09           C  
ATOM   3270  OE1 GLU B 426      15.313  20.615 -40.575  1.00 98.09           O  
ATOM   3271  OE2 GLU B 426      13.810  22.024 -39.807  1.00 98.09           O1-
ATOM   3272  N   TYR B 427      12.728  18.422 -35.928  1.00 98.49           N  
ATOM   3273  CA  TYR B 427      13.652  17.677 -35.081  1.00 98.49           C  
ATOM   3274  C   TYR B 427      13.077  16.314 -34.712  1.00 98.49           C  
ATOM   3275  O   TYR B 427      13.771  15.299 -34.791  1.00 98.49           O  
ATOM   3276  CB  TYR B 427      13.973  18.469 -33.809  1.00 98.49           C  
ATOM   3277  CG  TYR B 427      15.053  17.843 -32.961  1.00 98.49           C  
ATOM   3278  CD1 TYR B 427      14.731  17.054 -31.859  1.00 98.49           C  
ATOM   3279  CD2 TYR B 427      16.397  18.040 -33.259  1.00 98.49           C  
ATOM   3280  CE1 TYR B 427      15.723  16.477 -31.073  1.00 98.49           C  
ATOM   3281  CE2 TYR B 427      17.398  17.468 -32.480  1.00 98.49           C  
ATOM   3282  CZ  TYR B 427      17.052  16.689 -31.391  1.00 98.49           C  
ATOM   3283  OH  TYR B 427      18.038  16.120 -30.617  1.00 98.49           O  
ATOM   3284  N   LYS B 428      11.796  16.280 -34.253  1.00 98.20           N  
ATOM   3285  CA  LYS B 428      11.164  15.061 -33.758  1.00 98.20           C  
ATOM   3286  C   LYS B 428      11.164  13.969 -34.824  1.00 98.20           C  
ATOM   3287  O   LYS B 428      11.681  12.873 -34.598  1.00 98.20           O  
ATOM   3288  CB  LYS B 428       9.733  15.346 -33.299  1.00 98.20           C  
ATOM   3289  CG  LYS B 428       9.036  14.151 -32.665  1.00 98.20           C  
ATOM   3290  CD  LYS B 428       7.626  14.503 -32.210  1.00 98.20           C  
ATOM   3291  CE  LYS B 428       6.895  13.286 -31.659  1.00 98.20           C  
ATOM   3292  NZ  LYS B 428       5.456  13.580 -31.388  1.00 98.20           N1+
ATOM   3293  N   PRO B 429      10.644  14.183 -36.074  1.00 98.32           N  
ATOM   3294  CA  PRO B 429      10.694  13.133 -37.093  1.00 98.32           C  
ATOM   3295  C   PRO B 429      12.121  12.752 -37.479  1.00 98.32           C  
ATOM   3296  O   PRO B 429      12.385  11.595 -37.817  1.00 98.32           O  
ATOM   3297  CB  PRO B 429       9.956  13.758 -38.280  1.00 98.32           C  
ATOM   3298  CG  PRO B 429       9.107  14.831 -37.679  1.00 98.32           C  
ATOM   3299  CD  PRO B 429       9.803  15.364 -36.459  1.00 98.32           C  
ATOM   3300  N   GLU B 430      13.054  13.714 -37.424  1.00 98.31           N  
ATOM   3301  CA  GLU B 430      14.444  13.410 -37.749  1.00 98.31           C  
ATOM   3302  C   GLU B 430      15.051  12.447 -36.732  1.00 98.31           C  
ATOM   3303  O   GLU B 430      15.790  11.532 -37.099  1.00 98.31           O  
ATOM   3304  CB  GLU B 430      15.274  14.695 -37.817  1.00 98.31           C  
ATOM   3305  CG  GLU B 430      15.100  15.471 -39.114  1.00 98.31           C  
ATOM   3306  CD  GLU B 430      16.209  16.480 -39.363  1.00 98.31           C  
ATOM   3307  OE1 GLU B 430      16.308  17.007 -40.494  1.00 98.31           O  
ATOM   3308  OE2 GLU B 430      16.987  16.745 -38.419  1.00 98.31           O1-
ATOM   3309  N   LEU B 431      14.778  12.669 -35.566  1.00 98.69           N  
ATOM   3310  CA  LEU B 431      15.289  11.788 -34.522  1.00 98.69           C  
ATOM   3311  C   LEU B 431      14.652  10.406 -34.616  1.00 98.69           C  
ATOM   3312  O   LEU B 431      15.318   9.394 -34.388  1.00 98.69           O  
ATOM   3313  CB  LEU B 431      15.029  12.390 -33.138  1.00 98.69           C  
ATOM   3314  CG  LEU B 431      15.611  11.628 -31.947  1.00 98.69           C  
ATOM   3315  CD1 LEU B 431      17.100  11.374 -32.157  1.00 98.69           C  
ATOM   3316  CD2 LEU B 431      15.372  12.396 -30.652  1.00 98.69           C  
ATOM   3317  N   ILE B 432      13.312  10.281 -34.917  1.00 98.63           N  
ATOM   3318  CA  ILE B 432      12.631   9.011 -35.145  1.00 98.63           C  
ATOM   3319  C   ILE B 432      13.320   8.251 -36.276  1.00 98.63           C  
ATOM   3320  O   ILE B 432      13.603   7.057 -36.147  1.00 98.63           O  
ATOM   3321  CB  ILE B 432      11.136   9.223 -35.475  1.00 98.63           C  
ATOM   3322  CG1 ILE B 432      10.390   9.762 -34.250  1.00 98.63           C  
ATOM   3323  CG2 ILE B 432      10.503   7.920 -35.972  1.00 98.63           C  
ATOM   3324  CD1 ILE B 432       8.968  10.221 -34.543  1.00 98.63           C  
ATOM   3325  N   GLN B 433      13.657   8.971 -37.325  1.00 98.65           N  
ATOM   3326  CA  GLN B 433      14.299   8.366 -38.487  1.00 98.65           C  
ATOM   3327  C   GLN B 433      15.707   7.884 -38.149  1.00 98.65           C  
ATOM   3328  O   GLN B 433      16.125   6.812 -38.591  1.00 98.65           O  
ATOM   3329  CB  GLN B 433      14.348   9.357 -39.651  1.00 98.65           C  
ATOM   3330  CG  GLN B 433      14.814   8.742 -40.963  1.00 98.65           C  
ATOM   3331  CD  GLN B 433      13.880   7.659 -41.468  1.00 98.65           C  
ATOM   3332  NE2 GLN B 433      14.428   6.476 -41.725  1.00 98.65           N  
ATOM   3333  OE1 GLN B 433      12.676   7.882 -41.625  1.00 98.65           O  
ATOM   3334  N   LEU B 434      16.421   8.754 -37.448  1.00 98.80           N  
ATOM   3335  CA  LEU B 434      17.765   8.365 -37.035  1.00 98.80           C  
ATOM   3336  C   LEU B 434      17.731   7.075 -36.222  1.00 98.80           C  
ATOM   3337  O   LEU B 434      18.530   6.166 -36.458  1.00 98.80           O  
ATOM   3338  CB  LEU B 434      18.419   9.481 -36.216  1.00 98.80           C  
ATOM   3339  CG  LEU B 434      19.777   9.157 -35.592  1.00 98.80           C  
ATOM   3340  CD1 LEU B 434      20.779   8.770 -36.675  1.00 98.80           C  
ATOM   3341  CD2 LEU B 434      20.290  10.343 -34.783  1.00 98.80           C  
ATOM   3342  N   GLN B 435      16.837   6.960 -35.213  1.00 98.63           N  
ATOM   3343  CA  GLN B 435      16.693   5.748 -34.414  1.00 98.63           C  
ATOM   3344  C   GLN B 435      16.355   4.547 -35.293  1.00 98.63           C  
ATOM   3345  O   GLN B 435      16.952   3.478 -35.148  1.00 98.63           O  
ATOM   3346  CB  GLN B 435      15.617   5.934 -33.344  1.00 98.63           C  
ATOM   3347  CG  GLN B 435      15.467   4.742 -32.408  1.00 98.63           C  
ATOM   3348  CD  GLN B 435      14.548   3.671 -32.964  1.00 98.63           C  
ATOM   3349  NE2 GLN B 435      14.834   2.416 -32.636  1.00 98.63           N  
ATOM   3350  OE1 GLN B 435      13.588   3.970 -33.682  1.00 98.63           O  
ATOM   3351  N   SER B 436      15.432   4.648 -36.200  1.00 98.53           N  
ATOM   3352  CA  SER B 436      15.011   3.588 -37.110  1.00 98.53           C  
ATOM   3353  C   SER B 436      16.160   3.143 -38.008  1.00 98.53           C  
ATOM   3354  O   SER B 436      16.393   1.944 -38.179  1.00 98.53           O  
ATOM   3355  CB  SER B 436      13.833   4.054 -37.968  1.00 98.53           C  
ATOM   3356  OG  SER B 436      13.415   3.025 -38.848  1.00 98.53           O  
ATOM   3357  N   ASP B 437      16.906   4.103 -38.537  1.00 98.76           N  
ATOM   3358  CA  ASP B 437      18.041   3.803 -39.405  1.00 98.76           C  
ATOM   3359  C   ASP B 437      19.141   3.074 -38.637  1.00 98.76           C  
ATOM   3360  O   ASP B 437      19.676   2.069 -39.112  1.00 98.76           O  
ATOM   3361  CB  ASP B 437      18.594   5.086 -40.027  1.00 98.76           C  
ATOM   3362  CG  ASP B 437      17.676   5.678 -41.081  1.00 98.76           C  
ATOM   3363  OD1 ASP B 437      16.858   4.935 -41.665  1.00 98.76           O  
ATOM   3364  OD2 ASP B 437      17.773   6.899 -41.333  1.00 98.76           O1-
ATOM   3365  N   ALA B 438      19.472   3.614 -37.540  1.00 98.76           N  
ATOM   3366  CA  ALA B 438      20.502   2.991 -36.712  1.00 98.76           C  
ATOM   3367  C   ALA B 438      20.119   1.561 -36.343  1.00 98.76           C  
ATOM   3368  O   ALA B 438      20.933   0.643 -36.463  1.00 98.76           O  
ATOM   3369  CB  ALA B 438      20.742   3.817 -35.451  1.00 98.76           C  
ATOM   3370  N   GLU B 439      18.871   1.331 -35.833  1.00 98.07           N  
ATOM   3371  CA  GLU B 439      18.392   0.001 -35.469  1.00 98.07           C  
ATOM   3372  C   GLU B 439      18.490  -0.963 -36.648  1.00 98.07           C  
ATOM   3373  O   GLU B 439      19.026  -2.065 -36.512  1.00 98.07           O  
ATOM   3374  CB  GLU B 439      16.948   0.069 -34.964  1.00 98.07           C  
ATOM   3375  CG  GLU B 439      16.384  -1.277 -34.532  1.00 98.07           C  
ATOM   3376  CD  GLU B 439      14.992  -1.178 -33.929  1.00 98.07           C  
ATOM   3377  OE1 GLU B 439      14.043  -1.768 -34.493  1.00 98.07           O  
ATOM   3378  OE2 GLU B 439      14.849  -0.504 -32.884  1.00 98.07           O1-
ATOM   3379  N   ASN B 440      18.044  -0.556 -37.834  1.00 98.38           N  
ATOM   3380  CA  ASN B 440      18.061  -1.395 -39.027  1.00 98.38           C  
ATOM   3381  C   ASN B 440      19.487  -1.739 -39.449  1.00 98.38           C  
ATOM   3382  O   ASN B 440      19.789  -2.896 -39.743  1.00 98.38           O  
ATOM   3383  CB  ASN B 440      17.318  -0.710 -40.176  1.00 98.38           C  
ATOM   3384  CG  ASN B 440      15.816  -0.690 -39.970  1.00 98.38           C  
ATOM   3385  ND2 ASN B 440      15.148   0.288 -40.570  1.00 98.38           N  
ATOM   3386  OD1 ASN B 440      15.261  -1.546 -39.277  1.00 98.38           O  
ATOM   3387  N   ASP B 441      20.334  -0.759 -39.469  1.00 98.71           N  
ATOM   3388  CA  ASP B 441      21.701  -0.962 -39.940  1.00 98.71           C  
ATOM   3389  C   ASP B 441      22.508  -1.791 -38.944  1.00 98.71           C  
ATOM   3390  O   ASP B 441      23.331  -2.619 -39.340  1.00 98.71           O  
ATOM   3391  CB  ASP B 441      22.389   0.383 -40.185  1.00 98.71           C  
ATOM   3392  CG  ASP B 441      21.845   1.116 -41.398  1.00 98.71           C  
ATOM   3393  OD1 ASP B 441      21.190   0.480 -42.252  1.00 98.71           O  
ATOM   3394  OD2 ASP B 441      22.075   2.340 -41.502  1.00 98.71           O1-
ATOM   3395  N   ILE B 442      22.305  -1.619 -37.691  1.00 98.65           N  
ATOM   3396  CA  ILE B 442      22.979  -2.399 -36.659  1.00 98.65           C  
ATOM   3397  C   ILE B 442      22.531  -3.857 -36.740  1.00 98.65           C  
ATOM   3398  O   ILE B 442      23.357  -4.771 -36.681  1.00 98.65           O  
ATOM   3399  CB  ILE B 442      22.701  -1.830 -35.250  1.00 98.65           C  
ATOM   3400  CG1 ILE B 442      23.440  -0.501 -35.055  1.00 98.65           C  
ATOM   3401  CG2 ILE B 442      23.101  -2.842 -34.171  1.00 98.65           C  
ATOM   3402  CD1 ILE B 442      22.979   0.291 -33.839  1.00 98.65           C  
ATOM   3403  N   LYS B 443      21.246  -4.085 -36.881  1.00 97.81           N  
ATOM   3404  CA  LYS B 443      20.719  -5.441 -37.006  1.00 97.81           C  
ATOM   3405  C   LYS B 443      21.280  -6.137 -38.243  1.00 97.81           C  
ATOM   3406  O   LYS B 443      21.517  -7.346 -38.227  1.00 97.81           O  
ATOM   3407  CB  LYS B 443      19.191  -5.420 -37.064  1.00 97.81           C  
ATOM   3408  CG  LYS B 443      18.525  -5.146 -35.724  1.00 97.81           C  
ATOM   3409  CD  LYS B 443      17.008  -5.095 -35.854  1.00 97.81           C  
ATOM   3410  CE  LYS B 443      16.337  -4.880 -34.504  1.00 97.81           C  
ATOM   3411  NZ  LYS B 443      14.849  -4.819 -34.629  1.00 97.81           N1+
ATOM   3412  N   ALA B 444      21.512  -5.324 -39.251  1.00 98.09           N  
ATOM   3413  CA  ALA B 444      22.096  -5.871 -40.473  1.00 98.09           C  
ATOM   3414  C   ALA B 444      23.528  -6.342 -40.234  1.00 98.09           C  
ATOM   3415  O   ALA B 444      23.974  -7.323 -40.834  1.00 98.09           O  
ATOM   3416  CB  ALA B 444      22.061  -4.832 -41.591  1.00 98.09           C  
ATOM   3417  N   ILE B 445      24.271  -5.675 -39.409  1.00 98.23           N  
ATOM   3418  CA  ILE B 445      25.660  -6.009 -39.111  1.00 98.23           C  
ATOM   3419  C   ILE B 445      25.710  -7.148 -38.096  1.00 98.23           C  
ATOM   3420  O   ILE B 445      26.453  -8.117 -38.275  1.00 98.23           O  
ATOM   3421  CB  ILE B 445      26.435  -4.783 -38.580  1.00 98.23           C  
ATOM   3422  CG1 ILE B 445      26.571  -3.721 -39.678  1.00 98.23           C  
ATOM   3423  CG2 ILE B 445      27.809  -5.201 -38.050  1.00 98.23           C  
ATOM   3424  CD1 ILE B 445      27.045  -2.366 -39.172  1.00 98.23           C  
ATOM   3425  N   THR B 446      24.925  -7.163 -37.083  1.00 97.41           N  
ATOM   3426  CA  THR B 446      25.044  -8.045 -35.927  1.00 97.41           C  
ATOM   3427  C   THR B 446      24.179  -9.289 -36.105  1.00 97.41           C  
ATOM   3428  O   THR B 446      24.425 -10.319 -35.473  1.00 97.41           O  
ATOM   3429  CB  THR B 446      24.645  -7.320 -34.628  1.00 97.41           C  
ATOM   3430  CG2 THR B 446      25.530  -6.102 -34.383  1.00 97.41           C  
ATOM   3431  OG1 THR B 446      23.281  -6.893 -34.725  1.00 97.41           O  
ATOM   3432  N   GLY B 447      23.000  -9.217 -36.823  1.00 96.33           N  
ATOM   3433  CA  GLY B 447      22.057 -10.318 -36.940  1.00 96.33           C  
ATOM   3434  C   GLY B 447      21.123 -10.433 -35.750  1.00 96.33           C  
ATOM   3435  O   GLY B 447      20.374 -11.405 -35.633  1.00 96.33           O  
ATOM   3436  N   GLN B 448      21.327  -9.504 -34.887  1.00 95.63           N  
ATOM   3437  CA  GLN B 448      20.465  -9.556 -33.711  1.00 95.63           C  
ATOM   3438  C   GLN B 448      19.017  -9.243 -34.075  1.00 95.63           C  
ATOM   3439  O   GLN B 448      18.736  -8.780 -35.183  1.00 95.63           O  
ATOM   3440  CB  GLN B 448      20.959  -8.581 -32.640  1.00 95.63           C  
ATOM   3441  CG  GLN B 448      20.828  -7.116 -33.034  1.00 95.63           C  
ATOM   3442  CD  GLN B 448      21.442  -6.177 -32.013  1.00 95.63           C  
ATOM   3443  NE2 GLN B 448      20.606  -5.613 -31.148  1.00 95.63           N  
ATOM   3444  OE1 GLN B 448      22.658  -5.960 -32.001  1.00 95.63           O  
ATOM   3445  N   THR B 449      18.109  -9.666 -33.162  1.00 91.74           N  
ATOM   3446  CA  THR B 449      16.685  -9.370 -33.270  1.00 91.74           C  
ATOM   3447  C   THR B 449      16.216  -8.528 -32.087  1.00 91.74           C  
ATOM   3448  O   THR B 449      16.971  -8.307 -31.137  1.00 91.74           O  
ATOM   3449  CB  THR B 449      15.851 -10.663 -33.346  1.00 91.74           C  
ATOM   3450  CG2 THR B 449      16.294 -11.535 -34.515  1.00 91.74           C  
ATOM   3451  OG1 THR B 449      16.010 -11.399 -32.127  1.00 91.74           O  
ATOM   3452  N   GLY B 450      15.268  -7.833 -32.038  1.00 90.04           N  
ATOM   3453  CA  GLY B 450      14.704  -7.058 -30.944  1.00 90.04           C  
ATOM   3454  C   GLY B 450      14.846  -5.561 -31.138  1.00 90.04           C  
ATOM   3455  O   GLY B 450      15.574  -5.111 -32.026  1.00 90.04           O  
ATOM   3456  N   ILE B 451      14.266  -4.866 -30.326  1.00 95.54           N  
ATOM   3457  CA  ILE B 451      14.268  -3.408 -30.360  1.00 95.54           C  
ATOM   3458  C   ILE B 451      15.586  -2.880 -29.799  1.00 95.54           C  
ATOM   3459  O   ILE B 451      16.098  -3.401 -28.805  1.00 95.54           O  
ATOM   3460  CB  ILE B 451      13.076  -2.822 -29.570  1.00 95.54           C  
ATOM   3461  CG1 ILE B 451      11.755  -3.158 -30.270  1.00 95.54           C  
ATOM   3462  CG2 ILE B 451      13.235  -1.309 -29.395  1.00 95.54           C  
ATOM   3463  CD1 ILE B 451      10.517  -2.822 -29.450  1.00 95.54           C  
ATOM   3464  N   ILE B 452      16.187  -1.932 -30.385  1.00 98.11           N  
ATOM   3465  CA  ILE B 452      17.337  -1.195 -29.873  1.00 98.11           C  
ATOM   3466  C   ILE B 452      16.912   0.220 -29.486  1.00 98.11           C  
ATOM   3467  O   ILE B 452      16.957   1.136 -30.311  1.00 98.11           O  
ATOM   3468  CB  ILE B 452      18.483  -1.146 -30.907  1.00 98.11           C  
ATOM   3469  CG1 ILE B 452      18.823  -2.559 -31.395  1.00 98.11           C  
ATOM   3470  CG2 ILE B 452      19.717  -0.460 -30.314  1.00 98.11           C  
ATOM   3471  CD1 ILE B 452      19.805  -2.593 -32.558  1.00 98.11           C  
ATOM   3472  N   PRO B 453      16.569   0.435 -28.303  1.00 98.32           N  
ATOM   3473  CA  PRO B 453      16.021   1.730 -27.895  1.00 98.32           C  
ATOM   3474  C   PRO B 453      17.093   2.809 -27.759  1.00 98.32           C  
ATOM   3475  O   PRO B 453      18.240   2.505 -27.420  1.00 98.32           O  
ATOM   3476  CB  PRO B 453      15.375   1.429 -26.540  1.00 98.32           C  
ATOM   3477  CG  PRO B 453      16.213   0.341 -25.951  1.00 98.32           C  
ATOM   3478  CD  PRO B 453      16.678  -0.557 -27.061  1.00 98.32           C  
ATOM   3479  N   PHE B 454      16.714   4.047 -27.994  1.00 98.80           N  
ATOM   3480  CA  PHE B 454      17.479   5.217 -27.580  1.00 98.80           C  
ATOM   3481  C   PHE B 454      17.181   5.573 -26.128  1.00 98.80           C  
ATOM   3482  O   PHE B 454      16.020   5.745 -25.752  1.00 98.80           O  
ATOM   3483  CB  PHE B 454      17.171   6.412 -28.487  1.00 98.80           C  
ATOM   3484  CG  PHE B 454      17.998   6.450 -29.744  1.00 98.80           C  
ATOM   3485  CD1 PHE B 454      18.302   5.279 -30.427  1.00 98.80           C  
ATOM   3486  CD2 PHE B 454      18.472   7.657 -30.241  1.00 98.80           C  
ATOM   3487  CE1 PHE B 454      19.068   5.311 -31.591  1.00 98.80           C  
ATOM   3488  CE2 PHE B 454      19.237   7.696 -31.403  1.00 98.80           C  
ATOM   3489  CZ  PHE B 454      19.535   6.522 -32.076  1.00 98.80           C  
ATOM   3490  N   ILE B 455      18.159   5.632 -25.370  1.00 98.76           N  
ATOM   3491  CA  ILE B 455      18.034   6.180 -24.024  1.00 98.76           C  
ATOM   3492  C   ILE B 455      18.472   7.643 -24.019  1.00 98.76           C  
ATOM   3493  O   ILE B 455      19.652   7.943 -23.825  1.00 98.76           O  
ATOM   3494  CB  ILE B 455      18.863   5.369 -23.003  1.00 98.76           C  
ATOM   3495  CG1 ILE B 455      18.488   3.884 -23.071  1.00 98.76           C  
ATOM   3496  CG2 ILE B 455      18.666   5.920 -21.588  1.00 98.76           C  
ATOM   3497  CD1 ILE B 455      19.348   2.988 -22.189  1.00 98.76           C  
ATOM   3498  N   THR B 456      17.538   8.504 -24.152  1.00 98.78           N  
ATOM   3499  CA  THR B 456      17.842   9.914 -24.362  1.00 98.78           C  
ATOM   3500  C   THR B 456      17.902  10.659 -23.031  1.00 98.78           C  
ATOM   3501  O   THR B 456      17.240  10.271 -22.066  1.00 98.78           O  
ATOM   3502  CB  THR B 456      16.800  10.580 -25.279  1.00 98.78           C  
ATOM   3503  CG2 THR B 456      15.426  10.614 -24.618  1.00 98.78           C  
ATOM   3504  OG1 THR B 456      17.213  11.922 -25.566  1.00 98.78           O  
ATOM   3505  N   TYR B 457      18.686  11.697 -22.940  1.00 98.41           N  
ATOM   3506  CA  TYR B 457      18.535  12.764 -21.956  1.00 98.41           C  
ATOM   3507  C   TYR B 457      17.484  13.773 -22.403  1.00 98.41           C  
ATOM   3508  O   TYR B 457      16.917  13.647 -23.491  1.00 98.41           O  
ATOM   3509  CB  TYR B 457      19.872  13.472 -21.720  1.00 98.41           C  
ATOM   3510  CG  TYR B 457      20.263  14.416 -22.832  1.00 98.41           C  
ATOM   3511  CD1 TYR B 457      19.991  14.106 -24.162  1.00 98.41           C  
ATOM   3512  CD2 TYR B 457      20.905  15.617 -22.554  1.00 98.41           C  
ATOM   3513  CE1 TYR B 457      20.352  14.971 -25.190  1.00 98.41           C  
ATOM   3514  CE2 TYR B 457      21.270  16.490 -23.574  1.00 98.41           C  
ATOM   3515  CZ  TYR B 457      20.989  16.159 -24.887  1.00 98.41           C  
ATOM   3516  OH  TYR B 457      21.348  17.019 -25.900  1.00 98.41           O  
ATOM   3517  N   GLN B 458      17.141  14.637 -21.640  1.00 98.52           N  
ATOM   3518  CA  GLN B 458      16.399  15.822 -22.057  1.00 98.52           C  
ATOM   3519  C   GLN B 458      17.276  17.070 -21.998  1.00 98.52           C  
ATOM   3520  O   GLN B 458      17.836  17.392 -20.949  1.00 98.52           O  
ATOM   3521  CB  GLN B 458      15.157  16.012 -21.185  1.00 98.52           C  
ATOM   3522  CG  GLN B 458      14.193  17.068 -21.709  1.00 98.52           C  
ATOM   3523  CD  GLN B 458      13.111  17.425 -20.707  1.00 98.52           C  
ATOM   3524  NE2 GLN B 458      11.900  17.659 -21.200  1.00 98.52           N  
ATOM   3525  OE1 GLN B 458      13.362  17.488 -19.499  1.00 98.52           O  
ATOM   3526  N   MET B 459      17.308  17.604 -23.009  1.00 98.45           N  
ATOM   3527  CA  MET B 459      18.151  18.791 -23.124  1.00 98.45           C  
ATOM   3528  C   MET B 459      17.654  19.902 -22.204  1.00 98.45           C  
ATOM   3529  O   MET B 459      16.487  20.292 -22.270  1.00 98.45           O  
ATOM   3530  CB  MET B 459      18.187  19.287 -24.571  1.00 98.45           C  
ATOM   3531  CG  MET B 459      19.102  20.482 -24.786  1.00 98.45           C  
ATOM   3532  SD  MET B 459      18.981  21.162 -26.486  1.00 98.45           S  
ATOM   3533  CE  MET B 459      17.350  21.952 -26.399  1.00 98.45           C  
ATOM   3534  N   SER B 460      18.579  20.418 -21.443  1.00 97.89           N  
ATOM   3535  CA  SER B 460      18.254  21.566 -20.602  1.00 97.89           C  
ATOM   3536  C   SER B 460      18.866  22.848 -21.157  1.00 97.89           C  
ATOM   3537  O   SER B 460      18.414  23.948 -20.832  1.00 97.89           O  
ATOM   3538  CB  SER B 460      18.740  21.337 -19.171  1.00 97.89           C  
ATOM   3539  OG  SER B 460      17.960  20.344 -18.527  1.00 97.89           O  
ATOM   3540  N   TYR B 461      19.909  22.680 -21.920  1.00 97.04           N  
ATOM   3541  CA  TYR B 461      20.446  23.795 -22.692  1.00 97.04           C  
ATOM   3542  C   TYR B 461      19.366  24.426 -23.562  1.00 97.04           C  
ATOM   3543  O   TYR B 461      18.635  23.723 -24.264  1.00 97.04           O  
ATOM   3544  CB  TYR B 461      21.614  23.330 -23.567  1.00 97.04           C  
ATOM   3545  CG  TYR B 461      22.165  24.408 -24.468  1.00 97.04           C  
ATOM   3546  CD1 TYR B 461      21.602  24.653 -25.718  1.00 97.04           C  
ATOM   3547  CD2 TYR B 461      23.250  25.183 -24.071  1.00 97.04           C  
ATOM   3548  CE1 TYR B 461      22.108  25.644 -26.553  1.00 97.04           C  
ATOM   3549  CE2 TYR B 461      23.764  26.177 -24.898  1.00 97.04           C  
ATOM   3550  CZ  TYR B 461      23.187  26.400 -26.134  1.00 97.04           C  
ATOM   3551  OH  TYR B 461      23.691  27.383 -26.956  1.00 97.04           O  
ATOM   3552  N   ALA B 462      19.189  25.778 -23.460  1.00 97.34           N  
ATOM   3553  CA  ALA B 462      18.298  26.569 -24.305  1.00 97.34           C  
ATOM   3554  C   ALA B 462      16.837  26.210 -24.049  1.00 97.34           C  
ATOM   3555  O   ALA B 462      15.964  26.516 -24.864  1.00 97.34           O  
ATOM   3556  CB  ALA B 462      18.642  26.365 -25.778  1.00 97.34           C  
ATOM   3557  N   ALA B 463      16.568  25.544 -22.944  1.00 96.96           N  
ATOM   3558  CA  ALA B 463      15.191  25.183 -22.616  1.00 96.96           C  
ATOM   3559  C   ALA B 463      14.316  26.425 -22.475  1.00 96.96           C  
ATOM   3560  O   ALA B 463      13.106  26.370 -22.706  1.00 96.96           O  
ATOM   3561  CB  ALA B 463      15.149  24.358 -21.332  1.00 96.96           C  
ATOM   3562  N   ARG B 464      14.879  27.550 -22.138  1.00 97.21           N  
ATOM   3563  CA  ARG B 464      14.168  28.818 -22.011  1.00 97.21           C  
ATOM   3564  C   ARG B 464      14.074  29.531 -23.356  1.00 97.21           C  
ATOM   3565  O   ARG B 464      13.022  30.071 -23.705  1.00 97.21           O  
ATOM   3566  CB  ARG B 464      14.859  29.722 -20.987  1.00 97.21           C  
ATOM   3567  CG  ARG B 464      14.123  31.025 -20.719  1.00 97.21           C  
ATOM   3568  CD  ARG B 464      14.871  31.901 -19.723  1.00 97.21           C  
ATOM   3569  NE  ARG B 464      16.165  32.328 -20.247  1.00 97.21           N  
ATOM   3570  CZ  ARG B 464      17.153  32.828 -19.510  1.00 97.21           C  
ATOM   3571  NH1 ARG B 464      17.013  32.974 -18.198  1.00 97.21           N1+
ATOM   3572  NH2 ARG B 464      18.290  33.186 -20.090  1.00 97.21           N  
ATOM   3573  N   THR B 465      15.148  29.435 -24.180  1.00 97.29           N  
ATOM   3574  CA  THR B 465      15.252  30.260 -25.379  1.00 97.29           C  
ATOM   3575  C   THR B 465      14.743  29.504 -26.602  1.00 97.29           C  
ATOM   3576  O   THR B 465      14.263  30.113 -27.560  1.00 97.29           O  
ATOM   3577  CB  THR B 465      16.703  30.715 -25.620  1.00 97.29           C  
ATOM   3578  CG2 THR B 465      17.167  31.675 -24.529  1.00 97.29           C  
ATOM   3579  OG1 THR B 465      17.562  29.568 -25.629  1.00 97.29           O  
ATOM   3580  N   TRP B 466      14.822  28.190 -26.599  1.00 97.72           N  
ATOM   3581  CA  TRP B 466      14.328  27.353 -27.687  1.00 97.72           C  
ATOM   3582  C   TRP B 466      13.928  25.973 -27.174  1.00 97.72           C  
ATOM   3583  O   TRP B 466      14.624  24.986 -27.424  1.00 97.72           O  
ATOM   3584  CB  TRP B 466      15.387  27.217 -28.784  1.00 97.72           C  
ATOM   3585  CG  TRP B 466      14.868  26.626 -30.061  1.00 97.72           C  
ATOM   3586  CD1 TRP B 466      15.102  25.367 -30.541  1.00 97.72           C  
ATOM   3587  CD2 TRP B 466      14.031  27.274 -31.024  1.00 97.72           C  
ATOM   3588  CE2 TRP B 466      13.795  26.347 -32.063  1.00 97.72           C  
ATOM   3589  CE3 TRP B 466      13.456  28.549 -31.108  1.00 97.72           C  
ATOM   3590  NE1 TRP B 466      14.459  25.193 -31.745  1.00 97.72           N  
ATOM   3591  CZ2 TRP B 466      13.008  26.657 -33.175  1.00 97.72           C  
ATOM   3592  CZ3 TRP B 466      12.673  28.855 -32.215  1.00 97.72           C  
ATOM   3593  CH2 TRP B 466      12.458  27.911 -33.233  1.00 97.72           C  
ATOM   3594  N   PRO B 467      12.763  25.887 -26.603  1.00 97.30           N  
ATOM   3595  CA  PRO B 467      12.359  24.664 -25.904  1.00 97.30           C  
ATOM   3596  C   PRO B 467      11.961  23.542 -26.861  1.00 97.30           C  
ATOM   3597  O   PRO B 467      11.624  22.440 -26.420  1.00 97.30           O  
ATOM   3598  CB  PRO B 467      11.162  25.117 -25.065  1.00 97.30           C  
ATOM   3599  CG  PRO B 467      10.566  26.253 -25.831  1.00 97.30           C  
ATOM   3600  CD  PRO B 467      11.677  27.013 -26.498  1.00 97.30           C  
ATOM   3601  N   ASP B 468      11.961  23.672 -28.191  1.00 98.13           N  
ATOM   3602  CA  ASP B 468      11.420  22.738 -29.173  1.00 98.13           C  
ATOM   3603  C   ASP B 468      12.129  21.388 -29.095  1.00 98.13           C  
ATOM   3604  O   ASP B 468      11.499  20.340 -29.251  1.00 98.13           O  
ATOM   3605  CB  ASP B 468      11.539  23.314 -30.585  1.00 98.13           C  
ATOM   3606  CG  ASP B 468      10.398  24.250 -30.942  1.00 98.13           C  
ATOM   3607  OD1 ASP B 468       9.671  24.701 -30.031  1.00 98.13           O  
ATOM   3608  OD2 ASP B 468      10.221  24.536 -32.146  1.00 98.13           O1-
ATOM   3609  N   ILE B 469      13.423  21.387 -28.856  1.00 98.45           N  
ATOM   3610  CA  ILE B 469      14.185  20.146 -28.776  1.00 98.45           C  
ATOM   3611  C   ILE B 469      13.770  19.364 -27.532  1.00 98.45           C  
ATOM   3612  O   ILE B 469      13.465  18.172 -27.613  1.00 98.45           O  
ATOM   3613  CB  ILE B 469      15.706  20.416 -28.756  1.00 98.45           C  
ATOM   3614  CG1 ILE B 469      16.109  21.291 -29.949  1.00 98.45           C  
ATOM   3615  CG2 ILE B 469      16.489  19.100 -28.753  1.00 98.45           C  
ATOM   3616  CD1 ILE B 469      15.643  20.754 -31.296  1.00 98.45           C  
ATOM   3617  N   ALA B 470      13.763  20.051 -26.398  1.00 98.50           N  
ATOM   3618  CA  ALA B 470      13.370  19.418 -25.142  1.00 98.50           C  
ATOM   3619  C   ALA B 470      11.951  18.863 -25.229  1.00 98.50           C  
ATOM   3620  O   ALA B 470      11.677  17.764 -24.742  1.00 98.50           O  
ATOM   3621  CB  ALA B 470      13.480  20.412 -23.988  1.00 98.50           C  
ATOM   3622  N   LYS B 471      11.060  19.610 -25.830  1.00 98.48           N  
ATOM   3623  CA  LYS B 471       9.681  19.164 -26.006  1.00 98.48           C  
ATOM   3624  C   LYS B 471       9.612  17.927 -26.896  1.00 98.48           C  
ATOM   3625  O   LYS B 471       8.879  16.982 -26.599  1.00 98.48           O  
ATOM   3626  CB  LYS B 471       8.826  20.285 -26.599  1.00 98.48           C  
ATOM   3627  CG  LYS B 471       8.559  21.435 -25.638  1.00 98.48           C  
ATOM   3628  CD  LYS B 471       7.870  22.600 -26.338  1.00 98.48           C  
ATOM   3629  CE  LYS B 471       6.456  22.237 -26.769  1.00 98.48           C  
ATOM   3630  NZ  LYS B 471       5.741  23.405 -27.365  1.00 98.48           N1+
ATOM   3631  N   ALA B 472      10.354  17.901 -27.983  1.00 98.63           N  
ATOM   3632  CA  ALA B 472      10.391  16.761 -28.894  1.00 98.63           C  
ATOM   3633  C   ALA B 472      10.904  15.510 -28.187  1.00 98.63           C  
ATOM   3634  O   ALA B 472      10.351  14.421 -28.359  1.00 98.63           O  
ATOM   3635  CB  ALA B 472      11.262  17.077 -30.108  1.00 98.63           C  
ATOM   3636  N   GLN B 473      11.918  15.622 -27.413  1.00 98.67           N  
ATOM   3637  CA  GLN B 473      12.515  14.498 -26.699  1.00 98.67           C  
ATOM   3638  C   GLN B 473      11.532  13.898 -25.698  1.00 98.67           C  
ATOM   3639  O   GLN B 473      11.399  12.675 -25.608  1.00 98.67           O  
ATOM   3640  CB  GLN B 473      13.793  14.936 -25.981  1.00 98.67           C  
ATOM   3641  CG  GLN B 473      14.948  15.252 -26.921  1.00 98.67           C  
ATOM   3642  CD  GLN B 473      16.106  15.936 -26.219  1.00 98.67           C  
ATOM   3643  NE2 GLN B 473      17.286  15.878 -26.827  1.00 98.67           N  
ATOM   3644  OE1 GLN B 473      15.942  16.512 -25.139  1.00 98.67           O  
ATOM   3645  N   LEU B 474      10.887  14.705 -24.950  1.00 98.58           N  
ATOM   3646  CA  LEU B 474       9.892  14.216 -24.001  1.00 98.58           C  
ATOM   3647  C   LEU B 474       8.753  13.506 -24.725  1.00 98.58           C  
ATOM   3648  O   LEU B 474       8.319  12.431 -24.304  1.00 98.58           O  
ATOM   3649  CB  LEU B 474       9.338  15.371 -23.162  1.00 98.58           C  
ATOM   3650  CG  LEU B 474       8.227  15.018 -22.173  1.00 98.58           C  
ATOM   3651  CD1 LEU B 474       8.709  13.956 -21.190  1.00 98.58           C  
ATOM   3652  CD2 LEU B 474       7.754  16.264 -21.432  1.00 98.58           C  
ATOM   3653  N   ASP B 475       8.260  14.066 -25.791  1.00 98.34           N  
ATOM   3654  CA  ASP B 475       7.143  13.479 -26.525  1.00 98.34           C  
ATOM   3655  C   ASP B 475       7.535  12.137 -27.139  1.00 98.34           C  
ATOM   3656  O   ASP B 475       6.717  11.218 -27.211  1.00 98.34           O  
ATOM   3657  CB  ASP B 475       6.656  14.435 -27.616  1.00 98.34           C  
ATOM   3658  CG  ASP B 475       5.788  15.557 -27.077  1.00 98.34           C  
ATOM   3659  OD1 ASP B 475       5.390  15.506 -25.893  1.00 98.34           O  
ATOM   3660  OD2 ASP B 475       5.496  16.501 -27.843  1.00 98.34           O1-
ATOM   3661  N   LEU B 476       8.735  12.031 -27.623  1.00 98.46           N  
ATOM   3662  CA  LEU B 476       9.195  10.763 -28.178  1.00 98.46           C  
ATOM   3663  C   LEU B 476       9.202   9.673 -27.112  1.00 98.46           C  
ATOM   3664  O   LEU B 476       8.819   8.532 -27.382  1.00 98.46           O  
ATOM   3665  CB  LEU B 476      10.595  10.916 -28.777  1.00 98.46           C  
ATOM   3666  CG  LEU B 476      10.679  11.614 -30.136  1.00 98.46           C  
ATOM   3667  CD1 LEU B 476      12.135  11.877 -30.507  1.00 98.46           C  
ATOM   3668  CD2 LEU B 476       9.991  10.778 -31.210  1.00 98.46           C  
ATOM   3669  N   VAL B 477       9.626   9.982 -25.936  1.00 97.73           N  
ATOM   3670  CA  VAL B 477       9.637   9.039 -24.823  1.00 97.73           C  
ATOM   3671  C   VAL B 477       8.207   8.624 -24.483  1.00 97.73           C  
ATOM   3672  O   VAL B 477       7.947   7.456 -24.183  1.00 97.73           O  
ATOM   3673  CB  VAL B 477      10.327   9.639 -23.578  1.00 97.73           C  
ATOM   3674  CG1 VAL B 477      10.118   8.742 -22.359  1.00 97.73           C  
ATOM   3675  CG2 VAL B 477      11.817   9.848 -23.843  1.00 97.73           C  
ATOM   3676  N   ARG B 478       7.287   9.477 -24.546  1.00 96.08           N  
ATOM   3677  CA  ARG B 478       5.889   9.225 -24.211  1.00 96.08           C  
ATOM   3678  C   ARG B 478       5.202   8.412 -25.302  1.00 96.08           C  
ATOM   3679  O   ARG B 478       4.313   7.607 -25.017  1.00 96.08           O  
ATOM   3680  CB  ARG B 478       5.143  10.543 -23.990  1.00 96.08           C  
ATOM   3681  CG  ARG B 478       5.554  11.279 -22.725  1.00 96.08           C  
ATOM   3682  CD  ARG B 478       4.679  12.500 -22.474  1.00 96.08           C  
ATOM   3683  NE  ARG B 478       4.836  13.501 -23.525  1.00 96.08           N  
ATOM   3684  CZ  ARG B 478       4.208  14.673 -23.555  1.00 96.08           C  
ATOM   3685  NH1 ARG B 478       3.366  15.016 -22.587  1.00 96.08           N1+
ATOM   3686  NH2 ARG B 478       4.425  15.509 -24.560  1.00 96.08           N  
ATOM   3687  N   GLU B 479       5.607   8.555 -26.583  1.00 96.41           N  
ATOM   3688  CA  GLU B 479       4.805   8.102 -27.716  1.00 96.41           C  
ATOM   3689  C   GLU B 479       5.405   6.850 -28.350  1.00 96.41           C  
ATOM   3690  O   GLU B 479       4.722   6.133 -29.085  1.00 96.41           O  
ATOM   3691  CB  GLU B 479       4.677   9.212 -28.762  1.00 96.41           C  
ATOM   3692  CG  GLU B 479       3.847  10.401 -28.299  1.00 96.41           C  
ATOM   3693  CD  GLU B 479       3.960  11.606 -29.219  1.00 96.41           C  
ATOM   3694  OE1 GLU B 479       3.491  12.704 -28.841  1.00 96.41           O  
ATOM   3695  OE2 GLU B 479       4.521  11.451 -30.326  1.00 96.41           O1-
ATOM   3696  N   SER B 480       6.711   6.669 -28.108  1.00 96.61           N  
ATOM   3697  CA  SER B 480       7.391   5.601 -28.835  1.00 96.61           C  
ATOM   3698  C   SER B 480       8.026   4.598 -27.877  1.00 96.61           C  
ATOM   3699  O   SER B 480       8.600   4.984 -26.857  1.00 96.61           O  
ATOM   3700  CB  SER B 480       8.460   6.181 -29.762  1.00 96.61           C  
ATOM   3701  OG  SER B 480       9.244   5.147 -30.333  1.00 96.61           O  
ATOM   3702  N   ASP B 481       7.938   3.348 -28.239  1.00 95.93           N  
ATOM   3703  CA  ASP B 481       8.587   2.293 -27.466  1.00 95.93           C  
ATOM   3704  C   ASP B 481      10.076   2.208 -27.795  1.00 95.93           C  
ATOM   3705  O   ASP B 481      10.800   1.396 -27.215  1.00 95.93           O  
ATOM   3706  CB  ASP B 481       7.913   0.944 -27.728  1.00 95.93           C  
ATOM   3707  CG  ASP B 481       7.891   0.568 -29.199  1.00 95.93           C  
ATOM   3708  OD1 ASP B 481       8.462   1.310 -30.027  1.00 95.93           O  
ATOM   3709  OD2 ASP B 481       7.296  -0.479 -29.534  1.00 95.93           O1-
ATOM   3710  N   ARG B 482      10.600   3.101 -28.705  1.00 97.75           N  
ATOM   3711  CA  ARG B 482      12.001   3.100 -29.114  1.00 97.75           C  
ATOM   3712  C   ARG B 482      12.792   4.164 -28.360  1.00 97.75           C  
ATOM   3713  O   ARG B 482      13.982   4.357 -28.616  1.00 97.75           O  
ATOM   3714  CB  ARG B 482      12.121   3.330 -30.622  1.00 97.75           C  
ATOM   3715  CG  ARG B 482      11.902   2.076 -31.455  1.00 97.75           C  
ATOM   3716  CD  ARG B 482      10.449   1.932 -31.886  1.00 97.75           C  
ATOM   3717  NE  ARG B 482      10.254   0.763 -32.740  1.00 97.75           N  
ATOM   3718  CZ  ARG B 482       9.143   0.034 -32.783  1.00 97.75           C  
ATOM   3719  NH1 ARG B 482       8.101   0.339 -32.018  1.00 97.75           N1+
ATOM   3720  NH2 ARG B 482       9.072  -1.010 -33.596  1.00 97.75           N  
ATOM   3721  N   PHE B 483      12.093   4.886 -27.518  1.00 98.57           N  
ATOM   3722  CA  PHE B 483      12.767   5.946 -26.777  1.00 98.57           C  
ATOM   3723  C   PHE B 483      12.495   5.820 -25.283  1.00 98.57           C  
ATOM   3724  O   PHE B 483      11.356   5.590 -24.871  1.00 98.57           O  
ATOM   3725  CB  PHE B 483      12.318   7.322 -27.278  1.00 98.57           C  
ATOM   3726  CG  PHE B 483      12.759   7.630 -28.684  1.00 98.57           C  
ATOM   3727  CD1 PHE B 483      13.963   8.282 -28.923  1.00 98.57           C  
ATOM   3728  CD2 PHE B 483      11.969   7.268 -29.767  1.00 98.57           C  
ATOM   3729  CE1 PHE B 483      14.374   8.568 -30.223  1.00 98.57           C  
ATOM   3730  CE2 PHE B 483      12.373   7.550 -31.069  1.00 98.57           C  
ATOM   3731  CZ  PHE B 483      13.575   8.201 -31.294  1.00 98.57           C  
ATOM   3732  N   MET B 484      13.490   5.999 -24.521  1.00 98.18           N  
ATOM   3733  CA  MET B 484      13.433   6.033 -23.063  1.00 98.18           C  
ATOM   3734  C   MET B 484      14.118   7.284 -22.521  1.00 98.18           C  
ATOM   3735  O   MET B 484      15.017   7.831 -23.161  1.00 98.18           O  
ATOM   3736  CB  MET B 484      14.084   4.782 -22.470  1.00 98.18           C  
ATOM   3737  CG  MET B 484      13.333   3.496 -22.776  1.00 98.18           C  
ATOM   3738  SD  MET B 484      14.079   2.034 -21.956  1.00 98.18           S  
ATOM   3739  CE  MET B 484      15.502   1.747 -23.046  1.00 98.18           C  
ATOM   3740  N   LEU B 485      13.685   7.680 -21.365  1.00 98.41           N  
ATOM   3741  CA  LEU B 485      14.275   8.859 -20.740  1.00 98.41           C  
ATOM   3742  C   LEU B 485      15.211   8.460 -19.604  1.00 98.41           C  
ATOM   3743  O   LEU B 485      14.836   7.673 -18.732  1.00 98.41           O  
ATOM   3744  CB  LEU B 485      13.181   9.790 -20.212  1.00 98.41           C  
ATOM   3745  CG  LEU B 485      13.640  11.163 -19.717  1.00 98.41           C  
ATOM   3746  CD1 LEU B 485      14.147  12.004 -20.883  1.00 98.41           C  
ATOM   3747  CD2 LEU B 485      12.505  11.876 -18.990  1.00 98.41           C  
ATOM   3748  N   SER B 486      16.373   8.987 -19.682  1.00 98.22           N  
ATOM   3749  CA  SER B 486      17.272   8.852 -18.540  1.00 98.22           C  
ATOM   3750  C   SER B 486      17.012   9.937 -17.501  1.00 98.22           C  
ATOM   3751  O   SER B 486      16.627   9.639 -16.368  1.00 98.22           O  
ATOM   3752  CB  SER B 486      18.731   8.910 -18.996  1.00 98.22           C  
ATOM   3753  OG  SER B 486      18.991  10.114 -19.698  1.00 98.22           O  
ATOM   3754  N   THR B 487      17.181  11.260 -17.921  1.00 98.30           N  
ATOM   3755  CA  THR B 487      16.951  12.354 -16.984  1.00 98.30           C  
ATOM   3756  C   THR B 487      17.061  13.703 -17.690  1.00 98.30           C  
ATOM   3757  O   THR B 487      17.741  13.821 -18.711  1.00 98.30           O  
ATOM   3758  CB  THR B 487      17.946  12.303 -15.810  1.00 98.30           C  
ATOM   3759  CG2 THR B 487      19.368  12.591 -16.281  1.00 98.30           C  
ATOM   3760  OG1 THR B 487      17.572  13.281 -14.832  1.00 98.30           O  
ATOM   3761  N   PRO B 488      16.363  14.722 -17.190  1.00 98.59           N  
ATOM   3762  CA  PRO B 488      16.785  16.068 -17.584  1.00 98.59           C  
ATOM   3763  C   PRO B 488      18.163  16.437 -17.039  1.00 98.59           C  
ATOM   3764  O   PRO B 488      18.737  15.689 -16.244  1.00 98.59           O  
ATOM   3765  CB  PRO B 488      15.702  16.968 -16.984  1.00 98.59           C  
ATOM   3766  CG  PRO B 488      15.236  16.242 -15.763  1.00 98.59           C  
ATOM   3767  CD  PRO B 488      15.322  14.766 -16.024  1.00 98.59           C  
ATOM   3768  N   MET B 489      18.653  17.532 -17.467  1.00 98.05           N  
ATOM   3769  CA  MET B 489      20.074  17.759 -17.218  1.00 98.05           C  
ATOM   3770  C   MET B 489      20.277  18.890 -16.215  1.00 98.05           C  
ATOM   3771  O   MET B 489      21.402  19.148 -15.784  1.00 98.05           O  
ATOM   3772  CB  MET B 489      20.804  18.080 -18.524  1.00 98.05           C  
ATOM   3773  CG  MET B 489      20.749  16.960 -19.549  1.00 98.05           C  
ATOM   3774  SD  MET B 489      21.668  15.466 -19.008  1.00 98.05           S  
ATOM   3775  CE  MET B 489      23.352  16.138 -18.929  1.00 98.05           C  
ATOM   3776  N   TYR B 490      19.234  19.556 -15.717  1.00 97.64           N  
ATOM   3777  CA  TYR B 490      19.389  20.836 -15.035  1.00 97.64           C  
ATOM   3778  C   TYR B 490      19.801  20.633 -13.582  1.00 97.64           C  
ATOM   3779  O   TYR B 490      20.191  21.585 -12.902  1.00 97.64           O  
ATOM   3780  CB  TYR B 490      18.089  21.642 -15.102  1.00 97.64           C  
ATOM   3781  CG  TYR B 490      16.881  20.890 -14.597  1.00 97.64           C  
ATOM   3782  CD1 TYR B 490      15.966  20.328 -15.483  1.00 97.64           C  
ATOM   3783  CD2 TYR B 490      16.653  20.741 -13.233  1.00 97.64           C  
ATOM   3784  CE1 TYR B 490      14.851  19.635 -15.023  1.00 97.64           C  
ATOM   3785  CE2 TYR B 490      15.542  20.051 -12.761  1.00 97.64           C  
ATOM   3786  CZ  TYR B 490      14.648  19.502 -13.662  1.00 97.64           C  
ATOM   3787  OH  TYR B 490      13.546  18.817 -13.200  1.00 97.64           O  
ATOM   3788  N   HIS B 491      19.678  19.457 -13.039  1.00 96.46           N  
ATOM   3789  CA  HIS B 491      20.066  19.192 -11.658  1.00 96.46           C  
ATOM   3790  C   HIS B 491      21.501  18.682 -11.577  1.00 96.46           C  
ATOM   3791  O   HIS B 491      22.035  18.490 -10.482  1.00 96.46           O  
ATOM   3792  CB  HIS B 491      19.113  18.180 -11.019  1.00 96.46           C  
ATOM   3793  CG  HIS B 491      19.186  16.817 -11.629  1.00 96.46           C  
ATOM   3794  CD2 HIS B 491      19.679  15.652 -11.146  1.00 96.46           C  
ATOM   3795  ND1 HIS B 491      18.716  16.542 -12.895  1.00 96.46           N  
ATOM   3796  CE1 HIS B 491      18.916  15.263 -13.164  1.00 96.46           C  
ATOM   3797  NE2 HIS B 491      19.500  14.701 -12.119  1.00 96.46           N  
ATOM   3798  N   LEU B 492      22.205  18.469 -12.699  1.00 97.15           N  
ATOM   3799  CA  LEU B 492      23.548  17.899 -12.744  1.00 97.15           C  
ATOM   3800  C   LEU B 492      24.605  18.998 -12.729  1.00 97.15           C  
ATOM   3801  O   LEU B 492      24.332  20.133 -13.128  1.00 97.15           O  
ATOM   3802  CB  LEU B 492      23.719  17.027 -13.990  1.00 97.15           C  
ATOM   3803  CG  LEU B 492      22.780  15.825 -14.111  1.00 97.15           C  
ATOM   3804  CD1 LEU B 492      22.955  15.150 -15.467  1.00 97.15           C  
ATOM   3805  CD2 LEU B 492      23.031  14.835 -12.978  1.00 97.15           C  
ATOM   3806  N   PRO B 493      25.864  18.670 -12.335  1.00 95.97           N  
ATOM   3807  CA  PRO B 493      26.923  19.680 -12.267  1.00 95.97           C  
ATOM   3808  C   PRO B 493      27.533  19.987 -13.633  1.00 95.97           C  
ATOM   3809  O   PRO B 493      27.984  19.075 -14.331  1.00 95.97           O  
ATOM   3810  CB  PRO B 493      27.959  19.043 -11.337  1.00 95.97           C  
ATOM   3811  CG  PRO B 493      27.698  17.574 -11.423  1.00 95.97           C  
ATOM   3812  CD  PRO B 493      26.256  17.366 -11.788  1.00 95.97           C  
ATOM   3813  N   TYR B 494      27.635  21.253 -13.951  1.00 96.10           N  
ATOM   3814  CA  TYR B 494      28.191  21.752 -15.204  1.00 96.10           C  
ATOM   3815  C   TYR B 494      29.615  22.258 -15.006  1.00 96.10           C  
ATOM   3816  O   TYR B 494      30.007  22.605 -13.890  1.00 96.10           O  
ATOM   3817  CB  TYR B 494      27.314  22.871 -15.774  1.00 96.10           C  
ATOM   3818  CG  TYR B 494      26.105  22.372 -16.527  1.00 96.10           C  
ATOM   3819  CD1 TYR B 494      25.981  22.579 -17.899  1.00 96.10           C  
ATOM   3820  CD2 TYR B 494      25.085  21.693 -15.869  1.00 96.10           C  
ATOM   3821  CE1 TYR B 494      24.868  22.122 -18.597  1.00 96.10           C  
ATOM   3822  CE2 TYR B 494      23.968  21.232 -16.557  1.00 96.10           C  
ATOM   3823  CZ  TYR B 494      23.868  21.450 -17.919  1.00 96.10           C  
ATOM   3824  OH  TYR B 494      22.764  20.996 -18.605  1.00 96.10           O  
ATOM   3825  N   ALA B 495      30.303  22.195 -16.145  1.00 95.67           N  
ATOM   3826  CA  ALA B 495      31.629  22.805 -16.192  1.00 95.67           C  
ATOM   3827  C   ALA B 495      31.530  24.324 -16.308  1.00 95.67           C  
ATOM   3828  O   ALA B 495      30.430  24.879 -16.352  1.00 95.67           O  
ATOM   3829  CB  ALA B 495      32.435  22.237 -17.357  1.00 95.67           C  
ATOM   3830  N   GLY B 496      32.642  25.001 -16.263  1.00 94.09           N  
ATOM   3831  CA  GLY B 496      32.714  26.453 -16.212  1.00 94.09           C  
ATOM   3832  C   GLY B 496      32.209  27.120 -17.477  1.00 94.09           C  
ATOM   3833  O   GLY B 496      31.884  28.309 -17.471  1.00 94.09           O  
ATOM   3834  N   ASP B 497      31.967  26.426 -18.567  1.00 94.63           N  
ATOM   3835  CA  ASP B 497      31.543  27.014 -19.834  1.00 94.63           C  
ATOM   3836  C   ASP B 497      30.020  27.077 -19.929  1.00 94.63           C  
ATOM   3837  O   ASP B 497      29.474  27.537 -20.933  1.00 94.63           O  
ATOM   3838  CB  ASP B 497      32.111  26.218 -21.011  1.00 94.63           C  
ATOM   3839  CG  ASP B 497      31.678  24.762 -21.006  1.00 94.63           C  
ATOM   3840  OD1 ASP B 497      30.943  24.348 -20.085  1.00 94.63           O  
ATOM   3841  OD2 ASP B 497      32.080  24.022 -21.930  1.00 94.63           O1-
ATOM   3842  N   ASN B 498      29.265  26.467 -18.923  1.00 95.22           N  
ATOM   3843  CA  ASN B 498      27.813  26.528 -18.797  1.00 95.22           C  
ATOM   3844  C   ASN B 498      27.120  25.745 -19.908  1.00 95.22           C  
ATOM   3845  O   ASN B 498      25.946  25.977 -20.198  1.00 95.22           O  
ATOM   3846  CB  ASN B 498      27.334  27.981 -18.793  1.00 95.22           C  
ATOM   3847  CG  ASN B 498      28.043  28.827 -17.754  1.00 95.22           C  
ATOM   3848  ND2 ASN B 498      28.226  30.107 -18.056  1.00 95.22           N  
ATOM   3849  OD1 ASN B 498      28.425  28.334 -16.689  1.00 95.22           O  
ATOM   3850  N   VAL B 499      27.826  24.823 -20.587  1.00 96.24           N  
ATOM   3851  CA  VAL B 499      27.285  24.015 -21.675  1.00 96.24           C  
ATOM   3852  C   VAL B 499      27.468  22.532 -21.357  1.00 96.24           C  
ATOM   3853  O   VAL B 499      26.534  21.740 -21.503  1.00 96.24           O  
ATOM   3854  CB  VAL B 499      27.955  24.357 -23.024  1.00 96.24           C  
ATOM   3855  CG1 VAL B 499      27.478  23.406 -24.121  1.00 96.24           C  
ATOM   3856  CG2 VAL B 499      27.668  25.808 -23.409  1.00 96.24           C  
ATOM   3857  N   HIS B 500      28.633  22.191 -20.860  1.00 97.52           N  
ATOM   3858  CA  HIS B 500      29.020  20.798 -20.671  1.00 97.52           C  
ATOM   3859  C   HIS B 500      29.053  20.430 -19.192  1.00 97.52           C  
ATOM   3860  O   HIS B 500      29.128  21.310 -18.331  1.00 97.52           O  
ATOM   3861  CB  HIS B 500      30.384  20.530 -21.309  1.00 97.52           C  
ATOM   3862  CG  HIS B 500      30.412  20.762 -22.786  1.00 97.52           C  
ATOM   3863  CD2 HIS B 500      29.908  20.034 -23.810  1.00 97.52           C  
ATOM   3864  ND1 HIS B 500      31.021  21.860 -23.356  1.00 97.52           N  
ATOM   3865  CE1 HIS B 500      30.888  21.797 -24.670  1.00 97.52           C  
ATOM   3866  NE2 HIS B 500      30.216  20.698 -24.972  1.00 97.52           N  
ATOM   3867  N   LEU B 501      28.932  19.160 -18.896  1.00 97.64           N  
ATOM   3868  CA  LEU B 501      29.071  18.633 -17.542  1.00 97.64           C  
ATOM   3869  C   LEU B 501      30.540  18.527 -17.148  1.00 97.64           C  
ATOM   3870  O   LEU B 501      31.417  18.474 -18.013  1.00 97.64           O  
ATOM   3871  CB  LEU B 501      28.399  17.262 -17.429  1.00 97.64           C  
ATOM   3872  CG  LEU B 501      26.919  17.199 -17.809  1.00 97.64           C  
ATOM   3873  CD1 LEU B 501      26.411  15.763 -17.727  1.00 97.64           C  
ATOM   3874  CD2 LEU B 501      26.096  18.115 -16.909  1.00 97.64           C  
ATOM   3875  N   ASN B 502      30.831  18.539 -15.918  1.00 97.06           N  
ATOM   3876  CA  ASN B 502      32.140  18.132 -15.417  1.00 97.06           C  
ATOM   3877  C   ASN B 502      32.216  16.622 -15.210  1.00 97.06           C  
ATOM   3878  O   ASN B 502      31.269  15.899 -15.527  1.00 97.06           O  
ATOM   3879  CB  ASN B 502      32.467  18.864 -14.114  1.00 97.06           C  
ATOM   3880  CG  ASN B 502      31.521  18.501 -12.986  1.00 97.06           C  
ATOM   3881  ND2 ASN B 502      31.494  19.326 -11.946  1.00 97.06           N  
ATOM   3882  OD1 ASN B 502      30.821  17.487 -13.049  1.00 97.06           O  
ATOM   3883  N   ALA B 503      33.332  16.161 -14.803  1.00 97.79           N  
ATOM   3884  CA  ALA B 503      33.558  14.724 -14.675  1.00 97.79           C  
ATOM   3885  C   ALA B 503      32.521  14.085 -13.755  1.00 97.79           C  
ATOM   3886  O   ALA B 503      32.012  12.999 -14.042  1.00 97.79           O  
ATOM   3887  CB  ALA B 503      34.967  14.450 -14.154  1.00 97.79           C  
ATOM   3888  N   ILE B 504      32.168  14.708 -12.632  1.00 97.51           N  
ATOM   3889  CA  ILE B 504      31.162  14.214 -11.699  1.00 97.51           C  
ATOM   3890  C   ILE B 504      29.805  14.137 -12.395  1.00 97.51           C  
ATOM   3891  O   ILE B 504      29.078  13.153 -12.245  1.00 97.51           O  
ATOM   3892  CB  ILE B 504      31.069  15.108 -10.442  1.00 97.51           C  
ATOM   3893  CG1 ILE B 504      32.381  15.054  -9.650  1.00 97.51           C  
ATOM   3894  CG2 ILE B 504      29.884  14.688  -9.567  1.00 97.51           C  
ATOM   3895  CD1 ILE B 504      32.461  16.065  -8.515  1.00 97.51           C  
ATOM   3896  N   GLY B 505      29.471  15.162 -13.138  1.00 97.86           N  
ATOM   3897  CA  GLY B 505      28.218  15.202 -13.875  1.00 97.86           C  
ATOM   3898  C   GLY B 505      28.079  14.070 -14.876  1.00 97.86           C  
ATOM   3899  O   GLY B 505      27.014  13.458 -14.984  1.00 97.86           O  
ATOM   3900  N   TYR B 506      29.103  13.770 -15.605  1.00 98.32           N  
ATOM   3901  CA  TYR B 506      29.067  12.700 -16.595  1.00 98.32           C  
ATOM   3902  C   TYR B 506      28.871  11.345 -15.927  1.00 98.32           C  
ATOM   3903  O   TYR B 506      28.127  10.499 -16.431  1.00 98.32           O  
ATOM   3904  CB  TYR B 506      30.355  12.692 -17.424  1.00 98.32           C  
ATOM   3905  CG  TYR B 506      30.380  13.732 -18.518  1.00 98.32           C  
ATOM   3906  CD1 TYR B 506      29.475  13.680 -19.576  1.00 98.32           C  
ATOM   3907  CD2 TYR B 506      31.308  14.768 -18.496  1.00 98.32           C  
ATOM   3908  CE1 TYR B 506      29.496  14.636 -20.587  1.00 98.32           C  
ATOM   3909  CE2 TYR B 506      31.338  15.728 -19.501  1.00 98.32           C  
ATOM   3910  CZ  TYR B 506      30.429  15.654 -20.541  1.00 98.32           C  
ATOM   3911  OH  TYR B 506      30.453  16.603 -21.539  1.00 98.32           O  
ATOM   3912  N   LYS B 507      29.600  11.119 -14.857  1.00 98.08           N  
ATOM   3913  CA  LYS B 507      29.440   9.865 -14.127  1.00 98.08           C  
ATOM   3914  C   LYS B 507      28.037   9.746 -13.540  1.00 98.08           C  
ATOM   3915  O   LYS B 507      27.447   8.663 -13.541  1.00 98.08           O  
ATOM   3916  CB  LYS B 507      30.485   9.753 -13.016  1.00 98.08           C  
ATOM   3917  CG  LYS B 507      30.707   8.333 -12.515  1.00 98.08           C  
ATOM   3918  CD  LYS B 507      31.965   8.231 -11.663  1.00 98.08           C  
ATOM   3919  CE  LYS B 507      32.138   6.833 -11.086  1.00 98.08           C  
ATOM   3920  NZ  LYS B 507      33.558   6.561 -10.710  1.00 98.08           N1+
ATOM   3921  N   TRP B 508      27.506  10.849 -13.027  1.00 97.98           N  
ATOM   3922  CA  TRP B 508      26.151  10.902 -12.489  1.00 97.98           C  
ATOM   3923  C   TRP B 508      25.121  10.639 -13.583  1.00 97.98           C  
ATOM   3924  O   TRP B 508      24.195   9.847 -13.394  1.00 97.98           O  
ATOM   3925  CB  TRP B 508      25.885  12.260 -11.835  1.00 97.98           C  
ATOM   3926  CG  TRP B 508      24.721  12.263 -10.889  1.00 97.98           C  
ATOM   3927  CD1 TRP B 508      23.875  11.223 -10.622  1.00 97.98           C  
ATOM   3928  CD2 TRP B 508      24.273  13.362 -10.090  1.00 97.98           C  
ATOM   3929  CE2 TRP B 508      23.149  12.916  -9.360  1.00 97.98           C  
ATOM   3930  CE3 TRP B 508      24.714  14.681  -9.919  1.00 97.98           C  
ATOM   3931  NE1 TRP B 508      22.927  11.609  -9.702  1.00 97.98           N  
ATOM   3932  CZ2 TRP B 508      22.459  13.745  -8.471  1.00 97.98           C  
ATOM   3933  CZ3 TRP B 508      24.026  15.504  -9.034  1.00 97.98           C  
ATOM   3934  CH2 TRP B 508      22.911  15.030  -8.323  1.00 97.98           C  
ATOM   3935  N   LEU B 509      25.247  11.252 -14.714  1.00 98.38           N  
ATOM   3936  CA  LEU B 509      24.419  10.962 -15.880  1.00 98.38           C  
ATOM   3937  C   LEU B 509      24.488   9.481 -16.240  1.00 98.38           C  
ATOM   3938  O   LEU B 509      23.466   8.865 -16.549  1.00 98.38           O  
ATOM   3939  CB  LEU B 509      24.861  11.811 -17.075  1.00 98.38           C  
ATOM   3940  CG  LEU B 509      24.249  11.446 -18.429  1.00 98.38           C  
ATOM   3941  CD1 LEU B 509      22.736  11.631 -18.394  1.00 98.38           C  
ATOM   3942  CD2 LEU B 509      24.870  12.285 -19.540  1.00 98.38           C  
ATOM   3943  N   GLY B 510      25.680   8.928 -16.228  1.00 98.67           N  
ATOM   3944  CA  GLY B 510      25.867   7.511 -16.497  1.00 98.67           C  
ATOM   3945  C   GLY B 510      25.016   6.618 -15.614  1.00 98.67           C  
ATOM   3946  O   GLY B 510      24.478   5.610 -16.076  1.00 98.67           O  
ATOM   3947  N   ALA B 511      24.895   6.948 -14.362  1.00 98.25           N  
ATOM   3948  CA  ALA B 511      24.088   6.168 -13.428  1.00 98.25           C  
ATOM   3949  C   ALA B 511      22.615   6.185 -13.827  1.00 98.25           C  
ATOM   3950  O   ALA B 511      21.920   5.174 -13.704  1.00 98.25           O  
ATOM   3951  CB  ALA B 511      24.257   6.699 -12.006  1.00 98.25           C  
ATOM   3952  N   TYR B 512      22.092   7.301 -14.273  1.00 98.51           N  
ATOM   3953  CA  TYR B 512      20.716   7.397 -14.746  1.00 98.51           C  
ATOM   3954  C   TYR B 512      20.502   6.530 -15.982  1.00 98.51           C  
ATOM   3955  O   TYR B 512      19.480   5.852 -16.103  1.00 98.51           O  
ATOM   3956  CB  TYR B 512      20.355   8.852 -15.060  1.00 98.51           C  
ATOM   3957  CG  TYR B 512      20.055   9.681 -13.835  1.00 98.51           C  
ATOM   3958  CD1 TYR B 512      18.847   9.544 -13.155  1.00 98.51           C  
ATOM   3959  CD2 TYR B 512      20.979  10.603 -13.355  1.00 98.51           C  
ATOM   3960  CE1 TYR B 512      18.566  10.307 -12.027  1.00 98.51           C  
ATOM   3961  CE2 TYR B 512      20.708  11.372 -12.227  1.00 98.51           C  
ATOM   3962  CZ  TYR B 512      19.501  11.216 -11.571  1.00 98.51           C  
ATOM   3963  OH  TYR B 512      19.228  11.974 -10.455  1.00 98.51           O  
ATOM   3964  N   ILE B 513      21.439   6.550 -16.912  1.00 98.64           N  
ATOM   3965  CA  ILE B 513      21.369   5.723 -18.111  1.00 98.64           C  
ATOM   3966  C   ILE B 513      21.412   4.247 -17.723  1.00 98.64           C  
ATOM   3967  O   ILE B 513      20.698   3.425 -18.303  1.00 98.64           O  
ATOM   3968  CB  ILE B 513      22.516   6.052 -19.093  1.00 98.64           C  
ATOM   3969  CG1 ILE B 513      22.421   7.511 -19.555  1.00 98.64           C  
ATOM   3970  CG2 ILE B 513      22.494   5.097 -20.289  1.00 98.64           C  
ATOM   3971  CD1 ILE B 513      23.650   8.004 -20.306  1.00 98.64           C  
ATOM   3972  N   ALA B 514      22.274   3.959 -16.795  1.00 98.64           N  
ATOM   3973  CA  ALA B 514      22.408   2.594 -16.295  1.00 98.64           C  
ATOM   3974  C   ALA B 514      21.076   2.070 -15.767  1.00 98.64           C  
ATOM   3975  O   ALA B 514      20.694   0.931 -16.046  1.00 98.64           O  
ATOM   3976  CB  ALA B 514      23.472   2.529 -15.202  1.00 98.64           C  
ATOM   3977  N   ARG B 515      20.399   2.802 -14.951  1.00 97.55           N  
ATOM   3978  CA  ARG B 515      19.101   2.405 -14.415  1.00 97.55           C  
ATOM   3979  C   ARG B 515      18.111   2.116 -15.538  1.00 97.55           C  
ATOM   3980  O   ARG B 515      17.387   1.118 -15.493  1.00 97.55           O  
ATOM   3981  CB  ARG B 515      18.545   3.491 -13.492  1.00 97.55           C  
ATOM   3982  CG  ARG B 515      17.227   3.122 -12.831  1.00 97.55           C  
ATOM   3983  CD  ARG B 515      16.836   4.123 -11.753  1.00 97.55           C  
ATOM   3984  NE  ARG B 515      16.589   5.449 -12.313  1.00 97.55           N  
ATOM   3985  CZ  ARG B 515      16.359   6.545 -11.595  1.00 97.55           C  
ATOM   3986  NH1 ARG B 515      16.341   6.494 -10.268  1.00 97.55           N1+
ATOM   3987  NH2 ARG B 515      16.147   7.700 -12.207  1.00 97.55           N  
ATOM   3988  N   ALA B 516      18.016   3.021 -16.475  1.00 98.01           N  
ATOM   3989  CA  ALA B 516      17.146   2.805 -17.628  1.00 98.01           C  
ATOM   3990  C   ALA B 516      17.528   1.529 -18.372  1.00 98.01           C  
ATOM   3991  O   ALA B 516      16.660   0.732 -18.737  1.00 98.01           O  
ATOM   3992  CB  ALA B 516      17.205   4.005 -18.570  1.00 98.01           C  
ATOM   3993  N   TYR B 517      18.766   1.347 -18.627  1.00 98.34           N  
ATOM   3994  CA  TYR B 517      19.287   0.163 -19.301  1.00 98.34           C  
ATOM   3995  C   TYR B 517      18.882  -1.107 -18.563  1.00 98.34           C  
ATOM   3996  O   TYR B 517      18.404  -2.064 -19.177  1.00 98.34           O  
ATOM   3997  CB  TYR B 517      20.812   0.237 -19.416  1.00 98.34           C  
ATOM   3998  CG  TYR B 517      21.445  -1.036 -19.925  1.00 98.34           C  
ATOM   3999  CD1 TYR B 517      22.112  -1.900 -19.059  1.00 98.34           C  
ATOM   4000  CD2 TYR B 517      21.378  -1.377 -21.271  1.00 98.34           C  
ATOM   4001  CE1 TYR B 517      22.698  -3.073 -19.523  1.00 98.34           C  
ATOM   4002  CE2 TYR B 517      21.960  -2.547 -21.747  1.00 98.34           C  
ATOM   4003  CZ  TYR B 517      22.617  -3.388 -20.866  1.00 98.34           C  
ATOM   4004  OH  TYR B 517      23.195  -4.547 -21.332  1.00 98.34           O  
ATOM   4005  N   ASN B 518      19.112  -1.130 -17.311  1.00 97.51           N  
ATOM   4006  CA  ASN B 518      18.799  -2.314 -16.517  1.00 97.51           C  
ATOM   4007  C   ASN B 518      17.301  -2.601 -16.507  1.00 97.51           C  
ATOM   4008  O   ASN B 518      16.887  -3.762 -16.487  1.00 97.51           O  
ATOM   4009  CB  ASN B 518      19.319  -2.154 -15.087  1.00 97.51           C  
ATOM   4010  CG  ASN B 518      20.813  -2.390 -14.979  1.00 97.51           C  
ATOM   4011  ND2 ASN B 518      21.377  -2.096 -13.814  1.00 97.51           N  
ATOM   4012  OD1 ASN B 518      21.455  -2.833 -15.935  1.00 97.51           O  
ATOM   4013  N   GLN B 519      16.455  -1.589 -16.441  1.00 95.62           N  
ATOM   4014  CA  GLN B 519      15.012  -1.783 -16.529  1.00 95.62           C  
ATOM   4015  C   GLN B 519      14.623  -2.419 -17.861  1.00 95.62           C  
ATOM   4016  O   GLN B 519      13.747  -3.285 -17.910  1.00 95.62           O  
ATOM   4017  CB  GLN B 519      14.278  -0.454 -16.348  1.00 95.62           C  
ATOM   4018  CG  GLN B 519      14.302   0.072 -14.919  1.00 95.62           C  
ATOM   4019  CD  GLN B 519      13.678   1.449 -14.790  1.00 95.62           C  
ATOM   4020  NE2 GLN B 519      13.064   1.716 -13.642  1.00 95.62           N  
ATOM   4021  OE1 GLN B 519      13.747   2.266 -15.713  1.00 95.62           O  
ATOM   4022  N   TYR B 520      15.297  -1.966 -18.871  1.00 96.63           N  
ATOM   4023  CA  TYR B 520      15.073  -2.532 -20.197  1.00 96.63           C  
ATOM   4024  C   TYR B 520      15.553  -3.977 -20.261  1.00 96.63           C  
ATOM   4025  O   TYR B 520      14.814  -4.864 -20.694  1.00 96.63           O  
ATOM   4026  CB  TYR B 520      15.786  -1.697 -21.265  1.00 96.63           C  
ATOM   4027  CG  TYR B 520      15.719  -2.297 -22.649  1.00 96.63           C  
ATOM   4028  CD1 TYR B 520      16.872  -2.733 -23.297  1.00 96.63           C  
ATOM   4029  CD2 TYR B 520      14.503  -2.427 -23.311  1.00 96.63           C  
ATOM   4030  CE1 TYR B 520      16.816  -3.285 -24.573  1.00 96.63           C  
ATOM   4031  CE2 TYR B 520      14.434  -2.977 -24.587  1.00 96.63           C  
ATOM   4032  CZ  TYR B 520      15.594  -3.403 -25.208  1.00 96.63           C  
ATOM   4033  OH  TYR B 520      15.532  -3.948 -26.471  1.00 96.63           O  
ATOM   4034  N   MET B 521      16.751  -4.259 -19.840  1.00 96.53           N  
ATOM   4035  CA  MET B 521      17.404  -5.557 -19.988  1.00 96.53           C  
ATOM   4036  C   MET B 521      16.796  -6.583 -19.038  1.00 96.53           C  
ATOM   4037  O   MET B 521      16.500  -7.709 -19.441  1.00 96.53           O  
ATOM   4038  CB  MET B 521      18.907  -5.435 -19.734  1.00 96.53           C  
ATOM   4039  CG  MET B 521      19.662  -4.730 -20.850  1.00 96.53           C  
ATOM   4040  SD  MET B 521      19.448  -5.556 -22.475  1.00 96.53           S  
ATOM   4041  CE  MET B 521      20.268  -7.139 -22.139  1.00 96.53           C  
ATOM   4042  N   PHE B 522      16.529  -6.164 -17.796  1.00 93.40           N  
ATOM   4043  CA  PHE B 522      16.256  -7.174 -16.780  1.00 93.40           C  
ATOM   4044  C   PHE B 522      14.781  -7.171 -16.397  1.00 93.40           C  
ATOM   4045  O   PHE B 522      14.278  -8.144 -15.832  1.00 93.40           O  
ATOM   4046  CB  PHE B 522      17.121  -6.938 -15.538  1.00 93.40           C  
ATOM   4047  CG  PHE B 522      18.600  -7.001 -15.809  1.00 93.40           C  
ATOM   4048  CD1 PHE B 522      19.195  -8.187 -16.223  1.00 93.40           C  
ATOM   4049  CD2 PHE B 522      19.396  -5.874 -15.648  1.00 93.40           C  
ATOM   4050  CE1 PHE B 522      20.564  -8.248 -16.474  1.00 93.40           C  
ATOM   4051  CE2 PHE B 522      20.765  -5.928 -15.897  1.00 93.40           C  
ATOM   4052  CZ  PHE B 522      21.347  -7.116 -16.309  1.00 93.40           C  
ATOM   4053  N   GLU B 523      14.011  -6.131 -16.694  1.00 89.79           N  
ATOM   4054  CA  GLU B 523      12.577  -6.102 -16.423  1.00 89.79           C  
ATOM   4055  C   GLU B 523      11.770  -6.138 -17.718  1.00 89.79           C  
ATOM   4056  O   GLU B 523      10.557  -6.360 -17.694  1.00 89.79           O  
ATOM   4057  CB  GLU B 523      12.208  -4.859 -15.609  1.00 89.79           C  
ATOM   4058  CG  GLU B 523      12.881  -4.795 -14.245  1.00 89.79           C  
ATOM   4059  CD  GLU B 523      12.441  -3.601 -13.414  1.00 89.79           C  
ATOM   4060  OE1 GLU B 523      13.245  -3.102 -12.595  1.00 89.79           O  
ATOM   4061  OE2 GLU B 523      11.281  -3.162 -13.582  1.00 89.79           O1-
ATOM   4062  N   GLY B 524      12.415  -5.837 -18.889  1.00 92.53           N  
ATOM   4063  CA  GLY B 524      11.715  -5.843 -20.163  1.00 92.53           C  
ATOM   4064  C   GLY B 524      10.720  -4.706 -20.302  1.00 92.53           C  
ATOM   4065  O   GLY B 524       9.650  -4.879 -20.890  1.00 92.53           O  
ATOM   4066  N   ARG B 525      10.983  -3.560 -19.693  1.00 93.19           N  
ATOM   4067  CA  ARG B 525      10.066  -2.425 -19.699  1.00 93.19           C  
ATOM   4068  C   ARG B 525      10.807  -1.124 -19.988  1.00 93.19           C  
ATOM   4069  O   ARG B 525      12.039  -1.085 -19.957  1.00 93.19           O  
ATOM   4070  CB  ARG B 525       9.328  -2.322 -18.362  1.00 93.19           C  
ATOM   4071  CG  ARG B 525      10.244  -2.109 -17.168  1.00 93.19           C  
ATOM   4072  CD  ARG B 525       9.456  -1.840 -15.893  1.00 93.19           C  
ATOM   4073  NE  ARG B 525      10.337  -1.645 -14.746  1.00 93.19           N  
ATOM   4074  CZ  ARG B 525      10.872  -0.480 -14.389  1.00 93.19           C  
ATOM   4075  NH1 ARG B 525      10.624   0.622 -15.089  1.00 93.19           N1+
ATOM   4076  NH2 ARG B 525      11.660  -0.416 -13.327  1.00 93.19           N  
ATOM   4077  N   LYS B 526      10.089  -0.103 -20.281  1.00 94.80           N  
ATOM   4078  CA  LYS B 526      10.650   1.232 -20.466  1.00 94.80           C  
ATOM   4079  C   LYS B 526      11.104   1.827 -19.136  1.00 94.80           C  
ATOM   4080  O   LYS B 526      10.701   1.357 -18.070  1.00 94.80           O  
ATOM   4081  CB  LYS B 526       9.629   2.156 -21.132  1.00 94.80           C  
ATOM   4082  CG  LYS B 526       9.466   1.922 -22.627  1.00 94.80           C  
ATOM   4083  CD  LYS B 526       8.440   2.872 -23.232  1.00 94.80           C  
ATOM   4084  CE  LYS B 526       8.965   4.300 -23.290  1.00 94.80           C  
ATOM   4085  NZ  LYS B 526       8.096   5.177 -24.131  1.00 94.80           N1+
ATOM   4086  N   SER B 527      11.923   2.771 -19.247  1.00 96.36           N  
ATOM   4087  CA  SER B 527      12.443   3.450 -18.065  1.00 96.36           C  
ATOM   4088  C   SER B 527      11.356   4.265 -17.372  1.00 96.36           C  
ATOM   4089  O   SER B 527      10.437   4.765 -18.025  1.00 96.36           O  
ATOM   4090  CB  SER B 527      13.613   4.361 -18.441  1.00 96.36           C  
ATOM   4091  OG  SER B 527      13.207   5.338 -19.383  1.00 96.36           O  
ATOM   4092  N   ASP B 528      11.483   4.424 -16.102  1.00 93.99           N  
ATOM   4093  CA  ASP B 528      10.618   5.285 -15.302  1.00 93.99           C  
ATOM   4094  C   ASP B 528      11.025   6.751 -15.437  1.00 93.99           C  
ATOM   4095  O   ASP B 528      12.214   7.066 -15.513  1.00 93.99           O  
ATOM   4096  CB  ASP B 528      10.652   4.863 -13.832  1.00 93.99           C  
ATOM   4097  CG  ASP B 528      10.073   3.478 -13.599  1.00 93.99           C  
ATOM   4098  OD1 ASP B 528       8.989   3.172 -14.140  1.00 93.99           O  
ATOM   4099  OD2 ASP B 528      10.704   2.688 -12.864  1.00 93.99           O1-
ATOM   4100  N   PHE B 529      10.162   7.557 -15.377  1.00 96.26           N  
ATOM   4101  CA  PHE B 529      10.362   8.999 -15.307  1.00 96.26           C  
ATOM   4102  C   PHE B 529       9.100   9.697 -14.813  1.00 96.26           C  
ATOM   4103  O   PHE B 529       8.022   9.100 -14.791  1.00 96.26           O  
ATOM   4104  CB  PHE B 529      10.767   9.554 -16.676  1.00 96.26           C  
ATOM   4105  CG  PHE B 529       9.659   9.526 -17.695  1.00 96.26           C  
ATOM   4106  CD1 PHE B 529       9.249   8.326 -18.262  1.00 96.26           C  
ATOM   4107  CD2 PHE B 529       9.029  10.700 -18.084  1.00 96.26           C  
ATOM   4108  CE1 PHE B 529       8.224   8.297 -19.205  1.00 96.26           C  
ATOM   4109  CE2 PHE B 529       8.004  10.679 -19.026  1.00 96.26           C  
ATOM   4110  CZ  PHE B 529       7.603   9.476 -19.586  1.00 96.26           C  
ATOM   4111  N   ILE B 530       9.225  10.890 -14.310  1.00 96.05           N  
ATOM   4112  CA  ILE B 530       8.052  11.699 -13.997  1.00 96.05           C  
ATOM   4113  C   ILE B 530       7.400  12.183 -15.290  1.00 96.05           C  
ATOM   4114  O   ILE B 530       7.994  12.962 -16.039  1.00 96.05           O  
ATOM   4115  CB  ILE B 530       8.418  12.901 -13.098  1.00 96.05           C  
ATOM   4116  CG1 ILE B 530       8.912  12.414 -11.731  1.00 96.05           C  
ATOM   4117  CG2 ILE B 530       7.221  13.844 -12.944  1.00 96.05           C  
ATOM   4118  CD1 ILE B 530       9.367  13.533 -10.803  1.00 96.05           C  
ATOM   4119  N   ASN B 531       6.262  11.714 -15.552  1.00 96.86           N  
ATOM   4120  CA  ASN B 531       5.552  12.059 -16.778  1.00 96.86           C  
ATOM   4121  C   ASN B 531       4.389  13.009 -16.505  1.00 96.86           C  
ATOM   4122  O   ASN B 531       3.376  12.607 -15.930  1.00 96.86           O  
ATOM   4123  CB  ASN B 531       5.051  10.795 -17.481  1.00 96.86           C  
ATOM   4124  CG  ASN B 531       4.361  11.093 -18.798  1.00 96.86           C  
ATOM   4125  ND2 ASN B 531       3.632  10.115 -19.320  1.00 96.86           N  
ATOM   4126  OD1 ASN B 531       4.484  12.194 -19.342  1.00 96.86           O  
ATOM   4127  N   PRO B 532       4.532  14.330 -16.832  1.00 97.41           N  
ATOM   4128  CA  PRO B 532       3.349  15.189 -16.744  1.00 97.41           C  
ATOM   4129  C   PRO B 532       2.199  14.703 -17.623  1.00 97.41           C  
ATOM   4130  O   PRO B 532       2.361  14.569 -18.839  1.00 97.41           O  
ATOM   4131  CB  PRO B 532       3.865  16.549 -17.222  1.00 97.41           C  
ATOM   4132  CG  PRO B 532       4.994  16.226 -18.146  1.00 97.41           C  
ATOM   4133  CD  PRO B 532       5.619  14.935 -17.702  1.00 97.41           C  
ATOM   4134  N   LYS B 533       1.086  14.463 -17.107  1.00 95.27           N  
ATOM   4135  CA  LYS B 533      -0.023  13.833 -17.818  1.00 95.27           C  
ATOM   4136  C   LYS B 533      -1.010  14.878 -18.331  1.00 95.27           C  
ATOM   4137  O   LYS B 533      -1.229  14.992 -19.539  1.00 95.27           O  
ATOM   4138  CB  LYS B 533      -0.743  12.834 -16.911  1.00 95.27           C  
ATOM   4139  CG  LYS B 533       0.111  11.643 -16.502  1.00 95.27           C  
ATOM   4140  CD  LYS B 533       0.425  10.745 -17.692  1.00 95.27           C  
ATOM   4141  CE  LYS B 533      -0.792   9.938 -18.121  1.00 95.27           C  
ATOM   4142  NZ  LYS B 533      -0.461   8.973 -19.212  1.00 95.27           N1+
ATOM   4143  N   HIS B 534      -1.672  15.612 -17.433  1.00 95.18           N  
ATOM   4144  CA  HIS B 534      -2.639  16.637 -17.811  1.00 95.18           C  
ATOM   4145  C   HIS B 534      -2.839  17.647 -16.686  1.00 95.18           C  
ATOM   4146  O   HIS B 534      -2.348  17.447 -15.572  1.00 95.18           O  
ATOM   4147  CB  HIS B 534      -3.977  15.998 -18.187  1.00 95.18           C  
ATOM   4148  CG  HIS B 534      -4.611  15.231 -17.071  1.00 95.18           C  
ATOM   4149  CD2 HIS B 534      -5.566  15.585 -16.178  1.00 95.18           C  
ATOM   4150  ND1 HIS B 534      -4.268  13.930 -16.773  1.00 95.18           N  
ATOM   4151  CE1 HIS B 534      -4.987  13.516 -15.743  1.00 95.18           C  
ATOM   4152  NE2 HIS B 534      -5.782  14.501 -15.363  1.00 95.18           N  
ATOM   4153  N   ALA B 535      -3.494  18.758 -17.002  1.00 97.74           N  
ATOM   4154  CA  ALA B 535      -3.738  19.857 -16.070  1.00 97.74           C  
ATOM   4155  C   ALA B 535      -5.142  20.426 -16.251  1.00 97.74           C  
ATOM   4156  O   ALA B 535      -5.673  20.445 -17.364  1.00 97.74           O  
ATOM   4157  CB  ALA B 535      -2.694  20.955 -16.257  1.00 97.74           C  
ATOM   4158  N   TYR B 536      -5.725  20.846 -15.223  1.00 95.87           N  
ATOM   4159  CA  TYR B 536      -7.027  21.502 -15.237  1.00 95.87           C  
ATOM   4160  C   TYR B 536      -7.100  22.594 -14.176  1.00 95.87           C  
ATOM   4161  O   TYR B 536      -6.289  22.620 -13.248  1.00 95.87           O  
ATOM   4162  CB  TYR B 536      -8.147  20.481 -15.013  1.00 95.87           C  
ATOM   4163  CG  TYR B 536      -8.037  19.738 -13.704  1.00 95.87           C  
ATOM   4164  CD1 TYR B 536      -7.347  18.531 -13.623  1.00 95.87           C  
ATOM   4165  CD2 TYR B 536      -8.624  20.239 -12.548  1.00 95.87           C  
ATOM   4166  CE1 TYR B 536      -7.244  17.841 -12.419  1.00 95.87           C  
ATOM   4167  CE2 TYR B 536      -8.528  19.558 -11.339  1.00 95.87           C  
ATOM   4168  CZ  TYR B 536      -7.837  18.362 -11.284  1.00 95.87           C  
ATOM   4169  OH  TYR B 536      -7.739  17.683 -10.090  1.00 95.87           O  
ATOM   4170  N   ILE B 537      -7.989  23.498 -14.348  1.00 96.22           N  
ATOM   4171  CA  ILE B 537      -8.142  24.623 -13.432  1.00 96.22           C  
ATOM   4172  C   ILE B 537      -9.614  24.793 -13.064  1.00 96.22           C  
ATOM   4173  O   ILE B 537     -10.491  24.696 -13.926  1.00 96.22           O  
ATOM   4174  CB  ILE B 537      -7.588  25.929 -14.043  1.00 96.22           C  
ATOM   4175  CG1 ILE B 537      -7.570  27.045 -12.992  1.00 96.22           C  
ATOM   4176  CG2 ILE B 537      -8.410  26.343 -15.267  1.00 96.22           C  
ATOM   4177  CD1 ILE B 537      -6.720  28.247 -13.380  1.00 96.22           C  
ATOM   4178  N   ASP B 538      -9.909  24.937 -11.858  1.00 91.92           N  
ATOM   4179  CA  ASP B 538     -11.204  25.258 -11.266  1.00 91.92           C  
ATOM   4180  C   ASP B 538     -11.149  26.583 -10.510  1.00 91.92           C  
ATOM   4181  O   ASP B 538     -10.574  26.660  -9.422  1.00 91.92           O  
ATOM   4182  CB  ASP B 538     -11.659  24.136 -10.329  1.00 91.92           C  
ATOM   4183  CG  ASP B 538     -13.110  24.272  -9.902  1.00 91.92           C  
ATOM   4184  OD1 ASP B 538     -13.802  25.196 -10.381  1.00 91.92           O  
ATOM   4185  OD2 ASP B 538     -13.563  23.450  -9.077  1.00 91.92           O1-
ATOM   4186  N   GLY B 539     -11.751  27.627 -11.088  1.00 92.95           N  
ATOM   4187  CA  GLY B 539     -11.528  28.972 -10.582  1.00 92.95           C  
ATOM   4188  C   GLY B 539     -10.093  29.439 -10.740  1.00 92.95           C  
ATOM   4189  O   GLY B 539      -9.570  29.487 -11.855  1.00 92.95           O  
ATOM   4190  N   ASN B 540      -9.435  29.696  -9.657  1.00 95.64           N  
ATOM   4191  CA  ASN B 540      -8.048  30.147  -9.710  1.00 95.64           C  
ATOM   4192  C   ASN B 540      -7.091  29.075  -9.196  1.00 95.64           C  
ATOM   4193  O   ASN B 540      -5.940  29.370  -8.869  1.00 95.64           O  
ATOM   4194  CB  ASN B 540      -7.874  31.441  -8.913  1.00 95.64           C  
ATOM   4195  CG  ASN B 540      -8.192  31.268  -7.441  1.00 95.64           C  
ATOM   4196  ND2 ASN B 540      -7.789  32.239  -6.629  1.00 95.64           N  
ATOM   4197  OD1 ASN B 540      -8.795  30.270  -7.037  1.00 95.64           O  
ATOM   4198  N   ARG B 541      -7.636  27.872  -9.027  1.00 93.78           N  
ATOM   4199  CA  ARG B 541      -6.804  26.764  -8.568  1.00 93.78           C  
ATOM   4200  C   ARG B 541      -6.506  25.794  -9.706  1.00 93.78           C  
ATOM   4201  O   ARG B 541      -7.414  25.146 -10.230  1.00 93.78           O  
ATOM   4202  CB  ARG B 541      -7.482  26.024  -7.413  1.00 93.78           C  
ATOM   4203  CG  ARG B 541      -6.718  24.801  -6.931  1.00 93.78           C  
ATOM   4204  CD  ARG B 541      -7.206  24.332  -5.568  1.00 93.78           C  
ATOM   4205  NE  ARG B 541      -6.775  25.233  -4.502  1.00 93.78           N  
ATOM   4206  CZ  ARG B 541      -7.114  25.109  -3.222  1.00 93.78           C  
ATOM   4207  NH1 ARG B 541      -7.897  24.114  -2.821  1.00 93.78           N1+
ATOM   4208  NH2 ARG B 541      -6.666  25.985  -2.335  1.00 93.78           N  
ATOM   4209  N   LEU B 542      -5.295  25.629 -10.018  1.00 96.79           N  
ATOM   4210  CA  LEU B 542      -4.800  24.774 -11.091  1.00 96.79           C  
ATOM   4211  C   LEU B 542      -4.162  23.508 -10.527  1.00 96.79           C  
ATOM   4212  O   LEU B 542      -3.437  23.564  -9.532  1.00 96.79           O  
ATOM   4213  CB  LEU B 542      -3.786  25.529 -11.954  1.00 96.79           C  
ATOM   4214  CG  LEU B 542      -3.204  24.763 -13.143  1.00 96.79           C  
ATOM   4215  CD1 LEU B 542      -2.805  25.730 -14.253  1.00 96.79           C  
ATOM   4216  CD2 LEU B 542      -2.009  23.922 -12.705  1.00 96.79           C  
ATOM   4217  N   ARG B 543      -4.450  22.393 -11.106  1.00 94.53           N  
ATOM   4218  CA  ARG B 543      -3.857  21.111 -10.738  1.00 94.53           C  
ATOM   4219  C   ARG B 543      -3.165  20.465 -11.934  1.00 94.53           C  
ATOM   4220  O   ARG B 543      -3.718  20.434 -13.036  1.00 94.53           O  
ATOM   4221  CB  ARG B 543      -4.922  20.167 -10.176  1.00 94.53           C  
ATOM   4222  CG  ARG B 543      -5.483  20.603  -8.832  1.00 94.53           C  
ATOM   4223  CD  ARG B 543      -6.598  19.679  -8.360  1.00 94.53           C  
ATOM   4224  NE  ARG B 543      -7.131  20.096  -7.066  1.00 94.53           N  
ATOM   4225  CZ  ARG B 543      -6.961  19.431  -5.927  1.00 94.53           C  
ATOM   4226  NH1 ARG B 543      -6.265  18.301  -5.898  1.00 94.53           N1+
ATOM   4227  NH2 ARG B 543      -7.491  19.901  -4.806  1.00 94.53           N  
ATOM   4228  N   VAL B 544      -1.988  19.990 -11.711  1.00 97.23           N  
ATOM   4229  CA  VAL B 544      -1.229  19.234 -12.701  1.00 97.23           C  
ATOM   4230  C   VAL B 544      -1.018  17.804 -12.208  1.00 97.23           C  
ATOM   4231  O   VAL B 544      -0.484  17.589 -11.117  1.00 97.23           O  
ATOM   4232  CB  VAL B 544       0.132  19.899 -13.003  1.00 97.23           C  
ATOM   4233  CG1 VAL B 544       0.791  19.252 -14.220  1.00 97.23           C  
ATOM   4234  CG2 VAL B 544      -0.046  21.401 -13.223  1.00 97.23           C  
ATOM   4235  N   LYS B 545      -1.350  16.847 -12.994  1.00 93.77           N  
ATOM   4236  CA  LYS B 545      -1.248  15.435 -12.639  1.00 93.77           C  
ATOM   4237  C   LYS B 545      -0.045  14.784 -13.315  1.00 93.77           C  
ATOM   4238  O   LYS B 545       0.251  15.070 -14.477  1.00 93.77           O  
ATOM   4239  CB  LYS B 545      -2.529  14.691 -13.018  1.00 93.77           C  
ATOM   4240  CG  LYS B 545      -3.728  15.039 -12.148  1.00 93.77           C  
ATOM   4241  CD  LYS B 545      -4.827  13.991 -12.266  1.00 93.77           C  
ATOM   4242  CE  LYS B 545      -6.005  14.311 -11.356  1.00 93.77           C  
ATOM   4243  NZ  LYS B 545      -6.920  13.140 -11.203  1.00 93.77           N1+
ATOM   4244  N   PHE B 546       0.599  13.782 -12.587  1.00 95.11           N  
ATOM   4245  CA  PHE B 546       1.821  13.155 -13.074  1.00 95.11           C  
ATOM   4246  C   PHE B 546       1.774  11.645 -12.869  1.00 95.11           C  
ATOM   4247  O   PHE B 546       1.136  11.161 -11.933  1.00 95.11           O  
ATOM   4248  CB  PHE B 546       3.047  13.742 -12.368  1.00 95.11           C  
ATOM   4249  CG  PHE B 546       3.211  15.225 -12.568  1.00 95.11           C  
ATOM   4250  CD1 PHE B 546       4.105  15.718 -13.510  1.00 95.11           C  
ATOM   4251  CD2 PHE B 546       2.470  16.125 -11.813  1.00 95.11           C  
ATOM   4252  CE1 PHE B 546       4.258  17.090 -13.698  1.00 95.11           C  
ATOM   4253  CE2 PHE B 546       2.618  17.497 -11.995  1.00 95.11           C  
ATOM   4254  CZ  PHE B 546       3.513  17.978 -12.937  1.00 95.11           C  
ATOM   4255  N   ASP B 547       2.412  10.858 -13.727  1.00 91.85           N  
ATOM   4256  CA  ASP B 547       2.924   9.538 -13.375  1.00 91.85           C  
ATOM   4257  C   ASP B 547       4.195   9.648 -12.535  1.00 91.85           C  
ATOM   4258  O   ASP B 547       5.175  10.262 -12.960  1.00 91.85           O  
ATOM   4259  CB  ASP B 547       3.197   8.715 -14.636  1.00 91.85           C  
ATOM   4260  CG  ASP B 547       1.931   8.351 -15.392  1.00 91.85           C  
ATOM   4261  OD1 ASP B 547       0.830   8.416 -14.805  1.00 91.85           O  
ATOM   4262  OD2 ASP B 547       2.037   7.994 -16.585  1.00 91.85           O1-
ATOM   4263  N   VAL B 548       4.220   9.139 -11.388  1.00 90.30           N  
ATOM   4264  CA  VAL B 548       5.317   9.292 -10.438  1.00 90.30           C  
ATOM   4265  C   VAL B 548       5.906   7.923 -10.104  1.00 90.30           C  
ATOM   4266  O   VAL B 548       5.235   7.082  -9.501  1.00 90.30           O  
ATOM   4267  CB  VAL B 548       4.855  10.002  -9.146  1.00 90.30           C  
ATOM   4268  CG1 VAL B 548       6.044  10.286  -8.230  1.00 90.30           C  
ATOM   4269  CG2 VAL B 548       4.117  11.296  -9.485  1.00 90.30           C  
ATOM   4270  N   PRO B 549       7.116   7.618 -10.434  1.00 87.64           N  
ATOM   4271  CA  PRO B 549       7.716   6.306 -10.180  1.00 87.64           C  
ATOM   4272  C   PRO B 549       7.729   5.940  -8.698  1.00 87.64           C  
ATOM   4273  O   PRO B 549       7.487   4.784  -8.341  1.00 87.64           O  
ATOM   4274  CB  PRO B 549       9.142   6.461 -10.717  1.00 87.64           C  
ATOM   4275  CG  PRO B 549       9.028   7.465 -11.818  1.00 87.64           C  
ATOM   4276  CD  PRO B 549       8.020   8.503 -11.415  1.00 87.64           C  
ATOM   4277  N   ALA B 550       8.046   6.857  -7.916  1.00 79.63           N  
ATOM   4278  CA  ALA B 550       8.024   6.685  -6.465  1.00 79.63           C  
ATOM   4279  C   ALA B 550       7.259   7.821  -5.790  1.00 79.63           C  
ATOM   4280  O   ALA B 550       7.729   8.961  -5.759  1.00 79.63           O  
ATOM   4281  CB  ALA B 550       9.447   6.606  -5.917  1.00 79.63           C  
ATOM   4282  N   MET B 551       6.103   7.529  -5.352  1.00 73.13           N  
ATOM   4283  CA  MET B 551       5.254   8.511  -4.683  1.00 73.13           C  
ATOM   4284  C   MET B 551       5.829   8.889  -3.322  1.00 73.13           C  
ATOM   4285  O   MET B 551       6.513   8.085  -2.687  1.00 73.13           O  
ATOM   4286  CB  MET B 551       3.832   7.971  -4.519  1.00 73.13           C  
ATOM   4287  CG  MET B 551       3.093   7.783  -5.834  1.00 73.13           C  
ATOM   4288  SD  MET B 551       2.494   9.369  -6.536  1.00 73.13           S  
ATOM   4289  CE  MET B 551       1.069   9.679  -5.456  1.00 73.13           C  
ATOM   4290  N   PRO B 552       5.520  10.168  -2.882  1.00 72.10           N  
ATOM   4291  CA  PRO B 552       4.857  11.292  -3.546  1.00 72.10           C  
ATOM   4292  C   PRO B 552       5.832  12.181  -4.316  1.00 72.10           C  
ATOM   4293  O   PRO B 552       7.045  11.960  -4.266  1.00 72.10           O  
ATOM   4294  CB  PRO B 552       4.218  12.060  -2.386  1.00 72.10           C  
ATOM   4295  CG  PRO B 552       5.189  11.924  -1.257  1.00 72.10           C  
ATOM   4296  CD  PRO B 552       5.808  10.557  -1.323  1.00 72.10           C  
ATOM   4297  N   LEU B 553       5.326  13.129  -5.000  1.00 83.04           N  
ATOM   4298  CA  LEU B 553       6.112  14.228  -5.549  1.00 83.04           C  
ATOM   4299  C   LEU B 553       6.670  15.107  -4.435  1.00 83.04           C  
ATOM   4300  O   LEU B 553       6.031  15.278  -3.394  1.00 83.04           O  
ATOM   4301  CB  LEU B 553       5.262  15.071  -6.504  1.00 83.04           C  
ATOM   4302  CG  LEU B 553       4.904  14.425  -7.843  1.00 83.04           C  
ATOM   4303  CD1 LEU B 553       3.836  15.247  -8.559  1.00 83.04           C  
ATOM   4304  CD2 LEU B 553       6.146  14.278  -8.715  1.00 83.04           C  
ATOM   4305  N   VAL B 554       7.799  15.678  -4.738  1.00 81.93           N  
ATOM   4306  CA  VAL B 554       8.482  16.542  -3.781  1.00 81.93           C  
ATOM   4307  C   VAL B 554       8.986  17.799  -4.486  1.00 81.93           C  
ATOM   4308  O   VAL B 554       9.622  17.715  -5.540  1.00 81.93           O  
ATOM   4309  CB  VAL B 554       9.656  15.809  -3.094  1.00 81.93           C  
ATOM   4310  CG1 VAL B 554      10.339  16.720  -2.075  1.00 81.93           C  
ATOM   4311  CG2 VAL B 554       9.166  14.527  -2.424  1.00 81.93           C  
ATOM   4312  N   LEU B 555       8.638  18.931  -3.923  1.00 89.26           N  
ATOM   4313  CA  LEU B 555       9.303  20.179  -4.281  1.00 89.26           C  
ATOM   4314  C   LEU B 555      10.568  20.378  -3.453  1.00 89.26           C  
ATOM   4315  O   LEU B 555      10.497  20.795  -2.294  1.00 89.26           O  
ATOM   4316  CB  LEU B 555       8.357  21.367  -4.083  1.00 89.26           C  
ATOM   4317  CG  LEU B 555       7.147  21.433  -5.016  1.00 89.26           C  
ATOM   4318  CD1 LEU B 555       6.115  22.418  -4.477  1.00 89.26           C  
ATOM   4319  CD2 LEU B 555       7.579  21.822  -6.426  1.00 89.26           C  
ATOM   4320  N   ASP B 556      11.727  20.148  -4.127  1.00 87.36           N  
ATOM   4321  CA  ASP B 556      12.982  19.981  -3.401  1.00 87.36           C  
ATOM   4322  C   ASP B 556      13.857  21.227  -3.522  1.00 87.36           C  
ATOM   4323  O   ASP B 556      14.389  21.516  -4.596  1.00 87.36           O  
ATOM   4324  CB  ASP B 556      13.740  18.754  -3.913  1.00 87.36           C  
ATOM   4325  CG  ASP B 556      14.986  18.446  -3.102  1.00 87.36           C  
ATOM   4326  OD1 ASP B 556      15.399  19.286  -2.274  1.00 87.36           O  
ATOM   4327  OD2 ASP B 556      15.563  17.353  -3.294  1.00 87.36           O1-
ATOM   4328  N   GLU B 557      14.093  21.922  -2.429  1.00 85.84           N  
ATOM   4329  CA  GLU B 557      14.971  23.087  -2.384  1.00 85.84           C  
ATOM   4330  C   GLU B 557      16.233  22.796  -1.577  1.00 85.84           C  
ATOM   4331  O   GLU B 557      17.065  23.682  -1.373  1.00 85.84           O  
ATOM   4332  CB  GLU B 557      14.236  24.293  -1.794  1.00 85.84           C  
ATOM   4333  CG  GLU B 557      13.066  24.774  -2.639  1.00 85.84           C  
ATOM   4334  CD  GLU B 557      12.378  26.004  -2.068  1.00 85.84           C  
ATOM   4335  OE1 GLU B 557      12.013  26.912  -2.848  1.00 85.84           O  
ATOM   4336  OE2 GLU B 557      12.205  26.060  -0.830  1.00 85.84           O1-
ATOM   4337  N   ASP B 558      16.342  21.635  -1.075  1.00 80.84           N  
ATOM   4338  CA  ASP B 558      17.491  21.237  -0.268  1.00 80.84           C  
ATOM   4339  C   ASP B 558      18.630  20.727  -1.148  1.00 80.84           C  
ATOM   4340  O   ASP B 558      19.776  21.156  -0.999  1.00 80.84           O  
ATOM   4341  CB  ASP B 558      17.089  20.164   0.747  1.00 80.84           C  
ATOM   4342  CG  ASP B 558      16.191  20.698   1.849  1.00 80.84           C  
ATOM   4343  OD1 ASP B 558      16.200  21.921   2.105  1.00 80.84           O  
ATOM   4344  OD2 ASP B 558      15.470  19.886   2.469  1.00 80.84           O1-
ATOM   4345  N   THR B 559      18.232  19.784  -2.045  1.00 85.46           N  
ATOM   4346  CA  THR B 559      19.257  19.163  -2.876  1.00 85.46           C  
ATOM   4347  C   THR B 559      19.305  19.816  -4.255  1.00 85.46           C  
ATOM   4348  O   THR B 559      20.260  19.619  -5.008  1.00 85.46           O  
ATOM   4349  CB  THR B 559      19.012  17.651  -3.029  1.00 85.46           C  
ATOM   4350  CG2 THR B 559      18.916  16.968  -1.668  1.00 85.46           C  
ATOM   4351  OG1 THR B 559      17.787  17.441  -3.743  1.00 85.46           O  
ATOM   4352  N   MET B 560      18.336  20.615  -4.544  1.00 91.38           N  
ATOM   4353  CA  MET B 560      18.283  21.321  -5.821  1.00 91.38           C  
ATOM   4354  C   MET B 560      18.233  22.830  -5.606  1.00 91.38           C  
ATOM   4355  O   MET B 560      17.595  23.307  -4.666  1.00 91.38           O  
ATOM   4356  CB  MET B 560      17.070  20.869  -6.636  1.00 91.38           C  
ATOM   4357  CG  MET B 560      17.053  19.379  -6.934  1.00 91.38           C  
ATOM   4358  SD  MET B 560      15.559  18.866  -7.869  1.00 91.38           S  
ATOM   4359  CE  MET B 560      15.962  19.534  -9.507  1.00 91.38           C  
ATOM   4360  N   ALA B 561      18.930  23.498  -6.505  1.00 93.65           N  
ATOM   4361  CA  ALA B 561      18.957  24.957  -6.431  1.00 93.65           C  
ATOM   4362  C   ALA B 561      17.556  25.541  -6.591  1.00 93.65           C  
ATOM   4363  O   ALA B 561      16.801  25.124  -7.473  1.00 93.65           O  
ATOM   4364  CB  ALA B 561      19.892  25.526  -7.495  1.00 93.65           C  
ATOM   4365  N   LYS B 562      17.244  26.524  -5.789  1.00 93.58           N  
ATOM   4366  CA  LYS B 562      15.908  27.112  -5.738  1.00 93.58           C  
ATOM   4367  C   LYS B 562      15.602  27.892  -7.012  1.00 93.58           C  
ATOM   4368  O   LYS B 562      16.331  28.820  -7.369  1.00 93.58           O  
ATOM   4369  CB  LYS B 562      15.770  28.024  -4.518  1.00 93.58           C  
ATOM   4370  CG  LYS B 562      14.385  28.633  -4.354  1.00 93.58           C  
ATOM   4371  CD  LYS B 562      14.285  29.459  -3.078  1.00 93.58           C  
ATOM   4372  CE  LYS B 562      12.907  30.089  -2.926  1.00 93.58           C  
ATOM   4373  NZ  LYS B 562      12.781  30.841  -1.642  1.00 93.58           N1+
ATOM   4374  N   THR B 563      14.611  27.554  -7.667  1.00 97.56           N  
ATOM   4375  CA  THR B 563      14.086  28.265  -8.827  1.00 97.56           C  
ATOM   4376  C   THR B 563      12.793  28.995  -8.475  1.00 97.56           C  
ATOM   4377  O   THR B 563      12.010  28.519  -7.650  1.00 97.56           O  
ATOM   4378  CB  THR B 563      13.832  27.304 -10.004  1.00 97.56           C  
ATOM   4379  CG2 THR B 563      13.450  28.069 -11.266  1.00 97.56           C  
ATOM   4380  OG1 THR B 563      15.021  26.546 -10.259  1.00 97.56           O  
ATOM   4381  N   ILE B 564      12.605  30.191  -9.092  1.00 97.06           N  
ATOM   4382  CA  ILE B 564      11.377  30.951  -8.886  1.00 97.06           C  
ATOM   4383  C   ILE B 564      10.167  30.052  -9.131  1.00 97.06           C  
ATOM   4384  O   ILE B 564      10.094  29.362 -10.151  1.00 97.06           O  
ATOM   4385  CB  ILE B 564      11.319  32.191  -9.806  1.00 97.06           C  
ATOM   4386  CG1 ILE B 564      12.414  33.193  -9.421  1.00 97.06           C  
ATOM   4387  CG2 ILE B 564       9.935  32.843  -9.747  1.00 97.06           C  
ATOM   4388  CD1 ILE B 564      12.616  34.309 -10.436  1.00 97.06           C  
ATOM   4389  N   ASP B 565       9.211  29.976  -8.134  1.00 97.45           N  
ATOM   4390  CA  ASP B 565       7.993  29.176  -8.205  1.00 97.45           C  
ATOM   4391  C   ASP B 565       8.309  27.725  -8.560  1.00 97.45           C  
ATOM   4392  O   ASP B 565       7.587  27.099  -9.339  1.00 97.45           O  
ATOM   4393  CB  ASP B 565       7.021  29.768  -9.228  1.00 97.45           C  
ATOM   4394  CG  ASP B 565       6.468  31.118  -8.808  1.00 97.45           C  
ATOM   4395  OD1 ASP B 565       6.212  31.324  -7.602  1.00 97.45           O  
ATOM   4396  OD2 ASP B 565       6.284  31.983  -9.692  1.00 97.45           O1-
ATOM   4397  N   TYR B 566       9.483  27.265  -8.076  1.00 97.45           N  
ATOM   4398  CA  TYR B 566       9.943  25.891  -8.247  1.00 97.45           C  
ATOM   4399  C   TYR B 566      10.030  25.525  -9.723  1.00 97.45           C  
ATOM   4400  O   TYR B 566       9.991  24.345 -10.080  1.00 97.45           O  
ATOM   4401  CB  TYR B 566       9.008  24.918  -7.522  1.00 97.45           C  
ATOM   4402  CG  TYR B 566       8.881  25.187  -6.042  1.00 97.45           C  
ATOM   4403  CD1 TYR B 566       9.828  24.701  -5.142  1.00 97.45           C  
ATOM   4404  CD2 TYR B 566       7.815  25.926  -5.540  1.00 97.45           C  
ATOM   4405  CE1 TYR B 566       9.714  24.945  -3.777  1.00 97.45           C  
ATOM   4406  CE2 TYR B 566       7.691  26.176  -4.178  1.00 97.45           C  
ATOM   4407  CZ  TYR B 566       8.644  25.682  -3.305  1.00 97.45           C  
ATOM   4408  OH  TYR B 566       8.526  25.927  -1.955  1.00 97.45           O  
ATOM   4409  N   GLY B 567      10.024  26.431 -10.623  1.00 98.47           N  
ATOM   4410  CA  GLY B 567      10.159  26.194 -12.051  1.00 98.47           C  
ATOM   4411  C   GLY B 567       8.843  26.291 -12.800  1.00 98.47           C  
ATOM   4412  O   GLY B 567       8.819  26.247 -14.031  1.00 98.47           O  
ATOM   4413  N   PHE B 568       7.689  26.496 -12.110  1.00 98.69           N  
ATOM   4414  CA  PHE B 568       6.380  26.545 -12.751  1.00 98.69           C  
ATOM   4415  C   PHE B 568       6.056  27.960 -13.213  1.00 98.69           C  
ATOM   4416  O   PHE B 568       6.383  28.932 -12.530  1.00 98.69           O  
ATOM   4417  CB  PHE B 568       5.293  26.043 -11.795  1.00 98.69           C  
ATOM   4418  CG  PHE B 568       5.293  24.550 -11.605  1.00 98.69           C  
ATOM   4419  CD1 PHE B 568       4.610  23.723 -12.488  1.00 98.69           C  
ATOM   4420  CD2 PHE B 568       5.978  23.973 -10.543  1.00 98.69           C  
ATOM   4421  CE1 PHE B 568       4.608  22.341 -12.315  1.00 98.69           C  
ATOM   4422  CE2 PHE B 568       5.981  22.593 -10.364  1.00 98.69           C  
ATOM   4423  CZ  PHE B 568       5.295  21.779 -11.250  1.00 98.69           C  
ATOM   4424  N   VAL B 569       5.427  28.085 -14.337  1.00 98.56           N  
ATOM   4425  CA  VAL B 569       4.852  29.302 -14.900  1.00 98.56           C  
ATOM   4426  C   VAL B 569       3.482  28.996 -15.503  1.00 98.56           C  
ATOM   4427  O   VAL B 569       3.303  27.970 -16.163  1.00 98.56           O  
ATOM   4428  CB  VAL B 569       5.777  29.925 -15.970  1.00 98.56           C  
ATOM   4429  CG1 VAL B 569       5.051  31.029 -16.735  1.00 98.56           C  
ATOM   4430  CG2 VAL B 569       7.050  30.467 -15.322  1.00 98.56           C  
ATOM   4431  N   VAL B 570       2.486  29.809 -15.227  1.00 98.43           N  
ATOM   4432  CA  VAL B 570       1.147  29.681 -15.793  1.00 98.43           C  
ATOM   4433  C   VAL B 570       0.864  30.858 -16.723  1.00 98.43           C  
ATOM   4434  O   VAL B 570       1.037  32.017 -16.339  1.00 98.43           O  
ATOM   4435  CB  VAL B 570       0.070  29.604 -14.688  1.00 98.43           C  
ATOM   4436  CG1 VAL B 570      -1.321  29.448 -15.300  1.00 98.43           C  
ATOM   4437  CG2 VAL B 570       0.369  28.451 -13.731  1.00 98.43           C  
ATOM   4438  N   MET B 571       0.457  30.556 -17.872  1.00 97.95           N  
ATOM   4439  CA  MET B 571       0.156  31.557 -18.891  1.00 97.95           C  
ATOM   4440  C   MET B 571      -1.348  31.672 -19.113  1.00 97.95           C  
ATOM   4441  O   MET B 571      -2.056  30.664 -19.133  1.00 97.95           O  
ATOM   4442  CB  MET B 571       0.855  31.213 -20.207  1.00 97.95           C  
ATOM   4443  CG  MET B 571       2.357  31.025 -20.073  1.00 97.95           C  
ATOM   4444  SD  MET B 571       3.219  32.572 -19.593  1.00 97.95           S  
ATOM   4445  CE  MET B 571       3.029  33.532 -21.121  1.00 97.95           C  
ATOM   4446  N   ASP B 572      -1.902  32.805 -19.239  1.00 96.88           N  
ATOM   4447  CA  ASP B 572      -3.234  33.160 -19.718  1.00 96.88           C  
ATOM   4448  C   ASP B 572      -3.158  33.908 -21.047  1.00 96.88           C  
ATOM   4449  O   ASP B 572      -2.966  35.125 -21.070  1.00 96.88           O  
ATOM   4450  CB  ASP B 572      -3.970  34.007 -18.679  1.00 96.88           C  
ATOM   4451  CG  ASP B 572      -5.391  34.349 -19.091  1.00 96.88           C  
ATOM   4452  OD1 ASP B 572      -5.892  33.778 -20.084  1.00 96.88           O  
ATOM   4453  OD2 ASP B 572      -6.015  35.198 -18.418  1.00 96.88           O1-
ATOM   4454  N   GLY B 573      -3.375  33.148 -22.122  1.00 93.32           N  
ATOM   4455  CA  GLY B 573      -2.992  33.729 -23.399  1.00 93.32           C  
ATOM   4456  C   GLY B 573      -1.515  34.067 -23.481  1.00 93.32           C  
ATOM   4457  O   GLY B 573      -0.662  33.197 -23.297  1.00 93.32           O  
ATOM   4458  N   GLY B 574      -1.203  35.264 -23.583  1.00 92.25           N  
ATOM   4459  CA  GLY B 574       0.176  35.714 -23.687  1.00 92.25           C  
ATOM   4460  C   GLY B 574       0.717  36.284 -22.390  1.00 92.25           C  
ATOM   4461  O   GLY B 574       1.896  36.634 -22.304  1.00 92.25           O  
ATOM   4462  N   ASN B 575      -0.082  36.224 -21.392  1.00 95.22           N  
ATOM   4463  CA  ASN B 575       0.316  36.881 -20.152  1.00 95.22           C  
ATOM   4464  C   ASN B 575       0.664  35.866 -19.067  1.00 95.22           C  
ATOM   4465  O   ASN B 575      -0.057  34.886 -18.873  1.00 95.22           O  
ATOM   4466  CB  ASN B 575      -0.788  37.821 -19.664  1.00 95.22           C  
ATOM   4467  CG  ASN B 575      -1.063  38.952 -20.636  1.00 95.22           C  
ATOM   4468  ND2 ASN B 575      -2.339  39.230 -20.877  1.00 95.22           N  
ATOM   4469  OD1 ASN B 575      -0.136  39.571 -21.166  1.00 95.22           O  
ATOM   4470  N   LYS B 576       1.747  36.114 -18.331  1.00 96.06           N  
ATOM   4471  CA  LYS B 576       2.118  35.319 -17.164  1.00 96.06           C  
ATOM   4472  C   LYS B 576       1.230  35.649 -15.968  1.00 96.06           C  
ATOM   4473  O   LYS B 576       1.072  36.818 -15.610  1.00 96.06           O  
ATOM   4474  CB  LYS B 576       3.587  35.547 -16.805  1.00 96.06           C  
ATOM   4475  CG  LYS B 576       4.569  34.928 -17.790  1.00 96.06           C  
ATOM   4476  CD  LYS B 576       6.009  35.090 -17.320  1.00 96.06           C  
ATOM   4477  CE  LYS B 576       6.996  34.546 -18.343  1.00 96.06           C  
ATOM   4478  NZ  LYS B 576       8.410  34.702 -17.887  1.00 96.06           N1+
ATOM   4479  N   MET B 577       0.682  34.639 -15.366  1.00 97.34           N  
ATOM   4480  CA  MET B 577      -0.156  34.822 -14.184  1.00 97.34           C  
ATOM   4481  C   MET B 577       0.687  34.817 -12.913  1.00 97.34           C  
ATOM   4482  O   MET B 577       1.743  34.185 -12.866  1.00 97.34           O  
ATOM   4483  CB  MET B 577      -1.225  33.731 -14.107  1.00 97.34           C  
ATOM   4484  CG  MET B 577      -2.160  33.703 -15.306  1.00 97.34           C  
ATOM   4485  SD  MET B 577      -3.465  34.989 -15.209  1.00 97.34           S  
ATOM   4486  CE  MET B 577      -4.370  34.418 -13.744  1.00 97.34           C  
ATOM   4487  N   THR B 578       0.230  35.541 -11.941  1.00 97.58           N  
ATOM   4488  CA  THR B 578       0.888  35.547 -10.639  1.00 97.58           C  
ATOM   4489  C   THR B 578       0.481  34.325  -9.822  1.00 97.58           C  
ATOM   4490  O   THR B 578      -0.709  34.086  -9.603  1.00 97.58           O  
ATOM   4491  CB  THR B 578       0.557  36.829  -9.852  1.00 97.58           C  
ATOM   4492  CG2 THR B 578       1.234  36.824  -8.485  1.00 97.58           C  
ATOM   4493  OG1 THR B 578       1.009  37.968 -10.593  1.00 97.58           O  
ATOM   4494  N   ILE B 579       1.437  33.579  -9.406  1.00 96.92           N  
ATOM   4495  CA  ILE B 579       1.218  32.395  -8.582  1.00 96.92           C  
ATOM   4496  C   ILE B 579       1.249  32.781  -7.105  1.00 96.92           C  
ATOM   4497  O   ILE B 579       2.226  33.364  -6.629  1.00 96.92           O  
ATOM   4498  CB  ILE B 579       2.271  31.302  -8.871  1.00 96.92           C  
ATOM   4499  CG1 ILE B 579       2.107  30.768 -10.299  1.00 96.92           C  
ATOM   4500  CG2 ILE B 579       2.169  30.168  -7.847  1.00 96.92           C  
ATOM   4501  CD1 ILE B 579       3.180  29.770 -10.714  1.00 96.92           C  
ATOM   4502  N   VAL B 580       0.217  32.482  -6.377  1.00 93.54           N  
ATOM   4503  CA  VAL B 580       0.078  32.812  -4.962  1.00 93.54           C  
ATOM   4504  C   VAL B 580       0.671  31.692  -4.110  1.00 93.54           C  
ATOM   4505  O   VAL B 580       1.325  31.954  -3.097  1.00 93.54           O  
ATOM   4506  CB  VAL B 580      -1.399  33.049  -4.577  1.00 93.54           C  
ATOM   4507  CG1 VAL B 580      -1.532  33.302  -3.076  1.00 93.54           C  
ATOM   4508  CG2 VAL B 580      -1.975  34.219  -5.372  1.00 93.54           C  
ATOM   4509  N   SER B 581       0.444  30.508  -4.496  1.00 89.20           N  
ATOM   4510  CA  SER B 581       0.977  29.363  -3.765  1.00 89.20           C  
ATOM   4511  C   SER B 581       1.127  28.148  -4.674  1.00 89.20           C  
ATOM   4512  O   SER B 581       0.415  28.021  -5.673  1.00 89.20           O  
ATOM   4513  CB  SER B 581       0.074  29.016  -2.581  1.00 89.20           C  
ATOM   4514  OG  SER B 581      -1.141  28.440  -3.027  1.00 89.20           O  
ATOM   4515  N   ILE B 582       2.083  27.277  -4.341  1.00 91.03           N  
ATOM   4516  CA  ILE B 582       2.345  26.009  -5.012  1.00 91.03           C  
ATOM   4517  C   ILE B 582       2.608  24.919  -3.975  1.00 91.03           C  
ATOM   4518  O   ILE B 582       3.375  25.125  -3.031  1.00 91.03           O  
ATOM   4519  CB  ILE B 582       3.540  26.121  -5.986  1.00 91.03           C  
ATOM   4520  CG1 ILE B 582       3.263  27.190  -7.049  1.00 91.03           C  
ATOM   4521  CG2 ILE B 582       3.836  24.766  -6.635  1.00 91.03           C  
ATOM   4522  CD1 ILE B 582       4.428  27.434  -7.999  1.00 91.03           C  
ATOM   4523  N   MET B 583       2.018  23.797  -4.175  1.00 82.27           N  
ATOM   4524  CA  MET B 583       2.260  22.657  -3.296  1.00 82.27           C  
ATOM   4525  C   MET B 583       2.179  21.346  -4.070  1.00 82.27           C  
ATOM   4526  O   MET B 583       1.402  21.227  -5.019  1.00 82.27           O  
ATOM   4527  CB  MET B 583       1.256  22.646  -2.141  1.00 82.27           C  
ATOM   4528  CG  MET B 583      -0.178  22.390  -2.578  1.00 82.27           C  
ATOM   4529  SD  MET B 583      -1.362  22.460  -1.179  1.00 82.27           S  
ATOM   4530  CE  MET B 583      -0.833  21.001  -0.239  1.00 82.27           C  
ATOM   4531  N   ALA B 584       3.044  20.405  -3.758  1.00 82.05           N  
ATOM   4532  CA  ALA B 584       2.929  19.038  -4.259  1.00 82.05           C  
ATOM   4533  C   ALA B 584       2.013  18.202  -3.369  1.00 82.05           C  
ATOM   4534  O   ALA B 584       2.061  18.312  -2.142  1.00 82.05           O  
ATOM   4535  CB  ALA B 584       4.307  18.389  -4.357  1.00 82.05           C  
ATOM   4536  N   ASP B 585       1.201  17.349  -3.963  1.00 74.29           N  
ATOM   4537  CA  ASP B 585       0.249  16.489  -3.266  1.00 74.29           C  
ATOM   4538  C   ASP B 585       0.126  15.133  -3.959  1.00 74.29           C  
ATOM   4539  O   ASP B 585      -0.670  14.975  -4.887  1.00 74.29           O  
ATOM   4540  CB  ASP B 585      -1.122  17.163  -3.181  1.00 74.29           C  
ATOM   4541  CG  ASP B 585      -2.117  16.380  -2.343  1.00 74.29           C  
ATOM   4542  OD1 ASP B 585      -1.706  15.437  -1.632  1.00 74.29           O  
ATOM   4543  OD2 ASP B 585      -3.322  16.707  -2.395  1.00 74.29           O1-
ATOM   4544  N   GLY B 586       0.852  14.054  -3.389  1.00 74.69           N  
ATOM   4545  CA  GLY B 586       0.837  12.755  -4.042  1.00 74.69           C  
ATOM   4546  C   GLY B 586       1.437  12.780  -5.435  1.00 74.69           C  
ATOM   4547  O   GLY B 586       2.652  12.922  -5.591  1.00 74.69           O  
ATOM   4548  N   ASP B 587       0.502  12.643  -6.377  1.00 87.47           N  
ATOM   4549  CA  ASP B 587       0.933  12.621  -7.772  1.00 87.47           C  
ATOM   4550  C   ASP B 587       0.570  13.924  -8.480  1.00 87.47           C  
ATOM   4551  O   ASP B 587       0.539  13.980  -9.711  1.00 87.47           O  
ATOM   4552  CB  ASP B 587       0.311  11.432  -8.507  1.00 87.47           C  
ATOM   4553  CG  ASP B 587      -1.207  11.467  -8.515  1.00 87.47           C  
ATOM   4554  OD1 ASP B 587      -1.802  12.273  -7.767  1.00 87.47           O  
ATOM   4555  OD2 ASP B 587      -1.814  10.681  -9.274  1.00 87.47           O1-
ATOM   4556  N   GLU B 588       0.220  14.977  -7.720  1.00 87.06           N  
ATOM   4557  CA  GLU B 588      -0.220  16.233  -8.320  1.00 87.06           C  
ATOM   4558  C   GLU B 588       0.545  17.420  -7.741  1.00 87.06           C  
ATOM   4559  O   GLU B 588       1.114  17.326  -6.652  1.00 87.06           O  
ATOM   4560  CB  GLU B 588      -1.725  16.428  -8.118  1.00 87.06           C  
ATOM   4561  CG  GLU B 588      -2.575  15.315  -8.716  1.00 87.06           C  
ATOM   4562  CD  GLU B 588      -4.066  15.519  -8.503  1.00 87.06           C  
ATOM   4563  OE1 GLU B 588      -4.874  14.818  -9.154  1.00 87.06           O  
ATOM   4564  OE2 GLU B 588      -4.430  16.388  -7.678  1.00 87.06           O1-
ATOM   4565  N   VAL B 589       0.607  18.459  -8.518  1.00 93.25           N  
ATOM   4566  CA  VAL B 589       1.028  19.784  -8.074  1.00 93.25           C  
ATOM   4567  C   VAL B 589      -0.153  20.751  -8.143  1.00 93.25           C  
ATOM   4568  O   VAL B 589      -0.822  20.852  -9.174  1.00 93.25           O  
ATOM   4569  CB  VAL B 589       2.205  20.320  -8.920  1.00 93.25           C  
ATOM   4570  CG1 VAL B 589       2.510  21.773  -8.562  1.00 93.25           C  
ATOM   4571  CG2 VAL B 589       3.443  19.446  -8.724  1.00 93.25           C  
ATOM   4572  N   ILE B 590      -0.442  21.378  -7.054  1.00 89.71           N  
ATOM   4573  CA  ILE B 590      -1.540  22.330  -6.926  1.00 89.71           C  
ATOM   4574  C   ILE B 590      -0.991  23.755  -6.939  1.00 89.71           C  
ATOM   4575  O   ILE B 590      -0.119  24.098  -6.138  1.00 89.71           O  
ATOM   4576  CB  ILE B 590      -2.356  22.082  -5.637  1.00 89.71           C  
ATOM   4577  CG1 ILE B 590      -2.844  20.630  -5.586  1.00 89.71           C  
ATOM   4578  CG2 ILE B 590      -3.532  23.059  -5.546  1.00 89.71           C  
ATOM   4579  CD1 ILE B 590      -3.516  20.249  -4.274  1.00 89.71           C  
ATOM   4580  N   ILE B 591      -1.502  24.597  -7.818  1.00 95.44           N  
ATOM   4581  CA  ILE B 591      -1.066  25.976  -8.008  1.00 95.44           C  
ATOM   4582  C   ILE B 591      -2.255  26.921  -7.850  1.00 95.44           C  
ATOM   4583  O   ILE B 591      -3.222  26.844  -8.611  1.00 95.44           O  
ATOM   4584  CB  ILE B 591      -0.404  26.174  -9.391  1.00 95.44           C  
ATOM   4585  CG1 ILE B 591       0.752  25.185  -9.576  1.00 95.44           C  
ATOM   4586  CG2 ILE B 591       0.078  27.618  -9.557  1.00 95.44           C  
ATOM   4587  CD1 ILE B 591       1.338  25.175 -10.981  1.00 95.44           C  
ATOM   4588  N   ASP B 592      -2.183  27.831  -6.904  1.00 93.43           N  
ATOM   4589  CA  ASP B 592      -3.193  28.869  -6.721  1.00 93.43           C  
ATOM   4590  C   ASP B 592      -2.763  30.176  -7.384  1.00 93.43           C  
ATOM   4591  O   ASP B 592      -1.672  30.684  -7.118  1.00 93.43           O  
ATOM   4592  CB  ASP B 592      -3.463  29.099  -5.232  1.00 93.43           C  
ATOM   4593  CG  ASP B 592      -4.120  27.907  -4.558  1.00 93.43           C  
ATOM   4594  OD1 ASP B 592      -5.095  27.353  -5.111  1.00 93.43           O  
ATOM   4595  OD2 ASP B 592      -3.659  27.519  -3.463  1.00 93.43           O1-
ATOM   4596  N   LEU B 593      -3.589  30.726  -8.208  1.00 97.14           N  
ATOM   4597  CA  LEU B 593      -3.343  31.972  -8.926  1.00 97.14           C  
ATOM   4598  C   LEU B 593      -4.049  33.140  -8.247  1.00 97.14           C  
ATOM   4599  O   LEU B 593      -4.967  32.937  -7.449  1.00 97.14           O  
ATOM   4600  CB  LEU B 593      -3.808  31.854 -10.380  1.00 97.14           C  
ATOM   4601  CG  LEU B 593      -3.252  30.672 -11.176  1.00 97.14           C  
ATOM   4602  CD1 LEU B 593      -3.936  30.580 -12.536  1.00 97.14           C  
ATOM   4603  CD2 LEU B 593      -1.741  30.801 -11.339  1.00 97.14           C  
ATOM   4604  N   ASN B 594      -3.584  34.342  -8.536  1.00 95.45           N  
ATOM   4605  CA  ASN B 594      -4.133  35.547  -7.923  1.00 95.45           C  
ATOM   4606  C   ASN B 594      -5.466  35.938  -8.554  1.00 95.45           C  
ATOM   4607  O   ASN B 594      -6.200  36.761  -8.003  1.00 95.45           O  
ATOM   4608  CB  ASN B 594      -3.137  36.703  -8.027  1.00 95.45           C  
ATOM   4609  CG  ASN B 594      -2.875  37.123  -9.460  1.00 95.45           C  
ATOM   4610  ND2 ASN B 594      -2.600  38.406  -9.661  1.00 95.45           N  
ATOM   4611  OD1 ASN B 594      -2.922  36.301 -10.379  1.00 95.45           O  
ATOM   4612  N   ALA B 595      -5.743  35.341  -9.712  1.00 95.92           N  
ATOM   4613  CA  ALA B 595      -6.969  35.660 -10.440  1.00 95.92           C  
ATOM   4614  C   ALA B 595      -7.441  34.468 -11.268  1.00 95.92           C  
ATOM   4615  O   ALA B 595      -6.691  33.511 -11.473  1.00 95.92           O  
ATOM   4616  CB  ALA B 595      -6.753  36.876 -11.338  1.00 95.92           C  
ATOM   4617  N   ILE B 596      -8.714  34.461 -11.672  1.00 94.66           N  
ATOM   4618  CA  ILE B 596      -9.257  33.461 -12.585  1.00 94.66           C  
ATOM   4619  C   ILE B 596      -8.851  33.796 -14.018  1.00 94.66           C  
ATOM   4620  O   ILE B 596      -9.119  34.897 -14.504  1.00 94.66           O  
ATOM   4621  CB  ILE B 596     -10.795  33.367 -12.471  1.00 94.66           C  
ATOM   4622  CG1 ILE B 596     -11.204  33.015 -11.036  1.00 94.66           C  
ATOM   4623  CG2 ILE B 596     -11.348  32.341 -13.465  1.00 94.66           C  
ATOM   4624  CD1 ILE B 596     -12.707  33.040 -10.797  1.00 94.66           C  
ATOM   4625  N   PRO B 597      -8.211  32.898 -14.708  1.00 94.86           N  
ATOM   4626  CA  PRO B 597      -7.810  33.174 -16.090  1.00 94.86           C  
ATOM   4627  C   PRO B 597      -9.003  33.334 -17.030  1.00 94.86           C  
ATOM   4628  O   PRO B 597     -10.083  32.804 -16.758  1.00 94.86           O  
ATOM   4629  CB  PRO B 597      -6.979  31.945 -16.467  1.00 94.86           C  
ATOM   4630  CG  PRO B 597      -7.065  31.045 -15.277  1.00 94.86           C  
ATOM   4631  CD  PRO B 597      -7.922  31.710 -14.238  1.00 94.86           C  
ATOM   4632  N   THR B 598      -8.845  34.023 -18.144  1.00 92.26           N  
ATOM   4633  CA  THR B 598      -9.924  34.345 -19.072  1.00 92.26           C  
ATOM   4634  C   THR B 598      -9.621  33.798 -20.464  1.00 92.26           C  
ATOM   4635  O   THR B 598     -10.523  33.667 -21.295  1.00 92.26           O  
ATOM   4636  CB  THR B 598     -10.155  35.866 -19.155  1.00 92.26           C  
ATOM   4637  CG2 THR B 598     -10.599  36.428 -17.809  1.00 92.26           C  
ATOM   4638  OG1 THR B 598      -8.936  36.507 -19.550  1.00 92.26           O  
ATOM   4639  N   GLY B 599      -8.375  33.533 -20.722  1.00 91.23           N  
ATOM   4640  CA  GLY B 599      -7.981  33.059 -22.039  1.00 91.23           C  
ATOM   4641  C   GLY B 599      -7.552  31.604 -22.045  1.00 91.23           C  
ATOM   4642  O   GLY B 599      -8.053  30.800 -21.256  1.00 91.23           O  
ATOM   4643  N   THR B 600      -6.809  31.262 -23.100  1.00 94.34           N  
ATOM   4644  CA  THR B 600      -6.203  29.938 -23.186  1.00 94.34           C  
ATOM   4645  C   THR B 600      -5.088  29.786 -22.155  1.00 94.34           C  
ATOM   4646  O   THR B 600      -4.101  30.525 -22.187  1.00 94.34           O  
ATOM   4647  CB  THR B 600      -5.644  29.669 -24.595  1.00 94.34           C  
ATOM   4648  CG2 THR B 600      -5.083  28.255 -24.704  1.00 94.34           C  
ATOM   4649  OG1 THR B 600      -6.693  29.831 -25.558  1.00 94.34           O  
ATOM   4650  N   VAL B 601      -5.284  28.875 -21.281  1.00 96.67           N  
ATOM   4651  CA  VAL B 601      -4.374  28.715 -20.152  1.00 96.67           C  
ATOM   4652  C   VAL B 601      -3.384  27.589 -20.442  1.00 96.67           C  
ATOM   4653  O   VAL B 601      -3.763  26.540 -20.968  1.00 96.67           O  
ATOM   4654  CB  VAL B 601      -5.140  28.427 -18.842  1.00 96.67           C  
ATOM   4655  CG1 VAL B 601      -4.185  28.416 -17.649  1.00 96.67           C  
ATOM   4656  CG2 VAL B 601      -6.247  29.459 -18.634  1.00 96.67           C  
ATOM   4657  N   LYS B 602      -2.162  27.752 -20.122  1.00 97.96           N  
ATOM   4658  CA  LYS B 602      -1.099  26.755 -20.202  1.00 97.96           C  
ATOM   4659  C   LYS B 602      -0.248  26.755 -18.935  1.00 97.96           C  
ATOM   4660  O   LYS B 602      -0.072  27.796 -18.300  1.00 97.96           O  
ATOM   4661  CB  LYS B 602      -0.217  27.008 -21.426  1.00 97.96           C  
ATOM   4662  CG  LYS B 602      -0.949  26.878 -22.754  1.00 97.96           C  
ATOM   4663  CD  LYS B 602      -0.042  27.226 -23.927  1.00 97.96           C  
ATOM   4664  CE  LYS B 602      -0.798  27.186 -25.249  1.00 97.96           C  
ATOM   4665  NZ  LYS B 602       0.075  27.573 -26.398  1.00 97.96           N1+
ATOM   4666  N   VAL B 603       0.217  25.649 -18.584  1.00 98.43           N  
ATOM   4667  CA  VAL B 603       1.184  25.526 -17.498  1.00 98.43           C  
ATOM   4668  C   VAL B 603       2.520  25.035 -18.049  1.00 98.43           C  
ATOM   4669  O   VAL B 603       2.558  24.140 -18.897  1.00 98.43           O  
ATOM   4670  CB  VAL B 603       0.679  24.571 -16.393  1.00 98.43           C  
ATOM   4671  CG1 VAL B 603       0.460  23.167 -16.953  1.00 98.43           C  
ATOM   4672  CG2 VAL B 603       1.665  24.537 -15.227  1.00 98.43           C  
ATOM   4673  N   ARG B 604       3.580  25.632 -17.643  1.00 98.69           N  
ATOM   4674  CA  ARG B 604       4.947  25.338 -18.059  1.00 98.69           C  
ATOM   4675  C   ARG B 604       5.828  25.017 -16.856  1.00 98.69           C  
ATOM   4676  O   ARG B 604       5.582  25.506 -15.751  1.00 98.69           O  
ATOM   4677  CB  ARG B 604       5.537  26.513 -18.841  1.00 98.69           C  
ATOM   4678  CG  ARG B 604       4.693  26.948 -20.028  1.00 98.69           C  
ATOM   4679  CD  ARG B 604       5.163  28.280 -20.596  1.00 98.69           C  
ATOM   4680  NE  ARG B 604       6.571  28.236 -20.979  1.00 98.69           N  
ATOM   4681  CZ  ARG B 604       7.014  28.146 -22.230  1.00 98.69           C  
ATOM   4682  NH1 ARG B 604       6.163  28.088 -23.248  1.00 98.69           N1+
ATOM   4683  NH2 ARG B 604       8.318  28.114 -22.465  1.00 98.69           N  
ATOM   4684  N   TYR B 605       6.801  24.200 -17.037  1.00 98.73           N  
ATOM   4685  CA  TYR B 605       7.730  23.831 -15.975  1.00 98.73           C  
ATOM   4686  C   TYR B 605       9.161  23.783 -16.495  1.00 98.73           C  
ATOM   4687  O   TYR B 605       9.435  23.154 -17.520  1.00 98.73           O  
ATOM   4688  CB  TYR B 605       7.347  22.475 -15.373  1.00 98.73           C  
ATOM   4689  CG  TYR B 605       8.340  21.959 -14.360  1.00 98.73           C  
ATOM   4690  CD1 TYR B 605       9.286  20.998 -14.709  1.00 98.73           C  
ATOM   4691  CD2 TYR B 605       8.334  22.431 -13.052  1.00 98.73           C  
ATOM   4692  CE1 TYR B 605      10.201  20.518 -13.778  1.00 98.73           C  
ATOM   4693  CE2 TYR B 605       9.245  21.959 -12.112  1.00 98.73           C  
ATOM   4694  CZ  TYR B 605      10.173  21.004 -12.485  1.00 98.73           C  
ATOM   4695  OH  TYR B 605      11.077  20.532 -11.559  1.00 98.73           O  
ATOM   4696  N   ALA B 606      10.075  24.484 -15.784  1.00 98.55           N  
ATOM   4697  CA  ALA B 606      11.507  24.499 -16.067  1.00 98.55           C  
ATOM   4698  C   ALA B 606      11.776  24.918 -17.510  1.00 98.55           C  
ATOM   4699  O   ALA B 606      12.611  24.319 -18.192  1.00 98.55           O  
ATOM   4700  CB  ALA B 606      12.119  23.128 -15.792  1.00 98.55           C  
ATOM   4701  N   MET B 607      11.073  25.902 -17.942  1.00 98.16           N  
ATOM   4702  CA  MET B 607      11.228  26.405 -19.304  1.00 98.16           C  
ATOM   4703  C   MET B 607      11.389  27.921 -19.310  1.00 98.16           C  
ATOM   4704  O   MET B 607      11.574  28.526 -20.367  1.00 98.16           O  
ATOM   4705  CB  MET B 607      10.029  26.003 -20.165  1.00 98.16           C  
ATOM   4706  CG  MET B 607       9.963  24.515 -20.469  1.00 98.16           C  
ATOM   4707  SD  MET B 607       8.635  24.100 -21.665  1.00 98.16           S  
ATOM   4708  CE  MET B 607       9.519  24.356 -23.228  1.00 98.16           C  
ATOM   4709  N   ASP B 608      11.356  28.605 -18.121  1.00 97.72           N  
ATOM   4710  CA  ASP B 608      11.288  30.063 -18.121  1.00 97.72           C  
ATOM   4711  C   ASP B 608      12.317  30.661 -17.163  1.00 97.72           C  
ATOM   4712  O   ASP B 608      12.888  31.718 -17.438  1.00 97.72           O  
ATOM   4713  CB  ASP B 608       9.882  30.535 -17.745  1.00 97.72           C  
ATOM   4714  CG  ASP B 608       8.832  30.146 -18.770  1.00 97.72           C  
ATOM   4715  OD1 ASP B 608       8.691  30.848 -19.795  1.00 97.72           O  
ATOM   4716  OD2 ASP B 608       8.137  29.131 -18.550  1.00 97.72           O1-
ATOM   4717  N   ASN B 609      12.535  30.039 -16.038  1.00 97.31           N  
ATOM   4718  CA  ASN B 609      13.417  30.576 -15.008  1.00 97.31           C  
ATOM   4719  C   ASN B 609      14.587  29.638 -14.727  1.00 97.31           C  
ATOM   4720  O   ASN B 609      14.451  28.419 -14.839  1.00 97.31           O  
ATOM   4721  CB  ASN B 609      12.635  30.849 -13.721  1.00 97.31           C  
ATOM   4722  CG  ASN B 609      11.551  31.893 -13.907  1.00 97.31           C  
ATOM   4723  ND2 ASN B 609      10.323  31.545 -13.539  1.00 97.31           N  
ATOM   4724  OD1 ASN B 609      11.815  33.003 -14.377  1.00 97.31           O  
ATOM   4725  N   LEU B 610      15.616  30.195 -14.375  1.00 97.05           N  
ATOM   4726  CA  LEU B 610      16.826  29.475 -13.993  1.00 97.05           C  
ATOM   4727  C   LEU B 610      17.256  29.845 -12.578  1.00 97.05           C  
ATOM   4728  O   LEU B 610      17.327  31.028 -12.236  1.00 97.05           O  
ATOM   4729  CB  LEU B 610      17.960  29.771 -14.978  1.00 97.05           C  
ATOM   4730  CG  LEU B 610      19.227  28.929 -14.826  1.00 97.05           C  
ATOM   4731  CD1 LEU B 610      18.943  27.474 -15.185  1.00 97.05           C  
ATOM   4732  CD2 LEU B 610      20.349  29.490 -15.693  1.00 97.05           C  
ATOM   4733  N   ALA B 611      17.483  28.890 -11.816  1.00 95.87           N  
ATOM   4734  CA  ALA B 611      17.898  29.099 -10.431  1.00 95.87           C  
ATOM   4735  C   ALA B 611      19.240  29.821 -10.363  1.00 95.87           C  
ATOM   4736  O   ALA B 611      20.103  29.623 -11.222  1.00 95.87           O  
ATOM   4737  CB  ALA B 611      17.977  27.765  -9.693  1.00 95.87           C  
ATOM   4738  N   THR B 612      19.395  30.553  -9.268  1.00 91.92           N  
ATOM   4739  CA  THR B 612      20.690  31.170  -9.005  1.00 91.92           C  
ATOM   4740  C   THR B 612      21.738  30.110  -8.677  1.00 91.92           C  
ATOM   4741  O   THR B 612      21.475  29.189  -7.901  1.00 91.92           O  
ATOM   4742  CB  THR B 612      20.601  32.183  -7.848  1.00 91.92           C  
ATOM   4743  CG2 THR B 612      21.907  32.956  -7.693  1.00 91.92           C  
ATOM   4744  OG1 THR B 612      19.539  33.108  -8.111  1.00 91.92           O  
ATOM   4745  N   GLY B 613      22.839  30.123  -9.283  1.00 87.82           N  
ATOM   4746  CA  GLY B 613      23.899  29.157  -9.041  1.00 87.82           C  
ATOM   4747  C   GLY B 613      23.956  28.060 -10.087  1.00 87.82           C  
ATOM   4748  O   GLY B 613      24.897  27.264 -10.109  1.00 87.82           O  
ATOM   4749  N   VAL B 614      22.878  27.913 -10.783  1.00 90.20           N  
ATOM   4750  CA  VAL B 614      22.865  26.977 -11.902  1.00 90.20           C  
ATOM   4751  C   VAL B 614      23.243  27.704 -13.190  1.00 90.20           C  
ATOM   4752  O   VAL B 614      22.675  28.753 -13.507  1.00 90.20           O  
ATOM   4753  CB  VAL B 614      21.486  26.298 -12.057  1.00 90.20           C  
ATOM   4754  CG1 VAL B 614      21.480  25.357 -13.261  1.00 90.20           C  
ATOM   4755  CG2 VAL B 614      21.117  25.541 -10.782  1.00 90.20           C  
ATOM   4756  N   SER B 615      24.241  27.323 -13.858  1.00 86.87           N  
ATOM   4757  CA  SER B 615      24.672  28.015 -15.068  1.00 86.87           C  
ATOM   4758  C   SER B 615      24.525  27.124 -16.297  1.00 86.87           C  
ATOM   4759  O   SER B 615      25.357  26.246 -16.536  1.00 86.87           O  
ATOM   4760  CB  SER B 615      26.124  28.477 -14.934  1.00 86.87           C  
ATOM   4761  OG  SER B 615      26.492  29.302 -16.026  1.00 86.87           O  
ATOM   4762  N   ILE B 616      23.568  27.248 -16.999  1.00 95.46           N  
ATOM   4763  CA  ILE B 616      23.240  26.587 -18.257  1.00 95.46           C  
ATOM   4764  C   ILE B 616      22.868  27.630 -19.308  1.00 95.46           C  
ATOM   4765  O   ILE B 616      21.890  28.364 -19.145  1.00 95.46           O  
ATOM   4766  CB  ILE B 616      22.088  25.572 -18.078  1.00 95.46           C  
ATOM   4767  CG1 ILE B 616      22.412  24.590 -16.947  1.00 95.46           C  
ATOM   4768  CG2 ILE B 616      21.816  24.827 -19.389  1.00 95.46           C  
ATOM   4769  CD1 ILE B 616      21.259  23.666 -16.580  1.00 95.46           C  
ATOM   4770  N   THR B 617      23.545  27.679 -20.326  1.00 96.72           N  
ATOM   4771  CA  THR B 617      23.313  28.664 -21.377  1.00 96.72           C  
ATOM   4772  C   THR B 617      21.898  28.537 -21.933  1.00 96.72           C  
ATOM   4773  O   THR B 617      21.507  27.471 -22.412  1.00 96.72           O  
ATOM   4774  CB  THR B 617      24.333  28.511 -22.520  1.00 96.72           C  
ATOM   4775  CG2 THR B 617      24.085  29.539 -23.619  1.00 96.72           C  
ATOM   4776  OG1 THR B 617      25.656  28.694 -22.001  1.00 96.72           O  
ATOM   4777  N   GLY B 618      21.097  29.638 -21.770  1.00 96.94           N  
ATOM   4778  CA  GLY B 618      19.740  29.660 -22.291  1.00 96.94           C  
ATOM   4779  C   GLY B 618      18.821  28.667 -21.603  1.00 96.94           C  
ATOM   4780  O   GLY B 618      17.752  28.340 -22.122  1.00 96.94           O  
ATOM   4781  N   GLY B 619      19.289  28.067 -20.548  1.00 97.44           N  
ATOM   4782  CA  GLY B 619      18.566  26.973 -19.918  1.00 97.44           C  
ATOM   4783  C   GLY B 619      17.577  27.439 -18.867  1.00 97.44           C  
ATOM   4784  O   GLY B 619      17.368  28.642 -18.693  1.00 97.44           O  
ATOM   4785  N   ALA B 620      16.844  26.598 -18.250  1.00 98.01           N  
ATOM   4786  CA  ALA B 620      15.896  26.745 -17.148  1.00 98.01           C  
ATOM   4787  C   ALA B 620      15.969  25.553 -16.199  1.00 98.01           C  
ATOM   4788  O   ALA B 620      16.562  24.524 -16.529  1.00 98.01           O  
ATOM   4789  CB  ALA B 620      14.476  26.908 -17.686  1.00 98.01           C  
ATOM   4790  N   SER B 621      15.482  25.731 -15.067  1.00 98.03           N  
ATOM   4791  CA  SER B 621      15.554  24.692 -14.045  1.00 98.03           C  
ATOM   4792  C   SER B 621      14.266  24.627 -13.231  1.00 98.03           C  
ATOM   4793  O   SER B 621      13.367  25.450 -13.415  1.00 98.03           O  
ATOM   4794  CB  SER B 621      16.743  24.938 -13.114  1.00 98.03           C  
ATOM   4795  OG  SER B 621      16.592  26.162 -12.417  1.00 98.03           O  
ATOM   4796  N   GLY B 622      14.075  23.583 -12.479  1.00 98.11           N  
ATOM   4797  CA  GLY B 622      12.974  23.361 -11.555  1.00 98.11           C  
ATOM   4798  C   GLY B 622      13.375  22.559 -10.331  1.00 98.11           C  
ATOM   4799  O   GLY B 622      14.539  22.182 -10.184  1.00 98.11           O  
ATOM   4800  N   ASN B 623      12.400  22.330  -9.463  1.00 97.15           N  
ATOM   4801  CA  ASN B 623      12.692  21.701  -8.179  1.00 97.15           C  
ATOM   4802  C   ASN B 623      11.839  20.456  -7.958  1.00 97.15           C  
ATOM   4803  O   ASN B 623      11.803  19.911  -6.853  1.00 97.15           O  
ATOM   4804  CB  ASN B 623      12.485  22.696  -7.035  1.00 97.15           C  
ATOM   4805  CG  ASN B 623      13.417  23.889  -7.123  1.00 97.15           C  
ATOM   4806  ND2 ASN B 623      14.687  23.674  -6.802  1.00 97.15           N  
ATOM   4807  OD1 ASN B 623      12.998  24.995  -7.476  1.00 97.15           O  
ATOM   4808  N   LEU B 624      11.090  20.026  -8.934  1.00 97.44           N  
ATOM   4809  CA  LEU B 624      10.148  18.925  -8.765  1.00 97.44           C  
ATOM   4810  C   LEU B 624      10.831  17.583  -9.009  1.00 97.44           C  
ATOM   4811  O   LEU B 624      11.423  17.366 -10.069  1.00 97.44           O  
ATOM   4812  CB  LEU B 624       8.960  19.086  -9.717  1.00 97.44           C  
ATOM   4813  CG  LEU B 624       7.787  18.127  -9.504  1.00 97.44           C  
ATOM   4814  CD1 LEU B 624       7.110  18.407  -8.166  1.00 97.44           C  
ATOM   4815  CD2 LEU B 624       6.787  18.243 -10.649  1.00 97.44           C  
ATOM   4816  N   ARG B 625      10.746  16.615  -8.113  1.00 95.54           N  
ATOM   4817  CA  ARG B 625      11.276  15.257  -8.187  1.00 95.54           C  
ATOM   4818  C   ARG B 625      10.372  14.275  -7.450  1.00 95.54           C  
ATOM   4819  O   ARG B 625       9.408  14.680  -6.797  1.00 95.54           O  
ATOM   4820  CB  ARG B 625      12.692  15.201  -7.608  1.00 95.54           C  
ATOM   4821  CG  ARG B 625      12.788  15.676  -6.167  1.00 95.54           C  
ATOM   4822  CD  ARG B 625      13.546  14.684  -5.296  1.00 95.54           C  
ATOM   4823  NE  ARG B 625      13.659  15.153  -3.918  1.00 95.54           N  
ATOM   4824  CZ  ARG B 625      12.973  14.660  -2.891  1.00 95.54           C  
ATOM   4825  NH1 ARG B 625      12.108  13.668  -3.067  1.00 95.54           N1+
ATOM   4826  NH2 ARG B 625      13.153  15.162  -1.678  1.00 95.54           N  
ATOM   4827  N   ASP B 626      10.613  13.008  -7.608  1.00 91.64           N  
ATOM   4828  CA  ASP B 626       9.850  12.002  -6.875  1.00 91.64           C  
ATOM   4829  C   ASP B 626      10.535  11.643  -5.559  1.00 91.64           C  
ATOM   4830  O   ASP B 626      11.410  12.373  -5.089  1.00 91.64           O  
ATOM   4831  CB  ASP B 626       9.659  10.747  -7.729  1.00 91.64           C  
ATOM   4832  CG  ASP B 626      10.935   9.941  -7.892  1.00 91.64           C  
ATOM   4833  OD1 ASP B 626      12.023  10.442  -7.535  1.00 91.64           O  
ATOM   4834  OD2 ASP B 626      10.853   8.795  -8.384  1.00 91.64           O1-
ATOM   4835  N   SER B 627      10.119  10.600  -4.935  1.00 77.75           N  
ATOM   4836  CA  SER B 627      10.609  10.213  -3.617  1.00 77.75           C  
ATOM   4837  C   SER B 627      11.533   9.003  -3.703  1.00 77.75           C  
ATOM   4838  O   SER B 627      11.695   8.268  -2.727  1.00 77.75           O  
ATOM   4839  CB  SER B 627       9.441   9.907  -2.679  1.00 77.75           C  
ATOM   4840  OG  SER B 627       8.680  11.075  -2.425  1.00 77.75           O  
ATOM   4841  N   THR B 628      12.081   8.778  -4.859  1.00 81.16           N  
ATOM   4842  CA  THR B 628      13.082   7.728  -5.015  1.00 81.16           C  
ATOM   4843  C   THR B 628      14.250   7.949  -4.058  1.00 81.16           C  
ATOM   4844  O   THR B 628      14.711   9.079  -3.883  1.00 81.16           O  
ATOM   4845  CB  THR B 628      13.605   7.666  -6.462  1.00 81.16           C  
ATOM   4846  CG2 THR B 628      14.724   6.639  -6.599  1.00 81.16           C  
ATOM   4847  OG1 THR B 628      12.530   7.303  -7.337  1.00 81.16           O  
ATOM   4848  N   THR B 629      14.780   6.841  -3.481  1.00 75.14           N  
ATOM   4849  CA  THR B 629      15.858   6.945  -2.503  1.00 75.14           C  
ATOM   4850  C   THR B 629      17.156   6.375  -3.067  1.00 75.14           C  
ATOM   4851  O   THR B 629      18.191   6.392  -2.396  1.00 75.14           O  
ATOM   4852  CB  THR B 629      15.499   6.215  -1.196  1.00 75.14           C  
ATOM   4853  CG2 THR B 629      14.299   6.865  -0.515  1.00 75.14           C  
ATOM   4854  OG1 THR B 629      15.185   4.848  -1.490  1.00 75.14           O  
ATOM   4855  N   ASP B 630      17.191   5.893  -4.187  1.00 83.01           N  
ATOM   4856  CA  ASP B 630      18.390   5.342  -4.811  1.00 83.01           C  
ATOM   4857  C   ASP B 630      19.504   6.385  -4.876  1.00 83.01           C  
ATOM   4858  O   ASP B 630      19.237   7.576  -5.045  1.00 83.01           O  
ATOM   4859  CB  ASP B 630      18.074   4.821  -6.215  1.00 83.01           C  
ATOM   4860  CG  ASP B 630      17.104   3.653  -6.210  1.00 83.01           C  
ATOM   4861  OD1 ASP B 630      16.880   3.051  -5.137  1.00 83.01           O  
ATOM   4862  OD2 ASP B 630      16.561   3.329  -7.288  1.00 83.01           O1-
ATOM   4863  N   THR B 631      20.748   5.874  -4.761  1.00 88.24           N  
ATOM   4864  CA  THR B 631      21.920   6.740  -4.804  1.00 88.24           C  
ATOM   4865  C   THR B 631      23.045   6.089  -5.603  1.00 88.24           C  
ATOM   4866  O   THR B 631      22.953   4.917  -5.973  1.00 88.24           O  
ATOM   4867  CB  THR B 631      22.421   7.074  -3.386  1.00 88.24           C  
ATOM   4868  CG2 THR B 631      21.332   7.758  -2.566  1.00 88.24           C  
ATOM   4869  OG1 THR B 631      22.811   5.863  -2.726  1.00 88.24           O  
ATOM   4870  N   THR B 632      23.989   6.843  -5.947  1.00 92.77           N  
ATOM   4871  CA  THR B 632      25.280   6.412  -6.470  1.00 92.77           C  
ATOM   4872  C   THR B 632      26.422   7.075  -5.706  1.00 92.77           C  
ATOM   4873  O   THR B 632      26.204   8.036  -4.964  1.00 92.77           O  
ATOM   4874  CB  THR B 632      25.410   6.731  -7.971  1.00 92.77           C  
ATOM   4875  CG2 THR B 632      25.473   8.236  -8.210  1.00 92.77           C  
ATOM   4876  OG1 THR B 632      26.605   6.126  -8.481  1.00 92.77           O  
ATOM   4877  N   VAL B 633      27.580   6.527  -5.813  1.00 92.08           N  
ATOM   4878  CA  VAL B 633      28.780   7.053  -5.169  1.00 92.08           C  
ATOM   4879  C   VAL B 633      29.800   7.460  -6.230  1.00 92.08           C  
ATOM   4880  O   VAL B 633      30.188   6.646  -7.071  1.00 92.08           O  
ATOM   4881  CB  VAL B 633      29.401   6.023  -4.199  1.00 92.08           C  
ATOM   4882  CG1 VAL B 633      30.676   6.579  -3.566  1.00 92.08           C  
ATOM   4883  CG2 VAL B 633      28.393   5.630  -3.121  1.00 92.08           C  
ATOM   4884  N   ILE B 634      30.136   8.661  -6.171  1.00 94.11           N  
ATOM   4885  CA  ILE B 634      31.119   9.220  -7.092  1.00 94.11           C  
ATOM   4886  C   ILE B 634      32.194   9.969  -6.307  1.00 94.11           C  
ATOM   4887  O   ILE B 634      31.894  10.926  -5.589  1.00 94.11           O  
ATOM   4888  CB  ILE B 634      30.457  10.160  -8.125  1.00 94.11           C  
ATOM   4889  CG1 ILE B 634      29.307   9.441  -8.839  1.00 94.11           C  
ATOM   4890  CG2 ILE B 634      31.492  10.671  -9.131  1.00 94.11           C  
ATOM   4891  CD1 ILE B 634      28.417  10.363  -9.662  1.00 94.11           C  
ATOM   4892  N   ALA B 635      33.391   9.531  -6.532  1.00 91.99           N  
ATOM   4893  CA  ALA B 635      34.523  10.156  -5.853  1.00 91.99           C  
ATOM   4894  C   ALA B 635      34.274  10.257  -4.351  1.00 91.99           C  
ATOM   4895  O   ALA B 635      34.449  11.323  -3.756  1.00 91.99           O  
ATOM   4896  CB  ALA B 635      34.797  11.539  -6.438  1.00 91.99           C  
ATOM   4897  N   ASN B 636      33.733   9.291  -3.707  1.00 89.99           N  
ATOM   4898  CA  ASN B 636      33.507   9.089  -2.280  1.00 89.99           C  
ATOM   4899  C   ASN B 636      32.367   9.962  -1.764  1.00 89.99           C  
ATOM   4900  O   ASN B 636      32.199  10.119  -0.554  1.00 89.99           O  
ATOM   4901  CB  ASN B 636      34.787   9.366  -1.489  1.00 89.99           C  
ATOM   4902  CG  ASN B 636      35.878   8.350  -1.768  1.00 89.99           C  
ATOM   4903  ND2 ASN B 636      37.118   8.817  -1.846  1.00 89.99           N  
ATOM   4904  OD1 ASN B 636      35.607   7.155  -1.914  1.00 89.99           O  
ATOM   4905  N   ASN B 637      31.640  10.554  -2.642  1.00 90.92           N  
ATOM   4906  CA  ASN B 637      30.439  11.298  -2.277  1.00 90.92           C  
ATOM   4907  C   ASN B 637      29.175  10.593  -2.760  1.00 90.92           C  
ATOM   4908  O   ASN B 637      29.152  10.033  -3.857  1.00 90.92           O  
ATOM   4909  CB  ASN B 637      30.499  12.721  -2.834  1.00 90.92           C  
ATOM   4910  CG  ASN B 637      31.644  13.528  -2.255  1.00 90.92           C  
ATOM   4911  ND2 ASN B 637      32.582  13.923  -3.108  1.00 90.92           N  
ATOM   4912  OD1 ASN B 637      31.686  13.793  -1.051  1.00 90.92           O  
ATOM   4913  N   VAL B 638      28.153  10.649  -1.996  1.00 88.65           N  
ATOM   4914  CA  VAL B 638      26.872  10.030  -2.319  1.00 88.65           C  
ATOM   4915  C   VAL B 638      26.003  11.015  -3.097  1.00 88.65           C  
ATOM   4916  O   VAL B 638      25.804  12.153  -2.664  1.00 88.65           O  
ATOM   4917  CB  VAL B 638      26.134   9.555  -1.048  1.00 88.65           C  
ATOM   4918  CG1 VAL B 638      24.770   8.967  -1.403  1.00 88.65           C  
ATOM   4919  CG2 VAL B 638      26.979   8.533  -0.291  1.00 88.65           C  
ATOM   4920  N   TYR B 639      25.450  10.657  -4.167  1.00 92.19           N  
ATOM   4921  CA  TYR B 639      24.567  11.455  -5.010  1.00 92.19           C  
ATOM   4922  C   TYR B 639      23.218  10.768  -5.191  1.00 92.19           C  
ATOM   4923  O   TYR B 639      23.157   9.556  -5.415  1.00 92.19           O  
ATOM   4924  CB  TYR B 639      25.211  11.707  -6.376  1.00 92.19           C  
ATOM   4925  CG  TYR B 639      26.463  12.549  -6.311  1.00 92.19           C  
ATOM   4926  CD1 TYR B 639      26.405  13.931  -6.476  1.00 92.19           C  
ATOM   4927  CD2 TYR B 639      27.704  11.964  -6.085  1.00 92.19           C  
ATOM   4928  CE1 TYR B 639      27.556  14.710  -6.419  1.00 92.19           C  
ATOM   4929  CE2 TYR B 639      28.861  12.734  -6.025  1.00 92.19           C  
ATOM   4930  CZ  TYR B 639      28.777  14.104  -6.193  1.00 92.19           C  
ATOM   4931  OH  TYR B 639      29.919  14.871  -6.135  1.00 92.19           O  
ATOM   4932  N   PRO B 640      22.140  11.463  -5.100  1.00 90.89           N  
ATOM   4933  CA  PRO B 640      20.820  10.859  -5.289  1.00 90.89           C  
ATOM   4934  C   PRO B 640      20.529  10.522  -6.749  1.00 90.89           C  
ATOM   4935  O   PRO B 640      21.075  11.157  -7.654  1.00 90.89           O  
ATOM   4936  CB  PRO B 640      19.862  11.938  -4.776  1.00 90.89           C  
ATOM   4937  CG  PRO B 640      20.556  13.231  -5.058  1.00 90.89           C  
ATOM   4938  CD  PRO B 640      22.034  13.026  -4.885  1.00 90.89           C
[truncated: 835,217 more chars]
