# Supplementary material for: Functional domains of Acinetobacter bacteriophage tail fibers
Source: Front Microbiol. 2024 Apr 16;15:1230997. doi: 10.3389/fmicb.2024.1230997 (PMC11058221; doi:10.3389/fmicb.2024.1230997)
Supplement: Supplementary Table 1 — Abbreviations used throughout the article. [file Data_Sheet_1.ZIP › Supplementary Data/Models/MZ043613.pdb]

ATOM      1  N   MET A   1     -53.531 256.250 114.438  1.00 25.06           N  
ATOM      2  CA  MET A   1     -53.219 255.000 114.000  1.00 25.06           C  
ATOM      3  C   MET A   1     -51.812 254.625 114.375  1.00 25.06           C  
ATOM      4  O   MET A   1     -51.344 253.500 114.062  1.00 25.06           O  
ATOM      5  CB  MET A   1     -53.375 254.875 112.438  1.00 25.06           C  
ATOM      6  CG  MET A   1     -54.781 254.375 112.000  1.00 25.06           C  
ATOM      7  SD  MET A   1     -54.750 253.500 110.438  1.00 25.06           S  
ATOM      8  CE  MET A   1     -55.219 254.875 109.312  1.00 25.06           C  
ATOM      9  N   ALA A   2     -50.344 255.250 114.000  1.00 31.67           N  
ATOM     10  CA  ALA A   2     -49.562 256.500 113.750  1.00 31.67           C  
ATOM     11  C   ALA A   2     -48.188 256.500 114.438  1.00 31.67           C  
ATOM     12  O   ALA A   2     -47.219 257.000 113.938  1.00 31.67           O  
ATOM     13  CB  ALA A   2     -50.281 257.750 114.250  1.00 31.67           C  
ATOM     14  N   ASP A   3     -47.688 256.250 116.500  1.00 33.00           N  
ATOM     15  CA  ASP A   3     -47.469 256.000 117.875  1.00 33.00           C  
ATOM     16  C   ASP A   3     -46.625 254.625 118.000  1.00 33.00           C  
ATOM     17  O   ASP A   3     -46.000 254.500 119.062  1.00 33.00           O  
ATOM     18  CB  ASP A   3     -48.812 255.750 118.625  1.00 33.00           C  
ATOM     19  CG  ASP A   3     -49.375 257.000 119.125  1.00 33.00           C  
ATOM     20  OD1 ASP A   3     -48.656 258.000 119.188  1.00 33.00           O  
ATOM     21  OD2 ASP A   3     -50.594 257.000 119.438  1.00 33.00           O1-
ATOM     22  N   LEU A   4     -46.750 253.625 117.938  1.00 38.50           N  
ATOM     23  CA  LEU A   4     -45.875 252.750 118.688  1.00 38.50           C  
ATOM     24  C   LEU A   4     -44.531 252.625 118.000  1.00 38.50           C  
ATOM     25  O   LEU A   4     -44.469 252.250 116.750  1.00 38.50           O  
ATOM     26  CB  LEU A   4     -46.500 251.375 118.875  1.00 38.50           C  
ATOM     27  CG  LEU A   4     -47.250 251.125 120.188  1.00 38.50           C  
ATOM     28  CD1 LEU A   4     -48.531 250.250 119.938  1.00 38.50           C  
ATOM     29  CD2 LEU A   4     -46.344 250.375 121.188  1.00 38.50           C  
ATOM     30  N   ARG A   5     -43.188 252.375 118.625  1.00 44.50           N  
ATOM     31  CA  ARG A   5     -41.750 252.500 118.500  1.00 44.50           C  
ATOM     32  C   ARG A   5     -41.125 251.250 117.938  1.00 44.50           C  
ATOM     33  O   ARG A   5     -40.906 250.250 118.750  1.00 44.50           O  
ATOM     34  CB  ARG A   5     -41.125 252.875 119.812  1.00 44.50           C  
ATOM     35  CG  ARG A   5     -41.531 254.250 120.312  1.00 44.50           C  
ATOM     36  CD  ARG A   5     -40.781 254.625 121.625  1.00 44.50           C  
ATOM     37  NE  ARG A   5     -41.219 256.000 122.062  1.00 44.50           N  
ATOM     38  CZ  ARG A   5     -40.656 256.500 123.125  1.00 44.50           C  
ATOM     39  NH1 ARG A   5     -39.625 256.000 123.812  1.00 44.50           N1+
ATOM     40  NH2 ARG A   5     -41.125 257.750 123.500  1.00 44.50           N  
ATOM     41  N   ILE A   6     -40.500 251.125 116.750  1.00 48.12           N  
ATOM     42  CA  ILE A   6     -39.625 250.000 116.938  1.00 48.12           C  
ATOM     43  C   ILE A   6     -38.188 250.500 117.125  1.00 48.12           C  
ATOM     44  O   ILE A   6     -37.562 250.875 116.188  1.00 48.12           O  
ATOM     45  CB  ILE A   6     -39.750 249.000 115.750  1.00 48.12           C  
ATOM     46  CG1 ILE A   6     -41.219 248.500 115.625  1.00 48.12           C  
ATOM     47  CG2 ILE A   6     -38.812 247.875 115.938  1.00 48.12           C  
ATOM     48  CD1 ILE A   6     -41.469 247.750 114.375  1.00 48.12           C  
ATOM     49  N   ALA A   7     -37.625 250.875 118.000  1.00 39.69           N  
ATOM     50  CA  ALA A   7     -36.375 250.625 118.688  1.00 39.69           C  
ATOM     51  C   ALA A   7     -36.625 249.750 120.000  1.00 39.69           C  
ATOM     52  O   ALA A   7     -35.781 249.000 120.438  1.00 39.69           O  
ATOM     53  CB  ALA A   7     -35.688 251.875 119.000  1.00 39.69           C  
ATOM     54  N   ASP A   8     -37.156 250.375 120.375  1.00 42.31           N  
ATOM     55  CA  ASP A   8     -37.281 250.500 121.812  1.00 42.31           C  
ATOM     56  C   ASP A   8     -38.312 249.500 122.375  1.00 42.31           C  
ATOM     57  O   ASP A   8     -39.469 249.875 122.688  1.00 42.31           O  
ATOM     58  CB  ASP A   8     -37.688 251.875 122.250  1.00 42.31           C  
ATOM     59  CG  ASP A   8     -36.625 253.000 121.875  1.00 42.31           C  
ATOM     60  OD1 ASP A   8     -35.438 252.625 121.812  1.00 42.31           O  
ATOM     61  OD2 ASP A   8     -37.000 254.125 121.688  1.00 42.31           O1-
ATOM     62  N   ALA A   9     -39.875 248.125 120.938  1.00 39.44           N  
ATOM     63  CA  ALA A   9     -38.781 249.000 121.438  1.00 39.44           C  
ATOM     64  C   ALA A   9     -37.531 248.750 120.562  1.00 39.44           C  
ATOM     65  O   ALA A   9     -36.875 249.750 120.188  1.00 39.44           O  
ATOM     66  CB  ALA A   9     -38.469 248.625 122.875  1.00 39.44           C  
ATOM     67  N   PRO A  10     -37.562 247.500 121.750  1.00 46.03           N  
ATOM     68  CA  PRO A  10     -36.250 246.875 122.000  1.00 46.03           C  
ATOM     69  C   PRO A  10     -36.000 245.625 121.250  1.00 46.03           C  
ATOM     70  O   PRO A  10     -34.875 245.375 120.875  1.00 46.03           O  
ATOM     71  CB  PRO A  10     -36.312 246.625 123.562  1.00 46.03           C  
ATOM     72  CG  PRO A  10     -37.719 247.000 123.938  1.00 46.03           C  
ATOM     73  CD  PRO A  10     -38.406 247.500 122.750  1.00 46.03           C  
ATOM     74  N   GLU A  11     -36.375 243.875 121.375  1.00 45.12           N  
ATOM     75  CA  GLU A  11     -35.188 243.250 120.812  1.00 45.12           C  
ATOM     76  C   GLU A  11     -35.562 242.250 119.750  1.00 45.12           C  
ATOM     77  O   GLU A  11     -34.844 242.125 118.750  1.00 45.12           O  
ATOM     78  CB  GLU A  11     -34.406 242.500 121.938  1.00 45.12           C  
ATOM     79  CG  GLU A  11     -33.000 242.125 121.500  1.00 45.12           C  
ATOM     80  CD  GLU A  11     -32.188 241.500 122.625  1.00 45.12           C  
ATOM     81  OE1 GLU A  11     -31.078 241.000 122.375  1.00 45.12           O  
ATOM     82  OE2 GLU A  11     -32.719 241.375 123.750  1.00 45.12           O1-
ATOM     83  N   ILE A  12     -35.000 241.625 119.625  1.00 50.56           N  
ATOM     84  CA  ILE A  12     -35.062 240.250 120.188  1.00 50.56           C  
ATOM     85  C   ILE A  12     -33.719 239.500 119.938  1.00 50.56           C  
ATOM     86  O   ILE A  12     -33.281 239.375 118.812  1.00 50.56           O  
ATOM     87  CB  ILE A  12     -36.219 239.375 119.562  1.00 50.56           C  
ATOM     88  CG1 ILE A  12     -37.562 240.125 119.812  1.00 50.56           C  
ATOM     89  CG2 ILE A  12     -36.250 238.000 120.125  1.00 50.56           C  
ATOM     90  CD1 ILE A  12     -38.750 239.375 119.188  1.00 50.56           C  
ATOM     91  N   ALA A  13     -33.312 239.375 120.875  1.00 47.25           N  
ATOM     92  CA  ALA A  13     -32.031 238.625 120.938  1.00 47.25           C  
ATOM     93  C   ALA A  13     -32.125 237.375 120.188  1.00 47.25           C  
ATOM     94  O   ALA A  13     -33.094 236.625 120.375  1.00 47.25           O  
ATOM     95  CB  ALA A  13     -31.609 238.500 122.375  1.00 47.25           C  
ATOM     96  N   LEU A  14     -31.531 235.750 120.000  1.00 50.78           N  
ATOM     97  CA  LEU A  14     -31.281 235.000 118.812  1.00 50.78           C  
ATOM     98  C   LEU A  14     -32.344 233.875 118.625  1.00 50.78           C  
ATOM     99  O   LEU A  14     -32.844 233.750 117.500  1.00 50.78           O  
ATOM    100  CB  LEU A  14     -29.891 234.250 118.875  1.00 50.78           C  
ATOM    101  CG  LEU A  14     -29.484 233.500 117.688  1.00 50.78           C  
ATOM    102  CD1 LEU A  14     -29.312 234.375 116.438  1.00 50.78           C  
ATOM    103  CD2 LEU A  14     -28.188 232.750 118.000  1.00 50.78           C  
ATOM    104  N   GLU A  15     -32.719 233.250 119.875  1.00 43.34           N  
ATOM    105  CA  GLU A  15     -33.594 232.125 119.875  1.00 43.34           C  
ATOM    106  C   GLU A  15     -35.031 232.500 119.625  1.00 43.34           C  
ATOM    107  O   GLU A  15     -35.938 231.625 119.562  1.00 43.34           O  
ATOM    108  CB  GLU A  15     -33.500 231.375 121.250  1.00 43.34           C  
ATOM    109  CG  GLU A  15     -33.656 232.375 122.438  1.00 43.34           C  
ATOM    110  CD  GLU A  15     -32.625 232.125 123.500  1.00 43.34           C  
ATOM    111  OE1 GLU A  15     -32.844 232.625 124.688  1.00 43.34           O  
ATOM    112  OE2 GLU A  15     -31.578 231.500 123.250  1.00 43.34           O1-
ATOM    113  N   ASN A  16     -34.781 233.250 120.062  1.00 45.97           N  
ATOM    114  CA  ASN A  16     -36.094 233.750 120.312  1.00 45.97           C  
ATOM    115  C   ASN A  16     -36.719 234.375 119.062  1.00 45.97           C  
ATOM    116  O   ASN A  16     -37.812 234.875 119.062  1.00 45.97           O  
ATOM    117  CB  ASN A  16     -36.062 234.875 121.438  1.00 45.97           C  
ATOM    118  CG  ASN A  16     -35.719 234.250 122.750  1.00 45.97           C  
ATOM    119  ND2 ASN A  16     -35.188 235.125 123.688  1.00 45.97           N  
ATOM    120  OD1 ASN A  16     -35.938 233.125 123.000  1.00 45.97           O  
ATOM    121  N   ILE A  17     -36.250 234.625 118.062  1.00 55.06           N  
ATOM    122  CA  ILE A  17     -36.750 235.125 116.750  1.00 55.06           C  
ATOM    123  C   ILE A  17     -37.562 233.875 116.125  1.00 55.06           C  
ATOM    124  O   ILE A  17     -37.094 232.750 116.000  1.00 55.06           O  
ATOM    125  CB  ILE A  17     -35.625 235.500 115.812  1.00 55.06           C  
ATOM    126  CG1 ILE A  17     -34.781 236.625 116.375  1.00 55.06           C  
ATOM    127  CG2 ILE A  17     -36.156 235.875 114.438  1.00 55.06           C  
ATOM    128  CD1 ILE A  17     -33.531 237.000 115.625  1.00 55.06           C  
ATOM    129  N   THR A  18     -38.688 233.875 114.750  1.00 43.75           N  
ATOM    130  CA  THR A  18     -39.312 232.875 113.938  1.00 43.75           C  
ATOM    131  C   THR A  18     -38.562 232.625 112.625  1.00 43.75           C  
ATOM    132  O   THR A  18     -38.812 231.750 111.875  1.00 43.75           O  
ATOM    133  CB  THR A  18     -40.781 233.125 113.625  1.00 43.75           C  
ATOM    134  CG2 THR A  18     -41.562 233.375 114.938  1.00 43.75           C  
ATOM    135  OG1 THR A  18     -40.875 234.375 112.875  1.00 43.75           O  
ATOM    136  N   GLY A  19     -37.312 233.750 112.688  1.00 42.97           N  
ATOM    137  CA  GLY A  19     -37.469 233.750 111.250  1.00 42.97           C  
ATOM    138  C   GLY A  19     -38.812 234.375 110.812  1.00 42.97           C  
ATOM    139  O   GLY A  19     -39.062 234.625 109.625  1.00 42.97           O  
ATOM    140  N   ASN A  20     -40.094 234.000 111.438  1.00 55.66           N  
ATOM    141  CA  ASN A  20     -41.438 234.500 111.250  1.00 55.66           C  
ATOM    142  C   ASN A  20     -41.594 236.000 111.750  1.00 55.66           C  
ATOM    143  O   ASN A  20     -42.688 236.500 111.688  1.00 55.66           O  
ATOM    144  CB  ASN A  20     -42.469 233.625 111.875  1.00 55.66           C  
ATOM    145  CG  ASN A  20     -42.594 232.250 111.188  1.00 55.66           C  
ATOM    146  ND2 ASN A  20     -43.062 231.250 111.938  1.00 55.66           N  
ATOM    147  OD1 ASN A  20     -42.219 232.125 110.000  1.00 55.66           O  
ATOM    148  N   GLU A  21     -41.031 236.500 112.500  1.00 48.22           N  
ATOM    149  CA  GLU A  21     -41.062 237.750 113.250  1.00 48.22           C  
ATOM    150  C   GLU A  21     -40.844 238.875 112.312  1.00 48.22           C  
ATOM    151  O   GLU A  21     -39.844 239.000 111.562  1.00 48.22           O  
ATOM    152  CB  GLU A  21     -40.000 237.750 114.312  1.00 48.22           C  
ATOM    153  CG  GLU A  21     -40.281 236.750 115.500  1.00 48.22           C  
ATOM    154  CD  GLU A  21     -39.781 235.375 115.188  1.00 48.22           C  
ATOM    155  OE1 GLU A  21     -39.969 234.500 116.062  1.00 48.22           O  
ATOM    156  OE2 GLU A  21     -39.219 235.125 114.125  1.00 48.22           O1-
ATOM    157  N   LYS A  22     -40.688 240.250 112.375  1.00 45.81           N  
ATOM    158  CA  LYS A  22     -41.656 240.625 111.375  1.00 45.81           C  
ATOM    159  C   LYS A  22     -41.125 241.875 110.562  1.00 45.81           C  
ATOM    160  O   LYS A  22     -41.750 242.250 109.562  1.00 45.81           O  
ATOM    161  CB  LYS A  22     -43.000 241.000 112.000  1.00 45.81           C  
ATOM    162  CG  LYS A  22     -43.781 239.750 112.438  1.00 45.81           C  
ATOM    163  CD  LYS A  22     -45.156 240.125 112.938  1.00 45.81           C  
ATOM    164  CE  LYS A  22     -45.938 238.875 113.438  1.00 45.81           C  
ATOM    165  NZ  LYS A  22     -47.344 239.250 113.812  1.00 45.81           N1+
ATOM    166  N   ILE A  23     -40.500 242.000 110.625  1.00 49.47           N  
ATOM    167  CA  ILE A  23     -39.719 243.000 111.250  1.00 49.47           C  
ATOM    168  C   ILE A  23     -40.281 244.375 110.812  1.00 49.47           C  
ATOM    169  O   ILE A  23     -40.281 244.750 109.625  1.00 49.47           O  
ATOM    170  CB  ILE A  23     -38.219 242.875 110.938  1.00 49.47           C  
ATOM    171  CG1 ILE A  23     -37.688 241.500 111.375  1.00 49.47           C  
ATOM    172  CG2 ILE A  23     -37.438 244.000 111.562  1.00 49.47           C  
ATOM    173  CD1 ILE A  23     -36.188 241.375 111.188  1.00 49.47           C  
ATOM    174  N   PRO A  24     -40.594 245.250 111.438  1.00 47.91           N  
ATOM    175  CA  PRO A  24     -41.438 246.125 110.625  1.00 47.91           C  
ATOM    176  C   PRO A  24     -40.688 246.750 109.438  1.00 47.91           C  
ATOM    177  O   PRO A  24     -39.594 247.250 109.625  1.00 47.91           O  
ATOM    178  CB  PRO A  24     -41.812 247.250 111.688  1.00 47.91           C  
ATOM    179  CG  PRO A  24     -40.719 247.250 112.688  1.00 47.91           C  
ATOM    180  CD  PRO A  24     -40.094 245.875 112.688  1.00 47.91           C  
ATOM    181  N   THR A  25     -41.219 246.000 109.000  1.00 49.47           N  
ATOM    182  CA  THR A  25     -40.875 246.750 107.812  1.00 49.47           C  
ATOM    183  C   THR A  25     -42.125 247.250 107.062  1.00 49.47           C  
ATOM    184  O   THR A  25     -43.250 246.875 107.438  1.00 49.47           O  
ATOM    185  CB  THR A  25     -40.062 245.750 106.875  1.00 49.47           C  
ATOM    186  CG2 THR A  25     -40.906 244.625 106.375  1.00 49.47           C  
ATOM    187  OG1 THR A  25     -39.688 246.500 105.688  1.00 49.47           O  
ATOM    188  N   GLY A  26     -42.094 248.125 107.000  1.00 41.78           N  
ATOM    189  CA  GLY A  26     -43.406 248.250 106.375  1.00 41.78           C  
ATOM    190  C   GLY A  26     -43.938 249.625 106.562  1.00 41.78           C  
ATOM    191  O   GLY A  26     -43.781 250.500 105.625  1.00 41.78           O  
ATOM    192  N   GLY A  27     -44.125 249.875 108.562  1.00 42.81           N  
ATOM    193  CA  GLY A  27     -45.562 250.000 108.688  1.00 42.81           C  
ATOM    194  C   GLY A  27     -46.094 251.375 108.188  1.00 42.81           C  
ATOM    195  O   GLY A  27     -47.062 251.375 107.438  1.00 42.81           O  
ATOM    196  N   TYR A  28     -45.812 253.375 108.938  1.00 42.84           N  
ATOM    197  CA  TYR A  28     -46.844 253.625 109.938  1.00 42.84           C  
ATOM    198  C   TYR A  28     -47.438 252.250 110.500  1.00 42.84           C  
ATOM    199  O   TYR A  28     -48.594 252.250 110.875  1.00 42.84           O  
ATOM    200  CB  TYR A  28     -47.938 254.500 109.375  1.00 42.84           C  
ATOM    201  CG  TYR A  28     -47.500 255.875 109.062  1.00 42.84           C  
ATOM    202  CD1 TYR A  28     -47.344 256.750 110.125  1.00 42.84           C  
ATOM    203  CD2 TYR A  28     -47.219 256.250 107.750  1.00 42.84           C  
ATOM    204  CE1 TYR A  28     -46.938 258.250 109.812  1.00 42.84           C  
ATOM    205  CE2 TYR A  28     -46.812 257.500 107.500  1.00 42.84           C  
ATOM    206  CZ  TYR A  28     -46.656 258.500 108.562  1.00 42.84           C  
ATOM    207  OH  TYR A  28     -46.250 259.750 108.250  1.00 42.84           O  
ATOM    208  N   GLY A  29     -46.156 250.875 110.938  1.00 43.16           N  
ATOM    209  CA  GLY A  29     -46.156 249.500 110.688  1.00 43.16           C  
ATOM    210  C   GLY A  29     -46.406 249.125 109.250  1.00 43.16           C  
ATOM    211  O   GLY A  29     -46.875 248.000 108.938  1.00 43.16           O  
ATOM    212  N   ASN A  30     -46.906 249.500 109.250  1.00 41.38           N  
ATOM    213  CA  ASN A  30     -47.406 249.125 107.938  1.00 41.38           C  
ATOM    214  C   ASN A  30     -46.312 248.500 107.125  1.00 41.38           C  
ATOM    215  O   ASN A  30     -46.250 248.625 105.875  1.00 41.38           O  
ATOM    216  CB  ASN A  30     -47.875 250.375 107.125  1.00 41.38           C  
ATOM    217  CG  ASN A  30     -46.969 251.625 107.375  1.00 41.38           C  
ATOM    218  ND2 ASN A  30     -47.125 252.625 106.500  1.00 41.38           N  
ATOM    219  OD1 ASN A  30     -46.156 251.625 108.312  1.00 41.38           O  
ATOM    220  N   SER A  31     -45.781 248.500 108.625  1.00 47.28           N  
ATOM    221  CA  SER A  31     -44.344 248.500 108.875  1.00 47.28           C  
ATOM    222  C   SER A  31     -43.656 247.375 108.062  1.00 47.28           C  
ATOM    223  O   SER A  31     -44.188 246.250 107.875  1.00 47.28           O  
ATOM    224  CB  SER A  31     -44.094 248.250 110.375  1.00 47.28           C  
ATOM    225  OG  SER A  31     -44.719 249.250 111.125  1.00 47.28           O  
ATOM    226  N   ALA A  32     -42.531 245.625 108.562  1.00 48.00           N  
ATOM    227  CA  ALA A  32     -41.594 245.125 107.562  1.00 48.00           C  
ATOM    228  C   ALA A  32     -40.656 244.125 108.125  1.00 48.00           C  
ATOM    229  O   ALA A  32     -40.125 243.250 107.438  1.00 48.00           O  
ATOM    230  CB  ALA A  32     -40.781 246.375 107.000  1.00 48.00           C  
ATOM    231  N   VAL A  33     -39.938 243.500 108.062  1.00 51.53           N  
ATOM    232  CA  VAL A  33     -39.062 242.500 107.375  1.00 51.53           C  
ATOM    233  C   VAL A  33     -39.438 241.125 107.812  1.00 51.53           C  
ATOM    234  O   VAL A  33     -39.688 240.875 109.000  1.00 51.53           O  
ATOM    235  CB  VAL A  33     -37.594 242.875 107.688  1.00 51.53           C  
ATOM    236  CG1 VAL A  33     -36.719 241.625 107.312  1.00 51.53           C  
ATOM    237  CG2 VAL A  33     -37.125 244.125 106.938  1.00 51.53           C  
ATOM    238  N   THR A  34     -39.438 240.750 107.500  1.00 47.19           N  
ATOM    239  CA  THR A  34     -39.562 239.625 106.625  1.00 47.19           C  
ATOM    240  C   THR A  34     -38.469 238.500 107.000  1.00 47.19           C  
ATOM    241  O   THR A  34     -38.375 237.500 106.375  1.00 47.19           O  
ATOM    242  CB  THR A  34     -39.438 240.000 105.188  1.00 47.19           C  
ATOM    243  CG2 THR A  34     -40.531 241.000 104.750  1.00 47.19           C  
ATOM    244  OG1 THR A  34     -38.156 240.625 104.938  1.00 47.19           O  
ATOM    245  N   ILE A  35     -37.969 237.625 108.875  1.00 53.25           N  
ATOM    246  CA  ILE A  35     -36.594 237.250 109.188  1.00 53.25           C  
ATOM    247  C   ILE A  35     -36.219 235.875 108.500  1.00 53.25           C  
ATOM    248  O   ILE A  35     -35.094 235.750 108.125  1.00 53.25           O  
ATOM    249  CB  ILE A  35     -36.344 237.250 110.688  1.00 53.25           C  
ATOM    250  CG1 ILE A  35     -36.406 238.625 111.312  1.00 53.25           C  
ATOM    251  CG2 ILE A  35     -35.000 236.500 111.000  1.00 53.25           C  
ATOM    252  CD1 ILE A  35     -36.188 238.625 112.812  1.00 53.25           C  
ATOM    253  N   ASN A  36     -37.469 235.000 108.688  1.00 53.31           N  
ATOM    254  CA  ASN A  36     -37.281 233.750 108.000  1.00 53.31           C  
ATOM    255  C   ASN A  36     -36.938 234.000 106.500  1.00 53.31           C  
ATOM    256  O   ASN A  36     -36.219 233.250 105.875  1.00 53.31           O  
ATOM    257  CB  ASN A  36     -38.562 232.875 108.062  1.00 53.31           C  
ATOM    258  CG  ASN A  36     -38.344 231.750 108.938  1.00 53.31           C  
ATOM    259  ND2 ASN A  36     -39.438 231.000 109.250  1.00 53.31           N  
ATOM    260  OD1 ASN A  36     -37.219 231.375 109.375  1.00 53.31           O  
ATOM    261  N   ASN A  37     -37.500 235.125 106.062  1.00 57.78           N  
ATOM    262  CA  ASN A  37     -37.281 235.500 104.688  1.00 57.78           C  
ATOM    263  C   ASN A  37     -35.875 236.000 104.438  1.00 57.78           C  
ATOM    264  O   ASN A  37     -35.281 235.875 103.375  1.00 57.78           O  
ATOM    265  CB  ASN A  37     -38.344 236.500 104.188  1.00 57.78           C  
ATOM    266  CG  ASN A  37     -39.688 235.875 103.938  1.00 57.78           C  
ATOM    267  ND2 ASN A  37     -40.719 236.750 103.688  1.00 57.78           N  
ATOM    268  OD1 ASN A  37     -39.844 234.625 104.000  1.00 57.78           O  
ATOM    269  N   LEU A  38     -35.594 236.500 105.312  1.00 57.94           N  
ATOM    270  CA  LEU A  38     -34.281 237.000 105.000  1.00 57.94           C  
ATOM    271  C   LEU A  38     -33.156 236.000 105.188  1.00 57.94           C  
ATOM    272  O   LEU A  38     -32.156 236.125 104.500  1.00 57.94           O  
ATOM    273  CB  LEU A  38     -34.031 238.250 105.812  1.00 57.94           C  
ATOM    274  CG  LEU A  38     -33.344 239.500 105.062  1.00 57.94           C  
ATOM    275  CD1 LEU A  38     -34.281 240.625 104.938  1.00 57.94           C  
ATOM    276  CD2 LEU A  38     -32.062 239.875 105.812  1.00 57.94           C  
ATOM    277  N   GLY A  39     -33.531 235.125 106.375  1.00 56.38           N  
ATOM    278  CA  GLY A  39     -32.562 234.125 106.438  1.00 56.38           C  
ATOM    279  C   GLY A  39     -32.625 233.125 105.250  1.00 56.38           C  
ATOM    280  O   GLY A  39     -31.625 232.500 104.938  1.00 56.38           O  
ATOM    281  N   GLN A  40     -33.875 233.125 104.438  1.00 58.28           N  
ATOM    282  CA  GLN A  40     -33.938 232.500 103.125  1.00 58.28           C  
ATOM    283  C   GLN A  40     -33.125 233.250 102.125  1.00 58.28           C  
ATOM    284  O   GLN A  40     -32.500 232.750 101.188  1.00 58.28           O  
ATOM    285  CB  GLN A  40     -35.375 232.250 102.688  1.00 58.28           C  
ATOM    286  CG  GLN A  40     -36.031 231.000 103.125  1.00 58.28           C  
ATOM    287  CD  GLN A  40     -35.469 229.750 102.500  1.00 58.28           C  
ATOM    288  NE2 GLN A  40     -36.000 228.625 102.875  1.00 58.28           N  
ATOM    289  OE1 GLN A  40     -34.531 229.875 101.688  1.00 58.28           O  
ATOM    290  N   PHE A  41     -33.281 234.375 102.438  1.00 53.69           N  
ATOM    291  CA  PHE A  41     -32.719 235.125 101.312  1.00 53.69           C  
ATOM    292  C   PHE A  41     -31.188 235.000 101.312  1.00 53.69           C  
ATOM    293  O   PHE A  41     -30.562 234.875 100.312  1.00 53.69           O  
ATOM    294  CB  PHE A  41     -33.125 236.625 101.375  1.00 53.69           C  
ATOM    295  CG  PHE A  41     -32.531 237.500 100.250  1.00 53.69           C  
ATOM    296  CD1 PHE A  41     -31.344 238.125 100.438  1.00 53.69           C  
ATOM    297  CD2 PHE A  41     -33.125 237.500  99.000  1.00 53.69           C  
ATOM    298  CE1 PHE A  41     -30.781 239.000  99.438  1.00 53.69           C  
ATOM    299  CE2 PHE A  41     -32.594 238.250  98.000  1.00 53.69           C  
ATOM    300  CZ  PHE A  41     -31.406 239.000  98.188  1.00 53.69           C  
ATOM    301  N   ALA A  42     -30.719 235.125 102.375  1.00 55.00           N  
ATOM    302  CA  ALA A  42     -29.328 235.125 102.812  1.00 55.00           C  
ATOM    303  C   ALA A  42     -28.703 233.750 102.312  1.00 55.00           C  
ATOM    304  O   ALA A  42     -27.547 233.750 101.875  1.00 55.00           O  
ATOM    305  CB  ALA A  42     -29.188 235.125 104.312  1.00 55.00           C  
ATOM    306  N   LYS A  43     -29.688 232.375 102.812  1.00 57.50           N  
ATOM    307  CA  LYS A  43     -29.406 231.000 102.312  1.00 57.50           C  
ATOM    308  C   LYS A  43     -29.422 230.875 100.812  1.00 57.50           C  
ATOM    309  O   LYS A  43     -28.625 230.250 100.250  1.00 57.50           O  
ATOM    310  CB  LYS A  43     -30.422 230.000 102.938  1.00 57.50           C  
ATOM    311  CG  LYS A  43     -30.234 228.625 102.500  1.00 57.50           C  
ATOM    312  CD  LYS A  43     -31.375 227.750 102.938  1.00 57.50           C  
ATOM    313  CE  LYS A  43     -31.297 226.375 102.375  1.00 57.50           C  
ATOM    314  NZ  LYS A  43     -32.438 225.500 102.750  1.00 57.50           N1+
ATOM    315  N   THR A  44     -30.516 231.750 100.375  1.00 48.94           N  
ATOM    316  CA  THR A  44     -31.047 231.625  99.000  1.00 48.94           C  
ATOM    317  C   THR A  44     -30.219 232.500  98.062  1.00 48.94           C  
ATOM    318  O   THR A  44     -29.922 232.000  96.938  1.00 48.94           O  
ATOM    319  CB  THR A  44     -32.531 232.125  99.000  1.00 48.94           C  
ATOM    320  CG2 THR A  44     -33.125 231.750  97.625  1.00 48.94           C  
ATOM    321  OG1 THR A  44     -33.281 231.375 100.000  1.00 48.94           O  
ATOM    322  N   ALA A  45     -28.859 234.000  98.625  1.00 53.66           N  
ATOM    323  CA  ALA A  45     -27.953 235.000  98.062  1.00 53.66           C  
ATOM    324  C   ALA A  45     -26.500 234.625  98.250  1.00 53.66           C  
ATOM    325  O   ALA A  45     -25.609 235.000  97.562  1.00 53.66           O  
ATOM    326  CB  ALA A  45     -28.234 236.375  98.688  1.00 53.66           C  
ATOM    327  N   LEU A  46     -25.828 234.375  99.750  1.00 53.22           N  
ATOM    328  CA  LEU A  46     -24.625 234.000 100.438  1.00 53.22           C  
ATOM    329  C   LEU A  46     -24.156 232.625  99.875  1.00 53.22           C  
ATOM    330  O   LEU A  46     -23.188 232.000 100.438  1.00 53.22           O  
ATOM    331  CB  LEU A  46     -24.906 233.875 101.938  1.00 53.22           C  
ATOM    332  CG  LEU A  46     -25.266 235.125 102.688  1.00 53.22           C  
ATOM    333  CD1 LEU A  46     -25.781 234.875 104.062  1.00 53.22           C  
ATOM    334  CD2 LEU A  46     -24.078 236.125 102.750  1.00 53.22           C  
ATOM    335  N   SER A  47     -24.531 232.500 100.062  1.00 51.31           N  
ATOM    336  CA  SER A  47     -24.016 231.500  99.188  1.00 51.31           C  
ATOM    337  C   SER A  47     -24.125 230.125  99.875  1.00 51.31           C  
ATOM    338  O   SER A  47     -23.125 229.375 100.125  1.00 51.31           O  
ATOM    339  CB  SER A  47     -22.562 231.750  98.812  1.00 51.31           C  
ATOM    340  OG  SER A  47     -22.453 232.875  98.062  1.00 51.31           O  
ATOM    341  N   LEU A  48     -24.453 229.500 101.562  1.00 48.19           N  
ATOM    342  CA  LEU A  48     -25.500 228.625 101.062  1.00 48.19           C  
ATOM    343  C   LEU A  48     -24.906 227.375 100.312  1.00 48.19           C  
ATOM    344  O   LEU A  48     -25.578 226.375 100.062  1.00 48.19           O  
ATOM    345  CB  LEU A  48     -26.438 229.375 100.125  1.00 48.19           C  
ATOM    346  CG  LEU A  48     -27.250 230.500 100.750  1.00 48.19           C  
ATOM    347  CD1 LEU A  48     -28.000 231.250  99.688  1.00 48.19           C  
ATOM    348  CD2 LEU A  48     -28.219 229.875 101.812  1.00 48.19           C  
ATOM    349  N   ALA A  49     -24.828 226.000 100.750  1.00 52.78           N  
ATOM    350  CA  ALA A  49     -25.016 224.500 100.750  1.00 52.78           C  
ATOM    351  C   ALA A  49     -25.547 224.125 102.125  1.00 52.78           C  
ATOM    352  O   ALA A  49     -25.016 224.500 103.188  1.00 52.78           O  
ATOM    353  CB  ALA A  49     -23.703 223.875 100.438  1.00 52.78           C  
ATOM    354  N   THR A  50     -26.578 223.375 102.000  1.00 58.41           N  
ATOM    355  CA  THR A  50     -27.469 222.750 103.062  1.00 58.41           C  
ATOM    356  C   THR A  50     -27.000 221.375 103.500  1.00 58.41           C  
ATOM    357  O   THR A  50     -26.375 220.625 102.750  1.00 58.41           O  
ATOM    358  CB  THR A  50     -28.922 222.750 102.562  1.00 58.41           C  
ATOM    359  CG2 THR A  50     -29.422 224.125 102.062  1.00 58.41           C  
ATOM    360  OG1 THR A  50     -29.000 221.750 101.500  1.00 58.41           O  
ATOM    361  N   GLU A  51     -27.469 220.375 104.812  1.00 64.38           N  
ATOM    362  CA  GLU A  51     -26.969 219.125 105.188  1.00 64.38           C  
ATOM    363  C   GLU A  51     -27.594 218.000 104.312  1.00 64.38           C  
ATOM    364  O   GLU A  51     -26.984 217.000 104.125  1.00 64.38           O  
ATOM    365  CB  GLU A  51     -27.250 218.875 106.688  1.00 64.38           C  
ATOM    366  CG  GLU A  51     -26.438 219.750 107.625  1.00 64.38           C  
ATOM    367  CD  GLU A  51     -26.688 219.375 109.062  1.00 64.38           C  
ATOM    368  OE1 GLU A  51     -26.078 220.125 109.938  1.00 64.38           O  
ATOM    369  OE2 GLU A  51     -27.500 218.500 109.375  1.00 64.38           O1-
ATOM    370  N   GLU A  52     -28.812 218.125 103.562  1.00 61.16           N  
ATOM    371  CA  GLU A  52     -29.375 217.125 102.688  1.00 61.16           C  
ATOM    372  C   GLU A  52     -28.547 217.000 101.375  1.00 61.16           C  
ATOM    373  O   GLU A  52     -28.344 215.875 100.875  1.00 61.16           O  
ATOM    374  CB  GLU A  52     -30.828 217.375 102.312  1.00 61.16           C  
ATOM    375  CG  GLU A  52     -31.562 216.250 101.562  1.00 61.16           C  
ATOM    376  CD  GLU A  52     -33.000 216.625 101.250  1.00 61.16           C  
ATOM    377  OE1 GLU A  52     -33.719 215.750 100.688  1.00 61.16           O  
ATOM    378  OE2 GLU A  52     -33.438 217.750 101.625  1.00 61.16           O1-
ATOM    379  N   TYR A  53     -28.156 218.125 100.875  1.00 66.00           N  
ATOM    380  CA  TYR A  53     -27.406 218.250  99.625  1.00 66.00           C  
ATOM    381  C   TYR A  53     -26.078 217.375  99.750  1.00 66.00           C  
ATOM    382  O   TYR A  53     -25.734 216.625  98.938  1.00 66.00           O  
ATOM    383  CB  TYR A  53     -27.125 219.625  99.250  1.00 66.00           C  
ATOM    384  CG  TYR A  53     -26.375 219.750  97.938  1.00 66.00           C  
ATOM    385  CD1 TYR A  53     -25.016 220.000  97.938  1.00 66.00           C  
ATOM    386  CD2 TYR A  53     -27.031 219.625  96.688  1.00 66.00           C  
ATOM    387  CE1 TYR A  53     -24.312 220.125  96.750  1.00 66.00           C  
ATOM    388  CE2 TYR A  53     -26.344 219.750  95.500  1.00 66.00           C  
ATOM    389  CZ  TYR A  53     -24.984 220.000  95.500  1.00 66.00           C  
ATOM    390  OH  TYR A  53     -24.297 220.125  94.312  1.00 66.00           O  
ATOM    391  N   VAL A  54     -25.281 217.625 100.750  1.00 67.44           N  
ATOM    392  CA  VAL A  54     -23.984 217.000 101.062  1.00 67.44           C  
ATOM    393  C   VAL A  54     -24.188 215.500 101.312  1.00 67.44           C  
ATOM    394  O   VAL A  54     -23.406 214.625 100.875  1.00 67.44           O  
ATOM    395  CB  VAL A  54     -23.297 217.625 102.250  1.00 67.44           C  
ATOM    396  CG1 VAL A  54     -21.984 217.000 102.562  1.00 67.44           C  
ATOM    397  CG2 VAL A  54     -23.062 219.125 101.938  1.00 67.44           C  
ATOM    398  N   ASN A  55     -25.344 215.000 102.062  1.00 64.50           N  
ATOM    399  CA  ASN A  55     -25.641 213.625 102.312  1.00 64.50           C  
ATOM    400  C   ASN A  55     -26.109 212.875 101.000  1.00 64.50           C  
ATOM    401  O   ASN A  55     -25.828 211.750 100.812  1.00 64.50           O  
ATOM    402  CB  ASN A  55     -26.719 213.375 103.375  1.00 64.50           C  
ATOM    403  CG  ASN A  55     -26.188 213.750 104.812  1.00 64.50           C  
ATOM    404  ND2 ASN A  55     -27.094 214.000 105.688  1.00 64.50           N  
ATOM    405  OD1 ASN A  55     -24.984 213.750 105.000  1.00 64.50           O  
ATOM    406  N   ASN A  56     -27.000 213.500 100.312  1.00 65.06           N  
ATOM    407  CA  ASN A  56     -27.469 212.875  99.062  1.00 65.06           C  
ATOM    408  C   ASN A  56     -26.312 212.500  98.125  1.00 65.06           C  
ATOM    409  O   ASN A  56     -26.297 211.375  97.562  1.00 65.06           O  
ATOM    410  CB  ASN A  56     -28.469 213.750  98.312  1.00 65.06           C  
ATOM    411  CG  ASN A  56     -29.906 213.375  98.688  1.00 65.06           C  
ATOM    412  ND2 ASN A  56     -30.844 214.250  98.312  1.00 65.06           N  
ATOM    413  OD1 ASN A  56     -30.188 212.375  99.312  1.00 65.06           O  
ATOM    414  N   LEU A  57     -25.328 213.250  98.062  1.00 61.44           N  
ATOM    415  CA  LEU A  57     -24.250 213.000  97.125  1.00 61.44           C  
ATOM    416  C   LEU A  57     -23.203 212.125  97.688  1.00 61.44           C  
ATOM    417  O   LEU A  57     -22.641 211.250  96.938  1.00 61.44           O  
ATOM    418  CB  LEU A  57     -23.594 214.375  96.750  1.00 61.44           C  
ATOM    419  CG  LEU A  57     -23.734 214.875  95.312  1.00 61.44           C  
ATOM    420  CD1 LEU A  57     -24.531 216.125  95.188  1.00 61.44           C  
ATOM    421  CD2 LEU A  57     -22.359 215.000  94.625  1.00 61.44           C  
ATOM    422  N   SER A  58     -22.734 212.250  98.938  1.00 60.91           N  
ATOM    423  CA  SER A  58     -21.781 211.375  99.625  1.00 60.91           C  
ATOM    424  C   SER A  58     -22.281 209.875  99.562  1.00 60.91           C  
ATOM    425  O   SER A  58     -21.484 209.000  99.438  1.00 60.91           O  
ATOM    426  CB  SER A  58     -21.547 211.750 101.062  1.00 60.91           C  
ATOM    427  OG  SER A  58     -20.734 210.875 101.750  1.00 60.91           O  
ATOM    428  N   GLY A  59     -23.703 209.500  99.812  1.00 62.91           N  
ATOM    429  CA  GLY A  59     -24.234 208.125  99.875  1.00 62.91           C  
ATOM    430  C   GLY A  59     -24.281 207.375  98.500  1.00 62.91           C  
ATOM    431  O   GLY A  59     -24.578 206.250  98.438  1.00 62.91           O  
ATOM    432  N   GLN A  60     -24.281 208.125  97.438  1.00 57.41           N  
ATOM    433  CA  GLN A  60     -24.219 207.625  96.125  1.00 57.41           C  
ATOM    434  C   GLN A  60     -22.828 207.125  95.812  1.00 57.41           C  
ATOM    435  O   GLN A  60     -22.594 206.500  94.688  1.00 57.41           O  
ATOM    436  CB  GLN A  60     -24.672 208.625  95.062  1.00 57.41           C  
ATOM    437  CG  GLN A  60     -26.109 209.000  95.250  1.00 57.41           C  
ATOM    438  CD  GLN A  60     -26.594 209.875  94.062  1.00 57.41           C  
ATOM    439  NE2 GLN A  60     -27.859 210.250  94.062  1.00 57.41           N  
ATOM    440  OE1 GLN A  60     -25.844 210.125  93.125  1.00 57.41           O  
ATOM    441  N   LYS A  61     -22.125 207.375  96.562  1.00 68.19           N  
ATOM    442  CA  LYS A  61     -20.734 207.000  96.375  1.00 68.19           C  
ATOM    443  C   LYS A  61     -20.359 205.750  97.188  1.00 68.19           C  
ATOM    444  O   LYS A  61     -20.938 205.500  98.312  1.00 68.19           O  
ATOM    445  CB  LYS A  61     -19.812 208.125  96.688  1.00 68.19           C  
ATOM    446  CG  LYS A  61     -20.125 209.375  95.938  1.00 68.19           C  
ATOM    447  CD  LYS A  61     -19.891 209.250  94.438  1.00 68.19           C  
ATOM    448  CE  LYS A  61     -20.141 210.500  93.688  1.00 68.19           C  
ATOM    449  NZ  LYS A  61     -20.000 210.250  92.188  1.00 68.19           N1+
ATOM    450  N   GLU A  62     -19.406 205.000  96.750  1.00 64.00           N  
ATOM    451  CA  GLU A  62     -19.109 203.750  97.312  1.00 64.00           C  
ATOM    452  C   GLU A  62     -18.344 203.875  98.625  1.00 64.00           C  
ATOM    453  O   GLU A  62     -17.375 204.625  98.750  1.00 64.00           O  
ATOM    454  CB  GLU A  62     -18.312 202.875  96.375  1.00 64.00           C  
ATOM    455  CG  GLU A  62     -18.453 201.375  96.625  1.00 64.00           C  
ATOM    456  CD  GLU A  62     -19.906 200.875  96.562  1.00 64.00           C  
ATOM    457  OE1 GLU A  62     -20.266 200.000  97.375  1.00 64.00           O  
ATOM    458  OE2 GLU A  62     -20.672 201.375  95.750  1.00 64.00           O1-
ATOM    459  N   VAL A  63     -18.781 203.125  99.500  1.00 64.94           N  
ATOM    460  CA  VAL A  63     -18.141 203.000 100.812  1.00 64.94           C  
ATOM    461  C   VAL A  63     -16.766 202.375 100.688  1.00 64.94           C  
ATOM    462  O   VAL A  63     -16.578 201.500  99.875  1.00 64.94           O  
ATOM    463  CB  VAL A  63     -19.000 202.375 101.875  1.00 64.94           C  
ATOM    464  CG1 VAL A  63     -18.359 202.375 103.250  1.00 64.94           C  
ATOM    465  CG2 VAL A  63     -20.406 202.875 101.938  1.00 64.94           C  
ATOM    466  N   LYS A  64     -15.891 202.250 101.500  1.00 63.53           N  
ATOM    467  CA  LYS A  64     -14.555 201.625 101.625  1.00 63.53           C  
ATOM    468  C   LYS A  64     -14.578 200.125 101.500  1.00 63.53           C  
ATOM    469  O   LYS A  64     -15.188 199.500 102.312  1.00 63.53           O  
ATOM    470  CB  LYS A  64     -13.953 202.000 103.000  1.00 63.53           C  
ATOM    471  CG  LYS A  64     -12.477 202.375 102.875  1.00 63.53           C  
ATOM    472  CD  LYS A  64     -11.992 203.000 104.250  1.00 63.53           C  
ATOM    473  CE  LYS A  64     -10.531 203.500 104.125  1.00 63.53           C  
ATOM    474  NZ  LYS A  64     -10.070 204.125 105.375  1.00 63.53           N1+
ATOM    475  N   ILE A  65     -13.867 199.750 100.375  1.00 59.31           N  
ATOM    476  CA  ILE A  65     -13.836 198.250 100.188  1.00 59.31           C  
ATOM    477  C   ILE A  65     -12.641 197.750 100.938  1.00 59.31           C  
ATOM    478  O   ILE A  65     -11.492 198.000 100.688  1.00 59.31           O  
ATOM    479  CB  ILE A  65     -13.789 197.875  98.750  1.00 59.31           C  
ATOM    480  CG1 ILE A  65     -15.000 198.375  98.000  1.00 59.31           C  
ATOM    481  CG2 ILE A  65     -13.734 196.375  98.625  1.00 59.31           C  
ATOM    482  CD1 ILE A  65     -14.930 198.250  96.438  1.00 59.31           C  
ATOM    483  N   THR A  66     -13.008 196.875 101.875  1.00 66.88           N  
ATOM    484  CA  THR A  66     -11.992 196.250 102.750  1.00 66.88           C  
ATOM    485  C   THR A  66     -12.156 194.750 102.812  1.00 66.88           C  
ATOM    486  O   THR A  66     -13.180 194.250 102.312  1.00 66.88           O  
ATOM    487  CB  THR A  66     -12.039 196.875 104.188  1.00 66.88           C  
ATOM    488  CG2 THR A  66     -11.773 198.375 104.188  1.00 66.88           C  
ATOM    489  OG1 THR A  66     -13.336 196.625 104.750  1.00 66.88           O  
ATOM    490  N   LEU A  67     -11.250 193.875 103.500  1.00 63.12           N  
ATOM    491  CA  LEU A  67     -11.367 192.375 103.625  1.00 63.12           C  
ATOM    492  C   LEU A  67     -12.266 192.125 104.812  1.00 63.12           C  
ATOM    493  O   LEU A  67     -12.180 192.750 105.875  1.00 63.12           O  
ATOM    494  CB  LEU A  67      -9.992 191.750 103.812  1.00 63.12           C  
ATOM    495  CG  LEU A  67      -9.016 192.000 102.625  1.00 63.12           C  
ATOM    496  CD1 LEU A  67      -7.617 191.500 103.062  1.00 63.12           C  
ATOM    497  CD2 LEU A  67      -9.492 191.125 101.438  1.00 63.12           C  
ATOM    498  N   THR A  68     -13.344 191.375 104.875  1.00 64.19           N  
ATOM    499  CA  THR A  68     -14.203 191.125 106.062  1.00 64.19           C  
ATOM    500  C   THR A  68     -13.469 190.250 107.062  1.00 64.19           C  
ATOM    501  O   THR A  68     -13.891 190.125 108.250  1.00 64.19           O  
ATOM    502  CB  THR A  68     -15.492 190.375 105.625  1.00 64.19           C  
ATOM    503  CG2 THR A  68     -16.266 191.250 104.625  1.00 64.19           C  
ATOM    504  OG1 THR A  68     -15.156 189.125 105.000  1.00 64.19           O  
ATOM    505  N   GLY A  69     -12.344 189.500 106.625  1.00 63.12           N  
ATOM    506  CA  GLY A  69     -11.531 188.625 107.375  1.00 63.12           C  
ATOM    507  C   GLY A  69     -11.820 187.125 107.125  1.00 63.12           C  
ATOM    508  O   GLY A  69     -11.102 186.250 107.562  1.00 63.12           O  
ATOM    509  N   ASN A  70     -13.133 186.875 106.500  1.00 63.03           N  
ATOM    510  CA  ASN A  70     -13.539 185.500 106.125  1.00 63.03           C  
ATOM    511  C   ASN A  70     -13.078 185.250 104.688  1.00 63.03           C  
ATOM    512  O   ASN A  70     -12.789 186.125 103.875  1.00 63.03           O  
ATOM    513  CB  ASN A  70     -15.055 185.375 106.188  1.00 63.03           C  
ATOM    514  CG  ASN A  70     -15.555 185.500 107.625  1.00 63.03           C  
ATOM    515  ND2 ASN A  70     -16.781 186.000 107.812  1.00 63.03           N  
ATOM    516  OD1 ASN A  70     -14.844 185.125 108.562  1.00 63.03           O  
ATOM    517  N   ASN A  71     -12.891 183.875 104.375  1.00 59.09           N  
ATOM    518  CA  ASN A  71     -12.383 183.375 103.062  1.00 59.09           C  
ATOM    519  C   ASN A  71     -13.500 182.875 102.188  1.00 59.09           C  
ATOM    520  O   ASN A  71     -14.500 182.375 102.688  1.00 59.09           O  
ATOM    521  CB  ASN A  71     -11.289 182.375 103.250  1.00 59.09           C  
ATOM    522  CG  ASN A  71     -10.047 182.875 103.875  1.00 59.09           C  
ATOM    523  ND2 ASN A  71      -9.398 182.125 104.750  1.00 59.09           N  
ATOM    524  OD1 ASN A  71      -9.664 184.000 103.688  1.00 59.09           O  
ATOM    525  N   LEU A  72     -13.266 183.000 101.000  1.00 60.56           N  
ATOM    526  CA  LEU A  72     -14.172 182.250 100.188  1.00 60.56           C  
ATOM    527  C   LEU A  72     -13.797 180.750 100.250  1.00 60.56           C  
ATOM    528  O   LEU A  72     -12.648 180.375  99.938  1.00 60.56           O  
ATOM    529  CB  LEU A  72     -14.156 182.750  98.750  1.00 60.56           C  
ATOM    530  CG  LEU A  72     -14.562 184.125  98.562  1.00 60.56           C  
ATOM    531  CD1 LEU A  72     -14.352 184.625  97.125  1.00 60.56           C  
ATOM    532  CD2 LEU A  72     -16.016 184.375  99.000  1.00 60.56           C  
ATOM    533  N   THR A  73     -14.320 179.500 100.938  1.00 52.12           N  
ATOM    534  CA  THR A  73     -13.922 178.125 101.188  1.00 52.12           C  
ATOM    535  C   THR A  73     -14.047 177.375  99.938  1.00 52.12           C  
ATOM    536  O   THR A  73     -13.266 176.375  99.750  1.00 52.12           O  
ATOM    537  CB  THR A  73     -14.766 177.500 102.312  1.00 52.12           C  
ATOM    538  CG2 THR A  73     -13.891 176.875 103.312  1.00 52.12           C  
ATOM    539  OG1 THR A  73     -15.492 178.625 103.000  1.00 52.12           O  
ATOM    540  N   PRO A  74     -13.008 177.000  99.000  1.00 46.69           N  
ATOM    541  CA  PRO A  74     -13.664 175.750  98.688  1.00 46.69           C  
ATOM    542  C   PRO A  74     -13.078 174.500  99.500  1.00 46.69           C  
ATOM    543  O   PRO A  74     -11.930 174.625  99.938  1.00 46.69           O  
ATOM    544  CB  PRO A  74     -13.414 175.500  97.188  1.00 46.69           C  
ATOM    545  CG  PRO A  74     -12.375 176.500  96.875  1.00 46.69           C  
ATOM    546  CD  PRO A  74     -12.211 177.500  98.000  1.00 46.69           C  
ATOM    547  N   THR A  75     -13.695 173.250 100.312  1.00 35.75           N  
ATOM    548  CA  THR A  75     -13.312 172.000 101.000  1.00 35.75           C  
ATOM    549  C   THR A  75     -12.047 171.375 100.375  1.00 35.75           C  
ATOM    550  O   THR A  75     -11.258 170.750 101.000  1.00 35.75           O  
ATOM    551  CB  THR A  75     -14.445 170.875 100.875  1.00 35.75           C  
ATOM    552  CG2 THR A  75     -15.508 171.250 101.938  1.00 35.75           C  
ATOM    553  OG1 THR A  75     -15.055 171.000  99.562  1.00 35.75           O  
ATOM    554  N   SER A  76     -11.906 170.375  99.812  1.00 32.97           N  
ATOM    555  CA  SER A  76     -10.742 169.500  99.562  1.00 32.97           C  
ATOM    556  C   SER A  76      -9.555 170.375  99.125  1.00 32.97           C  
ATOM    557  O   SER A  76      -8.438 170.125  99.562  1.00 32.97           O  
ATOM    558  CB  SER A  76     -11.078 168.500  98.500  1.00 32.97           C  
ATOM    559  OG  SER A  76     -11.109 169.000  97.188  1.00 32.97           O  
ATOM    560  N   SER A  77      -8.852 170.250  98.438  1.00 29.94           N  
ATOM    561  CA  SER A  77      -7.793 171.000  97.688  1.00 29.94           C  
ATOM    562  C   SER A  77      -7.988 172.500  97.688  1.00 29.94           C  
ATOM    563  O   SER A  77      -7.066 173.250  98.062  1.00 29.94           O  
ATOM    564  CB  SER A  77      -7.742 170.375  96.250  1.00 29.94           C  
ATOM    565  OG  SER A  77      -8.688 171.125  95.438  1.00 29.94           O  
ATOM    566  N   ASN A  78      -7.859 173.500  97.188  1.00 35.28           N  
ATOM    567  CA  ASN A  78      -7.039 174.625  96.625  1.00 35.28           C  
ATOM    568  C   ASN A  78      -7.359 176.000  97.312  1.00 35.28           C  
ATOM    569  O   ASN A  78      -8.398 176.125  98.000  1.00 35.28           O  
ATOM    570  CB  ASN A  78      -7.227 174.750  95.125  1.00 35.28           C  
ATOM    571  CG  ASN A  78      -6.395 173.750  94.375  1.00 35.28           C  
ATOM    572  ND2 ASN A  78      -6.734 173.500  93.062  1.00 35.28           N  
ATOM    573  OD1 ASN A  78      -5.453 173.125  94.875  1.00 35.28           O  
ATOM    574  N   ASP A  79      -6.996 177.125  97.000  1.00 42.66           N  
ATOM    575  CA  ASP A  79      -6.555 178.375  97.625  1.00 42.66           C  
ATOM    576  C   ASP A  79      -7.734 179.250  98.125  1.00 42.66           C  
ATOM    577  O   ASP A  79      -8.719 179.375  97.438  1.00 42.66           O  
ATOM    578  CB  ASP A  79      -5.793 179.250  96.562  1.00 42.66           C  
ATOM    579  CG  ASP A  79      -4.305 178.875  96.562  1.00 42.66           C  
ATOM    580  OD1 ASP A  79      -3.781 178.375  97.500  1.00 42.66           O  
ATOM    581  OD2 ASP A  79      -3.648 179.250  95.562  1.00 42.66           O1-
ATOM    582  N   LEU A  80      -7.887 179.500  99.375  1.00 47.56           N  
ATOM    583  CA  LEU A  80      -9.070 180.250  99.812  1.00 47.56           C  
ATOM    584  C   LEU A  80      -9.023 181.750  99.375  1.00 47.56           C  
ATOM    585  O   LEU A  80      -7.957 182.375  99.375  1.00 47.56           O  
ATOM    586  CB  LEU A  80      -9.180 180.250 101.312  1.00 47.56           C  
ATOM    587  CG  LEU A  80      -9.312 178.750 101.938  1.00 47.56           C  
ATOM    588  CD1 LEU A  80      -9.148 178.875 103.438  1.00 47.56           C  
ATOM    589  CD2 LEU A  80     -10.656 178.125 101.562  1.00 47.56           C  
ATOM    590  N   ILE A  81      -9.914 182.375  98.688  1.00 57.56           N  
ATOM    591  CA  ILE A  81     -10.008 183.750  98.125  1.00 57.56           C  
ATOM    592  C   ILE A  81     -10.625 184.750  99.188  1.00 57.56           C  
ATOM    593  O   ILE A  81     -11.773 184.500  99.562  1.00 57.56           O  
ATOM    594  CB  ILE A  81     -10.844 183.750  96.812  1.00 57.56           C  
ATOM    595  CG1 ILE A  81     -10.305 182.750  95.875  1.00 57.56           C  
ATOM    596  CG2 ILE A  81     -10.859 185.125  96.188  1.00 57.56           C  
ATOM    597  CD1 ILE A  81      -8.875 183.000  95.375  1.00 57.56           C  
ATOM    598  N   PRO A  82      -9.984 185.625  99.625  1.00 63.81           N  
ATOM    599  CA  PRO A  82     -10.477 186.375 100.750  1.00 63.81           C  
ATOM    600  C   PRO A  82     -11.695 187.250 100.375  1.00 63.81           C  
ATOM    601  O   PRO A  82     -11.781 187.750  99.188  1.00 63.81           O  
ATOM    602  CB  PRO A  82      -9.273 187.375 101.062  1.00 63.81           C  
ATOM    603  CG  PRO A  82      -8.250 187.000 100.000  1.00 63.81           C  
ATOM    604  CD  PRO A  82      -8.797 185.875  99.188  1.00 63.81           C  
ATOM    605  N   GLN A  83     -12.648 187.500 101.188  1.00 70.81           N  
ATOM    606  CA  GLN A  83     -13.938 188.125 101.000  1.00 70.81           C  
ATOM    607  C   GLN A  83     -13.812 189.625 101.250  1.00 70.81           C  
ATOM    608  O   GLN A  83     -13.070 190.125 102.125  1.00 70.81           O  
ATOM    609  CB  GLN A  83     -14.977 187.625 102.000  1.00 70.81           C  
ATOM    610  CG  GLN A  83     -16.406 188.000 101.688  1.00 70.81           C  
ATOM    611  CD  GLN A  83     -17.406 187.375 102.688  1.00 70.81           C  
ATOM    612  NE2 GLN A  83     -18.688 187.500 102.312  1.00 70.81           N  
ATOM    613  OE1 GLN A  83     -17.031 186.875 103.688  1.00 70.81           O  
ATOM    614  N   LEU A  84     -14.461 190.375 100.438  1.00 64.50           N  
ATOM    615  CA  LEU A  84     -14.352 191.875 100.562  1.00 64.50           C  
ATOM    616  C   LEU A  84     -15.562 192.500 101.250  1.00 64.50           C  
ATOM    617  O   LEU A  84     -16.609 191.750 101.375  1.00 64.50           O  
ATOM    618  CB  LEU A  84     -14.227 192.375  99.125  1.00 64.50           C  
ATOM    619  CG  LEU A  84     -12.992 192.000  98.312  1.00 64.50           C  
ATOM    620  CD1 LEU A  84     -13.203 192.250  96.812  1.00 64.50           C  
ATOM    621  CD2 LEU A  84     -11.750 192.750  98.812  1.00 64.50           C  
ATOM    622  N   ASN A  85     -15.625 193.250 101.688  1.00 67.56           N  
ATOM    623  CA  ASN A  85     -16.734 193.875 102.375  1.00 67.56           C  
ATOM    624  C   ASN A  85     -17.766 194.500 101.375  1.00 67.56           C  
ATOM    625  O   ASN A  85     -18.672 195.250 101.812  1.00 67.56           O  
ATOM    626  CB  ASN A  85     -16.219 195.000 103.312  1.00 67.56           C  
ATOM    627  CG  ASN A  85     -15.578 196.125 102.562  1.00 67.56           C  
ATOM    628  ND2 ASN A  85     -15.547 197.375 103.188  1.00 67.56           N  
ATOM    629  OD1 ASN A  85     -15.109 196.000 101.438  1.00 67.56           O  
ATOM    630  N   ASN A  86     -17.469 194.125 100.000  1.00 70.38           N  
ATOM    631  CA  ASN A  86     -18.453 194.375  98.938  1.00 70.38           C  
ATOM    632  C   ASN A  86     -19.047 193.000  98.438  1.00 70.38           C  
ATOM    633  O   ASN A  86     -18.359 192.250  97.750  1.00 70.38           O  
ATOM    634  CB  ASN A  86     -17.844 195.125  97.812  1.00 70.38           C  
ATOM    635  CG  ASN A  86     -18.875 195.625  96.812  1.00 70.38           C  
ATOM    636  ND2 ASN A  86     -18.938 196.875  96.562  1.00 70.38           N  
ATOM    637  OD1 ASN A  86     -19.625 194.750  96.250  1.00 70.38           O  
ATOM    638  N   SER A  87     -20.391 192.750  98.500  1.00 68.38           N  
ATOM    639  CA  SER A  87     -21.000 191.500  98.250  1.00 68.38           C  
ATOM    640  C   SER A  87     -21.062 191.250  96.688  1.00 68.38           C  
ATOM    641  O   SER A  87     -21.031 190.000  96.250  1.00 68.38           O  
ATOM    642  CB  SER A  87     -22.406 191.375  98.812  1.00 68.38           C  
ATOM    643  OG  SER A  87     -23.219 192.500  98.312  1.00 68.38           O  
ATOM    644  N   VAL A  88     -21.047 192.250  96.000  1.00 68.38           N  
ATOM    645  CA  VAL A  88     -21.234 192.000  94.562  1.00 68.38           C  
ATOM    646  C   VAL A  88     -19.906 191.625  93.938  1.00 68.38           C  
ATOM    647  O   VAL A  88     -19.891 190.625  93.125  1.00 68.38           O  
ATOM    648  CB  VAL A  88     -21.750 193.250  93.875  1.00 68.38           C  
ATOM    649  CG1 VAL A  88     -21.812 193.125  92.375  1.00 68.38           C  
ATOM    650  CG2 VAL A  88     -23.125 193.625  94.438  1.00 68.38           C  
ATOM    651  N   LEU A  89     -18.812 192.125  94.312  1.00 70.94           N  
ATOM    652  CA  LEU A  89     -17.500 191.625  93.875  1.00 70.94           C  
ATOM    653  C   LEU A  89     -17.188 190.250  94.375  1.00 70.94           C  
ATOM    654  O   LEU A  89     -16.547 189.500  93.688  1.00 70.94           O  
ATOM    655  CB  LEU A  89     -16.406 192.625  94.312  1.00 70.94           C  
ATOM    656  CG  LEU A  89     -16.172 193.875  93.438  1.00 70.94           C  
ATOM    657  CD1 LEU A  89     -15.477 194.875  94.250  1.00 70.94           C  
ATOM    658  CD2 LEU A  89     -15.359 193.500  92.250  1.00 70.94           C  
ATOM    659  N   ASN A  90     -17.828 189.875  95.438  1.00 71.94           N  
ATOM    660  CA  ASN A  90     -17.672 188.500  95.938  1.00 71.94           C  
ATOM    661  C   ASN A  90     -18.359 187.500  95.062  1.00 71.94           C  
ATOM    662  O   ASN A  90     -17.891 186.375  94.938  1.00 71.94           O  
ATOM    663  CB  ASN A  90     -18.203 188.375  97.375  1.00 71.94           C  
ATOM    664  CG  ASN A  90     -17.328 189.125  98.438  1.00 71.94           C  
ATOM    665  ND2 ASN A  90     -17.891 189.375  99.562  1.00 71.94           N  
ATOM    666  OD1 ASN A  90     -16.141 189.375  98.125  1.00 71.94           O  
ATOM    667  N   ILE A  91     -19.406 187.875  94.500  1.00 67.81           N  
ATOM    668  CA  ILE A  91     -20.125 186.875  93.625  1.00 67.81           C  
ATOM    669  C   ILE A  91     -19.266 186.625  92.375  1.00 67.81           C  
ATOM    670  O   ILE A  91     -19.141 185.500  91.938  1.00 67.81           O  
ATOM    671  CB  ILE A  91     -21.500 187.500  93.188  1.00 67.81           C  
ATOM    672  CG1 ILE A  91     -22.453 187.500  94.375  1.00 67.81           C  
ATOM    673  CG2 ILE A  91     -22.078 186.750  92.000  1.00 67.81           C  
ATOM    674  CD1 ILE A  91     -23.734 188.250  94.125  1.00 67.81           C  
ATOM    675  N   VAL A  92     -18.625 187.625  92.000  1.00 68.50           N  
ATOM    676  CA  VAL A  92     -17.828 187.500  90.812  1.00 68.50           C  
ATOM    677  C   VAL A  92     -16.578 186.625  91.188  1.00 68.50           C  
ATOM    678  O   VAL A  92     -16.219 185.750  90.438  1.00 68.50           O  
ATOM    679  CB  VAL A  92     -17.453 188.750  90.125  1.00 68.50           C  
ATOM    680  CG1 VAL A  92     -16.469 188.625  89.000  1.00 68.50           C  
ATOM    681  CG2 VAL A  92     -18.703 189.500  89.625  1.00 68.50           C  
ATOM    682  N   HIS A  93     -16.016 187.000  92.250  1.00 73.31           N  
ATOM    683  CA  HIS A  93     -14.820 186.250  92.688  1.00 73.31           C  
ATOM    684  C   HIS A  93     -15.164 184.750  93.062  1.00 73.31           C  
ATOM    685  O   HIS A  93     -14.383 183.875  92.812  1.00 73.31           O  
ATOM    686  CB  HIS A  93     -14.109 186.875  93.812  1.00 73.31           C  
ATOM    687  CG  HIS A  93     -13.547 188.250  93.375  1.00 73.31           C  
ATOM    688  CD2 HIS A  93     -13.180 188.750  92.188  1.00 73.31           C  
ATOM    689  ND1 HIS A  93     -13.289 189.250  94.312  1.00 73.31           N  
ATOM    690  CE1 HIS A  93     -12.797 190.375  93.688  1.00 73.31           C  
ATOM    691  NE2 HIS A  93     -12.719 190.000  92.375  1.00 73.31           N  
ATOM    692  N   GLN A  94     -16.297 184.500  93.562  1.00 69.19           N  
ATOM    693  CA  GLN A  94     -16.734 183.125  93.875  1.00 69.19           C  
ATOM    694  C   GLN A  94     -16.984 182.375  92.562  1.00 69.19           C  
ATOM    695  O   GLN A  94     -16.625 181.125  92.500  1.00 69.19           O  
ATOM    696  CB  GLN A  94     -18.016 183.125  94.688  1.00 69.19           C  
ATOM    697  CG  GLN A  94     -18.453 181.750  95.188  1.00 69.19           C  
ATOM    698  CD  GLN A  94     -17.453 181.125  96.125  1.00 69.19           C  
ATOM    699  NE2 GLN A  94     -16.938 180.000  95.812  1.00 69.19           N  
ATOM    700  OE1 GLN A  94     -17.141 181.750  97.188  1.00 69.19           O  
ATOM    701  N   LYS A  95     -17.406 183.000  91.688  1.00 70.50           N  
ATOM    702  CA  LYS A  95     -17.688 182.250  90.438  1.00 70.50           C  
ATOM    703  C   LYS A  95     -16.391 181.875  89.688  1.00 70.50           C  
ATOM    704  O   LYS A  95     -16.266 180.875  89.125  1.00 70.50           O  
ATOM    705  CB  LYS A  95     -18.625 183.000  89.562  1.00 70.50           C  
ATOM    706  CG  LYS A  95     -20.047 183.125  90.062  1.00 70.50           C  
ATOM    707  CD  LYS A  95     -20.859 181.875  89.750  1.00 70.50           C  
ATOM    708  CE  LYS A  95     -22.312 182.000  90.250  1.00 70.50           C  
ATOM    709  NZ  LYS A  95     -23.078 180.750  90.000  1.00 70.50           N1+
ATOM    710  N   LEU A  96     -15.625 182.750  89.875  1.00 70.50           N  
ATOM    711  CA  LEU A  96     -14.336 182.375  89.250  1.00 70.50           C  
ATOM    712  C   LEU A  96     -13.594 181.375  90.062  1.00 70.50           C  
ATOM    713  O   LEU A  96     -13.016 180.500  89.438  1.00 70.50           O  
ATOM    714  CB  LEU A  96     -13.484 183.750  89.188  1.00 70.50           C  
ATOM    715  CG  LEU A  96     -13.844 184.750  88.062  1.00 70.50           C  
ATOM    716  CD1 LEU A  96     -13.172 186.000  88.312  1.00 70.50           C  
ATOM    717  CD2 LEU A  96     -13.453 184.125  86.688  1.00 70.50           C  
ATOM    718  N   LEU A  97     -13.641 181.375  91.312  1.00 65.06           N  
ATOM    719  CA  LEU A  97     -13.031 180.375  92.188  1.00 65.06           C  
ATOM    720  C   LEU A  97     -13.703 179.000  91.938  1.00 65.06           C  
ATOM    721  O   LEU A  97     -13.023 178.000  91.812  1.00 65.06           O  
ATOM    722  CB  LEU A  97     -13.125 180.750  93.625  1.00 65.06           C  
ATOM    723  CG  LEU A  97     -12.539 179.750  94.625  1.00 65.06           C  
ATOM    724  CD1 LEU A  97     -11.047 179.625  94.375  1.00 65.06           C  
ATOM    725  CD2 LEU A  97     -12.789 180.250  96.062  1.00 65.06           C  
ATOM    726  N   ASN A  98     -14.945 179.000  91.750  1.00 64.00           N  
ATOM    727  CA  ASN A  98     -15.625 177.750  91.438  1.00 64.00           C  
ATOM    728  C   ASN A  98     -15.211 177.250  90.062  1.00 64.00           C  
ATOM    729  O   ASN A  98     -15.094 176.000  89.875  1.00 64.00           O  
ATOM    730  CB  ASN A  98     -17.141 178.000  91.500  1.00 64.00           C  
ATOM    731  CG  ASN A  98     -17.656 178.250  92.875  1.00 64.00           C  
ATOM    732  ND2 ASN A  98     -18.922 178.500  93.000  1.00 64.00           N  
ATOM    733  OD1 ASN A  98     -16.891 178.000  93.875  1.00 64.00           O  
ATOM    734  N   LYS A  99     -14.891 178.000  89.188  1.00 63.38           N  
ATOM    735  CA  LYS A  99     -14.523 177.500  87.875  1.00 63.38           C  
ATOM    736  C   LYS A  99     -13.078 177.000  87.812  1.00 63.38           C  
ATOM    737  O   LYS A  99     -12.758 176.000  87.125  1.00 63.38           O  
ATOM    738  CB  LYS A  99     -14.727 178.625  86.812  1.00 63.38           C  
ATOM    739  CG  LYS A  99     -14.906 178.125  85.375  1.00 63.38           C  
ATOM    740  CD  LYS A  99     -16.156 178.625  84.750  1.00 63.38           C  
ATOM    741  CE  LYS A  99     -16.328 178.125  83.312  1.00 63.38           C  
ATOM    742  NZ  LYS A  99     -17.500 178.750  82.625  1.00 63.38           N1+
ATOM    743  N   ILE A 100     -12.320 177.625  88.562  1.00 63.09           N  
ATOM    744  CA  ILE A 100     -10.953 177.125  88.625  1.00 63.09           C  
ATOM    745  C   ILE A 100     -10.930 175.875  89.312  1.00 63.09           C  
ATOM    746  O   ILE A 100     -10.234 174.875  88.875  1.00 63.09           O  
ATOM    747  CB  ILE A 100     -10.031 178.125  89.375  1.00 63.09           C  
ATOM    748  CG1 ILE A 100      -9.891 179.500  88.500  1.00 63.09           C  
ATOM    749  CG2 ILE A 100      -8.664 177.625  89.625  1.00 63.09           C  
ATOM    750  CD1 ILE A 100      -9.273 180.625  89.312  1.00 63.09           C  
ATOM    751  N   GLU A 101     -11.609 175.625  90.500  1.00 56.72           N  
ATOM    752  CA  GLU A 101     -11.680 174.375  91.188  1.00 56.72           C  
ATOM    753  C   GLU A 101     -12.234 173.250  90.250  1.00 56.72           C  
ATOM    754  O   GLU A 101     -11.805 172.125  90.312  1.00 56.72           O  
ATOM    755  CB  GLU A 101     -12.531 174.500  92.438  1.00 56.72           C  
ATOM    756  CG  GLU A 101     -11.789 175.125  93.625  1.00 56.72           C  
ATOM    757  CD  GLU A 101     -10.734 174.125  94.188  1.00 56.72           C  
ATOM    758  OE1 GLU A 101      -9.742 174.625  94.812  1.00 56.72           O  
ATOM    759  OE2 GLU A 101     -10.898 172.875  94.062  1.00 56.72           O1-
ATOM    760  N   TRP A 102     -12.977 173.750  89.438  1.00 55.34           N  
ATOM    761  CA  TRP A 102     -13.523 172.625  88.500  1.00 55.34           C  
ATOM    762  C   TRP A 102     -12.539 172.375  87.375  1.00 55.34           C  
ATOM    763  O   TRP A 102     -12.367 171.250  87.000  1.00 55.34           O  
ATOM    764  CB  TRP A 102     -14.859 173.125  87.938  1.00 55.34           C  
ATOM    765  CG  TRP A 102     -15.531 172.125  87.062  1.00 55.34           C  
ATOM    766  CD1 TRP A 102     -16.391 171.125  87.438  1.00 55.34           C  
ATOM    767  CD2 TRP A 102     -15.383 172.000  85.625  1.00 55.34           C  
ATOM    768  CE2 TRP A 102     -16.188 170.875  85.250  1.00 55.34           C  
ATOM    769  CE3 TRP A 102     -14.641 172.625  84.688  1.00 55.34           C  
ATOM    770  NE1 TRP A 102     -16.797 170.375  86.375  1.00 55.34           N  
ATOM    771  CZ2 TRP A 102     -16.281 170.500  83.938  1.00 55.34           C  
ATOM    772  CZ3 TRP A 102     -14.734 172.250  83.312  1.00 55.34           C  
ATOM    773  CH2 TRP A 102     -15.555 171.125  83.000  1.00 55.34           C  
ATOM    774  N   VAL A 103     -11.891 173.250  87.000  1.00 53.25           N  
ATOM    775  CA  VAL A 103     -10.906 172.875  85.938  1.00 53.25           C  
ATOM    776  C   VAL A 103      -9.805 172.000  86.562  1.00 53.25           C  
ATOM    777  O   VAL A 103      -9.359 171.000  86.000  1.00 53.25           O  
ATOM    778  CB  VAL A 103     -10.297 174.125  85.312  1.00 53.25           C  
ATOM    779  CG1 VAL A 103      -9.133 173.750  84.375  1.00 53.25           C  
ATOM    780  CG2 VAL A 103     -11.359 174.875  84.500  1.00 53.25           C  
ATOM    781  N   LYS A 104      -9.273 172.500  87.688  1.00 50.84           N  
ATOM    782  CA  LYS A 104      -8.297 171.750  88.438  1.00 50.84           C  
ATOM    783  C   LYS A 104      -8.773 170.375  88.688  1.00 50.84           C  
ATOM    784  O   LYS A 104      -7.988 169.375  88.625  1.00 50.84           O  
ATOM    785  CB  LYS A 104      -8.016 172.500  89.812  1.00 50.84           C  
ATOM    786  CG  LYS A 104      -7.012 171.750  90.688  1.00 50.84           C  
ATOM    787  CD  LYS A 104      -6.996 172.250  92.125  1.00 50.84           C  
ATOM    788  CE  LYS A 104      -7.031 171.125  93.125  1.00 50.84           C  
ATOM    789  NZ  LYS A 104      -7.059 171.625  94.500  1.00 50.84           N1+
ATOM    790  N   ASP A 105      -9.852 170.625  89.188  1.00 37.75           N  
ATOM    791  CA  ASP A 105     -10.500 169.375  89.250  1.00 37.75           C  
ATOM    792  C   ASP A 105     -10.602 168.750  87.812  1.00 37.75           C  
ATOM    793  O   ASP A 105     -11.469 169.125  87.062  1.00 37.75           O  
ATOM    794  CB  ASP A 105     -11.898 169.500  89.812  1.00 37.75           C  
ATOM    795  CG  ASP A 105     -11.859 169.875  91.312  1.00 37.75           C  
ATOM    796  OD1 ASP A 105     -10.773 169.750  91.938  1.00 37.75           O  
ATOM    797  OD2 ASP A 105     -12.922 170.125  91.875  1.00 37.75           O1-
ATOM    798  N   ASN A 106      -9.312 169.250  87.062  1.00 38.06           N  
ATOM    799  CA  ASN A 106      -8.117 168.500  86.750  1.00 38.06           C  
ATOM    800  C   ASN A 106      -8.469 167.125  86.125  1.00 38.06           C  
ATOM    801  O   ASN A 106      -9.305 166.375  86.688  1.00 38.06           O  
ATOM    802  CB  ASN A 106      -7.262 168.375  88.000  1.00 38.06           C  
ATOM    803  CG  ASN A 106      -6.508 169.625  88.438  1.00 38.06           C  
ATOM    804  ND2 ASN A 106      -7.008 170.250  89.438  1.00 38.06           N  
ATOM    805  OD1 ASN A 106      -5.492 169.875  87.812  1.00 38.06           O  
ATOM    806  N   VAL A 107      -7.457 166.750  85.375  1.00 35.28           N  
ATOM    807  CA  VAL A 107      -6.543 166.125  84.438  1.00 35.28           C  
ATOM    808  C   VAL A 107      -6.297 164.625  84.875  1.00 35.28           C  
ATOM    809  O   VAL A 107      -5.297 164.000  84.500  1.00 35.28           O  
ATOM    810  CB  VAL A 107      -5.203 166.875  84.312  1.00 35.28           C  
ATOM    811  CG1 VAL A 107      -4.266 166.125  83.375  1.00 35.28           C  
ATOM    812  CG2 VAL A 107      -5.445 168.250  83.875  1.00 35.28           C  
ATOM    813  N   SER A 108      -6.328 164.250  86.062  1.00 29.12           N  
ATOM    814  CA  SER A 108      -6.363 162.875  86.500  1.00 29.12           C  
ATOM    815  C   SER A 108      -6.891 162.000  85.375  1.00 29.12           C  
ATOM    816  O   SER A 108      -8.055 161.625  85.375  1.00 29.12           O  
ATOM    817  CB  SER A 108      -7.227 162.750  87.750  1.00 29.12           C  
ATOM    818  OG  SER A 108      -8.602 162.875  87.438  1.00 29.12           O  
ATOM    819  N   VAL A 109      -6.426 162.375  84.438  1.00 28.88           N  
ATOM    820  CA  VAL A 109      -6.949 161.750  83.188  1.00 28.88           C  
ATOM    821  C   VAL A 109      -6.762 160.250  83.250  1.00 28.88           C  
ATOM    822  O   VAL A 109      -7.719 159.500  83.062  1.00 28.88           O  
ATOM    823  CB  VAL A 109      -6.262 162.375  81.938  1.00 28.88           C  
ATOM    824  CG1 VAL A 109      -7.074 162.125  80.688  1.00 28.88           C  
ATOM    825  CG2 VAL A 109      -6.062 163.875  82.125  1.00 28.88           C  
ATOM    826  N   ILE A 110      -5.750 159.625  82.375  1.00 26.62           N  
ATOM    827  CA  ILE A 110      -5.414 158.625  81.312  1.00 26.62           C  
ATOM    828  C   ILE A 110      -4.465 157.625  81.812  1.00 26.62           C  
ATOM    829  O   ILE A 110      -3.262 157.750  81.938  1.00 26.62           O  
ATOM    830  CB  ILE A 110      -4.773 159.375  80.062  1.00 26.62           C  
ATOM    831  CG1 ILE A 110      -5.734 160.375  79.562  1.00 26.62           C  
ATOM    832  CG2 ILE A 110      -4.383 158.375  79.000  1.00 26.62           C  
ATOM    833  CD1 ILE A 110      -5.117 161.375  78.438  1.00 26.62           C  
ATOM    834  N   THR A 111      -4.383 157.125  82.875  1.00 25.89           N  
ATOM    835  CA  THR A 111      -3.426 156.000  83.312  1.00 25.89           C  
ATOM    836  C   THR A 111      -3.000 155.125  82.125  1.00 25.89           C  
ATOM    837  O   THR A 111      -3.818 154.875  81.312  1.00 25.89           O  
ATOM    838  CB  THR A 111      -4.012 155.125  84.438  1.00 25.89           C  
ATOM    839  CG2 THR A 111      -3.697 155.750  85.812  1.00 25.89           C  
ATOM    840  OG1 THR A 111      -5.434 155.125  84.250  1.00 25.89           O  
ATOM    841  N   ASP A 112      -1.704 155.000  81.812  1.00 23.50           N  
ATOM    842  CA  ASP A 112      -0.834 154.250  80.938  1.00 23.50           C  
ATOM    843  C   ASP A 112      -1.450 152.875  80.562  1.00 23.50           C  
ATOM    844  O   ASP A 112      -2.125 152.250  81.438  1.00 23.50           O  
ATOM    845  CB  ASP A 112       0.545 154.000  81.562  1.00 23.50           C  
ATOM    846  CG  ASP A 112       1.659 154.000  80.500  1.00 23.50           C  
ATOM    847  OD1 ASP A 112       1.365 153.875  79.312  1.00 23.50           O  
ATOM    848  OD2 ASP A 112       2.840 154.000  80.938  1.00 23.50           O1-
ATOM    849  N   HIS A 113      -1.484 152.500  79.312  1.00 23.55           N  
ATOM    850  CA  HIS A 113      -1.610 151.375  78.438  1.00 23.55           C  
ATOM    851  C   HIS A 113      -0.750 150.250  78.938  1.00 23.55           C  
ATOM    852  O   HIS A 113      -1.085 149.000  78.688  1.00 23.55           O  
ATOM    853  CB  HIS A 113      -1.225 151.750  77.000  1.00 23.55           C  
ATOM    854  CG  HIS A 113      -2.055 151.000  75.938  1.00 23.55           C  
ATOM    855  CD2 HIS A 113      -2.592 151.500  74.812  1.00 23.55           C  
ATOM    856  ND1 HIS A 113      -2.422 149.750  76.062  1.00 23.55           N  
ATOM    857  CE1 HIS A 113      -3.148 149.375  75.000  1.00 23.55           C  
ATOM    858  NE2 HIS A 113      -3.268 150.375  74.250  1.00 23.55           N  
ATOM    859  N   GLN A 114       0.645 150.375  79.125  1.00 26.06           N  
ATOM    860  CA  GLN A 114       1.643 149.250  79.312  1.00 26.06           C  
ATOM    861  C   GLN A 114       1.409 148.500  80.625  1.00 26.06           C  
ATOM    862  O   GLN A 114       1.997 147.500  80.812  1.00 26.06           O  
ATOM    863  CB  GLN A 114       3.053 149.875  79.312  1.00 26.06           C  
ATOM    864  CG  GLN A 114       3.590 150.250  77.938  1.00 26.06           C  
ATOM    865  CD  GLN A 114       5.059 150.625  77.938  1.00 26.06           C  
ATOM    866  NE2 GLN A 114       5.645 150.750  76.750  1.00 26.06           N  
ATOM    867  OE1 GLN A 114       5.656 150.750  79.000  1.00 26.06           O  
ATOM    868  N   ALA A 115       1.036 149.125  81.562  1.00 27.44           N  
ATOM    869  CA  ALA A 115       1.123 148.250  82.750  1.00 27.44           C  
ATOM    870  C   ALA A 115       0.083 147.125  82.688  1.00 27.44           C  
ATOM    871  O   ALA A 115      -0.911 147.125  83.375  1.00 27.44           O  
ATOM    872  CB  ALA A 115       0.947 149.000  84.000  1.00 27.44           C  
ATOM    873  N   LEU A 116      -0.231 146.750  81.375  1.00 29.62           N  
ATOM    874  CA  LEU A 116      -0.924 145.500  81.188  1.00 29.62           C  
ATOM    875  C   LEU A 116      -0.088 144.375  81.688  1.00 29.62           C  
ATOM    876  O   LEU A 116      -0.500 143.250  81.562  1.00 29.62           O  
ATOM    877  CB  LEU A 116      -1.245 145.375  79.688  1.00 29.62           C  
ATOM    878  CG  LEU A 116      -2.426 146.125  79.125  1.00 29.62           C  
ATOM    879  CD1 LEU A 116      -2.318 146.250  77.625  1.00 29.62           C  
ATOM    880  CD2 LEU A 116      -3.746 145.500  79.562  1.00 29.62           C  
ATOM    881  N   GLN A 117       1.287 144.625  81.812  1.00 28.95           N  
ATOM    882  CA  GLN A 117       2.201 143.500  82.125  1.00 28.95           C  
ATOM    883  C   GLN A 117       2.139 143.125  83.625  1.00 28.95           C  
ATOM    884  O   GLN A 117       2.086 144.000  84.438  1.00 28.95           O  
ATOM    885  CB  GLN A 117       3.633 143.875  81.750  1.00 28.95           C  
ATOM    886  CG  GLN A 117       3.953 143.625  80.250  1.00 28.95           C  
ATOM    887  CD  GLN A 117       5.422 143.750  79.938  1.00 28.95           C  
ATOM    888  NE2 GLN A 117       5.805 143.500  78.688  1.00 28.95           N  
ATOM    889  OE1 GLN A 117       6.207 144.250  80.812  1.00 28.95           O  
ATOM    890  N   ASN A 118       1.919 142.000  84.125  1.00 31.64           N  
ATOM    891  CA  ASN A 118       1.847 141.125  85.312  1.00 31.64           C  
ATOM    892  C   ASN A 118       0.507 141.375  86.000  1.00 31.64           C  
ATOM    893  O   ASN A 118       0.440 141.250  87.250  1.00 31.64           O  
ATOM    894  CB  ASN A 118       2.998 141.500  86.250  1.00 31.64           C  
ATOM    895  CG  ASN A 118       4.312 140.875  85.812  1.00 31.64           C  
ATOM    896  ND2 ASN A 118       5.418 141.375  86.312  1.00 31.64           N  
ATOM    897  OD1 ASN A 118       4.336 140.000  85.000  1.00 31.64           O  
ATOM    898  N   ARG A 119      -0.502 141.875  85.188  1.00 36.56           N  
ATOM    899  CA  ARG A 119      -1.774 141.875  85.875  1.00 36.56           C  
ATOM    900  C   ARG A 119      -2.361 140.500  85.938  1.00 36.56           C  
ATOM    901  O   ARG A 119      -2.107 139.625  85.062  1.00 36.56           O  
ATOM    902  CB  ARG A 119      -2.770 142.875  85.250  1.00 36.56           C  
ATOM    903  CG  ARG A 119      -2.477 144.250  85.500  1.00 36.56           C  
ATOM    904  CD  ARG A 119      -3.646 145.125  85.125  1.00 36.56           C  
ATOM    905  NE  ARG A 119      -3.385 146.625  85.438  1.00 36.56           N  
ATOM    906  CZ  ARG A 119      -4.234 147.625  85.188  1.00 36.56           C  
ATOM    907  NH1 ARG A 119      -5.422 147.375  84.625  1.00 36.56           N1+
ATOM    908  NH2 ARG A 119      -3.893 148.875  85.500  1.00 36.56           N  
ATOM    909  N   ASN A 120      -2.564 140.250  87.125  1.00 32.38           N  
ATOM    910  CA  ASN A 120      -3.189 138.875  87.312  1.00 32.38           C  
ATOM    911  C   ASN A 120      -4.426 138.750  86.438  1.00 32.38           C  
ATOM    912  O   ASN A 120      -5.023 139.750  86.000  1.00 32.38           O  
ATOM    913  CB  ASN A 120      -3.551 138.750  88.812  1.00 32.38           C  
ATOM    914  CG  ASN A 120      -2.822 137.625  89.438  1.00 32.38           C  
ATOM    915  ND2 ASN A 120      -2.834 137.500  90.750  1.00 32.38           N  
ATOM    916  OD1 ASN A 120      -2.252 136.750  88.750  1.00 32.38           O  
ATOM    917  N   VAL A 121      -4.918 137.750  86.000  1.00 37.47           N  
ATOM    918  CA  VAL A 121      -5.953 137.250  85.125  1.00 37.47           C  
ATOM    919  C   VAL A 121      -7.219 138.125  85.250  1.00 37.47           C  
ATOM    920  O   VAL A 121      -7.918 138.375  84.312  1.00 37.47           O  
ATOM    921  CB  VAL A 121      -6.266 135.875  85.375  1.00 37.47           C  
ATOM    922  CG1 VAL A 121      -7.105 135.250  84.250  1.00 37.47           C  
ATOM    923  CG2 VAL A 121      -4.969 135.000  85.562  1.00 37.47           C  
ATOM    924  N   SER A 122      -7.629 138.500  86.438  1.00 39.03           N  
ATOM    925  CA  SER A 122      -8.953 139.125  86.688  1.00 39.03           C  
ATOM    926  C   SER A 122      -9.078 140.500  86.062  1.00 39.03           C  
ATOM    927  O   SER A 122     -10.172 140.875  85.688  1.00 39.03           O  
ATOM    928  CB  SER A 122      -9.242 139.250  88.188  1.00 39.03           C  
ATOM    929  OG  SER A 122      -8.391 140.125  88.812  1.00 39.03           O  
ATOM    930  N   ASN A 123      -8.078 141.375  85.938  1.00 39.91           N  
ATOM    931  CA  ASN A 123      -8.180 142.750  85.500  1.00 39.91           C  
ATOM    932  C   ASN A 123      -7.738 143.000  84.062  1.00 39.91           C  
ATOM    933  O   ASN A 123      -7.316 144.000  83.688  1.00 39.91           O  
ATOM    934  CB  ASN A 123      -7.352 143.625  86.438  1.00 39.91           C  
ATOM    935  CG  ASN A 123      -8.094 144.000  87.750  1.00 39.91           C  
ATOM    936  ND2 ASN A 123      -7.371 144.500  88.688  1.00 39.91           N  
ATOM    937  OD1 ASN A 123      -9.305 143.750  87.812  1.00 39.91           O  
ATOM    938  N   THR A 124      -7.473 142.000  83.250  1.00 44.75           N  
ATOM    939  CA  THR A 124      -7.055 142.125  81.812  1.00 44.75           C  
ATOM    940  C   THR A 124      -8.266 142.250  80.938  1.00 44.75           C  
ATOM    941  O   THR A 124      -9.383 141.875  81.312  1.00 44.75           O  
ATOM    942  CB  THR A 124      -6.184 140.875  81.375  1.00 44.75           C  
ATOM    943  CG2 THR A 124      -4.844 140.875  82.125  1.00 44.75           C  
ATOM    944  OG1 THR A 124      -6.875 139.750  81.688  1.00 44.75           O  
ATOM    945  N   HIS A 125      -8.344 143.125  79.625  1.00 49.50           N  
ATOM    946  CA  HIS A 125      -9.453 143.125  78.688  1.00 49.50           C  
ATOM    947  C   HIS A 125      -9.734 141.750  78.062  1.00 49.50           C  
ATOM    948  O   HIS A 125      -8.820 141.125  77.625  1.00 49.50           O  
ATOM    949  CB  HIS A 125      -9.148 144.250  77.625  1.00 49.50           C  
ATOM    950  CG  HIS A 125      -9.195 145.625  78.125  1.00 49.50           C  
ATOM    951  CD2 HIS A 125      -8.195 146.500  78.375  1.00 49.50           C  
ATOM    952  ND1 HIS A 125     -10.375 146.250  78.312  1.00 49.50           N  
ATOM    953  CE1 HIS A 125     -10.102 147.500  78.750  1.00 49.50           C  
ATOM    954  NE2 HIS A 125      -8.789 147.625  78.812  1.00 49.50           N  
ATOM    955  N   PRO A 126     -10.938 141.500  78.250  1.00 64.06           N  
ATOM    956  CA  PRO A 126     -11.289 140.125  77.812  1.00 64.06           C  
ATOM    957  C   PRO A 126     -11.281 140.000  76.250  1.00 64.06           C  
ATOM    958  O   PRO A 126     -11.539 141.000  75.562  1.00 64.06           O  
ATOM    959  CB  PRO A 126     -12.695 139.875  78.375  1.00 64.06           C  
ATOM    960  CG  PRO A 126     -13.242 141.250  78.562  1.00 64.06           C  
ATOM    961  CD  PRO A 126     -12.086 142.250  78.750  1.00 64.06           C  
ATOM    962  N   SER A 127     -10.797 138.875  75.625  1.00 67.06           N  
ATOM    963  CA  SER A 127     -10.719 138.750  74.125  1.00 67.06           C  
ATOM    964  C   SER A 127     -12.070 138.875  73.500  1.00 67.06           C  
ATOM    965  O   SER A 127     -12.133 139.125  72.250  1.00 67.06           O  
ATOM    966  CB  SER A 127     -10.211 137.250  73.875  1.00 67.06           C  
ATOM    967  OG  SER A 127     -11.031 136.375  74.500  1.00 67.06           O  
ATOM    968  N   THR A 128     -13.266 139.125  74.188  1.00 68.31           N  
ATOM    969  CA  THR A 128     -14.602 139.375  73.688  1.00 68.31           C  
ATOM    970  C   THR A 128     -14.711 140.875  73.312  1.00 68.31           C  
ATOM    971  O   THR A 128     -15.633 141.250  72.562  1.00 68.31           O  
ATOM    972  CB  THR A 128     -15.680 139.000  74.750  1.00 68.31           C  
ATOM    973  CG2 THR A 128     -15.773 137.500  74.938  1.00 68.31           C  
ATOM    974  OG1 THR A 128     -15.336 139.625  75.938  1.00 68.31           O  
ATOM    975  N   SER A 129     -13.906 141.625  73.812  1.00 62.12           N  
ATOM    976  CA  SER A 129     -14.016 143.125  73.562  1.00 62.12           C  
ATOM    977  C   SER A 129     -13.086 143.500  72.438  1.00 62.12           C  
ATOM    978  O   SER A 129     -12.945 144.750  72.188  1.00 62.12           O  
ATOM    979  CB  SER A 129     -13.703 143.875  74.875  1.00 62.12           C  
ATOM    980  OG  SER A 129     -12.445 143.500  75.375  1.00 62.12           O  
ATOM    981  N   ILE A 130     -12.344 142.500  71.875  1.00 68.00           N  
ATOM    982  CA  ILE A 130     -11.508 142.875  70.750  1.00 68.00           C  
ATOM    983  C   ILE A 130     -12.180 142.250  69.438  1.00 68.00           C  
ATOM    984  O   ILE A 130     -12.398 141.125  69.312  1.00 68.00           O  
ATOM    985  CB  ILE A 130     -10.094 142.250  70.875  1.00 68.00           C  
ATOM    986  CG1 ILE A 130      -9.477 142.625  72.188  1.00 68.00           C  
ATOM    987  CG2 ILE A 130      -9.203 142.625  69.688  1.00 68.00           C  
ATOM    988  CD1 ILE A 130      -9.242 144.125  72.312  1.00 68.00           C  
ATOM    989  N   SER A 131     -12.695 143.375  68.500  1.00 68.31           N  
ATOM    990  CA  SER A 131     -13.414 143.000  67.312  1.00 68.31           C  
ATOM    991  C   SER A 131     -12.469 142.375  66.250  1.00 68.31           C  
ATOM    992  O   SER A 131     -11.344 142.875  66.125  1.00 68.31           O  
ATOM    993  CB  SER A 131     -14.180 144.125  66.750  1.00 68.31           C  
ATOM    994  OG  SER A 131     -13.297 145.000  66.125  1.00 68.31           O  
ATOM    995  N   HIS A 132     -12.477 141.250  65.500  1.00 72.44           N  
ATOM    996  CA  HIS A 132     -11.656 140.625  64.438  1.00 72.44           C  
ATOM    997  C   HIS A 132     -12.219 141.000  63.094  1.00 72.44           C  
ATOM    998  O   HIS A 132     -11.477 141.375  62.188  1.00 72.44           O  
ATOM    999  CB  HIS A 132     -11.531 139.125  64.625  1.00 72.44           C  
ATOM   1000  CG  HIS A 132     -10.648 138.500  63.562  1.00 72.44           C  
ATOM   1001  CD2 HIS A 132     -10.938 137.625  62.562  1.00 72.44           C  
ATOM   1002  ND1 HIS A 132      -9.297 138.750  63.500  1.00 72.44           N  
ATOM   1003  CE1 HIS A 132      -8.781 138.125  62.500  1.00 72.44           C  
ATOM   1004  NE2 HIS A 132      -9.758 137.375  61.906  1.00 72.44           N  
ATOM   1005  N   ASN A 133     -13.516 141.000  62.719  1.00 66.44           N  
ATOM   1006  CA  ASN A 133     -14.219 141.500  61.531  1.00 66.44           C  
ATOM   1007  C   ASN A 133     -15.609 142.000  61.906  1.00 66.44           C  
ATOM   1008  O   ASN A 133     -15.977 142.000  63.062  1.00 66.44           O  
ATOM   1009  CB  ASN A 133     -14.328 140.375  60.469  1.00 66.44           C  
ATOM   1010  CG  ASN A 133     -14.969 139.125  61.000  1.00 66.44           C  
ATOM   1011  ND2 ASN A 133     -14.727 138.000  60.312  1.00 66.44           N  
ATOM   1012  OD1 ASN A 133     -15.672 139.125  62.000  1.00 66.44           O  
ATOM   1013  N   VAL A 134     -16.438 142.500  60.875  1.00 60.81           N  
ATOM   1014  CA  VAL A 134     -17.719 143.125  61.062  1.00 60.81           C  
ATOM   1015  C   VAL A 134     -18.625 142.250  61.938  1.00 60.81           C  
ATOM   1016  O   VAL A 134     -19.469 142.750  62.656  1.00 60.81           O  
ATOM   1017  CB  VAL A 134     -18.391 143.500  59.719  1.00 60.81           C  
ATOM   1018  CG1 VAL A 134     -18.922 144.875  59.688  1.00 60.81           C  
ATOM   1019  CG2 VAL A 134     -17.422 143.250  58.562  1.00 60.81           C  
ATOM   1020  N   THR A 135     -18.453 141.125  61.938  1.00 63.81           N  
ATOM   1021  CA  THR A 135     -19.516 140.250  62.531  1.00 63.81           C  
ATOM   1022  C   THR A 135     -18.984 139.375  63.656  1.00 63.81           C  
ATOM   1023  O   THR A 135     -19.750 138.625  64.312  1.00 63.81           O  
ATOM   1024  CB  THR A 135     -20.203 139.375  61.469  1.00 63.81           C  
ATOM   1025  CG2 THR A 135     -21.016 140.250  60.500  1.00 63.81           C  
ATOM   1026  OG1 THR A 135     -19.203 138.625  60.750  1.00 63.81           O  
ATOM   1027  N   SER A 136     -17.547 139.375  64.000  1.00 72.06           N  
ATOM   1028  CA  SER A 136     -17.062 138.500  65.000  1.00 72.06           C  
ATOM   1029  C   SER A 136     -15.922 139.125  65.812  1.00 72.06           C  
ATOM   1030  O   SER A 136     -15.250 140.000  65.312  1.00 72.06           O  
ATOM   1031  CB  SER A 136     -16.609 137.125  64.375  1.00 72.06           C  
ATOM   1032  OG  SER A 136     -16.047 136.250  65.375  1.00 72.06           O  
ATOM   1033  N   ASN A 137     -15.781 138.750  67.062  1.00 73.44           N  
ATOM   1034  CA  ASN A 137     -14.664 139.125  67.875  1.00 73.44           C  
ATOM   1035  C   ASN A 137     -13.594 138.125  68.000  1.00 73.44           C  
ATOM   1036  O   ASN A 137     -13.812 137.000  67.562  1.00 73.44           O  
ATOM   1037  CB  ASN A 137     -15.156 139.625  69.250  1.00 73.44           C  
ATOM   1038  CG  ASN A 137     -15.906 138.500  70.000  1.00 73.44           C  
ATOM   1039  ND2 ASN A 137     -16.906 138.875  70.750  1.00 73.44           N  
ATOM   1040  OD1 ASN A 137     -15.578 137.250  69.812  1.00 73.44           O  
ATOM   1041  N   VAL A 138     -12.344 138.250  68.500  1.00 71.50           N  
ATOM   1042  CA  VAL A 138     -11.156 137.375  68.562  1.00 71.50           C  
ATOM   1043  C   VAL A 138     -11.453 136.250  69.375  1.00 71.50           C  
ATOM   1044  O   VAL A 138     -11.008 135.125  69.062  1.00 71.50           O  
ATOM   1045  CB  VAL A 138      -9.953 138.250  69.125  1.00 71.50           C  
ATOM   1046  CG1 VAL A 138      -8.805 137.250  69.438  1.00 71.50           C  
ATOM   1047  CG2 VAL A 138      -9.492 139.250  68.188  1.00 71.50           C  
ATOM   1048  N   SER A 139     -12.320 136.250  70.500  1.00 73.56           N  
ATOM   1049  CA  SER A 139     -12.672 135.125  71.312  1.00 73.56           C  
ATOM   1050  C   SER A 139     -13.438 134.125  70.500  1.00 73.56           C  
ATOM   1051  O   SER A 139     -13.117 132.875  70.562  1.00 73.56           O  
ATOM   1052  CB  SER A 139     -13.508 135.625  72.500  1.00 73.56           C  
ATOM   1053  OG  SER A 139     -13.945 134.500  73.250  1.00 73.56           O  
ATOM   1054  N   VAL A 140     -14.344 134.500  69.688  1.00 72.94           N  
ATOM   1055  CA  VAL A 140     -15.195 133.625  68.875  1.00 72.94           C  
ATOM   1056  C   VAL A 140     -14.367 133.000  67.750  1.00 72.94           C  
ATOM   1057  O   VAL A 140     -14.500 131.875  67.500  1.00 72.94           O  
ATOM   1058  CB  VAL A 140     -16.391 134.500  68.250  1.00 72.94           C  
ATOM   1059  CG1 VAL A 140     -17.125 133.625  67.250  1.00 72.94           C  
ATOM   1060  CG2 VAL A 140     -17.344 134.875  69.375  1.00 72.94           C  
ATOM   1061  N   GLU A 141     -13.438 133.625  67.188  1.00 75.44           N  
ATOM   1062  CA  GLU A 141     -12.641 133.125  66.125  1.00 75.44           C  
ATOM   1063  C   GLU A 141     -11.664 132.000  66.625  1.00 75.44           C  
ATOM   1064  O   GLU A 141     -11.477 131.000  65.938  1.00 75.44           O  
ATOM   1065  CB  GLU A 141     -11.875 134.250  65.438  1.00 75.44           C  
ATOM   1066  CG  GLU A 141     -12.766 135.125  64.625  1.00 75.44           C  
ATOM   1067  CD  GLU A 141     -13.414 134.500  63.406  1.00 75.44           C  
ATOM   1068  OE1 GLU A 141     -14.438 135.000  62.906  1.00 75.44           O  
ATOM   1069  OE2 GLU A 141     -12.891 133.500  62.938  1.00 75.44           O1-
ATOM   1070  N   ILE A 142     -11.078 132.250  67.688  1.00 75.00           N  
ATOM   1071  CA  ILE A 142     -10.164 131.375  68.312  1.00 75.00           C  
ATOM   1072  C   ILE A 142     -10.914 130.000  68.688  1.00 75.00           C  
ATOM   1073  O   ILE A 142     -10.438 128.875  68.375  1.00 75.00           O  
ATOM   1074  CB  ILE A 142      -9.477 131.875  69.562  1.00 75.00           C  
ATOM   1075  CG1 ILE A 142      -8.422 132.875  69.188  1.00 75.00           C  
ATOM   1076  CG2 ILE A 142      -8.844 130.750  70.375  1.00 75.00           C  
ATOM   1077  CD1 ILE A 142      -7.789 133.625  70.375  1.00 75.00           C  
ATOM   1078  N   GLU A 143     -12.117 130.250  69.250  1.00 76.00           N  
ATOM   1079  CA  GLU A 143     -12.898 129.125  69.625  1.00 76.00           C  
ATOM   1080  C   GLU A 143     -13.344 128.250  68.375  1.00 76.00           C  
ATOM   1081  O   GLU A 143     -13.352 127.062  68.375  1.00 76.00           O  
ATOM   1082  CB  GLU A 143     -14.117 129.500  70.438  1.00 76.00           C  
ATOM   1083  CG  GLU A 143     -13.805 129.625  71.875  1.00 76.00           C  
ATOM   1084  CD  GLU A 143     -13.273 128.375  72.562  1.00 76.00           C  
ATOM   1085  OE1 GLU A 143     -12.508 128.500  73.562  1.00 76.00           O  
ATOM   1086  OE2 GLU A 143     -13.625 127.312  72.125  1.00 76.00           O1-
ATOM   1087  N   ASN A 144     -13.656 129.000  67.312  1.00 76.19           N  
ATOM   1088  CA  ASN A 144     -14.062 128.250  66.062  1.00 76.19           C  
ATOM   1089  C   ASN A 144     -12.914 127.500  65.438  1.00 76.19           C  
ATOM   1090  O   ASN A 144     -13.117 126.375  65.000  1.00 76.19           O  
ATOM   1091  CB  ASN A 144     -14.602 129.375  65.062  1.00 76.19           C  
ATOM   1092  CG  ASN A 144     -15.969 129.875  65.438  1.00 76.19           C  
ATOM   1093  ND2 ASN A 144     -16.359 131.000  64.875  1.00 76.19           N  
ATOM   1094  OD1 ASN A 144     -16.672 129.250  66.250  1.00 76.19           O  
ATOM   1095  N   ILE A 145     -11.711 128.000  65.438  1.00 76.19           N  
ATOM   1096  CA  ILE A 145     -10.531 127.312  64.875  1.00 76.19           C  
ATOM   1097  C   ILE A 145     -10.188 126.125  65.750  1.00 76.19           C  
ATOM   1098  O   ILE A 145      -9.859 125.062  65.188  1.00 76.19           O  
ATOM   1099  CB  ILE A 145      -9.320 128.250  64.812  1.00 76.19           C  
ATOM   1100  CG1 ILE A 145      -9.594 129.375  63.812  1.00 76.19           C  
ATOM   1101  CG2 ILE A 145      -8.047 127.500  64.500  1.00 76.19           C  
ATOM   1102  CD1 ILE A 145      -8.586 130.500  63.875  1.00 76.19           C  
ATOM   1103  N   LYS A 146     -10.367 126.188  67.062  1.00 76.56           N  
ATOM   1104  CA  LYS A 146     -10.141 125.062  68.000  1.00 76.56           C  
ATOM   1105  C   LYS A 146     -11.102 123.938  67.688  1.00 76.56           C  
ATOM   1106  O   LYS A 146     -10.703 122.750  67.688  1.00 76.56           O  
ATOM   1107  CB  LYS A 146     -10.297 125.500  69.438  1.00 76.56           C  
ATOM   1108  CG  LYS A 146      -8.984 125.812  70.125  1.00 76.56           C  
ATOM   1109  CD  LYS A 146      -9.203 126.312  71.562  1.00 76.56           C  
ATOM   1110  CE  LYS A 146      -8.242 125.625  72.500  1.00 76.56           C  
ATOM   1111  NZ  LYS A 146      -8.383 126.125  73.938  1.00 76.56           N1+
ATOM   1112  N   ASN A 147     -12.297 124.375  67.438  1.00 75.25           N  
ATOM   1113  CA  ASN A 147     -13.305 123.375  67.125  1.00 75.25           C  
ATOM   1114  C   ASN A 147     -13.016 122.688  65.812  1.00 75.25           C  
ATOM   1115  O   ASN A 147     -13.195 121.438  65.688  1.00 75.25           O  
ATOM   1116  CB  ASN A 147     -14.703 124.000  67.125  1.00 75.25           C  
ATOM   1117  CG  ASN A 147     -15.250 124.188  68.500  1.00 75.25           C  
ATOM   1118  ND2 ASN A 147     -16.266 125.062  68.625  1.00 75.25           N  
ATOM   1119  OD1 ASN A 147     -14.773 123.625  69.500  1.00 75.25           O  
ATOM   1120  N   ASP A 148     -12.492 123.312  64.875  1.00 75.69           N  
ATOM   1121  CA  ASP A 148     -12.172 122.750  63.531  1.00 75.69           C  
ATOM   1122  C   ASP A 148     -10.977 121.812  63.625  1.00 75.69           C  
ATOM   1123  O   ASP A 148     -11.000 120.688  63.062  1.00 75.69           O  
ATOM   1124  CB  ASP A 148     -11.883 123.812  62.531  1.00 75.69           C  
ATOM   1125  CG  ASP A 148     -13.125 124.625  62.125  1.00 75.69           C  
ATOM   1126  OD1 ASP A 148     -14.250 124.125  62.406  1.00 75.69           O  
ATOM   1127  OD2 ASP A 148     -12.977 125.688  61.531  1.00 75.69           O1-
ATOM   1128  N   VAL A 149      -9.953 122.125  64.375  1.00 75.69           N  
ATOM   1129  CA  VAL A 149      -8.758 121.312  64.562  1.00 75.69           C  
ATOM   1130  C   VAL A 149      -9.117 120.062  65.375  1.00 75.69           C  
ATOM   1131  O   VAL A 149      -8.664 119.000  65.000  1.00 75.69           O  
ATOM   1132  CB  VAL A 149      -7.648 122.125  65.312  1.00 75.69           C  
ATOM   1133  CG1 VAL A 149      -6.516 121.188  65.750  1.00 75.69           C  
ATOM   1134  CG2 VAL A 149      -7.113 123.250  64.438  1.00 75.69           C  
ATOM   1135  N   LEU A 150     -10.047 120.312  66.375  1.00 73.75           N  
ATOM   1136  CA  LEU A 150     -10.500 119.188  67.125  1.00 73.75           C  
ATOM   1137  C   LEU A 150     -11.266 118.188  66.250  1.00 73.75           C  
ATOM   1138  O   LEU A 150     -11.094 117.000  66.375  1.00 73.75           O  
ATOM   1139  CB  LEU A 150     -11.391 119.625  68.312  1.00 73.75           C  
ATOM   1140  CG  LEU A 150     -11.633 118.625  69.375  1.00 73.75           C  
ATOM   1141  CD1 LEU A 150     -10.469 118.625  70.375  1.00 73.75           C  
ATOM   1142  CD2 LEU A 150     -12.945 118.938  70.125  1.00 73.75           C  
ATOM   1143  N   ARG A 151     -11.992 118.562  65.375  1.00 76.88           N  
ATOM   1144  CA  ARG A 151     -12.742 117.688  64.438  1.00 76.88           C  
ATOM   1145  C   ARG A 151     -11.812 116.938  63.531  1.00 76.88           C  
ATOM   1146  O   ARG A 151     -12.008 115.750  63.312  1.00 76.88           O  
ATOM   1147  CB  ARG A 151     -13.734 118.500  63.625  1.00 76.88           C  
ATOM   1148  CG  ARG A 151     -14.680 117.688  62.781  1.00 76.88           C  
ATOM   1149  CD  ARG A 151     -15.617 118.562  61.969  1.00 76.88           C  
ATOM   1150  NE  ARG A 151     -14.883 119.375  61.031  1.00 76.88           N  
ATOM   1151  CZ  ARG A 151     -15.398 120.438  60.344  1.00 76.88           C  
ATOM   1152  NH1 ARG A 151     -16.672 120.750  60.531  1.00 76.88           N1+
ATOM   1153  NH2 ARG A 151     -14.641 121.125  59.531  1.00 76.88           N  
ATOM   1154  N   ILE A 152     -10.758 117.438  63.031  1.00 76.38           N  
ATOM   1155  CA  ILE A 152      -9.781 116.812  62.156  1.00 76.38           C  
ATOM   1156  C   ILE A 152      -9.062 115.688  62.938  1.00 76.38           C  
ATOM   1157  O   ILE A 152      -8.891 114.562  62.438  1.00 76.38           O  
ATOM   1158  CB  ILE A 152      -8.766 117.812  61.594  1.00 76.38           C  
ATOM   1159  CG1 ILE A 152      -9.438 118.750  60.594  1.00 76.38           C  
ATOM   1160  CG2 ILE A 152      -7.578 117.062  60.969  1.00 76.38           C  
ATOM   1161  CD1 ILE A 152      -8.570 119.938  60.156  1.00 76.38           C  
ATOM   1162  N   GLU A 153      -8.820 115.938  64.250  1.00 75.12           N  
ATOM   1163  CA  GLU A 153      -8.047 115.000  65.125  1.00 75.12           C  
ATOM   1164  C   GLU A 153      -8.906 113.812  65.562  1.00 75.12           C  
ATOM   1165  O   GLU A 153      -8.453 112.688  65.562  1.00 75.12           O  
ATOM   1166  CB  GLU A 153      -7.445 115.750  66.312  1.00 75.12           C  
ATOM   1167  CG  GLU A 153      -6.027 116.250  66.062  1.00 75.12           C  
ATOM   1168  CD  GLU A 153      -5.438 116.938  67.312  1.00 75.12           C  
ATOM   1169  OE1 GLU A 153      -4.223 117.250  67.312  1.00 75.12           O  
ATOM   1170  OE2 GLU A 153      -6.195 117.188  68.250  1.00 75.12           O1-
ATOM   1171  N   THR A 154     -10.227 114.125  65.875  1.00 74.56           N  
ATOM   1172  CA  THR A 154     -10.977 113.062  66.625  1.00 74.56           C  
ATOM   1173  C   THR A 154     -11.922 112.375  65.625  1.00 74.56           C  
ATOM   1174  O   THR A 154     -12.383 111.250  65.938  1.00 74.56           O  
ATOM   1175  CB  THR A 154     -11.773 113.688  67.812  1.00 74.56           C  
ATOM   1176  CG2 THR A 154     -10.852 114.312  68.812  1.00 74.56           C  
ATOM   1177  OG1 THR A 154     -12.664 114.688  67.312  1.00 74.56           O  
ATOM   1178  N   GLU A 155     -12.203 112.938  64.500  1.00 72.44           N  
ATOM   1179  CA  GLU A 155     -13.156 112.312  63.594  1.00 72.44           C  
ATOM   1180  C   GLU A 155     -12.508 111.938  62.250  1.00 72.44           C  
ATOM   1181  O   GLU A 155     -12.500 110.750  61.875  1.00 72.44           O  
ATOM   1182  CB  GLU A 155     -14.367 113.188  63.344  1.00 72.44           C  
ATOM   1183  CG  GLU A 155     -15.203 113.438  64.562  1.00 72.44           C  
ATOM   1184  CD  GLU A 155     -16.422 114.312  64.312  1.00 72.44           C  
ATOM   1185  OE1 GLU A 155     -17.078 114.750  65.312  1.00 72.44           O  
ATOM   1186  OE2 GLU A 155     -16.734 114.562  63.125  1.00 72.44           O1-
ATOM   1187  N   THR A 156     -11.898 112.875  61.562  1.00 73.00           N  
ATOM   1188  CA  THR A 156     -11.445 112.625  60.188  1.00 73.00           C  
ATOM   1189  C   THR A 156     -10.250 111.688  60.156  1.00 73.00           C  
ATOM   1190  O   THR A 156     -10.195 110.812  59.312  1.00 73.00           O  
ATOM   1191  CB  THR A 156     -11.062 114.000  59.531  1.00 73.00           C  
ATOM   1192  CG2 THR A 156     -10.992 113.875  58.031  1.00 73.00           C  
ATOM   1193  OG1 THR A 156     -12.055 115.000  59.875  1.00 73.00           O  
ATOM   1194  N   ILE A 157      -9.250 111.875  61.062  1.00 73.56           N  
ATOM   1195  CA  ILE A 157      -8.031 111.125  61.062  1.00 73.56           C  
ATOM   1196  C   ILE A 157      -8.352 109.688  61.469  1.00 73.56           C  
ATOM   1197  O   ILE A 157      -7.895 108.750  60.812  1.00 73.56           O  
ATOM   1198  CB  ILE A 157      -6.973 111.688  62.031  1.00 73.56           C  
ATOM   1199  CG1 ILE A 157      -6.355 112.938  61.406  1.00 73.56           C  
ATOM   1200  CG2 ILE A 157      -5.895 110.688  62.344  1.00 73.56           C  
ATOM   1201  CD1 ILE A 157      -5.402 113.688  62.344  1.00 73.56           C  
ATOM   1202  N   PRO A 158      -9.219 109.500  62.500  1.00 71.56           N  
ATOM   1203  CA  PRO A 158      -9.562 108.125  62.844  1.00 71.56           C  
ATOM   1204  C   PRO A 158     -10.344 107.438  61.719  1.00 71.56           C  
ATOM   1205  O   PRO A 158     -10.141 106.250  61.469  1.00 71.56           O  
ATOM   1206  CB  PRO A 158     -10.406 108.250  64.125  1.00 71.56           C  
ATOM   1207  CG  PRO A 158     -10.031 109.562  64.688  1.00 71.56           C  
ATOM   1208  CD  PRO A 158      -9.594 110.500  63.531  1.00 71.56           C  
ATOM   1209  N   GLU A 159     -11.117 108.000  60.938  1.00 72.38           N  
ATOM   1210  CA  GLU A 159     -11.867 107.438  59.844  1.00 72.38           C  
ATOM   1211  C   GLU A 159     -10.930 107.000  58.719  1.00 72.38           C  
ATOM   1212  O   GLU A 159     -11.109 105.938  58.125  1.00 72.38           O  
ATOM   1213  CB  GLU A 159     -12.898 108.438  59.312  1.00 72.38           C  
ATOM   1214  CG  GLU A 159     -14.250 108.375  60.000  1.00 72.38           C  
ATOM   1215  CD  GLU A 159     -15.250 109.375  59.500  1.00 72.38           C  
ATOM   1216  OE1 GLU A 159     -16.391 109.438  60.031  1.00 72.38           O  
ATOM   1217  OE2 GLU A 159     -14.891 110.188  58.594  1.00 72.38           O1-
ATOM   1218  N   LEU A 160      -9.906 107.750  58.438  1.00 72.88           N  
ATOM   1219  CA  LEU A 160      -8.914 107.438  57.406  1.00 72.88           C  
ATOM   1220  C   LEU A 160      -8.070 106.250  57.844  1.00 72.88           C  
ATOM   1221  O   LEU A 160      -7.785 105.312  57.062  1.00 72.88           O  
ATOM   1222  CB  LEU A 160      -8.000 108.625  57.125  1.00 72.88           C  
ATOM   1223  CG  LEU A 160      -8.508 109.625  56.094  1.00 72.88           C  
ATOM   1224  CD1 LEU A 160      -7.863 111.000  56.344  1.00 72.88           C  
ATOM   1225  CD2 LEU A 160      -8.234 109.125  54.688  1.00 72.88           C  
ATOM   1226  N   SER A 161      -7.727 106.188  59.156  1.00 72.38           N  
ATOM   1227  CA  SER A 161      -6.969 105.062  59.719  1.00 72.38           C  
ATOM   1228  C   SER A 161      -7.750 103.750  59.625  1.00 72.38           C  
ATOM   1229  O   SER A 161      -7.184 102.688  59.250  1.00 72.38           O  
ATOM   1230  CB  SER A 161      -6.613 105.312  61.188  1.00 72.38           C  
ATOM   1231  OG  SER A 161      -5.500 104.562  61.562  1.00 72.38           O  
ATOM   1232  N   ASN A 162      -9.031 103.750  59.844  1.00 70.31           N  
ATOM   1233  CA  ASN A 162      -9.883 102.562  59.781  1.00 70.31           C  
ATOM   1234  C   ASN A 162     -10.008 102.062  58.312  1.00 70.31           C  
ATOM   1235  O   ASN A 162     -10.008 100.875  58.062  1.00 70.31           O  
ATOM   1236  CB  ASN A 162     -11.266 102.875  60.344  1.00 70.31           C  
ATOM   1237  CG  ASN A 162     -11.305 102.625  61.875  1.00 70.31           C  
ATOM   1238  ND2 ASN A 162     -12.352 103.188  62.500  1.00 70.31           N  
ATOM   1239  OD1 ASN A 162     -10.406 102.062  62.438  1.00 70.31           O  
ATOM   1240  N   SER A 163     -10.008 102.938  57.375  1.00 72.19           N  
ATOM   1241  CA  SER A 163     -10.094 102.562  55.969  1.00 72.19           C  
ATOM   1242  C   SER A 163      -8.805 101.938  55.469  1.00 72.19           C  
ATOM   1243  O   SER A 163      -8.828 101.062  54.625  1.00 72.19           O  
ATOM   1244  CB  SER A 163     -10.414 103.812  55.125  1.00 72.19           C  
ATOM   1245  OG  SER A 163     -11.789 104.188  55.219  1.00 72.19           O  
ATOM   1246  N   ILE A 164      -7.652 102.312  56.000  1.00 71.31           N  
ATOM   1247  CA  ILE A 164      -6.340 101.812  55.656  1.00 71.31           C  
ATOM   1248  C   ILE A 164      -6.191 100.375  56.156  1.00 71.31           C  
ATOM   1249  O   ILE A 164      -5.668  99.500  55.469  1.00 71.31           O  
ATOM   1250  CB  ILE A 164      -5.203 102.688  56.188  1.00 71.31           C  
ATOM   1251  CG1 ILE A 164      -5.227 104.062  55.531  1.00 71.31           C  
ATOM   1252  CG2 ILE A 164      -3.844 102.000  56.000  1.00 71.31           C  
ATOM   1253  CD1 ILE A 164      -4.320 105.062  56.188  1.00 71.31           C  
ATOM   1254  N   VAL A 165      -6.684 100.000  57.406  1.00 66.12           N  
ATOM   1255  CA  VAL A 165      -6.602  98.688  58.000  1.00 66.12           C  
ATOM   1256  C   VAL A 165      -7.367  97.688  57.125  1.00 66.12           C  
ATOM   1257  O   VAL A 165      -6.938  96.562  56.938  1.00 66.12           O  
ATOM   1258  CB  VAL A 165      -7.156  98.688  59.438  1.00 66.12           C  
ATOM   1259  CG1 VAL A 165      -7.270  97.250  59.938  1.00 66.12           C  
ATOM   1260  CG2 VAL A 165      -6.273  99.500  60.344  1.00 66.12           C  
ATOM   1261  N   GLY A 166      -8.336  98.000  56.344  1.00 68.88           N  
ATOM   1262  CA  GLY A 166      -9.141  97.125  55.500  1.00 68.88           C  
ATOM   1263  C   GLY A 166      -8.500  96.812  54.156  1.00 68.88           C  
ATOM   1264  O   GLY A 166      -9.039  96.062  53.375  1.00 68.88           O  
ATOM   1265  N   LYS A 167      -7.320  97.312  53.906  1.00 75.00           N  
ATOM   1266  CA  LYS A 167      -6.676  97.125  52.625  1.00 75.00           C  
ATOM   1267  C   LYS A 167      -5.562  96.062  52.719  1.00 75.00           C  
ATOM   1268  O   LYS A 167      -4.934  95.938  53.750  1.00 75.00           O  
ATOM   1269  CB  LYS A 167      -6.121  98.438  52.094  1.00 75.00           C  
ATOM   1270  CG  LYS A 167      -7.172  99.500  51.875  1.00 75.00           C  
ATOM   1271  CD  LYS A 167      -8.188  99.125  50.812  1.00 75.00           C  
ATOM   1272  CE  LYS A 167      -9.211 100.250  50.594  1.00 75.00           C  
ATOM   1273  NZ  LYS A 167     -10.258  99.812  49.625  1.00 75.00           N1+
ATOM   1274  N   GLN A 168      -5.246  95.250  51.625  1.00 74.31           N  
ATOM   1275  CA  GLN A 168      -4.316  94.125  51.562  1.00 74.31           C  
ATOM   1276  C   GLN A 168      -2.869  94.625  51.531  1.00 74.31           C  
ATOM   1277  O   GLN A 168      -2.520  95.562  50.812  1.00 74.31           O  
ATOM   1278  CB  GLN A 168      -4.594  93.312  50.312  1.00 74.31           C  
ATOM   1279  CG  GLN A 168      -3.637  92.125  50.156  1.00 74.31           C  
ATOM   1280  CD  GLN A 168      -3.719  91.125  51.281  1.00 74.31           C  
ATOM   1281  NE2 GLN A 168      -2.562  90.688  51.781  1.00 74.31           N  
ATOM   1282  OE1 GLN A 168      -4.812  90.750  51.719  1.00 74.31           O  
ATOM   1283  N   ASP A 169      -1.939  93.875  52.375  1.00 74.12           N  
ATOM   1284  CA  ASP A 169      -0.505  94.125  52.344  1.00 74.12           C  
ATOM   1285  C   ASP A 169       0.098  93.688  51.000  1.00 74.12           C  
ATOM   1286  O   ASP A 169      -0.409  92.812  50.375  1.00 74.12           O  
ATOM   1287  CB  ASP A 169       0.206  93.438  53.500  1.00 74.12           C  
ATOM   1288  CG  ASP A 169      -0.173  94.000  54.844  1.00 74.12           C  
ATOM   1289  OD1 ASP A 169      -0.607  95.188  54.938  1.00 74.12           O  
ATOM   1290  OD2 ASP A 169      -0.033  93.312  55.844  1.00 74.12           O1-
ATOM   1291  N   VAL A 170       1.170  94.312  50.531  1.00 73.31           N  
ATOM   1292  CA  VAL A 170       1.839  93.938  49.312  1.00 73.31           C  
ATOM   1293  C   VAL A 170       2.098  92.438  49.312  1.00 73.31           C  
ATOM   1294  O   VAL A 170       2.662  91.938  50.281  1.00 73.31           O  
ATOM   1295  CB  VAL A 170       3.164  94.688  49.094  1.00 73.31           C  
ATOM   1296  CG1 VAL A 170       3.916  94.188  47.875  1.00 73.31           C  
ATOM   1297  CG2 VAL A 170       2.898  96.188  48.969  1.00 73.31           C  
ATOM   1298  N   ILE A 171       1.533  91.688  48.219  1.00 76.75           N  
ATOM   1299  CA  ILE A 171       1.652  90.250  48.156  1.00 76.75           C  
ATOM   1300  C   ILE A 171       3.059  89.875  47.688  1.00 76.75           C  
ATOM   1301  O   ILE A 171       3.506  90.312  46.625  1.00 76.75           O  
ATOM   1302  CB  ILE A 171       0.595  89.625  47.188  1.00 76.75           C  
ATOM   1303  CG1 ILE A 171      -0.818  89.938  47.719  1.00 76.75           C  
ATOM   1304  CG2 ILE A 171       0.801  88.125  47.031  1.00 76.75           C  
ATOM   1305  CD1 ILE A 171      -1.923  89.625  46.719  1.00 76.75           C  
ATOM   1306  N   VAL A 172       3.951  89.125  48.469  1.00 71.81           N  
ATOM   1307  CA  VAL A 172       5.297  88.625  48.188  1.00 71.81           C  
ATOM   1308  C   VAL A 172       5.336  87.125  48.250  1.00 71.81           C  
ATOM   1309  O   VAL A 172       4.461  86.500  48.875  1.00 71.81           O  
ATOM   1310  CB  VAL A 172       6.340  89.250  49.156  1.00 71.81           C  
ATOM   1311  CG1 VAL A 172       6.480  90.750  48.906  1.00 71.81           C  
ATOM   1312  CG2 VAL A 172       5.953  88.938  50.594  1.00 71.81           C  
ATOM   1313  N   ASN A 173       6.410  86.375  47.469  1.00 70.75           N  
ATOM   1314  CA  ASN A 173       6.574  84.938  47.469  1.00 70.75           C  
ATOM   1315  C   ASN A 173       7.250  84.438  48.750  1.00 70.75           C  
ATOM   1316  O   ASN A 173       8.078  85.188  49.312  1.00 70.75           O  
ATOM   1317  CB  ASN A 173       7.371  84.500  46.250  1.00 70.75           C  
ATOM   1318  CG  ASN A 173       6.594  84.625  44.969  1.00 70.75           C  
ATOM   1319  ND2 ASN A 173       5.500  83.875  44.844  1.00 70.75           N  
ATOM   1320  OD1 ASN A 173       6.969  85.375  44.062  1.00 70.75           O  
ATOM   1321  N   ASP A 174       6.758  83.312  49.375  1.00 73.12           N  
ATOM   1322  CA  ASP A 174       7.324  82.688  50.562  1.00 73.12           C  
ATOM   1323  C   ASP A 174       7.902  81.312  50.250  1.00 73.12           C  
ATOM   1324  O   ASP A 174       8.602  81.125  49.250  1.00 73.12           O  
ATOM   1325  CB  ASP A 174       6.270  82.562  51.688  1.00 73.12           C  
ATOM   1326  CG  ASP A 174       6.871  82.438  53.062  1.00 73.12           C  
ATOM   1327  OD1 ASP A 174       8.109  82.312  53.188  1.00 73.12           O  
ATOM   1328  OD2 ASP A 174       6.098  82.438  54.031  1.00 73.12           O1-
ATOM   1329  N   ILE A 175       7.582  80.188  50.969  1.00 69.69           N  
ATOM   1330  CA  ILE A 175       8.164  78.812  50.875  1.00 69.69           C  
ATOM   1331  C   ILE A 175       7.426  78.000  49.812  1.00 69.69           C  
ATOM   1332  O   ILE A 175       6.273  78.312  49.469  1.00 69.69           O  
ATOM   1333  CB  ILE A 175       8.117  78.125  52.219  1.00 69.69           C  
ATOM   1334  CG1 ILE A 175       6.730  78.250  52.875  1.00 69.69           C  
ATOM   1335  CG2 ILE A 175       9.203  78.625  53.156  1.00 69.69           C  
ATOM   1336  CD1 ILE A 175       6.477  77.250  54.000  1.00 69.69           C  
ATOM   1337  N   ASN A 176       8.133  77.062  49.156  1.00 68.88           N  
ATOM   1338  CA  ASN A 176       7.527  76.188  48.188  1.00 68.88           C  
ATOM   1339  C   ASN A 176       6.406  75.312  48.812  1.00 68.88           C  
ATOM   1340  O   ASN A 176       6.555  74.812  49.938  1.00 68.88           O  
ATOM   1341  CB  ASN A 176       8.586  75.250  47.594  1.00 68.88           C  
ATOM   1342  CG  ASN A 176       9.602  76.000  46.750  1.00 68.88           C  
ATOM   1343  ND2 ASN A 176      10.750  75.375  46.500  1.00 68.88           N  
ATOM   1344  OD1 ASN A 176       9.352  77.125  46.312  1.00 68.88           O  
ATOM   1345  N   LEU A 177       5.121  75.500  48.094  1.00 71.94           N  
ATOM   1346  CA  LEU A 177       4.027  74.625  48.531  1.00 71.94           C  
ATOM   1347  C   LEU A 177       4.379  73.125  48.344  1.00 71.94           C  
ATOM   1348  O   LEU A 177       5.062  72.812  47.375  1.00 71.94           O  
ATOM   1349  CB  LEU A 177       2.742  74.938  47.781  1.00 71.94           C  
ATOM   1350  CG  LEU A 177       2.146  76.312  48.031  1.00 71.94           C  
ATOM   1351  CD1 LEU A 177       1.000  76.625  47.062  1.00 71.94           C  
ATOM   1352  CD2 LEU A 177       1.673  76.438  49.469  1.00 71.94           C  
ATOM   1353  N   THR A 178       4.070  72.000  49.094  1.00 70.81           N  
ATOM   1354  CA  THR A 178       4.258  70.562  48.969  1.00 70.81           C  
ATOM   1355  C   THR A 178       3.012  69.938  48.406  1.00 70.81           C  
ATOM   1356  O   THR A 178       1.914  70.062  48.938  1.00 70.81           O  
ATOM   1357  CB  THR A 178       4.602  69.938  50.344  1.00 70.81           C  
ATOM   1358  CG2 THR A 178       5.512  68.750  50.156  1.00 70.81           C  
ATOM   1359  OG1 THR A 178       5.266  70.938  51.156  1.00 70.81           O  
ATOM   1360  N   PRO A 179       3.148  69.188  47.281  1.00 67.06           N  
ATOM   1361  CA  PRO A 179       1.966  68.625  46.625  1.00 67.06           C  
ATOM   1362  C   PRO A 179       1.436  67.375  47.375  1.00 67.06           C  
ATOM   1363  O   PRO A 179       2.209  66.688  48.000  1.00 67.06           O  
ATOM   1364  CB  PRO A 179       2.471  68.250  45.219  1.00 67.06           C  
ATOM   1365  CG  PRO A 179       3.949  68.062  45.406  1.00 67.06           C  
ATOM   1366  CD  PRO A 179       4.398  68.938  46.531  1.00 67.06           C  
ATOM   1367  N   SER A 180       0.016  67.188  47.531  1.00 67.00           N  
ATOM   1368  CA  SER A 180      -0.679  66.000  47.969  1.00 67.00           C  
ATOM   1369  C   SER A 180      -1.563  65.438  46.844  1.00 67.00           C  
ATOM   1370  O   SER A 180      -2.170  66.250  46.094  1.00 67.00           O  
ATOM   1371  CB  SER A 180      -1.523  66.250  49.188  1.00 67.00           C  
ATOM   1372  OG  SER A 180      -2.766  65.562  49.125  1.00 67.00           O  
ATOM   1373  N   ALA A 181      -1.606  64.188  46.531  1.00 60.97           N  
ATOM   1374  CA  ALA A 181      -2.320  63.594  45.406  1.00 60.97           C  
ATOM   1375  C   ALA A 181      -3.816  63.500  45.719  1.00 60.97           C  
ATOM   1376  O   ALA A 181      -4.352  62.406  45.938  1.00 60.97           O  
ATOM   1377  CB  ALA A 181      -1.755  62.188  45.125  1.00 60.97           C  
ATOM   1378  N   THR A 182      -4.562  64.625  45.781  1.00 66.88           N  
ATOM   1379  CA  THR A 182      -5.996  64.688  46.031  1.00 66.88           C  
ATOM   1380  C   THR A 182      -6.672  65.625  45.031  1.00 66.88           C  
ATOM   1381  O   THR A 182      -6.105  66.625  44.656  1.00 66.88           O  
ATOM   1382  CB  THR A 182      -6.285  65.188  47.469  1.00 66.88           C  
ATOM   1383  CG2 THR A 182      -6.555  64.062  48.406  1.00 66.88           C  
ATOM   1384  OG1 THR A 182      -5.152  65.938  47.969  1.00 66.88           O  
ATOM   1385  N   LEU A 183      -7.875  65.188  44.469  1.00 66.38           N  
ATOM   1386  CA  LEU A 183      -8.680  66.062  43.625  1.00 66.38           C  
ATOM   1387  C   LEU A 183      -9.305  67.188  44.469  1.00 66.38           C  
ATOM   1388  O   LEU A 183     -10.500  67.125  44.781  1.00 66.38           O  
ATOM   1389  CB  LEU A 183      -9.766  65.312  42.906  1.00 66.38           C  
ATOM   1390  CG  LEU A 183      -9.477  64.938  41.438  1.00 66.38           C  
ATOM   1391  CD1 LEU A 183     -10.078  63.562  41.125  1.00 66.38           C  
ATOM   1392  CD2 LEU A 183     -10.008  66.000  40.500  1.00 66.38           C  
ATOM   1393  N   SER A 184      -8.648  68.250  44.938  1.00 69.19           N  
ATOM   1394  CA  SER A 184      -9.062  69.375  45.844  1.00 69.19           C  
ATOM   1395  C   SER A 184      -9.906  70.375  45.094  1.00 69.19           C  
ATOM   1396  O   SER A 184      -9.641  70.688  43.938  1.00 69.19           O  
ATOM   1397  CB  SER A 184      -7.848  70.000  46.469  1.00 69.19           C  
ATOM   1398  OG  SER A 184      -7.074  69.062  47.188  1.00 69.19           O  
ATOM   1399  N   ASN A 185     -10.992  70.875  45.531  1.00 72.25           N  
ATOM   1400  CA  ASN A 185     -11.758  72.000  44.969  1.00 72.25           C  
ATOM   1401  C   ASN A 185     -10.953  73.250  45.000  1.00 72.25           C  
ATOM   1402  O   ASN A 185     -10.281  73.562  45.969  1.00 72.25           O  
ATOM   1403  CB  ASN A 185     -13.062  72.188  45.750  1.00 72.25           C  
ATOM   1404  CG  ASN A 185     -14.016  71.000  45.594  1.00 72.25           C  
ATOM   1405  ND2 ASN A 185     -14.898  70.812  46.562  1.00 72.25           N  
ATOM   1406  OD1 ASN A 185     -13.953  70.250  44.594  1.00 72.25           O  
ATOM   1407  N   VAL A 186     -10.789  74.062  43.875  1.00 77.19           N  
ATOM   1408  CA  VAL A 186     -10.117  75.375  43.812  1.00 77.19           C  
ATOM   1409  C   VAL A 186     -11.094  76.438  44.156  1.00 77.19           C  
ATOM   1410  O   VAL A 186     -12.062  76.688  43.438  1.00 77.19           O  
ATOM   1411  CB  VAL A 186      -9.531  75.625  42.375  1.00 77.19           C  
ATOM   1412  CG1 VAL A 186      -8.805  76.938  42.344  1.00 77.19           C  
ATOM   1413  CG2 VAL A 186      -8.602  74.438  42.000  1.00 77.19           C  
ATOM   1414  N   GLN A 187     -10.945  77.188  45.219  1.00 74.12           N  
ATOM   1415  CA  GLN A 187     -11.828  78.250  45.719  1.00 74.12           C  
ATOM   1416  C   GLN A 187     -11.539  79.562  44.969  1.00 74.12           C  
ATOM   1417  O   GLN A 187     -10.391  79.875  44.688  1.00 74.12           O  
ATOM   1418  CB  GLN A 187     -11.672  78.438  47.219  1.00 74.12           C  
ATOM   1419  CG  GLN A 187     -12.164  77.250  48.031  1.00 74.12           C  
ATOM   1420  CD  GLN A 187     -11.977  77.500  49.531  1.00 74.12           C  
ATOM   1421  NE2 GLN A 187     -12.992  77.125  50.312  1.00 74.12           N  
ATOM   1422  OE1 GLN A 187     -10.930  77.938  49.969  1.00 74.12           O  
ATOM   1423  N   SER A 188     -12.578  80.312  44.594  1.00 77.75           N  
ATOM   1424  CA  SER A 188     -12.461  81.625  44.031  1.00 77.75           C  
ATOM   1425  C   SER A 188     -12.039  82.625  45.125  1.00 77.75           C  
ATOM   1426  O   SER A 188     -12.031  82.312  46.312  1.00 77.75           O  
ATOM   1427  CB  SER A 188     -13.781  82.062  43.406  1.00 77.75           C  
ATOM   1428  OG  SER A 188     -14.781  82.250  44.406  1.00 77.75           O  
ATOM   1429  N   THR A 189     -11.461  83.812  44.719  1.00 79.38           N  
ATOM   1430  CA  THR A 189     -11.156  85.000  45.594  1.00 79.38           C  
ATOM   1431  C   THR A 189     -12.133  86.125  45.312  1.00 79.38           C  
ATOM   1432  O   THR A 189     -12.938  86.062  44.375  1.00 79.38           O  
ATOM   1433  CB  THR A 189      -9.719  85.500  45.375  1.00 79.38           C  
ATOM   1434  CG2 THR A 189      -8.719  84.312  45.500  1.00 79.38           C  
ATOM   1435  OG1 THR A 189      -9.602  86.062  44.062  1.00 79.38           O  
ATOM   1436  N   ASN A 190     -12.164  87.125  46.094  1.00 76.69           N  
ATOM   1437  CA  ASN A 190     -13.008  88.312  45.906  1.00 76.69           C  
ATOM   1438  C   ASN A 190     -12.438  89.188  44.812  1.00 76.69           C  
ATOM   1439  O   ASN A 190     -12.930  90.312  44.625  1.00 76.69           O  
ATOM   1440  CB  ASN A 190     -13.180  89.062  47.219  1.00 76.69           C  
ATOM   1441  CG  ASN A 190     -11.859  89.500  47.812  1.00 76.69           C  
ATOM   1442  ND2 ASN A 190     -11.891  90.625  48.562  1.00 76.69           N  
ATOM   1443  OD1 ASN A 190     -10.828  88.875  47.594  1.00 76.69           O  
ATOM   1444  N   ASN A 191     -11.312  88.688  44.156  1.00 79.06           N  
ATOM   1445  CA  ASN A 191     -10.750  89.438  43.000  1.00 79.06           C  
ATOM   1446  C   ASN A 191     -11.023  88.688  41.688  1.00 79.06           C  
ATOM   1447  O   ASN A 191     -10.562  87.562  41.469  1.00 79.06           O  
ATOM   1448  CB  ASN A 191      -9.250  89.625  43.188  1.00 79.06           C  
ATOM   1449  CG  ASN A 191      -8.633  90.438  42.094  1.00 79.06           C  
ATOM   1450  ND2 ASN A 191      -8.211  91.688  42.438  1.00 79.06           N  
ATOM   1451  OD1 ASN A 191      -8.531  90.000  40.938  1.00 79.06           O  
ATOM   1452  N   ALA A 192     -11.680  89.375  40.781  1.00 75.50           N  
ATOM   1453  CA  ALA A 192     -12.141  88.812  39.531  1.00 75.50           C  
ATOM   1454  C   ALA A 192     -10.961  88.438  38.625  1.00 75.50           C  
ATOM   1455  O   ALA A 192     -10.984  87.438  37.938  1.00 75.50           O  
ATOM   1456  CB  ALA A 192     -13.078  89.750  38.812  1.00 75.50           C  
ATOM   1457  N   ALA A 193      -9.922  89.250  38.625  1.00 73.19           N  
ATOM   1458  CA  ALA A 193      -8.758  89.000  37.781  1.00 73.19           C  
ATOM   1459  C   ALA A 193      -8.039  87.750  38.219  1.00 73.19           C  
ATOM   1460  O   ALA A 193      -7.652  86.938  37.375  1.00 73.19           O  
ATOM   1461  CB  ALA A 193      -7.801  90.188  37.781  1.00 73.19           C  
ATOM   1462  N   LEU A 194      -7.863  87.562  39.500  1.00 77.69           N  
ATOM   1463  CA  LEU A 194      -7.258  86.312  40.031  1.00 77.69           C  
ATOM   1464  C   LEU A 194      -8.133  85.125  39.750  1.00 77.69           C  
ATOM   1465  O   LEU A 194      -7.625  84.062  39.375  1.00 77.69           O  
ATOM   1466  CB  LEU A 194      -7.031  86.438  41.562  1.00 77.69           C  
ATOM   1467  CG  LEU A 194      -5.605  86.188  42.031  1.00 77.69           C  
ATOM   1468  CD1 LEU A 194      -4.977  87.500  42.562  1.00 77.69           C  
ATOM   1469  CD2 LEU A 194      -5.609  85.125  43.125  1.00 77.69           C  
ATOM   1470  N   ASN A 195      -9.414  85.312  39.875  1.00 77.69           N  
ATOM   1471  CA  ASN A 195     -10.352  84.250  39.594  1.00 77.69           C  
ATOM   1472  C   ASN A 195     -10.266  83.812  38.125  1.00 77.69           C  
ATOM   1473  O   ASN A 195     -10.367  82.625  37.812  1.00 77.69           O  
ATOM   1474  CB  ASN A 195     -11.781  84.688  39.938  1.00 77.69           C  
ATOM   1475  CG  ASN A 195     -12.000  84.812  41.438  1.00 77.69           C  
ATOM   1476  ND2 ASN A 195     -13.086  85.438  41.812  1.00 77.69           N  
ATOM   1477  OD1 ASN A 195     -11.211  84.312  42.219  1.00 77.69           O  
ATOM   1478  N   ASN A 196     -10.008  84.688  37.219  1.00 76.81           N  
ATOM   1479  CA  ASN A 196      -9.844  84.375  35.812  1.00 76.81           C  
ATOM   1480  C   ASN A 196      -8.625  83.438  35.594  1.00 76.81           C  
ATOM   1481  O   ASN A 196      -8.703  82.500  34.844  1.00 76.81           O  
ATOM   1482  CB  ASN A 196      -9.727  85.625  34.938  1.00 76.81           C  
ATOM   1483  CG  ASN A 196     -11.062  86.312  34.719  1.00 76.81           C  
ATOM   1484  ND2 ASN A 196     -11.031  87.562  34.250  1.00 76.81           N  
ATOM   1485  OD1 ASN A 196     -12.117  85.750  34.969  1.00 76.81           O  
ATOM   1486  N   SER A 197      -7.527  83.812  36.219  1.00 76.38           N  
ATOM   1487  CA  SER A 197      -6.312  83.000  36.062  1.00 76.38           C  
ATOM   1488  C   SER A 197      -6.449  81.625  36.719  1.00 76.38           C  
ATOM   1489  O   SER A 197      -6.039  80.625  36.156  1.00 76.38           O  
ATOM   1490  CB  SER A 197      -5.113  83.750  36.656  1.00 76.38           C  
ATOM   1491  OG  SER A 197      -4.938  85.000  36.031  1.00 76.38           O  
ATOM   1492  N   LEU A 198      -7.008  81.562  37.969  1.00 78.25           N  
ATOM   1493  CA  LEU A 198      -7.250  80.312  38.656  1.00 78.25           C  
ATOM   1494  C   LEU A 198      -8.234  79.438  37.906  1.00 78.25           C  
ATOM   1495  O   LEU A 198      -8.039  78.250  37.781  1.00 78.25           O  
ATOM   1496  CB  LEU A 198      -7.785  80.562  40.062  1.00 78.25           C  
ATOM   1497  CG  LEU A 198      -6.816  81.250  41.062  1.00 78.25           C  
ATOM   1498  CD1 LEU A 198      -7.539  81.625  42.344  1.00 78.25           C  
ATOM   1499  CD2 LEU A 198      -5.637  80.312  41.344  1.00 78.25           C  
ATOM   1500  N   GLN A 199      -9.211  80.062  37.375  1.00 76.19           N  
ATOM   1501  CA  GLN A 199     -10.188  79.375  36.531  1.00 76.19           C  
ATOM   1502  C   GLN A 199      -9.539  78.750  35.281  1.00 76.19           C  
ATOM   1503  O   GLN A 199      -9.820  77.625  34.906  1.00 76.19           O  
ATOM   1504  CB  GLN A 199     -11.336  80.312  36.156  1.00 76.19           C  
ATOM   1505  CG  GLN A 199     -12.461  79.625  35.375  1.00 76.19           C  
ATOM   1506  CD  GLN A 199     -13.180  78.562  36.219  1.00 76.19           C  
ATOM   1507  NE2 GLN A 199     -13.133  77.312  35.781  1.00 76.19           N  
ATOM   1508  OE1 GLN A 199     -13.773  78.875  37.250  1.00 76.19           O  
ATOM   1509  N   ALA A 200      -8.703  79.438  34.656  1.00 75.94           N  
ATOM   1510  CA  ALA A 200      -8.008  78.938  33.469  1.00 75.94           C  
ATOM   1511  C   ALA A 200      -7.160  77.688  33.781  1.00 75.94           C  
ATOM   1512  O   ALA A 200      -7.160  76.750  33.031  1.00 75.94           O  
ATOM   1513  CB  ALA A 200      -7.133  80.062  32.875  1.00 75.94           C  
ATOM   1514  N   LEU A 201      -6.473  77.688  34.844  1.00 77.56           N  
ATOM   1515  CA  LEU A 201      -5.648  76.562  35.281  1.00 77.56           C  
ATOM   1516  C   LEU A 201      -6.512  75.375  35.656  1.00 77.56           C  
ATOM   1517  O   LEU A 201      -6.176  74.250  35.312  1.00 77.56           O  
ATOM   1518  CB  LEU A 201      -4.754  76.938  36.438  1.00 77.56           C  
ATOM   1519  CG  LEU A 201      -3.518  77.812  36.125  1.00 77.56           C  
ATOM   1520  CD1 LEU A 201      -2.945  78.438  37.375  1.00 77.56           C  
ATOM   1521  CD2 LEU A 201      -2.467  76.938  35.406  1.00 77.56           C  
ATOM   1522  N   LEU A 202      -7.566  75.625  36.312  1.00 74.75           N  
ATOM   1523  CA  LEU A 202      -8.508  74.562  36.656  1.00 74.75           C  
ATOM   1524  C   LEU A 202      -9.148  73.938  35.406  1.00 74.75           C  
ATOM   1525  O   LEU A 202      -9.328  72.750  35.281  1.00 74.75           O  
ATOM   1526  CB  LEU A 202      -9.594  75.062  37.594  1.00 74.75           C  
ATOM   1527  CG  LEU A 202     -10.648  74.062  38.062  1.00 74.75           C  
ATOM   1528  CD1 LEU A 202      -9.984  72.938  38.812  1.00 74.75           C  
ATOM   1529  CD2 LEU A 202     -11.703  74.750  38.906  1.00 74.75           C  
ATOM   1530  N   ASN A 203      -9.484  74.750  34.438  1.00 68.88           N  
ATOM   1531  CA  ASN A 203      -9.984  74.312  33.156  1.00 68.88           C  
ATOM   1532  C   ASN A 203      -8.969  73.375  32.438  1.00 68.88           C  
ATOM   1533  O   ASN A 203      -9.320  72.375  31.875  1.00 68.88           O  
ATOM   1534  CB  ASN A 203     -10.375  75.500  32.281  1.00 68.88           C  
ATOM   1535  CG  ASN A 203     -11.602  76.188  32.781  1.00 68.88           C  
ATOM   1536  ND2 ASN A 203     -11.914  77.312  32.156  1.00 68.88           N  
ATOM   1537  OD1 ASN A 203     -12.266  75.750  33.719  1.00 68.88           O  
ATOM   1538  N   ARG A 204      -7.777  73.750  32.469  1.00 71.69           N  
ATOM   1539  CA  ARG A 204      -6.699  72.938  31.859  1.00 71.69           C  
ATOM   1540  C   ARG A 204      -6.539  71.625  32.562  1.00 71.69           C  
ATOM   1541  O   ARG A 204      -6.336  70.562  31.906  1.00 71.69           O  
ATOM   1542  CB  ARG A 204      -5.383  73.750  31.922  1.00 71.69           C  
ATOM   1543  CG  ARG A 204      -5.344  74.938  31.016  1.00 71.69           C  
ATOM   1544  CD  ARG A 204      -4.066  75.750  31.203  1.00 71.69           C  
ATOM   1545  NE  ARG A 204      -2.902  75.062  30.672  1.00 71.69           N  
ATOM   1546  CZ  ARG A 204      -2.432  75.188  29.438  1.00 71.69           C  
ATOM   1547  NH1 ARG A 204      -3.020  76.000  28.562  1.00 71.69           N1+
ATOM   1548  NH2 ARG A 204      -1.363  74.500  29.062  1.00 71.69           N  
ATOM   1549  N   ASP A 205      -6.543  71.625  33.812  1.00 68.25           N  
ATOM   1550  CA  ASP A 205      -6.516  70.375  34.594  1.00 68.25           C  
ATOM   1551  C   ASP A 205      -7.668  69.438  34.219  1.00 68.25           C  
ATOM   1552  O   ASP A 205      -7.473  68.250  34.031  1.00 68.25           O  
ATOM   1553  CB  ASP A 205      -6.566  70.688  36.094  1.00 68.25           C  
ATOM   1554  CG  ASP A 205      -6.621  69.438  36.969  1.00 68.25           C  
ATOM   1555  OD1 ASP A 205      -5.602  68.750  37.062  1.00 68.25           O  
ATOM   1556  OD2 ASP A 205      -7.695  69.188  37.562  1.00 68.25           O1-
ATOM   1557  N   GLN A 206      -8.812  69.938  34.125  1.00 63.59           N  
ATOM   1558  CA  GLN A 206      -9.977  69.125  33.750  1.00 63.59           C  
ATOM   1559  C   GLN A 206      -9.836  68.625  32.312  1.00 63.59           C  
ATOM   1560  O   GLN A 206     -10.180  67.500  32.031  1.00 63.59           O  
ATOM   1561  CB  GLN A 206     -11.258  70.000  33.875  1.00 63.59           C  
ATOM   1562  CG  GLN A 206     -12.531  69.188  33.594  1.00 63.59           C  
ATOM   1563  CD  GLN A 206     -12.805  68.125  34.656  1.00 63.59           C  
ATOM   1564  NE2 GLN A 206     -13.703  67.188  34.344  1.00 63.59           N  
ATOM   1565  OE1 GLN A 206     -12.211  68.188  35.750  1.00 63.59           O  
ATOM   1566  N   TYR A 207      -9.375  69.438  31.484  1.00 58.53           N  
ATOM   1567  CA  TYR A 207      -9.086  69.000  30.125  1.00 58.53           C  
ATOM   1568  C   TYR A 207      -8.141  67.812  30.094  1.00 58.53           C  
ATOM   1569  O   TYR A 207      -8.383  66.812  29.391  1.00 58.53           O  
ATOM   1570  CB  TYR A 207      -8.469  70.188  29.328  1.00 58.53           C  
ATOM   1571  CG  TYR A 207      -8.148  69.812  27.891  1.00 58.53           C  
ATOM   1572  CD1 TYR A 207      -6.875  69.375  27.531  1.00 58.53           C  
ATOM   1573  CD2 TYR A 207      -9.125  69.875  26.906  1.00 58.53           C  
ATOM   1574  CE1 TYR A 207      -6.578  69.062  26.203  1.00 58.53           C  
ATOM   1575  CE2 TYR A 207      -8.836  69.562  25.578  1.00 58.53           C  
ATOM   1576  CZ  TYR A 207      -7.562  69.188  25.234  1.00 58.53           C  
ATOM   1577  OH  TYR A 207      -7.270  68.875  23.938  1.00 58.53           O  
ATOM   1578  N   ARG A 208      -7.145  67.875  30.859  1.00 57.09           N  
ATOM   1579  CA  ARG A 208      -6.168  66.812  30.922  1.00 57.09           C  
ATOM   1580  C   ARG A 208      -6.777  65.562  31.547  1.00 57.09           C  
ATOM   1581  O   ARG A 208      -6.453  64.438  31.156  1.00 57.09           O  
ATOM   1582  CB  ARG A 208      -4.934  67.250  31.719  1.00 57.09           C  
ATOM   1583  CG  ARG A 208      -4.203  68.438  31.109  1.00 57.09           C  
ATOM   1584  CD  ARG A 208      -3.654  68.125  29.719  1.00 57.09           C  
ATOM   1585  NE  ARG A 208      -2.916  69.250  29.156  1.00 57.09           N  
ATOM   1586  CZ  ARG A 208      -2.922  69.562  27.875  1.00 57.09           C  
ATOM   1587  NH1 ARG A 208      -3.633  68.875  26.984  1.00 57.09           N1+
ATOM   1588  NH2 ARG A 208      -2.213  70.625  27.469  1.00 57.09           N  
ATOM   1589  N   SER A 209      -7.512  65.688  32.531  1.00 54.88           N  
ATOM   1590  CA  SER A 209      -8.180  64.562  33.188  1.00 54.88           C  
ATOM   1591  C   SER A 209      -9.031  63.781  32.219  1.00 54.88           C  
ATOM   1592  O   SER A 209      -9.031  62.531  32.250  1.00 54.88           O  
ATOM   1593  CB  SER A 209      -9.055  65.062  34.344  1.00 54.88           C  
ATOM   1594  OG  SER A 209     -10.172  64.250  34.531  1.00 54.88           O  
ATOM   1595  N   ILE A 210      -9.789  64.375  31.438  1.00 45.75           N  
ATOM   1596  CA  ILE A 210     -10.625  63.719  30.453  1.00 45.75           C  
ATOM   1597  C   ILE A 210      -9.742  63.031  29.406  1.00 45.75           C  
ATOM   1598  O   ILE A 210     -10.016  61.906  28.984  1.00 45.75           O  
ATOM   1599  CB  ILE A 210     -11.609  64.688  29.766  1.00 45.75           C  
ATOM   1600  CG1 ILE A 210     -12.586  65.250  30.797  1.00 45.75           C  
ATOM   1601  CG2 ILE A 210     -12.359  64.000  28.625  1.00 45.75           C  
ATOM   1602  CD1 ILE A 210     -13.531  66.312  30.234  1.00 45.75           C  
ATOM   1603  N   HIS A 211      -8.773  63.656  29.031  1.00 43.53           N  
ATOM   1604  CA  HIS A 211      -7.926  63.031  28.016  1.00 43.53           C  
ATOM   1605  C   HIS A 211      -7.109  61.906  28.609  1.00 43.53           C  
ATOM   1606  O   HIS A 211      -6.727  60.969  27.891  1.00 43.53           O  
ATOM   1607  CB  HIS A 211      -6.996  64.062  27.391  1.00 43.53           C  
ATOM   1608  CG  HIS A 211      -7.207  64.250  25.922  1.00 43.53           C  
ATOM   1609  CD2 HIS A 211      -6.328  64.250  24.891  1.00 43.53           C  
ATOM   1610  ND1 HIS A 211      -8.453  64.500  25.359  1.00 43.53           N  
ATOM   1611  CE1 HIS A 211      -8.328  64.562  24.047  1.00 43.53           C  
ATOM   1612  NE2 HIS A 211      -7.051  64.438  23.734  1.00 43.53           N  
ATOM   1613  N   ASN A 212      -6.688  61.938  29.797  1.00 43.88           N  
ATOM   1614  CA  ASN A 212      -5.961  60.844  30.406  1.00 43.88           C  
ATOM   1615  C   ASN A 212      -6.871  59.656  30.688  1.00 43.88           C  
ATOM   1616  O   ASN A 212      -6.395  58.531  30.922  1.00 43.88           O  
ATOM   1617  CB  ASN A 212      -5.285  61.312  31.703  1.00 43.88           C  
ATOM   1618  CG  ASN A 212      -3.994  62.062  31.453  1.00 43.88           C  
ATOM   1619  ND2 ASN A 212      -3.490  62.719  32.500  1.00 43.88           N  
ATOM   1620  OD1 ASN A 212      -3.455  62.031  30.344  1.00 43.88           O  
ATOM   1621  N   ASN A 213      -8.062  59.719  31.094  1.00 39.38           N  
ATOM   1622  CA  ASN A 213      -8.953  58.594  31.391  1.00 39.38           C  
ATOM   1623  C   ASN A 213      -9.336  57.844  30.125  1.00 39.38           C  
ATOM   1624  O   ASN A 213     -10.039  58.375  29.266  1.00 39.38           O  
ATOM   1625  CB  ASN A 213     -10.203  59.094  32.125  1.00 39.38           C  
ATOM   1626  CG  ASN A 213     -10.461  58.344  33.406  1.00 39.38           C  
ATOM   1627  ND2 ASN A 213     -11.406  58.812  34.219  1.00 39.38           N  
ATOM   1628  OD1 ASN A 213      -9.812  57.312  33.688  1.00 39.38           O  
ATOM   1629  N   LEU A 214      -8.562  56.906  29.672  1.00 43.41           N  
ATOM   1630  CA  LEU A 214      -8.641  56.125  28.453  1.00 43.41           C  
ATOM   1631  C   LEU A 214      -9.891  55.250  28.453  1.00 43.41           C  
ATOM   1632  O   LEU A 214     -10.172  54.562  27.469  1.00 43.41           O  
ATOM   1633  CB  LEU A 214      -7.395  55.250  28.297  1.00 43.41           C  
ATOM   1634  CG  LEU A 214      -6.105  55.969  27.906  1.00 43.41           C  
ATOM   1635  CD1 LEU A 214      -4.895  55.094  28.234  1.00 43.41           C  
ATOM   1636  CD2 LEU A 214      -6.121  56.344  26.438  1.00 43.41           C  
ATOM   1637  N   THR A 215     -10.633  55.125  29.516  1.00 39.31           N  
ATOM   1638  CA  THR A 215     -11.711  54.156  29.438  1.00 39.31           C  
ATOM   1639  C   THR A 215     -12.867  54.688  28.594  1.00 39.31           C  
ATOM   1640  O   THR A 215     -13.312  55.844  28.812  1.00 39.31           O  
ATOM   1641  CB  THR A 215     -12.227  53.750  30.828  1.00 39.31           C  
ATOM   1642  CG2 THR A 215     -11.734  52.375  31.234  1.00 39.31           C  
ATOM   1643  OG1 THR A 215     -11.758  54.719  31.781  1.00 39.31           O  
ATOM   1644  N   GLY A 216     -13.422  54.031  27.547  1.00 40.78           N  
ATOM   1645  CA  GLY A 216     -14.586  54.312  26.734  1.00 40.78           C  
ATOM   1646  C   GLY A 216     -14.297  55.312  25.609  1.00 40.78           C  
ATOM   1647  O   GLY A 216     -15.211  55.969  25.109  1.00 40.78           O  
ATOM   1648  N   ARG A 217     -13.086  55.438  25.156  1.00 45.25           N  
ATOM   1649  CA  ARG A 217     -12.820  56.500  24.188  1.00 45.25           C  
ATOM   1650  C   ARG A 217     -13.016  55.969  22.766  1.00 45.25           C  
ATOM   1651  O   ARG A 217     -12.812  54.812  22.484  1.00 45.25           O  
ATOM   1652  CB  ARG A 217     -11.398  57.031  24.344  1.00 45.25           C  
ATOM   1653  CG  ARG A 217     -11.188  57.844  25.625  1.00 45.25           C  
ATOM   1654  CD  ARG A 217     -10.016  58.812  25.500  1.00 45.25           C  
ATOM   1655  NE  ARG A 217      -9.727  59.469  26.766  1.00 45.25           N  
ATOM   1656  CZ  ARG A 217      -8.867  60.469  26.922  1.00 45.25           C  
ATOM   1657  NH1 ARG A 217      -8.195  60.938  25.891  1.00 45.25           N1+
ATOM   1658  NH2 ARG A 217      -8.680  61.000  28.125  1.00 45.25           N  
ATOM   1659  N   ASP A 218     -13.609  56.938  22.000  1.00 46.28           N  
ATOM   1660  CA  ASP A 218     -13.734  56.719  20.562  1.00 46.28           C  
ATOM   1661  C   ASP A 218     -12.367  56.719  19.891  1.00 46.28           C  
ATOM   1662  O   ASP A 218     -11.383  57.188  20.453  1.00 46.28           O  
ATOM   1663  CB  ASP A 218     -14.641  57.781  19.922  1.00 46.28           C  
ATOM   1664  CG  ASP A 218     -16.109  57.594  20.266  1.00 46.28           C  
ATOM   1665  OD1 ASP A 218     -16.484  56.500  20.734  1.00 46.28           O  
ATOM   1666  OD2 ASP A 218     -16.891  58.531  20.062  1.00 46.28           O1-
ATOM   1667  N   VAL A 219     -12.000  56.188  18.688  1.00 52.38           N  
ATOM   1668  CA  VAL A 219     -10.797  55.969  17.906  1.00 52.38           C  
ATOM   1669  C   VAL A 219      -9.938  57.250  17.922  1.00 52.38           C  
ATOM   1670  O   VAL A 219      -8.711  57.156  18.047  1.00 52.38           O  
ATOM   1671  CB  VAL A 219     -11.133  55.594  16.438  1.00 52.38           C  
ATOM   1672  CG1 VAL A 219      -9.867  55.562  15.586  1.00 52.38           C  
ATOM   1673  CG2 VAL A 219     -11.852  54.250  16.391  1.00 52.38           C  
ATOM   1674  N   GLU A 220     -10.492  58.500  17.859  1.00 51.50           N  
ATOM   1675  CA  GLU A 220      -9.781  59.750  17.719  1.00 51.50           C  
ATOM   1676  C   GLU A 220      -9.055  60.125  19.016  1.00 51.50           C  
ATOM   1677  O   GLU A 220      -8.031  60.812  18.984  1.00 51.50           O  
ATOM   1678  CB  GLU A 220     -10.750  60.875  17.328  1.00 51.50           C  
ATOM   1679  CG  GLU A 220     -10.812  61.156  15.836  1.00 51.50           C  
ATOM   1680  CD  GLU A 220     -11.867  62.188  15.453  1.00 51.50           C  
ATOM   1681  OE1 GLU A 220     -12.000  62.500  14.250  1.00 51.50           O  
ATOM   1682  OE2 GLU A 220     -12.578  62.656  16.359  1.00 51.50           O1-
ATOM   1683  N   ASN A 221      -9.555  59.562  20.125  1.00 48.56           N  
ATOM   1684  CA  ASN A 221      -8.984  60.000  21.406  1.00 48.56           C  
ATOM   1685  C   ASN A 221      -8.273  58.844  22.109  1.00 48.56           C  
ATOM   1686  O   ASN A 221      -7.887  58.969  23.281  1.00 48.56           O  
ATOM   1687  CB  ASN A 221     -10.070  60.562  22.312  1.00 48.56           C  
ATOM   1688  CG  ASN A 221     -10.633  61.875  21.781  1.00 48.56           C  
ATOM   1689  ND2 ASN A 221     -11.922  62.094  22.000  1.00 48.56           N  
ATOM   1690  OD1 ASN A 221      -9.922  62.656  21.156  1.00 48.56           O  
ATOM   1691  N   ALA A 222      -8.141  57.719  21.484  1.00 56.94           N  
ATOM   1692  CA  ALA A 222      -7.480  56.562  22.047  1.00 56.94           C  
ATOM   1693  C   ALA A 222      -5.980  56.594  21.781  1.00 56.94           C  
ATOM   1694  O   ALA A 222      -5.508  57.375  20.953  1.00 56.94           O  
ATOM   1695  CB  ALA A 222      -8.094  55.281  21.469  1.00 56.94           C  
ATOM   1696  N   HIS A 223      -5.152  55.906  22.641  1.00 69.25           N  
ATOM   1697  CA  HIS A 223      -3.729  55.812  22.344  1.00 69.25           C  
ATOM   1698  C   HIS A 223      -3.473  54.781  21.234  1.00 69.25           C  
ATOM   1699  O   HIS A 223      -4.027  53.688  21.250  1.00 69.25           O  
ATOM   1700  CB  HIS A 223      -2.963  55.406  23.609  1.00 69.25           C  
ATOM   1701  CG  HIS A 223      -3.021  56.406  24.703  1.00 69.25           C  
ATOM   1702  CD2 HIS A 223      -3.654  56.406  25.906  1.00 69.25           C  
ATOM   1703  ND1 HIS A 223      -2.375  57.625  24.625  1.00 69.25           N  
ATOM   1704  CE1 HIS A 223      -2.607  58.312  25.734  1.00 69.25           C  
ATOM   1705  NE2 HIS A 223      -3.383  57.594  26.516  1.00 69.25           N  
ATOM   1706  N   PRO A 224      -2.709  55.281  20.281  1.00 74.25           N  
ATOM   1707  CA  PRO A 224      -2.381  54.312  19.219  1.00 74.25           C  
ATOM   1708  C   PRO A 224      -1.385  53.250  19.672  1.00 74.25           C  
ATOM   1709  O   PRO A 224      -0.557  53.500  20.547  1.00 74.25           O  
ATOM   1710  CB  PRO A 224      -1.776  55.219  18.125  1.00 74.25           C  
ATOM   1711  CG  PRO A 224      -1.125  56.344  18.875  1.00 74.25           C  
ATOM   1712  CD  PRO A 224      -1.891  56.562  20.141  1.00 74.25           C  
ATOM   1713  N   THR A 225      -1.496  52.062  19.188  1.00 83.56           N  
ATOM   1714  CA  THR A 225      -0.589  50.969  19.484  1.00 83.56           C  
ATOM   1715  C   THR A 225       0.851  51.344  19.156  1.00 83.56           C  
ATOM   1716  O   THR A 225       1.794  50.750  19.672  1.00 83.56           O  
ATOM   1717  CB  THR A 225      -0.981  49.688  18.703  1.00 83.56           C  
ATOM   1718  CG2 THR A 225      -2.305  49.125  19.219  1.00 83.56           C  
ATOM   1719  OG1 THR A 225      -1.111  50.031  17.312  1.00 83.56           O  
ATOM   1720  N   THR A 226       1.151  52.281  18.344  1.00 80.69           N  
ATOM   1721  CA  THR A 226       2.484  52.750  18.000  1.00 80.69           C  
ATOM   1722  C   THR A 226       3.152  53.406  19.188  1.00 80.69           C  
ATOM   1723  O   THR A 226       4.367  53.625  19.203  1.00 80.69           O  
ATOM   1724  CB  THR A 226       2.436  53.719  16.812  1.00 80.69           C  
ATOM   1725  CG2 THR A 226       1.988  53.031  15.531  1.00 80.69           C  
ATOM   1726  OG1 THR A 226       1.513  54.781  17.109  1.00 80.69           O  
ATOM   1727  N   SER A 227       2.314  53.688  20.156  1.00 74.56           N  
ATOM   1728  CA  SER A 227       2.838  54.375  21.328  1.00 74.56           C  
ATOM   1729  C   SER A 227       2.977  53.438  22.516  1.00 74.56           C  
ATOM   1730  O   SER A 227       3.273  53.844  23.625  1.00 74.56           O  
ATOM   1731  CB  SER A 227       1.935  55.562  21.703  1.00 74.56           C  
ATOM   1732  OG  SER A 227       1.523  56.250  20.547  1.00 74.56           O  
ATOM   1733  N   ILE A 228       2.621  52.250  22.359  1.00 81.38           N  
ATOM   1734  CA  ILE A 228       2.762  51.219  23.391  1.00 81.38           C  
ATOM   1735  C   ILE A 228       3.936  50.312  23.047  1.00 81.38           C  
ATOM   1736  O   ILE A 228       3.979  49.719  21.969  1.00 81.38           O  
ATOM   1737  CB  ILE A 228       1.465  50.406  23.547  1.00 81.38           C  
ATOM   1738  CG1 ILE A 228       0.261  51.344  23.750  1.00 81.38           C  
ATOM   1739  CG2 ILE A 228       1.593  49.406  24.703  1.00 81.38           C  
ATOM   1740  CD1 ILE A 228       0.233  52.031  25.109  1.00 81.38           C  
ATOM   1741  N   TYR A 229       4.875  50.219  24.016  1.00 80.88           N  
ATOM   1742  CA  TYR A 229       6.105  49.500  23.703  1.00 80.88           C  
ATOM   1743  C   TYR A 229       6.242  48.281  24.594  1.00 80.88           C  
ATOM   1744  O   TYR A 229       5.906  48.312  25.781  1.00 80.88           O  
ATOM   1745  CB  TYR A 229       7.324  50.406  23.891  1.00 80.88           C  
ATOM   1746  CG  TYR A 229       7.746  51.125  22.625  1.00 80.88           C  
ATOM   1747  CD1 TYR A 229       8.836  50.688  21.891  1.00 80.88           C  
ATOM   1748  CD2 TYR A 229       7.062  52.250  22.172  1.00 80.88           C  
ATOM   1749  CE1 TYR A 229       9.234  51.312  20.719  1.00 80.88           C  
ATOM   1750  CE2 TYR A 229       7.449  52.906  21.016  1.00 80.88           C  
ATOM   1751  CZ  TYR A 229       8.531  52.438  20.297  1.00 80.88           C  
ATOM   1752  OH  TYR A 229       8.922  53.094  19.141  1.00 80.88           O  
ATOM   1753  N   ASP A 230       6.590  47.219  24.078  1.00 87.00           N  
ATOM   1754  CA  ASP A 230       7.066  46.000  24.750  1.00 87.00           C  
ATOM   1755  C   ASP A 230       8.547  45.781  24.453  1.00 87.00           C  
ATOM   1756  O   ASP A 230       8.883  45.188  23.422  1.00 87.00           O  
ATOM   1757  CB  ASP A 230       6.234  44.812  24.328  1.00 87.00           C  
ATOM   1758  CG  ASP A 230       6.438  43.594  25.234  1.00 87.00           C  
ATOM   1759  OD1 ASP A 230       7.430  43.562  26.000  1.00 87.00           O  
ATOM   1760  OD2 ASP A 230       5.598  42.688  25.188  1.00 87.00           O1-
ATOM   1761  N   GLY A 231       9.453  46.031  25.297  1.00 79.62           N  
ATOM   1762  CA  GLY A 231      10.867  46.094  24.953  1.00 79.62           C  
ATOM   1763  C   GLY A 231      11.172  47.125  23.891  1.00 79.62           C  
ATOM   1764  O   GLY A 231      10.828  48.312  24.047  1.00 79.62           O  
ATOM   1765  N   ASN A 232      11.750  46.625  22.719  1.00 79.19           N  
ATOM   1766  CA  ASN A 232      12.125  47.531  21.656  1.00 79.19           C  
ATOM   1767  C   ASN A 232      11.102  47.531  20.516  1.00 79.19           C  
ATOM   1768  O   ASN A 232      11.312  48.188  19.484  1.00 79.19           O  
ATOM   1769  CB  ASN A 232      13.516  47.188  21.109  1.00 79.19           C  
ATOM   1770  CG  ASN A 232      14.609  47.375  22.141  1.00 79.19           C  
ATOM   1771  ND2 ASN A 232      15.773  46.781  21.891  1.00 79.19           N  
ATOM   1772  OD1 ASN A 232      14.414  48.062  23.156  1.00 79.19           O  
ATOM   1773  N   GLU A 233       9.961  46.844  20.719  1.00 86.44           N  
ATOM   1774  CA  GLU A 233       8.945  46.781  19.688  1.00 86.44           C  
ATOM   1775  C   GLU A 233       7.664  47.500  20.109  1.00 86.44           C  
ATOM   1776  O   GLU A 233       7.254  47.375  21.281  1.00 86.44           O  
ATOM   1777  CB  GLU A 233       8.648  45.312  19.312  1.00 86.44           C  
ATOM   1778  CG  GLU A 233       9.648  44.719  18.344  1.00 86.44           C  
ATOM   1779  CD  GLU A 233       9.328  43.281  17.969  1.00 86.44           C  
ATOM   1780  OE1 GLU A 233       9.117  43.000  16.781  1.00 86.44           O  
ATOM   1781  OE2 GLU A 233       9.289  42.438  18.891  1.00 86.44           O1-
ATOM   1782  N   THR A 234       7.098  48.188  19.156  1.00 85.50           N  
ATOM   1783  CA  THR A 234       5.781  48.750  19.438  1.00 85.50           C  
ATOM   1784  C   THR A 234       4.711  47.688  19.406  1.00 85.50           C  
ATOM   1785  O   THR A 234       4.891  46.625  18.766  1.00 85.50           O  
ATOM   1786  CB  THR A 234       5.426  49.875  18.422  1.00 85.50           C  
ATOM   1787  CG2 THR A 234       6.488  50.969  18.406  1.00 85.50           C  
ATOM   1788  OG1 THR A 234       5.328  49.281  17.109  1.00 85.50           O  
ATOM   1789  N   GLN A 235       3.686  47.875  20.156  1.00 88.12           N  
ATOM   1790  CA  GLN A 235       2.580  46.906  20.125  1.00 88.12           C  
ATOM   1791  C   GLN A 235       2.029  46.750  18.719  1.00 88.12           C  
ATOM   1792  O   GLN A 235       1.585  45.688  18.328  1.00 88.12           O  
ATOM   1793  CB  GLN A 235       1.466  47.344  21.078  1.00 88.12           C  
ATOM   1794  CG  GLN A 235       0.366  46.312  21.266  1.00 88.12           C  
ATOM   1795  CD  GLN A 235       0.885  45.000  21.812  1.00 88.12           C  
ATOM   1796  NE2 GLN A 235       0.465  43.906  21.203  1.00 88.12           N  
ATOM   1797  OE1 GLN A 235       1.658  45.000  22.766  1.00 88.12           O  
ATOM   1798  N   LYS A 236       2.025  47.781  17.828  1.00 86.88           N  
ATOM   1799  CA  LYS A 236       1.625  47.688  16.422  1.00 86.88           C  
ATOM   1800  C   LYS A 236       2.500  46.656  15.688  1.00 86.88           C  
ATOM   1801  O   LYS A 236       1.999  45.875  14.898  1.00 86.88           O  
ATOM   1802  CB  LYS A 236       1.692  49.031  15.727  1.00 86.88           C  
ATOM   1803  CG  LYS A 236       1.225  49.000  14.281  1.00 86.88           C  
ATOM   1804  CD  LYS A 236       1.301  50.406  13.648  1.00 86.88           C  
ATOM   1805  CE  LYS A 236       0.729  50.406  12.242  1.00 86.88           C  
ATOM   1806  NZ  LYS A 236       1.341  49.344  11.391  1.00 86.88           N1+
ATOM   1807  N   GLN A 237       3.783  46.781  15.883  1.00 85.56           N  
ATOM   1808  CA  GLN A 237       4.707  45.875  15.242  1.00 85.56           C  
ATOM   1809  C   GLN A 237       4.434  44.438  15.672  1.00 85.56           C  
ATOM   1810  O   GLN A 237       4.547  43.500  14.867  1.00 85.56           O  
ATOM   1811  CB  GLN A 237       6.156  46.250  15.562  1.00 85.56           C  
ATOM   1812  CG  GLN A 237       6.645  47.500  14.828  1.00 85.56           C  
ATOM   1813  CD  GLN A 237       8.016  47.938  15.289  1.00 85.56           C  
ATOM   1814  NE2 GLN A 237       8.820  48.438  14.352  1.00 85.56           N  
ATOM   1815  OE1 GLN A 237       8.352  47.844  16.469  1.00 85.56           O  
ATOM   1816  N   ILE A 238       4.078  44.250  16.906  1.00 89.69           N  
ATOM   1817  CA  ILE A 238       3.729  42.938  17.406  1.00 89.69           C  
ATOM   1818  C   ILE A 238       2.412  42.469  16.797  1.00 89.69           C  
ATOM   1819  O   ILE A 238       2.307  41.344  16.312  1.00 89.69           O  
ATOM   1820  CB  ILE A 238       3.625  42.938  18.953  1.00 89.69           C  
ATOM   1821  CG1 ILE A 238       4.992  43.250  19.578  1.00 89.69           C  
ATOM   1822  CG2 ILE A 238       3.080  41.594  19.453  1.00 89.69           C  
ATOM   1823  CD1 ILE A 238       4.945  43.438  21.078  1.00 89.69           C  
ATOM   1824  N   ASN A 239       1.463  43.344  16.766  1.00 90.56           N  
ATOM   1825  CA  ASN A 239       0.184  43.000  16.141  1.00 90.56           C  
ATOM   1826  C   ASN A 239       0.359  42.625  14.672  1.00 90.56           C  
ATOM   1827  O   ASN A 239      -0.328  41.719  14.180  1.00 90.56           O  
ATOM   1828  CB  ASN A 239      -0.779  44.188  16.250  1.00 90.56           C  
ATOM   1829  CG  ASN A 239      -1.248  44.438  17.672  1.00 90.56           C  
ATOM   1830  ND2 ASN A 239      -1.826  45.594  17.922  1.00 90.56           N  
ATOM   1831  OD1 ASN A 239      -1.093  43.562  18.547  1.00 90.56           O  
ATOM   1832  N   ASP A 240       1.275  43.281  13.977  1.00 88.31           N  
ATOM   1833  CA  ASP A 240       1.489  43.062  12.547  1.00 88.31           C  
ATOM   1834  C   ASP A 240       2.014  41.656  12.281  1.00 88.31           C  
ATOM   1835  O   ASP A 240       1.809  41.094  11.203  1.00 88.31           O  
ATOM   1836  CB  ASP A 240       2.461  44.094  11.984  1.00 88.31           C  
ATOM   1837  CG  ASP A 240       1.855  45.469  11.883  1.00 88.31           C  
ATOM   1838  OD1 ASP A 240       0.625  45.625  12.047  1.00 88.31           O  
ATOM   1839  OD2 ASP A 240       2.615  46.438  11.641  1.00 88.31           O1-
ATOM   1840  N   LYS A 241       2.658  41.000  13.172  1.00 91.00           N  
ATOM   1841  CA  LYS A 241       3.217  39.688  12.961  1.00 91.00           C  
ATOM   1842  C   LYS A 241       2.434  38.625  13.742  1.00 91.00           C  
ATOM   1843  O   LYS A 241       2.783  37.438  13.727  1.00 91.00           O  
ATOM   1844  CB  LYS A 241       4.691  39.656  13.375  1.00 91.00           C  
ATOM   1845  CG  LYS A 241       5.105  40.781  14.289  1.00 91.00           C  
ATOM   1846  CD  LYS A 241       6.594  40.750  14.609  1.00 91.00           C  
ATOM   1847  CE  LYS A 241       6.957  41.688  15.750  1.00 91.00           C  
ATOM   1848  NZ  LYS A 241       8.430  41.719  15.977  1.00 91.00           N1+
ATOM   1849  N   THR A 242       1.498  39.031  14.531  1.00 92.56           N  
ATOM   1850  CA  THR A 242       0.670  38.125  15.312  1.00 92.56           C  
ATOM   1851  C   THR A 242      -0.287  37.344  14.406  1.00 92.56           C  
ATOM   1852  O   THR A 242      -0.883  37.906  13.492  1.00 92.56           O  
ATOM   1853  CB  THR A 242      -0.133  38.875  16.391  1.00 92.56           C  
ATOM   1854  CG2 THR A 242      -1.119  37.938  17.094  1.00 92.56           C  
ATOM   1855  OG1 THR A 242       0.771  39.438  17.359  1.00 92.56           O  
ATOM   1856  N   ILE A 243      -0.399  36.031  14.609  1.00 93.06           N  
ATOM   1857  CA  ILE A 243      -1.370  35.219  13.883  1.00 93.06           C  
ATOM   1858  C   ILE A 243      -2.744  35.344  14.531  1.00 93.06           C  
ATOM   1859  O   ILE A 243      -2.908  35.062  15.719  1.00 93.06           O  
ATOM   1860  CB  ILE A 243      -0.942  33.750  13.836  1.00 93.06           C  
ATOM   1861  CG1 ILE A 243       0.455  33.594  13.219  1.00 93.06           C  
ATOM   1862  CG2 ILE A 243      -1.966  32.906  13.062  1.00 93.06           C  
ATOM   1863  CD1 ILE A 243       0.943  32.156  13.102  1.00 93.06           C  
ATOM   1864  N   VAL A 244      -3.695  35.844  13.797  1.00 92.50           N  
ATOM   1865  CA  VAL A 244      -5.074  35.969  14.258  1.00 92.50           C  
ATOM   1866  C   VAL A 244      -5.957  34.938  13.562  1.00 92.50           C  
ATOM   1867  O   VAL A 244      -5.574  34.375  12.539  1.00 92.50           O  
ATOM   1868  CB  VAL A 244      -5.617  37.406  14.008  1.00 92.50           C  
ATOM   1869  CG1 VAL A 244      -4.895  38.406  14.891  1.00 92.50           C  
ATOM   1870  CG2 VAL A 244      -5.473  37.781  12.531  1.00 92.50           C  
ATOM   1871  N   SER A 245      -7.039  34.594  14.172  1.00 93.44           N  
ATOM   1872  CA  SER A 245      -7.898  33.562  13.602  1.00 93.44           C  
ATOM   1873  C   SER A 245      -9.250  34.156  13.195  1.00 93.44           C  
ATOM   1874  O   SER A 245      -9.781  35.031  13.859  1.00 93.44           O  
ATOM   1875  CB  SER A 245      -8.094  32.438  14.594  1.00 93.44           C  
ATOM   1876  OG  SER A 245      -8.891  32.844  15.695  1.00 93.44           O  
ATOM   1877  N   TYR A 246      -9.820  33.688  12.078  1.00 93.25           N  
ATOM   1878  CA  TYR A 246     -11.172  33.969  11.602  1.00 93.25           C  
ATOM   1879  C   TYR A 246     -11.930  32.688  11.320  1.00 93.25           C  
ATOM   1880  O   TYR A 246     -11.328  31.609  11.234  1.00 93.25           O  
ATOM   1881  CB  TYR A 246     -11.125  34.844  10.336  1.00 93.25           C  
ATOM   1882  CG  TYR A 246     -10.766  36.281  10.594  1.00 93.25           C  
ATOM   1883  CD1 TYR A 246     -11.750  37.219  10.820  1.00 93.25           C  
ATOM   1884  CD2 TYR A 246      -9.438  36.688  10.609  1.00 93.25           C  
ATOM   1885  CE1 TYR A 246     -11.422  38.562  11.062  1.00 93.25           C  
ATOM   1886  CE2 TYR A 246      -9.094  38.000  10.852  1.00 93.25           C  
ATOM   1887  CZ  TYR A 246     -10.094  38.938  11.070  1.00 93.25           C  
ATOM   1888  OH  TYR A 246      -9.758  40.250  11.305  1.00 93.25           O  
ATOM   1889  N   ASP A 247     -13.219  32.781  11.164  1.00 92.06           N  
ATOM   1890  CA  ASP A 247     -14.047  31.578  11.125  1.00 92.06           C  
ATOM   1891  C   ASP A 247     -14.023  30.938   9.742  1.00 92.06           C  
ATOM   1892  O   ASP A 247     -13.922  29.703   9.617  1.00 92.06           O  
ATOM   1893  CB  ASP A 247     -15.484  31.891  11.531  1.00 92.06           C  
ATOM   1894  CG  ASP A 247     -15.625  32.219  13.008  1.00 92.06           C  
ATOM   1895  OD1 ASP A 247     -14.773  31.781  13.812  1.00 92.06           O  
ATOM   1896  OD2 ASP A 247     -16.594  32.938  13.367  1.00 92.06           O1-
ATOM   1897  N   THR A 248     -14.141  31.828   8.711  1.00 94.75           N  
ATOM   1898  CA  THR A 248     -14.352  31.266   7.375  1.00 94.75           C  
ATOM   1899  C   THR A 248     -13.523  32.031   6.340  1.00 94.75           C  
ATOM   1900  O   THR A 248     -12.961  33.062   6.637  1.00 94.75           O  
ATOM   1901  CB  THR A 248     -15.836  31.312   6.980  1.00 94.75           C  
ATOM   1902  CG2 THR A 248     -16.703  30.609   8.023  1.00 94.75           C  
ATOM   1903  OG1 THR A 248     -16.266  32.688   6.871  1.00 94.75           O  
ATOM   1904  N   VAL A 249     -13.469  31.422   5.117  1.00 95.31           N  
ATOM   1905  CA  VAL A 249     -12.836  32.094   3.975  1.00 95.31           C  
ATOM   1906  C   VAL A 249     -13.617  33.344   3.611  1.00 95.31           C  
ATOM   1907  O   VAL A 249     -13.031  34.344   3.189  1.00 95.31           O  
ATOM   1908  CB  VAL A 249     -12.750  31.141   2.754  1.00 95.31           C  
ATOM   1909  CG1 VAL A 249     -12.203  31.891   1.537  1.00 95.31           C  
ATOM   1910  CG2 VAL A 249     -11.883  29.938   3.080  1.00 95.31           C  
ATOM   1911  N   GLY A 250     -14.922  33.344   3.787  1.00 93.50           N  
ATOM   1912  CA  GLY A 250     -15.719  34.562   3.602  1.00 93.50           C  
ATOM   1913  C   GLY A 250     -15.242  35.719   4.453  1.00 93.50           C  
ATOM   1914  O   GLY A 250     -15.180  36.875   3.980  1.00 93.50           O  
ATOM   1915  N   ASP A 251     -14.906  35.438   5.719  1.00 94.12           N  
ATOM   1916  CA  ASP A 251     -14.359  36.469   6.609  1.00 94.12           C  
ATOM   1917  C   ASP A 251     -13.000  36.938   6.113  1.00 94.12           C  
ATOM   1918  O   ASP A 251     -12.695  38.125   6.191  1.00 94.12           O  
ATOM   1919  CB  ASP A 251     -14.242  35.906   8.039  1.00 94.12           C  
ATOM   1920  CG  ASP A 251     -15.578  35.500   8.625  1.00 94.12           C  
ATOM   1921  OD1 ASP A 251     -16.609  36.094   8.281  1.00 94.12           O  
ATOM   1922  OD2 ASP A 251     -15.586  34.531   9.430  1.00 94.12           O1-
ATOM   1923  N   LEU A 252     -12.242  35.969   5.637  1.00 94.75           N  
ATOM   1924  CA  LEU A 252     -10.898  36.281   5.152  1.00 94.75           C  
ATOM   1925  C   LEU A 252     -10.945  37.281   4.020  1.00 94.75           C  
ATOM   1926  O   LEU A 252     -10.109  38.188   3.957  1.00 94.75           O  
ATOM   1927  CB  LEU A 252     -10.203  35.000   4.676  1.00 94.75           C  
ATOM   1928  CG  LEU A 252      -8.750  35.125   4.223  1.00 94.75           C  
ATOM   1929  CD1 LEU A 252      -7.855  35.469   5.406  1.00 94.75           C  
ATOM   1930  CD2 LEU A 252      -8.273  33.875   3.527  1.00 94.75           C  
ATOM   1931  N   ARG A 253     -11.891  37.156   3.188  1.00 94.38           N  
ATOM   1932  CA  ARG A 253     -12.055  38.062   2.057  1.00 94.38           C  
ATOM   1933  C   ARG A 253     -12.258  39.500   2.531  1.00 94.38           C  
ATOM   1934  O   ARG A 253     -11.875  40.469   1.843  1.00 94.38           O  
ATOM   1935  CB  ARG A 253     -13.234  37.625   1.186  1.00 94.38           C  
ATOM   1936  CG  ARG A 253     -12.961  36.406   0.348  1.00 94.38           C  
ATOM   1937  CD  ARG A 253     -14.141  36.062  -0.553  1.00 94.38           C  
ATOM   1938  NE  ARG A 253     -13.906  34.812  -1.291  1.00 94.38           N  
ATOM   1939  CZ  ARG A 253     -13.227  34.719  -2.430  1.00 94.38           C  
ATOM   1940  NH1 ARG A 253     -12.695  35.812  -2.988  1.00 94.38           N1+
ATOM   1941  NH2 ARG A 253     -13.078  33.562  -3.018  1.00 94.38           N  
ATOM   1942  N   ASN A 254     -12.773  39.656   3.727  1.00 92.50           N  
ATOM   1943  CA  ASN A 254     -13.195  40.969   4.188  1.00 92.50           C  
ATOM   1944  C   ASN A 254     -12.180  41.594   5.145  1.00 92.50           C  
ATOM   1945  O   ASN A 254     -12.406  42.656   5.691  1.00 92.50           O  
ATOM   1946  CB  ASN A 254     -14.570  40.906   4.855  1.00 92.50           C  
ATOM   1947  CG  ASN A 254     -15.672  40.531   3.879  1.00 92.50           C  
ATOM   1948  ND2 ASN A 254     -16.609  39.719   4.320  1.00 92.50           N  
ATOM   1949  OD1 ASN A 254     -15.688  41.000   2.736  1.00 92.50           O  
ATOM   1950  N   ILE A 255     -11.117  40.969   5.250  1.00 92.06           N  
ATOM   1951  CA  ILE A 255     -10.062  41.469   6.125  1.00 92.06           C  
ATOM   1952  C   ILE A 255      -9.188  42.469   5.367  1.00 92.06           C  
ATOM   1953  O   ILE A 255      -8.859  42.250   4.195  1.00 92.06           O  
ATOM   1954  CB  ILE A 255      -9.203  40.312   6.684  1.00 92.06           C  
ATOM   1955  CG1 ILE A 255     -10.062  39.062   6.922  1.00 92.06           C  
ATOM   1956  CG2 ILE A 255      -8.492  40.750   7.973  1.00 92.06           C  
ATOM   1957  CD1 ILE A 255      -9.273  37.844   7.324  1.00 92.06           C  
ATOM   1958  N   VAL A 256      -8.844  43.562   6.000  1.00 90.06           N  
ATOM   1959  CA  VAL A 256      -7.812  44.438   5.469  1.00 90.06           C  
ATOM   1960  C   VAL A 256      -6.438  43.969   5.918  1.00 90.06           C  
ATOM   1961  O   VAL A 256      -6.133  43.969   7.113  1.00 90.06           O  
ATOM   1962  CB  VAL A 256      -8.039  45.906   5.910  1.00 90.06           C  
ATOM   1963  CG1 VAL A 256      -6.934  46.812   5.367  1.00 90.06           C  
ATOM   1964  CG2 VAL A 256      -9.406  46.406   5.445  1.00 90.06           C  
ATOM   1965  N   PRO A 257      -5.633  43.531   5.055  1.00 91.19           N  
ATOM   1966  CA  PRO A 257      -4.309  43.062   5.461  1.00 91.19           C  
ATOM   1967  C   PRO A 257      -3.486  44.125   6.172  1.00 91.19           C  
ATOM   1968  O   PRO A 257      -3.514  45.281   5.773  1.00 91.19           O  
ATOM   1969  CB  PRO A 257      -3.656  42.656   4.137  1.00 91.19           C  
ATOM   1970  CG  PRO A 257      -4.766  42.688   3.139  1.00 91.19           C  
ATOM   1971  CD  PRO A 257      -5.906  43.469   3.719  1.00 91.19           C  
ATOM   1972  N   ARG A 258      -2.736  43.719   7.188  1.00 89.38           N  
ATOM   1973  CA  ARG A 258      -1.935  44.625   7.984  1.00 89.38           C  
ATOM   1974  C   ARG A 258      -0.589  44.906   7.320  1.00 89.38           C  
ATOM   1975  O   ARG A 258      -0.058  46.000   7.410  1.00 89.38           O  
ATOM   1976  CB  ARG A 258      -1.720  44.062   9.391  1.00 89.38           C  
ATOM   1977  CG  ARG A 258      -3.008  43.844  10.172  1.00 89.38           C  
ATOM   1978  CD  ARG A 258      -2.732  43.469  11.617  1.00 89.38           C  
ATOM   1979  NE  ARG A 258      -2.504  44.625  12.461  1.00 89.38           N  
ATOM   1980  CZ  ARG A 258      -3.406  45.156  13.281  1.00 89.38           C  
ATOM   1981  NH1 ARG A 258      -4.621  44.625  13.391  1.00 89.38           N1+
ATOM   1982  NH2 ARG A 258      -3.094  46.250  14.000  1.00 89.38           N  
ATOM   1983  N   LYS A 259       0.044  43.844   6.730  1.00 89.81           N  
ATOM   1984  CA  LYS A 259       1.321  43.906   6.027  1.00 89.81           C  
ATOM   1985  C   LYS A 259       1.464  42.750   5.039  1.00 89.81           C  
ATOM   1986  O   LYS A 259       0.741  41.750   5.129  1.00 89.81           O  
ATOM   1987  CB  LYS A 259       2.482  43.906   7.023  1.00 89.81           C  
ATOM   1988  CG  LYS A 259       2.951  42.500   7.406  1.00 89.81           C  
ATOM   1989  CD  LYS A 259       4.195  42.562   8.281  1.00 89.81           C  
ATOM   1990  CE  LYS A 259       4.895  41.188   8.336  1.00 89.81           C  
ATOM   1991  NZ  LYS A 259       6.141  41.250   9.164  1.00 89.81           N1+
ATOM   1992  N   ASN A 260       2.379  42.969   4.070  1.00 92.44           N  
ATOM   1993  CA  ASN A 260       2.709  41.812   3.215  1.00 92.44           C  
ATOM   1994  C   ASN A 260       3.318  40.688   4.016  1.00 92.44           C  
ATOM   1995  O   ASN A 260       4.148  40.906   4.898  1.00 92.44           O  
ATOM   1996  CB  ASN A 260       3.660  42.250   2.096  1.00 92.44           C  
ATOM   1997  CG  ASN A 260       3.668  41.281   0.931  1.00 92.44           C  
ATOM   1998  ND2 ASN A 260       4.824  41.125   0.297  1.00 92.44           N  
ATOM   1999  OD1 ASN A 260       2.645  40.688   0.604  1.00 92.44           O  
ATOM   2000  N   GLY A 261       2.801  39.469   3.799  1.00 92.56           N  
ATOM   2001  CA  GLY A 261       3.258  38.312   4.527  1.00 92.56           C  
ATOM   2002  C   GLY A 261       2.447  38.031   5.777  1.00 92.56           C  
ATOM   2003  O   GLY A 261       2.727  37.062   6.504  1.00 92.56           O  
ATOM   2004  N   GLN A 262       1.463  38.812   6.105  1.00 93.56           N  
ATOM   2005  CA  GLN A 262       0.611  38.531   7.254  1.00 93.56           C  
ATOM   2006  C   GLN A 262       0.051  37.125   7.184  1.00 93.56           C  
ATOM   2007  O   GLN A 262      -0.345  36.656   6.113  1.00 93.56           O  
ATOM   2008  CB  GLN A 262      -0.533  39.531   7.344  1.00 93.56           C  
ATOM   2009  CG  GLN A 262      -1.500  39.281   8.492  1.00 93.56           C  
ATOM   2010  CD  GLN A 262      -2.684  40.219   8.484  1.00 93.56           C  
ATOM   2011  NE2 GLN A 262      -3.492  40.156   9.539  1.00 93.56           N  
ATOM   2012  OE1 GLN A 262      -2.869  41.000   7.547  1.00 93.56           O  
ATOM   2013  N   VAL A 263       0.061  36.406   8.305  1.00 94.44           N  
ATOM   2014  CA  VAL A 263      -0.514  35.062   8.398  1.00 94.44           C  
ATOM   2015  C   VAL A 263      -1.835  35.125   9.164  1.00 94.44           C  
ATOM   2016  O   VAL A 263      -1.906  35.688  10.250  1.00 94.44           O  
ATOM   2017  CB  VAL A 263       0.457  34.094   9.086  1.00 94.44           C  
ATOM   2018  CG1 VAL A 263      -0.151  32.688   9.148  1.00 94.44           C  
ATOM   2019  CG2 VAL A 263       1.797  34.062   8.352  1.00 94.44           C  
ATOM   2020  N   VAL A 264      -2.869  34.594   8.602  1.00 95.56           N  
ATOM   2021  CA  VAL A 264      -4.184  34.469   9.219  1.00 95.56           C  
ATOM   2022  C   VAL A 264      -4.633  33.031   9.242  1.00 95.56           C  
ATOM   2023  O   VAL A 264      -4.535  32.312   8.234  1.00 95.56           O  
ATOM   2024  CB  VAL A 264      -5.230  35.344   8.484  1.00 95.56           C  
ATOM   2025  CG1 VAL A 264      -6.629  35.125   9.055  1.00 95.56           C  
ATOM   2026  CG2 VAL A 264      -4.859  36.812   8.578  1.00 95.56           C  
ATOM   2027  N   HIS A 265      -5.039  32.594  10.422  1.00 95.50           N  
ATOM   2028  CA  HIS A 265      -5.578  31.234  10.539  1.00 95.50           C  
ATOM   2029  C   HIS A 265      -7.090  31.234  10.312  1.00 95.50           C  
ATOM   2030  O   HIS A 265      -7.824  31.938  11.000  1.00 95.50           O  
ATOM   2031  CB  HIS A 265      -5.246  30.641  11.906  1.00 95.50           C  
ATOM   2032  CG  HIS A 265      -5.691  29.234  12.078  1.00 95.50           C  
ATOM   2033  CD2 HIS A 265      -6.758  28.703  12.719  1.00 95.50           C  
ATOM   2034  ND1 HIS A 265      -5.000  28.172  11.539  1.00 95.50           N  
ATOM   2035  CE1 HIS A 265      -5.625  27.047  11.844  1.00 95.50           C  
ATOM   2036  NE2 HIS A 265      -6.691  27.344  12.562  1.00 95.50           N  
ATOM   2037  N   VAL A 266      -7.508  30.453   9.367  1.00 95.81           N  
ATOM   2038  CA  VAL A 266      -8.930  30.266   9.117  1.00 95.81           C  
ATOM   2039  C   VAL A 266      -9.375  28.906   9.625  1.00 95.81           C  
ATOM   2040  O   VAL A 266      -8.812  27.875   9.242  1.00 95.81           O  
ATOM   2041  CB  VAL A 266      -9.258  30.406   7.609  1.00 95.81           C  
ATOM   2042  CG1 VAL A 266     -10.742  30.125   7.352  1.00 95.81           C  
ATOM   2043  CG2 VAL A 266      -8.883  31.797   7.105  1.00 95.81           C  
ATOM   2044  N   LYS A 267     -10.430  28.859  10.359  1.00 93.88           N  
ATOM   2045  CA  LYS A 267     -10.828  27.672  11.094  1.00 93.88           C  
ATOM   2046  C   LYS A 267     -11.430  26.625  10.156  1.00 93.88           C  
ATOM   2047  O   LYS A 267     -11.266  25.422  10.367  1.00 93.88           O  
ATOM   2048  CB  LYS A 267     -11.828  28.016  12.195  1.00 93.88           C  
ATOM   2049  CG  LYS A 267     -11.242  28.875  13.305  1.00 93.88           C  
ATOM   2050  CD  LYS A 267     -12.297  29.234  14.344  1.00 93.88           C  
ATOM   2051  CE  LYS A 267     -12.188  30.703  14.773  1.00 93.88           C  
ATOM   2052  NZ  LYS A 267     -13.281  31.078  15.711  1.00 93.88           N1+
ATOM   2053  N   SER A 268     -12.188  27.094   9.281  1.00 93.69           N  
ATOM   2054  CA  SER A 268     -12.805  26.250   8.266  1.00 93.69           C  
ATOM   2055  C   SER A 268     -13.211  27.062   7.043  1.00 93.69           C  
ATOM   2056  O   SER A 268     -13.367  28.281   7.125  1.00 93.69           O  
ATOM   2057  CB  SER A 268     -14.031  25.531   8.844  1.00 93.69           C  
ATOM   2058  OG  SER A 268     -15.227  26.016   8.258  1.00 93.69           O  
ATOM   2059  N   HIS A 269     -13.344  26.344   5.863  1.00 95.06           N  
ATOM   2060  CA  HIS A 269     -13.727  27.078   4.656  1.00 95.06           C  
ATOM   2061  C   HIS A 269     -15.078  27.766   4.828  1.00 95.06           C  
ATOM   2062  O   HIS A 269     -15.203  28.969   4.566  1.00 95.06           O  
ATOM   2063  CB  HIS A 269     -13.766  26.141   3.451  1.00 95.06           C  
ATOM   2064  CG  HIS A 269     -14.078  26.828   2.160  1.00 95.06           C  
ATOM   2065  CD2 HIS A 269     -13.273  27.172   1.125  1.00 95.06           C  
ATOM   2066  ND1 HIS A 269     -15.344  27.234   1.825  1.00 95.06           N  
ATOM   2067  CE1 HIS A 269     -15.312  27.812   0.635  1.00 95.06           C  
ATOM   2068  NE2 HIS A 269     -14.070  27.781   0.188  1.00 95.06           N  
ATOM   2069  N   SER A 270     -16.109  27.062   5.180  1.00 93.19           N  
ATOM   2070  CA  SER A 270     -17.484  27.547   5.344  1.00 93.19           C  
ATOM   2071  C   SER A 270     -18.219  26.766   6.422  1.00 93.19           C  
ATOM   2072  O   SER A 270     -19.359  26.328   6.211  1.00 93.19           O  
ATOM   2073  CB  SER A 270     -18.250  27.469   4.020  1.00 93.19           C  
ATOM   2074  OG  SER A 270     -17.938  26.266   3.340  1.00 93.19           O  
ATOM   2075  N   ASN A 271     -17.500  26.547   7.508  1.00 87.25           N  
ATOM   2076  CA  ASN A 271     -18.031  25.750   8.609  1.00 87.25           C  
ATOM   2077  C   ASN A 271     -18.453  24.359   8.148  1.00 87.25           C  
ATOM   2078  O   ASN A 271     -19.516  23.875   8.516  1.00 87.25           O  
ATOM   2079  CB  ASN A 271     -19.203  26.469   9.266  1.00 87.25           C  
ATOM   2080  CG  ASN A 271     -18.766  27.578  10.203  1.00 87.25           C  
ATOM   2081  ND2 ASN A 271     -19.672  28.531  10.461  1.00 87.25           N  
ATOM   2082  OD1 ASN A 271     -17.641  27.578  10.695  1.00 87.25           O  
ATOM   2083  N   ASN A 272     -17.672  23.797   7.230  1.00 89.19           N  
ATOM   2084  CA  ASN A 272     -17.969  22.516   6.613  1.00 89.19           C  
ATOM   2085  C   ASN A 272     -16.984  21.438   7.062  1.00 89.19           C  
ATOM   2086  O   ASN A 272     -16.734  20.469   6.336  1.00 89.19           O  
ATOM   2087  CB  ASN A 272     -17.953  22.625   5.086  1.00 89.19           C  
ATOM   2088  CG  ASN A 272     -16.594  23.000   4.535  1.00 89.19           C  
ATOM   2089  ND2 ASN A 272     -16.406  22.797   3.238  1.00 89.19           N  
ATOM   2090  OD1 ASN A 272     -15.719  23.469   5.270  1.00 89.19           O  
ATOM   2091  N   ASN A 273     -16.219  21.672   8.164  1.00 85.81           N  
ATOM   2092  CA  ASN A 273     -15.273  20.719   8.758  1.00 85.81           C  
ATOM   2093  C   ASN A 273     -14.070  20.484   7.852  1.00 85.81           C  
ATOM   2094  O   ASN A 273     -13.570  19.375   7.750  1.00 85.81           O  
ATOM   2095  CB  ASN A 273     -15.969  19.406   9.070  1.00 85.81           C  
ATOM   2096  CG  ASN A 273     -16.578  19.375  10.461  1.00 85.81           C  
ATOM   2097  ND2 ASN A 273     -17.344  18.328  10.750  1.00 85.81           N  
ATOM   2098  OD1 ASN A 273     -16.344  20.266  11.273  1.00 85.81           O  
ATOM   2099  N   SER A 274     -13.648  21.422   7.062  1.00 89.00           N  
ATOM   2100  CA  SER A 274     -12.477  21.297   6.207  1.00 89.00           C  
ATOM   2101  C   SER A 274     -11.188  21.312   7.023  1.00 89.00           C  
ATOM   2102  O   SER A 274     -10.125  20.953   6.520  1.00 89.00           O  
ATOM   2103  CB  SER A 274     -12.445  22.422   5.172  1.00 89.00           C  
ATOM   2104  OG  SER A 274     -12.375  23.688   5.809  1.00 89.00           O  
ATOM   2105  N   GLY A 275     -11.250  21.641   8.273  1.00 85.56           N  
ATOM   2106  CA  GLY A 275     -10.055  21.891   9.070  1.00 85.56           C  
ATOM   2107  C   GLY A 275      -9.484  23.281   8.898  1.00 85.56           C  
ATOM   2108  O   GLY A 275      -9.906  24.016   8.008  1.00 85.56           O  
ATOM   2109  N   GLY A 276      -8.555  23.656   9.719  1.00 90.25           N  
ATOM   2110  CA  GLY A 276      -7.996  25.000   9.703  1.00 90.25           C  
ATOM   2111  C   GLY A 276      -6.746  25.125   8.852  1.00 90.25           C  
ATOM   2112  O   GLY A 276      -5.988  24.156   8.719  1.00 90.25           O  
ATOM   2113  N   LEU A 277      -6.609  26.250   8.188  1.00 92.69           N  
ATOM   2114  CA  LEU A 277      -5.438  26.547   7.367  1.00 92.69           C  
ATOM   2115  C   LEU A 277      -4.906  27.938   7.660  1.00 92.69           C  
ATOM   2116  O   LEU A 277      -5.680  28.859   7.969  1.00 92.69           O  
ATOM   2117  CB  LEU A 277      -5.777  26.406   5.883  1.00 92.69           C  
ATOM   2118  CG  LEU A 277      -5.816  24.984   5.316  1.00 92.69           C  
ATOM   2119  CD1 LEU A 277      -6.598  24.969   4.008  1.00 92.69           C  
ATOM   2120  CD2 LEU A 277      -4.402  24.453   5.113  1.00 92.69           C  
ATOM   2121  N   ASN A 278      -3.586  28.078   7.602  1.00 94.94           N  
ATOM   2122  CA  ASN A 278      -2.979  29.391   7.562  1.00 94.94           C  
ATOM   2123  C   ASN A 278      -2.977  29.969   6.148  1.00 94.94           C  
ATOM   2124  O   ASN A 278      -2.703  29.250   5.184  1.00 94.94           O  
ATOM   2125  CB  ASN A 278      -1.554  29.359   8.117  1.00 94.94           C  
ATOM   2126  CG  ASN A 278      -1.518  29.109   9.617  1.00 94.94           C  
ATOM   2127  ND2 ASN A 278      -0.343  28.766  10.133  1.00 94.94           N  
ATOM   2128  OD1 ASN A 278      -2.537  29.219  10.297  1.00 94.94           O  
ATOM   2129  N   TYR A 279      -3.387  31.156   6.031  1.00 96.00           N  
ATOM   2130  CA  TYR A 279      -3.287  31.906   4.789  1.00 96.00           C  
ATOM   2131  C   TYR A 279      -2.252  33.031   4.910  1.00 96.00           C  
ATOM   2132  O   TYR A 279      -2.195  33.719   5.926  1.00 96.00           O  
ATOM   2133  CB  TYR A 279      -4.648  32.500   4.406  1.00 96.00           C  
ATOM   2134  CG  TYR A 279      -5.621  31.484   3.865  1.00 96.00           C  
ATOM   2135  CD1 TYR A 279      -5.773  31.297   2.494  1.00 96.00           C  
ATOM   2136  CD2 TYR A 279      -6.391  30.703   4.727  1.00 96.00           C  
ATOM   2137  CE1 TYR A 279      -6.672  30.359   1.990  1.00 96.00           C  
ATOM   2138  CE2 TYR A 279      -7.289  29.766   4.230  1.00 96.00           C  
ATOM   2139  CZ  TYR A 279      -7.422  29.609   2.865  1.00 96.00           C  
ATOM   2140  OH  TYR A 279      -8.312  28.672   2.373  1.00 96.00           O  
ATOM   2141  N   ILE A 280      -1.479  33.188   3.885  1.00 95.75           N  
ATOM   2142  CA  ILE A 280      -0.453  34.250   3.859  1.00 95.75           C  
ATOM   2143  C   ILE A 280      -0.813  35.312   2.822  1.00 95.75           C  
ATOM   2144  O   ILE A 280      -1.069  34.969   1.660  1.00 95.75           O  
ATOM   2145  CB  ILE A 280       0.941  33.656   3.557  1.00 95.75           C  
ATOM   2146  CG1 ILE A 280       1.321  32.594   4.617  1.00 95.75           C  
ATOM   2147  CG2 ILE A 280       1.994  34.750   3.477  1.00 95.75           C  
ATOM   2148  CD1 ILE A 280       2.639  31.891   4.344  1.00 95.75           C  
ATOM   2149  N   TRP A 281      -0.760  36.531   3.230  1.00 95.88           N  
ATOM   2150  CA  TRP A 281      -1.060  37.625   2.318  1.00 95.88           C  
ATOM   2151  C   TRP A 281       0.118  37.906   1.390  1.00 95.88           C  
ATOM   2152  O   TRP A 281       1.256  38.031   1.845  1.00 95.88           O  
ATOM   2153  CB  TRP A 281      -1.413  38.906   3.102  1.00 95.88           C  
ATOM   2154  CG  TRP A 281      -1.667  40.094   2.238  1.00 95.88           C  
ATOM   2155  CD1 TRP A 281      -0.910  41.219   2.160  1.00 95.88           C  
ATOM   2156  CD2 TRP A 281      -2.758  40.281   1.330  1.00 95.88           C  
ATOM   2157  CE2 TRP A 281      -2.598  41.531   0.735  1.00 95.88           C  
ATOM   2158  CE3 TRP A 281      -3.855  39.500   0.961  1.00 95.88           C  
ATOM   2159  NE1 TRP A 281      -1.465  42.094   1.259  1.00 95.88           N  
ATOM   2160  CZ2 TRP A 281      -3.498  42.031  -0.209  1.00 95.88           C  
ATOM   2161  CZ3 TRP A 281      -4.750  40.000   0.021  1.00 95.88           C  
ATOM   2162  CH2 TRP A 281      -4.562  41.250  -0.552  1.00 95.88           C  
ATOM   2163  N   ASN A 282      -0.117  37.875   0.148  1.00 95.06           N  
ATOM   2164  CA  ASN A 282       0.826  38.281  -0.895  1.00 95.06           C  
ATOM   2165  C   ASN A 282       0.290  39.438  -1.734  1.00 95.06           C  
ATOM   2166  O   ASN A 282      -0.555  39.219  -2.607  1.00 95.06           O  
ATOM   2167  CB  ASN A 282       1.160  37.094  -1.789  1.00 95.06           C  
ATOM   2168  CG  ASN A 282       2.262  37.375  -2.785  1.00 95.06           C  
ATOM   2169  ND2 ASN A 282       3.062  36.375  -3.109  1.00 95.06           N  
ATOM   2170  OD1 ASN A 282       2.391  38.531  -3.258  1.00 95.06           O  
ATOM   2171  N   SER A 283       0.837  40.594  -1.619  1.00 93.19           N  
ATOM   2172  CA  SER A 283       0.292  41.812  -2.195  1.00 93.19           C  
ATOM   2173  C   SER A 283       0.466  41.844  -3.711  1.00 93.19           C  
ATOM   2174  O   SER A 283      -0.280  42.531  -4.414  1.00 93.19           O  
ATOM   2175  CB  SER A 283       0.961  43.062  -1.578  1.00 93.19           C  
ATOM   2176  OG  SER A 283       2.369  43.000  -1.719  1.00 93.19           O  
ATOM   2177  N   ASP A 284       1.449  41.031  -4.254  1.00 90.19           N  
ATOM   2178  CA  ASP A 284       1.793  41.094  -5.672  1.00 90.19           C  
ATOM   2179  C   ASP A 284       1.082  40.000  -6.461  1.00 90.19           C  
ATOM   2180  O   ASP A 284       1.043  40.031  -7.691  1.00 90.19           O  
ATOM   2181  CB  ASP A 284       3.307  40.969  -5.863  1.00 90.19           C  
ATOM   2182  CG  ASP A 284       4.082  42.031  -5.094  1.00 90.19           C  
ATOM   2183  OD1 ASP A 284       3.541  43.125  -4.855  1.00 90.19           O  
ATOM   2184  OD2 ASP A 284       5.246  41.750  -4.727  1.00 90.19           O1-
ATOM   2185  N   ASN A 285       0.556  39.094  -5.734  1.00 92.38           N  
ATOM   2186  CA  ASN A 285      -0.085  37.938  -6.383  1.00 92.38           C  
ATOM   2187  C   ASN A 285      -1.403  38.344  -7.039  1.00 92.38           C  
ATOM   2188  O   ASN A 285      -2.211  39.062  -6.441  1.00 92.38           O  
ATOM   2189  CB  ASN A 285      -0.312  36.812  -5.379  1.00 92.38           C  
ATOM   2190  CG  ASN A 285      -0.667  35.500  -6.047  1.00 92.38           C  
ATOM   2191  ND2 ASN A 285      -0.172  34.406  -5.492  1.00 92.38           N  
ATOM   2192  OD1 ASN A 285      -1.379  35.469  -7.051  1.00 92.38           O  
ATOM   2193  N   SER A 286      -1.574  37.906  -8.312  1.00 91.81           N  
ATOM   2194  CA  SER A 286      -2.775  38.250  -9.062  1.00 91.81           C  
ATOM   2195  C   SER A 286      -3.457  37.031  -9.625  1.00 91.81           C  
ATOM   2196  O   SER A 286      -4.258  37.125 -10.555  1.00 91.81           O  
ATOM   2197  CB  SER A 286      -2.436  39.219 -10.195  1.00 91.81           C  
ATOM   2198  OG  SER A 286      -1.352  38.750 -10.969  1.00 91.81           O  
ATOM   2199  N   LEU A 287      -3.131  35.875  -9.148  1.00 91.62           N  
ATOM   2200  CA  LEU A 287      -3.723  34.625  -9.617  1.00 91.62           C  
ATOM   2201  C   LEU A 287      -5.227  34.594  -9.367  1.00 91.62           C  
ATOM   2202  O   LEU A 287      -5.715  35.281  -8.445  1.00 91.62           O  
ATOM   2203  CB  LEU A 287      -3.064  33.406  -8.938  1.00 91.62           C  
ATOM   2204  CG  LEU A 287      -1.663  33.062  -9.430  1.00 91.62           C  
ATOM   2205  CD1 LEU A 287      -1.013  32.062  -8.469  1.00 91.62           C  
ATOM   2206  CD2 LEU A 287      -1.726  32.469 -10.836  1.00 91.62           C  
ATOM   2207  N   PRO A 288      -5.961  33.844 -10.188  1.00 91.00           N  
ATOM   2208  CA  PRO A 288      -7.414  33.812 -10.000  1.00 91.00           C  
ATOM   2209  C   PRO A 288      -7.828  33.156  -8.695  1.00 91.00           C  
ATOM   2210  O   PRO A 288      -7.199  32.156  -8.273  1.00 91.00           O  
ATOM   2211  CB  PRO A 288      -7.898  33.000 -11.211  1.00 91.00           C  
ATOM   2212  CG  PRO A 288      -6.668  32.750 -12.016  1.00 91.00           C  
ATOM   2213  CD  PRO A 288      -5.480  33.250 -11.250  1.00 91.00           C  
ATOM   2214  N   ASP A 289      -8.938  33.656  -8.086  1.00 94.88           N  
ATOM   2215  CA  ASP A 289      -9.539  33.062  -6.887  1.00 94.88           C  
ATOM   2216  C   ASP A 289     -10.109  31.688  -7.168  1.00 94.88           C  
ATOM   2217  O   ASP A 289     -11.070  31.547  -7.922  1.00 94.88           O  
ATOM   2218  CB  ASP A 289     -10.633  34.000  -6.340  1.00 94.88           C  
ATOM   2219  CG  ASP A 289     -11.172  33.531  -5.000  1.00 94.88           C  
ATOM   2220  OD1 ASP A 289     -11.125  32.312  -4.703  1.00 94.88           O  
ATOM   2221  OD2 ASP A 289     -11.656  34.406  -4.230  1.00 94.88           O1-
ATOM   2222  N   ASP A 290      -9.570  30.703  -6.598  1.00 94.00           N  
ATOM   2223  CA  ASP A 290     -10.094  29.359  -6.797  1.00 94.00           C  
ATOM   2224  C   ASP A 290     -10.930  28.906  -5.598  1.00 94.00           C  
ATOM   2225  O   ASP A 290     -11.305  27.734  -5.496  1.00 94.00           O  
ATOM   2226  CB  ASP A 290      -8.953  28.359  -7.035  1.00 94.00           C  
ATOM   2227  CG  ASP A 290      -7.953  28.312  -5.891  1.00 94.00           C  
ATOM   2228  OD1 ASP A 290      -8.250  28.859  -4.801  1.00 94.00           O  
ATOM   2229  OD2 ASP A 290      -6.859  27.750  -6.082  1.00 94.00           O1-
ATOM   2230  N   ASP A 291     -11.125  29.766  -4.613  1.00 95.75           N  
ATOM   2231  CA  ASP A 291     -12.000  29.578  -3.463  1.00 95.75           C  
ATOM   2232  C   ASP A 291     -11.438  28.516  -2.514  1.00 95.75           C  
ATOM   2233  O   ASP A 291     -12.195  27.797  -1.856  1.00 95.75           O  
ATOM   2234  CB  ASP A 291     -13.406  29.172  -3.924  1.00 95.75           C  
ATOM   2235  CG  ASP A 291     -14.477  29.484  -2.900  1.00 95.75           C  
ATOM   2236  OD1 ASP A 291     -14.328  30.469  -2.141  1.00 95.75           O  
ATOM   2237  OD2 ASP A 291     -15.484  28.750  -2.850  1.00 95.75           O1-
ATOM   2238  N   GLY A 292     -10.180  28.328  -2.496  1.00 96.44           N  
ATOM   2239  CA  GLY A 292      -9.516  27.406  -1.604  1.00 96.44           C  
ATOM   2240  C   GLY A 292      -8.055  27.734  -1.373  1.00 96.44           C  
ATOM   2241  O   GLY A 292      -7.699  28.297  -0.337  1.00 96.44           O  
ATOM   2242  N   TYR A 293      -7.246  27.656  -2.404  1.00 95.75           N  
ATOM   2243  CA  TYR A 293      -5.812  27.906  -2.320  1.00 95.75           C  
ATOM   2244  C   TYR A 293      -5.508  29.391  -2.484  1.00 95.75           C  
ATOM   2245  O   TYR A 293      -4.699  29.953  -1.739  1.00 95.75           O  
ATOM   2246  CB  TYR A 293      -5.062  27.094  -3.385  1.00 95.75           C  
ATOM   2247  CG  TYR A 293      -3.578  27.359  -3.416  1.00 95.75           C  
ATOM   2248  CD1 TYR A 293      -2.949  27.766  -4.594  1.00 95.75           C  
ATOM   2249  CD2 TYR A 293      -2.803  27.219  -2.271  1.00 95.75           C  
ATOM   2250  CE1 TYR A 293      -1.581  28.016  -4.629  1.00 95.75           C  
ATOM   2251  CE2 TYR A 293      -1.434  27.469  -2.295  1.00 95.75           C  
ATOM   2252  CZ  TYR A 293      -0.833  27.859  -3.475  1.00 95.75           C  
ATOM   2253  OH  TYR A 293       0.522  28.109  -3.504  1.00 95.75           O  
ATOM   2254  N   ILE A 294      -6.113  29.938  -3.447  1.00 96.75           N  
ATOM   2255  CA  ILE A 294      -5.977  31.375  -3.725  1.00 96.75           C  
ATOM   2256  C   ILE A 294      -7.301  32.062  -3.447  1.00 96.75           C  
ATOM   2257  O   ILE A 294      -8.328  31.750  -4.047  1.00 96.75           O  
ATOM   2258  CB  ILE A 294      -5.531  31.625  -5.184  1.00 96.75           C  
ATOM   2259  CG1 ILE A 294      -4.215  30.891  -5.473  1.00 96.75           C  
ATOM   2260  CG2 ILE A 294      -5.395  33.125  -5.453  1.00 96.75           C  
ATOM   2261  CD1 ILE A 294      -3.000  31.500  -4.797  1.00 96.75           C  
ATOM   2262  N   ILE A 295      -7.250  33.062  -2.555  1.00 97.12           N  
ATOM   2263  CA  ILE A 295      -8.438  33.812  -2.197  1.00 97.12           C  
ATOM   2264  C   ILE A 295      -8.203  35.281  -2.500  1.00 97.12           C  
ATOM   2265  O   ILE A 295      -7.281  35.906  -1.958  1.00 97.12           O  
ATOM   2266  CB  ILE A 295      -8.812  33.625  -0.710  1.00 97.12           C  
ATOM   2267  CG1 ILE A 295      -8.984  32.125  -0.392  1.00 97.12           C  
ATOM   2268  CG2 ILE A 295     -10.078  34.406  -0.365  1.00 97.12           C  
ATOM   2269  CD1 ILE A 295     -10.102  31.469  -1.183  1.00 97.12           C  
ATOM   2270  N   GLN A 296      -9.031  35.875  -3.242  1.00 95.56           N  
ATOM   2271  CA  GLN A 296      -8.945  37.281  -3.568  1.00 95.56           C  
ATOM   2272  C   GLN A 296      -9.539  38.156  -2.453  1.00 95.56           C  
ATOM   2273  O   GLN A 296     -10.602  37.812  -1.911  1.00 95.56           O  
ATOM   2274  CB  GLN A 296      -9.664  37.562  -4.887  1.00 95.56           C  
ATOM   2275  CG  GLN A 296      -9.570  39.031  -5.332  1.00 95.56           C  
ATOM   2276  CD  GLN A 296     -10.234  39.281  -6.676  1.00 95.56           C  
ATOM   2277  NE2 GLN A 296     -10.141  40.500  -7.164  1.00 95.56           N  
ATOM   2278  OE1 GLN A 296     -10.820  38.375  -7.273  1.00 95.56           O  
ATOM   2279  N   SER A 297      -8.797  39.156  -2.066  1.00 94.62           N  
ATOM   2280  CA  SER A 297      -9.281  40.094  -1.070  1.00 94.62           C  
ATOM   2281  C   SER A 297     -10.391  40.969  -1.638  1.00 94.62           C  
ATOM   2282  O   SER A 297     -10.328  41.406  -2.797  1.00 94.62           O  
ATOM   2283  CB  SER A 297      -8.133  40.969  -0.565  1.00 94.62           C  
ATOM   2284  OG  SER A 297      -8.633  42.125   0.127  1.00 94.62           O  
ATOM   2285  N   ALA A 298     -11.391  41.250  -0.810  1.00 91.31           N  
ATOM   2286  CA  ALA A 298     -12.453  42.156  -1.188  1.00 91.31           C  
ATOM   2287  C   ALA A 298     -12.102  43.594  -0.792  1.00 91.31           C  
ATOM   2288  O   ALA A 298     -12.773  44.562  -1.213  1.00 91.31           O  
ATOM   2289  CB  ALA A 298     -13.781  41.750  -0.548  1.00 91.31           C  
ATOM   2290  N   THR A 299     -11.047  43.781  -0.065  1.00 91.50           N  
ATOM   2291  CA  THR A 299     -10.750  45.094   0.515  1.00 91.50           C  
ATOM   2292  C   THR A 299      -9.594  45.781  -0.229  1.00 91.50           C  
ATOM   2293  O   THR A 299      -9.367  46.969  -0.076  1.00 91.50           O  
ATOM   2294  CB  THR A 299     -10.391  44.969   2.010  1.00 91.50           C  
ATOM   2295  CG2 THR A 299     -11.547  44.375   2.797  1.00 91.50           C  
ATOM   2296  OG1 THR A 299      -9.234  44.156   2.156  1.00 91.50           O  
ATOM   2297  N   THR A 300      -8.820  45.000  -1.037  1.00 90.56           N  
ATOM   2298  CA  THR A 300      -7.711  45.562  -1.817  1.00 90.56           C  
ATOM   2299  C   THR A 300      -7.902  45.250  -3.303  1.00 90.56           C  
ATOM   2300  O   THR A 300      -8.562  44.281  -3.668  1.00 90.56           O  
ATOM   2301  CB  THR A 300      -6.367  44.969  -1.346  1.00 90.56           C  
ATOM   2302  CG2 THR A 300      -6.098  45.312   0.113  1.00 90.56           C  
ATOM   2303  OG1 THR A 300      -6.395  43.531  -1.483  1.00 90.56           O  
ATOM   2304  N   SER A 301      -7.293  46.062  -4.203  1.00 84.69           N  
ATOM   2305  CA  SER A 301      -7.410  45.875  -5.641  1.00 84.69           C  
ATOM   2306  C   SER A 301      -6.465  44.781  -6.125  1.00 84.69           C  
ATOM   2307  O   SER A 301      -6.746  44.094  -7.117  1.00 84.69           O  
ATOM   2308  CB  SER A 301      -7.117  47.188  -6.387  1.00 84.69           C  
ATOM   2309  OG  SER A 301      -5.891  47.750  -5.957  1.00 84.69           O  
ATOM   2310  N   THR A 302      -5.371  44.688  -5.422  1.00 89.94           N  
ATOM   2311  CA  THR A 302      -4.398  43.656  -5.754  1.00 89.94           C  
ATOM   2312  C   THR A 302      -4.059  42.812  -4.523  1.00 89.94           C  
ATOM   2313  O   THR A 302      -4.426  43.188  -3.402  1.00 89.94           O  
ATOM   2314  CB  THR A 302      -3.107  44.281  -6.328  1.00 89.94           C  
ATOM   2315  CG2 THR A 302      -3.402  45.125  -7.562  1.00 89.94           C  
ATOM   2316  OG1 THR A 302      -2.496  45.125  -5.332  1.00 89.94           O  
ATOM   2317  N   GLY A 303      -3.490  41.656  -4.832  1.00 94.69           N  
ATOM   2318  CA  GLY A 303      -3.041  40.781  -3.752  1.00 94.69           C  
ATOM   2319  C   GLY A 303      -3.953  39.594  -3.520  1.00 94.69           C  
ATOM   2320  O   GLY A 303      -5.129  39.625  -3.895  1.00 94.69           O  
ATOM   2321  N   ARG A 304      -3.414  38.562  -3.012  1.00 96.69           N  
ATOM   2322  CA  ARG A 304      -4.141  37.312  -2.715  1.00 96.69           C  
ATOM   2323  C   ARG A 304      -3.711  36.750  -1.370  1.00 96.69           C  
ATOM   2324  O   ARG A 304      -2.557  36.875  -0.965  1.00 96.69           O  
ATOM   2325  CB  ARG A 304      -3.922  36.281  -3.822  1.00 96.69           C  
ATOM   2326  CG  ARG A 304      -4.363  36.750  -5.199  1.00 96.69           C  
ATOM   2327  CD  ARG A 304      -5.879  36.844  -5.312  1.00 96.69           C  
ATOM   2328  NE  ARG A 304      -6.301  37.188  -6.668  1.00 96.69           N  
ATOM   2329  CZ  ARG A 304      -6.559  38.406  -7.090  1.00 96.69           C  
ATOM   2330  NH1 ARG A 304      -6.438  39.438  -6.270  1.00 96.69           N1+
ATOM   2331  NH2 ARG A 304      -6.938  38.625  -8.344  1.00 96.69           N  
ATOM   2332  N   TRP A 305      -4.719  36.188  -0.689  1.00 96.94           N  
ATOM   2333  CA  TRP A 305      -4.398  35.250   0.387  1.00 96.94           C  
ATOM   2334  C   TRP A 305      -4.066  33.875  -0.171  1.00 96.94           C  
ATOM   2335  O   TRP A 305      -4.844  33.281  -0.933  1.00 96.94           O  
ATOM   2336  CB  TRP A 305      -5.566  35.156   1.373  1.00 96.94           C  
ATOM   2337  CG  TRP A 305      -5.855  36.406   2.109  1.00 96.94           C  
ATOM   2338  CD1 TRP A 305      -6.844  37.312   1.834  1.00 96.94           C  
ATOM   2339  CD2 TRP A 305      -5.148  36.938   3.244  1.00 96.94           C  
ATOM   2340  CE2 TRP A 305      -5.758  38.156   3.604  1.00 96.94           C  
ATOM   2341  CE3 TRP A 305      -4.055  36.469   3.990  1.00 96.94           C  
ATOM   2342  NE1 TRP A 305      -6.789  38.375   2.729  1.00 96.94           N  
ATOM   2343  CZ2 TRP A 305      -5.312  38.906   4.680  1.00 96.94           C  
ATOM   2344  CZ3 TRP A 305      -3.611  37.250   5.062  1.00 96.94           C  
ATOM   2345  CH2 TRP A 305      -4.242  38.438   5.395  1.00 96.94           C  
ATOM   2346  N   VAL A 306      -2.900  33.312   0.176  1.00 96.06           N  
ATOM   2347  CA  VAL A 306      -2.453  32.000  -0.326  1.00 96.06           C  
ATOM   2348  C   VAL A 306      -2.439  30.984   0.812  1.00 96.06           C  
ATOM   2349  O   VAL A 306      -1.754  31.172   1.817  1.00 96.06           O  
ATOM   2350  CB  VAL A 306      -1.055  32.094  -0.974  1.00 96.06           C  
ATOM   2351  CG1 VAL A 306      -0.626  30.750  -1.535  1.00 96.06           C  
ATOM   2352  CG2 VAL A 306      -1.045  33.156  -2.070  1.00 96.06           C  
ATOM   2353  N   ALA A 307      -3.090  29.875   0.646  1.00 96.19           N  
ATOM   2354  CA  ALA A 307      -3.201  28.859   1.690  1.00 96.19           C  
ATOM   2355  C   ALA A 307      -1.895  28.094   1.848  1.00 96.19           C  
ATOM   2356  O   ALA A 307      -1.230  27.781   0.858  1.00 96.19           O  
ATOM   2357  CB  ALA A 307      -4.348  27.906   1.379  1.00 96.19           C  
ATOM   2358  N   GLN A 308      -1.607  27.734   3.066  1.00 92.88           N  
ATOM   2359  CA  GLN A 308      -0.470  26.875   3.381  1.00 92.88           C  
ATOM   2360  C   GLN A 308      -0.927  25.453   3.725  1.00 92.88           C  
ATOM   2361  O   GLN A 308      -1.148  25.141   4.895  1.00 92.88           O  
ATOM   2362  CB  GLN A 308       0.341  27.453   4.539  1.00 92.88           C  
ATOM   2363  CG  GLN A 308       1.749  27.891   4.148  1.00 92.88           C  
ATOM   2364  CD  GLN A 308       2.625  28.188   5.352  1.00 92.88           C  
ATOM   2365  NE2 GLN A 308       3.922  28.344   5.113  1.00 92.88           N  
ATOM   2366  OE1 GLN A 308       2.141  28.266   6.484  1.00 92.88           O  
ATOM   2367  N   PHE A 309      -0.841  24.609   2.803  1.00 89.94           N  
ATOM   2368  CA  PHE A 309      -1.315  23.250   3.012  1.00 89.94           C  
ATOM   2369  C   PHE A 309      -0.210  22.375   3.586  1.00 89.94           C  
ATOM   2370  O   PHE A 309      -0.483  21.312   4.160  1.00 89.94           O  
ATOM   2371  CB  PHE A 309      -1.829  22.641   1.697  1.00 89.94           C  
ATOM   2372  CG  PHE A 309      -3.209  23.109   1.316  1.00 89.94           C  
ATOM   2373  CD1 PHE A 309      -4.328  22.641   1.992  1.00 89.94           C  
ATOM   2374  CD2 PHE A 309      -3.385  24.031   0.282  1.00 89.94           C  
ATOM   2375  CE1 PHE A 309      -5.605  23.078   1.642  1.00 89.94           C  
ATOM   2376  CE2 PHE A 309      -4.660  24.453  -0.074  1.00 89.94           C  
ATOM   2377  CZ  PHE A 309      -5.766  23.984   0.606  1.00 89.94           C  
ATOM   2378  N   GLY A 310       1.036  22.750   3.387  1.00 87.56           N  
ATOM   2379  CA  GLY A 310       2.104  21.812   3.686  1.00 87.56           C  
ATOM   2380  C   GLY A 310       2.027  20.547   2.861  1.00 87.56           C  
ATOM   2381  O   GLY A 310       1.861  20.594   1.641  1.00 87.56           O  
ATOM   2382  N   LYS A 311       2.215  19.391   3.562  1.00 87.94           N  
ATOM   2383  CA  LYS A 311       2.154  18.141   2.818  1.00 87.94           C  
ATOM   2384  C   LYS A 311       1.007  17.266   3.311  1.00 87.94           C  
ATOM   2385  O   LYS A 311       0.952  16.062   3.002  1.00 87.94           O  
ATOM   2386  CB  LYS A 311       3.479  17.375   2.934  1.00 87.94           C  
ATOM   2387  CG  LYS A 311       4.656  18.078   2.273  1.00 87.94           C  
ATOM   2388  CD  LYS A 311       4.371  18.391   0.809  1.00 87.94           C  
ATOM   2389  CE  LYS A 311       5.508  19.172   0.170  1.00 87.94           C  
ATOM   2390  NZ  LYS A 311       5.082  19.828  -1.104  1.00 87.94           N1+
ATOM   2391  N   SER A 312       0.123  17.875   4.051  1.00 89.25           N  
ATOM   2392  CA  SER A 312      -1.116  17.188   4.418  1.00 89.25           C  
ATOM   2393  C   SER A 312      -2.039  17.031   3.213  1.00 89.25           C  
ATOM   2394  O   SER A 312      -1.996  17.844   2.281  1.00 89.25           O  
ATOM   2395  CB  SER A 312      -1.839  17.969   5.523  1.00 89.25           C  
ATOM   2396  OG  SER A 312      -1.107  17.906   6.738  1.00 89.25           O  
ATOM   2397  N   PRO A 313      -2.906  16.062   3.244  1.00 92.00           N  
ATOM   2398  CA  PRO A 313      -3.814  15.875   2.111  1.00 92.00           C  
ATOM   2399  C   PRO A 313      -4.766  17.062   1.914  1.00 92.00           C  
ATOM   2400  O   PRO A 313      -5.148  17.719   2.885  1.00 92.00           O  
ATOM   2401  CB  PRO A 313      -4.586  14.609   2.484  1.00 92.00           C  
ATOM   2402  CG  PRO A 313      -3.691  13.891   3.441  1.00 92.00           C  
ATOM   2403  CD  PRO A 313      -2.898  14.906   4.211  1.00 92.00           C  
ATOM   2404  N   ILE A 314      -5.145  17.281   0.642  1.00 95.56           N  
ATOM   2405  CA  ILE A 314      -6.109  18.312   0.275  1.00 95.56           C  
ATOM   2406  C   ILE A 314      -7.441  17.656  -0.094  1.00 95.56           C  
ATOM   2407  O   ILE A 314      -7.477  16.688  -0.842  1.00 95.56           O  
ATOM   2408  CB  ILE A 314      -5.590  19.172  -0.896  1.00 95.56           C  
ATOM   2409  CG1 ILE A 314      -4.316  19.922  -0.486  1.00 95.56           C  
ATOM   2410  CG2 ILE A 314      -6.672  20.156  -1.360  1.00 95.56           C  
ATOM   2411  CD1 ILE A 314      -3.688  20.734  -1.607  1.00 95.56           C  
ATOM   2412  N   THR A 315      -8.539  18.125   0.484  1.00 96.56           N  
ATOM   2413  CA  THR A 315      -9.867  17.578   0.248  1.00 96.56           C  
ATOM   2414  C   THR A 315     -10.758  18.594  -0.463  1.00 96.56           C  
ATOM   2415  O   THR A 315     -10.469  19.781  -0.445  1.00 96.56           O  
ATOM   2416  CB  THR A 315     -10.531  17.141   1.566  1.00 96.56           C  
ATOM   2417  CG2 THR A 315      -9.562  16.328   2.432  1.00 96.56           C  
ATOM   2418  OG1 THR A 315     -10.953  18.297   2.289  1.00 96.56           O  
ATOM   2419  N   PRO A 316     -11.898  18.156  -1.092  1.00 96.62           N  
ATOM   2420  CA  PRO A 316     -12.844  19.078  -1.701  1.00 96.62           C  
ATOM   2421  C   PRO A 316     -13.461  20.047  -0.689  1.00 96.62           C  
ATOM   2422  O   PRO A 316     -13.883  21.141  -1.055  1.00 96.62           O  
ATOM   2423  CB  PRO A 316     -13.914  18.156  -2.291  1.00 96.62           C  
ATOM   2424  CG  PRO A 316     -13.195  16.875  -2.588  1.00 96.62           C  
ATOM   2425  CD  PRO A 316     -12.164  16.656  -1.519  1.00 96.62           C  
ATOM   2426  N   ARG A 317     -13.414  19.750   0.538  1.00 96.44           N  
ATOM   2427  CA  ARG A 317     -13.977  20.625   1.561  1.00 96.44           C  
ATOM   2428  C   ARG A 317     -13.164  21.906   1.702  1.00 96.44           C  
ATOM   2429  O   ARG A 317     -13.711  22.969   2.025  1.00 96.44           O  
ATOM   2430  CB  ARG A 317     -14.055  19.906   2.906  1.00 96.44           C  
ATOM   2431  CG  ARG A 317     -15.102  18.797   2.959  1.00 96.44           C  
ATOM   2432  CD  ARG A 317     -15.211  18.188   4.348  1.00 96.44           C  
ATOM   2433  NE  ARG A 317     -16.266  17.188   4.414  1.00 96.44           N  
ATOM   2434  CZ  ARG A 317     -17.516  17.422   4.797  1.00 96.44           C  
ATOM   2435  NH1 ARG A 317     -17.891  18.641   5.156  1.00 96.44           N1+
ATOM   2436  NH2 ARG A 317     -18.406  16.438   4.820  1.00 96.44           N  
ATOM   2437  N   HIS A 318     -11.906  21.781   1.414  1.00 97.06           N  
ATOM   2438  CA  HIS A 318     -11.047  22.953   1.468  1.00 97.06           C  
ATOM   2439  C   HIS A 318     -11.445  23.984   0.402  1.00 97.06           C  
ATOM   2440  O   HIS A 318     -11.016  25.125   0.451  1.00 97.06           O  
ATOM   2441  CB  HIS A 318      -9.586  22.562   1.299  1.00 97.06           C  
ATOM   2442  CG  HIS A 318      -9.023  21.828   2.475  1.00 97.06           C  
ATOM   2443  CD2 HIS A 318      -8.875  22.203   3.768  1.00 97.06           C  
ATOM   2444  ND1 HIS A 318      -8.523  20.547   2.383  1.00 97.06           N  
ATOM   2445  CE1 HIS A 318      -8.094  20.156   3.572  1.00 97.06           C  
ATOM   2446  NE2 HIS A 318      -8.297  21.141   4.430  1.00 97.06           N  
ATOM   2447  N   PHE A 319     -12.297  23.531  -0.538  1.00 97.31           N  
ATOM   2448  CA  PHE A 319     -12.750  24.375  -1.630  1.00 97.31           C  
ATOM   2449  C   PHE A 319     -14.250  24.609  -1.558  1.00 97.31           C  
ATOM   2450  O   PHE A 319     -14.883  24.938  -2.566  1.00 97.31           O  
ATOM   2451  CB  PHE A 319     -12.375  23.766  -2.984  1.00 97.31           C  
ATOM   2452  CG  PHE A 319     -10.891  23.750  -3.252  1.00 97.31           C  
ATOM   2453  CD1 PHE A 319     -10.305  24.703  -4.066  1.00 97.31           C  
ATOM   2454  CD2 PHE A 319     -10.086  22.766  -2.688  1.00 97.31           C  
ATOM   2455  CE1 PHE A 319      -8.938  24.688  -4.316  1.00 97.31           C  
ATOM   2456  CE2 PHE A 319      -8.719  22.734  -2.932  1.00 97.31           C  
ATOM   2457  CZ  PHE A 319      -8.141  23.703  -3.748  1.00 97.31           C  
ATOM   2458  N   GLY A 320     -14.828  24.297  -0.401  1.00 96.50           N  
ATOM   2459  CA  GLY A 320     -16.188  24.703  -0.128  1.00 96.50           C  
ATOM   2460  C   GLY A 320     -17.188  23.562  -0.245  1.00 96.50           C  
ATOM   2461  O   GLY A 320     -18.391  23.750  -0.005  1.00 96.50           O  
ATOM   2462  N   ALA A 321     -16.750  22.344  -0.549  1.00 97.12           N  
ATOM   2463  CA  ALA A 321     -17.672  21.219  -0.649  1.00 97.12           C  
ATOM   2464  C   ALA A 321     -18.266  20.859   0.714  1.00 97.12           C  
ATOM   2465  O   ALA A 321     -17.609  21.047   1.745  1.00 97.12           O  
ATOM   2466  CB  ALA A 321     -16.953  20.000  -1.238  1.00 97.12           C  
ATOM   2467  N   LYS A 322     -19.453  20.375   0.697  1.00 95.69           N  
ATOM   2468  CA  LYS A 322     -20.141  19.969   1.925  1.00 95.69           C  
ATOM   2469  C   LYS A 322     -19.938  18.484   2.211  1.00 95.69           C  
ATOM   2470  O   LYS A 322     -19.938  18.062   3.371  1.00 95.69           O  
ATOM   2471  CB  LYS A 322     -21.641  20.281   1.835  1.00 95.69           C  
ATOM   2472  CG  LYS A 322     -21.953  21.781   1.814  1.00 95.69           C  
ATOM   2473  CD  LYS A 322     -23.453  22.031   1.776  1.00 95.69           C  
ATOM   2474  CE  LYS A 322     -23.781  23.500   1.619  1.00 95.69           C  
ATOM   2475  NZ  LYS A 322     -25.250  23.750   1.560  1.00 95.69           N1+
ATOM   2476  N   GLY A 323     -19.812  17.688   1.169  1.00 94.94           N  
ATOM   2477  CA  GLY A 323     -19.672  16.250   1.322  1.00 94.94           C  
ATOM   2478  C   GLY A 323     -20.953  15.570   1.780  1.00 94.94           C  
ATOM   2479  O   GLY A 323     -20.906  14.547   2.475  1.00 94.94           O  
ATOM   2480  N   ASP A 324     -22.141  16.078   1.405  1.00 94.19           N  
ATOM   2481  CA  ASP A 324     -23.422  15.609   1.940  1.00 94.19           C  
ATOM   2482  C   ASP A 324     -24.109  14.656   0.962  1.00 94.19           C  
ATOM   2483  O   ASP A 324     -25.125  14.047   1.292  1.00 94.19           O  
ATOM   2484  CB  ASP A 324     -24.344  16.781   2.266  1.00 94.19           C  
ATOM   2485  CG  ASP A 324     -24.625  17.672   1.062  1.00 94.19           C  
ATOM   2486  OD1 ASP A 324     -24.156  17.344  -0.054  1.00 94.19           O  
ATOM   2487  OD2 ASP A 324     -25.297  18.703   1.234  1.00 94.19           O1-
ATOM   2488  N   GLY A 325     -23.578  14.555  -0.255  1.00 94.31           N  
ATOM   2489  CA  GLY A 325     -24.141  13.656  -1.250  1.00 94.31           C  
ATOM   2490  C   GLY A 325     -25.375  14.219  -1.932  1.00 94.31           C  
ATOM   2491  O   GLY A 325     -26.047  13.516  -2.684  1.00 94.31           O  
ATOM   2492  N   VAL A 326     -25.672  15.508  -1.738  1.00 94.31           N  
ATOM   2493  CA  VAL A 326     -26.875  16.125  -2.275  1.00 94.31           C  
ATOM   2494  C   VAL A 326     -26.500  17.266  -3.219  1.00 94.31           C  
ATOM   2495  O   VAL A 326     -27.016  17.344  -4.336  1.00 94.31           O  
ATOM   2496  CB  VAL A 326     -27.797  16.656  -1.147  1.00 94.31           C  
ATOM   2497  CG1 VAL A 326     -29.203  16.938  -1.682  1.00 94.31           C  
ATOM   2498  CG2 VAL A 326     -27.859  15.648   0.002  1.00 94.31           C  
ATOM   2499  N   SER A 327     -25.547  18.156  -2.812  1.00 94.19           N  
ATOM   2500  CA  SER A 327     -25.109  19.281  -3.629  1.00 94.19           C  
ATOM   2501  C   SER A 327     -24.141  18.844  -4.719  1.00 94.19           C  
ATOM   2502  O   SER A 327     -23.297  17.969  -4.484  1.00 94.19           O  
ATOM   2503  CB  SER A 327     -24.453  20.359  -2.756  1.00 94.19           C  
ATOM   2504  OG  SER A 327     -25.250  20.625  -1.614  1.00 94.19           O  
ATOM   2505  N   ASP A 328     -24.297  19.359  -5.996  1.00 96.81           N  
ATOM   2506  CA  ASP A 328     -23.297  19.094  -7.020  1.00 96.81           C  
ATOM   2507  C   ASP A 328     -21.938  19.656  -6.617  1.00 96.81           C  
ATOM   2508  O   ASP A 328     -21.750  20.875  -6.578  1.00 96.81           O  
ATOM   2509  CB  ASP A 328     -23.734  19.688  -8.367  1.00 96.81           C  
ATOM   2510  CG  ASP A 328     -22.766  19.375  -9.492  1.00 96.81           C  
ATOM   2511  OD1 ASP A 328     -21.875  18.500  -9.305  1.00 96.81           O  
ATOM   2512  OD2 ASP A 328     -22.875  20.000 -10.562  1.00 96.81           O1-
ATOM   2513  N   GLU A 329     -21.016  18.781  -6.391  1.00 96.94           N  
ATOM   2514  CA  GLU A 329     -19.719  19.188  -5.867  1.00 96.94           C  
ATOM   2515  C   GLU A 329     -18.594  18.828  -6.832  1.00 96.94           C  
ATOM   2516  O   GLU A 329     -17.422  18.750  -6.438  1.00 96.94           O  
ATOM   2517  CB  GLU A 329     -19.453  18.547  -4.500  1.00 96.94           C  
ATOM   2518  CG  GLU A 329     -20.453  18.969  -3.428  1.00 96.94           C  
ATOM   2519  CD  GLU A 329     -20.031  18.547  -2.027  1.00 96.94           C  
ATOM   2520  OE1 GLU A 329     -20.469  19.188  -1.045  1.00 96.94           O  
ATOM   2521  OE2 GLU A 329     -19.266  17.562  -1.913  1.00 96.94           O1-
ATOM   2522  N   ARG A 330     -18.875  18.578  -8.062  1.00 94.56           N  
ATOM   2523  CA  ARG A 330     -17.922  18.234  -9.102  1.00 94.56           C  
ATOM   2524  C   ARG A 330     -16.859  19.312  -9.250  1.00 94.56           C  
ATOM   2525  O   ARG A 330     -15.664  19.016  -9.320  1.00 94.56           O  
ATOM   2526  CB  ARG A 330     -18.625  18.016 -10.438  1.00 94.56           C  
ATOM   2527  CG  ARG A 330     -17.719  17.516 -11.555  1.00 94.56           C  
ATOM   2528  CD  ARG A 330     -17.062  18.672 -12.297  1.00 94.56           C  
ATOM   2529  NE  ARG A 330     -18.047  19.656 -12.750  1.00 94.56           N  
ATOM   2530  CZ  ARG A 330     -17.766  20.922 -13.039  1.00 94.56           C  
ATOM   2531  NH1 ARG A 330     -16.531  21.391 -12.930  1.00 94.56           N1+
ATOM   2532  NH2 ARG A 330     -18.734  21.734 -13.445  1.00 94.56           N  
ATOM   2533  N   LEU A 331     -17.234  20.594  -9.242  1.00 95.06           N  
ATOM   2534  CA  LEU A 331     -16.297  21.688  -9.422  1.00 95.06           C  
ATOM   2535  C   LEU A 331     -15.297  21.750  -8.266  1.00 95.06           C  
ATOM   2536  O   LEU A 331     -14.109  21.984  -8.484  1.00 95.06           O  
ATOM   2537  CB  LEU A 331     -17.047  23.031  -9.531  1.00 95.06           C  
ATOM   2538  CG  LEU A 331     -16.172  24.266  -9.734  1.00 95.06           C  
ATOM   2539  CD1 LEU A 331     -15.414  24.172 -11.047  1.00 95.06           C  
ATOM   2540  CD2 LEU A 331     -17.047  25.531  -9.695  1.00 95.06           C  
ATOM   2541  N   MET A 332     -15.773  21.578  -7.031  1.00 96.50           N  
ATOM   2542  CA  MET A 332     -14.891  21.578  -5.863  1.00 96.50           C  
ATOM   2543  C   MET A 332     -13.906  20.422  -5.914  1.00 96.50           C  
ATOM   2544  O   MET A 332     -12.742  20.578  -5.539  1.00 96.50           O  
ATOM   2545  CB  MET A 332     -15.711  21.516  -4.574  1.00 96.50           C  
ATOM   2546  CG  MET A 332     -16.578  22.750  -4.332  1.00 96.50           C  
ATOM   2547  SD  MET A 332     -18.156  22.688  -5.262  1.00 96.50           S  
ATOM   2548  CE  MET A 332     -19.188  23.734  -4.195  1.00 96.50           C  
ATOM   2549  N   CYS A 333     -14.406  19.312  -6.438  1.00 96.50           N  
ATOM   2550  CA  CYS A 333     -13.531  18.156  -6.613  1.00 96.50           C  
ATOM   2551  C   CYS A 333     -12.461  18.453  -7.664  1.00 96.50           C  
ATOM   2552  O   CYS A 333     -11.281  18.172  -7.449  1.00 96.50           O  
ATOM   2553  CB  CYS A 333     -14.328  16.922  -7.020  1.00 96.50           C  
ATOM   2554  SG  CYS A 333     -15.367  16.266  -5.695  1.00 96.50           S  
ATOM   2555  N   GLU A 334     -12.844  19.000  -8.719  1.00 95.00           N  
ATOM   2556  CA  GLU A 334     -11.906  19.297  -9.797  1.00 95.00           C  
ATOM   2557  C   GLU A 334     -10.844  20.312  -9.344  1.00 95.00           C  
ATOM   2558  O   GLU A 334      -9.656  20.094  -9.570  1.00 95.00           O  
ATOM   2559  CB  GLU A 334     -12.648  19.844 -11.023  1.00 95.00           C  
ATOM   2560  CG  GLU A 334     -11.773  19.953 -12.266  1.00 95.00           C  
ATOM   2561  CD  GLU A 334     -12.516  20.547 -13.461  1.00 95.00           C  
ATOM   2562  OE1 GLU A 334     -11.938  20.562 -14.578  1.00 95.00           O  
ATOM   2563  OE2 GLU A 334     -13.672  20.984 -13.289  1.00 95.00           O1-
ATOM   2564  N   LYS A 335     -11.250  21.438  -8.688  1.00 95.25           N  
ATOM   2565  CA  LYS A 335     -10.328  22.469  -8.227  1.00 95.25           C  
ATOM   2566  C   LYS A 335      -9.328  21.906  -7.227  1.00 95.25           C  
ATOM   2567  O   LYS A 335      -8.125  22.172  -7.324  1.00 95.25           O  
ATOM   2568  CB  LYS A 335     -11.102  23.641  -7.594  1.00 95.25           C  
ATOM   2569  CG  LYS A 335     -11.789  24.547  -8.602  1.00 95.25           C  
ATOM   2570  CD  LYS A 335     -12.539  25.672  -7.914  1.00 95.25           C  
ATOM   2571  CE  LYS A 335     -13.133  26.656  -8.922  1.00 95.25           C  
ATOM   2572  NZ  LYS A 335     -13.867  27.766  -8.250  1.00 95.25           N1+
ATOM   2573  N   SER A 336      -9.875  21.172  -6.285  1.00 97.06           N  
ATOM   2574  CA  SER A 336      -9.008  20.625  -5.246  1.00 97.06           C  
ATOM   2575  C   SER A 336      -8.016  19.625  -5.828  1.00 97.06           C  
ATOM   2576  O   SER A 336      -6.859  19.562  -5.406  1.00 97.06           O  
ATOM   2577  CB  SER A 336      -9.836  19.953  -4.152  1.00 97.06           C  
ATOM   2578  OG  SER A 336     -10.609  18.891  -4.684  1.00 97.06           O  
ATOM   2579  N   LEU A 337      -8.414  18.797  -6.770  1.00 94.94           N  
ATOM   2580  CA  LEU A 337      -7.535  17.828  -7.414  1.00 94.94           C  
ATOM   2581  C   LEU A 337      -6.418  18.531  -8.180  1.00 94.94           C  
ATOM   2582  O   LEU A 337      -5.258  18.125  -8.102  1.00 94.94           O  
ATOM   2583  CB  LEU A 337      -8.336  16.938  -8.367  1.00 94.94           C  
ATOM   2584  CG  LEU A 337      -7.539  15.844  -9.094  1.00 94.94           C  
ATOM   2585  CD1 LEU A 337      -7.207  14.703  -8.141  1.00 94.94           C  
ATOM   2586  CD2 LEU A 337      -8.320  15.336 -10.305  1.00 94.94           C  
ATOM   2587  N   VAL A 338      -6.746  19.531  -8.883  1.00 93.69           N  
ATOM   2588  CA  VAL A 338      -5.762  20.297  -9.648  1.00 93.69           C  
ATOM   2589  C   VAL A 338      -4.727  20.891  -8.703  1.00 93.69           C  
ATOM   2590  O   VAL A 338      -3.520  20.781  -8.930  1.00 93.69           O  
ATOM   2591  CB  VAL A 338      -6.426  21.406 -10.492  1.00 93.69           C  
ATOM   2592  CG1 VAL A 338      -5.371  22.344 -11.062  1.00 93.69           C  
ATOM   2593  CG2 VAL A 338      -7.262  20.797 -11.609  1.00 93.69           C  
ATOM   2594  N   VAL A 339      -5.184  21.516  -7.605  1.00 94.44           N  
ATOM   2595  CA  VAL A 339      -4.285  22.172  -6.660  1.00 94.44           C  
ATOM   2596  C   VAL A 339      -3.428  21.141  -5.945  1.00 94.44           C  
ATOM   2597  O   VAL A 339      -2.221  21.328  -5.777  1.00 94.44           O  
ATOM   2598  CB  VAL A 339      -5.070  23.031  -5.633  1.00 94.44           C  
ATOM   2599  CG1 VAL A 339      -4.145  23.500  -4.516  1.00 94.44           C  
ATOM   2600  CG2 VAL A 339      -5.742  24.203  -6.320  1.00 94.44           C  
ATOM   2601  N   ALA A 340      -4.051  20.047  -5.512  1.00 94.12           N  
ATOM   2602  CA  ALA A 340      -3.303  18.984  -4.844  1.00 94.12           C  
ATOM   2603  C   ALA A 340      -2.168  18.469  -5.727  1.00 94.12           C  
ATOM   2604  O   ALA A 340      -1.042  18.281  -5.258  1.00 94.12           O  
ATOM   2605  CB  ALA A 340      -4.234  17.844  -4.461  1.00 94.12           C  
ATOM   2606  N   THR A 341      -2.465  18.281  -6.949  1.00 91.00           N  
ATOM   2607  CA  THR A 341      -1.473  17.766  -7.887  1.00 91.00           C  
ATOM   2608  C   THR A 341      -0.342  18.781  -8.078  1.00 91.00           C  
ATOM   2609  O   THR A 341       0.834  18.406  -8.055  1.00 91.00           O  
ATOM   2610  CB  THR A 341      -2.109  17.438  -9.250  1.00 91.00           C  
ATOM   2611  CG2 THR A 341      -1.090  16.812 -10.195  1.00 91.00           C  
ATOM   2612  OG1 THR A 341      -3.193  16.516  -9.055  1.00 91.00           O  
ATOM   2613  N   ASN A 342      -0.681  20.016  -8.289  1.00 89.88           N  
ATOM   2614  CA  ASN A 342       0.312  21.062  -8.531  1.00 89.88           C  
ATOM   2615  C   ASN A 342       1.243  21.234  -7.336  1.00 89.88           C  
ATOM   2616  O   ASN A 342       2.426  21.547  -7.504  1.00 89.88           O  
ATOM   2617  CB  ASN A 342      -0.371  22.391  -8.875  1.00 89.88           C  
ATOM   2618  CG  ASN A 342      -0.795  22.469 -10.328  1.00 89.88           C  
ATOM   2619  ND2 ASN A 342      -1.685  23.391 -10.641  1.00 89.88           N  
ATOM   2620  OD1 ASN A 342      -0.328  21.688 -11.172  1.00 89.88           O  
ATOM   2621  N   LEU A 343       0.685  21.031  -6.129  1.00 89.88           N  
ATOM   2622  CA  LEU A 343       1.465  21.266  -4.918  1.00 89.88           C  
ATOM   2623  C   LEU A 343       2.146  19.969  -4.461  1.00 89.88           C  
ATOM   2624  O   LEU A 343       2.941  19.984  -3.518  1.00 89.88           O  
ATOM   2625  CB  LEU A 343       0.572  21.797  -3.803  1.00 89.88           C  
ATOM   2626  CG  LEU A 343      -0.004  23.203  -4.016  1.00 89.88           C  
ATOM   2627  CD1 LEU A 343      -0.968  23.562  -2.889  1.00 89.88           C  
ATOM   2628  CD2 LEU A 343       1.116  24.234  -4.113  1.00 89.88           C  
ATOM   2629  N   GLY A 344       1.829  18.844  -5.152  1.00 87.88           N  
ATOM   2630  CA  GLY A 344       2.436  17.562  -4.824  1.00 87.88           C  
ATOM   2631  C   GLY A 344       1.832  16.922  -3.590  1.00 87.88           C  
ATOM   2632  O   GLY A 344       2.500  16.156  -2.893  1.00 87.88           O  
ATOM   2633  N   ASN A 345       0.555  17.250  -3.186  1.00 92.25           N  
ATOM   2634  CA  ASN A 345      -0.182  16.656  -2.070  1.00 92.25           C  
ATOM   2635  C   ASN A 345      -1.071  15.508  -2.531  1.00 92.25           C  
ATOM   2636  O   ASN A 345      -1.357  15.375  -3.723  1.00 92.25           O  
ATOM   2637  CB  ASN A 345      -1.018  17.719  -1.359  1.00 92.25           C  
ATOM   2638  CG  ASN A 345      -0.166  18.781  -0.687  1.00 92.25           C  
ATOM   2639  ND2 ASN A 345      -0.449  19.047   0.582  1.00 92.25           N  
ATOM   2640  OD1 ASN A 345       0.739  19.344  -1.303  1.00 92.25           O  
ATOM   2641  N   VAL A 346      -1.485  14.695  -1.603  1.00 92.81           N  
ATOM   2642  CA  VAL A 346      -2.516  13.695  -1.854  1.00 92.81           C  
ATOM   2643  C   VAL A 346      -3.879  14.375  -1.970  1.00 92.81           C  
ATOM   2644  O   VAL A 346      -4.219  15.242  -1.161  1.00 92.81           O  
ATOM   2645  CB  VAL A 346      -2.545  12.617  -0.745  1.00 92.81           C  
ATOM   2646  CG1 VAL A 346      -3.727  11.672  -0.943  1.00 92.81           C  
ATOM   2647  CG2 VAL A 346      -1.230  11.844  -0.721  1.00 92.81           C  
ATOM   2648  N   TRP A 347      -4.598  14.148  -3.049  1.00 96.75           N  
ATOM   2649  CA  TRP A 347      -6.012  14.500  -3.088  1.00 96.75           C  
ATOM   2650  C   TRP A 347      -6.859  13.453  -2.377  1.00 96.75           C  
ATOM   2651  O   TRP A 347      -6.867  12.281  -2.770  1.00 96.75           O  
ATOM   2652  CB  TRP A 347      -6.484  14.664  -4.535  1.00 96.75           C  
ATOM   2653  CG  TRP A 347      -7.887  15.188  -4.660  1.00 96.75           C  
ATOM   2654  CD1 TRP A 347      -8.328  16.438  -4.344  1.00 96.75           C  
ATOM   2655  CD2 TRP A 347      -9.023  14.469  -5.137  1.00 96.75           C  
ATOM   2656  CE2 TRP A 347     -10.133  15.352  -5.082  1.00 96.75           C  
ATOM   2657  CE3 TRP A 347      -9.227  13.164  -5.609  1.00 96.75           C  
ATOM   2658  NE1 TRP A 347      -9.680  16.547  -4.594  1.00 96.75           N  
ATOM   2659  CZ2 TRP A 347     -11.414  14.969  -5.480  1.00 96.75           C  
ATOM   2660  CZ3 TRP A 347     -10.500  12.789  -6.004  1.00 96.75           C  
ATOM   2661  CH2 TRP A 347     -11.578  13.688  -5.938  1.00 96.75           C  
ATOM   2662  N   LEU A 348      -7.574  13.812  -1.348  1.00 95.62           N  
ATOM   2663  CA  LEU A 348      -8.242  12.852  -0.473  1.00 95.62           C  
ATOM   2664  C   LEU A 348      -9.758  13.047  -0.506  1.00 95.62           C  
ATOM   2665  O   LEU A 348     -10.250  14.148  -0.257  1.00 95.62           O  
ATOM   2666  CB  LEU A 348      -7.730  12.992   0.963  1.00 95.62           C  
ATOM   2667  CG  LEU A 348      -8.461  12.164   2.025  1.00 95.62           C  
ATOM   2668  CD1 LEU A 348      -8.219  10.680   1.797  1.00 95.62           C  
ATOM   2669  CD2 LEU A 348      -8.008  12.578   3.424  1.00 95.62           C  
ATOM   2670  N   VAL A 349     -10.469  12.031  -0.913  1.00 96.31           N  
ATOM   2671  CA  VAL A 349     -11.891  11.883  -0.600  1.00 96.31           C  
ATOM   2672  C   VAL A 349     -12.047  11.211   0.762  1.00 96.31           C  
ATOM   2673  O   VAL A 349     -11.961   9.984   0.871  1.00 96.31           O  
ATOM   2674  CB  VAL A 349     -12.625  11.070  -1.686  1.00 96.31           C  
ATOM   2675  CG1 VAL A 349     -14.117  10.969  -1.360  1.00 96.31           C  
ATOM   2676  CG2 VAL A 349     -12.422  11.711  -3.061  1.00 96.31           C  
ATOM   2677  N   GLU A 350     -12.320  11.945   1.720  1.00 90.88           N  
ATOM   2678  CA  GLU A 350     -12.195  11.453   3.090  1.00 90.88           C  
ATOM   2679  C   GLU A 350     -13.367  10.539   3.455  1.00 90.88           C  
ATOM   2680  O   GLU A 350     -14.469  10.703   2.936  1.00 90.88           O  
ATOM   2681  CB  GLU A 350     -12.109  12.625   4.074  1.00 90.88           C  
ATOM   2682  CG  GLU A 350     -13.000  13.797   3.707  1.00 90.88           C  
ATOM   2683  CD  GLU A 350     -12.219  15.039   3.293  1.00 90.88           C  
ATOM   2684  OE1 GLU A 350     -12.836  16.109   3.127  1.00 90.88           O  
ATOM   2685  OE2 GLU A 350     -10.984  14.930   3.133  1.00 90.88           O1-
ATOM   2686  N   LYS A 351     -13.133   9.703   4.363  1.00 87.62           N  
ATOM   2687  CA  LYS A 351     -14.156   8.805   4.895  1.00 87.62           C  
ATOM   2688  C   LYS A 351     -15.344   9.586   5.453  1.00 87.62           C  
ATOM   2689  O   LYS A 351     -15.156  10.625   6.094  1.00 87.62           O  
ATOM   2690  CB  LYS A 351     -13.570   7.898   5.980  1.00 87.62           C  
ATOM   2691  CG  LYS A 351     -14.570   6.918   6.574  1.00 87.62           C  
ATOM   2692  CD  LYS A 351     -13.969   6.160   7.754  1.00 87.62           C  
ATOM   2693  CE  LYS A 351     -15.008   5.277   8.438  1.00 87.62           C  
ATOM   2694  NZ  LYS A 351     -14.406   4.465   9.539  1.00 87.62           N1+
ATOM   2695  N   GLY A 352     -16.531   9.016   5.133  1.00 83.62           N  
ATOM   2696  CA  GLY A 352     -17.750   9.609   5.652  1.00 83.62           C  
ATOM   2697  C   GLY A 352     -18.328  10.688   4.754  1.00 83.62           C  
ATOM   2698  O   GLY A 352     -19.469  11.102   4.918  1.00 83.62           O  
ATOM   2699  N   SER A 353     -17.484  11.117   3.785  1.00 92.06           N  
ATOM   2700  CA  SER A 353     -17.984  12.133   2.857  1.00 92.06           C  
ATOM   2701  C   SER A 353     -18.484  11.500   1.562  1.00 92.06           C  
ATOM   2702  O   SER A 353     -17.906  10.516   1.083  1.00 92.06           O  
ATOM   2703  CB  SER A 353     -16.875  13.148   2.547  1.00 92.06           C  
ATOM   2704  OG  SER A 353     -16.500  13.852   3.717  1.00 92.06           O  
ATOM   2705  N   THR A 354     -19.547  12.016   1.062  1.00 95.94           N  
ATOM   2706  CA  THR A 354     -20.047  11.703  -0.272  1.00 95.94           C  
ATOM   2707  C   THR A 354     -20.109  12.961  -1.135  1.00 95.94           C  
ATOM   2708  O   THR A 354     -20.828  13.906  -0.825  1.00 95.94           O  
ATOM   2709  CB  THR A 354     -21.453  11.062  -0.211  1.00 95.94           C  
ATOM   2710  CG2 THR A 354     -21.969  10.719  -1.606  1.00 95.94           C  
ATOM   2711  OG1 THR A 354     -21.391   9.867   0.572  1.00 95.94           O  
ATOM   2712  N   TYR A 355     -19.297  12.984  -2.186  1.00 97.75           N  
ATOM   2713  CA  TYR A 355     -19.328  14.102  -3.125  1.00 97.75           C  
ATOM   2714  C   TYR A 355     -20.125  13.742  -4.375  1.00 97.75           C  
ATOM   2715  O   TYR A 355     -19.750  12.844  -5.125  1.00 97.75           O  
ATOM   2716  CB  TYR A 355     -17.906  14.508  -3.512  1.00 97.75           C  
ATOM   2717  CG  TYR A 355     -17.078  14.984  -2.346  1.00 97.75           C  
ATOM   2718  CD1 TYR A 355     -17.406  16.141  -1.656  1.00 97.75           C  
ATOM   2719  CD2 TYR A 355     -15.953  14.266  -1.933  1.00 97.75           C  
ATOM   2720  CE1 TYR A 355     -16.641  16.594  -0.582  1.00 97.75           C  
ATOM   2721  CE2 TYR A 355     -15.180  14.695  -0.860  1.00 97.75           C  
ATOM   2722  CZ  TYR A 355     -15.531  15.859  -0.192  1.00 97.75           C  
ATOM   2723  OH  TYR A 355     -14.766  16.297   0.871  1.00 97.75           O  
ATOM   2724  N   LEU A 356     -21.172  14.477  -4.594  1.00 97.81           N  
ATOM   2725  CA  LEU A 356     -22.016  14.250  -5.766  1.00 97.81           C  
ATOM   2726  C   LEU A 356     -21.422  14.922  -6.996  1.00 97.81           C  
ATOM   2727  O   LEU A 356     -21.156  16.125  -6.992  1.00 97.81           O  
ATOM   2728  CB  LEU A 356     -23.422  14.773  -5.520  1.00 97.81           C  
ATOM   2729  CG  LEU A 356     -24.438  14.531  -6.637  1.00 97.81           C  
ATOM   2730  CD1 LEU A 356     -24.812  13.055  -6.711  1.00 97.81           C  
ATOM   2731  CD2 LEU A 356     -25.688  15.383  -6.418  1.00 97.81           C  
ATOM   2732  N   LEU A 357     -21.109  14.141  -8.008  1.00 97.44           N  
ATOM   2733  CA  LEU A 357     -20.672  14.625  -9.320  1.00 97.44           C  
ATOM   2734  C   LEU A 357     -21.859  14.703 -10.281  1.00 97.44           C  
ATOM   2735  O   LEU A 357     -22.297  13.680 -10.812  1.00 97.44           O  
ATOM   2736  CB  LEU A 357     -19.594  13.719  -9.898  1.00 97.44           C  
ATOM   2737  CG  LEU A 357     -18.422  13.398  -8.969  1.00 97.44           C  
ATOM   2738  CD1 LEU A 357     -17.469  12.414  -9.641  1.00 97.44           C  
ATOM   2739  CD2 LEU A 357     -17.672  14.672  -8.570  1.00 97.44           C  
ATOM   2740  N   ASN A 358     -22.281  15.875 -10.570  1.00 96.88           N  
ATOM   2741  CA  ASN A 358     -23.562  16.000 -11.258  1.00 96.88           C  
ATOM   2742  C   ASN A 358     -23.484  17.031 -12.383  1.00 96.88           C  
ATOM   2743  O   ASN A 358     -24.484  17.688 -12.703  1.00 96.88           O  
ATOM   2744  CB  ASN A 358     -24.672  16.375 -10.273  1.00 96.88           C  
ATOM   2745  CG  ASN A 358     -25.969  15.641 -10.555  1.00 96.88           C  
ATOM   2746  ND2 ASN A 358     -27.078  16.250 -10.164  1.00 96.88           N  
ATOM   2747  OD1 ASN A 358     -25.969  14.539 -11.117  1.00 96.88           O  
ATOM   2748  N   SER A 359     -22.297  17.266 -12.891  1.00 94.12           N  
ATOM   2749  CA  SER A 359     -22.062  18.125 -14.047  1.00 94.12           C  
ATOM   2750  C   SER A 359     -20.750  17.781 -14.734  1.00 94.12           C  
ATOM   2751  O   SER A 359     -19.938  17.047 -14.195  1.00 94.12           O  
ATOM   2752  CB  SER A 359     -22.062  19.594 -13.617  1.00 94.12           C  
ATOM   2753  OG  SER A 359     -21.031  19.844 -12.680  1.00 94.12           O  
ATOM   2754  N   TYR A 360     -20.547  18.328 -15.945  1.00 92.25           N  
ATOM   2755  CA  TYR A 360     -19.312  18.109 -16.703  1.00 92.25           C  
ATOM   2756  C   TYR A 360     -18.219  19.047 -16.234  1.00 92.25           C  
ATOM   2757  O   TYR A 360     -18.500  20.109 -15.672  1.00 92.25           O  
ATOM   2758  CB  TYR A 360     -19.562  18.281 -18.203  1.00 92.25           C  
ATOM   2759  CG  TYR A 360     -20.359  17.172 -18.828  1.00 92.25           C  
ATOM   2760  CD1 TYR A 360     -19.906  15.852 -18.781  1.00 92.25           C  
ATOM   2761  CD2 TYR A 360     -21.578  17.422 -19.453  1.00 92.25           C  
ATOM   2762  CE1 TYR A 360     -20.641  14.820 -19.359  1.00 92.25           C  
ATOM   2763  CE2 TYR A 360     -22.312  16.391 -20.031  1.00 92.25           C  
ATOM   2764  CZ  TYR A 360     -21.844  15.102 -19.984  1.00 92.25           C  
ATOM   2765  OH  TYR A 360     -22.562  14.078 -20.547  1.00 92.25           O  
ATOM   2766  N   ALA A 361     -16.984  18.641 -16.562  1.00 88.69           N  
ATOM   2767  CA  ALA A 361     -15.828  19.453 -16.219  1.00 88.69           C  
ATOM   2768  C   ALA A 361     -15.844  20.781 -16.953  1.00 88.69           C  
ATOM   2769  O   ALA A 361     -16.234  20.859 -18.125  1.00 88.69           O  
ATOM   2770  CB  ALA A 361     -14.539  18.703 -16.531  1.00 88.69           C  
ATOM   2771  N   ASN A 362     -15.328  21.969 -16.312  1.00 83.62           N  
ATOM   2772  CA  ASN A 362     -15.266  23.281 -16.969  1.00 83.62           C  
ATOM   2773  C   ASN A 362     -14.109  24.109 -16.422  1.00 83.62           C  
ATOM   2774  O   ASN A 362     -14.078  25.328 -16.594  1.00 83.62           O  
ATOM   2775  CB  ASN A 362     -16.594  24.016 -16.797  1.00 83.62           C  
ATOM   2776  CG  ASN A 362     -16.984  24.188 -15.344  1.00 83.62           C  
ATOM   2777  ND2 ASN A 362     -18.062  24.938 -15.109  1.00 83.62           N  
ATOM   2778  OD1 ASN A 362     -16.328  23.656 -14.445  1.00 83.62           O  
ATOM   2779  N   TYR A 363     -13.164  23.562 -15.648  1.00 80.31           N  
ATOM   2780  CA  TYR A 363     -12.125  24.328 -14.977  1.00 80.31           C  
ATOM   2781  C   TYR A 363     -10.750  23.984 -15.539  1.00 80.31           C  
ATOM   2782  O   TYR A 363      -9.906  24.859 -15.727  1.00 80.31           O  
ATOM   2783  CB  TYR A 363     -12.148  24.062 -13.469  1.00 80.31           C  
ATOM   2784  CG  TYR A 363     -11.148  24.875 -12.688  1.00 80.31           C  
ATOM   2785  CD1 TYR A 363      -9.961  24.312 -12.242  1.00 80.31           C  
ATOM   2786  CD2 TYR A 363     -11.383  26.219 -12.406  1.00 80.31           C  
ATOM   2787  CE1 TYR A 363      -9.031  25.062 -11.523  1.00 80.31           C  
ATOM   2788  CE2 TYR A 363     -10.461  26.969 -11.688  1.00 80.31           C  
ATOM   2789  CZ  TYR A 363      -9.289  26.391 -11.250  1.00 80.31           C  
ATOM   2790  OH  TYR A 363      -8.375  27.141 -10.547  1.00 80.31           O  
ATOM   2791  N   SER A 364     -10.320  22.703 -15.883  1.00 75.75           N  
ATOM   2792  CA  SER A 364      -9.000  22.219 -16.297  1.00 75.75           C  
ATOM   2793  C   SER A 364      -8.977  21.859 -17.781  1.00 75.75           C  
ATOM   2794  O   SER A 364      -9.961  22.078 -18.484  1.00 75.75           O  
ATOM   2795  CB  SER A 364      -8.578  21.016 -15.453  1.00 75.75           C  
ATOM   2796  OG  SER A 364      -9.398  19.906 -15.734  1.00 75.75           O  
ATOM   2797  N   SER A 365      -7.699  21.422 -18.125  1.00 65.50           N  
ATOM   2798  CA  SER A 365      -7.492  21.078 -19.531  1.00 65.50           C  
ATOM   2799  C   SER A 365      -8.531  20.078 -20.016  1.00 65.50           C  
ATOM   2800  O   SER A 365      -8.836  20.016 -21.219  1.00 65.50           O  
ATOM   2801  CB  SER A 365      -6.086  20.500 -19.750  1.00 65.50           C  
ATOM   2802  OG  SER A 365      -5.746  19.609 -18.703  1.00 65.50           O  
ATOM   2803  N   ILE A 366      -9.062  19.375 -19.062  1.00 68.19           N  
ATOM   2804  CA  ILE A 366     -10.016  18.359 -19.484  1.00 68.19           C  
ATOM   2805  C   ILE A 366     -11.320  19.016 -19.906  1.00 68.19           C  
ATOM   2806  O   ILE A 366     -12.156  18.391 -20.578  1.00 68.19           O  
ATOM   2807  CB  ILE A 366     -10.281  17.328 -18.359  1.00 68.19           C  
ATOM   2808  CG1 ILE A 366     -10.797  18.047 -17.094  1.00 68.19           C  
ATOM   2809  CG2 ILE A 366      -9.016  16.531 -18.047  1.00 68.19           C  
ATOM   2810  CD1 ILE A 366     -11.445  17.125 -16.078  1.00 68.19           C  
ATOM   2811  N   ALA A 367     -11.461  20.234 -19.625  1.00 66.00           N  
ATOM   2812  CA  ALA A 367     -12.680  20.953 -19.984  1.00 66.00           C  
ATOM   2813  C   ALA A 367     -12.914  20.906 -21.500  1.00 66.00           C  
ATOM   2814  O   ALA A 367     -14.047  21.062 -21.953  1.00 66.00           O  
ATOM   2815  CB  ALA A 367     -12.594  22.406 -19.516  1.00 66.00           C  
ATOM   2816  N   ALA A 368     -11.820  20.562 -22.125  1.00 64.56           N  
ATOM   2817  CA  ALA A 368     -11.984  20.516 -23.562  1.00 64.56           C  
ATOM   2818  C   ALA A 368     -12.633  19.203 -24.016  1.00 64.56           C  
ATOM   2819  O   ALA A 368     -13.117  19.094 -25.141  1.00 64.56           O  
ATOM   2820  CB  ALA A 368     -10.641  20.703 -24.266  1.00 64.56           C  
ATOM   2821  N   PHE A 369     -12.648  18.219 -23.062  1.00 68.19           N  
ATOM   2822  CA  PHE A 369     -13.266  16.953 -23.438  1.00 68.19           C  
ATOM   2823  C   PHE A 369     -14.680  16.859 -22.859  1.00 68.19           C  
ATOM   2824  O   PHE A 369     -14.867  16.906 -21.641  1.00 68.19           O  
ATOM   2825  CB  PHE A 369     -12.422  15.773 -22.938  1.00 68.19           C  
ATOM   2826  CG  PHE A 369     -12.680  14.492 -23.672  1.00 68.19           C  
ATOM   2827  CD1 PHE A 369     -13.516  13.516 -23.125  1.00 68.19           C  
ATOM   2828  CD2 PHE A 369     -12.094  14.250 -24.906  1.00 68.19           C  
ATOM   2829  CE1 PHE A 369     -13.758  12.328 -23.812  1.00 68.19           C  
ATOM   2830  CE2 PHE A 369     -12.328  13.062 -25.594  1.00 68.19           C  
ATOM   2831  CZ  PHE A 369     -13.156  12.102 -25.047  1.00 68.19           C  
ATOM   2832  N   SER A 370     -15.695  16.781 -23.703  1.00 64.31           N  
ATOM   2833  CA  SER A 370     -17.109  17.062 -23.453  1.00 64.31           C  
ATOM   2834  C   SER A 370     -17.719  16.047 -22.500  1.00 64.31           C  
ATOM   2835  O   SER A 370     -18.750  16.312 -21.875  1.00 64.31           O  
ATOM   2836  CB  SER A 370     -17.891  17.062 -24.781  1.00 64.31           C  
ATOM   2837  OG  SER A 370     -17.938  15.750 -25.328  1.00 64.31           O  
ATOM   2838  N   SER A 371     -17.125  15.000 -22.047  1.00 75.44           N  
ATOM   2839  CA  SER A 371     -17.891  14.047 -21.250  1.00 75.44           C  
ATOM   2840  C   SER A 371     -17.125  13.641 -19.984  1.00 75.44           C  
ATOM   2841  O   SER A 371     -17.469  12.648 -19.344  1.00 75.44           O  
ATOM   2842  CB  SER A 371     -18.219  12.805 -22.062  1.00 75.44           C  
ATOM   2843  OG  SER A 371     -18.500  13.156 -23.422  1.00 75.44           O  
ATOM   2844  N   SER A 372     -16.312  14.602 -19.531  1.00 86.69           N  
ATOM   2845  CA  SER A 372     -15.477  14.180 -18.422  1.00 86.69           C  
ATOM   2846  C   SER A 372     -15.758  15.016 -17.172  1.00 86.69           C  
ATOM   2847  O   SER A 372     -16.328  16.094 -17.266  1.00 86.69           O  
ATOM   2848  CB  SER A 372     -13.992  14.273 -18.781  1.00 86.69           C  
ATOM   2849  OG  SER A 372     -13.820  14.953 -20.016  1.00 86.69           O  
ATOM   2850  N   MET A 373     -15.406  14.438 -16.047  1.00 92.06           N  
ATOM   2851  CA  MET A 373     -15.672  15.109 -14.781  1.00 92.06           C  
ATOM   2852  C   MET A 373     -14.367  15.516 -14.102  1.00 92.06           C  
ATOM   2853  O   MET A 373     -14.211  16.672 -13.688  1.00 92.06           O  
ATOM   2854  CB  MET A 373     -16.484  14.219 -13.852  1.00 92.06           C  
ATOM   2855  CG  MET A 373     -17.844  13.820 -14.414  1.00 92.06           C  
ATOM   2856  SD  MET A 373     -18.781  12.727 -13.281  1.00 92.06           S  
ATOM   2857  CE  MET A 373     -19.828  11.844 -14.477  1.00 92.06           C  
ATOM   2858  N   LEU A 374     -13.422  14.570 -13.945  1.00 95.56           N  
ATOM   2859  CA  LEU A 374     -12.203  14.812 -13.195  1.00 95.56           C  
ATOM   2860  C   LEU A 374     -10.977  14.383 -14.000  1.00 95.56           C  
ATOM   2861  O   LEU A 374     -10.977  13.320 -14.617  1.00 95.56           O  
ATOM   2862  CB  LEU A 374     -12.234  14.062 -11.859  1.00 95.56           C  
ATOM   2863  CG  LEU A 374     -13.367  14.438 -10.906  1.00 95.56           C  
ATOM   2864  CD1 LEU A 374     -13.375  13.508  -9.695  1.00 95.56           C  
ATOM   2865  CD2 LEU A 374     -13.242  15.898 -10.469  1.00 95.56           C  
ATOM   2866  N   PRO A 375      -9.875  15.141 -13.938  1.00 93.00           N  
ATOM   2867  CA  PRO A 375      -8.672  14.820 -14.711  1.00 93.00           C  
ATOM   2868  C   PRO A 375      -7.672  13.977 -13.922  1.00 93.00           C  
ATOM   2869  O   PRO A 375      -7.613  14.070 -12.688  1.00 93.00           O  
ATOM   2870  CB  PRO A 375      -8.086  16.203 -15.031  1.00 93.00           C  
ATOM   2871  CG  PRO A 375      -8.523  17.078 -13.906  1.00 93.00           C  
ATOM   2872  CD  PRO A 375      -9.844  16.578 -13.398  1.00 93.00           C  
ATOM   2873  N   LEU A 376      -6.867  13.234 -14.594  1.00 93.00           N  
ATOM   2874  CA  LEU A 376      -5.668  12.602 -14.062  1.00 93.00           C  
ATOM   2875  C   LEU A 376      -4.410  13.250 -14.625  1.00 93.00           C  
ATOM   2876  O   LEU A 376      -4.340  13.539 -15.820  1.00 93.00           O  
ATOM   2877  CB  LEU A 376      -5.668  11.102 -14.375  1.00 93.00           C  
ATOM   2878  CG  LEU A 376      -6.523  10.219 -13.469  1.00 93.00           C  
ATOM   2879  CD1 LEU A 376      -6.754   8.859 -14.117  1.00 93.00           C  
ATOM   2880  CD2 LEU A 376      -5.863  10.062 -12.102  1.00 93.00           C  
ATOM   2881  N   PHE A 377      -3.480  13.570 -13.695  1.00 91.50           N  
ATOM   2882  CA  PHE A 377      -2.201  14.172 -14.070  1.00 91.50           C  
ATOM   2883  C   PHE A 377      -1.048  13.242 -13.711  1.00 91.50           C  
ATOM   2884  O   PHE A 377      -1.208  12.328 -12.898  1.00 91.50           O  
ATOM   2885  CB  PHE A 377      -2.020  15.523 -13.383  1.00 91.50           C  
ATOM   2886  CG  PHE A 377      -3.131  16.500 -13.656  1.00 91.50           C  
ATOM   2887  CD1 PHE A 377      -3.189  17.188 -14.859  1.00 91.50           C  
ATOM   2888  CD2 PHE A 377      -4.121  16.734 -12.711  1.00 91.50           C  
ATOM   2889  CE1 PHE A 377      -4.219  18.094 -15.117  1.00 91.50           C  
ATOM   2890  CE2 PHE A 377      -5.152  17.625 -12.961  1.00 91.50           C  
ATOM   2891  CZ  PHE A 377      -5.199  18.312 -14.164  1.00 91.50           C  
ATOM   2892  N   SER A 378       0.070  13.508 -14.383  1.00 89.94           N  
ATOM   2893  CA  SER A 378       1.261  12.742 -14.023  1.00 89.94           C  
ATOM   2894  C   SER A 378       1.600  12.922 -12.547  1.00 89.94           C  
ATOM   2895  O   SER A 378       1.545  14.031 -12.016  1.00 89.94           O  
ATOM   2896  CB  SER A 378       2.453  13.172 -14.875  1.00 89.94           C  
ATOM   2897  OG  SER A 378       2.260  12.789 -16.234  1.00 89.94           O  
ATOM   2898  N   LYS A 379       1.861  11.773 -11.859  1.00 86.44           N  
ATOM   2899  CA  LYS A 379       2.303  11.672 -10.469  1.00 86.44           C  
ATOM   2900  C   LYS A 379       1.205  12.125  -9.516  1.00 86.44           C  
ATOM   2901  O   LYS A 379       1.481  12.469  -8.359  1.00 86.44           O  
ATOM   2902  CB  LYS A 379       3.566  12.500 -10.250  1.00 86.44           C  
ATOM   2903  CG  LYS A 379       4.758  12.055 -11.086  1.00 86.44           C  
ATOM   2904  CD  LYS A 379       6.051  12.703 -10.609  1.00 86.44           C  
ATOM   2905  CE  LYS A 379       7.242  12.242 -11.438  1.00 86.44           C  
ATOM   2906  NZ  LYS A 379       8.523  12.820 -10.938  1.00 86.44           N1+
ATOM   2907  N   SER A 380      -0.065  12.203 -10.008  1.00 91.44           N  
ATOM   2908  CA  SER A 380      -1.183  12.492  -9.117  1.00 91.44           C  
ATOM   2909  C   SER A 380      -1.460  11.320  -8.180  1.00 91.44           C  
ATOM   2910  O   SER A 380      -1.399  10.164  -8.594  1.00 91.44           O  
ATOM   2911  CB  SER A 380      -2.441  12.820  -9.922  1.00 91.44           C  
ATOM   2912  OG  SER A 380      -2.168  12.797 -11.312  1.00 91.44           O  
ATOM   2913  N   LYS A 381      -1.683  11.664  -6.887  1.00 91.81           N  
ATOM   2914  CA  LYS A 381      -2.117  10.680  -5.902  1.00 91.81           C  
ATOM   2915  C   LYS A 381      -3.572  10.906  -5.500  1.00 91.81           C  
ATOM   2916  O   LYS A 381      -3.873  11.836  -4.746  1.00 91.81           O  
ATOM   2917  CB  LYS A 381      -1.218  10.719  -4.668  1.00 91.81           C  
ATOM   2918  CG  LYS A 381       0.164  10.125  -4.887  1.00 91.81           C  
ATOM   2919  CD  LYS A 381       0.877   9.859  -3.566  1.00 91.81           C  
ATOM   2920  CE  LYS A 381       1.468   8.453  -3.518  1.00 91.81           C  
ATOM   2921  NZ  LYS A 381       2.232   8.219  -2.258  1.00 91.81           N1+
ATOM   2922  N   VAL A 382      -4.445  10.055  -5.988  1.00 96.25           N  
ATOM   2923  CA  VAL A 382      -5.879  10.141  -5.746  1.00 96.25           C  
ATOM   2924  C   VAL A 382      -6.297   9.086  -4.723  1.00 96.25           C  
ATOM   2925  O   VAL A 382      -6.398   7.898  -5.047  1.00 96.25           O  
ATOM   2926  CB  VAL A 382      -6.688   9.961  -7.051  1.00 96.25           C  
ATOM   2927  CG1 VAL A 382      -8.188  10.031  -6.773  1.00 96.25           C  
ATOM   2928  CG2 VAL A 382      -6.281  11.016  -8.078  1.00 96.25           C  
ATOM   2929  N   GLN A 383      -6.488   9.516  -3.539  1.00 94.50           N  
ATOM   2930  CA  GLN A 383      -6.910   8.602  -2.480  1.00 94.50           C  
ATOM   2931  C   GLN A 383      -8.414   8.727  -2.221  1.00 94.50           C  
ATOM   2932  O   GLN A 383      -8.891   9.781  -1.811  1.00 94.50           O  
ATOM   2933  CB  GLN A 383      -6.133   8.875  -1.193  1.00 94.50           C  
ATOM   2934  CG  GLN A 383      -6.465   7.910  -0.060  1.00 94.50           C  
ATOM   2935  CD  GLN A 383      -5.586   8.117   1.160  1.00 94.50           C  
ATOM   2936  NE2 GLN A 383      -5.930   7.457   2.258  1.00 94.50           N  
ATOM   2937  OE1 GLN A 383      -4.605   8.867   1.116  1.00 94.50           O  
ATOM   2938  N   ILE A 384      -9.156   7.684  -2.428  1.00 95.75           N  
ATOM   2939  CA  ILE A 384     -10.602   7.668  -2.234  1.00 95.75           C  
ATOM   2940  C   ILE A 384     -10.953   6.785  -1.038  1.00 95.75           C  
ATOM   2941  O   ILE A 384     -11.008   5.559  -1.157  1.00 95.75           O  
ATOM   2942  CB  ILE A 384     -11.336   7.168  -3.500  1.00 95.75           C  
ATOM   2943  CG1 ILE A 384     -10.891   7.977  -4.727  1.00 95.75           C  
ATOM   2944  CG2 ILE A 384     -12.852   7.242  -3.311  1.00 95.75           C  
ATOM   2945  CD1 ILE A 384     -11.508   7.504  -6.035  1.00 95.75           C  
ATOM   2946  N   ASP A 385     -11.305   7.359   0.009  1.00 92.88           N  
ATOM   2947  CA  ASP A 385     -11.727   6.629   1.200  1.00 92.88           C  
ATOM   2948  C   ASP A 385     -13.219   6.828   1.467  1.00 92.88           C  
ATOM   2949  O   ASP A 385     -13.828   6.062   2.215  1.00 92.88           O  
ATOM   2950  CB  ASP A 385     -10.906   7.070   2.418  1.00 92.88           C  
ATOM   2951  CG  ASP A 385      -9.461   6.629   2.354  1.00 92.88           C  
ATOM   2952  OD1 ASP A 385      -9.156   5.625   1.670  1.00 92.88           O  
ATOM   2953  OD2 ASP A 385      -8.609   7.281   2.994  1.00 92.88           O1-
ATOM   2954  N   GLY A 386     -13.719   7.922   0.868  1.00 94.56           N  
ATOM   2955  CA  GLY A 386     -15.148   8.180   0.894  1.00 94.56           C  
ATOM   2956  C   GLY A 386     -15.859   7.750  -0.379  1.00 94.56           C  
ATOM   2957  O   GLY A 386     -15.516   6.723  -0.969  1.00 94.56           O  
ATOM   2958  N   THR A 387     -16.938   8.508  -0.732  1.00 96.06           N  
ATOM   2959  CA  THR A 387     -17.734   8.109  -1.885  1.00 96.06           C  
ATOM   2960  C   THR A 387     -17.781   9.227  -2.926  1.00 96.06           C  
ATOM   2961  O   THR A 387     -18.062  10.375  -2.598  1.00 96.06           O  
ATOM   2962  CB  THR A 387     -19.172   7.738  -1.468  1.00 96.06           C  
ATOM   2963  CG2 THR A 387     -20.016   7.355  -2.680  1.00 96.06           C  
ATOM   2964  OG1 THR A 387     -19.125   6.625  -0.564  1.00 96.06           O  
ATOM   2965  N   LEU A 388     -17.375   8.930  -4.145  1.00 97.81           N  
ATOM   2966  CA  LEU A 388     -17.734   9.742  -5.301  1.00 97.81           C  
ATOM   2967  C   LEU A 388     -19.000   9.227  -5.957  1.00 97.81           C  
ATOM   2968  O   LEU A 388     -19.031   8.102  -6.465  1.00 97.81           O  
ATOM   2969  CB  LEU A 388     -16.594   9.758  -6.324  1.00 97.81           C  
ATOM   2970  CG  LEU A 388     -15.344  10.555  -5.941  1.00 97.81           C  
ATOM   2971  CD1 LEU A 388     -14.203  10.266  -6.906  1.00 97.81           C  
ATOM   2972  CD2 LEU A 388     -15.656  12.047  -5.914  1.00 97.81           C  
ATOM   2973  N   LYS A 389     -20.078  10.008  -5.883  1.00 96.94           N  
ATOM   2974  CA  LYS A 389     -21.391   9.570  -6.379  1.00 96.94           C  
ATOM   2975  C   LYS A 389     -21.766  10.312  -7.656  1.00 96.94           C  
ATOM   2976  O   LYS A 389     -21.797  11.539  -7.684  1.00 96.94           O  
ATOM   2977  CB  LYS A 389     -22.469   9.781  -5.312  1.00 96.94           C  
ATOM   2978  CG  LYS A 389     -23.781   9.070  -5.605  1.00 96.94           C  
ATOM   2979  CD  LYS A 389     -24.688   9.055  -4.387  1.00 96.94           C  
ATOM   2980  CE  LYS A 389     -25.844   8.078  -4.566  1.00 96.94           C  
ATOM   2981  NZ  LYS A 389     -26.609   7.883  -3.297  1.00 96.94           N1+
ATOM   2982  N   VAL A 390     -21.938   9.492  -8.750  1.00 98.00           N  
ATOM   2983  CA  VAL A 390     -22.359  10.086 -10.016  1.00 98.00           C  
ATOM   2984  C   VAL A 390     -23.875  10.320  -9.984  1.00 98.00           C  
ATOM   2985  O   VAL A 390     -24.641   9.398  -9.695  1.00 98.00           O  
ATOM   2986  CB  VAL A 390     -21.984   9.195 -11.219  1.00 98.00           C  
ATOM   2987  CG1 VAL A 390     -22.453   9.844 -12.523  1.00 98.00           C  
ATOM   2988  CG2 VAL A 390     -20.484   8.945 -11.242  1.00 98.00           C  
ATOM   2989  N   GLY A 391     -24.297  11.555 -10.383  1.00 96.88           N  
ATOM   2990  CA  GLY A 391     -25.672  11.977 -10.133  1.00 96.88           C  
ATOM   2991  C   GLY A 391     -26.594  11.750 -11.312  1.00 96.88           C  
ATOM   2992  O   GLY A 391     -26.172  11.242 -12.352  1.00 96.88           O  
ATOM   2993  N   SER A 392     -27.859  12.195 -11.125  1.00 95.56           N  
ATOM   2994  CA  SER A 392     -28.953  11.898 -12.047  1.00 95.56           C  
ATOM   2995  C   SER A 392     -28.875  12.766 -13.297  1.00 95.56           C  
ATOM   2996  O   SER A 392     -29.547  12.477 -14.297  1.00 95.56           O  
ATOM   2997  CB  SER A 392     -30.312  12.102 -11.359  1.00 95.56           C  
ATOM   2998  OG  SER A 392     -30.406  13.414 -10.828  1.00 95.56           O  
ATOM   2999  N   PHE A 393     -28.047  13.836 -13.320  1.00 94.56           N  
ATOM   3000  CA  PHE A 393     -27.766  14.625 -14.516  1.00 94.56           C  
ATOM   3001  C   PHE A 393     -27.344  13.727 -15.672  1.00 94.56           C  
ATOM   3002  O   PHE A 393     -27.609  14.047 -16.828  1.00 94.56           O  
ATOM   3003  CB  PHE A 393     -26.688  15.664 -14.227  1.00 94.56           C  
ATOM   3004  CG  PHE A 393     -26.250  16.438 -15.438  1.00 94.56           C  
ATOM   3005  CD1 PHE A 393     -25.109  16.062 -16.141  1.00 94.56           C  
ATOM   3006  CD2 PHE A 393     -26.969  17.531 -15.883  1.00 94.56           C  
ATOM   3007  CE1 PHE A 393     -24.688  16.781 -17.266  1.00 94.56           C  
ATOM   3008  CE2 PHE A 393     -26.578  18.250 -17.000  1.00 94.56           C  
ATOM   3009  CZ  PHE A 393     -25.438  17.875 -17.688  1.00 94.56           C  
ATOM   3010  N   PHE A 394     -26.797  12.523 -15.312  1.00 94.81           N  
ATOM   3011  CA  PHE A 394     -26.172  11.695 -16.328  1.00 94.81           C  
ATOM   3012  C   PHE A 394     -27.109  10.570 -16.766  1.00 94.81           C  
ATOM   3013  O   PHE A 394     -26.688   9.633 -17.438  1.00 94.81           O  
ATOM   3014  CB  PHE A 394     -24.844  11.117 -15.828  1.00 94.81           C  
ATOM   3015  CG  PHE A 394     -23.781  12.156 -15.609  1.00 94.81           C  
ATOM   3016  CD1 PHE A 394     -23.094  12.711 -16.672  1.00 94.81           C  
ATOM   3017  CD2 PHE A 394     -23.469  12.578 -14.320  1.00 94.81           C  
ATOM   3018  CE1 PHE A 394     -22.109  13.672 -16.469  1.00 94.81           C  
ATOM   3019  CE2 PHE A 394     -22.484  13.539 -14.109  1.00 94.81           C  
ATOM   3020  CZ  PHE A 394     -21.797  14.086 -15.188  1.00 94.81           C  
ATOM   3021  N   ASN A 395     -28.297  10.617 -16.359  1.00 93.38           N  
ATOM   3022  CA  ASN A 395     -29.266   9.648 -16.875  1.00 93.38           C  
ATOM   3023  C   ASN A 395     -29.328   9.688 -18.406  1.00 93.38           C  
ATOM   3024  O   ASN A 395     -29.641  10.727 -19.000  1.00 93.38           O  
ATOM   3025  CB  ASN A 395     -30.641   9.906 -16.281  1.00 93.38           C  
ATOM   3026  CG  ASN A 395     -31.484   8.641 -16.203  1.00 93.38           C  
ATOM   3027  ND2 ASN A 395     -32.812   8.812 -16.156  1.00 93.38           N  
ATOM   3028  OD1 ASN A 395     -30.953   7.531 -16.188  1.00 93.38           O  
ATOM   3029  N   ASP A 396     -29.000   8.617 -19.016  1.00 92.75           N  
ATOM   3030  CA  ASP A 396     -28.938   8.391 -20.469  1.00 92.75           C  
ATOM   3031  C   ASP A 396     -27.969   9.367 -21.125  1.00 92.75           C  
ATOM   3032  O   ASP A 396     -28.203   9.820 -22.250  1.00 92.75           O  
ATOM   3033  CB  ASP A 396     -30.328   8.523 -21.094  1.00 92.75           C  
ATOM   3034  CG  ASP A 396     -30.453   7.816 -22.422  1.00 92.75           C  
ATOM   3035  OD1 ASP A 396     -29.828   6.750 -22.609  1.00 92.75           O  
ATOM   3036  OD2 ASP A 396     -31.172   8.328 -23.297  1.00 92.75           O1-
ATOM   3037  N   LYS A 397     -26.922   9.797 -20.438  1.00 92.44           N  
ATOM   3038  CA  LYS A 397     -25.875  10.664 -20.969  1.00 92.44           C  
ATOM   3039  C   LYS A 397     -24.500  10.008 -20.828  1.00 92.44           C  
ATOM   3040  O   LYS A 397     -24.328   9.086 -20.031  1.00 92.44           O  
ATOM   3041  CB  LYS A 397     -25.891  12.016 -20.266  1.00 92.44           C  
ATOM   3042  CG  LYS A 397     -27.156  12.836 -20.516  1.00 92.44           C  
ATOM   3043  CD  LYS A 397     -27.047  14.219 -19.891  1.00 92.44           C  
ATOM   3044  CE  LYS A 397     -28.344  15.000 -20.047  1.00 92.44           C  
ATOM   3045  NZ  LYS A 397     -28.281  16.328 -19.359  1.00 92.44           N1+
ATOM   3046  N   ASP A 398     -23.641  10.547 -21.625  1.00 92.94           N  
ATOM   3047  CA  ASP A 398     -22.250  10.125 -21.500  1.00 92.94           C  
ATOM   3048  C   ASP A 398     -21.625  10.656 -20.203  1.00 92.94           C  
ATOM   3049  O   ASP A 398     -21.953  11.750 -19.750  1.00 92.94           O  
ATOM   3050  CB  ASP A 398     -21.438  10.578 -22.703  1.00 92.94           C  
ATOM   3051  CG  ASP A 398     -21.938   9.992 -24.016  1.00 92.94           C  
ATOM   3052  OD1 ASP A 398     -22.719   9.031 -23.984  1.00 92.94           O  
ATOM   3053  OD2 ASP A 398     -21.531  10.500 -25.078  1.00 92.94           O1-
ATOM   3054  N   PHE A 399     -20.719   9.875 -19.594  1.00 94.19           N  
ATOM   3055  CA  PHE A 399     -19.891  10.414 -18.516  1.00 94.19           C  
ATOM   3056  C   PHE A 399     -18.594   9.633 -18.391  1.00 94.19           C  
ATOM   3057  O   PHE A 399     -18.547   8.422 -18.656  1.00 94.19           O  
ATOM   3058  CB  PHE A 399     -20.641  10.391 -17.188  1.00 94.19           C  
ATOM   3059  CG  PHE A 399     -20.875   9.008 -16.641  1.00 94.19           C  
ATOM   3060  CD1 PHE A 399     -22.125   8.406 -16.734  1.00 94.19           C  
ATOM   3061  CD2 PHE A 399     -19.844   8.305 -16.047  1.00 94.19           C  
ATOM   3062  CE1 PHE A 399     -22.344   7.129 -16.234  1.00 94.19           C  
ATOM   3063  CE2 PHE A 399     -20.047   7.020 -15.547  1.00 94.19           C  
ATOM   3064  CZ  PHE A 399     -21.297   6.438 -15.641  1.00 94.19           C  
ATOM   3065  N   ILE A 400     -17.547  10.336 -18.078  1.00 94.94           N  
ATOM   3066  CA  ILE A 400     -16.250   9.805 -17.656  1.00 94.94           C  
ATOM   3067  C   ILE A 400     -15.844  10.430 -16.328  1.00 94.94           C  
ATOM   3068  O   ILE A 400     -15.664  11.648 -16.234  1.00 94.94           O  
ATOM   3069  CB  ILE A 400     -15.164  10.055 -18.719  1.00 94.94           C  
ATOM   3070  CG1 ILE A 400     -15.602   9.484 -20.078  1.00 94.94           C  
ATOM   3071  CG2 ILE A 400     -13.828   9.461 -18.281  1.00 94.94           C  
ATOM   3072  CD1 ILE A 400     -14.672   9.836 -21.234  1.00 94.94           C  
ATOM   3073  N   VAL A 401     -15.688   9.625 -15.281  1.00 96.81           N  
ATOM   3074  CA  VAL A 401     -15.367  10.188 -13.969  1.00 96.81           C  
ATOM   3075  C   VAL A 401     -13.914  10.656 -13.953  1.00 96.81           C  
ATOM   3076  O   VAL A 401     -13.633  11.820 -13.672  1.00 96.81           O  
ATOM   3077  CB  VAL A 401     -15.617   9.172 -12.836  1.00 96.81           C  
ATOM   3078  CG1 VAL A 401     -15.219   9.758 -11.484  1.00 96.81           C  
ATOM   3079  CG2 VAL A 401     -17.078   8.734 -12.828  1.00 96.81           C  
ATOM   3080  N   PHE A 402     -12.984   9.727 -14.250  1.00 96.44           N  
ATOM   3081  CA  PHE A 402     -11.570  10.062 -14.344  1.00 96.44           C  
ATOM   3082  C   PHE A 402     -11.039   9.797 -15.742  1.00 96.44           C  
ATOM   3083  O   PHE A 402     -11.406   8.797 -16.375  1.00 96.44           O  
ATOM   3084  CB  PHE A 402     -10.758   9.266 -13.312  1.00 96.44           C  
ATOM   3085  CG  PHE A 402     -10.938   9.750 -11.898  1.00 96.44           C  
ATOM   3086  CD1 PHE A 402     -10.297  10.898 -11.453  1.00 96.44           C  
ATOM   3087  CD2 PHE A 402     -11.742   9.047 -11.016  1.00 96.44           C  
ATOM   3088  CE1 PHE A 402     -10.461  11.344 -10.141  1.00 96.44           C  
ATOM   3089  CE2 PHE A 402     -11.914   9.484  -9.703  1.00 96.44           C  
ATOM   3090  CZ  PHE A 402     -11.273  10.633  -9.273  1.00 96.44           C  
ATOM   3091  N   THR A 403     -10.148  10.656 -16.188  1.00 95.12           N  
ATOM   3092  CA  THR A 403      -9.531  10.422 -17.484  1.00 95.12           C  
ATOM   3093  C   THR A 403      -8.156  11.078 -17.547  1.00 95.12           C  
ATOM   3094  O   THR A 403      -7.879  12.039 -16.828  1.00 95.12           O  
ATOM   3095  CB  THR A 403     -10.414  10.945 -18.625  1.00 95.12           C  
ATOM   3096  CG2 THR A 403     -10.492  12.469 -18.609  1.00 95.12           C  
ATOM   3097  OG1 THR A 403      -9.859  10.531 -19.875  1.00 95.12           O  
ATOM   3098  N   ASP A 404      -7.281  10.539 -18.406  1.00 93.44           N  
ATOM   3099  CA  ASP A 404      -5.961  11.117 -18.656  1.00 93.44           C  
ATOM   3100  C   ASP A 404      -5.957  11.938 -19.953  1.00 93.44           C  
ATOM   3101  O   ASP A 404      -4.902  12.398 -20.391  1.00 93.44           O  
ATOM   3102  CB  ASP A 404      -4.898  10.023 -18.734  1.00 93.44           C  
ATOM   3103  CG  ASP A 404      -5.133   9.039 -19.859  1.00 93.44           C  
ATOM   3104  OD1 ASP A 404      -6.207   9.086 -20.500  1.00 93.44           O  
ATOM   3105  OD2 ASP A 404      -4.238   8.203 -20.109  1.00 93.44           O1-
ATOM   3106  N   ILE A 405      -7.141  12.047 -20.562  1.00 91.38           N  
ATOM   3107  CA  ILE A 405      -7.242  12.867 -21.766  1.00 91.38           C  
ATOM   3108  C   ILE A 405      -6.887  14.312 -21.438  1.00 91.38           C  
ATOM   3109  O   ILE A 405      -7.477  14.914 -20.531  1.00 91.38           O  
ATOM   3110  CB  ILE A 405      -8.656  12.789 -22.391  1.00 91.38           C  
ATOM   3111  CG1 ILE A 405      -8.961  11.359 -22.844  1.00 91.38           C  
ATOM   3112  CG2 ILE A 405      -8.789  13.773 -23.562  1.00 91.38           C  
ATOM   3113  CD1 ILE A 405     -10.375  11.172 -23.391  1.00 91.38           C  
ATOM   3114  N   ASN A 406      -5.949  14.852 -22.188  1.00 88.19           N  
ATOM   3115  CA  ASN A 406      -5.426  16.156 -21.766  1.00 88.19           C  
ATOM   3116  C   ASN A 406      -5.344  17.125 -22.953  1.00 88.19           C  
ATOM   3117  O   ASN A 406      -4.609  18.109 -22.891  1.00 88.19           O  
ATOM   3118  CB  ASN A 406      -4.051  15.992 -21.125  1.00 88.19           C  
ATOM   3119  CG  ASN A 406      -3.076  15.227 -21.984  1.00 88.19           C  
ATOM   3120  ND2 ASN A 406      -2.035  14.680 -21.375  1.00 88.19           N  
ATOM   3121  OD1 ASN A 406      -3.260  15.125 -23.203  1.00 88.19           O  
ATOM   3122  N   ALA A 407      -6.035  16.734 -24.031  1.00 86.69           N  
ATOM   3123  CA  ALA A 407      -6.160  17.609 -25.203  1.00 86.69           C  
ATOM   3124  C   ALA A 407      -7.469  17.344 -25.938  1.00 86.69           C  
ATOM   3125  O   ALA A 407      -8.148  16.344 -25.688  1.00 86.69           O  
ATOM   3126  CB  ALA A 407      -4.973  17.406 -26.141  1.00 86.69           C  
ATOM   3127  N   ALA A 408      -7.887  18.234 -26.812  1.00 81.69           N  
ATOM   3128  CA  ALA A 408      -9.141  18.125 -27.547  1.00 81.69           C  
ATOM   3129  C   ALA A 408      -9.047  17.078 -28.641  1.00 81.69           C  
ATOM   3130  O   ALA A 408     -10.031  16.406 -28.969  1.00 81.69           O  
ATOM   3131  CB  ALA A 408      -9.523  19.484 -28.141  1.00 81.69           C  
ATOM   3132  N   SER A 409      -7.785  16.984 -29.188  1.00 84.56           N  
ATOM   3133  CA  SER A 409      -7.559  16.000 -30.250  1.00 84.56           C  
ATOM   3134  C   SER A 409      -6.574  14.922 -29.797  1.00 84.56           C  
ATOM   3135  O   SER A 409      -5.590  15.219 -29.125  1.00 84.56           O  
ATOM   3136  CB  SER A 409      -7.039  16.703 -31.500  1.00 84.56           C  
ATOM   3137  OG  SER A 409      -6.473  15.750 -32.406  1.00 84.56           O  
ATOM   3138  N   SER A 410      -6.844  13.727 -30.234  1.00 86.31           N  
ATOM   3139  CA  SER A 410      -6.059  12.578 -29.797  1.00 86.31           C  
ATOM   3140  C   SER A 410      -4.605  12.695 -30.250  1.00 86.31           C  
ATOM   3141  O   SER A 410      -3.701  12.188 -29.594  1.00 86.31           O  
ATOM   3142  CB  SER A 410      -6.664  11.281 -30.344  1.00 86.31           C  
ATOM   3143  OG  SER A 410      -6.770  11.328 -31.766  1.00 86.31           O  
ATOM   3144  N   SER A 411      -4.383  13.391 -31.422  1.00 88.31           N  
ATOM   3145  CA  SER A 411      -3.025  13.539 -31.938  1.00 88.31           C  
ATOM   3146  C   SER A 411      -2.164  14.367 -30.984  1.00 88.31           C  
ATOM   3147  O   SER A 411      -0.935  14.328 -31.062  1.00 88.31           O  
ATOM   3148  CB  SER A 411      -3.039  14.188 -33.312  1.00 88.31           C  
ATOM   3149  OG  SER A 411      -3.916  15.297 -33.344  1.00 88.31           O  
ATOM   3150  N   ASN A 412      -2.848  15.062 -30.016  1.00 88.38           N  
ATOM   3151  CA  ASN A 412      -2.121  15.945 -29.125  1.00 88.38           C  
ATOM   3152  C   ASN A 412      -2.076  15.391 -27.703  1.00 88.38           C  
ATOM   3153  O   ASN A 412      -1.630  16.062 -26.766  1.00 88.38           O  
ATOM   3154  CB  ASN A 412      -2.746  17.344 -29.125  1.00 88.38           C  
ATOM   3155  CG  ASN A 412      -2.588  18.062 -30.453  1.00 88.38           C  
ATOM   3156  ND2 ASN A 412      -3.408  19.078 -30.672  1.00 88.38           N  
ATOM   3157  OD1 ASN A 412      -1.735  17.688 -31.266  1.00 88.38           O  
ATOM   3158  N   PHE A 413      -2.516  14.211 -27.562  1.00 90.94           N  
ATOM   3159  CA  PHE A 413      -2.441  13.617 -26.234  1.00 90.94           C  
ATOM   3160  C   PHE A 413      -0.991  13.406 -25.812  1.00 90.94           C  
ATOM   3161  O   PHE A 413      -0.162  12.984 -26.625  1.00 90.94           O  
ATOM   3162  CB  PHE A 413      -3.201  12.289 -26.188  1.00 90.94           C  
ATOM   3163  CG  PHE A 413      -4.691  12.438 -26.312  1.00 90.94           C  
ATOM   3164  CD1 PHE A 413      -5.285  13.695 -26.281  1.00 90.94           C  
ATOM   3165  CD2 PHE A 413      -5.504  11.320 -26.484  1.00 90.94           C  
ATOM   3166  CE1 PHE A 413      -6.668  13.836 -26.406  1.00 90.94           C  
ATOM   3167  CE2 PHE A 413      -6.883  11.461 -26.609  1.00 90.94           C  
ATOM   3168  CZ  PHE A 413      -7.465  12.711 -26.562  1.00 90.94           C  
ATOM   3169  N   THR A 414      -0.652  13.781 -24.609  1.00 91.88           N  
ATOM   3170  CA  THR A 414       0.674  13.539 -24.047  1.00 91.88           C  
ATOM   3171  C   THR A 414       0.612  12.484 -22.953  1.00 91.88           C  
ATOM   3172  O   THR A 414      -0.417  12.328 -22.297  1.00 91.88           O  
ATOM   3173  CB  THR A 414       1.289  14.836 -23.500  1.00 91.88           C  
ATOM   3174  CG2 THR A 414       1.615  15.812 -24.609  1.00 91.88           C  
ATOM   3175  OG1 THR A 414       0.360  15.445 -22.594  1.00 91.88           O  
ATOM   3176  N   PRO A 415       1.761  11.797 -22.734  1.00 93.44           N  
ATOM   3177  CA  PRO A 415       1.763  10.742 -21.719  1.00 93.44           C  
ATOM   3178  C   PRO A 415       1.481  11.266 -20.312  1.00 93.44           C  
ATOM   3179  O   PRO A 415       2.014  12.312 -19.922  1.00 93.44           O  
ATOM   3180  CB  PRO A 415       3.180  10.164 -21.812  1.00 93.44           C  
ATOM   3181  CG  PRO A 415       3.709  10.664 -23.125  1.00 93.44           C  
ATOM   3182  CD  PRO A 415       2.914  11.875 -23.531  1.00 93.44           C  
ATOM   3183  N   VAL A 416       0.620  10.664 -19.672  1.00 94.38           N  
ATOM   3184  CA  VAL A 416       0.348  10.891 -18.250  1.00 94.38           C  
ATOM   3185  C   VAL A 416       0.913   9.742 -17.422  1.00 94.38           C  
ATOM   3186  O   VAL A 416       0.445   8.602 -17.531  1.00 94.38           O  
ATOM   3187  CB  VAL A 416      -1.165  11.047 -17.984  1.00 94.38           C  
ATOM   3188  CG1 VAL A 416      -1.422  11.375 -16.516  1.00 94.38           C  
ATOM   3189  CG2 VAL A 416      -1.758  12.133 -18.875  1.00 94.38           C  
ATOM   3190  N   LYS A 417       1.907  10.078 -16.547  1.00 90.50           N  
ATOM   3191  CA  LYS A 417       2.709   8.992 -16.000  1.00 90.50           C  
ATOM   3192  C   LYS A 417       2.615   8.953 -14.477  1.00 90.50           C  
ATOM   3193  O   LYS A 417       2.492  10.000 -13.836  1.00 90.50           O  
ATOM   3194  CB  LYS A 417       4.172   9.133 -16.438  1.00 90.50           C  
ATOM   3195  CG  LYS A 417       4.355   9.414 -17.922  1.00 90.50           C  
ATOM   3196  CD  LYS A 417       5.824   9.422 -18.312  1.00 90.50           C  
ATOM   3197  CE  LYS A 417       6.012   9.727 -19.781  1.00 90.50           C  
ATOM   3198  NZ  LYS A 417       7.445   9.648 -20.188  1.00 90.50           N1+
ATOM   3199  N   ASN A 418       2.650   7.691 -13.922  1.00 91.12           N  
ATOM   3200  CA  ASN A 418       2.957   7.434 -12.516  1.00 91.12           C  
ATOM   3201  C   ASN A 418       1.876   7.988 -11.602  1.00 91.12           C  
ATOM   3202  O   ASN A 418       2.182   8.586 -10.562  1.00 91.12           O  
ATOM   3203  CB  ASN A 418       4.320   8.023 -12.148  1.00 91.12           C  
ATOM   3204  CG  ASN A 418       5.477   7.148 -12.602  1.00 91.12           C  
ATOM   3205  ND2 ASN A 418       6.688   7.684 -12.531  1.00 91.12           N  
ATOM   3206  OD1 ASN A 418       5.277   6.000 -13.008  1.00 91.12           O  
ATOM   3207  N   TRP A 419       0.677   7.973 -12.008  1.00 93.25           N  
ATOM   3208  CA  TRP A 419      -0.406   8.344 -11.102  1.00 93.25           C  
ATOM   3209  C   TRP A 419      -0.953   7.117 -10.375  1.00 93.25           C  
ATOM   3210  O   TRP A 419      -0.721   5.984 -10.805  1.00 93.25           O  
ATOM   3211  CB  TRP A 419      -1.532   9.039 -11.875  1.00 93.25           C  
ATOM   3212  CG  TRP A 419      -2.084   8.234 -13.008  1.00 93.25           C  
ATOM   3213  CD1 TRP A 419      -1.776   8.359 -14.336  1.00 93.25           C  
ATOM   3214  CD2 TRP A 419      -3.045   7.180 -12.922  1.00 93.25           C  
ATOM   3215  CE2 TRP A 419      -3.273   6.711 -14.234  1.00 93.25           C  
ATOM   3216  CE3 TRP A 419      -3.736   6.582 -11.859  1.00 93.25           C  
ATOM   3217  NE1 TRP A 419      -2.488   7.449 -15.078  1.00 93.25           N  
ATOM   3218  CZ2 TRP A 419      -4.164   5.672 -14.516  1.00 93.25           C  
ATOM   3219  CZ3 TRP A 419      -4.621   5.547 -12.141  1.00 93.25           C  
ATOM   3220  CH2 TRP A 419      -4.828   5.105 -13.453  1.00 93.25           C  
ATOM   3221  N   GLU A 420      -1.628   7.379  -9.227  1.00 92.56           N  
ATOM   3222  CA  GLU A 420      -2.221   6.305  -8.438  1.00 92.56           C  
ATOM   3223  C   GLU A 420      -3.629   6.672  -7.980  1.00 92.56           C  
ATOM   3224  O   GLU A 420      -3.871   7.793  -7.531  1.00 92.56           O  
ATOM   3225  CB  GLU A 420      -1.342   5.984  -7.223  1.00 92.56           C  
ATOM   3226  CG  GLU A 420       0.003   5.371  -7.586  1.00 92.56           C  
ATOM   3227  CD  GLU A 420       0.862   5.051  -6.371  1.00 92.56           C  
ATOM   3228  OE1 GLU A 420       1.709   4.133  -6.453  1.00 92.56           O  
ATOM   3229  OE2 GLU A 420       0.686   5.727  -5.332  1.00 92.56           O1-
ATOM   3230  N   ILE A 421      -4.566   5.777  -8.125  1.00 96.06           N  
ATOM   3231  CA  ILE A 421      -5.871   5.801  -7.469  1.00 96.06           C  
ATOM   3232  C   ILE A 421      -5.965   4.660  -6.461  1.00 96.06           C  
ATOM   3233  O   ILE A 421      -5.738   3.496  -6.809  1.00 96.06           O  
ATOM   3234  CB  ILE A 421      -7.020   5.707  -8.500  1.00 96.06           C  
ATOM   3235  CG1 ILE A 421      -7.051   6.961  -9.383  1.00 96.06           C  
ATOM   3236  CG2 ILE A 421      -8.359   5.504  -7.789  1.00 96.06           C  
ATOM   3237  CD1 ILE A 421      -8.078   6.906 -10.500  1.00 96.06           C  
ATOM   3238  N   TYR A 422      -6.227   4.973  -5.262  1.00 92.69           N  
ATOM   3239  CA  TYR A 422      -6.293   3.936  -4.242  1.00 92.69           C  
ATOM   3240  C   TYR A 422      -7.172   4.371  -3.076  1.00 92.69           C  
ATOM   3241  O   TYR A 422      -7.586   5.527  -3.002  1.00 92.69           O  
ATOM   3242  CB  TYR A 422      -4.887   3.590  -3.736  1.00 92.69           C  
ATOM   3243  CG  TYR A 422      -4.184   4.746  -3.062  1.00 92.69           C  
ATOM   3244  CD1 TYR A 422      -3.566   5.742  -3.812  1.00 92.69           C  
ATOM   3245  CD2 TYR A 422      -4.137   4.836  -1.676  1.00 92.69           C  
ATOM   3246  CE1 TYR A 422      -2.916   6.809  -3.195  1.00 92.69           C  
ATOM   3247  CE2 TYR A 422      -3.488   5.898  -1.049  1.00 92.69           C  
ATOM   3248  CZ  TYR A 422      -2.883   6.875  -1.815  1.00 92.69           C  
ATOM   3249  OH  TYR A 422      -2.242   7.926  -1.199  1.00 92.69           O  
ATOM   3250  N   GLY A 423      -7.570   3.467  -2.209  1.00 91.06           N  
ATOM   3251  CA  GLY A 423      -8.328   3.787  -1.010  1.00 91.06           C  
ATOM   3252  C   GLY A 423      -9.430   2.785  -0.714  1.00 91.06           C  
ATOM   3253  O   GLY A 423      -9.648   1.848  -1.484  1.00 91.06           O  
ATOM   3254  N   ALA A 424     -10.078   2.949   0.372  1.00 88.38           N  
ATOM   3255  CA  ALA A 424     -11.094   2.008   0.838  1.00 88.38           C  
ATOM   3256  C   ALA A 424     -12.492   2.453   0.419  1.00 88.38           C  
ATOM   3257  O   ALA A 424     -13.484   1.826   0.787  1.00 88.38           O  
ATOM   3258  CB  ALA A 424     -11.016   1.855   2.355  1.00 88.38           C  
ATOM   3259  N   GLY A 425     -12.523   3.562  -0.347  1.00 92.56           N  
ATOM   3260  CA  GLY A 425     -13.820   4.109  -0.702  1.00 92.56           C  
ATOM   3261  C   GLY A 425     -14.367   3.557  -2.004  1.00 92.56           C  
ATOM   3262  O   GLY A 425     -14.078   2.414  -2.367  1.00 92.56           O  
ATOM   3263  N   ASP A 426     -15.359   4.316  -2.594  1.00 95.00           N  
ATOM   3264  CA  ASP A 426     -16.047   3.748  -3.754  1.00 95.00           C  
ATOM   3265  C   ASP A 426     -16.469   4.840  -4.727  1.00 95.00           C  
ATOM   3266  O   ASP A 426     -16.547   6.016  -4.359  1.00 95.00           O  
ATOM   3267  CB  ASP A 426     -17.250   2.926  -3.312  1.00 95.00           C  
ATOM   3268  CG  ASP A 426     -18.094   3.625  -2.258  1.00 95.00           C  
ATOM   3269  OD1 ASP A 426     -18.078   4.871  -2.193  1.00 95.00           O  
ATOM   3270  OD2 ASP A 426     -18.781   2.920  -1.481  1.00 95.00           O1-
ATOM   3271  N   ILE A 427     -16.578   4.477  -5.949  1.00 97.44           N  
ATOM   3272  CA  ILE A 427     -17.328   5.211  -6.961  1.00 97.44           C  
ATOM   3273  C   ILE A 427     -18.719   4.602  -7.117  1.00 97.44           C  
ATOM   3274  O   ILE A 427     -18.859   3.479  -7.605  1.00 97.44           O  
ATOM   3275  CB  ILE A 427     -16.594   5.215  -8.320  1.00 97.44           C  
ATOM   3276  CG1 ILE A 427     -15.172   5.777  -8.156  1.00 97.44           C  
ATOM   3277  CG2 ILE A 427     -17.375   6.016  -9.359  1.00 97.44           C  
ATOM   3278  CD1 ILE A 427     -14.328   5.715  -9.422  1.00 97.44           C  
ATOM   3279  N   ASP A 428     -19.703   5.297  -6.723  1.00 97.69           N  
ATOM   3280  CA  ASP A 428     -21.094   4.848  -6.676  1.00 97.69           C  
ATOM   3281  C   ASP A 428     -21.891   5.391  -7.859  1.00 97.69           C  
ATOM   3282  O   ASP A 428     -22.094   6.602  -7.977  1.00 97.69           O  
ATOM   3283  CB  ASP A 428     -21.750   5.277  -5.359  1.00 97.69           C  
ATOM   3284  CG  ASP A 428     -23.203   4.859  -5.262  1.00 97.69           C  
ATOM   3285  OD1 ASP A 428     -23.719   4.234  -6.211  1.00 97.69           O  
ATOM   3286  OD2 ASP A 428     -23.844   5.156  -4.227  1.00 97.69           O1-
ATOM   3287  N   LEU A 429     -22.406   4.504  -8.680  1.00 97.50           N  
ATOM   3288  CA  LEU A 429     -23.109   4.918  -9.883  1.00 97.50           C  
ATOM   3289  C   LEU A 429     -24.609   4.699  -9.742  1.00 97.50           C  
ATOM   3290  O   LEU A 429     -25.344   4.703 -10.734  1.00 97.50           O  
ATOM   3291  CB  LEU A 429     -22.578   4.148 -11.102  1.00 97.50           C  
ATOM   3292  CG  LEU A 429     -21.062   4.168 -11.312  1.00 97.50           C  
ATOM   3293  CD1 LEU A 429     -20.672   3.197 -12.422  1.00 97.50           C  
ATOM   3294  CD2 LEU A 429     -20.594   5.582 -11.641  1.00 97.50           C  
ATOM   3295  N   SER A 430     -25.109   4.582  -8.586  1.00 95.75           N  
ATOM   3296  CA  SER A 430     -26.484   4.160  -8.336  1.00 95.75           C  
ATOM   3297  C   SER A 430     -27.484   5.207  -8.812  1.00 95.75           C  
ATOM   3298  O   SER A 430     -28.625   4.879  -9.141  1.00 95.75           O  
ATOM   3299  CB  SER A 430     -26.688   3.889  -6.844  1.00 95.75           C  
ATOM   3300  OG  SER A 430     -26.391   5.043  -6.074  1.00 95.75           O  
ATOM   3301  N   LEU A 431     -27.016   6.480  -8.945  1.00 96.12           N  
ATOM   3302  CA  LEU A 431     -27.922   7.547  -9.344  1.00 96.12           C  
ATOM   3303  C   LEU A 431     -27.703   7.934 -10.805  1.00 96.12           C  
ATOM   3304  O   LEU A 431     -28.422   8.758 -11.352  1.00 96.12           O  
ATOM   3305  CB  LEU A 431     -27.750   8.773  -8.445  1.00 96.12           C  
ATOM   3306  CG  LEU A 431     -28.328   8.672  -7.035  1.00 96.12           C  
ATOM   3307  CD1 LEU A 431     -27.938   9.891  -6.211  1.00 96.12           C  
ATOM   3308  CD2 LEU A 431     -29.844   8.516  -7.090  1.00 96.12           C  
ATOM   3309  N   SER A 432     -26.719   7.320 -11.469  1.00 94.81           N  
ATOM   3310  CA  SER A 432     -26.281   7.777 -12.781  1.00 94.81           C  
ATOM   3311  C   SER A 432     -27.297   7.402 -13.859  1.00 94.81           C  
ATOM   3312  O   SER A 432     -27.188   7.844 -15.008  1.00 94.81           O  
ATOM   3313  CB  SER A 432     -24.922   7.191 -13.125  1.00 94.81           C  
ATOM   3314  OG  SER A 432     -25.000   5.793 -13.328  1.00 94.81           O  
ATOM   3315  N   GLY A 433     -28.266   6.555 -13.492  1.00 91.56           N  
ATOM   3316  CA  GLY A 433     -29.281   6.152 -14.453  1.00 91.56           C  
ATOM   3317  C   GLY A 433     -28.828   5.055 -15.391  1.00 91.56           C  
ATOM   3318  O   GLY A 433     -27.891   4.309 -15.070  1.00 91.56           O  
ATOM   3319  N   LYS A 434     -29.641   4.855 -16.484  1.00 88.69           N  
ATOM   3320  CA  LYS A 434     -29.406   3.754 -17.406  1.00 88.69           C  
ATOM   3321  C   LYS A 434     -29.219   4.262 -18.844  1.00 88.69           C  
ATOM   3322  O   LYS A 434     -29.547   5.414 -19.141  1.00 88.69           O  
ATOM   3323  CB  LYS A 434     -30.547   2.746 -17.359  1.00 88.69           C  
ATOM   3324  CG  LYS A 434     -30.969   2.365 -15.945  1.00 88.69           C  
ATOM   3325  CD  LYS A 434     -32.000   1.235 -15.953  1.00 88.69           C  
ATOM   3326  CE  LYS A 434     -32.406   0.839 -14.539  1.00 88.69           C  
ATOM   3327  NZ  LYS A 434     -33.281  -0.372 -14.531  1.00 88.69           N1+
ATOM   3328  N   ARG A 435     -28.531   3.375 -19.594  1.00 86.00           N  
ATOM   3329  CA  ARG A 435     -28.453   3.619 -21.031  1.00 86.00           C  
ATOM   3330  C   ARG A 435     -29.781   3.254 -21.719  1.00 86.00           C  
ATOM   3331  O   ARG A 435     -30.141   2.078 -21.781  1.00 86.00           O  
ATOM   3332  CB  ARG A 435     -27.312   2.830 -21.672  1.00 86.00           C  
ATOM   3333  CG  ARG A 435     -26.953   3.279 -23.078  1.00 86.00           C  
ATOM   3334  CD  ARG A 435     -25.875   2.402 -23.688  1.00 86.00           C  
ATOM   3335  NE  ARG A 435     -26.000   2.318 -25.141  1.00 86.00           N  
ATOM   3336  CZ  ARG A 435     -25.203   1.605 -25.938  1.00 86.00           C  
ATOM   3337  NH1 ARG A 435     -24.203   0.896 -25.422  1.00 86.00           N1+
ATOM   3338  NH2 ARG A 435     -25.422   1.601 -27.234  1.00 86.00           N  
ATOM   3339  N   GLU A 436     -30.594   4.129 -22.312  1.00 78.56           N  
ATOM   3340  CA  GLU A 436     -31.906   3.865 -22.875  1.00 78.56           C  
ATOM   3341  C   GLU A 436     -31.891   3.898 -24.391  1.00 78.56           C  
ATOM   3342  O   GLU A 436     -32.750   3.293 -25.047  1.00 78.56           O  
ATOM   3343  CB  GLU A 436     -32.938   4.879 -22.328  1.00 78.56           C  
ATOM   3344  CG  GLU A 436     -33.219   4.742 -20.844  1.00 78.56           C  
ATOM   3345  CD  GLU A 436     -34.500   5.402 -20.422  1.00 78.56           C  
ATOM   3346  OE1 GLU A 436     -34.875   5.285 -19.234  1.00 78.56           O  
ATOM   3347  OE2 GLU A 436     -35.156   6.043 -21.281  1.00 78.56           O1-
ATOM   3348  N   THR A 437     -31.188   4.645 -25.094  1.00 75.50           N  
ATOM   3349  CA  THR A 437     -31.359   4.809 -26.531  1.00 75.50           C  
ATOM   3350  C   THR A 437     -30.141   4.293 -27.297  1.00 75.50           C  
ATOM   3351  O   THR A 437     -30.281   3.482 -28.203  1.00 75.50           O  
ATOM   3352  CB  THR A 437     -31.609   6.281 -26.906  1.00 75.50           C  
ATOM   3353  CG2 THR A 437     -33.000   6.727 -26.469  1.00 75.50           C  
ATOM   3354  OG1 THR A 437     -30.641   7.105 -26.250  1.00 75.50           O  
ATOM   3355  N   THR A 438     -28.938   5.066 -27.406  1.00 75.75           N  
ATOM   3356  CA  THR A 438     -27.766   4.762 -28.203  1.00 75.75           C  
ATOM   3357  C   THR A 438     -26.562   4.500 -27.328  1.00 75.75           C  
ATOM   3358  O   THR A 438     -26.625   4.641 -26.094  1.00 75.75           O  
ATOM   3359  CB  THR A 438     -27.453   5.906 -29.188  1.00 75.75           C  
ATOM   3360  CG2 THR A 438     -28.375   5.855 -30.406  1.00 75.75           C  
ATOM   3361  OG1 THR A 438     -27.625   7.160 -28.531  1.00 75.75           O  
ATOM   3362  N   TYR A 439     -25.562   4.043 -28.094  1.00 80.94           N  
ATOM   3363  CA  TYR A 439     -24.312   3.824 -27.391  1.00 80.94           C  
ATOM   3364  C   TYR A 439     -23.875   5.086 -26.641  1.00 80.94           C  
ATOM   3365  O   TYR A 439     -23.969   6.191 -27.188  1.00 80.94           O  
ATOM   3366  CB  TYR A 439     -23.219   3.387 -28.359  1.00 80.94           C  
ATOM   3367  CG  TYR A 439     -21.922   2.982 -27.672  1.00 80.94           C  
ATOM   3368  CD1 TYR A 439     -20.891   3.898 -27.500  1.00 80.94           C  
ATOM   3369  CD2 TYR A 439     -21.750   1.686 -27.219  1.00 80.94           C  
ATOM   3370  CE1 TYR A 439     -19.703   3.531 -26.875  1.00 80.94           C  
ATOM   3371  CE2 TYR A 439     -20.562   1.307 -26.594  1.00 80.94           C  
ATOM   3372  CZ  TYR A 439     -19.547   2.234 -26.422  1.00 80.94           C  
ATOM   3373  OH  TYR A 439     -18.375   1.865 -25.812  1.00 80.94           O  
ATOM   3374  N   LYS A 440     -23.703   4.938 -25.359  1.00 84.44           N  
ATOM   3375  CA  LYS A 440     -23.219   6.031 -24.531  1.00 84.44           C  
ATOM   3376  C   LYS A 440     -21.859   5.688 -23.922  1.00 84.44           C  
ATOM   3377  O   LYS A 440     -21.625   4.547 -23.500  1.00 84.44           O  
ATOM   3378  CB  LYS A 440     -24.219   6.355 -23.422  1.00 84.44           C  
ATOM   3379  CG  LYS A 440     -25.547   6.867 -23.922  1.00 84.44           C  
ATOM   3380  CD  LYS A 440     -25.469   8.328 -24.328  1.00 84.44           C  
ATOM   3381  CE  LYS A 440     -26.828   8.859 -24.797  1.00 84.44           C  
ATOM   3382  NZ  LYS A 440     -26.672  10.008 -25.750  1.00 84.44           N1+
ATOM   3383  N   LEU A 441     -21.016   6.699 -23.969  1.00 90.81           N  
ATOM   3384  CA  LEU A 441     -19.719   6.559 -23.297  1.00 90.81           C  
ATOM   3385  C   LEU A 441     -19.875   6.777 -21.781  1.00 90.81           C  
ATOM   3386  O   LEU A 441     -19.703   7.891 -21.297  1.00 90.81           O  
ATOM   3387  CB  LEU A 441     -18.703   7.551 -23.859  1.00 90.81           C  
ATOM   3388  CG  LEU A 441     -17.312   7.004 -24.125  1.00 90.81           C  
ATOM   3389  CD1 LEU A 441     -17.078   6.836 -25.625  1.00 90.81           C  
ATOM   3390  CD2 LEU A 441     -16.250   7.922 -23.531  1.00 90.81           C  
ATOM   3391  N   ARG A 442     -20.172   5.762 -21.047  1.00 95.12           N  
ATOM   3392  CA  ARG A 442     -20.359   5.789 -19.594  1.00 95.12           C  
ATOM   3393  C   ARG A 442     -19.281   4.957 -18.891  1.00 95.12           C  
ATOM   3394  O   ARG A 442     -19.453   3.752 -18.703  1.00 95.12           O  
ATOM   3395  CB  ARG A 442     -21.750   5.277 -19.219  1.00 95.12           C  
ATOM   3396  CG  ARG A 442     -22.875   6.066 -19.859  1.00 95.12           C  
ATOM   3397  CD  ARG A 442     -24.234   5.426 -19.594  1.00 95.12           C  
ATOM   3398  NE  ARG A 442     -24.703   5.695 -18.234  1.00 95.12           N  
ATOM   3399  CZ  ARG A 442     -25.750   6.461 -17.922  1.00 95.12           C  
ATOM   3400  NH1 ARG A 442     -26.469   7.043 -18.891  1.00 95.12           N1+
ATOM   3401  NH2 ARG A 442     -26.078   6.641 -16.656  1.00 95.12           N  
ATOM   3402  N   ILE A 443     -18.172   5.613 -18.484  1.00 96.31           N  
ATOM   3403  CA  ILE A 443     -17.016   4.859 -17.984  1.00 96.31           C  
ATOM   3404  C   ILE A 443     -16.422   5.559 -16.766  1.00 96.31           C  
ATOM   3405  O   ILE A 443     -15.945   6.691 -16.859  1.00 96.31           O  
ATOM   3406  CB  ILE A 443     -15.945   4.699 -19.078  1.00 96.31           C  
ATOM   3407  CG1 ILE A 443     -16.562   4.090 -20.344  1.00 96.31           C  
ATOM   3408  CG2 ILE A 443     -14.773   3.846 -18.578  1.00 96.31           C  
ATOM   3409  CD1 ILE A 443     -15.625   4.086 -21.547  1.00 96.31           C  
ATOM   3410  N   PRO A 444     -16.344   4.969 -15.594  1.00 97.62           N  
ATOM   3411  CA  PRO A 444     -15.758   5.590 -14.406  1.00 97.62           C  
ATOM   3412  C   PRO A 444     -14.297   5.977 -14.609  1.00 97.62           C  
ATOM   3413  O   PRO A 444     -13.898   7.098 -14.289  1.00 97.62           O  
ATOM   3414  CB  PRO A 444     -15.898   4.504 -13.336  1.00 97.62           C  
ATOM   3415  CG  PRO A 444     -17.094   3.703 -13.758  1.00 97.62           C  
ATOM   3416  CD  PRO A 444     -17.125   3.656 -15.258  1.00 97.62           C  
ATOM   3417  N   ILE A 445     -13.469   5.098 -15.211  1.00 97.56           N  
ATOM   3418  CA  ILE A 445     -12.070   5.402 -15.453  1.00 97.56           C  
ATOM   3419  C   ILE A 445     -11.719   5.098 -16.906  1.00 97.56           C  
ATOM   3420  O   ILE A 445     -11.688   3.934 -17.312  1.00 97.56           O  
ATOM   3421  CB  ILE A 445     -11.141   4.609 -14.500  1.00 97.56           C  
ATOM   3422  CG1 ILE A 445     -11.492   4.910 -13.039  1.00 97.56           C  
ATOM   3423  CG2 ILE A 445      -9.672   4.930 -14.789  1.00 97.56           C  
ATOM   3424  CD1 ILE A 445     -10.727   4.062 -12.031  1.00 97.56           C  
ATOM   3425  N   TYR A 446     -11.477   6.082 -17.656  1.00 96.25           N  
ATOM   3426  CA  TYR A 446     -11.164   5.961 -19.078  1.00 96.25           C  
ATOM   3427  C   TYR A 446      -9.766   6.500 -19.375  1.00 96.25           C  
ATOM   3428  O   TYR A 446      -9.523   7.703 -19.250  1.00 96.25           O  
ATOM   3429  CB  TYR A 446     -12.203   6.703 -19.922  1.00 96.25           C  
ATOM   3430  CG  TYR A 446     -12.008   6.535 -21.406  1.00 96.25           C  
ATOM   3431  CD1 TYR A 446     -11.375   7.520 -22.172  1.00 96.25           C  
ATOM   3432  CD2 TYR A 446     -12.453   5.395 -22.062  1.00 96.25           C  
ATOM   3433  CE1 TYR A 446     -11.188   7.371 -23.531  1.00 96.25           C  
ATOM   3434  CE2 TYR A 446     -12.281   5.230 -23.438  1.00 96.25           C  
ATOM   3435  CZ  TYR A 446     -11.648   6.223 -24.156  1.00 96.25           C  
ATOM   3436  OH  TYR A 446     -11.469   6.070 -25.516  1.00 96.25           O  
ATOM   3437  N   LEU A 447      -8.820   5.648 -19.797  1.00 96.12           N  
ATOM   3438  CA  LEU A 447      -7.430   6.020 -20.016  1.00 96.12           C  
ATOM   3439  C   LEU A 447      -7.059   5.871 -21.500  1.00 96.12           C  
ATOM   3440  O   LEU A 447      -7.508   4.938 -22.156  1.00 96.12           O  
ATOM   3441  CB  LEU A 447      -6.500   5.164 -19.156  1.00 96.12           C  
ATOM   3442  CG  LEU A 447      -6.848   5.066 -17.672  1.00 96.12           C  
ATOM   3443  CD1 LEU A 447      -6.000   3.994 -17.000  1.00 96.12           C  
ATOM   3444  CD2 LEU A 447      -6.656   6.418 -16.984  1.00 96.12           C  
ATOM   3445  N   GLU A 448      -6.211   6.719 -21.922  1.00 93.62           N  
ATOM   3446  CA  GLU A 448      -5.746   6.668 -23.312  1.00 93.62           C  
ATOM   3447  C   GLU A 448      -4.223   6.633 -23.375  1.00 93.62           C  
ATOM   3448  O   GLU A 448      -3.650   6.000 -24.266  1.00 93.62           O  
ATOM   3449  CB  GLU A 448      -6.281   7.863 -24.094  1.00 93.62           C  
ATOM   3450  CG  GLU A 448      -7.551   7.562 -24.891  1.00 93.62           C  
ATOM   3451  CD  GLU A 448      -7.297   6.734 -26.141  1.00 93.62           C  
ATOM   3452  OE1 GLU A 448      -8.273   6.273 -26.766  1.00 93.62           O  
ATOM   3453  OE2 GLU A 448      -6.109   6.543 -26.484  1.00 93.62           O1-
ATOM   3454  N   THR A 449      -3.574   7.383 -22.500  1.00 95.50           N  
ATOM   3455  CA  THR A 449      -2.125   7.527 -22.578  1.00 95.50           C  
ATOM   3456  C   THR A 449      -1.495   7.426 -21.188  1.00 95.50           C  
ATOM   3457  O   THR A 449      -0.640   8.234 -20.828  1.00 95.50           O  
ATOM   3458  CB  THR A 449      -1.732   8.867 -23.234  1.00 95.50           C  
ATOM   3459  CG2 THR A 449      -2.207   8.938 -24.672  1.00 95.50           C  
ATOM   3460  OG1 THR A 449      -2.326   9.938 -22.484  1.00 95.50           O  
ATOM   3461  N   SER A 450      -1.906   6.574 -20.422  1.00 95.94           N  
ATOM   3462  CA  SER A 450      -1.381   6.398 -19.062  1.00 95.94           C  
ATOM   3463  C   SER A 450      -0.225   5.402 -19.047  1.00 95.94           C  
ATOM   3464  O   SER A 450      -0.280   4.367 -19.719  1.00 95.94           O  
ATOM   3465  CB  SER A 450      -2.486   5.930 -18.125  1.00 95.94           C  
ATOM   3466  OG  SER A 450      -3.287   7.020 -17.703  1.00 95.94           O  
ATOM   3467  N   TYR A 451       0.854   5.758 -18.344  1.00 93.81           N  
ATOM   3468  CA  TYR A 451       2.021   4.895 -18.219  1.00 93.81           C  
ATOM   3469  C   TYR A 451       2.371   4.660 -16.766  1.00 93.81           C  
ATOM   3470  O   TYR A 451       2.268   5.570 -15.938  1.00 93.81           O  
ATOM   3471  CB  TYR A 451       3.223   5.504 -18.953  1.00 93.81           C  
ATOM   3472  CG  TYR A 451       3.027   5.621 -20.453  1.00 93.81           C  
ATOM   3473  CD1 TYR A 451       3.539   4.660 -21.312  1.00 93.81           C  
ATOM   3474  CD2 TYR A 451       2.330   6.695 -20.984  1.00 93.81           C  
ATOM   3475  CE1 TYR A 451       3.363   4.766 -22.688  1.00 93.81           C  
ATOM   3476  CE2 TYR A 451       2.148   6.812 -22.359  1.00 93.81           C  
ATOM   3477  CZ  TYR A 451       2.666   5.844 -23.203  1.00 93.81           C  
ATOM   3478  OH  TYR A 451       2.490   5.953 -24.562  1.00 93.81           O  
ATOM   3479  N   GLU A 452       2.775   3.434 -16.391  1.00 92.69           N  
ATOM   3480  CA  GLU A 452       3.338   3.094 -15.086  1.00 92.69           C  
ATOM   3481  C   GLU A 452       2.422   3.551 -13.953  1.00 92.69           C  
ATOM   3482  O   GLU A 452       2.885   4.148 -12.984  1.00 92.69           O  
ATOM   3483  CB  GLU A 452       4.727   3.713 -14.922  1.00 92.69           C  
ATOM   3484  CG  GLU A 452       5.707   3.320 -16.016  1.00 92.69           C  
ATOM   3485  CD  GLU A 452       7.031   4.066 -15.938  1.00 92.69           C  
ATOM   3486  OE1 GLU A 452       7.926   3.807 -16.766  1.00 92.69           O  
ATOM   3487  OE2 GLU A 452       7.172   4.914 -15.023  1.00 92.69           O1-
ATOM   3488  N   SER A 453       1.114   3.330 -14.109  1.00 94.62           N  
ATOM   3489  CA  SER A 453       0.114   3.844 -13.180  1.00 94.62           C  
ATOM   3490  C   SER A 453      -0.695   2.711 -12.555  1.00 94.62           C  
ATOM   3491  O   SER A 453      -0.612   1.563 -13.000  1.00 94.62           O  
ATOM   3492  CB  SER A 453      -0.824   4.820 -13.883  1.00 94.62           C  
ATOM   3493  OG  SER A 453      -0.100   5.922 -14.406  1.00 94.62           O  
ATOM   3494  N   SER A 454      -1.467   3.043 -11.461  1.00 94.56           N  
ATOM   3495  CA  SER A 454      -2.123   1.935 -10.781  1.00 94.56           C  
ATOM   3496  C   SER A 454      -3.480   2.354 -10.227  1.00 94.56           C  
ATOM   3497  O   SER A 454      -3.691   3.525  -9.906  1.00 94.56           O  
ATOM   3498  CB  SER A 454      -1.241   1.405  -9.648  1.00 94.56           C  
ATOM   3499  OG  SER A 454      -0.972   2.424  -8.703  1.00 94.56           O  
ATOM   3500  N   ILE A 455      -4.406   1.426 -10.109  1.00 96.50           N  
ATOM   3501  CA  ILE A 455      -5.695   1.492  -9.430  1.00 96.50           C  
ATOM   3502  C   ILE A 455      -5.801   0.362  -8.406  1.00 96.50           C  
ATOM   3503  O   ILE A 455      -5.742  -0.816  -8.766  1.00 96.50           O  
ATOM   3504  CB  ILE A 455      -6.871   1.416 -10.438  1.00 96.50           C  
ATOM   3505  CG1 ILE A 455      -6.699   2.469 -11.539  1.00 96.50           C  
ATOM   3506  CG2 ILE A 455      -8.211   1.592  -9.711  1.00 96.50           C  
ATOM   3507  CD1 ILE A 455      -7.418   2.129 -12.836  1.00 96.50           C  
ATOM   3508  N   LYS A 456      -6.012   0.708  -7.148  1.00 93.00           N  
ATOM   3509  CA  LYS A 456      -5.941  -0.332  -6.125  1.00 93.00           C  
ATOM   3510  C   LYS A 456      -7.039  -0.153  -5.082  1.00 93.00           C  
ATOM   3511  O   LYS A 456      -7.379   0.975  -4.719  1.00 93.00           O  
ATOM   3512  CB  LYS A 456      -4.570  -0.327  -5.449  1.00 93.00           C  
ATOM   3513  CG  LYS A 456      -3.400  -0.446  -6.418  1.00 93.00           C  
ATOM   3514  CD  LYS A 456      -2.068  -0.517  -5.680  1.00 93.00           C  
ATOM   3515  CE  LYS A 456      -0.900  -0.211  -6.605  1.00 93.00           C  
ATOM   3516  NZ  LYS A 456       0.409  -0.296  -5.895  1.00 93.00           N1+
ATOM   3517  N   ASP A 457      -7.684  -1.297  -4.672  1.00 90.31           N  
ATOM   3518  CA  ASP A 457      -8.391  -1.472  -3.408  1.00 90.31           C  
ATOM   3519  C   ASP A 457      -9.805  -0.894  -3.488  1.00 90.31           C  
ATOM   3520  O   ASP A 457     -10.703  -1.337  -2.771  1.00 90.31           O  
ATOM   3521  CB  ASP A 457      -7.621  -0.816  -2.262  1.00 90.31           C  
ATOM   3522  CG  ASP A 457      -6.246  -1.421  -2.053  1.00 90.31           C  
ATOM   3523  OD1 ASP A 457      -6.113  -2.664  -2.074  1.00 90.31           O  
ATOM   3524  OD2 ASP A 457      -5.281  -0.647  -1.859  1.00 90.31           O1-
ATOM   3525  N   ILE A 458     -10.094   0.063  -4.430  1.00 94.31           N  
ATOM   3526  CA  ILE A 458     -11.359   0.784  -4.414  1.00 94.31           C  
ATOM   3527  C   ILE A 458     -12.484  -0.135  -4.891  1.00 94.31           C  
ATOM   3528  O   ILE A 458     -12.227  -1.252  -5.348  1.00 94.31           O  
ATOM   3529  CB  ILE A 458     -11.305   2.057  -5.289  1.00 94.31           C  
ATOM   3530  CG1 ILE A 458     -11.078   1.684  -6.758  1.00 94.31           C  
ATOM   3531  CG2 ILE A 458     -10.203   3.002  -4.789  1.00 94.31           C  
ATOM   3532  CD1 ILE A 458     -11.359   2.820  -7.730  1.00 94.31           C  
ATOM   3533  N   LYS A 459     -13.758   0.383  -4.738  1.00 94.94           N  
ATOM   3534  CA  LYS A 459     -14.961  -0.307  -5.211  1.00 94.94           C  
ATOM   3535  C   LYS A 459     -15.711   0.541  -6.230  1.00 94.94           C  
ATOM   3536  O   LYS A 459     -15.859   1.753  -6.055  1.00 94.94           O  
ATOM   3537  CB  LYS A 459     -15.875  -0.661  -4.039  1.00 94.94           C  
ATOM   3538  CG  LYS A 459     -17.188  -1.312  -4.457  1.00 94.94           C  
ATOM   3539  CD  LYS A 459     -18.047  -1.667  -3.246  1.00 94.94           C  
ATOM   3540  CE  LYS A 459     -19.484  -1.950  -3.645  1.00 94.94           C  
ATOM   3541  NZ  LYS A 459     -20.312  -2.338  -2.467  1.00 94.94           N1+
ATOM   3542  N   ILE A 460     -16.047  -0.004  -7.375  1.00 97.88           N  
ATOM   3543  CA  ILE A 460     -16.938   0.603  -8.367  1.00 97.88           C  
ATOM   3544  C   ILE A 460     -18.219  -0.220  -8.492  1.00 97.88           C  
ATOM   3545  O   ILE A 460     -18.156  -1.422  -8.766  1.00 97.88           O  
ATOM   3546  CB  ILE A 460     -16.234   0.726  -9.742  1.00 97.88           C  
ATOM   3547  CG1 ILE A 460     -14.875   1.415  -9.594  1.00 97.88           C  
ATOM   3548  CG2 ILE A 460     -17.125   1.483 -10.734  1.00 97.88           C  
ATOM   3549  CD1 ILE A 460     -14.078   1.495 -10.883  1.00 97.88           C  
ATOM   3550  N   HIS A 461     -19.359   0.408  -8.328  1.00 96.94           N  
ATOM   3551  CA  HIS A 461     -20.516  -0.471  -8.234  1.00 96.94           C  
ATOM   3552  C   HIS A 461     -21.797   0.263  -8.609  1.00 96.94           C  
ATOM   3553  O   HIS A 461     -21.797   1.490  -8.742  1.00 96.94           O  
ATOM   3554  CB  HIS A 461     -20.641  -1.049  -6.820  1.00 96.94           C  
ATOM   3555  CG  HIS A 461     -20.969  -0.026  -5.781  1.00 96.94           C  
ATOM   3556  CD2 HIS A 461     -20.172   0.814  -5.074  1.00 96.94           C  
ATOM   3557  ND1 HIS A 461     -22.266   0.216  -5.363  1.00 96.94           N  
ATOM   3558  CE1 HIS A 461     -22.250   1.165  -4.441  1.00 96.94           C  
ATOM   3559  NE2 HIS A 461     -21.000   1.545  -4.250  1.00 96.94           N  
ATOM   3560  N   SER A 462     -22.828  -0.452  -8.883  1.00 96.31           N  
ATOM   3561  CA  SER A 462     -24.234  -0.060  -8.953  1.00 96.31           C  
ATOM   3562  C   SER A 462     -24.484   0.855 -10.148  1.00 96.31           C  
ATOM   3563  O   SER A 462     -25.094   1.916 -10.008  1.00 96.31           O  
ATOM   3564  CB  SER A 462     -24.672   0.639  -7.664  1.00 96.31           C  
ATOM   3565  OG  SER A 462     -24.469  -0.204  -6.547  1.00 96.31           O  
ATOM   3566  N   GLY A 463     -24.016   0.391 -11.352  1.00 94.88           N  
ATOM   3567  CA  GLY A 463     -24.203   1.230 -12.523  1.00 94.88           C  
ATOM   3568  C   GLY A 463     -24.656   0.452 -13.750  1.00 94.88           C  
ATOM   3569  O   GLY A 463     -24.922  -0.747 -13.664  1.00 94.88           O  
ATOM   3570  N   ASP A 464     -24.906   1.147 -14.789  1.00 95.38           N  
ATOM   3571  CA  ASP A 464     -25.141   0.637 -16.141  1.00 95.38           C  
ATOM   3572  C   ASP A 464     -24.125   1.205 -17.125  1.00 95.38           C  
ATOM   3573  O   ASP A 464     -24.344   2.266 -17.719  1.00 95.38           O  
ATOM   3574  CB  ASP A 464     -26.562   0.968 -16.594  1.00 95.38           C  
ATOM   3575  CG  ASP A 464     -26.953   0.260 -17.875  1.00 95.38           C  
ATOM   3576  OD1 ASP A 464     -26.469  -0.868 -18.125  1.00 95.38           O  
ATOM   3577  OD2 ASP A 464     -27.750   0.836 -18.656  1.00 95.38           O1-
ATOM   3578  N   THR A 465     -23.031   0.456 -17.250  1.00 95.44           N  
ATOM   3579  CA  THR A 465     -21.891   0.944 -18.016  1.00 95.44           C  
ATOM   3580  C   THR A 465     -21.422  -0.106 -19.016  1.00 95.44           C  
ATOM   3581  O   THR A 465     -21.609  -1.306 -18.797  1.00 95.44           O  
ATOM   3582  CB  THR A 465     -20.734   1.333 -17.094  1.00 95.44           C  
ATOM   3583  CG2 THR A 465     -21.172   2.377 -16.062  1.00 95.44           C  
ATOM   3584  OG1 THR A 465     -20.266   0.166 -16.406  1.00 95.44           O  
ATOM   3585  N   PRO A 466     -20.891   0.318 -20.172  1.00 95.00           N  
ATOM   3586  CA  PRO A 466     -20.219  -0.654 -21.031  1.00 95.00           C  
ATOM   3587  C   PRO A 466     -18.906  -1.166 -20.453  1.00 95.00           C  
ATOM   3588  O   PRO A 466     -18.500  -2.289 -20.734  1.00 95.00           O  
ATOM   3589  CB  PRO A 466     -19.969   0.136 -22.328  1.00 95.00           C  
ATOM   3590  CG  PRO A 466     -20.172   1.566 -21.938  1.00 95.00           C  
ATOM   3591  CD  PRO A 466     -20.969   1.610 -20.656  1.00 95.00           C  
ATOM   3592  N   ASN A 467     -18.250  -0.273 -19.734  1.00 96.56           N  
ATOM   3593  CA  ASN A 467     -17.000  -0.616 -19.047  1.00 96.56           C  
ATOM   3594  C   ASN A 467     -16.891   0.106 -17.719  1.00 96.56           C  
ATOM   3595  O   ASN A 467     -17.453   1.183 -17.531  1.00 96.56           O  
ATOM   3596  CB  ASN A 467     -15.805  -0.296 -19.938  1.00 96.56           C  
ATOM   3597  CG  ASN A 467     -16.016  -0.722 -21.375  1.00 96.56           C  
ATOM   3598  ND2 ASN A 467     -15.891  -2.018 -21.641  1.00 96.56           N  
ATOM   3599  OD1 ASN A 467     -16.281   0.108 -22.250  1.00 96.56           O  
ATOM   3600  N   ALA A 468     -16.188  -0.439 -16.750  1.00 98.19           N  
ATOM   3601  CA  ALA A 468     -15.797   0.271 -15.539  1.00 98.19           C  
ATOM   3602  C   ALA A 468     -14.438   0.940 -15.711  1.00 98.19           C  
ATOM   3603  O   ALA A 468     -14.211   2.045 -15.211  1.00 98.19           O  
ATOM   3604  CB  ALA A 468     -15.773  -0.684 -14.352  1.00 98.19           C  
ATOM   3605  N   ILE A 469     -13.508   0.233 -16.359  1.00 98.38           N  
ATOM   3606  CA  ILE A 469     -12.172   0.742 -16.641  1.00 98.38           C  
ATOM   3607  C   ILE A 469     -11.789   0.437 -18.078  1.00 98.38           C  
ATOM   3608  O   ILE A 469     -11.922  -0.702 -18.531  1.00 98.38           O  
ATOM   3609  CB  ILE A 469     -11.125   0.141 -15.672  1.00 98.38           C  
ATOM   3610  CG1 ILE A 469     -11.484   0.484 -14.219  1.00 98.38           C  
ATOM   3611  CG2 ILE A 469      -9.719   0.633 -16.016  1.00 98.38           C  
ATOM   3612  CD1 ILE A 469     -10.562  -0.160 -13.188  1.00 98.38           C  
ATOM   3613  N   VAL A 470     -11.398   1.340 -18.766  1.00 97.88           N  
ATOM   3614  CA  VAL A 470     -10.727   1.181 -20.062  1.00 97.88           C  
ATOM   3615  C   VAL A 470      -9.273   1.640 -19.938  1.00 97.88           C  
ATOM   3616  O   VAL A 470      -9.008   2.783 -19.562  1.00 97.88           O  
ATOM   3617  CB  VAL A 470     -11.445   1.967 -21.172  1.00 97.88           C  
ATOM   3618  CG1 VAL A 470     -10.672   1.879 -22.484  1.00 97.88           C  
ATOM   3619  CG2 VAL A 470     -12.875   1.445 -21.359  1.00 97.88           C  
ATOM   3620  N   THR A 471      -8.328   0.758 -20.188  1.00 97.56           N  
ATOM   3621  CA  THR A 471      -6.926   1.146 -20.062  1.00 97.56           C  
ATOM   3622  C   THR A 471      -6.355   1.560 -21.406  1.00 97.56           C  
ATOM   3623  O   THR A 471      -6.840   1.121 -22.453  1.00 97.56           O  
ATOM   3624  CB  THR A 471      -6.082   0.003 -19.469  1.00 97.56           C  
ATOM   3625  CG2 THR A 471      -6.672  -0.498 -18.156  1.00 97.56           C  
ATOM   3626  OG1 THR A 471      -6.035  -1.081 -20.406  1.00 97.56           O  
ATOM   3627  N   GLY A 472      -5.422   2.420 -21.391  1.00 95.62           N  
ATOM   3628  CA  GLY A 472      -4.625   2.850 -22.531  1.00 95.62           C  
ATOM   3629  C   GLY A 472      -3.213   3.252 -22.156  1.00 95.62           C  
ATOM   3630  O   GLY A 472      -2.979   3.750 -21.047  1.00 95.62           O  
ATOM   3631  N   GLY A 473      -2.287   3.053 -23.078  1.00 95.94           N  
ATOM   3632  CA  GLY A 473      -0.883   3.289 -22.781  1.00 95.94           C  
ATOM   3633  C   GLY A 473      -0.120   2.018 -22.469  1.00 95.94           C  
ATOM   3634  O   GLY A 473      -0.196   1.036 -23.203  1.00 95.94           O  
ATOM   3635  N   LYS A 474       0.665   2.119 -21.312  1.00 95.62           N  
ATOM   3636  CA  LYS A 474       1.509   0.971 -21.000  1.00 95.62           C  
ATOM   3637  C   LYS A 474       1.700   0.825 -19.500  1.00 95.62           C  
ATOM   3638  O   LYS A 474       1.845   1.821 -18.781  1.00 95.62           O  
ATOM   3639  CB  LYS A 474       2.867   1.098 -21.688  1.00 95.62           C  
ATOM   3640  CG  LYS A 474       3.744  -0.139 -21.562  1.00 95.62           C  
ATOM   3641  CD  LYS A 474       5.039   0.011 -22.359  1.00 95.62           C  
ATOM   3642  CE  LYS A 474       5.922  -1.224 -22.219  1.00 95.62           C  
ATOM   3643  NZ  LYS A 474       7.145  -1.124 -23.078  1.00 95.62           N1+
ATOM   3644  N   ASN A 475       1.737  -0.450 -19.047  1.00 95.38           N  
ATOM   3645  CA  ASN A 475       2.080  -0.816 -17.672  1.00 95.38           C  
ATOM   3646  C   ASN A 475       1.076  -0.247 -16.672  1.00 95.38           C  
ATOM   3647  O   ASN A 475       1.409   0.647 -15.898  1.00 95.38           O  
ATOM   3648  CB  ASN A 475       3.496  -0.347 -17.328  1.00 95.38           C  
ATOM   3649  CG  ASN A 475       4.043  -1.006 -16.078  1.00 95.38           C  
ATOM   3650  ND2 ASN A 475       5.348  -0.884 -15.867  1.00 95.38           N  
ATOM   3651  OD1 ASN A 475       3.297  -1.618 -15.312  1.00 95.38           O  
ATOM   3652  N   ILE A 476      -0.118  -0.755 -16.703  1.00 96.88           N  
ATOM   3653  CA  ILE A 476      -1.189  -0.354 -15.797  1.00 96.88           C  
ATOM   3654  C   ILE A 476      -1.501  -1.495 -14.828  1.00 96.88           C  
ATOM   3655  O   ILE A 476      -1.759  -2.623 -15.250  1.00 96.88           O  
ATOM   3656  CB  ILE A 476      -2.461   0.055 -16.562  1.00 96.88           C  
ATOM   3657  CG1 ILE A 476      -2.156   1.213 -17.531  1.00 96.88           C  
ATOM   3658  CG2 ILE A 476      -3.588   0.428 -15.602  1.00 96.88           C  
ATOM   3659  CD1 ILE A 476      -1.856   2.531 -16.828  1.00 96.88           C  
ATOM   3660  N   THR A 477      -1.478  -1.209 -13.547  1.00 95.88           N  
ATOM   3661  CA  THR A 477      -1.772  -2.217 -12.531  1.00 95.88           C  
ATOM   3662  C   THR A 477      -3.162  -1.997 -11.945  1.00 95.88           C  
ATOM   3663  O   THR A 477      -3.488  -0.893 -11.500  1.00 95.88           O  
ATOM   3664  CB  THR A 477      -0.723  -2.201 -11.406  1.00 95.88           C  
ATOM   3665  CG2 THR A 477      -1.062  -3.221 -10.328  1.00 95.88           C  
ATOM   3666  OG1 THR A 477       0.563  -2.512 -11.953  1.00 95.88           O  
ATOM   3667  N   ILE A 478      -4.020  -2.959 -11.961  1.00 97.00           N  
ATOM   3668  CA  ILE A 478      -5.312  -2.996 -11.281  1.00 97.00           C  
ATOM   3669  C   ILE A 478      -5.312  -4.105 -10.234  1.00 97.00           C  
ATOM   3670  O   ILE A 478      -5.297  -5.293 -10.578  1.00 97.00           O  
ATOM   3671  CB  ILE A 478      -6.469  -3.209 -12.289  1.00 97.00           C  
ATOM   3672  CG1 ILE A 478      -6.457  -2.105 -13.352  1.00 97.00           C  
ATOM   3673  CG2 ILE A 478      -7.812  -3.256 -11.562  1.00 97.00           C  
ATOM   3674  CD1 ILE A 478      -7.395  -2.367 -14.523  1.00 97.00           C  
ATOM   3675  N   ASP A 479      -5.336  -3.773  -8.945  1.00 94.94           N  
ATOM   3676  CA  ASP A 479      -5.117  -4.738  -7.875  1.00 94.94           C  
ATOM   3677  C   ASP A 479      -6.160  -4.578  -6.770  1.00 94.94           C  
ATOM   3678  O   ASP A 479      -6.301  -3.498  -6.195  1.00 94.94           O  
ATOM   3679  CB  ASP A 479      -3.709  -4.586  -7.297  1.00 94.94           C  
ATOM   3680  CG  ASP A 479      -3.363  -5.664  -6.285  1.00 94.94           C  
ATOM   3681  OD1 ASP A 479      -4.133  -6.637  -6.145  1.00 94.94           O  
ATOM   3682  OD2 ASP A 479      -2.314  -5.535  -5.617  1.00 94.94           O1-
ATOM   3683  N   ASN A 480      -6.867  -5.695  -6.504  1.00 94.00           N  
ATOM   3684  CA  ASN A 480      -7.793  -5.789  -5.379  1.00 94.00           C  
ATOM   3685  C   ASN A 480      -8.945  -4.797  -5.520  1.00 94.00           C  
ATOM   3686  O   ASN A 480      -9.359  -4.180  -4.535  1.00 94.00           O  
ATOM   3687  CB  ASN A 480      -7.055  -5.562  -4.059  1.00 94.00           C  
ATOM   3688  CG  ASN A 480      -7.762  -6.195  -2.877  1.00 94.00           C  
ATOM   3689  ND2 ASN A 480      -7.641  -5.574  -1.710  1.00 94.00           N  
ATOM   3690  OD1 ASN A 480      -8.414  -7.234  -3.014  1.00 94.00           O  
ATOM   3691  N   VAL A 481      -9.398  -4.543  -6.691  1.00 96.06           N  
ATOM   3692  CA  VAL A 481     -10.555  -3.693  -6.941  1.00 96.06           C  
ATOM   3693  C   VAL A 481     -11.828  -4.539  -6.953  1.00 96.06           C  
ATOM   3694  O   VAL A 481     -11.805  -5.691  -7.391  1.00 96.06           O  
ATOM   3695  CB  VAL A 481     -10.414  -2.926  -8.273  1.00 96.06           C  
ATOM   3696  CG1 VAL A 481     -11.664  -2.078  -8.547  1.00 96.06           C  
ATOM   3697  CG2 VAL A 481      -9.164  -2.051  -8.258  1.00 96.06           C  
ATOM   3698  N   LYS A 482     -12.969  -4.039  -6.465  1.00 95.69           N  
ATOM   3699  CA  LYS A 482     -14.258  -4.730  -6.461  1.00 95.69           C  
ATOM   3700  C   LYS A 482     -15.219  -4.102  -7.465  1.00 95.69           C  
ATOM   3701  O   LYS A 482     -15.438  -2.889  -7.441  1.00 95.69           O  
ATOM   3702  CB  LYS A 482     -14.867  -4.715  -5.062  1.00 95.69           C  
ATOM   3703  CG  LYS A 482     -14.047  -5.445  -4.016  1.00 95.69           C  
ATOM   3704  CD  LYS A 482     -13.055  -4.516  -3.334  1.00 95.69           C  
ATOM   3705  CE  LYS A 482     -13.406  -4.293  -1.869  1.00 95.69           C  
ATOM   3706  NZ  LYS A 482     -12.398  -3.428  -1.183  1.00 95.69           N1+
ATOM   3707  N   PHE A 483     -15.688  -4.871  -8.336  1.00 98.12           N  
ATOM   3708  CA  PHE A 483     -16.672  -4.469  -9.328  1.00 98.12           C  
ATOM   3709  C   PHE A 483     -18.016  -5.160  -9.070  1.00 98.12           C  
ATOM   3710  O   PHE A 483     -18.109  -6.383  -9.180  1.00 98.12           O  
ATOM   3711  CB  PHE A 483     -16.188  -4.789 -10.742  1.00 98.12           C  
ATOM   3712  CG  PHE A 483     -14.852  -4.172 -11.070  1.00 98.12           C  
ATOM   3713  CD1 PHE A 483     -14.773  -2.863 -11.531  1.00 98.12           C  
ATOM   3714  CD2 PHE A 483     -13.680  -4.902 -10.930  1.00 98.12           C  
ATOM   3715  CE1 PHE A 483     -13.539  -2.289 -11.836  1.00 98.12           C  
ATOM   3716  CE2 PHE A 483     -12.445  -4.340 -11.234  1.00 98.12           C  
ATOM   3717  CZ  PHE A 483     -12.375  -3.031 -11.688  1.00 98.12           C  
ATOM   3718  N   ILE A 484     -19.047  -4.379  -8.750  1.00 97.19           N  
ATOM   3719  CA  ILE A 484     -20.312  -5.004  -8.352  1.00 97.19           C  
ATOM   3720  C   ILE A 484     -21.453  -4.391  -9.141  1.00 97.19           C  
ATOM   3721  O   ILE A 484     -21.672  -3.178  -9.102  1.00 97.19           O  
ATOM   3722  CB  ILE A 484     -20.547  -4.852  -6.832  1.00 97.19           C  
ATOM   3723  CG1 ILE A 484     -19.375  -5.441  -6.035  1.00 97.19           C  
ATOM   3724  CG2 ILE A 484     -21.875  -5.512  -6.430  1.00 97.19           C  
ATOM   3725  CD1 ILE A 484     -19.781  -6.520  -5.043  1.00 97.19           C  
ATOM   3726  N   ASP A 485     -22.172  -5.164  -9.922  1.00 96.75           N  
ATOM   3727  CA  ASP A 485     -23.438  -4.832 -10.562  1.00 96.75           C  
ATOM   3728  C   ASP A 485     -23.297  -3.594 -11.445  1.00 96.75           C  
ATOM   3729  O   ASP A 485     -23.953  -2.580 -11.211  1.00 96.75           O  
ATOM   3730  CB  ASP A 485     -24.531  -4.609  -9.516  1.00 96.75           C  
ATOM   3731  CG  ASP A 485     -24.953  -5.895  -8.828  1.00 96.75           C  
ATOM   3732  OD1 ASP A 485     -24.781  -6.984  -9.406  1.00 96.75           O  
ATOM   3733  OD2 ASP A 485     -25.484  -5.812  -7.691  1.00 96.75           O1-
ATOM   3734  N   LEU A 486     -22.531  -3.717 -12.469  1.00 97.31           N  
ATOM   3735  CA  LEU A 486     -22.234  -2.580 -13.328  1.00 97.31           C  
ATOM   3736  C   LEU A 486     -23.016  -2.662 -14.633  1.00 97.31           C  
ATOM   3737  O   LEU A 486     -22.719  -1.941 -15.586  1.00 97.31           O  
ATOM   3738  CB  LEU A 486     -20.734  -2.521 -13.625  1.00 97.31           C  
ATOM   3739  CG  LEU A 486     -19.828  -2.121 -12.453  1.00 97.31           C  
ATOM   3740  CD1 LEU A 486     -18.359  -2.416 -12.789  1.00 97.31           C  
ATOM   3741  CD2 LEU A 486     -20.016  -0.646 -12.117  1.00 97.31           C  
ATOM   3742  N   MET A 487     -23.953  -3.570 -14.703  1.00 95.00           N  
ATOM   3743  CA  MET A 487     -24.875  -3.707 -15.836  1.00 95.00           C  
ATOM   3744  C   MET A 487     -26.297  -3.936 -15.352  1.00 95.00           C  
ATOM   3745  O   MET A 487     -26.562  -4.895 -14.625  1.00 95.00           O  
ATOM   3746  CB  MET A 487     -24.438  -4.859 -16.750  1.00 95.00           C  
ATOM   3747  CG  MET A 487     -25.062  -4.809 -18.125  1.00 95.00           C  
ATOM   3748  SD  MET A 487     -24.406  -6.121 -19.234  1.00 95.00           S  
ATOM   3749  CE  MET A 487     -25.219  -5.652 -20.797  1.00 95.00           C  
ATOM   3750  N   SER A 488     -27.203  -3.078 -15.820  1.00 91.50           N  
ATOM   3751  CA  SER A 488     -28.594  -3.178 -15.391  1.00 91.50           C  
ATOM   3752  C   SER A 488     -29.422  -4.020 -16.359  1.00 91.50           C  
ATOM   3753  O   SER A 488     -28.969  -4.289 -17.484  1.00 91.50           O  
ATOM   3754  CB  SER A 488     -29.219  -1.786 -15.258  1.00 91.50           C  
ATOM   3755  OG  SER A 488     -29.172  -1.093 -16.484  1.00 91.50           O  
ATOM   3756  N   ASP A 489     -30.578  -4.453 -15.867  1.00 89.38           N  
ATOM   3757  CA  ASP A 489     -31.500  -5.227 -16.703  1.00 89.38           C  
ATOM   3758  C   ASP A 489     -32.250  -4.320 -17.688  1.00 89.38           C  
ATOM   3759  O   ASP A 489     -33.250  -3.721 -17.328  1.00 89.38           O  
ATOM   3760  CB  ASP A 489     -32.500  -5.996 -15.836  1.00 89.38           C  
ATOM   3761  CG  ASP A 489     -31.875  -7.191 -15.133  1.00 89.38           C  
ATOM   3762  OD1 ASP A 489     -30.766  -7.617 -15.523  1.00 89.38           O  
ATOM   3763  OD2 ASP A 489     -32.500  -7.715 -14.188  1.00 89.38           O1-
ATOM   3764  N   ASN A 490     -31.672  -4.117 -18.781  1.00 81.25           N  
ATOM   3765  CA  ASN A 490     -32.281  -3.396 -19.891  1.00 81.25           C  
ATOM   3766  C   ASN A 490     -31.703  -3.855 -21.234  1.00 81.25           C  
ATOM   3767  O   ASN A 490     -30.547  -4.273 -21.328  1.00 81.25           O  
ATOM   3768  CB  ASN A 490     -32.062  -1.888 -19.734  1.00 81.25           C  
ATOM   3769  CG  ASN A 490     -30.844  -1.373 -20.469  1.00 81.25           C  
ATOM   3770  ND2 ASN A 490     -30.109  -0.475 -19.828  1.00 81.25           N  
ATOM   3771  OD1 ASN A 490     -30.578  -1.778 -21.594  1.00 81.25           O  
ATOM   3772  N   SER A 491     -32.469  -3.729 -22.312  1.00 78.50           N  
ATOM   3773  CA  SER A 491     -32.062  -4.281 -23.609  1.00 78.50           C  
ATOM   3774  C   SER A 491     -31.109  -3.357 -24.344  1.00 78.50           C  
ATOM   3775  O   SER A 491     -30.422  -3.779 -25.281  1.00 78.50           O  
ATOM   3776  CB  SER A 491     -33.312  -4.531 -24.469  1.00 78.50           C  
ATOM   3777  OG  SER A 491     -34.000  -3.320 -24.734  1.00 78.50           O  
ATOM   3778  N   SER A 492     -31.031  -2.156 -23.922  1.00 79.88           N  
ATOM   3779  CA  SER A 492     -30.203  -1.201 -24.656  1.00 79.88           C  
ATOM   3780  C   SER A 492     -28.719  -1.437 -24.391  1.00 79.88           C  
ATOM   3781  O   SER A 492     -27.875  -1.133 -25.234  1.00 79.88           O  
ATOM   3782  CB  SER A 492     -30.578   0.232 -24.266  1.00 79.88           C  
ATOM   3783  OG  SER A 492     -31.172   0.273 -22.984  1.00 79.88           O  
ATOM   3784  N   ASN A 493     -28.406  -1.948 -23.266  1.00 83.12           N  
ATOM   3785  CA  ASN A 493     -27.031  -2.326 -22.953  1.00 83.12           C  
ATOM   3786  C   ASN A 493     -26.766  -3.797 -23.266  1.00 83.12           C  
ATOM   3787  O   ASN A 493     -27.047  -4.668 -22.438  1.00 83.12           O  
ATOM   3788  CB  ASN A 493     -26.703  -2.029 -21.484  1.00 83.12           C  
ATOM   3789  CG  ASN A 493     -25.219  -2.096 -21.203  1.00 83.12           C  
ATOM   3790  ND2 ASN A 493     -24.844  -1.772 -19.969  1.00 83.12           N  
ATOM   3791  OD1 ASN A 493     -24.406  -2.436 -22.078  1.00 83.12           O  
ATOM   3792  N   ASP A 494     -26.156  -4.059 -24.375  1.00 85.75           N  
ATOM   3793  CA  ASP A 494     -26.031  -5.438 -24.844  1.00 85.75           C  
ATOM   3794  C   ASP A 494     -24.562  -5.879 -24.844  1.00 85.75           C  
ATOM   3795  O   ASP A 494     -24.219  -6.898 -25.453  1.00 85.75           O  
ATOM   3796  CB  ASP A 494     -26.625  -5.594 -26.250  1.00 85.75           C  
ATOM   3797  CG  ASP A 494     -26.062  -4.609 -27.250  1.00 85.75           C  
ATOM   3798  OD1 ASP A 494     -25.375  -3.645 -26.844  1.00 85.75           O  
ATOM   3799  OD2 ASP A 494     -26.297  -4.797 -28.469  1.00 85.75           O1-
ATOM   3800  N   ASP A 495     -23.766  -5.051 -24.312  1.00 89.81           N  
ATOM   3801  CA  ASP A 495     -22.344  -5.379 -24.281  1.00 89.81           C  
ATOM   3802  C   ASP A 495     -21.672  -4.750 -23.062  1.00 89.81           C  
ATOM   3803  O   ASP A 495     -21.859  -3.566 -22.781  1.00 89.81           O  
ATOM   3804  CB  ASP A 495     -21.672  -4.914 -25.562  1.00 89.81           C  
ATOM   3805  CG  ASP A 495     -20.234  -5.391 -25.672  1.00 89.81           C  
ATOM   3806  OD1 ASP A 495     -19.812  -6.285 -24.906  1.00 89.81           O  
ATOM   3807  OD2 ASP A 495     -19.500  -4.863 -26.547  1.00 89.81           O1-
ATOM   3808  N   HIS A 496     -20.953  -5.594 -22.344  1.00 94.56           N  
ATOM   3809  CA  HIS A 496     -20.250  -5.090 -21.156  1.00 94.56           C  
ATOM   3810  C   HIS A 496     -18.938  -5.836 -20.953  1.00 94.56           C  
ATOM   3811  O   HIS A 496     -18.938  -7.059 -20.781  1.00 94.56           O  
ATOM   3812  CB  HIS A 496     -21.125  -5.203 -19.922  1.00 94.56           C  
ATOM   3813  CG  HIS A 496     -20.453  -4.754 -18.656  1.00 94.56           C  
ATOM   3814  CD2 HIS A 496     -19.641  -5.414 -17.812  1.00 94.56           C  
ATOM   3815  ND1 HIS A 496     -20.594  -3.480 -18.156  1.00 94.56           N  
ATOM   3816  CE1 HIS A 496     -19.891  -3.375 -17.047  1.00 94.56           C  
ATOM   3817  NE2 HIS A 496     -19.297  -4.535 -16.812  1.00 94.56           N  
ATOM   3818  N   SER A 497     -17.859  -5.160 -21.047  1.00 96.81           N  
ATOM   3819  CA  SER A 497     -16.578  -5.617 -20.516  1.00 96.81           C  
ATOM   3820  C   SER A 497     -16.109  -4.754 -19.344  1.00 96.81           C  
ATOM   3821  O   SER A 497     -15.734  -3.598 -19.531  1.00 96.81           O  
ATOM   3822  CB  SER A 497     -15.516  -5.598 -21.625  1.00 96.81           C  
ATOM   3823  OG  SER A 497     -15.875  -6.461 -22.688  1.00 96.81           O  
ATOM   3824  N   THR A 498     -16.125  -5.289 -18.109  1.00 98.31           N  
ATOM   3825  CA  THR A 498     -15.844  -4.477 -16.938  1.00 98.31           C  
ATOM   3826  C   THR A 498     -14.492  -3.779 -17.062  1.00 98.31           C  
ATOM   3827  O   THR A 498     -14.383  -2.576 -16.828  1.00 98.31           O  
ATOM   3828  CB  THR A 498     -15.859  -5.332 -15.656  1.00 98.31           C  
ATOM   3829  CG2 THR A 498     -15.617  -4.473 -14.414  1.00 98.31           C  
ATOM   3830  OG1 THR A 498     -17.125  -5.984 -15.531  1.00 98.31           O  
ATOM   3831  N   ILE A 499     -13.484  -4.504 -17.438  1.00 98.44           N  
ATOM   3832  CA  ILE A 499     -12.180  -3.930 -17.766  1.00 98.44           C  
ATOM   3833  C   ILE A 499     -11.875  -4.168 -19.250  1.00 98.44           C  
ATOM   3834  O   ILE A 499     -11.766  -5.312 -19.688  1.00 98.44           O  
ATOM   3835  CB  ILE A 499     -11.062  -4.520 -16.891  1.00 98.44           C  
ATOM   3836  CG1 ILE A 499     -11.336  -4.234 -15.406  1.00 98.44           C  
ATOM   3837  CG2 ILE A 499      -9.695  -3.969 -17.312  1.00 98.44           C  
ATOM   3838  CD1 ILE A 499     -10.375  -4.934 -14.453  1.00 98.44           C  
ATOM   3839  N   TYR A 500     -11.867  -3.227 -20.000  1.00 98.31           N  
ATOM   3840  CA  TYR A 500     -11.414  -3.254 -21.375  1.00 98.31           C  
ATOM   3841  C   TYR A 500      -9.945  -2.852 -21.484  1.00 98.31           C  
ATOM   3842  O   TYR A 500      -9.617  -1.663 -21.453  1.00 98.31           O  
ATOM   3843  CB  TYR A 500     -12.273  -2.326 -22.250  1.00 98.31           C  
ATOM   3844  CG  TYR A 500     -12.078  -2.527 -23.734  1.00 98.31           C  
ATOM   3845  CD1 TYR A 500     -11.172  -1.749 -24.438  1.00 98.31           C  
ATOM   3846  CD2 TYR A 500     -12.797  -3.496 -24.422  1.00 98.31           C  
ATOM   3847  CE1 TYR A 500     -10.992  -1.930 -25.812  1.00 98.31           C  
ATOM   3848  CE2 TYR A 500     -12.625  -3.686 -25.781  1.00 98.31           C  
ATOM   3849  CZ  TYR A 500     -11.719  -2.898 -26.469  1.00 98.31           C  
ATOM   3850  OH  TYR A 500     -11.547  -3.082 -27.828  1.00 98.31           O  
ATOM   3851  N   ALA A 501      -9.023  -3.826 -21.594  1.00 97.81           N  
ATOM   3852  CA  ALA A 501      -7.586  -3.611 -21.422  1.00 97.81           C  
ATOM   3853  C   ALA A 501      -6.895  -3.373 -22.750  1.00 97.81           C  
ATOM   3854  O   ALA A 501      -6.363  -4.309 -23.359  1.00 97.81           O  
ATOM   3855  CB  ALA A 501      -6.957  -4.805 -20.703  1.00 97.81           C  
ATOM   3856  N   LYS A 502      -6.719  -2.158 -23.094  1.00 96.25           N  
ATOM   3857  CA  LYS A 502      -6.066  -1.795 -24.359  1.00 96.25           C  
ATOM   3858  C   LYS A 502      -4.598  -1.438 -24.125  1.00 96.25           C  
ATOM   3859  O   LYS A 502      -3.812  -1.385 -25.078  1.00 96.25           O  
ATOM   3860  CB  LYS A 502      -6.793  -0.625 -25.016  1.00 96.25           C  
ATOM   3861  CG  LYS A 502      -8.062  -1.023 -25.750  1.00 96.25           C  
ATOM   3862  CD  LYS A 502      -8.703   0.170 -26.453  1.00 96.25           C  
ATOM   3863  CE  LYS A 502      -9.555   0.989 -25.500  1.00 96.25           C  
ATOM   3864  NZ  LYS A 502     -10.125   2.201 -26.156  1.00 96.25           N1+
ATOM   3865  N   ALA A 503      -4.219  -1.172 -22.891  1.00 97.12           N  
ATOM   3866  CA  ALA A 503      -2.828  -0.833 -22.609  1.00 97.12           C  
ATOM   3867  C   ALA A 503      -1.938  -2.072 -22.672  1.00 97.12           C  
ATOM   3868  O   ALA A 503      -2.334  -3.148 -22.219  1.00 97.12           O  
ATOM   3869  CB  ALA A 503      -2.715  -0.163 -21.234  1.00 97.12           C  
ATOM   3870  N   GLU A 504      -0.692  -1.902 -23.203  1.00 97.12           N  
ATOM   3871  CA  GLU A 504       0.279  -2.986 -23.078  1.00 97.12           C  
ATOM   3872  C   GLU A 504       0.698  -3.191 -21.625  1.00 97.12           C  
ATOM   3873  O   GLU A 504       0.900  -2.223 -20.891  1.00 97.12           O  
ATOM   3874  CB  GLU A 504       1.509  -2.705 -23.953  1.00 97.12           C  
ATOM   3875  CG  GLU A 504       2.494  -3.863 -24.016  1.00 97.12           C  
ATOM   3876  CD  GLU A 504       3.744  -3.545 -24.812  1.00 97.12           C  
ATOM   3877  OE1 GLU A 504       4.734  -4.309 -24.734  1.00 97.12           O  
ATOM   3878  OE2 GLU A 504       3.736  -2.521 -25.531  1.00 97.12           O1-
ATOM   3879  N   GLU A 505       0.837  -4.438 -21.266  1.00 96.62           N  
ATOM   3880  CA  GLU A 505       1.244  -4.785 -19.906  1.00 96.62           C  
ATOM   3881  C   GLU A 505       0.206  -4.328 -18.891  1.00 96.62           C  
ATOM   3882  O   GLU A 505       0.529  -3.596 -17.953  1.00 96.62           O  
ATOM   3883  CB  GLU A 505       2.607  -4.168 -19.578  1.00 96.62           C  
ATOM   3884  CG  GLU A 505       3.314  -4.828 -18.406  1.00 96.62           C  
ATOM   3885  CD  GLU A 505       4.691  -4.246 -18.125  1.00 96.62           C  
ATOM   3886  OE1 GLU A 505       5.277  -4.551 -17.062  1.00 96.62           O  
ATOM   3887  OE2 GLU A 505       5.191  -3.480 -18.984  1.00 96.62           O1-
ATOM   3888  N   THR A 506      -1.066  -4.668 -19.125  1.00 97.31           N  
ATOM   3889  CA  THR A 506      -2.109  -4.504 -18.109  1.00 97.31           C  
ATOM   3890  C   THR A 506      -2.082  -5.660 -17.125  1.00 97.31           C  
ATOM   3891  O   THR A 506      -2.246  -6.820 -17.500  1.00 97.31           O  
ATOM   3892  CB  THR A 506      -3.504  -4.418 -18.766  1.00 97.31           C  
ATOM   3893  CG2 THR A 506      -4.586  -4.176 -17.719  1.00 97.31           C  
ATOM   3894  OG1 THR A 506      -3.518  -3.340 -19.703  1.00 97.31           O  
ATOM   3895  N   LYS A 507      -1.872  -5.336 -15.891  1.00 96.31           N  
ATOM   3896  CA  LYS A 507      -1.769  -6.324 -14.820  1.00 96.31           C  
ATOM   3897  C   LYS A 507      -3.002  -6.289 -13.922  1.00 96.31           C  
ATOM   3898  O   LYS A 507      -3.129  -5.410 -13.070  1.00 96.31           O  
ATOM   3899  CB  LYS A 507      -0.507  -6.086 -13.992  1.00 96.31           C  
ATOM   3900  CG  LYS A 507       0.780  -6.098 -14.805  1.00 96.31           C  
ATOM   3901  CD  LYS A 507       1.996  -5.832 -13.930  1.00 96.31           C  
ATOM   3902  CE  LYS A 507       3.096  -5.109 -14.695  1.00 96.31           C  
ATOM   3903  NZ  LYS A 507       4.285  -4.836 -13.836  1.00 96.31           N1+
ATOM   3904  N   ILE A 508      -3.865  -7.258 -14.062  1.00 97.44           N  
ATOM   3905  CA  ILE A 508      -5.082  -7.344 -13.266  1.00 97.44           C  
ATOM   3906  C   ILE A 508      -4.973  -8.500 -12.273  1.00 97.44           C  
ATOM   3907  O   ILE A 508      -4.773  -9.648 -12.672  1.00 97.44           O  
ATOM   3908  CB  ILE A 508      -6.332  -7.520 -14.156  1.00 97.44           C  
ATOM   3909  CG1 ILE A 508      -6.402  -6.402 -15.203  1.00 97.44           C  
ATOM   3910  CG2 ILE A 508      -7.605  -7.547 -13.305  1.00 97.44           C  
ATOM   3911  CD1 ILE A 508      -7.230  -6.758 -16.438  1.00 97.44           C  
ATOM   3912  N   ARG A 509      -5.125  -8.234 -10.969  1.00 95.38           N  
ATOM   3913  CA  ARG A 509      -4.965  -9.328 -10.016  1.00 95.38           C  
ATOM   3914  C   ARG A 509      -5.758  -9.055  -8.742  1.00 95.38           C  
ATOM   3915  O   ARG A 509      -5.980  -7.902  -8.375  1.00 95.38           O  
ATOM   3916  CB  ARG A 509      -3.488  -9.531  -9.680  1.00 95.38           C  
ATOM   3917  CG  ARG A 509      -2.814  -8.312  -9.078  1.00 95.38           C  
ATOM   3918  CD  ARG A 509      -1.337  -8.555  -8.805  1.00 95.38           C  
ATOM   3919  NE  ARG A 509      -0.694  -7.387  -8.219  1.00 95.38           N  
ATOM   3920  CZ  ARG A 509       0.587  -7.320  -7.867  1.00 95.38           C  
ATOM   3921  NH1 ARG A 509       1.390  -8.367  -8.031  1.00 95.38           N1+
ATOM   3922  NH2 ARG A 509       1.069  -6.203  -7.340  1.00 95.38           N  
ATOM   3923  N   ASN A 510      -6.258 -10.141  -8.062  1.00 94.00           N  
ATOM   3924  CA  ASN A 510      -6.898 -10.133  -6.746  1.00 94.00           C  
ATOM   3925  C   ASN A 510      -8.195  -9.328  -6.762  1.00 94.00           C  
ATOM   3926  O   ASN A 510      -8.555  -8.703  -5.762  1.00 94.00           O  
ATOM   3927  CB  ASN A 510      -5.941  -9.578  -5.691  1.00 94.00           C  
ATOM   3928  CG  ASN A 510      -4.629 -10.336  -5.629  1.00 94.00           C  
ATOM   3929  ND2 ASN A 510      -3.523  -9.602  -5.582  1.00 94.00           N  
ATOM   3930  OD1 ASN A 510      -4.613 -11.570  -5.629  1.00 94.00           O  
ATOM   3931  N   CYS A 511      -8.820  -9.250  -7.852  1.00 96.44           N  
ATOM   3932  CA  CYS A 511     -10.047  -8.469  -7.969  1.00 96.44           C  
ATOM   3933  C   CYS A 511     -11.273  -9.328  -7.699  1.00 96.44           C  
ATOM   3934  O   CYS A 511     -11.180 -10.555  -7.668  1.00 96.44           O  
ATOM   3935  CB  CYS A 511     -10.148  -7.836  -9.359  1.00 96.44           C  
ATOM   3936  SG  CYS A 511      -8.914  -6.562  -9.672  1.00 96.44           S  
ATOM   3937  N   HIS A 512     -12.336  -8.695  -7.363  1.00 96.69           N  
ATOM   3938  CA  HIS A 512     -13.641  -9.328  -7.180  1.00 96.69           C  
ATOM   3939  C   HIS A 512     -14.664  -8.789  -8.172  1.00 96.69           C  
ATOM   3940  O   HIS A 512     -14.906  -7.582  -8.219  1.00 96.69           O  
ATOM   3941  CB  HIS A 512     -14.133  -9.133  -5.750  1.00 96.69           C  
ATOM   3942  CG  HIS A 512     -15.461  -9.773  -5.477  1.00 96.69           C  
ATOM   3943  CD2 HIS A 512     -16.719  -9.297  -5.586  1.00 96.69           C  
ATOM   3944  ND1 HIS A 512     -15.578 -11.070  -5.031  1.00 96.69           N  
ATOM   3945  CE1 HIS A 512     -16.859 -11.367  -4.879  1.00 96.69           C  
ATOM   3946  NE2 HIS A 512     -17.578 -10.305  -5.211  1.00 96.69           N  
ATOM   3947  N   PHE A 513     -15.250  -9.633  -8.984  1.00 98.12           N  
ATOM   3948  CA  PHE A 513     -16.281  -9.297  -9.961  1.00 98.12           C  
ATOM   3949  C   PHE A 513     -17.594  -9.969  -9.617  1.00 98.12           C  
ATOM   3950  O   PHE A 513     -17.656 -11.180  -9.430  1.00 98.12           O  
ATOM   3951  CB  PHE A 513     -15.836  -9.719 -11.367  1.00 98.12           C  
ATOM   3952  CG  PHE A 513     -14.555  -9.062 -11.820  1.00 98.12           C  
ATOM   3953  CD1 PHE A 513     -14.578  -7.910 -12.594  1.00 98.12           C  
ATOM   3954  CD2 PHE A 513     -13.328  -9.609 -11.477  1.00 98.12           C  
ATOM   3955  CE1 PHE A 513     -13.391  -7.305 -13.008  1.00 98.12           C  
ATOM   3956  CE2 PHE A 513     -12.141  -9.016 -11.891  1.00 98.12           C  
ATOM   3957  CZ  PHE A 513     -12.172  -7.863 -12.656  1.00 98.12           C  
ATOM   3958  N   GLU A 514     -18.656  -9.188  -9.578  1.00 97.50           N  
ATOM   3959  CA  GLU A 514     -19.953  -9.766  -9.234  1.00 97.50           C  
ATOM   3960  C   GLU A 514     -21.078  -9.094 -10.008  1.00 97.50           C  
ATOM   3961  O   GLU A 514     -21.141  -7.859 -10.086  1.00 97.50           O  
ATOM   3962  CB  GLU A 514     -20.203  -9.648  -7.727  1.00 97.50           C  
ATOM   3963  CG  GLU A 514     -21.516 -10.281  -7.277  1.00 97.50           C  
ATOM   3964  CD  GLU A 514     -21.672 -10.328  -5.766  1.00 97.50           C  
ATOM   3965  OE1 GLU A 514     -22.797 -10.625  -5.281  1.00 97.50           O  
ATOM   3966  OE2 GLU A 514     -20.688 -10.055  -5.062  1.00 97.50           O1-
ATOM   3967  N   MET A 515     -21.922  -9.898 -10.680  1.00 97.44           N  
ATOM   3968  CA  MET A 515     -23.156  -9.469 -11.320  1.00 97.44           C  
ATOM   3969  C   MET A 515     -24.359 -10.219 -10.750  1.00 97.44           C  
ATOM   3970  O   MET A 515     -24.312 -11.445 -10.625  1.00 97.44           O  
ATOM   3971  CB  MET A 515     -23.078  -9.672 -12.836  1.00 97.44           C  
ATOM   3972  CG  MET A 515     -22.234  -8.633 -13.547  1.00 97.44           C  
ATOM   3973  SD  MET A 515     -23.016  -6.980 -13.594  1.00 97.44           S  
ATOM   3974  CE  MET A 515     -21.750  -6.039 -14.469  1.00 97.44           C  
ATOM   3975  N   THR A 516     -25.391  -9.484 -10.422  1.00 94.94           N  
ATOM   3976  CA  THR A 516     -26.609 -10.133  -9.914  1.00 94.94           C  
ATOM   3977  C   THR A 516     -27.750  -9.969 -10.898  1.00 94.94           C  
ATOM   3978  O   THR A 516     -28.781 -10.656 -10.789  1.00 94.94           O  
ATOM   3979  CB  THR A 516     -27.016  -9.555  -8.547  1.00 94.94           C  
ATOM   3980  CG2 THR A 516     -25.938  -9.805  -7.500  1.00 94.94           C  
ATOM   3981  OG1 THR A 516     -27.219  -8.141  -8.672  1.00 94.94           O  
ATOM   3982  N   THR A 517     -27.594  -9.156 -11.914  1.00 94.69           N  
ATOM   3983  CA  THR A 517     -28.641  -8.906 -12.883  1.00 94.69           C  
ATOM   3984  C   THR A 517     -28.656  -9.984 -13.969  1.00 94.69           C  
ATOM   3985  O   THR A 517     -27.625 -10.570 -14.281  1.00 94.69           O  
ATOM   3986  CB  THR A 517     -28.484  -7.520 -13.539  1.00 94.69           C  
ATOM   3987  CG2 THR A 517     -28.484  -6.414 -12.492  1.00 94.69           C  
ATOM   3988  OG1 THR A 517     -27.250  -7.477 -14.258  1.00 94.69           O  
ATOM   3989  N   VAL A 518     -29.812 -10.203 -14.578  1.00 94.62           N  
ATOM   3990  CA  VAL A 518     -29.953 -11.203 -15.633  1.00 94.62           C  
ATOM   3991  C   VAL A 518     -29.156 -10.758 -16.859  1.00 94.62           C  
ATOM   3992  O   VAL A 518     -28.516 -11.578 -17.516  1.00 94.62           O  
ATOM   3993  CB  VAL A 518     -31.422 -11.445 -16.000  1.00 94.62           C  
ATOM   3994  CG1 VAL A 518     -31.531 -12.375 -17.219  1.00 94.62           C  
ATOM   3995  CG2 VAL A 518     -32.188 -12.016 -14.812  1.00 94.62           C  
ATOM   3996  N   ASN A 519     -29.281  -9.508 -17.172  1.00 93.50           N  
ATOM   3997  CA  ASN A 519     -28.516  -8.992 -18.297  1.00 93.50           C  
ATOM   3998  C   ASN A 519     -27.016  -9.203 -18.078  1.00 93.50           C  
ATOM   3999  O   ASN A 519     -26.281  -9.484 -19.031  1.00 93.50           O  
ATOM   4000  CB  ASN A 519     -28.812  -7.512 -18.531  1.00 93.50           C  
ATOM   4001  CG  ASN A 519     -28.594  -7.090 -19.969  1.00 93.50           C  
ATOM   4002  ND2 ASN A 519     -28.406  -5.793 -20.188  1.00 93.50           N  
ATOM   4003  OD1 ASN A 519     -28.625  -7.918 -20.875  1.00 93.50           O  
ATOM   4004  N   GLY A 520     -26.547  -9.016 -16.906  1.00 94.38           N  
ATOM   4005  CA  GLY A 520     -25.156  -9.297 -16.594  1.00 94.38           C  
ATOM   4006  C   GLY A 520     -24.781 -10.750 -16.828  1.00 94.38           C  
ATOM   4007  O   GLY A 520     -23.688 -11.047 -17.297  1.00 94.38           O  
ATOM   4008  N   HIS A 521     -25.719 -11.688 -16.531  1.00 94.81           N  
ATOM   4009  CA  HIS A 521     -25.516 -13.109 -16.734  1.00 94.81           C  
ATOM   4010  C   HIS A 521     -25.375 -13.438 -18.219  1.00 94.81           C  
ATOM   4011  O   HIS A 521     -24.703 -14.406 -18.594  1.00 94.81           O  
ATOM   4012  CB  HIS A 521     -26.656 -13.922 -16.125  1.00 94.81           C  
ATOM   4013  CG  HIS A 521     -26.922 -13.586 -14.688  1.00 94.81           C  
ATOM   4014  CD2 HIS A 521     -28.062 -13.664 -13.961  1.00 94.81           C  
ATOM   4015  ND1 HIS A 521     -25.953 -13.109 -13.844  1.00 94.81           N  
ATOM   4016  CE1 HIS A 521     -26.484 -12.906 -12.648  1.00 94.81           C  
ATOM   4017  NE2 HIS A 521     -27.766 -13.234 -12.688  1.00 94.81           N  
ATOM   4018  N   LEU A 522     -25.984 -12.555 -18.969  1.00 93.06           N  
ATOM   4019  CA  LEU A 522     -26.094 -12.867 -20.391  1.00 93.06           C  
ATOM   4020  C   LEU A 522     -24.984 -12.180 -21.188  1.00 93.06           C  
ATOM   4021  O   LEU A 522     -24.516 -12.719 -22.188  1.00 93.06           O  
ATOM   4022  CB  LEU A 522     -27.453 -12.445 -20.922  1.00 93.06           C  
ATOM   4023  CG  LEU A 522     -28.672 -13.203 -20.375  1.00 93.06           C  
ATOM   4024  CD1 LEU A 522     -29.953 -12.461 -20.719  1.00 93.06           C  
ATOM   4025  CD2 LEU A 522     -28.703 -14.625 -20.922  1.00 93.06           C  
ATOM   4026  N   ASN A 523     -24.531 -10.977 -20.703  1.00 93.00           N  
ATOM   4027  CA  ASN A 523     -23.781 -10.156 -21.641  1.00 93.00           C  
ATOM   4028  C   ASN A 523     -22.516  -9.586 -21.016  1.00 93.00           C  
ATOM   4029  O   ASN A 523     -21.688  -8.992 -21.703  1.00 93.00           O  
ATOM   4030  CB  ASN A 523     -24.656  -9.023 -22.188  1.00 93.00           C  
ATOM   4031  CG  ASN A 523     -25.766  -9.523 -23.094  1.00 93.00           C  
ATOM   4032  ND2 ASN A 523     -26.953  -8.969 -22.938  1.00 93.00           N  
ATOM   4033  OD1 ASN A 523     -25.547 -10.398 -23.938  1.00 93.00           O  
ATOM   4034  N   ALA A 524     -22.281  -9.797 -19.828  1.00 95.69           N  
ATOM   4035  CA  ALA A 524     -21.156  -9.133 -19.188  1.00 95.69           C  
ATOM   4036  C   ALA A 524     -19.922 -10.039 -19.156  1.00 95.69           C  
ATOM   4037  O   ALA A 524     -20.047 -11.250 -18.953  1.00 95.69           O  
ATOM   4038  CB  ALA A 524     -21.531  -8.711 -17.766  1.00 95.69           C  
ATOM   4039  N   CYS A 525     -18.797  -9.453 -19.375  1.00 96.94           N  
ATOM   4040  CA  CYS A 525     -17.500 -10.094 -19.234  1.00 96.94           C  
ATOM   4041  C   CYS A 525     -16.594  -9.289 -18.297  1.00 96.94           C  
ATOM   4042  O   CYS A 525     -16.484  -8.070 -18.438  1.00 96.94           O  
ATOM   4043  CB  CYS A 525     -16.828 -10.242 -20.594  1.00 96.94           C  
ATOM   4044  SG  CYS A 525     -15.039 -10.500 -20.500  1.00 96.94           S  
ATOM   4045  N   PRO A 526     -15.906  -9.922 -17.297  1.00 97.75           N  
ATOM   4046  CA  PRO A 526     -15.055  -9.172 -16.375  1.00 97.75           C  
ATOM   4047  C   PRO A 526     -13.898  -8.469 -17.078  1.00 97.75           C  
ATOM   4048  O   PRO A 526     -13.688  -7.270 -16.875  1.00 97.75           O  
ATOM   4049  CB  PRO A 526     -14.531 -10.258 -15.422  1.00 97.75           C  
ATOM   4050  CG  PRO A 526     -15.492 -11.391 -15.578  1.00 97.75           C  
ATOM   4051  CD  PRO A 526     -16.094 -11.328 -16.953  1.00 97.75           C  
ATOM   4052  N   VAL A 527     -13.117  -9.219 -17.922  1.00 98.44           N  
ATOM   4053  CA  VAL A 527     -11.906  -8.648 -18.484  1.00 98.44           C  
ATOM   4054  C   VAL A 527     -11.828  -8.992 -19.984  1.00 98.44           C  
ATOM   4055  O   VAL A 527     -12.047 -10.141 -20.375  1.00 98.44           O  
ATOM   4056  CB  VAL A 527     -10.641  -9.156 -17.766  1.00 98.44           C  
ATOM   4057  CG1 VAL A 527      -9.375  -8.688 -18.469  1.00 98.44           C  
ATOM   4058  CG2 VAL A 527     -10.641  -8.688 -16.312  1.00 98.44           C  
ATOM   4059  N   GLU A 528     -11.562  -8.102 -20.766  1.00 98.19           N  
ATOM   4060  CA  GLU A 528     -11.250  -8.266 -22.188  1.00 98.19           C  
ATOM   4061  C   GLU A 528      -9.867  -7.715 -22.516  1.00 98.19           C  
ATOM   4062  O   GLU A 528      -9.633  -6.508 -22.406  1.00 98.19           O  
ATOM   4063  CB  GLU A 528     -12.312  -7.578 -23.062  1.00 98.19           C  
ATOM   4064  CG  GLU A 528     -12.227  -7.938 -24.531  1.00 98.19           C  
ATOM   4065  CD  GLU A 528     -13.367  -7.367 -25.359  1.00 98.19           C  
ATOM   4066  OE1 GLU A 528     -13.375  -7.551 -26.594  1.00 98.19           O  
ATOM   4067  OE2 GLU A 528     -14.266  -6.730 -24.766  1.00 98.19           O1-
ATOM   4068  N   LEU A 529      -8.906  -8.570 -22.844  1.00 97.88           N  
ATOM   4069  CA  LEU A 529      -7.520  -8.195 -23.094  1.00 97.88           C  
ATOM   4070  C   LEU A 529      -7.289  -7.934 -24.578  1.00 97.88           C  
ATOM   4071  O   LEU A 529      -7.531  -8.812 -25.422  1.00 97.88           O  
ATOM   4072  CB  LEU A 529      -6.566  -9.281 -22.609  1.00 97.88           C  
ATOM   4073  CG  LEU A 529      -6.512  -9.500 -21.094  1.00 97.88           C  
ATOM   4074  CD1 LEU A 529      -5.824 -10.820 -20.766  1.00 97.88           C  
ATOM   4075  CD2 LEU A 529      -5.797  -8.336 -20.406  1.00 97.88           C  
ATOM   4076  N   HIS A 530      -6.727  -6.816 -24.844  1.00 97.62           N  
ATOM   4077  CA  HIS A 530      -6.547  -6.426 -26.250  1.00 97.62           C  
ATOM   4078  C   HIS A 530      -5.078  -6.156 -26.547  1.00 97.62           C  
ATOM   4079  O   HIS A 530      -4.742  -5.691 -27.641  1.00 97.62           O  
ATOM   4080  CB  HIS A 530      -7.387  -5.191 -26.562  1.00 97.62           C  
ATOM   4081  CG  HIS A 530      -8.844  -5.477 -26.703  1.00 97.62           C  
ATOM   4082  CD2 HIS A 530      -9.797  -5.738 -25.781  1.00 97.62           C  
ATOM   4083  ND1 HIS A 530      -9.484  -5.520 -27.922  1.00 97.62           N  
ATOM   4084  CE1 HIS A 530     -10.766  -5.797 -27.734  1.00 97.62           C  
ATOM   4085  NE2 HIS A 530     -10.977  -5.934 -26.438  1.00 97.62           N  
ATOM   4086  N   ASN A 531      -4.160  -6.434 -25.609  1.00 97.19           N  
ATOM   4087  CA  ASN A 531      -2.771  -6.059 -25.859  1.00 97.19           C  
ATOM   4088  C   ASN A 531      -1.803  -7.008 -25.156  1.00 97.19           C  
ATOM   4089  O   ASN A 531      -2.221  -7.863 -24.375  1.00 97.19           O  
ATOM   4090  CB  ASN A 531      -2.520  -4.617 -25.406  1.00 97.19           C  
ATOM   4091  CG  ASN A 531      -1.519  -3.895 -26.281  1.00 97.19           C  
ATOM   4092  ND2 ASN A 531      -1.608  -2.570 -26.328  1.00 97.19           N  
ATOM   4093  OD1 ASN A 531      -0.671  -4.523 -26.922  1.00 97.19           O  
ATOM   4094  N   SER A 532      -0.447  -6.844 -25.469  1.00 96.25           N  
ATOM   4095  CA  SER A 532       0.601  -7.809 -25.156  1.00 96.25           C  
ATOM   4096  C   SER A 532       1.072  -7.656 -23.719  1.00 96.25           C  
ATOM   4097  O   SER A 532       0.793  -6.645 -23.062  1.00 96.25           O  
ATOM   4098  CB  SER A 532       1.786  -7.648 -26.109  1.00 96.25           C  
ATOM   4099  OG  SER A 532       1.361  -7.730 -27.453  1.00 96.25           O  
ATOM   4100  N   ASN A 533       1.803  -8.688 -23.172  1.00 96.25           N  
ATOM   4101  CA  ASN A 533       2.492  -8.727 -21.891  1.00 96.25           C  
ATOM   4102  C   ASN A 533       1.528  -8.492 -20.734  1.00 96.25           C  
ATOM   4103  O   ASN A 533       1.880  -7.840 -19.750  1.00 96.25           O  
ATOM   4104  CB  ASN A 533       3.621  -7.695 -21.859  1.00 96.25           C  
ATOM   4105  CG  ASN A 533       4.703  -7.980 -22.875  1.00 96.25           C  
ATOM   4106  ND2 ASN A 533       5.238  -6.930 -23.484  1.00 96.25           N  
ATOM   4107  OD1 ASN A 533       5.059  -9.141 -23.125  1.00 96.25           O  
ATOM   4108  N   SER A 534       0.310  -9.000 -20.891  1.00 96.81           N  
ATOM   4109  CA  SER A 534      -0.740  -8.727 -19.922  1.00 96.81           C  
ATOM   4110  C   SER A 534      -1.161  -9.992 -19.188  1.00 96.81           C  
ATOM   4111  O   SER A 534      -0.929 -11.102 -19.672  1.00 96.81           O  
ATOM   4112  CB  SER A 534      -1.954  -8.094 -20.594  1.00 96.81           C  
ATOM   4113  OG  SER A 534      -1.613  -6.844 -21.172  1.00 96.81           O  
ATOM   4114  N   TYR A 535      -1.714  -9.820 -17.969  1.00 97.19           N  
ATOM   4115  CA  TYR A 535      -2.213 -11.008 -17.281  1.00 97.19           C  
ATOM   4116  C   TYR A 535      -3.453 -10.680 -16.469  1.00 97.19           C  
ATOM   4117  O   TYR A 535      -3.709  -9.508 -16.156  1.00 97.19           O  
ATOM   4118  CB  TYR A 535      -1.129 -11.602 -16.375  1.00 97.19           C  
ATOM   4119  CG  TYR A 535      -0.718 -10.688 -15.250  1.00 97.19           C  
ATOM   4120  CD1 TYR A 535       0.535 -10.078 -15.242  1.00 97.19           C  
ATOM   4121  CD2 TYR A 535      -1.581 -10.438 -14.188  1.00 97.19           C  
ATOM   4122  CE1 TYR A 535       0.918  -9.242 -14.195  1.00 97.19           C  
ATOM   4123  CE2 TYR A 535      -1.208  -9.602 -13.141  1.00 97.19           C  
ATOM   4124  CZ  TYR A 535       0.041  -9.008 -13.156  1.00 97.19           C  
ATOM   4125  OH  TYR A 535       0.416  -8.180 -12.125  1.00 97.19           O  
ATOM   4126  N   PHE A 536      -4.258 -11.578 -16.266  1.00 97.56           N  
ATOM   4127  CA  PHE A 536      -5.434 -11.594 -15.406  1.00 97.56           C  
ATOM   4128  C   PHE A 536      -5.379 -12.758 -14.422  1.00 97.56           C  
ATOM   4129  O   PHE A 536      -5.535 -13.914 -14.820  1.00 97.56           O  
ATOM   4130  CB  PHE A 536      -6.715 -11.672 -16.250  1.00 97.56           C  
ATOM   4131  CG  PHE A 536      -7.977 -11.727 -15.430  1.00 97.56           C  
ATOM   4132  CD1 PHE A 536      -9.047 -12.523 -15.828  1.00 97.56           C  
ATOM   4133  CD2 PHE A 536      -8.094 -10.984 -14.266  1.00 97.56           C  
ATOM   4134  CE1 PHE A 536     -10.211 -12.570 -15.070  1.00 97.56           C  
ATOM   4135  CE2 PHE A 536      -9.258 -11.031 -13.500  1.00 97.56           C  
ATOM   4136  CZ  PHE A 536     -10.320 -11.828 -13.906  1.00 97.56           C  
ATOM   4137  N   LYS A 537      -5.180 -12.414 -12.984  1.00 96.19           N  
ATOM   4138  CA  LYS A 537      -4.836 -13.484 -12.062  1.00 96.19           C  
ATOM   4139  C   LYS A 537      -5.637 -13.375 -10.766  1.00 96.19           C  
ATOM   4140  O   LYS A 537      -6.043 -12.281 -10.375  1.00 96.19           O  
ATOM   4141  CB  LYS A 537      -3.338 -13.469 -11.750  1.00 96.19           C  
ATOM   4142  CG  LYS A 537      -2.453 -13.734 -12.961  1.00 96.19           C  
ATOM   4143  CD  LYS A 537      -0.985 -13.836 -12.570  1.00 96.19           C  
ATOM   4144  CE  LYS A 537      -0.181 -14.609 -13.602  1.00 96.19           C  
ATOM   4145  NZ  LYS A 537       1.210 -14.883 -13.133  1.00 96.19           N1+
ATOM   4146  N   ASP A 538      -5.805 -14.492 -10.047  1.00 95.25           N  
ATOM   4147  CA  ASP A 538      -6.184 -14.625  -8.641  1.00 95.25           C  
ATOM   4148  C   ASP A 538      -7.422 -13.797  -8.320  1.00 95.25           C  
ATOM   4149  O   ASP A 538      -7.453 -13.070  -7.324  1.00 95.25           O  
ATOM   4150  CB  ASP A 538      -5.023 -14.211  -7.730  1.00 95.25           C  
ATOM   4151  CG  ASP A 538      -3.783 -15.070  -7.926  1.00 95.25           C  
ATOM   4152  OD1 ASP A 538      -3.912 -16.266  -8.258  1.00 95.25           O  
ATOM   4153  OD2 ASP A 538      -2.666 -14.539  -7.742  1.00 95.25           O1-
ATOM   4154  N   SER A 539      -8.367 -13.867  -9.164  1.00 96.56           N  
ATOM   4155  CA  SER A 539      -9.578 -13.078  -8.984  1.00 96.56           C  
ATOM   4156  C   SER A 539     -10.805 -13.977  -8.852  1.00 96.56           C  
ATOM   4157  O   SER A 539     -10.781 -15.141  -9.242  1.00 96.56           O  
ATOM   4158  CB  SER A 539      -9.773 -12.109 -10.156  1.00 96.56           C  
ATOM   4159  OG  SER A 539      -8.703 -11.180 -10.219  1.00 96.56           O  
ATOM   4160  N   VAL A 540     -11.820 -13.438  -8.180  1.00 96.69           N  
ATOM   4161  CA  VAL A 540     -13.078 -14.148  -7.996  1.00 96.69           C  
ATOM   4162  C   VAL A 540     -14.148 -13.547  -8.906  1.00 96.69           C  
ATOM   4163  O   VAL A 540     -14.320 -12.328  -8.953  1.00 96.69           O  
ATOM   4164  CB  VAL A 540     -13.547 -14.109  -6.523  1.00 96.69           C  
ATOM   4165  CG1 VAL A 540     -14.930 -14.734  -6.375  1.00 96.69           C  
ATOM   4166  CG2 VAL A 540     -12.531 -14.820  -5.625  1.00 96.69           C  
ATOM   4167  N   ILE A 541     -14.852 -14.352  -9.672  1.00 97.62           N  
ATOM   4168  CA  ILE A 541     -15.867 -13.914 -10.617  1.00 97.62           C  
ATOM   4169  C   ILE A 541     -17.188 -14.641 -10.336  1.00 97.62           C  
ATOM   4170  O   ILE A 541     -17.234 -15.867 -10.359  1.00 97.62           O  
ATOM   4171  CB  ILE A 541     -15.430 -14.164 -12.078  1.00 97.62           C  
ATOM   4172  CG1 ILE A 541     -14.086 -13.477 -12.352  1.00 97.62           C  
ATOM   4173  CG2 ILE A 541     -16.500 -13.688 -13.055  1.00 97.62           C  
ATOM   4174  CD1 ILE A 541     -13.172 -14.250 -13.281  1.00 97.62           C  
ATOM   4175  N   VAL A 542     -18.219 -13.859 -10.070  1.00 96.88           N  
ATOM   4176  CA  VAL A 542     -19.500 -14.477  -9.758  1.00 96.88           C  
ATOM   4177  C   VAL A 542     -20.594 -13.820 -10.594  1.00 96.88           C  
ATOM   4178  O   VAL A 542     -20.734 -12.594 -10.594  1.00 96.88           O  
ATOM   4179  CB  VAL A 542     -19.844 -14.359  -8.258  1.00 96.88           C  
ATOM   4180  CG1 VAL A 542     -21.234 -14.906  -7.973  1.00 96.88           C  
ATOM   4181  CG2 VAL A 542     -18.797 -15.094  -7.418  1.00 96.88           C  
ATOM   4182  N   GLY A 543     -21.297 -14.586 -11.328  1.00 96.44           N  
ATOM   4183  CA  GLY A 543     -22.547 -14.125 -11.922  1.00 96.44           C  
ATOM   4184  C   GLY A 543     -22.359 -13.555 -13.320  1.00 96.44           C  
ATOM   4185  O   GLY A 543     -23.312 -13.031 -13.914  1.00 96.44           O  
ATOM   4186  N   TYR A 544     -21.234 -13.586 -13.906  1.00 97.50           N  
ATOM   4187  CA  TYR A 544     -20.969 -13.062 -15.242  1.00 97.50           C  
ATOM   4188  C   TYR A 544     -21.281 -14.102 -16.312  1.00 97.50           C  
ATOM   4189  O   TYR A 544     -21.578 -15.258 -16.000  1.00 97.50           O  
ATOM   4190  CB  TYR A 544     -19.500 -12.641 -15.359  1.00 97.50           C  
ATOM   4191  CG  TYR A 544     -19.219 -11.266 -14.805  1.00 97.50           C  
ATOM   4192  CD1 TYR A 544     -18.969 -10.188 -15.648  1.00 97.50           C  
ATOM   4193  CD2 TYR A 544     -19.203 -11.039 -13.430  1.00 97.50           C  
ATOM   4194  CE1 TYR A 544     -18.703  -8.922 -15.133  1.00 97.50           C  
ATOM   4195  CE2 TYR A 544     -18.953  -9.781 -12.906  1.00 97.50           C  
ATOM   4196  CZ  TYR A 544     -18.703  -8.727 -13.766  1.00 97.50           C  
ATOM   4197  OH  TYR A 544     -18.438  -7.473 -13.258  1.00 97.50           O  
ATOM   4198  N   ARG A 545     -21.281 -13.633 -17.562  1.00 95.81           N  
ATOM   4199  CA  ARG A 545     -21.453 -14.516 -18.719  1.00 95.81           C  
ATOM   4200  C   ARG A 545     -20.266 -15.453 -18.875  1.00 95.81           C  
ATOM   4201  O   ARG A 545     -20.438 -16.656 -19.047  1.00 95.81           O  
ATOM   4202  CB  ARG A 545     -21.656 -13.703 -20.000  1.00 95.81           C  
ATOM   4203  CG  ARG A 545     -21.531 -14.516 -21.281  1.00 95.81           C  
ATOM   4204  CD  ARG A 545     -21.406 -13.633 -22.500  1.00 95.81           C  
ATOM   4205  NE  ARG A 545     -20.594 -14.258 -23.531  1.00 95.81           N  
ATOM   4206  CZ  ARG A 545     -20.281 -13.695 -24.703  1.00 95.81           C  
ATOM   4207  NH1 ARG A 545     -20.719 -12.477 -25.016  1.00 95.81           N1+
ATOM   4208  NH2 ARG A 545     -19.531 -14.352 -25.578  1.00 95.81           N  
ATOM   4209  N   ASN A 546     -19.094 -14.992 -18.906  1.00 95.75           N  
ATOM   4210  CA  ASN A 546     -17.812 -15.672 -19.016  1.00 95.75           C  
ATOM   4211  C   ASN A 546     -16.766 -15.039 -18.094  1.00 95.75           C  
ATOM   4212  O   ASN A 546     -17.094 -14.195 -17.266  1.00 95.75           O  
ATOM   4213  CB  ASN A 546     -17.328 -15.672 -20.453  1.00 95.75           C  
ATOM   4214  CG  ASN A 546     -17.844 -14.492 -21.250  1.00 95.75           C  
ATOM   4215  ND2 ASN A 546     -17.484 -14.430 -22.531  1.00 95.75           N  
ATOM   4216  OD1 ASN A 546     -18.547 -13.633 -20.719  1.00 95.75           O  
ATOM   4217  N   THR A 547     -15.516 -15.477 -18.203  1.00 96.94           N  
ATOM   4218  CA  THR A 547     -14.508 -14.938 -17.297  1.00 96.94           C  
ATOM   4219  C   THR A 547     -13.617 -13.922 -18.016  1.00 96.94           C  
ATOM   4220  O   THR A 547     -13.102 -12.992 -17.391  1.00 96.94           O  
ATOM   4221  CB  THR A 547     -13.633 -16.047 -16.688  1.00 96.94           C  
ATOM   4222  CG2 THR A 547     -14.477 -17.047 -15.898  1.00 96.94           C  
ATOM   4223  OG1 THR A 547     -12.969 -16.750 -17.750  1.00 96.94           O  
ATOM   4224  N   HIS A 548     -13.383 -14.172 -19.344  1.00 98.19           N  
ATOM   4225  CA  HIS A 548     -12.508 -13.242 -20.047  1.00 98.19           C  
ATOM   4226  C   HIS A 548     -12.602 -13.438 -21.562  1.00 98.19           C  
ATOM   4227  O   HIS A 548     -13.086 -14.477 -22.016  1.00 98.19           O  
ATOM   4228  CB  HIS A 548     -11.062 -13.406 -19.578  1.00 98.19           C  
ATOM   4229  CG  HIS A 548     -10.500 -14.766 -19.859  1.00 98.19           C  
ATOM   4230  CD2 HIS A 548      -9.656 -15.203 -20.828  1.00 98.19           C  
ATOM   4231  ND1 HIS A 548     -10.797 -15.867 -19.078  1.00 98.19           N  
ATOM   4232  CE1 HIS A 548     -10.156 -16.922 -19.562  1.00 98.19           C  
ATOM   4233  NE2 HIS A 548      -9.461 -16.547 -20.609  1.00 98.19           N  
ATOM   4234  N   ILE A 549     -12.195 -12.438 -22.250  1.00 97.19           N  
ATOM   4235  CA  ILE A 549     -12.008 -12.461 -23.688  1.00 97.19           C  
ATOM   4236  C   ILE A 549     -10.586 -12.031 -24.031  1.00 97.19           C  
ATOM   4237  O   ILE A 549     -10.078 -11.047 -23.484  1.00 97.19           O  
ATOM   4238  CB  ILE A 549     -13.031 -11.555 -24.406  1.00 97.19           C  
ATOM   4239  CG1 ILE A 549     -14.461 -12.008 -24.094  1.00 97.19           C  
ATOM   4240  CG2 ILE A 549     -12.781 -11.539 -25.922  1.00 97.19           C  
ATOM   4241  CD1 ILE A 549     -15.531 -11.008 -24.500  1.00 97.19           C  
ATOM   4242  N   ILE A 550      -9.867 -12.805 -24.781  1.00 97.25           N  
ATOM   4243  CA  ILE A 550      -8.617 -12.383 -25.406  1.00 97.25           C  
ATOM   4244  C   ILE A 550      -8.852 -12.039 -26.875  1.00 97.25           C  
ATOM   4245  O   ILE A 550      -9.281 -12.898 -27.656  1.00 97.25           O  
ATOM   4246  CB  ILE A 550      -7.523 -13.469 -25.281  1.00 97.25           C  
ATOM   4247  CG1 ILE A 550      -7.332 -13.859 -23.812  1.00 97.25           C  
ATOM   4248  CG2 ILE A 550      -6.207 -12.984 -25.891  1.00 97.25           C  
ATOM   4249  CD1 ILE A 550      -6.477 -15.109 -23.609  1.00 97.25           C  
ATOM   4250  N   ALA A 551      -8.594 -10.797 -27.156  1.00 96.19           N  
ATOM   4251  CA  ALA A 551      -8.961 -10.328 -28.484  1.00 96.19           C  
ATOM   4252  C   ALA A 551      -7.758  -9.727 -29.203  1.00 96.19           C  
ATOM   4253  O   ALA A 551      -7.168  -8.750 -28.734  1.00 96.19           O  
ATOM   4254  CB  ALA A 551     -10.094  -9.305 -28.406  1.00 96.19           C  
ATOM   4255  N   ALA A 552      -7.289 -10.312 -30.281  1.00 95.62           N  
ATOM   4256  CA  ALA A 552      -6.352  -9.719 -31.234  1.00 95.62           C  
ATOM   4257  C   ALA A 552      -7.078  -9.227 -32.469  1.00 95.62           C  
ATOM   4258  O   ALA A 552      -7.520 -10.031 -33.312  1.00 95.62           O  
ATOM   4259  CB  ALA A 552      -5.277 -10.734 -31.609  1.00 95.62           C  
ATOM   4260  N   ILE A 553      -7.230  -7.945 -32.594  1.00 94.12           N  
ATOM   4261  CA  ILE A 553      -8.102  -7.422 -33.625  1.00 94.12           C  
ATOM   4262  C   ILE A 553      -7.352  -6.379 -34.469  1.00 94.12           C  
ATOM   4263  O   ILE A 553      -6.555  -5.605 -33.938  1.00 94.12           O  
ATOM   4264  CB  ILE A 553      -9.391  -6.809 -33.031  1.00 94.12           C  
ATOM   4265  CG1 ILE A 553      -9.047  -5.730 -32.000  1.00 94.12           C  
ATOM   4266  CG2 ILE A 553     -10.273  -7.898 -32.438  1.00 94.12           C  
ATOM   4267  CD1 ILE A 553     -10.258  -5.039 -31.406  1.00 94.12           C  
ATOM   4268  N   THR A 554      -7.566  -6.246 -35.656  1.00 90.75           N  
ATOM   4269  CA  THR A 554      -6.828  -5.406 -36.562  1.00 90.75           C  
ATOM   4270  C   THR A 554      -7.234  -3.941 -36.438  1.00 90.75           C  
ATOM   4271  O   THR A 554      -6.500  -3.043 -36.844  1.00 90.75           O  
ATOM   4272  CB  THR A 554      -7.051  -5.859 -38.031  1.00 90.75           C  
ATOM   4273  CG2 THR A 554      -6.363  -7.191 -38.312  1.00 90.75           C  
ATOM   4274  OG1 THR A 554      -8.453  -5.996 -38.281  1.00 90.75           O  
ATOM   4275  N   THR A 555      -8.305  -3.664 -35.781  1.00 90.69           N  
ATOM   4276  CA  THR A 555      -8.766  -2.293 -35.594  1.00 90.69           C  
ATOM   4277  C   THR A 555      -8.070  -1.639 -34.406  1.00 90.69           C  
ATOM   4278  O   THR A 555      -8.094  -0.415 -34.250  1.00 90.69           O  
ATOM   4279  CB  THR A 555     -10.289  -2.240 -35.406  1.00 90.69           C  
ATOM   4280  CG2 THR A 555     -11.023  -2.752 -36.625  1.00 90.69           C  
ATOM   4281  OG1 THR A 555     -10.648  -3.051 -34.281  1.00 90.69           O  
ATOM   4282  N   GLU A 556      -7.438  -2.432 -33.625  1.00 93.75           N  
ATOM   4283  CA  GLU A 556      -6.676  -1.952 -32.469  1.00 93.75           C  
ATOM   4284  C   GLU A 556      -5.258  -2.520 -32.469  1.00 93.75           C  
ATOM   4285  O   GLU A 556      -4.391  -2.035 -33.188  1.00 93.75           O  
ATOM   4286  CB  GLU A 556      -7.387  -2.316 -31.156  1.00 93.75           C  
ATOM   4287  CG  GLU A 556      -8.656  -1.520 -30.906  1.00 93.75           C  
ATOM   4288  CD  GLU A 556      -9.391  -1.934 -29.641  1.00 93.75           C  
ATOM   4289  OE1 GLU A 556     -10.445  -1.340 -29.328  1.00 93.75           O  
ATOM   4290  OE2 GLU A 556      -8.898  -2.857 -28.953  1.00 93.75           O1-
ATOM   4291  N   PHE A 557      -5.051  -3.654 -31.859  1.00 93.06           N  
ATOM   4292  CA  PHE A 557      -3.742  -4.297 -31.891  1.00 93.06           C  
ATOM   4293  C   PHE A 557      -3.834  -5.688 -32.500  1.00 93.06           C  
ATOM   4294  O   PHE A 557      -4.422  -6.598 -31.922  1.00 93.06           O  
ATOM   4295  CB  PHE A 557      -3.154  -4.391 -30.484  1.00 93.06           C  
ATOM   4296  CG  PHE A 557      -2.914  -3.053 -29.828  1.00 93.06           C  
ATOM   4297  CD1 PHE A 557      -1.763  -2.326 -30.109  1.00 93.06           C  
ATOM   4298  CD2 PHE A 557      -3.838  -2.521 -28.938  1.00 93.06           C  
ATOM   4299  CE1 PHE A 557      -1.538  -1.087 -29.516  1.00 93.06           C  
ATOM   4300  CE2 PHE A 557      -3.619  -1.285 -28.344  1.00 93.06           C  
ATOM   4301  CZ  PHE A 557      -2.469  -0.570 -28.625  1.00 93.06           C  
ATOM   4302  N   ALA A 558      -3.311  -5.809 -33.594  1.00 91.88           N  
ATOM   4303  CA  ALA A 558      -3.455  -7.027 -34.375  1.00 91.88           C  
ATOM   4304  C   ALA A 558      -2.553  -8.141 -33.844  1.00 91.88           C  
ATOM   4305  O   ALA A 558      -2.904  -9.320 -33.906  1.00 91.88           O  
ATOM   4306  CB  ALA A 558      -3.143  -6.742 -35.844  1.00 91.88           C  
ATOM   4307  N   ASN A 559      -1.375  -7.793 -33.406  1.00 92.81           N  
ATOM   4308  CA  ASN A 559      -0.418  -8.797 -32.969  1.00 92.81           C  
ATOM   4309  C   ASN A 559      -0.190  -8.727 -31.453  1.00 92.81           C  
ATOM   4310  O   ASN A 559       0.505  -7.832 -30.969  1.00 92.81           O  
ATOM   4311  CB  ASN A 559       0.909  -8.648 -33.719  1.00 92.81           C  
ATOM   4312  CG  ASN A 559       0.809  -9.047 -35.156  1.00 92.81           C  
ATOM   4313  ND2 ASN A 559       1.574  -8.375 -36.031  1.00 92.81           N  
ATOM   4314  OD1 ASN A 559       0.048  -9.953 -35.531  1.00 92.81           O  
ATOM   4315  N   ILE A 560      -0.726  -9.617 -30.766  1.00 95.25           N  
ATOM   4316  CA  ILE A 560      -0.578  -9.609 -29.312  1.00 95.25           C  
ATOM   4317  C   ILE A 560       0.145 -10.883 -28.859  1.00 95.25           C  
ATOM   4318  O   ILE A 560       0.024 -11.930 -29.500  1.00 95.25           O  
ATOM   4319  CB  ILE A 560      -1.946  -9.500 -28.609  1.00 95.25           C  
ATOM   4320  CG1 ILE A 560      -3.035 -10.195 -29.422  1.00 95.25           C  
ATOM   4321  CG2 ILE A 560      -2.305  -8.031 -28.359  1.00 95.25           C  
ATOM   4322  CD1 ILE A 560      -4.406 -10.203 -28.766  1.00 95.25           C  
ATOM   4323  N   TYR A 561       0.956 -10.742 -27.844  1.00 94.56           N  
ATOM   4324  CA  TYR A 561       1.747 -11.867 -27.359  1.00 94.56           C  
ATOM   4325  C   TYR A 561       1.882 -11.812 -25.844  1.00 94.56           C  
ATOM   4326  O   TYR A 561       1.660 -10.766 -25.234  1.00 94.56           O  
ATOM   4327  CB  TYR A 561       3.135 -11.875 -28.000  1.00 94.56           C  
ATOM   4328  CG  TYR A 561       3.836 -10.539 -27.953  1.00 94.56           C  
ATOM   4329  CD1 TYR A 561       3.717  -9.617 -28.984  1.00 94.56           C  
ATOM   4330  CD2 TYR A 561       4.617 -10.188 -26.859  1.00 94.56           C  
ATOM   4331  CE1 TYR A 561       4.363  -8.391 -28.938  1.00 94.56           C  
ATOM   4332  CE2 TYR A 561       5.270  -8.961 -26.797  1.00 94.56           C  
ATOM   4333  CZ  TYR A 561       5.133  -8.070 -27.844  1.00 94.56           C  
ATOM   4334  OH  TYR A 561       5.777  -6.852 -27.797  1.00 94.56           O  
ATOM   4335  N   ASN A 562       2.234 -12.961 -25.219  1.00 94.81           N  
ATOM   4336  CA  ASN A 562       2.559 -13.109 -23.797  1.00 94.81           C  
ATOM   4337  C   ASN A 562       1.374 -12.734 -22.906  1.00 94.81           C  
ATOM   4338  O   ASN A 562       1.458 -11.797 -22.109  1.00 94.81           O  
ATOM   4339  CB  ASN A 562       3.779 -12.258 -23.438  1.00 94.81           C  
ATOM   4340  CG  ASN A 562       5.051 -12.750 -24.109  1.00 94.81           C  
ATOM   4341  ND2 ASN A 562       6.066 -11.898 -24.141  1.00 94.81           N  
ATOM   4342  OD1 ASN A 562       5.117 -13.891 -24.578  1.00 94.81           O  
ATOM   4343  N   ILE A 563       0.309 -13.516 -23.031  1.00 97.69           N  
ATOM   4344  CA  ILE A 563      -0.870 -13.359 -22.172  1.00 97.69           C  
ATOM   4345  C   ILE A 563      -0.906 -14.484 -21.141  1.00 97.69           C  
ATOM   4346  O   ILE A 563      -0.595 -15.633 -21.453  1.00 97.69           O  
ATOM   4347  CB  ILE A 563      -2.170 -13.367 -23.016  1.00 97.69           C  
ATOM   4348  CG1 ILE A 563      -2.158 -12.211 -24.016  1.00 97.69           C  
ATOM   4349  CG2 ILE A 563      -3.398 -13.281 -22.109  1.00 97.69           C  
ATOM   4350  CD1 ILE A 563      -2.254 -10.828 -23.375  1.00 97.69           C  
ATOM   4351  N   GLU A 564      -1.208 -14.133 -19.891  1.00 97.44           N  
ATOM   4352  CA  GLU A 564      -1.351 -15.164 -18.875  1.00 97.44           C  
ATOM   4353  C   GLU A 564      -2.637 -14.969 -18.078  1.00 97.44           C  
ATOM   4354  O   GLU A 564      -2.934 -13.867 -17.625  1.00 97.44           O  
ATOM   4355  CB  GLU A 564      -0.142 -15.156 -17.938  1.00 97.44           C  
ATOM   4356  CG  GLU A 564      -0.126 -16.312 -16.938  1.00 97.44           C  
ATOM   4357  CD  GLU A 564       1.037 -16.250 -15.961  1.00 97.44           C  
ATOM   4358  OE1 GLU A 564       1.225 -17.203 -15.180  1.00 97.44           O  
ATOM   4359  OE2 GLU A 564       1.767 -15.227 -15.984  1.00 97.44           O1-
ATOM   4360  N   ILE A 565      -3.420 -16.000 -17.938  1.00 97.88           N  
ATOM   4361  CA  ILE A 565      -4.617 -16.016 -17.109  1.00 97.88           C  
ATOM   4362  C   ILE A 565      -4.562 -17.203 -16.156  1.00 97.88           C  
ATOM   4363  O   ILE A 565      -4.535 -18.359 -16.594  1.00 97.88           O  
ATOM   4364  CB  ILE A 565      -5.902 -16.094 -17.969  1.00 97.88           C  
ATOM   4365  CG1 ILE A 565      -5.953 -14.906 -18.938  1.00 97.88           C  
ATOM   4366  CG2 ILE A 565      -7.148 -16.125 -17.078  1.00 97.88           C  
ATOM   4367  CD1 ILE A 565      -7.293 -14.742 -19.656  1.00 97.88           C  
ATOM   4368  N   CYS A 566      -4.527 -16.984 -14.867  1.00 97.06           N  
ATOM   4369  CA  CYS A 566      -4.414 -18.094 -13.930  1.00 97.06           C  
ATOM   4370  C   CYS A 566      -4.988 -17.734 -12.570  1.00 97.06           C  
ATOM   4371  O   CYS A 566      -5.098 -16.547 -12.234  1.00 97.06           O  
ATOM   4372  CB  CYS A 566      -2.957 -18.531 -13.781  1.00 97.06           C  
ATOM   4373  SG  CYS A 566      -1.966 -17.406 -12.781  1.00 97.06           S  
ATOM   4374  N   GLY A 567      -5.445 -18.750 -11.820  1.00 94.75           N  
ATOM   4375  CA  GLY A 567      -5.887 -18.594 -10.438  1.00 94.75           C  
ATOM   4376  C   GLY A 567      -7.285 -18.016 -10.320  1.00 94.75           C  
ATOM   4377  O   GLY A 567      -7.668 -17.500  -9.266  1.00 94.75           O  
ATOM   4378  N   LEU A 568      -8.047 -18.031 -11.398  1.00 97.25           N  
ATOM   4379  CA  LEU A 568      -9.406 -17.516 -11.352  1.00 97.25           C  
ATOM   4380  C   LEU A 568     -10.344 -18.500 -10.664  1.00 97.25           C  
ATOM   4381  O   LEU A 568     -10.219 -19.703 -10.844  1.00 97.25           O  
ATOM   4382  CB  LEU A 568      -9.914 -17.203 -12.766  1.00 97.25           C  
ATOM   4383  CG  LEU A 568      -9.125 -16.172 -13.562  1.00 97.25           C  
ATOM   4384  CD1 LEU A 568      -9.750 -15.977 -14.938  1.00 97.25           C  
ATOM   4385  CD2 LEU A 568      -9.070 -14.844 -12.805  1.00 97.25           C  
ATOM   4386  N   LYS A 569     -11.195 -18.031  -9.797  1.00 96.88           N  
ATOM   4387  CA  LYS A 569     -12.297 -18.766  -9.172  1.00 96.88           C  
ATOM   4388  C   LYS A 569     -13.648 -18.203  -9.633  1.00 96.88           C  
ATOM   4389  O   LYS A 569     -14.031 -17.109  -9.242  1.00 96.88           O  
ATOM   4390  CB  LYS A 569     -12.195 -18.703  -7.652  1.00 96.88           C  
ATOM   4391  CG  LYS A 569     -10.977 -19.406  -7.086  1.00 96.88           C  
ATOM   4392  CD  LYS A 569     -10.414 -18.688  -5.871  1.00 96.88           C  
ATOM   4393  CE  LYS A 569      -9.117 -19.312  -5.383  1.00 96.88           C  
ATOM   4394  NZ  LYS A 569      -7.941 -18.859  -6.184  1.00 96.88           N1+
ATOM   4395  N   SER A 570     -14.273 -19.031 -10.453  1.00 96.62           N  
ATOM   4396  CA  SER A 570     -15.414 -18.406 -11.125  1.00 96.62           C  
ATOM   4397  C   SER A 570     -16.656 -19.281 -11.031  1.00 96.62           C  
ATOM   4398  O   SER A 570     -16.562 -20.500 -11.031  1.00 96.62           O  
ATOM   4399  CB  SER A 570     -15.078 -18.125 -12.594  1.00 96.62           C  
ATOM   4400  OG  SER A 570     -14.539 -19.281 -13.211  1.00 96.62           O  
ATOM   4401  N   LYS A 571     -17.766 -18.703 -10.852  1.00 96.19           N  
ATOM   4402  CA  LYS A 571     -19.109 -19.219 -11.078  1.00 96.19           C  
ATOM   4403  C   LYS A 571     -19.859 -18.375 -12.094  1.00 96.19           C  
ATOM   4404  O   LYS A 571     -20.344 -17.281 -11.758  1.00 96.19           O  
ATOM   4405  CB  LYS A 571     -19.891 -19.297  -9.766  1.00 96.19           C  
ATOM   4406  CG  LYS A 571     -19.500 -20.469  -8.875  1.00 96.19           C  
ATOM   4407  CD  LYS A 571     -20.422 -20.578  -7.664  1.00 96.19           C  
ATOM   4408  CE  LYS A 571     -20.203 -21.875  -6.914  1.00 96.19           C  
ATOM   4409  NZ  LYS A 571     -21.156 -22.031  -5.773  1.00 96.19           N1+
ATOM   4410  N   VAL A 572     -19.922 -18.828 -13.312  1.00 96.31           N  
ATOM   4411  CA  VAL A 572     -20.438 -18.031 -14.414  1.00 96.31           C  
ATOM   4412  C   VAL A 572     -21.547 -18.781 -15.141  1.00 96.31           C  
ATOM   4413  O   VAL A 572     -21.875 -19.922 -14.781  1.00 96.31           O  
ATOM   4414  CB  VAL A 572     -19.328 -17.641 -15.414  1.00 96.31           C  
ATOM   4415  CG1 VAL A 572     -18.328 -16.688 -14.758  1.00 96.31           C  
ATOM   4416  CG2 VAL A 572     -18.609 -18.891 -15.922  1.00 96.31           C  
ATOM   4417  N   TYR A 573     -22.141 -18.141 -16.188  1.00 94.56           N  
ATOM   4418  CA  TYR A 573     -23.375 -18.703 -16.719  1.00 94.56           C  
ATOM   4419  C   TYR A 573     -23.156 -19.297 -18.109  1.00 94.56           C  
ATOM   4420  O   TYR A 573     -23.891 -20.188 -18.547  1.00 94.56           O  
ATOM   4421  CB  TYR A 573     -24.484 -17.641 -16.781  1.00 94.56           C  
ATOM   4422  CG  TYR A 573     -25.094 -17.328 -15.430  1.00 94.56           C  
ATOM   4423  CD1 TYR A 573     -26.219 -18.000 -14.977  1.00 94.56           C  
ATOM   4424  CD2 TYR A 573     -24.531 -16.344 -14.609  1.00 94.56           C  
ATOM   4425  CE1 TYR A 573     -26.781 -17.703 -13.734  1.00 94.56           C  
ATOM   4426  CE2 TYR A 573     -25.094 -16.047 -13.375  1.00 94.56           C  
ATOM   4427  CZ  TYR A 573     -26.203 -16.734 -12.945  1.00 94.56           C  
ATOM   4428  OH  TYR A 573     -26.766 -16.438 -11.719  1.00 94.56           O  
ATOM   4429  N   ARG A 574     -22.188 -18.906 -18.938  1.00 91.94           N  
ATOM   4430  CA  ARG A 574     -22.062 -19.359 -20.328  1.00 91.94           C  
ATOM   4431  C   ARG A 574     -20.750 -20.125 -20.531  1.00 91.94           C  
ATOM   4432  O   ARG A 574     -20.719 -21.141 -21.234  1.00 91.94           O  
ATOM   4433  CB  ARG A 574     -22.141 -18.172 -21.281  1.00 91.94           C  
ATOM   4434  CG  ARG A 574     -23.359 -18.188 -22.188  1.00 91.94           C  
ATOM   4435  CD  ARG A 574     -23.266 -17.125 -23.281  1.00 91.94           C  
ATOM   4436  NE  ARG A 574     -24.484 -17.078 -24.078  1.00 91.94           N  
ATOM   4437  CZ  ARG A 574     -24.656 -16.312 -25.141  1.00 91.94           C  
ATOM   4438  NH1 ARG A 574     -23.703 -15.492 -25.562  1.00 91.94           N1+
ATOM   4439  NH2 ARG A 574     -25.812 -16.344 -25.812  1.00 91.94           N  
ATOM   4440  N   GLY A 575     -19.672 -19.531 -20.047  1.00 92.38           N  
ATOM   4441  CA  GLY A 575     -18.422 -20.250 -20.266  1.00 92.38           C  
ATOM   4442  C   GLY A 575     -17.250 -19.594 -19.547  1.00 92.38           C  
ATOM   4443  O   GLY A 575     -17.422 -18.656 -18.766  1.00 92.38           O  
ATOM   4444  N   PHE A 576     -16.078 -20.203 -19.938  1.00 96.38           N  
ATOM   4445  CA  PHE A 576     -14.883 -19.750 -19.234  1.00 96.38           C  
ATOM   4446  C   PHE A 576     -14.102 -18.766 -20.078  1.00 96.38           C  
ATOM   4447  O   PHE A 576     -14.047 -17.578 -19.750  1.00 96.38           O  
ATOM   4448  CB  PHE A 576     -13.992 -20.953 -18.875  1.00 96.38           C  
ATOM   4449  CG  PHE A 576     -12.656 -20.562 -18.297  1.00 96.38           C  
ATOM   4450  CD1 PHE A 576     -11.492 -20.750 -19.031  1.00 96.38           C  
ATOM   4451  CD2 PHE A 576     -12.562 -20.000 -17.031  1.00 96.38           C  
ATOM   4452  CE1 PHE A 576     -10.250 -20.391 -18.516  1.00 96.38           C  
ATOM   4453  CE2 PHE A 576     -11.328 -19.641 -16.500  1.00 96.38           C  
ATOM   4454  CZ  PHE A 576     -10.172 -19.828 -17.250  1.00 96.38           C  
ATOM   4455  N   SER A 577     -13.648 -19.078 -21.250  1.00 97.31           N  
ATOM   4456  CA  SER A 577     -12.727 -18.281 -22.047  1.00 97.31           C  
ATOM   4457  C   SER A 577     -13.250 -18.094 -23.469  1.00 97.31           C  
ATOM   4458  O   SER A 577     -13.836 -19.016 -24.062  1.00 97.31           O  
ATOM   4459  CB  SER A 577     -11.352 -18.953 -22.094  1.00 97.31           C  
ATOM   4460  OG  SER A 577     -10.414 -18.125 -22.781  1.00 97.31           O  
ATOM   4461  N   THR A 578     -13.023 -16.891 -24.000  1.00 95.38           N  
ATOM   4462  CA  THR A 578     -13.289 -16.609 -25.406  1.00 95.38           C  
ATOM   4463  C   THR A 578     -12.039 -16.078 -26.094  1.00 95.38           C  
ATOM   4464  O   THR A 578     -11.406 -15.141 -25.609  1.00 95.38           O  
ATOM   4465  CB  THR A 578     -14.445 -15.602 -25.562  1.00 95.38           C  
ATOM   4466  CG2 THR A 578     -14.703 -15.297 -27.031  1.00 95.38           C  
ATOM   4467  OG1 THR A 578     -15.633 -16.156 -24.984  1.00 95.38           O  
ATOM   4468  N   LEU A 579     -11.688 -16.719 -27.234  1.00 95.31           N  
ATOM   4469  CA  LEU A 579     -10.625 -16.219 -28.109  1.00 95.31           C  
ATOM   4470  C   LEU A 579     -11.211 -15.609 -29.391  1.00 95.31           C  
ATOM   4471  O   LEU A 579     -11.883 -16.297 -30.156  1.00 95.31           O  
ATOM   4472  CB  LEU A 579      -9.656 -17.344 -28.469  1.00 95.31           C  
ATOM   4473  CG  LEU A 579      -8.617 -17.719 -27.406  1.00 95.31           C  
ATOM   4474  CD1 LEU A 579      -7.957 -19.047 -27.750  1.00 95.31           C  
ATOM   4475  CD2 LEU A 579      -7.566 -16.609 -27.297  1.00 95.31           C  
ATOM   4476  N   ASP A 580     -10.969 -14.344 -29.469  1.00 93.62           N  
ATOM   4477  CA  ASP A 580     -11.398 -13.641 -30.656  1.00 93.62           C  
ATOM   4478  C   ASP A 580     -10.203 -13.117 -31.453  1.00 93.62           C  
ATOM   4479  O   ASP A 580      -9.750 -11.992 -31.234  1.00 93.62           O  
ATOM   4480  CB  ASP A 580     -12.336 -12.484 -30.297  1.00 93.62           C  
ATOM   4481  CG  ASP A 580     -13.008 -11.859 -31.500  1.00 93.62           C  
ATOM   4482  OD1 ASP A 580     -12.945 -12.445 -32.625  1.00 93.62           O  
ATOM   4483  OD2 ASP A 580     -13.609 -10.773 -31.359  1.00 93.62           O1-
ATOM   4484  N   VAL A 581      -9.703 -13.875 -32.375  1.00 92.81           N  
ATOM   4485  CA  VAL A 581      -8.539 -13.508 -33.188  1.00 92.81           C  
ATOM   4486  C   VAL A 581      -8.961 -13.273 -34.625  1.00 92.81           C  
ATOM   4487  O   VAL A 581      -9.289 -14.219 -35.344  1.00 92.81           O  
ATOM   4488  CB  VAL A 581      -7.441 -14.602 -33.125  1.00 92.81           C  
ATOM   4489  CG1 VAL A 581      -6.184 -14.141 -33.875  1.00 92.81           C  
ATOM   4490  CG2 VAL A 581      -7.113 -14.938 -31.672  1.00 92.81           C  
ATOM   4491  N   TRP A 582      -8.859 -12.086 -35.031  1.00 89.38           N  
ATOM   4492  CA  TRP A 582      -9.383 -11.672 -36.344  1.00 89.38           C  
ATOM   4493  C   TRP A 582      -8.469 -12.133 -37.469  1.00 89.38           C  
ATOM   4494  O   TRP A 582      -7.312 -12.500 -37.219  1.00 89.38           O  
ATOM   4495  CB  TRP A 582      -9.547 -10.148 -36.375  1.00 89.38           C  
ATOM   4496  CG  TRP A 582     -10.758  -9.648 -35.656  1.00 89.38           C  
ATOM   4497  CD1 TRP A 582     -11.547 -10.352 -34.781  1.00 89.38           C  
ATOM   4498  CD2 TRP A 582     -11.305  -8.328 -35.719  1.00 89.38           C  
ATOM   4499  CE2 TRP A 582     -12.438  -8.305 -34.875  1.00 89.38           C  
ATOM   4500  CE3 TRP A 582     -10.961  -7.168 -36.438  1.00 89.38           C  
ATOM   4501  NE1 TRP A 582     -12.555  -9.547 -34.312  1.00 89.38           N  
ATOM   4502  CZ2 TRP A 582     -13.219  -7.156 -34.688  1.00 89.38           C  
ATOM   4503  CZ3 TRP A 582     -11.742  -6.027 -36.250  1.00 89.38           C  
ATOM   4504  CH2 TRP A 582     -12.852  -6.035 -35.406  1.00 89.38           C  
ATOM   4505  N   THR A 583      -9.031 -12.094 -38.656  1.00 82.31           N  
ATOM   4506  CA  THR A 583      -8.234 -12.359 -39.844  1.00 82.31           C  
ATOM   4507  C   THR A 583      -7.129 -11.312 -40.000  1.00 82.31           C  
ATOM   4508  O   THR A 583      -7.391 -10.109 -39.938  1.00 82.31           O  
ATOM   4509  CB  THR A 583      -9.109 -12.367 -41.125  1.00 82.31           C  
ATOM   4510  CG2 THR A 583      -8.297 -12.781 -42.344  1.00 82.31           C  
ATOM   4511  OG1 THR A 583     -10.188 -13.297 -40.938  1.00 82.31           O  
ATOM   4512  N   GLY A 584      -5.953 -11.727 -40.125  1.00 82.81           N  
ATOM   4513  CA  GLY A 584      -4.820 -10.820 -40.250  1.00 82.81           C  
ATOM   4514  C   GLY A 584      -4.188 -10.492 -38.906  1.00 82.81           C  
ATOM   4515  O   GLY A 584      -3.156  -9.820 -38.844  1.00 82.81           O  
ATOM   4516  N   ALA A 585      -4.793 -11.016 -37.812  1.00 91.06           N  
ATOM   4517  CA  ALA A 585      -4.250 -10.789 -36.469  1.00 91.06           C  
ATOM   4518  C   ALA A 585      -3.576 -12.047 -35.938  1.00 91.06           C  
ATOM   4519  O   ALA A 585      -3.725 -13.133 -36.500  1.00 91.06           O  
ATOM   4520  CB  ALA A 585      -5.355 -10.328 -35.531  1.00 91.06           C  
ATOM   4521  N   SER A 586      -2.717 -11.891 -34.906  1.00 91.50           N  
ATOM   4522  CA  SER A 586      -2.031 -13.039 -34.312  1.00 91.50           C  
ATOM   4523  C   SER A 586      -2.053 -12.984 -32.812  1.00 91.50           C  
ATOM   4524  O   SER A 586      -1.992 -11.906 -32.219  1.00 91.50           O  
ATOM   4525  CB  SER A 586      -0.585 -13.109 -34.812  1.00 91.50           C  
ATOM   4526  OG  SER A 586       0.152 -11.984 -34.375  1.00 91.50           O  
ATOM   4527  N   LEU A 587      -2.238 -14.031 -32.219  1.00 93.75           N  
ATOM   4528  CA  LEU A 587      -2.039 -14.258 -30.797  1.00 93.75           C  
ATOM   4529  C   LEU A 587      -0.933 -15.281 -30.562  1.00 93.75           C  
ATOM   4530  O   LEU A 587      -1.070 -16.453 -30.922  1.00 93.75           O  
ATOM   4531  CB  LEU A 587      -3.340 -14.734 -30.141  1.00 93.75           C  
ATOM   4532  CG  LEU A 587      -3.250 -15.148 -28.672  1.00 93.75           C  
ATOM   4533  CD1 LEU A 587      -2.875 -13.945 -27.812  1.00 93.75           C  
ATOM   4534  CD2 LEU A 587      -4.566 -15.758 -28.203  1.00 93.75           C  
ATOM   4535  N   ILE A 588       0.161 -14.789 -29.938  1.00 92.44           N  
ATOM   4536  CA  ILE A 588       1.316 -15.664 -29.750  1.00 92.44           C  
ATOM   4537  C   ILE A 588       1.606 -15.805 -28.250  1.00 92.44           C  
ATOM   4538  O   ILE A 588       1.683 -14.812 -27.531  1.00 92.44           O  
ATOM   4539  CB  ILE A 588       2.561 -15.117 -30.484  1.00 92.44           C  
ATOM   4540  CG1 ILE A 588       2.258 -14.930 -31.969  1.00 92.44           C  
ATOM   4541  CG2 ILE A 588       3.756 -16.062 -30.281  1.00 92.44           C  
ATOM   4542  CD1 ILE A 588       3.449 -14.453 -32.781  1.00 92.44           C  
ATOM   4543  N   ASN A 589       1.742 -17.109 -27.812  1.00 93.94           N  
ATOM   4544  CA  ASN A 589       2.221 -17.406 -26.469  1.00 93.94           C  
ATOM   4545  C   ASN A 589       1.226 -16.953 -25.406  1.00 93.94           C  
ATOM   4546  O   ASN A 589       1.509 -16.047 -24.625  1.00 93.94           O  
ATOM   4547  CB  ASN A 589       3.586 -16.766 -26.219  1.00 93.94           C  
ATOM   4548  CG  ASN A 589       4.496 -17.625 -25.375  1.00 93.94           C  
ATOM   4549  ND2 ASN A 589       5.707 -17.141 -25.109  1.00 93.94           N  
ATOM   4550  OD1 ASN A 589       4.117 -18.719 -24.938  1.00 93.94           O  
ATOM   4551  N   ALA A 590       0.137 -17.594 -25.297  1.00 96.12           N  
ATOM   4552  CA  ALA A 590      -0.862 -17.375 -24.250  1.00 96.12           C  
ATOM   4553  C   ALA A 590      -0.965 -18.594 -23.328  1.00 96.12           C  
ATOM   4554  O   ALA A 590      -0.963 -19.734 -23.797  1.00 96.12           O  
ATOM   4555  CB  ALA A 590      -2.221 -17.062 -24.875  1.00 96.12           C  
ATOM   4556  N   LYS A 591      -0.921 -18.375 -22.031  1.00 97.19           N  
ATOM   4557  CA  LYS A 591      -1.051 -19.453 -21.047  1.00 97.19           C  
ATOM   4558  C   LYS A 591      -2.285 -19.250 -20.172  1.00 97.19           C  
ATOM   4559  O   LYS A 591      -2.375 -18.250 -19.453  1.00 97.19           O  
ATOM   4560  CB  LYS A 591       0.203 -19.531 -20.188  1.00 97.19           C  
ATOM   4561  CG  LYS A 591       1.440 -20.016 -20.922  1.00 97.19           C  
ATOM   4562  CD  LYS A 591       2.619 -20.203 -19.969  1.00 97.19           C  
ATOM   4563  CE  LYS A 591       3.812 -20.828 -20.688  1.00 97.19           C  
ATOM   4564  NZ  LYS A 591       3.801 -22.328 -20.578  1.00 97.19           N1+
ATOM   4565  N   ILE A 592      -3.225 -20.078 -20.297  1.00 97.75           N  
ATOM   4566  CA  ILE A 592      -4.418 -20.094 -19.453  1.00 97.75           C  
ATOM   4567  C   ILE A 592      -4.414 -21.359 -18.594  1.00 97.75           C  
ATOM   4568  O   ILE A 592      -4.691 -22.453 -19.078  1.00 97.75           O  
ATOM   4569  CB  ILE A 592      -5.707 -20.031 -20.297  1.00 97.75           C  
ATOM   4570  CG1 ILE A 592      -5.715 -18.750 -21.156  1.00 97.75           C  
ATOM   4571  CG2 ILE A 592      -6.945 -20.078 -19.391  1.00 97.75           C  
ATOM   4572  CD1 ILE A 592      -4.969 -18.906 -22.484  1.00 97.75           C  
ATOM   4573  N   HIS A 593      -4.047 -21.188 -17.297  1.00 97.69           N  
ATOM   4574  CA  HIS A 593      -3.795 -22.391 -16.531  1.00 97.69           C  
ATOM   4575  C   HIS A 593      -4.215 -22.234 -15.070  1.00 97.69           C  
ATOM   4576  O   HIS A 593      -4.316 -21.109 -14.570  1.00 97.69           O  
ATOM   4577  CB  HIS A 593      -2.314 -22.781 -16.609  1.00 97.69           C  
ATOM   4578  CG  HIS A 593      -1.408 -21.812 -15.906  1.00 97.69           C  
ATOM   4579  CD2 HIS A 593      -0.817 -20.688 -16.344  1.00 97.69           C  
ATOM   4580  ND1 HIS A 593      -1.012 -21.984 -14.594  1.00 97.69           N  
ATOM   4581  CE1 HIS A 593      -0.215 -20.984 -14.258  1.00 97.69           C  
ATOM   4582  NE2 HIS A 593      -0.081 -20.172 -15.297  1.00 97.69           N  
ATOM   4583  N   ASP A 594      -4.574 -23.359 -14.383  1.00 95.94           N  
ATOM   4584  CA  ASP A 594      -4.852 -23.453 -12.953  1.00 95.94           C  
ATOM   4585  C   ASP A 594      -6.082 -22.641 -12.570  1.00 95.94           C  
ATOM   4586  O   ASP A 594      -6.105 -21.984 -11.531  1.00 95.94           O  
ATOM   4587  CB  ASP A 594      -3.639 -22.984 -12.141  1.00 95.94           C  
ATOM   4588  CG  ASP A 594      -2.400 -23.828 -12.383  1.00 95.94           C  
ATOM   4589  OD1 ASP A 594      -2.473 -25.062 -12.266  1.00 95.94           O  
ATOM   4590  OD2 ASP A 594      -1.340 -23.250 -12.695  1.00 95.94           O1-
ATOM   4591  N   ASN A 595      -6.996 -22.594 -13.492  1.00 97.19           N  
ATOM   4592  CA  ASN A 595      -8.234 -21.875 -13.219  1.00 97.19           C  
ATOM   4593  C   ASN A 595      -9.352 -22.812 -12.797  1.00 97.19           C  
ATOM   4594  O   ASN A 595      -9.320 -24.016 -13.117  1.00 97.19           O  
ATOM   4595  CB  ASN A 595      -8.664 -21.062 -14.438  1.00 97.19           C  
ATOM   4596  CG  ASN A 595      -7.633 -20.016 -14.836  1.00 97.19           C  
ATOM   4597  ND2 ASN A 595      -7.016 -20.203 -16.000  1.00 97.19           N  
ATOM   4598  OD1 ASN A 595      -7.395 -19.047 -14.109  1.00 97.19           O  
ATOM   4599  N   GLN A 596     -10.289 -22.266 -12.008  1.00 95.12           N  
ATOM   4600  CA  GLN A 596     -11.461 -23.000 -11.531  1.00 95.12           C  
ATOM   4601  C   GLN A 596     -12.750 -22.359 -12.016  1.00 95.12           C  
ATOM   4602  O   GLN A 596     -13.016 -21.188 -11.727  1.00 95.12           O  
ATOM   4603  CB  GLN A 596     -11.461 -23.094 -10.008  1.00 95.12           C  
ATOM   4604  CG  GLN A 596     -10.281 -23.875  -9.438  1.00 95.12           C  
ATOM   4605  CD  GLN A 596     -10.125 -23.688  -7.941  1.00 95.12           C  
ATOM   4606  NE2 GLN A 596     -10.266 -24.781  -7.195  1.00 95.12           N  
ATOM   4607  OE1 GLN A 596      -9.883 -22.578  -7.457  1.00 95.12           O  
ATOM   4608  N   CYS A 597     -13.555 -23.109 -12.758  1.00 96.00           N  
ATOM   4609  CA  CYS A 597     -14.773 -22.547 -13.328  1.00 96.00           C  
ATOM   4610  C   CYS A 597     -15.953 -23.500 -13.148  1.00 96.00           C  
ATOM   4611  O   CYS A 597     -15.883 -24.656 -13.555  1.00 96.00           O  
ATOM   4612  CB  CYS A 597     -14.578 -22.234 -14.805  1.00 96.00           C  
ATOM   4613  SG  CYS A 597     -16.000 -21.422 -15.578  1.00 96.00           S  
ATOM   4614  N   GLN A 598     -16.938 -23.031 -12.523  1.00 94.69           N  
ATOM   4615  CA  GLN A 598     -18.219 -23.734 -12.422  1.00 94.69           C  
ATOM   4616  C   GLN A 598     -19.312 -23.000 -13.188  1.00 94.69           C  
ATOM   4617  O   GLN A 598     -19.422 -21.781 -13.102  1.00 94.69           O  
ATOM   4618  CB  GLN A 598     -18.625 -23.891 -10.953  1.00 94.69           C  
ATOM   4619  CG  GLN A 598     -18.703 -25.344 -10.492  1.00 94.69           C  
ATOM   4620  CD  GLN A 598     -19.031 -25.469  -9.016  1.00 94.69           C  
ATOM   4621  NE2 GLN A 598     -18.984 -26.703  -8.508  1.00 94.69           N  
ATOM   4622  OE1 GLN A 598     -19.312 -24.484  -8.344  1.00 94.69           O  
ATOM   4623  N   ILE A 599     -20.078 -23.750 -13.930  1.00 95.19           N  
ATOM   4624  CA  ILE A 599     -21.156 -23.156 -14.711  1.00 95.19           C  
ATOM   4625  C   ILE A 599     -22.469 -23.266 -13.945  1.00 95.19           C  
ATOM   4626  O   ILE A 599     -22.844 -24.359 -13.500  1.00 95.19           O  
ATOM   4627  CB  ILE A 599     -21.281 -23.844 -16.094  1.00 95.19           C  
ATOM   4628  CG1 ILE A 599     -19.984 -23.672 -16.891  1.00 95.19           C  
ATOM   4629  CG2 ILE A 599     -22.469 -23.266 -16.875  1.00 95.19           C  
ATOM   4630  CD1 ILE A 599     -19.594 -22.234 -17.156  1.00 95.19           C  
ATOM   4631  N   LEU A 600     -23.094 -22.109 -13.820  1.00 93.25           N  
ATOM   4632  CA  LEU A 600     -24.391 -22.016 -13.180  1.00 93.25           C  
ATOM   4633  C   LEU A 600     -25.516 -22.297 -14.180  1.00 93.25           C  
ATOM   4634  O   LEU A 600     -25.312 -22.172 -15.383  1.00 93.25           O  
ATOM   4635  CB  LEU A 600     -24.594 -20.641 -12.547  1.00 93.25           C  
ATOM   4636  CG  LEU A 600     -23.641 -20.281 -11.391  1.00 93.25           C  
ATOM   4637  CD1 LEU A 600     -23.766 -18.797 -11.047  1.00 93.25           C  
ATOM   4638  CD2 LEU A 600     -23.938 -21.156 -10.172  1.00 93.25           C  
ATOM   4639  N   PRO A 601     -26.672 -22.734 -13.625  1.00 91.88           N  
ATOM   4640  CA  PRO A 601     -27.797 -22.938 -14.539  1.00 91.88           C  
ATOM   4641  C   PRO A 601     -28.172 -21.656 -15.289  1.00 91.88           C  
ATOM   4642  O   PRO A 601     -28.422 -20.625 -14.656  1.00 91.88           O  
ATOM   4643  CB  PRO A 601     -28.922 -23.391 -13.617  1.00 91.88           C  
ATOM   4644  CG  PRO A 601     -28.266 -23.594 -12.289  1.00 91.88           C  
ATOM   4645  CD  PRO A 601     -26.891 -23.000 -12.328  1.00 91.88           C  
ATOM   4646  N   PHE A 602     -28.234 -21.812 -16.625  1.00 94.56           N  
ATOM   4647  CA  PHE A 602     -28.578 -20.672 -17.453  1.00 94.56           C  
ATOM   4648  C   PHE A 602     -29.984 -20.156 -17.109  1.00 94.56           C  
ATOM   4649  O   PHE A 602     -30.875 -20.938 -16.812  1.00 94.56           O  
ATOM   4650  CB  PHE A 602     -28.516 -21.031 -18.938  1.00 94.56           C  
ATOM   4651  CG  PHE A 602     -28.406 -19.844 -19.859  1.00 94.56           C  
ATOM   4652  CD1 PHE A 602     -29.500 -19.391 -20.562  1.00 94.56           C  
ATOM   4653  CD2 PHE A 602     -27.188 -19.188 -20.016  1.00 94.56           C  
ATOM   4654  CE1 PHE A 602     -29.406 -18.281 -21.406  1.00 94.56           C  
ATOM   4655  CE2 PHE A 602     -27.078 -18.078 -20.859  1.00 94.56           C  
ATOM   4656  CZ  PHE A 602     -28.188 -17.641 -21.547  1.00 94.56           C  
ATOM   4657  N   PRO A 603     -30.156 -18.750 -17.141  1.00 93.31           N  
ATOM   4658  CA  PRO A 603     -31.484 -18.203 -16.828  1.00 93.31           C  
ATOM   4659  C   PRO A 603     -32.562 -18.766 -17.734  1.00 93.31           C  
ATOM   4660  O   PRO A 603     -32.344 -18.953 -18.938  1.00 93.31           O  
ATOM   4661  CB  PRO A 603     -31.312 -16.703 -17.031  1.00 93.31           C  
ATOM   4662  CG  PRO A 603     -29.844 -16.484 -17.094  1.00 93.31           C  
ATOM   4663  CD  PRO A 603     -29.188 -17.797 -17.453  1.00 93.31           C  
ATOM   4664  N   SER A 604     -33.812 -18.922 -17.188  1.00 92.00           N  
ATOM   4665  CA  SER A 604     -34.938 -19.406 -17.969  1.00 92.00           C  
ATOM   4666  C   SER A 604     -35.500 -18.328 -18.891  1.00 92.00           C  
ATOM   4667  O   SER A 604     -35.219 -17.141 -18.703  1.00 92.00           O  
ATOM   4668  CB  SER A 604     -36.062 -19.906 -17.047  1.00 92.00           C  
ATOM   4669  OG  SER A 604     -36.656 -18.828 -16.344  1.00 92.00           O  
ATOM   4670  N   ASP A 605     -36.281 -18.781 -19.844  1.00 91.19           N  
ATOM   4671  CA  ASP A 605     -36.906 -17.828 -20.750  1.00 91.19           C  
ATOM   4672  C   ASP A 605     -37.781 -16.828 -19.984  1.00 91.19           C  
ATOM   4673  O   ASP A 605     -37.844 -15.648 -20.359  1.00 91.19           O  
ATOM   4674  CB  ASP A 605     -37.750 -18.562 -21.797  1.00 91.19           C  
ATOM   4675  CG  ASP A 605     -36.906 -19.203 -22.891  1.00 91.19           C  
ATOM   4676  OD1 ASP A 605     -35.688 -19.016 -22.906  1.00 91.19           O  
ATOM   4677  OD2 ASP A 605     -37.500 -19.891 -23.766  1.00 91.19           O1-
ATOM   4678  N   ALA A 606     -38.375 -17.250 -18.969  1.00 91.75           N  
ATOM   4679  CA  ALA A 606     -39.219 -16.375 -18.156  1.00 91.75           C  
ATOM   4680  C   ALA A 606     -38.375 -15.320 -17.453  1.00 91.75           C  
ATOM   4681  O   ALA A 606     -38.750 -14.156 -17.375  1.00 91.75           O  
ATOM   4682  CB  ALA A 606     -40.000 -17.188 -17.141  1.00 91.75           C  
ATOM   4683  N   GLU A 607     -37.281 -15.750 -16.938  1.00 92.88           N  
ATOM   4684  CA  GLU A 607     -36.375 -14.828 -16.250  1.00 92.88           C  
ATOM   4685  C   GLU A 607     -35.812 -13.789 -17.219  1.00 92.88           C  
ATOM   4686  O   GLU A 607     -35.719 -12.609 -16.891  1.00 92.88           O  
ATOM   4687  CB  GLU A 607     -35.250 -15.586 -15.578  1.00 92.88           C  
ATOM   4688  CG  GLU A 607     -35.625 -16.219 -14.250  1.00 92.88           C  
ATOM   4689  CD  GLU A 607     -34.531 -17.125 -13.680  1.00 92.88           C  
ATOM   4690  OE1 GLU A 607     -34.375 -17.156 -12.438  1.00 92.88           O  
ATOM   4691  OE2 GLU A 607     -33.844 -17.797 -14.477  1.00 92.88           O1-
ATOM   4692  N   ILE A 608     -35.438 -14.219 -18.406  1.00 93.38           N  
ATOM   4693  CA  ILE A 608     -34.844 -13.352 -19.438  1.00 93.38           C  
ATOM   4694  C   ILE A 608     -35.906 -12.336 -19.891  1.00 93.38           C  
ATOM   4695  O   ILE A 608     -35.625 -11.141 -19.984  1.00 93.38           O  
ATOM   4696  CB  ILE A 608     -34.344 -14.164 -20.641  1.00 93.38           C  
ATOM   4697  CG1 ILE A 608     -33.219 -15.109 -20.203  1.00 93.38           C  
ATOM   4698  CG2 ILE A 608     -33.875 -13.234 -21.766  1.00 93.38           C  
ATOM   4699  CD1 ILE A 608     -32.750 -16.062 -21.297  1.00 93.38           C  
ATOM   4700  N   THR A 609     -37.094 -12.789 -20.062  1.00 91.81           N  
ATOM   4701  CA  THR A 609     -38.156 -11.906 -20.484  1.00 91.81           C  
ATOM   4702  C   THR A 609     -38.531 -10.914 -19.391  1.00 91.81           C  
ATOM   4703  O   THR A 609     -38.781  -9.742 -19.672  1.00 91.81           O  
ATOM   4704  CB  THR A 609     -39.406 -12.711 -20.875  1.00 91.81           C  
ATOM   4705  CG2 THR A 609     -40.375 -11.852 -21.688  1.00 91.81           C  
ATOM   4706  OG1 THR A 609     -39.031 -13.836 -21.672  1.00 91.81           O  
ATOM   4707  N   ASN A 610     -38.469 -11.344 -18.266  1.00 91.50           N  
ATOM   4708  CA  ASN A 610     -38.781 -10.469 -17.141  1.00 91.50           C  
ATOM   4709  C   ASN A 610     -37.719  -9.375 -16.984  1.00 91.50           C  
ATOM   4710  O   ASN A 610     -38.000  -8.312 -16.438  1.00 91.50           O  
ATOM   4711  CB  ASN A 610     -38.875 -11.281 -15.844  1.00 91.50           C  
ATOM   4712  CG  ASN A 610     -40.312 -11.625 -15.477  1.00 91.50           C  
ATOM   4713  ND2 ASN A 610     -40.469 -12.391 -14.406  1.00 91.50           N  
ATOM   4714  OD1 ASN A 610     -41.250 -11.195 -16.156  1.00 91.50           O  
ATOM   4715  N   ALA A 611     -36.562  -9.688 -17.453  1.00 91.62           N  
ATOM   4716  CA  ALA A 611     -35.469  -8.703 -17.406  1.00 91.62           C  
ATOM   4717  C   ALA A 611     -35.562  -7.738 -18.578  1.00 91.62           C  
ATOM   4718  O   ALA A 611     -34.750  -6.824 -18.703  1.00 91.62           O  
ATOM   4719  CB  ALA A 611     -34.125  -9.414 -17.391  1.00 91.62           C  
ATOM   4720  N   GLY A 612     -36.500  -7.891 -19.438  1.00 87.19           N  
ATOM   4721  CA  GLY A 612     -36.719  -6.996 -20.562  1.00 87.19           C  
ATOM   4722  C   GLY A 612     -35.906  -7.355 -21.781  1.00 87.19           C  
ATOM   4723  O   GLY A 612     -35.656  -6.512 -22.656  1.00 87.19           O  
ATOM   4724  N   ILE A 613     -35.375  -8.555 -21.812  1.00 89.12           N  
ATOM   4725  CA  ILE A 613     -34.531  -9.016 -22.922  1.00 89.12           C  
ATOM   4726  C   ILE A 613     -35.281 -10.070 -23.734  1.00 89.12           C  
ATOM   4727  O   ILE A 613     -36.062 -10.867 -23.172  1.00 89.12           O  
ATOM   4728  CB  ILE A 613     -33.219  -9.586 -22.406  1.00 89.12           C  
ATOM   4729  CG1 ILE A 613     -32.500  -8.578 -21.484  1.00 89.12           C  
ATOM   4730  CG2 ILE A 613     -32.312  -9.977 -23.578  1.00 89.12           C  
ATOM   4731  CD1 ILE A 613     -31.250  -9.109 -20.812  1.00 89.12           C  
ATOM   4732  N   ASP A 614     -35.031 -10.086 -24.953  1.00 84.62           N  
ATOM   4733  CA  ASP A 614     -35.625 -11.078 -25.844  1.00 84.62           C  
ATOM   4734  C   ASP A 614     -34.906 -12.422 -25.719  1.00 84.62           C  
ATOM   4735  O   ASP A 614     -33.781 -12.555 -26.172  1.00 84.62           O  
ATOM   4736  CB  ASP A 614     -35.594 -10.594 -27.297  1.00 84.62           C  
ATOM   4737  CG  ASP A 614     -36.406 -11.477 -28.219  1.00 84.62           C  
ATOM   4738  OD1 ASP A 614     -36.844 -12.578 -27.812  1.00 84.62           O  
ATOM   4739  OD2 ASP A 614     -36.625 -11.078 -29.391  1.00 84.62           O1-
ATOM   4740  N   ALA A 615     -35.562 -13.328 -25.266  1.00 82.94           N  
ATOM   4741  CA  ALA A 615     -34.969 -14.633 -24.953  1.00 82.94           C  
ATOM   4742  C   ALA A 615     -34.531 -15.352 -26.234  1.00 82.94           C  
ATOM   4743  O   ALA A 615     -33.656 -16.188 -26.219  1.00 82.94           O  
ATOM   4744  CB  ALA A 615     -35.938 -15.492 -24.172  1.00 82.94           C  
ATOM   4745  N   SER A 616     -35.125 -15.023 -27.391  1.00 75.25           N  
ATOM   4746  CA  SER A 616     -34.812 -15.688 -28.656  1.00 75.25           C  
ATOM   4747  C   SER A 616     -33.438 -15.281 -29.172  1.00 75.25           C  
ATOM   4748  O   SER A 616     -32.844 -15.961 -30.016  1.00 75.25           O  
ATOM   4749  CB  SER A 616     -35.875 -15.359 -29.703  1.00 75.25           C  
ATOM   4750  OG  SER A 616     -35.812 -13.992 -30.078  1.00 75.25           O  
ATOM   4751  N   LEU A 617     -32.844 -14.320 -28.594  1.00 60.59           N  
ATOM   4752  CA  LEU A 617     -31.578 -13.766 -29.094  1.00 60.59           C  
ATOM   4753  C   LEU A 617     -30.406 -14.273 -28.281  1.00 60.59           C  
ATOM   4754  O   LEU A 617     -29.250 -13.891 -28.531  1.00 60.59           O  
ATOM   4755  CB  LEU A 617     -31.625 -12.234 -29.078  1.00 60.59           C  
ATOM   4756  CG  LEU A 617     -32.625 -11.570 -30.031  1.00 60.59           C  
ATOM   4757  CD1 LEU A 617     -32.750 -10.078 -29.703  1.00 60.59           C  
ATOM   4758  CD2 LEU A 617     -32.188 -11.773 -31.469  1.00 60.59           C  
ATOM   4759  N   VAL A 618     -30.766 -15.109 -27.375  1.00 66.12           N  
ATOM   4760  CA  VAL A 618     -29.688 -15.336 -26.406  1.00 66.12           C  
ATOM   4761  C   VAL A 618     -29.188 -16.781 -26.516  1.00 66.12           C  
ATOM   4762  O   VAL A 618     -28.469 -17.250 -25.641  1.00 66.12           O  
ATOM   4763  CB  VAL A 618     -30.156 -15.039 -24.969  1.00 66.12           C  
ATOM   4764  CG1 VAL A 618     -29.344 -13.898 -24.359  1.00 66.12           C  
ATOM   4765  CG2 VAL A 618     -31.656 -14.703 -24.953  1.00 66.12           C  
ATOM   4766  N   ASP A 619     -29.406 -17.375 -27.656  1.00 66.88           N  
ATOM   4767  CA  ASP A 619     -28.922 -18.750 -27.812  1.00 66.88           C  
ATOM   4768  C   ASP A 619     -27.422 -18.766 -28.141  1.00 66.88           C  
ATOM   4769  O   ASP A 619     -26.922 -17.875 -28.812  1.00 66.88           O  
ATOM   4770  CB  ASP A 619     -29.703 -19.469 -28.906  1.00 66.88           C  
ATOM   4771  CG  ASP A 619     -30.969 -20.141 -28.391  1.00 66.88           C  
ATOM   4772  OD1 ASP A 619     -31.109 -20.297 -27.156  1.00 66.88           O  
ATOM   4773  OD2 ASP A 619     -31.828 -20.516 -29.219  1.00 66.88           O1-
ATOM   4774  N   GLY A 620     -26.641 -19.516 -27.422  1.00 80.25           N  
ATOM   4775  CA  GLY A 620     -25.219 -19.656 -27.688  1.00 80.25           C  
ATOM   4776  C   GLY A 620     -24.594 -20.828 -26.938  1.00 80.25           C  
ATOM   4777  O   GLY A 620     -25.250 -21.469 -26.125  1.00 80.25           O  
ATOM   4778  N   PRO A 621     -23.406 -21.125 -27.328  1.00 86.56           N  
ATOM   4779  CA  PRO A 621     -22.734 -22.281 -26.734  1.00 86.56           C  
ATOM   4780  C   PRO A 621     -22.359 -22.047 -25.266  1.00 86.56           C  
ATOM   4781  O   PRO A 621     -22.016 -20.922 -24.891  1.00 86.56           O  
ATOM   4782  CB  PRO A 621     -21.484 -22.453 -27.609  1.00 86.56           C  
ATOM   4783  CG  PRO A 621     -21.344 -21.156 -28.328  1.00 86.56           C  
ATOM   4784  CD  PRO A 621     -22.672 -20.438 -28.297  1.00 86.56           C  
ATOM   4785  N   GLN A 622     -22.547 -22.984 -24.469  1.00 91.69           N  
ATOM   4786  CA  GLN A 622     -21.969 -23.078 -23.125  1.00 91.69           C  
ATOM   4787  C   GLN A 622     -20.719 -23.953 -23.141  1.00 91.69           C  
ATOM   4788  O   GLN A 622     -20.812 -25.188 -23.062  1.00 91.69           O  
ATOM   4789  CB  GLN A 622     -23.000 -23.656 -22.141  1.00 91.69           C  
ATOM   4790  CG  GLN A 622     -23.016 -22.938 -20.797  1.00 91.69           C  
ATOM   4791  CD  GLN A 622     -23.984 -23.562 -19.812  1.00 91.69           C  
ATOM   4792  NE2 GLN A 622     -24.266 -22.859 -18.719  1.00 91.69           N  
ATOM   4793  OE1 GLN A 622     -24.500 -24.672 -20.047  1.00 91.69           O  
ATOM   4794  N   THR A 623     -19.547 -23.312 -23.234  1.00 93.62           N  
ATOM   4795  CA  THR A 623     -18.312 -24.031 -23.500  1.00 93.62           C  
ATOM   4796  C   THR A 623     -17.172 -23.469 -22.656  1.00 93.62           C  
ATOM   4797  O   THR A 623     -17.203 -22.297 -22.250  1.00 93.62           O  
ATOM   4798  CB  THR A 623     -17.938 -23.984 -24.984  1.00 93.62           C  
ATOM   4799  CG2 THR A 623     -17.797 -22.547 -25.469  1.00 93.62           C  
ATOM   4800  OG1 THR A 623     -16.703 -24.672 -25.188  1.00 93.62           O  
ATOM   4801  N   MET A 624     -16.219 -24.328 -22.359  1.00 96.31           N  
ATOM   4802  CA  MET A 624     -15.031 -23.828 -21.656  1.00 96.31           C  
ATOM   4803  C   MET A 624     -14.266 -22.828 -22.516  1.00 96.31           C  
ATOM   4804  O   MET A 624     -13.859 -21.766 -22.031  1.00 96.31           O  
ATOM   4805  CB  MET A 624     -14.117 -24.984 -21.266  1.00 96.31           C  
ATOM   4806  CG  MET A 624     -12.852 -24.562 -20.547  1.00 96.31           C  
ATOM   4807  SD  MET A 624     -11.773 -25.969 -20.109  1.00 96.31           S  
ATOM   4808  CE  MET A 624     -10.289 -25.078 -19.562  1.00 96.31           C  
ATOM   4809  N   LEU A 625     -14.086 -23.188 -23.812  1.00 95.94           N  
ATOM   4810  CA  LEU A 625     -13.367 -22.312 -24.734  1.00 95.94           C  
ATOM   4811  C   LEU A 625     -14.188 -22.078 -26.000  1.00 95.94           C  
ATOM   4812  O   LEU A 625     -14.492 -23.016 -26.734  1.00 95.94           O  
ATOM   4813  CB  LEU A 625     -12.016 -22.922 -25.094  1.00 95.94           C  
ATOM   4814  CG  LEU A 625     -11.242 -22.250 -26.234  1.00 95.94           C  
ATOM   4815  CD1 LEU A 625     -10.930 -20.797 -25.859  1.00 95.94           C  
ATOM   4816  CD2 LEU A 625      -9.961 -23.016 -26.547  1.00 95.94           C  
ATOM   4817  N   LEU A 626     -14.516 -20.844 -26.141  1.00 93.31           N  
ATOM   4818  CA  LEU A 626     -15.125 -20.406 -27.391  1.00 93.31           C  
ATOM   4819  C   LEU A 626     -14.086 -19.766 -28.297  1.00 93.31           C  
ATOM   4820  O   LEU A 626     -13.438 -18.781 -27.922  1.00 93.31           O  
ATOM   4821  CB  LEU A 626     -16.266 -19.422 -27.125  1.00 93.31           C  
ATOM   4822  CG  LEU A 626     -16.969 -18.844 -28.359  1.00 93.31           C  
ATOM   4823  CD1 LEU A 626     -17.812 -19.906 -29.031  1.00 93.31           C  
ATOM   4824  CD2 LEU A 626     -17.812 -17.641 -27.969  1.00 93.31           C  
ATOM   4825  N   VAL A 627     -13.828 -20.344 -29.422  1.00 90.25           N  
ATOM   4826  CA  VAL A 627     -12.945 -19.750 -30.422  1.00 90.25           C  
ATOM   4827  C   VAL A 627     -13.773 -19.125 -31.547  1.00 90.25           C  
ATOM   4828  O   VAL A 627     -14.570 -19.812 -32.188  1.00 90.25           O  
ATOM   4829  CB  VAL A 627     -11.961 -20.797 -31.000  1.00 90.25           C  
ATOM   4830  CG1 VAL A 627     -11.023 -20.156 -32.031  1.00 90.25           C  
ATOM   4831  CG2 VAL A 627     -11.172 -21.469 -29.875  1.00 90.25           C  
ATOM   4832  N   THR A 628     -13.555 -17.797 -31.625  1.00 86.81           N  
ATOM   4833  CA  THR A 628     -14.359 -17.109 -32.625  1.00 86.81           C  
ATOM   4834  C   THR A 628     -13.508 -16.109 -33.406  1.00 86.81           C  
ATOM   4835  O   THR A 628     -12.320 -15.938 -33.094  1.00 86.81           O  
ATOM   4836  CB  THR A 628     -15.547 -16.375 -31.969  1.00 86.81           C  
ATOM   4837  CG2 THR A 628     -15.070 -15.312 -30.984  1.00 86.81           C  
ATOM   4838  OG1 THR A 628     -16.328 -15.742 -33.000  1.00 86.81           O  
ATOM   4839  N   ASN A 629     -13.961 -15.562 -34.500  1.00 86.06           N  
ATOM   4840  CA  ASN A 629     -13.430 -14.508 -35.344  1.00 86.06           C  
ATOM   4841  C   ASN A 629     -14.531 -13.578 -35.844  1.00 86.06           C  
ATOM   4842  O   ASN A 629     -15.133 -13.820 -36.906  1.00 86.06           O  
ATOM   4843  CB  ASN A 629     -12.664 -15.102 -36.531  1.00 86.06           C  
ATOM   4844  CG  ASN A 629     -12.102 -14.039 -37.469  1.00 86.06           C  
ATOM   4845  ND2 ASN A 629     -11.289 -14.461 -38.438  1.00 86.06           N  
ATOM   4846  OD1 ASN A 629     -12.391 -12.852 -37.312  1.00 86.06           O  
ATOM   4847  N   ASP A 630     -14.680 -12.484 -35.188  1.00 79.44           N  
ATOM   4848  CA  ASP A 630     -15.805 -11.602 -35.438  1.00 79.44           C  
ATOM   4849  C   ASP A 630     -15.594 -10.805 -36.719  1.00 79.44           C  
ATOM   4850  O   ASP A 630     -16.547 -10.234 -37.281  1.00 79.44           O  
ATOM   4851  CB  ASP A 630     -16.031 -10.648 -34.250  1.00 79.44           C  
ATOM   4852  CG  ASP A 630     -16.828 -11.273 -33.125  1.00 79.44           C  
ATOM   4853  OD1 ASP A 630     -17.344 -12.398 -33.312  1.00 79.44           O  
ATOM   4854  OD2 ASP A 630     -16.953 -10.633 -32.062  1.00 79.44           O1-
ATOM   4855  N   SER A 631     -14.297 -10.680 -37.219  1.00 69.88           N  
ATOM   4856  CA  SER A 631     -14.047  -9.984 -38.469  1.00 69.88           C  
ATOM   4857  C   SER A 631     -14.477 -10.828 -39.688  1.00 69.88           C  
ATOM   4858  O   SER A 631     -14.578 -10.328 -40.781  1.00 69.88           O  
ATOM   4859  CB  SER A 631     -12.570  -9.609 -38.594  1.00 69.88           C  
ATOM   4860  OG  SER A 631     -11.789 -10.766 -38.875  1.00 69.88           O  
ATOM   4861  N   ALA A 632     -14.516 -12.047 -39.531  1.00 61.28           N  
ATOM   4862  CA  ALA A 632     -14.789 -12.977 -40.625  1.00 61.28           C  
ATOM   4863  C   ALA A 632     -16.203 -12.789 -41.156  1.00 61.28           C  
ATOM   4864  O   ALA A 632     -17.188 -12.938 -40.406  1.00 61.28           O  
ATOM   4865  CB  ALA A 632     -14.578 -14.414 -40.156  1.00 61.28           C  
ATOM   4866  N   ILE A 633     -16.141 -11.812 -42.219  1.00 54.31           N  
ATOM   4867  CA  ILE A 633     -17.344 -11.625 -43.000  1.00 54.31           C  
ATOM   4868  C   ILE A 633     -17.312 -12.508 -44.250  1.00 54.31           C  
ATOM   4869  O   ILE A 633     -16.312 -12.516 -45.000  1.00 54.31           O  
ATOM   4870  CB  ILE A 633     -17.531 -10.141 -43.406  1.00 54.31           C  
ATOM   4871  CG1 ILE A 633     -17.516  -9.242 -42.188  1.00 54.31           C  
ATOM   4872  CG2 ILE A 633     -18.844  -9.961 -44.219  1.00 54.31           C  
ATOM   4873  CD1 ILE A 633     -17.594  -7.758 -42.500  1.00 54.31           C  
ATOM   4874  N   GLY A 634     -18.219 -13.242 -44.688  1.00 43.78           N  
ATOM   4875  CA  GLY A 634     -18.375 -14.062 -45.875  1.00 43.78           C  
ATOM   4876  C   GLY A 634     -17.562 -15.344 -45.812  1.00 43.78           C  
ATOM   4877  O   GLY A 634     -17.109 -15.750 -44.750  1.00 43.78           O  
ATOM   4878  N   TYR A 635     -17.312 -16.078 -47.000  1.00 38.53           N  
ATOM   4879  CA  TYR A 635     -16.797 -17.422 -47.188  1.00 38.53           C  
ATOM   4880  C   TYR A 635     -15.289 -17.469 -47.031  1.00 38.53           C  
ATOM   4881  O   TYR A 635     -14.680 -18.547 -47.094  1.00 38.53           O  
ATOM   4882  CB  TYR A 635     -17.188 -17.984 -48.562  1.00 38.53           C  
ATOM   4883  CG  TYR A 635     -18.672 -18.234 -48.688  1.00 38.53           C  
ATOM   4884  CD1 TYR A 635     -19.266 -19.375 -48.188  1.00 38.53           C  
ATOM   4885  CD2 TYR A 635     -19.484 -17.328 -49.375  1.00 38.53           C  
ATOM   4886  CE1 TYR A 635     -20.625 -19.609 -48.312  1.00 38.53           C  
ATOM   4887  CE2 TYR A 635     -20.844 -17.547 -49.531  1.00 38.53           C  
ATOM   4888  CZ  TYR A 635     -21.422 -18.688 -48.969  1.00 38.53           C  
ATOM   4889  OH  TYR A 635     -22.766 -18.922 -49.125  1.00 38.53           O  
ATOM   4890  N   ASP A 636     -14.523 -16.453 -47.250  1.00 39.34           N  
ATOM   4891  CA  ASP A 636     -13.078 -16.641 -47.281  1.00 39.34           C  
ATOM   4892  C   ASP A 636     -12.484 -16.688 -45.875  1.00 39.34           C  
ATOM   4893  O   ASP A 636     -12.242 -15.641 -45.281  1.00 39.34           O  
ATOM   4894  CB  ASP A 636     -12.406 -15.539 -48.125  1.00 39.34           C  
ATOM   4895  CG  ASP A 636     -12.047 -15.977 -49.531  1.00 39.34           C  
ATOM   4896  OD1 ASP A 636     -12.078 -17.203 -49.812  1.00 39.34           O  
ATOM   4897  OD2 ASP A 636     -11.727 -15.102 -50.344  1.00 39.34           O1-
ATOM   4898  N   LEU A 637     -12.680 -17.672 -45.188  1.00 46.59           N  
ATOM   4899  CA  LEU A 637     -12.414 -17.922 -43.781  1.00 46.59           C  
ATOM   4900  C   LEU A 637     -10.922 -17.859 -43.500  1.00 46.59           C  
ATOM   4901  O   LEU A 637     -10.219 -18.859 -43.625  1.00 46.59           O  
ATOM   4902  CB  LEU A 637     -12.977 -19.281 -43.375  1.00 46.59           C  
ATOM   4903  CG  LEU A 637     -14.500 -19.375 -43.250  1.00 46.59           C  
ATOM   4904  CD1 LEU A 637     -14.953 -20.828 -43.344  1.00 46.59           C  
ATOM   4905  CD2 LEU A 637     -14.953 -18.781 -41.906  1.00 46.59           C  
ATOM   4906  N   VAL A 638     -10.297 -16.766 -43.688  1.00 54.09           N  
ATOM   4907  CA  VAL A 638      -8.898 -16.656 -43.281  1.00 54.09           C  
ATOM   4908  C   VAL A 638      -8.828 -16.531 -41.750  1.00 54.09           C  
ATOM   4909  O   VAL A 638      -9.438 -15.633 -41.188  1.00 54.09           O  
ATOM   4910  CB  VAL A 638      -8.203 -15.445 -43.938  1.00 54.09           C  
ATOM   4911  CG1 VAL A 638      -6.699 -15.469 -43.656  1.00 54.09           C  
ATOM   4912  CG2 VAL A 638      -8.469 -15.445 -45.469  1.00 54.09           C  
ATOM   4913  N   SER A 639      -8.359 -17.609 -41.000  1.00 64.62           N  
ATOM   4914  CA  SER A 639      -8.148 -17.734 -39.562  1.00 64.62           C  
ATOM   4915  C   SER A 639      -7.074 -16.766 -39.094  1.00 64.62           C  
ATOM   4916  O   SER A 639      -6.223 -16.328 -39.875  1.00 64.62           O  
ATOM   4917  CB  SER A 639      -7.762 -19.172 -39.219  1.00 64.62           C  
ATOM   4918  OG  SER A 639      -6.402 -19.422 -39.531  1.00 64.62           O  
ATOM   4919  N   GLY A 640      -7.340 -16.156 -37.906  1.00 79.25           N  
ATOM   4920  CA  GLY A 640      -6.199 -15.555 -37.250  1.00 79.25           C  
ATOM   4921  C   GLY A 640      -5.062 -16.531 -37.000  1.00 79.25           C  
ATOM   4922  O   GLY A 640      -5.195 -17.719 -37.281  1.00 79.25           O  
ATOM   4923  N   ILE A 641      -3.906 -16.031 -36.781  1.00 81.00           N  
ATOM   4924  CA  ILE A 641      -2.730 -16.875 -36.562  1.00 81.00           C  
ATOM   4925  C   ILE A 641      -2.480 -17.016 -35.062  1.00 81.00           C  
ATOM   4926  O   ILE A 641      -2.402 -16.016 -34.344  1.00 81.00           O  
ATOM   4927  CB  ILE A 641      -1.481 -16.297 -37.250  1.00 81.00           C  
ATOM   4928  CG1 ILE A 641      -1.748 -16.094 -38.750  1.00 81.00           C  
ATOM   4929  CG2 ILE A 641      -0.265 -17.188 -37.031  1.00 81.00           C  
ATOM   4930  CD1 ILE A 641      -0.655 -15.320 -39.469  1.00 81.00           C  
ATOM   4931  N   GLY A 642      -2.576 -18.219 -34.594  1.00 87.12           N  
ATOM   4932  CA  GLY A 642      -2.199 -18.500 -33.219  1.00 87.12           C  
ATOM   4933  C   GLY A 642      -0.983 -19.391 -33.094  1.00 87.12           C  
ATOM   4934  O   GLY A 642      -0.726 -20.219 -33.969  1.00 87.12           O  
ATOM   4935  N   SER A 643      -0.167 -19.125 -32.125  1.00 87.44           N  
ATOM   4936  CA  SER A 643       0.946 -20.000 -31.766  1.00 87.44           C  
ATOM   4937  C   SER A 643       1.123 -20.109 -30.266  1.00 87.44           C  
ATOM   4938  O   SER A 643       1.130 -19.109 -29.562  1.00 87.44           O
[truncated: 1,246,616 more chars]
