# Supplementary material for: Functional domains of Acinetobacter bacteriophage tail fibers
Source: Front Microbiol. 2024 Apr 16;15:1230997. doi: 10.3389/fmicb.2024.1230997 (PMC11058221; doi:10.3389/fmicb.2024.1230997)
Supplement: Supplementary Table 1 — Abbreviations used throughout the article. [file Data_Sheet_1.ZIP › Supplementary Data/Models/NC_028684.pdb]

ATOM      1  N   MET B   1      19.962-149.830-123.082  1.00 41.87           N  
ATOM      2  CA  MET B   1      18.860-150.708-123.461  1.00 41.87           C  
ATOM      3  C   MET B   1      17.549-150.236-122.840  1.00 41.87           C  
ATOM      4  O   MET B   1      17.528-149.786-121.693  1.00 41.87           O  
ATOM      5  CB  MET B   1      19.150-152.149-123.038  1.00 41.87           C  
ATOM      6  CG  MET B   1      18.535-153.193-123.957  1.00 41.87           C  
ATOM      7  SD  MET B   1      18.938-154.908-123.441  1.00 41.87           S  
ATOM      8  CE  MET B   1      19.970-155.428-124.840  1.00 41.87           C  
ATOM      9  N   ASN B   2      16.473-149.898-122.818  1.00 47.61           N  
ATOM     10  CA  ASN B   2      15.108-149.424-122.618  1.00 47.61           C  
ATOM     11  C   ASN B   2      15.069-147.921-122.355  1.00 47.61           C  
ATOM     12  O   ASN B   2      14.528-147.478-121.340  1.00 47.61           O  
ATOM     13  CB  ASN B   2      14.439-150.181-121.469  1.00 47.61           C  
ATOM     14  CG  ASN B   2      14.296-151.664-121.752  1.00 47.61           C  
ATOM     15  ND2 ASN B   2      14.417-152.480-120.712  1.00 47.61           N  
ATOM     16  OD1 ASN B   2      14.080-152.072-122.896  1.00 47.61           O  
ATOM     17  N   ILE B   3      15.758-147.056-123.142  1.00 66.06           N  
ATOM     18  CA  ILE B   3      15.959-145.613-123.065  1.00 66.06           C  
ATOM     19  C   ILE B   3      14.830-144.895-123.800  1.00 66.06           C  
ATOM     20  O   ILE B   3      14.641-143.688-123.633  1.00 66.06           O  
ATOM     21  CB  ILE B   3      17.328-145.202-123.653  1.00 66.06           C  
ATOM     22  CG1 ILE B   3      17.502-145.785-125.060  1.00 66.06           C  
ATOM     23  CG2 ILE B   3      18.467-145.646-122.732  1.00 66.06           C  
ATOM     24  CD1 ILE B   3      18.684-145.208-125.828  1.00 66.06           C  
ATOM     25  N   LEU B   4      14.288-145.830-124.771  1.00 59.23           N  
ATOM     26  CA  LEU B   4      13.224-145.203-125.548  1.00 59.23           C  
ATOM     27  C   LEU B   4      11.971-145.012-124.700  1.00 59.23           C  
ATOM     28  O   LEU B   4      11.420-145.981-124.172  1.00 59.23           O  
ATOM     29  CB  LEU B   4      12.895-146.047-126.783  1.00 59.23           C  
ATOM     30  CG  LEU B   4      14.047-146.301-127.757  1.00 59.23           C  
ATOM     31  CD1 LEU B   4      13.588-147.206-128.895  1.00 59.23           C  
ATOM     32  CD2 LEU B   4      14.589-144.983-128.300  1.00 59.23           C  
ATOM     33  N   ARG B   5      11.345-143.433-124.589  1.00 65.62           N  
ATOM     34  CA  ARG B   5      10.269-143.066-123.675  1.00 65.62           C  
ATOM     35  C   ARG B   5       8.970-142.809-124.432  1.00 65.62           C  
ATOM     36  O   ARG B   5       8.994-142.446-125.610  1.00 65.62           O  
ATOM     37  CB  ARG B   5      10.653-141.829-122.860  1.00 65.62           C  
ATOM     38  CG  ARG B   5      11.981-141.960-122.131  1.00 65.62           C  
ATOM     39  CD  ARG B   5      11.907-142.980-121.003  1.00 65.62           C  
ATOM     40  NE  ARG B   5      13.141-143.011-120.223  1.00 65.62           N  
ATOM     41  CZ  ARG B   5      13.481-143.983-119.381  1.00 65.62           C  
ATOM     42  NH1 ARG B   5      12.681-145.026-119.192  1.00 65.62           N1+
ATOM     43  NH2 ARG B   5      14.628-143.911-118.722  1.00 65.62           N  
ATOM     44  N   SER B   6       8.137-142.965-123.734  1.00 62.83           N  
ATOM     45  CA  SER B   6       6.854-142.753-124.396  1.00 62.83           C  
ATOM     46  C   SER B   6       6.246-141.410-124.006  1.00 62.83           C  
ATOM     47  O   SER B   6       5.062-141.165-124.247  1.00 62.83           O  
ATOM     48  CB  SER B   6       5.880-143.881-124.052  1.00 62.83           C  
ATOM     49  OG  SER B   6       5.564-143.870-122.671  1.00 62.83           O  
ATOM     50  N   TYR B   7       6.928-140.556-123.119  1.00 67.98           N  
ATOM     51  CA  TYR B   7       6.502-139.207-122.765  1.00 67.98           C  
ATOM     52  C   TYR B   7       7.655-138.219-122.897  1.00 67.98           C  
ATOM     53  O   TYR B   7       8.820-138.619-122.957  1.00 67.98           O  
ATOM     54  CB  TYR B   7       5.948-139.175-121.337  1.00 67.98           C  
ATOM     55  CG  TYR B   7       7.002-139.363-120.273  1.00 67.98           C  
ATOM     56  CD1 TYR B   7       7.442-140.637-119.918  1.00 67.98           C  
ATOM     57  CD2 TYR B   7       7.558-138.269-119.619  1.00 67.98           C  
ATOM     58  CE1 TYR B   7       8.411-140.815-118.937  1.00 67.98           C  
ATOM     59  CE2 TYR B   7       8.528-138.436-118.636  1.00 67.98           C  
ATOM     60  CZ  TYR B   7       8.948-139.711-118.302  1.00 67.98           C  
ATOM     61  OH  TYR B   7       9.907-139.882-117.330  1.00 67.98           O  
ATOM     62  N   THR B   8       7.244-136.877-123.153  1.00 70.23           N  
ATOM     63  CA  THR B   8       8.200-135.776-123.123  1.00 70.23           C  
ATOM     64  C   THR B   8       7.805-134.745-122.070  1.00 70.23           C  
ATOM     65  O   THR B   8       6.658-134.293-122.035  1.00 70.23           O  
ATOM     66  CB  THR B   8       8.308-135.093-124.499  1.00 70.23           C  
ATOM     67  CG2 THR B   8       9.464-134.099-124.530  1.00 70.23           C  
ATOM     68  OG1 THR B   8       8.523-136.090-125.506  1.00 70.23           O  
ATOM     69  N   GLU B   9       8.707-134.319-120.684  1.00 67.01           N  
ATOM     70  CA  GLU B   9       8.399-133.289-119.696  1.00 67.01           C  
ATOM     71  C   GLU B   9       9.292-132.065-119.878  1.00 67.01           C  
ATOM     72  O   GLU B   9      10.514-132.192-119.981  1.00 67.01           O  
ATOM     73  CB  GLU B   9       8.548-133.843-118.277  1.00 67.01           C  
ATOM     74  CG  GLU B   9       7.223-134.160-117.598  1.00 67.01           C  
ATOM     75  CD  GLU B   9       7.387-134.737-116.201  1.00 67.01           C  
ATOM     76  OE1 GLU B   9       6.371-134.899-115.488  1.00 67.01           O  
ATOM     77  OE2 GLU B   9       8.542-135.029-115.817  1.00 67.01           O1-
ATOM     78  N   THR B  10       8.650-130.998-120.089  1.00 65.55           N  
ATOM     79  CA  THR B  10       9.352-129.736-120.295  1.00 65.55           C  
ATOM     80  C   THR B  10       9.048-128.757-119.165  1.00 65.55           C  
ATOM     81  O   THR B  10       7.885-128.449-118.900  1.00 65.55           O  
ATOM     82  CB  THR B  10       8.972-129.100-121.645  1.00 65.55           C  
ATOM     83  CG2 THR B  10       9.879-127.918-121.971  1.00 65.55           C  
ATOM     84  OG1 THR B  10       9.095-130.083-122.681  1.00 65.55           O  
ATOM     85  N   VAL B  11      10.002-128.110-118.153  1.00 66.81           N  
ATOM     86  CA  VAL B  11       9.803-127.059-117.160  1.00 66.81           C  
ATOM     87  C   VAL B  11       9.848-125.692-117.839  1.00 66.81           C  
ATOM     88  O   VAL B  11      10.878-125.299-118.391  1.00 66.81           O  
ATOM     89  CB  VAL B  11      10.861-127.131-116.037  1.00 66.81           C  
ATOM     90  CG1 VAL B  11      10.634-126.023-115.010  1.00 66.81           C  
ATOM     91  CG2 VAL B  11      10.831-128.502-115.364  1.00 66.81           C  
ATOM     92  N   VAL B  12       8.893-125.064-117.524  1.00 58.69           N  
ATOM     93  CA  VAL B  12       8.705-123.809-118.244  1.00 58.69           C  
ATOM     94  C   VAL B  12       8.963-122.631-117.307  1.00 58.69           C  
ATOM     95  O   VAL B  12       8.289-122.484-116.285  1.00 58.69           O  
ATOM     96  CB  VAL B  12       7.287-123.709-118.848  1.00 58.69           C  
ATOM     97  CG1 VAL B  12       7.121-122.403-119.623  1.00 58.69           C  
ATOM     98  CG2 VAL B  12       7.005-124.908-119.751  1.00 58.69           C  
ATOM     99  N   THR B  13      10.046-121.560-117.306  1.00 65.06           N  
ATOM    100  CA  THR B  13      10.398-120.412-116.478  1.00 65.06           C  
ATOM    101  C   THR B  13      10.163-119.108-117.234  1.00 65.06           C  
ATOM    102  O   THR B  13      10.252-118.024-116.654  1.00 65.06           O  
ATOM    103  CB  THR B  13      11.866-120.485-116.018  1.00 65.06           C  
ATOM    104  CG2 THR B  13      12.104-121.701-115.129  1.00 65.06           C  
ATOM    105  OG1 THR B  13      12.717-120.573-117.167  1.00 65.06           O  
ATOM    106  N   THR B  14      10.092-119.362-118.423  1.00 70.53           N  
ATOM    107  CA  THR B  14       9.645-118.271-119.283  1.00 70.53           C  
ATOM    108  C   THR B  14       8.521-118.735-120.204  1.00 70.53           C  
ATOM    109  O   THR B  14       8.478-119.901-120.602  1.00 70.53           O  
ATOM    110  CB  THR B  14      10.807-117.712-120.126  1.00 70.53           C  
ATOM    111  CG2 THR B  14      11.814-116.972-119.252  1.00 70.53           C  
ATOM    112  OG1 THR B  14      11.471-118.794-120.790  1.00 70.53           O  
ATOM    113  N   PRO B  15       7.622-117.663-120.518  1.00 71.48           N  
ATOM    114  CA  PRO B  15       6.452-118.048-121.310  1.00 71.48           C  
ATOM    115  C   PRO B  15       6.820-118.847-122.558  1.00 71.48           C  
ATOM    116  O   PRO B  15       7.586-118.369-123.398  1.00 71.48           O  
ATOM    117  CB  PRO B  15       5.825-116.704-121.688  1.00 71.48           C  
ATOM    118  CG  PRO B  15       6.361-115.736-120.683  1.00 71.48           C  
ATOM    119  CD  PRO B  15       7.690-116.239-120.198  1.00 71.48           C  
ATOM    120  N   THR B  16       6.421-120.127-122.612  1.00 77.35           N  
ATOM    121  CA  THR B  16       6.787-121.021-123.705  1.00 77.35           C  
ATOM    122  C   THR B  16       5.552-121.713-124.275  1.00 77.35           C  
ATOM    123  O   THR B  16       4.725-122.235-123.525  1.00 77.35           O  
ATOM    124  CB  THR B  16       7.805-122.080-123.244  1.00 77.35           C  
ATOM    125  CG2 THR B  16       8.320-122.899-124.423  1.00 77.35           C  
ATOM    126  OG1 THR B  16       8.912-121.426-122.610  1.00 77.35           O  
ATOM    127  N   ASP B  17       5.458-121.672-125.582  1.00 71.17           N  
ATOM    128  CA  ASP B  17       4.248-122.193-126.210  1.00 71.17           C  
ATOM    129  C   ASP B  17       4.555-123.425-127.057  1.00 71.17           C  
ATOM    130  O   ASP B  17       3.649-124.032-127.631  1.00 71.17           O  
ATOM    131  CB  ASP B  17       3.583-121.116-127.070  1.00 71.17           C  
ATOM    132  CG  ASP B  17       4.503-120.562-128.143  1.00 71.17           C  
ATOM    133  OD1 ASP B  17       5.630-121.078-128.306  1.00 71.17           O  
ATOM    134  OD2 ASP B  17       4.099-119.600-128.831  1.00 71.17           O1-
ATOM    135  N   THR B  18       5.951-123.654-127.671  1.00 74.41           N  
ATOM    136  CA  THR B  18       6.276-124.769-128.554  1.00 74.41           C  
ATOM    137  C   THR B  18       7.058-125.843-127.803  1.00 74.41           C  
ATOM    138  O   THR B  18       8.078-125.552-127.176  1.00 74.41           O  
ATOM    139  CB  THR B  18       7.089-124.297-129.774  1.00 74.41           C  
ATOM    140  CG2 THR B  18       6.879-125.224-130.967  1.00 74.41           C  
ATOM    141  OG1 THR B  18       6.675-122.973-130.133  1.00 74.41           O  
ATOM    142  N   PHE B  19       6.644-127.183-127.673  1.00 71.40           N  
ATOM    143  CA  PHE B  19       7.238-128.227-126.847  1.00 71.40           C  
ATOM    144  C   PHE B  19       7.643-129.425-127.696  1.00 71.40           C  
ATOM    145  O   PHE B  19       6.840-129.938-128.479  1.00 71.40           O  
ATOM    146  CB  PHE B  19       6.263-128.666-125.750  1.00 71.40           C  
ATOM    147  CG  PHE B  19       5.910-127.573-124.778  1.00 71.40           C  
ATOM    148  CD1 PHE B  19       6.637-127.405-123.605  1.00 71.40           C  
ATOM    149  CD2 PHE B  19       4.851-126.712-125.037  1.00 71.40           C  
ATOM    150  CE1 PHE B  19       6.312-126.394-122.704  1.00 71.40           C  
ATOM    151  CE2 PHE B  19       4.521-125.699-124.141  1.00 71.40           C  
ATOM    152  CZ  PHE B  19       5.252-125.543-122.974  1.00 71.40           C  
ATOM    153  N   PRO B  20       8.937-129.776-127.792  1.00 74.92           N  
ATOM    154  CA  PRO B  20       9.367-130.876-128.658  1.00 74.92           C  
ATOM    155  C   PRO B  20       8.837-132.232-128.196  1.00 74.92           C  
ATOM    156  O   PRO B  20       8.653-132.451-126.996  1.00 74.92           O  
ATOM    157  CB  PRO B  20      10.894-130.825-128.560  1.00 74.92           C  
ATOM    158  CG  PRO B  20      11.171-130.228-127.219  1.00 74.92           C  
ATOM    159  CD  PRO B  20      10.021-129.336-126.847  1.00 74.92           C  
ATOM    160  N   ILE B  21       8.385-133.341-129.210  1.00 55.41           N  
ATOM    161  CA  ILE B  21       7.952-134.717-128.993  1.00 55.41           C  
ATOM    162  C   ILE B  21       9.095-135.675-129.324  1.00 55.41           C  
ATOM    163  O   ILE B  21       9.516-135.773-130.478  1.00 55.41           O  
ATOM    164  CB  ILE B  21       6.706-135.057-129.840  1.00 55.41           C  
ATOM    165  CG1 ILE B  21       5.581-134.053-129.562  1.00 55.41           C  
ATOM    166  CG2 ILE B  21       6.240-136.490-129.565  1.00 55.41           C  
ATOM    167  CD1 ILE B  21       4.361-134.227-130.456  1.00 55.41           C  
ATOM    168  N   SER B  22       9.740-136.207-128.446  1.00 67.84           N  
ATOM    169  CA  SER B  22      10.972-136.932-128.738  1.00 67.84           C  
ATOM    170  C   SER B  22      10.725-138.435-128.810  1.00 67.84           C  
ATOM    171  O   SER B  22      11.672-139.223-128.874  1.00 67.84           O  
ATOM    172  CB  SER B  22      12.034-136.632-127.679  1.00 67.84           C  
ATOM    173  OG  SER B  22      11.568-136.978-126.386  1.00 67.84           O  
ATOM    174  N   PHE B  23       9.295-138.776-129.069  1.00 66.60           N  
ATOM    175  CA  PHE B  23       9.012-140.205-129.127  1.00 66.60           C  
ATOM    176  C   PHE B  23       8.230-140.551-130.388  1.00 66.60           C  
ATOM    177  O   PHE B  23       7.481-139.721-130.908  1.00 66.60           O  
ATOM    178  CB  PHE B  23       8.231-140.650-127.886  1.00 66.60           C  
ATOM    179  CG  PHE B  23       6.953-139.887-127.667  1.00 66.60           C  
ATOM    180  CD1 PHE B  23       6.916-138.798-126.805  1.00 66.60           C  
ATOM    181  CD2 PHE B  23       5.787-140.259-128.324  1.00 66.60           C  
ATOM    182  CE1 PHE B  23       5.734-138.089-126.601  1.00 66.60           C  
ATOM    183  CE2 PHE B  23       4.602-139.556-128.124  1.00 66.60           C  
ATOM    184  CZ  PHE B  23       4.578-138.472-127.262  1.00 66.60           C  
ATOM    185  N   GLU B  24       8.369-142.124-130.698  1.00 68.63           N  
ATOM    186  CA  GLU B  24       7.679-142.524-131.921  1.00 68.63           C  
ATOM    187  C   GLU B  24       6.205-142.816-131.653  1.00 68.63           C  
ATOM    188  O   GLU B  24       5.861-143.422-130.637  1.00 68.63           O  
ATOM    189  CB  GLU B  24       8.353-143.750-132.542  1.00 68.63           C  
ATOM    190  CG  GLU B  24       8.947-143.494-133.919  1.00 68.63           C  
ATOM    191  CD  GLU B  24       9.502-144.748-134.576  1.00 68.63           C  
ATOM    192  OE1 GLU B  24       9.949-144.674-135.744  1.00 68.63           O  
ATOM    193  OE2 GLU B  24       9.489-145.812-133.919  1.00 68.63           O1-
ATOM    194  N   PHE B  25       5.209-142.168-132.250  1.00 66.81           N  
ATOM    195  CA  PHE B  25       3.805-142.523-132.076  1.00 66.81           C  
ATOM    196  C   PHE B  25       3.113-142.669-133.426  1.00 66.81           C  
ATOM    197  O   PHE B  25       3.499-142.022-134.401  1.00 66.81           O  
ATOM    198  CB  PHE B  25       3.084-141.470-131.228  1.00 66.81           C  
ATOM    199  CG  PHE B  25       2.803-140.187-131.962  1.00 66.81           C  
ATOM    200  CD1 PHE B  25       3.805-139.243-132.150  1.00 66.81           C  
ATOM    201  CD2 PHE B  25       1.535-139.925-132.465  1.00 66.81           C  
ATOM    202  CE1 PHE B  25       3.548-138.055-132.829  1.00 66.81           C  
ATOM    203  CE2 PHE B  25       1.270-138.740-133.145  1.00 66.81           C  
ATOM    204  CZ  PHE B  25       2.277-137.806-133.325  1.00 66.81           C  
ATOM    205  N   ASP B  26       2.500-143.870-133.808  1.00 66.21           N  
ATOM    206  CA  ASP B  26       1.709-144.074-135.017  1.00 66.21           C  
ATOM    207  C   ASP B  26       0.363-143.360-134.921  1.00 66.21           C  
ATOM    208  O   ASP B  26      -0.467-143.701-134.076  1.00 66.21           O  
ATOM    209  CB  ASP B  26       1.495-145.568-135.273  1.00 66.21           C  
ATOM    210  CG  ASP B  26       0.923-145.857-136.650  1.00 66.21           C  
ATOM    211  OD1 ASP B  26       0.024-145.118-137.105  1.00 66.21           O  
ATOM    212  OD2 ASP B  26       1.373-146.836-137.284  1.00 66.21           O1-
ATOM    213  N   GLU B  27       0.258-142.294-135.617  1.00 65.02           N  
ATOM    214  CA  GLU B  27      -0.825-141.316-135.585  1.00 65.02           C  
ATOM    215  C   GLU B  27      -2.188-142.000-135.661  1.00 65.02           C  
ATOM    216  O   GLU B  27      -3.192-141.444-135.210  1.00 65.02           O  
ATOM    217  CB  GLU B  27      -0.677-140.312-136.731  1.00 65.02           C  
ATOM    218  CG  GLU B  27       0.428-139.288-136.512  1.00 65.02           C  
ATOM    219  CD  GLU B  27       0.508-138.247-137.617  1.00 65.02           C  
ATOM    220  OE1 GLU B  27       1.460-137.433-137.616  1.00 65.02           O  
ATOM    221  OE2 GLU B  27      -0.388-138.243-138.490  1.00 65.02           O1-
ATOM    222  N   LYS B  28      -2.009-143.214-136.401  1.00 65.42           N  
ATOM    223  CA  LYS B  28      -3.296-143.863-136.630  1.00 65.42           C  
ATOM    224  C   LYS B  28      -3.686-144.744-135.447  1.00 65.42           C  
ATOM    225  O   LYS B  28      -4.869-144.868-135.123  1.00 65.42           O  
ATOM    226  CB  LYS B  28      -3.256-144.695-137.913  1.00 65.42           C  
ATOM    227  CG  LYS B  28      -4.629-145.089-138.438  1.00 65.42           C  
ATOM    228  CD  LYS B  28      -4.527-145.851-139.753  1.00 65.42           C  
ATOM    229  CE  LYS B  28      -5.893-146.316-140.238  1.00 65.42           C  
ATOM    230  NZ  LYS B  28      -5.798-147.068-141.525  1.00 65.42           N1+
ATOM    231  N   TYR B  29      -2.638-145.054-134.621  1.00 69.20           N  
ATOM    232  CA  TYR B  29      -2.947-146.067-133.618  1.00 69.20           C  
ATOM    233  C   TYR B  29      -2.507-145.613-132.231  1.00 69.20           C  
ATOM    234  O   TYR B  29      -2.687-146.336-131.249  1.00 69.20           O  
ATOM    235  CB  TYR B  29      -2.274-147.397-133.971  1.00 69.20           C  
ATOM    236  CG  TYR B  29      -2.765-148.002-135.263  1.00 69.20           C  
ATOM    237  CD1 TYR B  29      -3.954-148.727-135.308  1.00 69.20           C  
ATOM    238  CD2 TYR B  29      -2.041-147.852-136.441  1.00 69.20           C  
ATOM    239  CE1 TYR B  29      -4.409-149.288-136.496  1.00 69.20           C  
ATOM    240  CE2 TYR B  29      -2.487-148.409-137.635  1.00 69.20           C  
ATOM    241  CZ  TYR B  29      -3.671-149.123-137.653  1.00 69.20           C  
ATOM    242  OH  TYR B  29      -4.117-149.677-138.832  1.00 69.20           O  
ATOM    243  N   ASP B  30      -2.133-144.392-131.868  1.00 62.03           N  
ATOM    244  CA  ASP B  30      -1.622-143.847-130.614  1.00 62.03           C  
ATOM    245  C   ASP B  30      -2.276-142.505-130.292  1.00 62.03           C  
ATOM    246  O   ASP B  30      -2.501-141.687-131.187  1.00 62.03           O  
ATOM    247  CB  ASP B  30      -0.102-143.689-130.677  1.00 62.03           C  
ATOM    248  CG  ASP B  30       0.622-145.004-130.908  1.00 62.03           C  
ATOM    249  OD1 ASP B  30       0.098-146.067-130.509  1.00 62.03           O  
ATOM    250  OD2 ASP B  30       1.726-144.977-131.492  1.00 62.03           O1-
ATOM    251  N   LYS B  31      -2.679-142.382-129.190  1.00 70.39           N  
ATOM    252  CA  LYS B  31      -3.121-141.049-128.790  1.00 70.39           C  
ATOM    253  C   LYS B  31      -2.067-140.355-127.931  1.00 70.39           C  
ATOM    254  O   LYS B  31      -1.358-141.007-127.162  1.00 70.39           O  
ATOM    255  CB  LYS B  31      -4.446-141.128-128.032  1.00 70.39           C  
ATOM    256  CG  LYS B  31      -5.471-140.089-128.466  1.00 70.39           C  
ATOM    257  CD  LYS B  31      -6.775-140.234-127.694  1.00 70.39           C  
ATOM    258  CE  LYS B  31      -7.799-139.192-128.123  1.00 70.39           C  
ATOM    259  NZ  LYS B  31      -9.079-139.328-127.367  1.00 70.39           N1+
ATOM    260  N   VAL B  32      -1.897-139.002-128.199  1.00 67.83           N  
ATOM    261  CA  VAL B  32      -0.903-138.216-127.477  1.00 67.83           C  
ATOM    262  C   VAL B  32      -1.590-137.372-126.405  1.00 67.83           C  
ATOM    263  O   VAL B  32      -2.460-136.554-126.714  1.00 67.83           O  
ATOM    264  CB  VAL B  32      -0.093-137.309-128.431  1.00 67.83           C  
ATOM    265  CG1 VAL B  32       0.952-136.508-127.657  1.00 67.83           C  
ATOM    266  CG2 VAL B  32       0.571-138.145-129.523  1.00 67.83           C  
ATOM    267  N   HIS B  33      -1.320-137.413-125.014  1.00 71.77           N  
ATOM    268  CA  HIS B  33      -1.893-136.615-123.936  1.00 71.77           C  
ATOM    269  C   HIS B  33      -0.882-135.608-123.397  1.00 71.77           C  
ATOM    270  O   HIS B  33       0.307-135.916-123.285  1.00 71.77           O  
ATOM    271  CB  HIS B  33      -2.388-137.518-122.805  1.00 71.77           C  
ATOM    272  CG  HIS B  33      -3.392-138.536-123.246  1.00 71.77           C  
ATOM    273  CD2 HIS B  33      -3.259-139.854-123.521  1.00 71.77           C  
ATOM    274  ND1 HIS B  33      -4.720-138.230-123.452  1.00 71.77           N  
ATOM    275  CE1 HIS B  33      -5.362-139.321-123.836  1.00 71.77           C  
ATOM    276  NE2 HIS B  33      -4.498-140.320-123.886  1.00 71.77           N  
ATOM    277  N   VAL B  34      -1.306-134.418-123.326  1.00 77.03           N  
ATOM    278  CA  VAL B  34      -0.424-133.356-122.854  1.00 77.03           C  
ATOM    279  C   VAL B  34      -0.878-132.880-121.476  1.00 77.03           C  
ATOM    280  O   VAL B  34      -2.032-132.480-121.300  1.00 77.03           O  
ATOM    281  CB  VAL B  34      -0.387-132.168-123.843  1.00 77.03           C  
ATOM    282  CG1 VAL B  34       0.710-131.178-123.455  1.00 77.03           C  
ATOM    283  CG2 VAL B  34      -0.178-132.670-125.270  1.00 77.03           C  
ATOM    284  N   PHE B  35      -0.093-132.568-120.281  1.00 70.16           N  
ATOM    285  CA  PHE B  35      -0.406-132.150-118.919  1.00 70.16           C  
ATOM    286  C   PHE B  35       0.501-131.006-118.483  1.00 70.16           C  
ATOM    287  O   PHE B  35       1.679-130.968-118.843  1.00 70.16           O  
ATOM    288  CB  PHE B  35      -0.269-133.328-117.949  1.00 70.16           C  
ATOM    289  CG  PHE B  35      -1.161-134.494-118.281  1.00 70.16           C  
ATOM    290  CD1 PHE B  35      -2.449-134.570-117.767  1.00 70.16           C  
ATOM    291  CD2 PHE B  35      -0.710-135.515-119.107  1.00 70.16           C  
ATOM    292  CE1 PHE B  35      -3.277-135.648-118.072  1.00 70.16           C  
ATOM    293  CE2 PHE B  35      -1.531-136.596-119.416  1.00 70.16           C  
ATOM    294  CZ  PHE B  35      -2.814-136.661-118.897  1.00 70.16           C  
ATOM    295  N   LEU B  36      -0.065-130.169-117.918  1.00 67.80           N  
ATOM    296  CA  LEU B  36       0.681-129.103-117.258  1.00 67.80           C  
ATOM    297  C   LEU B  36       0.548-129.205-115.742  1.00 67.80           C  
ATOM    298  O   LEU B  36      -0.547-129.045-115.198  1.00 67.80           O  
ATOM    299  CB  LEU B  36       0.193-127.733-117.734  1.00 67.80           C  
ATOM    300  CG  LEU B  36       0.854-126.515-117.086  1.00 67.80           C  
ATOM    301  CD1 LEU B  36       2.339-126.473-117.430  1.00 67.80           C  
ATOM    302  CD2 LEU B  36       0.161-125.231-117.529  1.00 67.80           C  
ATOM    303  N   ASN B  37       1.621-129.387-114.947  1.00 61.30           N  
ATOM    304  CA  ASN B  37       1.728-129.652-113.516  1.00 61.30           C  
ATOM    305  C   ASN B  37       0.724-130.710-113.066  1.00 61.30           C  
ATOM    306  O   ASN B  37       0.024-130.523-112.069  1.00 61.30           O  
ATOM    307  CB  ASN B  37       1.536-128.363-112.715  1.00 61.30           C  
ATOM    308  CG  ASN B  37       2.564-127.303-113.060  1.00 61.30           C  
ATOM    309  ND2 ASN B  37       2.152-126.041-113.014  1.00 61.30           N  
ATOM    310  OD1 ASN B  37       3.717-127.615-113.366  1.00 61.30           O  
ATOM    311  N   LYS B  38       0.289-131.318-113.697  1.00 56.42           N  
ATOM    312  CA  LYS B  38      -0.417-132.581-113.507  1.00 56.42           C  
ATOM    313  C   LYS B  38      -1.895-132.444-113.863  1.00 56.42           C  
ATOM    314  O   LYS B  38      -2.702-133.314-113.531  1.00 56.42           O  
ATOM    315  CB  LYS B  38      -0.269-133.067-112.064  1.00 56.42           C  
ATOM    316  CG  LYS B  38       1.174-133.254-111.619  1.00 56.42           C  
ATOM    317  CD  LYS B  38       1.254-133.822-110.208  1.00 56.42           C  
ATOM    318  CE  LYS B  38       2.698-133.967-109.744  1.00 56.42           C  
ATOM    319  NZ  LYS B  38       2.781-134.477-108.343  1.00 56.42           N1+
ATOM    320  N   VAL B  39      -2.094-131.343-114.097  1.00 68.08           N  
ATOM    321  CA  VAL B  39      -3.463-131.088-114.534  1.00 68.08           C  
ATOM    322  C   VAL B  39      -3.521-131.056-116.060  1.00 68.08           C  
ATOM    323  O   VAL B  39      -2.685-130.419-116.706  1.00 68.08           O  
ATOM    324  CB  VAL B  39      -4.008-129.765-113.952  1.00 68.08           C  
ATOM    325  CG1 VAL B  39      -5.477-129.575-114.325  1.00 68.08           C  
ATOM    326  CG2 VAL B  39      -3.830-129.737-112.435  1.00 68.08           C  
ATOM    327  N   ALA B  40      -4.486-131.782-116.529  1.00 63.83           N  
ATOM    328  CA  ALA B  40      -4.611-131.796-117.984  1.00 63.83           C  
ATOM    329  C   ALA B  40      -4.749-130.380-118.536  1.00 63.83           C  
ATOM    330  O   ALA B  40      -5.636-129.629-118.122  1.00 63.83           O  
ATOM    331  CB  ALA B  40      -5.806-132.647-118.407  1.00 63.83           C  
ATOM    332  N   VAL B  41      -3.848-129.715-119.322  1.00 68.75           N  
ATOM    333  CA  VAL B  41      -3.746-128.335-119.787  1.00 68.75           C  
ATOM    334  C   VAL B  41      -5.053-127.917-120.457  1.00 68.75           C  
ATOM    335  O   VAL B  41      -5.389-126.731-120.491  1.00 68.75           O  
ATOM    336  CB  VAL B  41      -2.564-128.151-120.764  1.00 68.75           C  
ATOM    337  CG1 VAL B  41      -1.231-128.317-120.037  1.00 68.75           C  
ATOM    338  CG2 VAL B  41      -2.671-129.140-121.923  1.00 68.75           C  
ATOM    339  N   GLU B  42      -5.689-128.875-121.166  1.00 59.25           N  
ATOM    340  CA  GLU B  42      -6.946-128.526-121.821  1.00 59.25           C  
ATOM    341  C   GLU B  42      -8.021-128.167-120.798  1.00 59.25           C  
ATOM    342  O   GLU B  42      -8.942-127.405-121.100  1.00 59.25           O  
ATOM    343  CB  GLU B  42      -7.428-129.677-122.708  1.00 59.25           C  
ATOM    344  CG  GLU B  42      -6.554-129.919-123.930  1.00 59.25           C  
ATOM    345  CD  GLU B  42      -6.493-131.381-124.343  1.00 59.25           C  
ATOM    346  OE1 GLU B  42      -5.962-131.681-125.437  1.00 59.25           O  
ATOM    347  OE2 GLU B  42      -6.980-132.233-123.567  1.00 59.25           O1-
ATOM    348  N   GLU B  43      -7.797-128.437-119.341  1.00 63.57           N  
ATOM    349  CA  GLU B  43      -8.669-128.070-118.229  1.00 63.57           C  
ATOM    350  C   GLU B  43      -8.262-126.727-117.628  1.00 63.57           C  
ATOM    351  O   GLU B  43      -9.021-126.127-116.865  1.00 63.57           O  
ATOM    352  CB  GLU B  43      -8.652-129.156-117.150  1.00 63.57           C  
ATOM    353  CG  GLU B  43      -9.277-130.471-117.592  1.00 63.57           C  
ATOM    354  CD  GLU B  43      -9.286-131.528-116.499  1.00 63.57           C  
ATOM    355  OE1 GLU B  43      -9.737-132.667-116.759  1.00 63.57           O  
ATOM    356  OE2 GLU B  43      -8.839-131.215-115.373  1.00 63.57           O1-
ATOM    357  N   LEU B  44      -7.314-126.195-117.762  1.00 64.17           N  
ATOM    358  CA  LEU B  44      -6.759-124.905-117.367  1.00 64.17           C  
ATOM    359  C   LEU B  44      -6.876-123.893-118.501  1.00 64.17           C  
ATOM    360  O   LEU B  44      -6.310-122.800-118.424  1.00 64.17           O  
ATOM    361  CB  LEU B  44      -5.293-125.056-116.951  1.00 64.17           C  
ATOM    362  CG  LEU B  44      -5.017-125.983-115.766  1.00 64.17           C  
ATOM    363  CD1 LEU B  44      -3.518-126.219-115.616  1.00 64.17           C  
ATOM    364  CD2 LEU B  44      -5.603-125.401-114.484  1.00 64.17           C  
ATOM    365  N   GLY B  45      -7.649-124.113-119.336  1.00 69.29           N  
ATOM    366  CA  GLY B  45      -8.012-123.220-120.425  1.00 69.29           C  
ATOM    367  C   GLY B  45      -7.000-123.215-121.555  1.00 69.29           C  
ATOM    368  O   GLY B  45      -7.119-122.431-122.498  1.00 69.29           O  
ATOM    369  N   TYR B  46      -6.134-123.991-121.489  1.00 74.18           N  
ATOM    370  CA  TYR B  46      -5.160-123.965-122.574  1.00 74.18           C  
ATOM    371  C   TYR B  46      -5.627-124.819-123.747  1.00 74.18           C  
ATOM    372  O   TYR B  46      -6.338-125.809-123.558  1.00 74.18           O  
ATOM    373  CB  TYR B  46      -3.795-124.456-122.082  1.00 74.18           C  
ATOM    374  CG  TYR B  46      -3.173-123.567-121.032  1.00 74.18           C  
ATOM    375  CD1 TYR B  46      -2.363-122.493-121.392  1.00 74.18           C  
ATOM    376  CD2 TYR B  46      -3.393-123.801-119.679  1.00 74.18           C  
ATOM    377  CE1 TYR B  46      -1.786-121.672-120.428  1.00 74.18           C  
ATOM    378  CE2 TYR B  46      -2.821-122.987-118.706  1.00 74.18           C  
ATOM    379  CZ  TYR B  46      -2.021-121.927-119.090  1.00 74.18           C  
ATOM    380  OH  TYR B  46      -1.453-121.118-118.131  1.00 74.18           O  
ATOM    381  N   VAL B  47      -5.178-124.476-125.292  1.00 75.22           N  
ATOM    382  CA  VAL B  47      -5.449-125.196-126.531  1.00 75.22           C  
ATOM    383  C   VAL B  47      -4.188-125.923-126.993  1.00 75.22           C  
ATOM    384  O   VAL B  47      -3.123-125.314-127.117  1.00 75.22           O  
ATOM    385  CB  VAL B  47      -5.953-124.247-127.641  1.00 75.22           C  
ATOM    386  CG1 VAL B  47      -6.257-125.025-128.920  1.00 75.22           C  
ATOM    387  CG2 VAL B  47      -7.189-123.484-127.169  1.00 75.22           C  
ATOM    388  N   VAL B  48      -4.220-127.246-127.018  1.00 67.58           N  
ATOM    389  CA  VAL B  48      -3.072-128.062-127.401  1.00 67.58           C  
ATOM    390  C   VAL B  48      -3.196-128.474-128.866  1.00 67.58           C  
ATOM    391  O   VAL B  48      -4.193-129.081-129.265  1.00 67.58           O  
ATOM    392  CB  VAL B  48      -2.942-129.314-126.504  1.00 67.58           C  
ATOM    393  CG1 VAL B  48      -1.721-130.140-126.905  1.00 67.58           C  
ATOM    394  CG2 VAL B  48      -2.858-128.910-125.034  1.00 67.58           C  
ATOM    395  N   THR B  49      -2.352-127.983-130.126  1.00 70.39           N  
ATOM    396  CA  THR B  49      -2.321-128.357-131.536  1.00 70.39           C  
ATOM    397  C   THR B  49      -1.010-129.058-131.881  1.00 70.39           C  
ATOM    398  O   THR B  49       0.066-128.604-131.485  1.00 70.39           O  
ATOM    399  CB  THR B  49      -2.503-127.127-132.444  1.00 70.39           C  
ATOM    400  CG2 THR B  49      -3.722-127.286-133.347  1.00 70.39           C  
ATOM    401  OG1 THR B  49      -2.674-125.960-131.631  1.00 70.39           O  
ATOM    402  N   LEU B  50      -1.045-130.131-132.286  1.00 63.89           N  
ATOM    403  CA  LEU B  50       0.087-130.874-132.827  1.00 63.89           C  
ATOM    404  C   LEU B  50       0.617-130.212-134.094  1.00 63.89           C  
ATOM    405  O   LEU B  50      -0.031-130.258-135.142  1.00 63.89           O  
ATOM    406  CB  LEU B  50      -0.315-132.322-133.124  1.00 63.89           C  
ATOM    407  CG  LEU B  50       0.792-133.371-133.003  1.00 63.89           C  
ATOM    408  CD1 LEU B  50       0.889-133.876-131.567  1.00 63.89           C  
ATOM    409  CD2 LEU B  50       0.541-134.526-133.966  1.00 63.89           C  
ATOM    410  N   ALA B  51       1.807-129.349-134.009  1.00 64.24           N  
ATOM    411  CA  ALA B  51       2.347-128.640-135.167  1.00 64.24           C  
ATOM    412  C   ALA B  51       3.033-129.605-136.130  1.00 64.24           C  
ATOM    413  O   ALA B  51       2.851-129.512-137.346  1.00 64.24           O  
ATOM    414  CB  ALA B  51       3.323-127.555-134.720  1.00 64.24           C  
ATOM    415  N   ASN B  52       3.931-130.579-135.991  1.00 66.65           N  
ATOM    416  CA  ASN B  52       4.478-131.685-136.769  1.00 66.65           C  
ATOM    417  C   ASN B  52       4.735-132.911-135.897  1.00 66.65           C  
ATOM    418  O   ASN B  52       4.641-132.837-134.671  1.00 66.65           O  
ATOM    419  CB  ASN B  52       5.765-131.259-137.478  1.00 66.65           C  
ATOM    420  CG  ASN B  52       6.843-130.809-136.511  1.00 66.65           C  
ATOM    421  ND2 ASN B  52       7.376-129.614-136.731  1.00 66.65           N  
ATOM    422  OD1 ASN B  52       7.193-131.532-135.574  1.00 66.65           O  
ATOM    423  N   PRO B  53       5.269-134.301-136.210  1.00 59.40           N  
ATOM    424  CA  PRO B  53       5.328-135.567-135.476  1.00 59.40           C  
ATOM    425  C   PRO B  53       6.285-135.516-134.287  1.00 59.40           C  
ATOM    426  O   PRO B  53       6.255-136.400-133.427  1.00 59.40           O  
ATOM    427  CB  PRO B  53       5.818-136.563-136.529  1.00 59.40           C  
ATOM    428  CG  PRO B  53       5.643-135.856-137.835  1.00 59.40           C  
ATOM    429  CD  PRO B  53       5.537-134.382-137.568  1.00 59.40           C  
ATOM    430  N   THR B  54       6.706-134.343-134.172  1.00 68.75           N  
ATOM    431  CA  THR B  54       7.782-134.259-133.190  1.00 68.75           C  
ATOM    432  C   THR B  54       7.599-133.041-132.290  1.00 68.75           C  
ATOM    433  O   THR B  54       8.484-132.709-131.498  1.00 68.75           O  
ATOM    434  CB  THR B  54       9.159-134.191-133.876  1.00 68.75           C  
ATOM    435  CG2 THR B  54       9.420-135.441-134.710  1.00 68.75           C  
ATOM    436  OG1 THR B  54       9.205-133.042-134.730  1.00 68.75           O  
ATOM    437  N   THR B  55       6.715-132.333-132.623  1.00 72.50           N  
ATOM    438  CA  THR B  55       6.558-131.059-131.932  1.00 72.50           C  
ATOM    439  C   THR B  55       5.093-130.807-131.586  1.00 72.50           C  
ATOM    440  O   THR B  55       4.218-130.923-132.447  1.00 72.50           O  
ATOM    441  CB  THR B  55       7.096-129.892-132.781  1.00 72.50           C  
ATOM    442  CG2 THR B  55       7.524-128.723-131.901  1.00 72.50           C  
ATOM    443  OG1 THR B  55       8.225-130.343-133.540  1.00 72.50           O  
ATOM    444  N   LEU B  56       4.789-130.229-130.155  1.00 74.60           N  
ATOM    445  CA  LEU B  56       3.428-129.935-129.718  1.00 74.60           C  
ATOM    446  C   LEU B  56       3.266-128.452-129.403  1.00 74.60           C  
ATOM    447  O   LEU B  56       4.145-127.845-128.787  1.00 74.60           O  
ATOM    448  CB  LEU B  56       3.067-130.773-128.489  1.00 74.60           C  
ATOM    449  CG  LEU B  56       1.617-131.252-128.397  1.00 74.60           C  
ATOM    450  CD1 LEU B  56       1.560-132.776-128.407  1.00 74.60           C  
ATOM    451  CD2 LEU B  56       0.949-130.695-127.145  1.00 74.60           C  
ATOM    452  N   LYS B  57       2.353-127.923-130.052  1.00 73.25           N  
ATOM    453  CA  LYS B  57       2.083-126.515-129.775  1.00 73.25           C  
ATOM    454  C   LYS B  57       0.937-126.360-128.780  1.00 73.25           C  
ATOM    455  O   LYS B  57      -0.152-126.899-128.991  1.00 73.25           O  
ATOM    456  CB  LYS B  57       1.760-125.765-131.068  1.00 73.25           C  
ATOM    457  CG  LYS B  57       2.069-124.277-131.015  1.00 73.25           C  
ATOM    458  CD  LYS B  57       1.884-123.618-132.376  1.00 73.25           C  
ATOM    459  CE  LYS B  57       2.240-122.138-132.335  1.00 73.25           C  
ATOM    460  NZ  LYS B  57       2.089-121.495-133.675  1.00 73.25           N1+
ATOM    461  N   ILE B  58       1.173-125.544-127.299  1.00 77.44           N  
ATOM    462  CA  ILE B  58       0.158-125.299-126.280  1.00 77.44           C  
ATOM    463  C   ILE B  58      -0.111-123.800-126.169  1.00 77.44           C  
ATOM    464  O   ILE B  58       0.798-123.020-125.876  1.00 77.44           O  
ATOM    465  CB  ILE B  58       0.584-125.871-124.909  1.00 77.44           C  
ATOM    466  CG1 ILE B  58       1.049-127.324-125.057  1.00 77.44           C  
ATOM    467  CG2 ILE B  58      -0.562-125.763-123.899  1.00 77.44           C  
ATOM    468  CD1 ILE B  58       1.677-127.905-123.798  1.00 77.44           C  
ATOM    469  N   GLU B  59      -1.313-123.321-126.570  1.00 64.64           N  
ATOM    470  CA  GLU B  59      -1.685-121.910-126.568  1.00 64.64           C  
ATOM    471  C   GLU B  59      -2.824-121.641-125.588  1.00 64.64           C  
ATOM    472  O   GLU B  59      -3.802-122.389-125.545  1.00 64.64           O  
ATOM    473  CB  GLU B  59      -2.083-121.456-127.975  1.00 64.64           C  
ATOM    474  CG  GLU B  59      -0.928-121.439-128.965  1.00 64.64           C  
ATOM    475  CD  GLU B  59      -1.343-121.007-130.363  1.00 64.64           C  
ATOM    476  OE1 GLU B  59      -0.704-120.091-130.930  1.00 64.64           O  
ATOM    477  OE2 GLU B  59      -2.315-121.587-130.895  1.00 64.64           O1-
ATOM    478  N   PRO B  60      -2.882-120.825-124.770  1.00 68.23           N  
ATOM    479  CA  PRO B  60      -1.768-119.874-124.791  1.00 68.23           C  
ATOM    480  C   PRO B  60      -0.492-120.447-124.178  1.00 68.23           C  
ATOM    481  O   PRO B  60      -0.540-121.464-123.480  1.00 68.23           O  
ATOM    482  CB  PRO B  60      -2.292-118.699-123.962  1.00 68.23           C  
ATOM    483  CG  PRO B  60      -3.430-119.264-123.175  1.00 68.23           C  
ATOM    484  CD  PRO B  60      -3.850-120.560-123.807  1.00 68.23           C  
ATOM    485  N   ALA B  61       0.817-119.655-124.366  1.00 67.49           N  
ATOM    486  CA  ALA B  61       2.130-120.140-123.947  1.00 67.49           C  
ATOM    487  C   ALA B  61       2.133-120.504-122.465  1.00 67.49           C  
ATOM    488  O   ALA B  61       1.589-119.769-121.638  1.00 67.49           O  
ATOM    489  CB  ALA B  61       3.202-119.092-124.237  1.00 67.49           C  
ATOM    490  N   ILE B  62       2.585-121.295-121.717  1.00 62.26           N  
ATOM    491  CA  ILE B  62       2.653-121.739-120.329  1.00 62.26           C  
ATOM    492  C   ILE B  62       3.685-120.907-119.571  1.00 62.26           C  
ATOM    493  O   ILE B  62       4.874-120.933-119.897  1.00 62.26           O  
ATOM    494  CB  ILE B  62       3.000-123.241-120.233  1.00 62.26           C  
ATOM    495  CG1 ILE B  62       1.941-124.082-120.954  1.00 62.26           C  
ATOM    496  CG2 ILE B  62       3.137-123.671-118.769  1.00 62.26           C  
ATOM    497  CD1 ILE B  62       1.607-125.391-120.253  1.00 62.26           C  
ATOM    498  N   PRO B  63       3.001-120.065-118.846  1.00 71.72           N  
ATOM    499  CA  PRO B  63       3.941-119.113-118.249  1.00 71.72           C  
ATOM    500  C   PRO B  63       4.995-119.793-117.378  1.00 71.72           C  
ATOM    501  O   PRO B  63       6.156-119.376-117.368  1.00 71.72           O  
ATOM    502  CB  PRO B  63       3.039-118.207-117.407  1.00 71.72           C  
ATOM    503  CG  PRO B  63       1.706-118.883-117.413  1.00 71.72           C  
ATOM    504  CD  PRO B  63       1.752-120.020-118.392  1.00 71.72           C  
ATOM    505  N   SER B  64       4.803-120.494-116.541  1.00 69.55           N  
ATOM    506  CA  SER B  64       5.703-121.316-115.737  1.00 69.55           C  
ATOM    507  C   SER B  64       5.060-122.651-115.378  1.00 69.55           C  
ATOM    508  O   SER B  64       3.834-122.775-115.375  1.00 69.55           O  
ATOM    509  CB  SER B  64       6.109-120.576-114.461  1.00 69.55           C  
ATOM    510  OG  SER B  64       5.036-120.546-113.535  1.00 69.55           O  
ATOM    511  N   GLY B  65       5.741-123.262-115.204  1.00 61.92           N  
ATOM    512  CA  GLY B  65       5.262-124.557-114.747  1.00 61.92           C  
ATOM    513  C   GLY B  65       5.906-125.722-115.474  1.00 61.92           C  
ATOM    514  O   GLY B  65       6.773-125.524-116.328  1.00 61.92           O  
ATOM    515  N   THR B  66       5.403-126.946-115.158  1.00 72.34           N  
ATOM    516  CA  THR B  66       5.984-128.090-115.852  1.00 72.34           C  
ATOM    517  C   THR B  66       4.960-128.739-116.778  1.00 72.34           C  
ATOM    518  O   THR B  66       3.912-129.203-116.325  1.00 72.34           O  
ATOM    519  CB  THR B  66       6.515-129.137-114.856  1.00 72.34           C  
ATOM    520  CG2 THR B  66       7.287-130.238-115.575  1.00 72.34           C  
ATOM    521  OG1 THR B  66       7.386-128.495-113.916  1.00 72.34           O  
ATOM    522  N   VAL B  67       5.347-128.743-118.344  1.00 77.33           N  
ATOM    523  CA  VAL B  67       4.490-129.317-119.377  1.00 77.33           C  
ATOM    524  C   VAL B  67       4.946-130.739-119.695  1.00 77.33           C  
ATOM    525  O   VAL B  67       6.108-130.962-120.043  1.00 77.33           O  
ATOM    526  CB  VAL B  67       4.493-128.456-120.660  1.00 77.33           C  
ATOM    527  CG1 VAL B  67       3.643-129.107-121.749  1.00 77.33           C  
ATOM    528  CG2 VAL B  67       3.991-127.046-120.357  1.00 77.33           C  
ATOM    529  N   ARG B  68       3.885-131.769-119.558  1.00 66.50           N  
ATOM    530  CA  ARG B  68       4.190-133.160-119.876  1.00 66.50           C  
ATOM    531  C   ARG B  68       3.320-133.664-121.023  1.00 66.50           C  
ATOM    532  O   ARG B  68       2.092-133.656-120.926  1.00 66.50           O  
ATOM    533  CB  ARG B  68       3.999-134.048-118.644  1.00 66.50           C  
ATOM    534  CG  ARG B  68       4.359-135.507-118.874  1.00 66.50           C  
ATOM    535  CD  ARG B  68       4.297-136.313-117.585  1.00 66.50           C  
ATOM    536  NE  ARG B  68       4.661-137.710-117.804  1.00 66.50           N  
ATOM    537  CZ  ARG B  68       5.290-138.478-116.919  1.00 66.50           C  
ATOM    538  NH1 ARG B  68       5.640-137.997-115.732  1.00 66.50           N1+
ATOM    539  NH2 ARG B  68       5.573-139.736-117.223  1.00 66.50           N  
ATOM    540  N   ILE B  69       4.060-134.221-122.355  1.00 76.28           N  
ATOM    541  CA  ILE B  69       3.391-134.796-123.517  1.00 76.28           C  
ATOM    542  C   ILE B  69       3.597-136.308-123.535  1.00 76.28           C  
ATOM    543  O   ILE B  69       4.734-136.787-123.519  1.00 76.28           O  
ATOM    544  CB  ILE B  69       3.906-134.169-124.832  1.00 76.28           C  
ATOM    545  CG1 ILE B  69       3.847-132.639-124.754  1.00 76.28           C  
ATOM    546  CG2 ILE B  69       3.102-134.687-126.028  1.00 76.28           C  
ATOM    547  CD1 ILE B  69       4.616-131.932-125.862  1.00 76.28           C  
ATOM    548  N   GLU B  70       2.358-137.237-123.475  1.00 67.77           N  
ATOM    549  CA  GLU B  70       2.505-138.678-123.298  1.00 67.77           C  
ATOM    550  C   GLU B  70       1.715-139.447-124.353  1.00 67.77           C  
ATOM    551  O   GLU B  70       0.619-139.036-124.738  1.00 67.77           O  
ATOM    552  CB  GLU B  70       2.057-139.097-121.896  1.00 67.77           C  
ATOM    553  CG  GLU B  70       0.606-138.754-121.586  1.00 67.77           C  
ATOM    554  CD  GLU B  70       0.217-139.039-120.144  1.00 67.77           C  
ATOM    555  OE1 GLU B  70      -0.996-139.054-119.835  1.00 67.77           O  
ATOM    556  OE2 GLU B  70       1.133-139.248-119.318  1.00 67.77           O1-
ATOM    557  N   ARG B  71       2.407-140.520-124.978  1.00 74.58           N  
ATOM    558  CA  ARG B  71       1.777-141.344-126.005  1.00 74.58           C  
ATOM    559  C   ARG B  71       0.872-142.400-125.381  1.00 74.58           C  
ATOM    560  O   ARG B  71       1.232-143.021-124.379  1.00 74.58           O  
ATOM    561  CB  ARG B  71       2.838-142.014-126.882  1.00 74.58           C  
ATOM    562  CG  ARG B  71       2.264-142.802-128.048  1.00 74.58           C  
ATOM    563  CD  ARG B  71       3.347-143.557-128.806  1.00 74.58           C  
ATOM    564  NE  ARG B  71       3.934-144.618-127.992  1.00 74.58           N  
ATOM    565  CZ  ARG B  71       5.180-145.067-128.115  1.00 74.58           C  
ATOM    566  NH1 ARG B  71       5.999-144.554-129.026  1.00 74.58           N1+
ATOM    567  NH2 ARG B  71       5.611-146.037-127.322  1.00 74.58           N  
ATOM    568  N   GLU B  72      -0.631-142.745-125.858  1.00 63.30           N  
ATOM    569  CA  GLU B  72      -1.541-143.836-125.521  1.00 63.30           C  
ATOM    570  C   GLU B  72      -1.857-144.690-126.745  1.00 63.30           C  
ATOM    571  O   GLU B  72      -2.541-144.236-127.666  1.00 63.30           O  
ATOM    572  CB  GLU B  72      -2.835-143.287-124.914  1.00 63.30           C  
ATOM    573  CG  GLU B  72      -3.795-144.367-124.434  1.00 63.30           C  
ATOM    574  CD  GLU B  72      -5.126-143.814-123.951  1.00 63.30           C  
ATOM    575  OE1 GLU B  72      -5.970-144.601-123.466  1.00 63.30           O  
ATOM    576  OE2 GLU B  72      -5.328-142.584-124.060  1.00 63.30           O1-
ATOM    577  N   THR B  73      -1.220-146.152-126.968  1.00 73.44           N  
ATOM    578  CA  THR B  73      -1.408-147.048-128.103  1.00 73.44           C  
ATOM    579  C   THR B  73      -2.648-147.915-127.907  1.00 73.44           C  
ATOM    580  O   THR B  73      -2.847-148.491-126.836  1.00 73.44           O  
ATOM    581  CB  THR B  73      -0.177-147.948-128.314  1.00 73.44           C  
ATOM    582  CG2 THR B  73      -0.314-148.778-129.587  1.00 73.44           C  
ATOM    583  OG1 THR B  73       0.995-147.129-128.415  1.00 73.44           O  
ATOM    584  N   ASP B  74      -3.515-147.982-128.881  1.00 67.14           N  
ATOM    585  CA  ASP B  74      -4.775-148.719-128.885  1.00 67.14           C  
ATOM    586  C   ASP B  74      -4.531-150.225-128.940  1.00 67.14           C  
ATOM    587  O   ASP B  74      -4.166-150.762-129.987  1.00 67.14           O  
ATOM    588  CB  ASP B  74      -5.647-148.284-130.066  1.00 67.14           C  
ATOM    589  CG  ASP B  74      -7.063-148.825-129.987  1.00 67.14           C  
ATOM    590  OD1 ASP B  74      -7.397-149.522-129.005  1.00 67.14           O  
ATOM    591  OD2 ASP B  74      -7.853-148.553-130.918  1.00 67.14           O1-
ATOM    592  N   ILE B  75      -4.943-151.023-127.584  1.00 61.28           N  
ATOM    593  CA  ILE B  75      -4.697-152.459-127.652  1.00 61.28           C  
ATOM    594  C   ILE B  75      -6.019-153.215-127.540  1.00 61.28           C  
ATOM    595  O   ILE B  75      -6.030-154.437-127.373  1.00 61.28           O  
ATOM    596  CB  ILE B  75      -3.722-152.918-126.545  1.00 61.28           C  
ATOM    597  CG1 ILE B  75      -4.253-152.515-125.165  1.00 61.28           C  
ATOM    598  CG2 ILE B  75      -2.323-152.341-126.784  1.00 61.28           C  
ATOM    599  CD1 ILE B  75      -3.563-153.222-124.006  1.00 61.28           C  
ATOM    600  N   ASP B  76      -7.090-152.432-127.600  1.00 61.07           N  
ATOM    601  CA  ASP B  76      -8.408-153.054-127.673  1.00 61.07           C  
ATOM    602  C   ASP B  76      -8.604-153.774-129.005  1.00 61.07           C  
ATOM    603  O   ASP B  76      -9.428-154.684-129.109  1.00 61.07           O  
ATOM    604  CB  ASP B  76      -9.507-152.007-127.474  1.00 61.07           C  
ATOM    605  CG  ASP B  76      -9.635-151.548-126.033  1.00 61.07           C  
ATOM    606  OD1 ASP B  76      -9.043-152.184-125.135  1.00 61.07           O  
ATOM    607  OD2 ASP B  76     -10.337-150.541-125.792  1.00 61.07           O1-
ATOM    608  N   LYS B  77      -7.944-153.684-130.356  1.00 66.64           N  
ATOM    609  CA  LYS B  77      -7.915-154.382-131.639  1.00 66.64           C  
ATOM    610  C   LYS B  77      -6.489-154.493-132.172  1.00 66.64           C  
ATOM    611  O   LYS B  77      -5.745-153.510-132.178  1.00 66.64           O  
ATOM    612  CB  LYS B  77      -8.802-153.667-132.659  1.00 66.64           C  
ATOM    613  CG  LYS B  77      -8.748-152.149-132.570  1.00 66.64           C  
ATOM    614  CD  LYS B  77      -9.729-151.497-133.536  1.00 66.64           C  
ATOM    615  CE  LYS B  77      -9.654-149.977-133.470  1.00 66.64           C  
ATOM    616  NZ  LYS B  77     -10.599-149.334-134.431  1.00 66.64           N1+
ATOM    617  N   MET B  78      -5.925-155.383-132.580  1.00 68.43           N  
ATOM    618  CA  MET B  78      -4.627-155.671-133.186  1.00 68.43           C  
ATOM    619  C   MET B  78      -4.521-155.041-134.570  1.00 68.43           C  
ATOM    620  O   MET B  78      -5.501-155.002-135.316  1.00 68.43           O  
ATOM    621  CB  MET B  78      -4.400-157.181-133.280  1.00 68.43           C  
ATOM    622  CG  MET B  78      -4.153-157.848-131.937  1.00 68.43           C  
ATOM    623  SD  MET B  78      -2.771-157.074-131.011  1.00 68.43           S  
ATOM    624  CE  MET B  78      -1.396-157.414-132.144  1.00 68.43           C  
ATOM    625  N   LYS B  79      -3.312-154.764-135.304  1.00 67.11           N  
ATOM    626  CA  LYS B  79      -3.114-154.106-136.592  1.00 67.11           C  
ATOM    627  C   LYS B  79      -3.490-155.032-137.745  1.00 67.11           C  
ATOM    628  O   LYS B  79      -4.142-154.607-138.702  1.00 67.11           O  
ATOM    629  CB  LYS B  79      -1.664-153.644-136.742  1.00 67.11           C  
ATOM    630  CG  LYS B  79      -1.464-152.151-136.523  1.00 67.11           C  
ATOM    631  CD  LYS B  79      -0.012-151.744-136.737  1.00 67.11           C  
ATOM    632  CE  LYS B  79       0.209-150.271-136.423  1.00 67.11           C  
ATOM    633  NZ  LYS B  79       1.635-149.872-136.612  1.00 67.11           N1+
ATOM    634  N   TYR B  80      -2.843-156.310-137.601  1.00 74.27           N  
ATOM    635  CA  TYR B  80      -3.145-157.322-138.607  1.00 74.27           C  
ATOM    636  C   TYR B  80      -3.695-158.587-137.960  1.00 74.27           C  
ATOM    637  O   TYR B  80      -3.200-159.025-136.918  1.00 74.27           O  
ATOM    638  CB  TYR B  80      -1.894-157.655-139.426  1.00 74.27           C  
ATOM    639  CG  TYR B  80      -1.304-156.466-140.144  1.00 74.27           C  
ATOM    640  CD1 TYR B  80      -1.844-156.016-141.347  1.00 74.27           C  
ATOM    641  CD2 TYR B  80      -0.206-155.791-139.623  1.00 74.27           C  
ATOM    642  CE1 TYR B  80      -1.303-154.921-142.013  1.00 74.27           C  
ATOM    643  CE2 TYR B  80       0.344-154.696-140.281  1.00 74.27           C  
ATOM    644  CZ  TYR B  80      -0.211-154.269-141.473  1.00 74.27           C  
ATOM    645  OH  TYR B  80       0.330-153.185-142.128  1.00 74.27           O  
ATOM    646  N   VAL B  81      -5.112-159.866-138.750  1.00 61.67           N  
ATOM    647  CA  VAL B  81      -5.759-161.107-138.338  1.00 61.67           C  
ATOM    648  C   VAL B  81      -5.571-162.171-139.417  1.00 61.67           C  
ATOM    649  O   VAL B  81      -5.868-161.933-140.591  1.00 61.67           O  
ATOM    650  CB  VAL B  81      -7.263-160.895-138.053  1.00 61.67           C  
ATOM    651  CG1 VAL B  81      -7.902-162.185-137.543  1.00 61.67           C  
ATOM    652  CG2 VAL B  81      -7.461-159.763-137.048  1.00 61.67           C  
ATOM    653  N   PHE B  82      -4.742-163.224-138.834  1.00 62.28           N  
ATOM    654  CA  PHE B  82      -4.393-164.257-139.802  1.00 62.28           C  
ATOM    655  C   PHE B  82      -5.519-165.276-139.936  1.00 62.28           C  
ATOM    656  O   PHE B  82      -5.683-166.144-139.077  1.00 62.28           O  
ATOM    657  CB  PHE B  82      -3.095-164.960-139.394  1.00 62.28           C  
ATOM    658  CG  PHE B  82      -1.955-164.018-139.116  1.00 62.28           C  
ATOM    659  CD1 PHE B  82      -1.273-163.403-140.159  1.00 62.28           C  
ATOM    660  CD2 PHE B  82      -1.565-163.747-137.811  1.00 62.28           C  
ATOM    661  CE1 PHE B  82      -0.218-162.530-139.904  1.00 62.28           C  
ATOM    662  CE2 PHE B  82      -0.512-162.875-137.549  1.00 62.28           C  
ATOM    663  CZ  PHE B  82       0.161-162.269-138.597  1.00 62.28           C  
ATOM    664  N   ASP B  83      -6.963-165.536-140.699  1.00 51.97           N  
ATOM    665  CA  ASP B  83      -8.239-166.218-140.892  1.00 51.97           C  
ATOM    666  C   ASP B  83      -8.067-167.473-141.745  1.00 51.97           C  
ATOM    667  O   ASP B  83      -7.175-167.536-142.593  1.00 51.97           O  
ATOM    668  CB  ASP B  83      -9.258-165.278-141.539  1.00 51.97           C  
ATOM    669  CG  ASP B  83      -8.665-163.932-141.918  1.00 51.97           C  
ATOM    670  OD1 ASP B  83      -7.525-163.629-141.505  1.00 51.97           O  
ATOM    671  OD2 ASP B  83      -9.346-163.166-142.635  1.00 51.97           O1-
ATOM    672  N   ALA B  84      -9.076-168.322-141.059  1.00 50.34           N  
ATOM    673  CA  ALA B  84      -9.156-169.578-141.801  1.00 50.34           C  
ATOM    674  C   ALA B  84      -9.192-169.324-143.305  1.00 50.34           C  
ATOM    675  O   ALA B  84      -9.950-168.474-143.779  1.00 50.34           O  
ATOM    676  CB  ALA B  84     -10.384-170.375-141.369  1.00 50.34           C  
ATOM    677  N   GLY B  85      -7.966-169.731-144.338  1.00 45.72           N  
ATOM    678  CA  GLY B  85      -8.001-169.715-145.792  1.00 45.72           C  
ATOM    679  C   GLY B  85      -7.014-168.738-146.402  1.00 45.72           C  
ATOM    680  O   GLY B  85      -6.717-168.811-147.596  1.00 45.72           O  
ATOM    681  N   ALA B  86      -6.585-167.629-145.896  1.00 54.99           N  
ATOM    682  CA  ALA B  86      -5.818-166.564-146.538  1.00 54.99           C  
ATOM    683  C   ALA B  86      -4.321-166.857-146.485  1.00 54.99           C  
ATOM    684  O   ALA B  86      -3.866-167.649-145.656  1.00 54.99           O  
ATOM    685  CB  ALA B  86      -6.118-165.220-145.878  1.00 54.99           C  
ATOM    686  N   LEU B  87      -3.441-166.103-147.295  1.00 60.07           N  
ATOM    687  CA  LEU B  87      -2.022-166.379-147.495  1.00 60.07           C  
ATOM    688  C   LEU B  87      -1.197-165.858-146.323  1.00 60.07           C  
ATOM    689  O   LEU B  87      -1.335-164.698-145.928  1.00 60.07           O  
ATOM    690  CB  LEU B  87      -1.531-165.747-148.800  1.00 60.07           C  
ATOM    691  CG  LEU B  87      -0.491-166.543-149.589  1.00 60.07           C  
ATOM    692  CD1 LEU B  87      -1.148-167.250-150.770  1.00 60.07           C  
ATOM    693  CD2 LEU B  87       0.634-165.630-150.065  1.00 60.07           C  
ATOM    694  N   PHE B  88      -0.317-166.053-145.622  1.00 66.32           N  
ATOM    695  CA  PHE B  88       0.473-165.820-144.419  1.00 66.32           C  
ATOM    696  C   PHE B  88       1.679-164.940-144.726  1.00 66.32           C  
ATOM    697  O   PHE B  88       2.597-165.360-145.432  1.00 66.32           O  
ATOM    698  CB  PHE B  88       0.934-167.149-143.812  1.00 66.32           C  
ATOM    699  CG  PHE B  88       1.753-166.992-142.559  1.00 66.32           C  
ATOM    700  CD1 PHE B  88       3.131-167.166-142.587  1.00 66.32           C  
ATOM    701  CD2 PHE B  88       1.144-166.669-141.353  1.00 66.32           C  
ATOM    702  CE1 PHE B  88       3.892-167.021-141.429  1.00 66.32           C  
ATOM    703  CE2 PHE B  88       1.897-166.523-140.192  1.00 66.32           C  
ATOM    704  CZ  PHE B  88       3.271-166.700-140.232  1.00 66.32           C  
ATOM    705  N   ILE B  89       1.445-163.977-144.697  1.00 70.07           N  
ATOM    706  CA  ILE B  89       2.555-163.066-144.961  1.00 70.07           C  
ATOM    707  C   ILE B  89       3.360-162.850-143.682  1.00 70.07           C  
ATOM    708  O   ILE B  89       2.853-162.288-142.709  1.00 70.07           O  
ATOM    709  CB  ILE B  89       2.056-161.713-145.515  1.00 70.07           C  
ATOM    710  CG1 ILE B  89       1.182-161.934-146.756  1.00 70.07           C  
ATOM    711  CG2 ILE B  89       3.237-160.792-145.833  1.00 70.07           C  
ATOM    712  CD1 ILE B  89       0.553-160.661-147.304  1.00 70.07           C  
ATOM    713  N   ALA B  90       4.435-162.961-143.515  1.00 63.70           N  
ATOM    714  CA  ALA B  90       5.310-163.122-142.356  1.00 63.70           C  
ATOM    715  C   ALA B  90       5.609-161.775-141.704  1.00 63.70           C  
ATOM    716  O   ALA B  90       5.653-161.669-140.476  1.00 63.70           O  
ATOM    717  CB  ALA B  90       6.609-163.813-142.763  1.00 63.70           C  
ATOM    718  N   GLN B  91       5.302-160.903-142.501  1.00 69.69           N  
ATOM    719  CA  GLN B  91       5.611-159.535-142.100  1.00 69.69           C  
ATOM    720  C   GLN B  91       4.494-158.947-141.242  1.00 69.69           C  
ATOM    721  O   GLN B  91       4.724-158.018-140.465  1.00 69.69           O  
ATOM    722  CB  GLN B  91       5.847-158.655-143.329  1.00 69.69           C  
ATOM    723  CG  GLN B  91       7.102-159.016-144.111  1.00 69.69           C  
ATOM    724  CD  GLN B  91       6.852-160.078-145.165  1.00 69.69           C  
ATOM    725  NE2 GLN B  91       7.850-160.326-146.006  1.00 69.69           N  
ATOM    726  OE1 GLN B  91       5.770-160.672-145.223  1.00 69.69           O  
ATOM    727  N   ASN B  92       3.981-159.445-141.553  1.00 68.00           N  
ATOM    728  CA  ASN B  92       2.808-159.030-140.791  1.00 68.00           C  
ATOM    729  C   ASN B  92       2.869-159.530-139.350  1.00 68.00           C  
ATOM    730  O   ASN B  92       2.273-158.930-138.455  1.00 68.00           O  
ATOM    731  CB  ASN B  92       1.527-159.519-141.469  1.00 68.00           C  
ATOM    732  CG  ASN B  92       1.256-158.814-142.783  1.00 68.00           C  
ATOM    733  ND2 ASN B  92       0.332-159.357-143.568  1.00 68.00           N  
ATOM    734  OD1 ASN B  92       1.872-157.791-143.092  1.00 68.00           O  
ATOM    735  N   VAL B  93       3.664-160.049-139.082  1.00 72.11           N  
ATOM    736  CA  VAL B  93       3.927-160.627-137.769  1.00 72.11           C  
ATOM    737  C   VAL B  93       4.806-159.681-136.954  1.00 72.11           C  
ATOM    738  O   VAL B  93       4.556-159.458-135.767  1.00 72.11           O  
ATOM    739  CB  VAL B  93       4.599-162.014-137.883  1.00 72.11           C  
ATOM    740  CG1 VAL B  93       4.910-162.579-136.498  1.00 72.11           C  
ATOM    741  CG2 VAL B  93       3.708-162.975-138.668  1.00 72.11           C  
ATOM    742  N   ASP B  94       5.253-159.289-137.678  1.00 65.51           N  
ATOM    743  CA  ASP B  94       6.207-158.320-137.148  1.00 65.51           C  
ATOM    744  C   ASP B  94       5.498-157.053-136.676  1.00 65.51           C  
ATOM    745  O   ASP B  94       5.821-156.512-135.617  1.00 65.51           O  
ATOM    746  CB  ASP B  94       7.260-157.971-138.203  1.00 65.51           C  
ATOM    747  CG  ASP B  94       8.271-159.082-138.421  1.00 65.51           C  
ATOM    748  OD1 ASP B  94       8.461-159.921-137.514  1.00 65.51           O  
ATOM    749  OD2 ASP B  94       8.886-159.118-139.509  1.00 65.51           O1-
ATOM    750  N   SER B  95       4.642-156.798-137.783  1.00 72.77           N  
ATOM    751  CA  SER B  95       3.854-155.603-137.497  1.00 72.77           C  
ATOM    752  C   SER B  95       2.997-155.791-136.250  1.00 72.77           C  
ATOM    753  O   SER B  95       2.831-154.861-135.458  1.00 72.77           O  
ATOM    754  CB  SER B  95       2.963-155.251-138.689  1.00 72.77           C  
ATOM    755  OG  SER B  95       3.735-154.733-139.759  1.00 72.77           O  
ATOM    756  N   ASN B  96       2.855-156.792-135.944  1.00 75.45           N  
ATOM    757  CA  ASN B  96       2.076-157.144-134.762  1.00 75.45           C  
ATOM    758  C   ASN B  96       2.937-157.146-133.502  1.00 75.45           C  
ATOM    759  O   ASN B  96       2.520-156.641-132.459  1.00 75.45           O  
ATOM    760  CB  ASN B  96       1.404-158.506-134.948  1.00 75.45           C  
ATOM    761  CG  ASN B  96       0.193-158.441-135.858  1.00 75.45           C  
ATOM    762  ND2 ASN B  96      -0.398-159.595-136.142  1.00 75.45           N  
ATOM    763  OD1 ASN B  96      -0.207-157.362-136.302  1.00 75.45           O  
ATOM    764  N   PHE B  97       3.760-157.312-133.443  1.00 65.85           N  
ATOM    765  CA  PHE B  97       4.742-157.344-132.366  1.00 65.85           C  
ATOM    766  C   PHE B  97       5.122-155.932-131.938  1.00 65.85           C  
ATOM    767  O   PHE B  97       5.285-155.661-130.747  1.00 65.85           O  
ATOM    768  CB  PHE B  97       5.992-158.117-132.799  1.00 65.85           C  
ATOM    769  CG  PHE B  97       5.863-159.609-132.656  1.00 65.85           C  
ATOM    770  CD1 PHE B  97       5.725-160.192-131.402  1.00 65.85           C  
ATOM    771  CD2 PHE B  97       5.880-160.430-133.777  1.00 65.85           C  
ATOM    772  CE1 PHE B  97       5.606-161.573-131.267  1.00 65.85           C  
ATOM    773  CE2 PHE B  97       5.761-161.811-133.649  1.00 65.85           C  
ATOM    774  CZ  PHE B  97       5.625-162.381-132.394  1.00 65.85           C  
ATOM    775  N   LYS B  98       5.131-155.152-133.059  1.00 70.45           N  
ATOM    776  CA  LYS B  98       5.483-153.755-132.821  1.00 70.45           C  
ATOM    777  C   LYS B  98       4.399-153.046-132.014  1.00 70.45           C  
ATOM    778  O   LYS B  98       4.703-152.249-131.123  1.00 70.45           O  
ATOM    779  CB  LYS B  98       5.712-153.026-134.145  1.00 70.45           C  
ATOM    780  CG  LYS B  98       6.488-151.724-134.009  1.00 70.45           C  
ATOM    781  CD  LYS B  98       6.865-151.153-135.370  1.00 70.45           C  
ATOM    782  CE  LYS B  98       7.661-149.862-135.234  1.00 70.45           C  
ATOM    783  NZ  LYS B  98       8.140-149.365-136.559  1.00 70.45           N1+
ATOM    784  N   GLN B  99       3.407-153.462-132.475  1.00 76.30           N  
ATOM    785  CA  GLN B  99       2.235-152.946-131.776  1.00 76.30           C  
ATOM    786  C   GLN B  99       2.235-153.373-130.311  1.00 76.30           C  
ATOM    787  O   GLN B  99       2.006-152.552-129.420  1.00 76.30           O  
ATOM    788  CB  GLN B  99       0.951-153.416-132.461  1.00 76.30           C  
ATOM    789  CG  GLN B  99      -0.315-152.787-131.893  1.00 76.30           C  
ATOM    790  CD  GLN B  99      -1.569-153.232-132.622  1.00 76.30           C  
ATOM    791  NE2 GLN B  99      -2.708-152.664-132.242  1.00 76.30           N  
ATOM    792  OE1 GLN B  99      -1.514-154.080-133.519  1.00 76.30           O  
ATOM    793  N   ILE B 100       2.653-154.362-129.898  1.00 69.65           N  
ATOM    794  CA  ILE B 100       2.695-154.937-128.558  1.00 69.65           C  
ATOM    795  C   ILE B 100       3.828-154.298-127.758  1.00 69.65           C  
ATOM    796  O   ILE B 100       3.655-153.963-126.584  1.00 69.65           O  
ATOM    797  CB  ILE B 100       2.873-156.471-128.607  1.00 69.65           C  
ATOM    798  CG1 ILE B 100       1.636-157.132-129.225  1.00 69.65           C  
ATOM    799  CG2 ILE B 100       3.149-157.027-127.207  1.00 69.65           C  
ATOM    800  CD1 ILE B 100       0.360-156.934-128.420  1.00 69.65           C  
ATOM    801  N   VAL B 101       4.529-153.927-128.409  1.00 66.76           N  
ATOM    802  CA  VAL B 101       5.746-153.368-127.828  1.00 66.76           C  
ATOM    803  C   VAL B 101       5.494-151.927-127.388  1.00 66.76           C  
ATOM    804  O   VAL B 101       5.935-151.514-126.313  1.00 66.76           O  
ATOM    805  CB  VAL B 101       6.927-153.424-128.822  1.00 66.76           C  
ATOM    806  CG1 VAL B 101       8.090-152.564-128.328  1.00 66.76           C  
ATOM    807  CG2 VAL B 101       7.379-154.868-129.032  1.00 66.76           C  
ATOM    808  N   HIS B 102       4.808-151.255-128.422  1.00 74.16           N  
ATOM    809  CA  HIS B 102       4.445-149.880-128.102  1.00 74.16           C  
ATOM    810  C   HIS B 102       3.593-149.815-126.838  1.00 74.16           C  
ATOM    811  O   HIS B 102       3.832-148.977-125.966  1.00 74.16           O  
ATOM    812  CB  HIS B 102       3.698-149.237-129.272  1.00 74.16           C  
ATOM    813  CG  HIS B 102       4.589-148.834-130.404  1.00 74.16           C  
ATOM    814  CD2 HIS B 102       5.919-149.006-130.593  1.00 74.16           C  
ATOM    815  ND1 HIS B 102       4.124-148.165-131.515  1.00 74.16           N  
ATOM    816  CE1 HIS B 102       5.132-147.942-132.341  1.00 74.16           C  
ATOM    817  NE2 HIS B 102       6.232-148.443-131.805  1.00 74.16           N  
ATOM    818  N   SER B 103       2.818-150.660-126.678  1.00 64.03           N  
ATOM    819  CA  SER B 103       1.950-150.733-125.507  1.00 64.03           C  
ATOM    820  C   SER B 103       2.736-151.122-124.260  1.00 64.03           C  
ATOM    821  O   SER B 103       2.508-150.573-123.180  1.00 64.03           O  
ATOM    822  CB  SER B 103       0.818-151.734-125.740  1.00 64.03           C  
ATOM    823  OG  SER B 103       0.051-151.910-124.561  1.00 64.03           O  
ATOM    824  N   GLN B 104       3.716-151.560-124.234  1.00 54.07           N  
ATOM    825  CA  GLN B 104       4.577-152.008-123.145  1.00 54.07           C  
ATOM    826  C   GLN B 104       5.451-150.867-122.630  1.00 54.07           C  
ATOM    827  O   GLN B 104       5.687-150.754-121.426  1.00 54.07           O  
ATOM    828  CB  GLN B 104       5.453-153.177-123.598  1.00 54.07           C  
ATOM    829  CG  GLN B 104       4.824-154.544-123.362  1.00 54.07           C  
ATOM    830  CD  GLN B 104       5.786-155.686-123.626  1.00 54.07           C  
ATOM    831  NE2 GLN B 104       5.379-156.899-123.270  1.00 54.07           N  
ATOM    832  OE1 GLN B 104       6.887-155.480-124.147  1.00 54.07           O  
ATOM    833  N   GLN B 105       5.601-150.328-123.632  1.00 62.10           N  
ATOM    834  CA  GLN B 105       6.395-149.149-123.304  1.00 62.10           C  
ATOM    835  C   GLN B 105       5.591-148.161-122.463  1.00 62.10           C  
ATOM    836  O   GLN B 105       6.116-147.575-121.513  1.00 62.10           O  
ATOM    837  CB  GLN B 105       6.896-148.467-124.578  1.00 62.10           C  
ATOM    838  CG  GLN B 105       8.073-149.177-125.233  1.00 62.10           C  
ATOM    839  CD  GLN B 105       8.428-148.596-126.589  1.00 62.10           C  
ATOM    840  NE2 GLN B 105       9.616-148.929-127.084  1.00 62.10           N  
ATOM    841  OE1 GLN B 105       7.641-147.856-127.187  1.00 62.10           O  
ATOM    842  N   GLU B 106       4.663-148.160-122.920  1.00 65.76           N  
ATOM    843  CA  GLU B 106       3.765-147.243-122.223  1.00 65.76           C  
ATOM    844  C   GLU B 106       3.466-147.733-120.809  1.00 65.76           C  
ATOM    845  O   GLU B 106       3.410-146.936-119.870  1.00 65.76           O  
ATOM    846  CB  GLU B 106       2.461-147.068-123.006  1.00 65.76           C  
ATOM    847  CG  GLU B 106       2.640-146.381-124.352  1.00 65.76           C  
ATOM    848  CD  GLU B 106       1.493-146.643-125.315  1.00 65.76           C  
ATOM    849  OE1 GLU B 106       1.621-146.310-126.516  1.00 65.76           O  
ATOM    850  OE2 GLU B 106       0.458-147.183-124.866  1.00 65.76           O1-
ATOM    851  N   VAL B 107       3.310-148.795-120.538  1.00 57.22           N  
ATOM    852  CA  VAL B 107       3.055-149.378-119.225  1.00 57.22           C  
ATOM    853  C   VAL B 107       4.287-149.212-118.338  1.00 57.22           C  
ATOM    854  O   VAL B 107       4.171-148.849-117.165  1.00 57.22           O  
ATOM    855  CB  VAL B 107       2.671-150.871-119.332  1.00 57.22           C  
ATOM    856  CG1 VAL B 107       2.621-151.515-117.948  1.00 57.22           C  
ATOM    857  CG2 VAL B 107       1.331-151.027-120.047  1.00 57.22           C  
ATOM    858  N   GLN B 108       5.274-149.276-118.876  1.00 51.29           N  
ATOM    859  CA  GLN B 108       6.538-149.124-118.164  1.00 51.29           C  
ATOM    860  C   GLN B 108       6.736-147.686-117.695  1.00 51.29           C  
ATOM    861  O   GLN B 108       7.131-147.449-116.551  1.00 51.29           O  
ATOM    862  CB  GLN B 108       7.709-149.553-119.050  1.00 51.29           C  
ATOM    863  CG  GLN B 108       8.107-151.013-118.880  1.00 51.29           C  
ATOM    864  CD  GLN B 108       9.292-151.403-119.742  1.00 51.29           C  
ATOM    865  NE2 GLN B 108       9.747-152.643-119.599  1.00 51.29           N  
ATOM    866  OE1 GLN B 108       9.795-150.596-120.531  1.00 51.29           O  
ATOM    867  N   ASP B 109       6.481-146.983-118.638  1.00 61.05           N  
ATOM    868  CA  ASP B 109       6.624-145.559-118.352  1.00 61.05           C  
ATOM    869  C   ASP B 109       5.568-145.091-117.353  1.00 61.05           C  
ATOM    870  O   ASP B 109       5.843-144.240-116.504  1.00 61.05           O  
ATOM    871  CB  ASP B 109       6.528-144.740-119.641  1.00 61.05           C  
ATOM    872  CG  ASP B 109       7.680-144.999-120.596  1.00 61.05           C  
ATOM    873  OD1 ASP B 109       8.748-145.470-120.149  1.00 61.05           O  
ATOM    874  OD2 ASP B 109       7.519-144.728-121.805  1.00 61.05           O1-
ATOM    875  N   GLY B 110       4.567-145.460-117.530  1.00 56.25           N  
ATOM    876  CA  GLY B 110       3.498-145.155-116.593  1.00 56.25           C  
ATOM    877  C   GLY B 110       3.782-145.641-115.184  1.00 56.25           C  
ATOM    878  O   GLY B 110       3.455-144.961-114.209  1.00 56.25           O  
ATOM    879  N   PHE B 111       4.332-146.589-114.778  1.00 45.78           N  
ATOM    880  CA  PHE B 111       4.741-147.138-113.491  1.00 45.78           C  
ATOM    881  C   PHE B 111       5.805-146.261-112.841  1.00 45.78           C  
ATOM    882  O   PHE B 111       5.756-146.006-111.636  1.00 45.78           O  
ATOM    883  CB  PHE B 111       5.269-148.566-113.658  1.00 45.78           C  
ATOM    884  CG  PHE B 111       5.308-149.352-112.375  1.00 45.78           C  
ATOM    885  CD1 PHE B 111       6.479-149.438-111.631  1.00 45.78           C  
ATOM    886  CD2 PHE B 111       4.174-150.007-111.913  1.00 45.78           C  
ATOM    887  CE1 PHE B 111       6.518-150.165-110.444  1.00 45.78           C  
ATOM    888  CE2 PHE B 111       4.205-150.735-110.728  1.00 45.78           C  
ATOM    889  CZ  PHE B 111       5.378-150.814-109.995  1.00 45.78           C  
ATOM    890  N   SER B 112       6.625-146.049-113.540  1.00 49.77           N  
ATOM    891  CA  SER B 112       7.677-145.155-113.068  1.00 49.77           C  
ATOM    892  C   SER B 112       7.104-143.815-112.620  1.00 49.77           C  
ATOM    893  O   SER B 112       7.552-143.245-111.622  1.00 49.77           O  
ATOM    894  CB  SER B 112       8.722-144.931-114.162  1.00 49.77           C  
ATOM    895  OG  SER B 112       9.374-146.146-114.490  1.00 49.77           O  
ATOM    896  N   LYS B 113       6.327-143.530-113.427  1.00 49.58           N  
ATOM    897  CA  LYS B 113       5.646-142.278-113.111  1.00 49.58           C  
ATOM    898  C   LYS B 113       4.756-142.432-111.880  1.00 49.58           C  
ATOM    899  O   LYS B 113       4.686-141.530-111.042  1.00 49.58           O  
ATOM    900  CB  LYS B 113       4.813-141.804-114.303  1.00 49.58           C  
ATOM    901  CG  LYS B 113       4.171-140.439-114.105  1.00 49.58           C  
ATOM    902  CD  LYS B 113       3.423-139.987-115.353  1.00 49.58           C  
ATOM    903  CE  LYS B 113       2.739-138.643-115.140  1.00 49.58           C  
ATOM    904  NZ  LYS B 113       1.785-138.683-113.991  1.00 49.58           N1+
ATOM    905  N   LEU B 114       4.069-143.229-111.965  1.00 47.51           N  
ATOM    906  CA  LEU B 114       3.240-143.524-110.801  1.00 47.51           C  
ATOM    907  C   LEU B 114       4.093-143.635-109.541  1.00 47.51           C  
ATOM    908  O   LEU B 114       3.712-143.130-108.482  1.00 47.51           O  
ATOM    909  CB  LEU B 114       2.455-144.820-111.016  1.00 47.51           C  
ATOM    910  CG  LEU B 114       1.503-145.231-109.891  1.00 47.51           C  
ATOM    911  CD1 LEU B 114       0.352-144.237-109.782  1.00 47.51           C  
ATOM    912  CD2 LEU B 114       0.977-146.643-110.125  1.00 47.51           C  
ATOM    913  N   ARG B 115       5.069-144.209-109.486  1.00 43.72           N  
ATOM    914  CA  ARG B 115       6.084-144.326-108.443  1.00 43.72           C  
ATOM    915  C   ARG B 115       6.620-142.954-108.046  1.00 43.72           C  
ATOM    916  O   ARG B 115       6.723-142.643-106.857  1.00 43.72           O  
ATOM    917  CB  ARG B 115       7.233-145.223-108.908  1.00 43.72           C  
ATOM    918  CG  ARG B 115       8.294-145.465-107.846  1.00 43.72           C  
ATOM    919  CD  ARG B 115       9.478-146.244-108.400  1.00 43.72           C  
ATOM    920  NE  ARG B 115      10.595-145.364-108.732  1.00 43.72           N  
ATOM    921  CZ  ARG B 115      11.532-145.636-109.636  1.00 43.72           C  
ATOM    922  NH1 ARG B 115      11.505-146.775-110.319  1.00 43.72           N1+
ATOM    923  NH2 ARG B 115      12.503-144.763-109.860  1.00 43.72           N  
ATOM    924  N   ASP B 116       7.007-142.272-108.885  1.00 49.97           N  
ATOM    925  CA  ASP B 116       7.513-140.923-108.652  1.00 49.97           C  
ATOM    926  C   ASP B 116       6.412-140.008-108.118  1.00 49.97           C  
ATOM    927  O   ASP B 116       6.660-139.176-107.243  1.00 49.97           O  
ATOM    928  CB  ASP B 116       8.102-140.341-109.939  1.00 49.97           C  
ATOM    929  CG  ASP B 116       9.374-141.043-110.379  1.00 49.97           C  
ATOM    930  OD1 ASP B 116       9.965-141.795-109.575  1.00 49.97           O  
ATOM    931  OD2 ASP B 116       9.791-140.840-111.540  1.00 49.97           O1-
ATOM    932  N   ASP B 117       5.445-140.162-108.580  1.00 41.96           N  
ATOM    933  CA  ASP B 117       4.267-139.416-108.146  1.00 41.96           C  
ATOM    934  C   ASP B 117       3.810-139.869-106.761  1.00 41.96           C  
ATOM    935  O   ASP B 117       3.319-139.062-105.969  1.00 41.96           O  
ATOM    936  CB  ASP B 117       3.128-139.578-109.155  1.00 41.96           C  
ATOM    937  CG  ASP B 117       3.381-138.840-110.458  1.00 41.96           C  
ATOM    938  OD1 ASP B 117       4.314-138.011-110.519  1.00 41.96           O  
ATOM    939  OD2 ASP B 117       2.638-139.088-111.432  1.00 41.96           O1-
ATOM    940  N   THR B 118       3.793-140.872-106.626  1.00 43.32           N  
ATOM    941  CA  THR B 118       3.445-141.463-105.339  1.00 43.32           C  
ATOM    942  C   THR B 118       4.453-141.058-104.268  1.00 43.32           C  
ATOM    943  O   THR B 118       4.073-140.729-103.142  1.00 43.32           O  
ATOM    944  CB  THR B 118       3.377-142.999-105.430  1.00 43.32           C  
ATOM    945  CG2 THR B 118       2.770-143.598-104.166  1.00 43.32           C  
ATOM    946  OG1 THR B 118       2.572-143.370-106.556  1.00 43.32           O  
ATOM    947  N   LEU B 119       5.621-141.055-104.525  1.00 40.20           N  
ATOM    948  CA  LEU B 119       6.781-140.591-103.771  1.00 40.20           C  
ATOM    949  C   LEU B 119       6.813-139.068-103.704  1.00 40.20           C  
ATOM    950  O   LEU B 119       7.212-138.495-102.687  1.00 40.20           O  
ATOM    951  CB  LEU B 119       8.075-141.113-104.403  1.00 40.20           C  
ATOM    952  CG  LEU B 119       8.437-142.568-104.103  1.00 40.20           C  
ATOM    953  CD1 LEU B 119       9.455-143.080-105.116  1.00 40.20           C  
ATOM    954  CD2 LEU B 119       8.974-142.704-102.682  1.00 40.20           C  
ATOM    955  N   ASP B 120       6.604-138.334-104.433  1.00 44.07           N  
ATOM    956  CA  ASP B 120       6.387-136.892-104.498  1.00 44.07           C  
ATOM    957  C   ASP B 120       5.114-136.495-103.753  1.00 44.07           C  
ATOM    958  O   ASP B 120       5.069-135.447-103.106  1.00 44.07           O  
ATOM    959  CB  ASP B 120       6.312-136.426-105.953  1.00 44.07           C  
ATOM    960  CG  ASP B 120       7.678-136.161-106.561  1.00 44.07           C  
ATOM    961  OD1 ASP B 120       8.694-136.236-105.836  1.00 44.07           O  
ATOM    962  OD2 ASP B 120       7.740-135.871-107.776  1.00 44.07           O1-
ATOM    963  N   THR B 121       4.243-137.063-103.777  1.00 39.09           N  
ATOM    964  CA  THR B 121       3.002-136.969-103.017  1.00 39.09           C  
ATOM    965  C   THR B 121       3.204-137.466-101.588  1.00 39.09           C  
ATOM    966  O   THR B 121       2.614-136.928-100.649  1.00 39.09           O  
ATOM    967  CB  THR B 121       1.873-137.773-103.688  1.00 39.09           C  
ATOM    968  CG2 THR B 121       0.503-137.297-103.217  1.00 39.09           C  
ATOM    969  OG1 THR B 121       1.959-137.612-105.109  1.00 39.09           O  
ATOM    970  N   LEU B 122       3.819-138.245-101.325  1.00 35.45           N  
ATOM    971  CA  LEU B 122       4.330-138.671-100.027  1.00 35.45           C  
ATOM    972  C   LEU B 122       5.397-137.706 -99.520  1.00 35.45           C  
ATOM    973  O   LEU B 122       5.474-137.434 -98.319  1.00 35.45           O  
ATOM    974  CB  LEU B 122       4.905-140.087-100.115  1.00 35.45           C  
ATOM    975  CG  LEU B 122       4.112-141.186 -99.408  1.00 35.45           C  
ATOM    976  CD1 LEU B 122       3.744-142.292-100.392  1.00 35.45           C  
ATOM    977  CD2 LEU B 122       4.907-141.749 -98.235  1.00 35.45           C  
ATOM    978  N   GLU B 123       6.274-137.200-100.023  1.00 34.98           N  
ATOM    979  CA  GLU B 123       7.158-136.039 -99.978  1.00 34.98           C  
ATOM    980  C   GLU B 123       6.366-134.738-100.074  1.00 34.98           C  
ATOM    981  O   GLU B 123       6.744-133.730 -99.475  1.00 34.98           O  
ATOM    982  CB  GLU B 123       8.194-136.108-101.104  1.00 34.98           C  
ATOM    983  CG  GLU B 123       9.634-136.146-100.613  1.00 34.98           C  
ATOM    984  CD  GLU B 123      10.648-136.282-101.737  1.00 34.98           C  
ATOM    985  OE1 GLU B 123      11.865-136.347-101.452  1.00 34.98           O  
ATOM    986  OE2 GLU B 123      10.222-136.324-102.913  1.00 34.98           O1-
ATOM    987  N   GLU B 124       5.626-134.314-100.777  1.00 35.73           N  
ATOM    988  CA  GLU B 124       4.535-133.344-100.763  1.00 35.73           C  
ATOM    989  C   GLU B 124       3.515-133.677 -99.678  1.00 35.73           C  
ATOM    990  O   GLU B 124       2.920-132.778 -99.080  1.00 35.73           O  
ATOM    991  CB  GLU B 124       3.849-133.285-102.130  1.00 35.73           C  
ATOM    992  CG  GLU B 124       4.356-132.163-103.025  1.00 35.73           C  
ATOM    993  CD  GLU B 124       3.726-132.168-104.408  1.00 35.73           C  
ATOM    994  OE1 GLU B 124       4.074-131.296-105.237  1.00 35.73           O  
ATOM    995  OE2 GLU B 124       2.876-133.049-104.665  1.00 35.73           O1-
ATOM    996  N   PHE B 125       3.135-134.696 -99.419  1.00 29.67           N  
ATOM    997  CA  PHE B 125       2.440-135.289 -98.283  1.00 29.67           C  
ATOM    998  C   PHE B 125       3.401-135.528 -97.125  1.00 29.67           C  
ATOM    999  O   PHE B 125       2.975-135.672 -95.977  1.00 29.67           O  
ATOM   1000  CB  PHE B 125       1.769-136.605 -98.688  1.00 29.67           C  
ATOM   1001  CG  PHE B 125       0.320-136.695 -98.292  1.00 29.67           C  
ATOM   1002  CD1 PHE B 125      -0.048-137.230 -97.064  1.00 29.67           C  
ATOM   1003  CD2 PHE B 125      -0.676-136.244 -99.150  1.00 29.67           C  
ATOM   1004  CE1 PHE B 125      -1.389-137.314 -96.695  1.00 29.67           C  
ATOM   1005  CE2 PHE B 125      -2.017-136.325 -98.789  1.00 29.67           C  
ATOM   1006  CZ  PHE B 125      -2.372-136.861 -97.561  1.00 29.67           C  
ATOM   1007  N   GLN B 126       4.625-135.527 -97.187  1.00 30.05           N  
ATOM   1008  CA  GLN B 126       5.808-135.520 -96.334  1.00 30.05           C  
ATOM   1009  C   GLN B 126       6.196-134.097 -95.943  1.00 30.05           C  
ATOM   1010  O   GLN B 126       6.654-133.858 -94.824  1.00 30.05           O  
ATOM   1011  CB  GLN B 126       6.980-136.209 -97.034  1.00 30.05           C  
ATOM   1012  CG  GLN B 126       7.274-137.608 -96.509  1.00 30.05           C  
ATOM   1013  CD  GLN B 126       8.453-138.261 -97.205  1.00 30.05           C  
ATOM   1014  NE2 GLN B 126       8.949-139.353 -96.633  1.00 30.05           N  
ATOM   1015  OE1 GLN B 126       8.913-137.789 -98.250  1.00 30.05           O  
ATOM   1016  N   GLU B 127       6.200-133.271 -96.570  1.00 31.25           N  
ATOM   1017  CA  GLU B 127       6.069-131.826 -96.416  1.00 31.25           C  
ATOM   1018  C   GLU B 127       4.605-131.414 -96.287  1.00 31.25           C  
ATOM   1019  O   GLU B 127       4.277-130.498 -95.531  1.00 31.25           O  
ATOM   1020  CB  GLU B 127       6.718-131.098 -97.596  1.00 31.25           C  
ATOM   1021  CG  GLU B 127       8.148-130.648 -97.330  1.00 31.25           C  
ATOM   1022  CD  GLU B 127       8.785-129.942 -98.516  1.00 31.25           C  
ATOM   1023  OE1 GLU B 127       9.962-129.528 -98.415  1.00 31.25           O  
ATOM   1024  OE2 GLU B 127       8.101-129.801 -99.554  1.00 31.25           O1-
ATOM   1025  N   GLU B 128       3.661-131.652 -96.983  1.00 28.20           N  
ATOM   1026  CA  GLU B 128       2.219-131.807 -97.153  1.00 28.20           C  
ATOM   1027  C   GLU B 128       1.752-133.180 -96.679  1.00 28.20           C  
ATOM   1028  O   GLU B 128       0.550-133.446 -96.620  1.00 28.20           O  
ATOM   1029  CB  GLU B 128       1.824-131.593 -98.616  1.00 28.20           C  
ATOM   1030  CG  GLU B 128       1.386-130.170 -98.934  1.00 28.20           C  
ATOM   1031  CD  GLU B 128       0.928-129.991-100.372  1.00 28.20           C  
ATOM   1032  OE1 GLU B 128       0.491-128.875-100.735  1.00 28.20           O  
ATOM   1033  OE2 GLU B 128       1.005-130.974-101.142  1.00 28.20           O1-
ATOM   1034  N   ASN B 129       2.080-133.957 -96.970  1.00 27.69           N  
ATOM   1035  CA  ASN B 129       1.896-135.326 -97.439  1.00 27.69           C  
ATOM   1036  C   ASN B 129       1.128-136.169 -96.425  1.00 27.69           C  
ATOM   1037  O   ASN B 129       1.309-136.010 -95.216  1.00 27.69           O  
ATOM   1038  CB  ASN B 129       3.247-135.973 -97.752  1.00 27.69           C  
ATOM   1039  CG  ASN B 129       3.758-135.619 -99.135  1.00 27.69           C  
ATOM   1040  ND2 ASN B 129       5.062-135.762 -99.340  1.00 27.69           N  
ATOM   1041  OD1 ASN B 129       2.987-135.220-100.011  1.00 27.69           O  
ATOM   1042  N   PHE B 130       2.088-136.334 -95.903  1.00 28.98           N  
ATOM   1043  CA  PHE B 130       3.502-136.400 -95.551  1.00 28.98           C  
ATOM   1044  C   PHE B 130       4.051-135.010 -95.253  1.00 28.98           C  
ATOM   1045  O   PHE B 130       4.913-134.851 -94.386  1.00 28.98           O  
ATOM   1046  CB  PHE B 130       4.308-137.053 -96.678  1.00 28.98           C  
ATOM   1047  CG  PHE B 130       5.358-138.016 -96.195  1.00 28.98           C  
ATOM   1048  CD1 PHE B 130       6.666-137.594 -95.988  1.00 28.98           C  
ATOM   1049  CD2 PHE B 130       5.037-139.344 -95.947  1.00 28.98           C  
ATOM   1050  CE1 PHE B 130       7.640-138.483 -95.541  1.00 28.98           C  
ATOM   1051  CE2 PHE B 130       6.005-140.239 -95.500  1.00 28.98           C  
ATOM   1052  CZ  PHE B 130       7.306-139.806 -95.298  1.00 28.98           C  
ATOM   1053  N   GLN B 131       3.815-133.711 -96.036  1.00 31.44           N  
ATOM   1054  CA  GLN B 131       3.313-132.401 -96.439  1.00 31.44           C  
ATOM   1055  C   GLN B 131       2.312-132.525 -97.585  1.00 31.44           C  
ATOM   1056  O   GLN B 131       1.603-131.568 -97.902  1.00 31.44           O  
ATOM   1057  CB  GLN B 131       4.468-131.486 -96.848  1.00 31.44           C  
ATOM   1058  CG  GLN B 131       4.239-130.019 -96.512  1.00 31.44           C  
ATOM   1059  CD  GLN B 131       4.314-129.740 -95.022  1.00 31.44           C  
ATOM   1060  NE2 GLN B 131       3.794-128.589 -94.608  1.00 31.44           N  
ATOM   1061  OE1 GLN B 131       4.833-130.552 -94.250  1.00 31.44           O  
ATOM   1062  N   GLU B 132       1.322-133.288 -98.826  1.00 31.78           N  
ATOM   1063  CA  GLU B 132       1.050-134.509 -99.578  1.00 31.78           C  
ATOM   1064  C   GLU B 132      -0.074-135.315 -98.934  1.00 31.78           C  
ATOM   1065  O   GLU B 132      -0.925-135.871 -99.632  1.00 31.78           O  
ATOM   1066  CB  GLU B 132       2.314-135.365 -99.690  1.00 31.78           C  
ATOM   1067  CG  GLU B 132       2.928-135.377-101.082  1.00 31.78           C  
ATOM   1068  CD  GLU B 132       4.162-136.260-101.187  1.00 31.78           C  
ATOM   1069  OE1 GLU B 132       4.774-136.322-102.277  1.00 31.78           O  
ATOM   1070  OE2 GLU B 132       4.518-136.897-100.170  1.00 31.78           O1-
ATOM   1071  N   LEU B 133      -0.305-137.159 -98.267  1.00 29.84           N  
ATOM   1072  CA  LEU B 133      -0.070-138.598 -98.258  1.00 29.84           C  
ATOM   1073  C   LEU B 133      -0.339-139.184 -96.876  1.00 29.84           C  
ATOM   1074  O   LEU B 133      -0.881-140.285 -96.759  1.00 29.84           O  
ATOM   1075  CB  LEU B 133       1.366-138.911 -98.688  1.00 29.84           C  
ATOM   1076  CG  LEU B 133       1.534-139.996 -99.753  1.00 29.84           C  
ATOM   1077  CD1 LEU B 133       1.946-139.374-101.083  1.00 29.84           C  
ATOM   1078  CD2 LEU B 133       2.557-141.033 -99.302  1.00 29.84           C  
ATOM   1079  N   LYS B 134       0.818-138.461 -96.244  1.00 31.78           N  
ATOM   1080  CA  LYS B 134       2.080-137.886 -95.787  1.00 31.78           C  
ATOM   1081  C   LYS B 134       2.055-136.363 -95.877  1.00 31.78           C  
ATOM   1082  O   LYS B 134       2.651-135.677 -95.044  1.00 31.78           O  
ATOM   1083  CB  LYS B 134       3.249-138.440 -96.603  1.00 31.78           C  
ATOM   1084  CG  LYS B 134       4.521-138.655 -95.796  1.00 31.78           C  
ATOM   1085  CD  LYS B 134       5.652-139.186 -96.667  1.00 31.78           C  
ATOM   1086  CE  LYS B 134       6.938-139.358 -95.870  1.00 31.78           C  
ATOM   1087  NZ  LYS B 134       8.032-139.940 -96.704  1.00 31.78           N1+
ATOM   1088  N   GLU B 135       0.895-135.552 -96.808  1.00 32.25           N  
ATOM   1089  CA  GLU B 135      -0.379-134.856 -96.963  1.00 32.25           C  
ATOM   1090  C   GLU B 135      -1.527-135.843 -97.156  1.00 32.25           C  
ATOM   1091  O   GLU B 135      -2.695-135.484 -96.992  1.00 32.25           O  
ATOM   1092  CB  GLU B 135      -0.319-133.882 -98.142  1.00 32.25           C  
ATOM   1093  CG  GLU B 135       0.351-132.556 -97.811  1.00 32.25           C  
ATOM   1094  CD  GLU B 135       0.473-131.629 -99.011  1.00 32.25           C  
ATOM   1095  OE1 GLU B 135       1.021-130.513 -98.862  1.00 32.25           O  
ATOM   1096  OE2 GLU B 135       0.016-132.022-100.107  1.00 32.25           O1-
ATOM   1097  N   TYR B 136      -2.297-136.871 -97.856  1.00 28.42           N  
ATOM   1098  CA  TYR B 136      -2.710-138.167 -98.384  1.00 28.42           C  
ATOM   1099  C   TYR B 136      -2.888-139.181 -97.262  1.00 28.42           C  
ATOM   1100  O   TYR B 136      -3.909-139.870 -97.195  1.00 28.42           O  
ATOM   1101  CB  TYR B 136      -1.686-138.685 -99.399  1.00 28.42           C  
ATOM   1102  CG  TYR B 136      -2.082-139.988-100.050  1.00 28.42           C  
ATOM   1103  CD1 TYR B 136      -1.508-141.192 -99.648  1.00 28.42           C  
ATOM   1104  CD2 TYR B 136      -3.029-140.017-101.067  1.00 28.42           C  
ATOM   1105  CE1 TYR B 136      -1.869-142.395-100.246  1.00 28.42           C  
ATOM   1106  CE2 TYR B 136      -3.397-141.214-101.673  1.00 28.42           C  
ATOM   1107  CZ  TYR B 136      -2.813-142.396-101.256  1.00 28.42           C  
ATOM   1108  OH  TYR B 136      -3.174-143.584-101.851  1.00 28.42           O  
ATOM   1109  N   VAL B 137      -1.800-140.023 -96.974  1.00 30.98           N  
ATOM   1110  CA  VAL B 137      -1.275-141.321 -96.564  1.00 30.98           C  
ATOM   1111  C   VAL B 137      -2.063-141.843 -95.365  1.00 30.98           C  
ATOM   1112  O   VAL B 137      -2.238-143.054 -95.208  1.00 30.98           O  
ATOM   1113  CB  VAL B 137       0.229-141.242 -96.220  1.00 30.98           C  
ATOM   1114  CG1 VAL B 137       0.716-142.561 -95.621  1.00 30.98           C  
ATOM   1115  CG2 VAL B 137       1.043-140.883 -97.462  1.00 30.98           C  
ATOM   1116  N   ASP B 138      -1.118-141.014 -95.495  1.00 34.85           N  
ATOM   1117  CA  ASP B 138       0.211-140.413 -95.533  1.00 34.85           C  
ATOM   1118  C   ASP B 138       0.779-140.244 -94.125  1.00 34.85           C  
ATOM   1119  O   ASP B 138       1.997-140.203 -93.942  1.00 34.85           O  
ATOM   1120  CB  ASP B 138       0.169-139.061 -96.248  1.00 34.85           C  
ATOM   1121  CG  ASP B 138       0.063-139.192 -97.758  1.00 34.85           C  
ATOM   1122  OD1 ASP B 138       0.295-140.298 -98.292  1.00 34.85           O  
ATOM   1123  OD2 ASP B 138      -0.251-138.179 -98.419  1.00 34.85           O1-
ATOM   1124  N   GLY B 139      -0.335-139.599 -95.051  1.00 34.56           N  
ATOM   1125  CA  GLY B 139      -1.267-139.721 -96.161  1.00 34.56           C  
ATOM   1126  C   GLY B 139      -2.717-139.782 -95.720  1.00 34.56           C  
ATOM   1127  O   GLY B 139      -3.602-139.266 -96.405  1.00 34.56           O  
ATOM   1128  N   VAL B 140      -4.273-141.871 -95.633  1.00 27.46           N  
ATOM   1129  CA  VAL B 140      -4.167-143.243 -96.120  1.00 27.46           C  
ATOM   1130  C   VAL B 140      -3.724-144.162 -94.984  1.00 27.46           C  
ATOM   1131  O   VAL B 140      -2.760-143.864 -94.276  1.00 27.46           O  
ATOM   1132  CB  VAL B 140      -3.183-143.349 -97.307  1.00 27.46           C  
ATOM   1133  CG1 VAL B 140      -3.010-144.805 -97.735  1.00 27.46           C  
ATOM   1134  CG2 VAL B 140      -3.667-142.498 -98.479  1.00 27.46           C  
ATOM   1135  N   PHE B 141      -3.719-145.331 -94.784  1.00 24.90           N  
ATOM   1136  CA  PHE B 141      -3.316-146.732 -94.830  1.00 24.90           C  
ATOM   1137  C   PHE B 141      -2.092-146.914 -95.719  1.00 24.90           C  
ATOM   1138  O   PHE B 141      -1.761-148.037 -96.105  1.00 24.90           O  
ATOM   1139  CB  PHE B 141      -4.467-147.607 -95.335  1.00 24.90           C  
ATOM   1140  CG  PHE B 141      -5.216-148.317 -94.240  1.00 24.90           C  
ATOM   1141  CD1 PHE B 141      -4.772-149.542 -93.757  1.00 24.90           C  
ATOM   1142  CD2 PHE B 141      -6.364-147.759 -93.692  1.00 24.90           C  
ATOM   1143  CE1 PHE B 141      -5.463-150.202 -92.743  1.00 24.90           C  
ATOM   1144  CE2 PHE B 141      -7.060-148.412 -92.679  1.00 24.90           C  
ATOM   1145  CZ  PHE B 141      -6.608-149.634 -92.206  1.00 24.90           C  
ATOM   1146  N   GLY B 142      -1.309-145.907 -96.293  1.00 23.06           N  
ATOM   1147  CA  GLY B 142       0.044-145.393 -96.153  1.00 23.06           C  
ATOM   1148  C   GLY B 142       0.855-146.127 -95.101  1.00 23.06           C  
ATOM   1149  O   GLY B 142       2.022-145.802 -94.871  1.00 23.06           O  
ATOM   1150  N   MET B 143       0.345-145.736 -94.270  1.00 30.72           N  
ATOM   1151  CA  MET B 143       1.171-144.766 -93.556  1.00 30.72           C  
ATOM   1152  C   MET B 143       2.499-145.387 -93.136  1.00 30.72           C  
ATOM   1153  O   MET B 143       3.191-144.852 -92.268  1.00 30.72           O  
ATOM   1154  CB  MET B 143       0.432-144.230 -92.329  1.00 30.72           C  
ATOM   1155  CG  MET B 143      -0.612-143.174 -92.655  1.00 30.72           C  
ATOM   1156  SD  MET B 143      -1.404-142.482 -91.151  1.00 30.72           S  
ATOM   1157  CE  MET B 143      -0.044-141.467 -90.511  1.00 30.72           C  
ATOM   1158  N   THR B 144       3.355-146.778 -93.761  1.00 23.64           N  
ATOM   1159  CA  THR B 144       2.796-148.072 -94.133  1.00 23.64           C  
ATOM   1160  C   THR B 144       3.873-148.978 -94.723  1.00 23.64           C  
ATOM   1161  O   THR B 144       4.907-148.497 -95.193  1.00 23.64           O  
ATOM   1162  CB  THR B 144       1.645-147.914 -95.143  1.00 23.64           C  
ATOM   1163  CG2 THR B 144       0.346-147.532 -94.442  1.00 23.64           C  
ATOM   1164  OG1 THR B 144       1.983-146.891 -96.088  1.00 23.64           O  
ATOM   1165  N   ASN B 145       3.855-150.444 -95.990  1.00 17.56           N  
ATOM   1166  CA  ASN B 145       4.961-151.278 -96.448  1.00 17.56           C  
ATOM   1167  C   ASN B 145       5.553-150.755 -97.754  1.00 17.56           C  
ATOM   1168  O   ASN B 145       6.710-151.036 -98.072  1.00 17.56           O  
ATOM   1169  CB  ASN B 145       4.505-152.729 -96.615  1.00 17.56           C  
ATOM   1170  CG  ASN B 145       5.599-153.726 -96.287  1.00 17.56           C  
ATOM   1171  ND2 ASN B 145       5.221-154.988 -96.122  1.00 17.56           N  
ATOM   1172  OD1 ASN B 145       6.774-153.365 -96.181  1.00 17.56           O  
ATOM   1173  N   PRO B 146       6.086-150.008 -98.417  1.00 17.04           N  
ATOM   1174  CA  PRO B 146       6.120-150.714 -99.700  1.00 17.04           C  
ATOM   1175  C   PRO B 146       6.487-152.189 -99.553  1.00 17.04           C  
ATOM   1176  O   PRO B 146       7.097-152.580 -98.554  1.00 17.04           O  
ATOM   1177  CB  PRO B 146       7.194-149.960-100.489  1.00 17.04           C  
ATOM   1178  CG  PRO B 146       7.849-149.067 -99.485  1.00 17.04           C  
ATOM   1179  CD  PRO B 146       7.077-149.147 -98.200  1.00 17.04           C  
ATOM   1180  N   ASN B 147       6.313-153.280-100.211  1.00 18.32           N  
ATOM   1181  CA  ASN B 147       7.214-154.299-100.738  1.00 18.32           C  
ATOM   1182  C   ASN B 147       8.345-153.679-101.554  1.00 18.32           C  
ATOM   1183  O   ASN B 147       9.365-154.325-101.799  1.00 18.32           O  
ATOM   1184  CB  ASN B 147       6.442-155.312-101.586  1.00 18.32           C  
ATOM   1185  CG  ASN B 147       5.696-156.330-100.745  1.00 18.32           C  
ATOM   1186  ND2 ASN B 147       4.770-157.049-101.367  1.00 18.32           N  
ATOM   1187  OD1 ASN B 147       5.950-156.467 -99.545  1.00 18.32           O  
ATOM   1188  N   LEU B 148       8.788-152.805-102.279  1.00 21.81           N  
ATOM   1189  CA  LEU B 148       9.728-153.458-103.183  1.00 21.81           C  
ATOM   1190  C   LEU B 148      11.073-153.682-102.500  1.00 21.81           C  
ATOM   1191  O   LEU B 148      11.656-152.746-101.947  1.00 21.81           O  
ATOM   1192  CB  LEU B 148       9.919-152.624-104.452  1.00 21.81           C  
ATOM   1193  CG  LEU B 148       9.776-153.368-105.781  1.00 21.81           C  
ATOM   1194  CD1 LEU B 148       8.426-153.059-106.419  1.00 21.81           C  
ATOM   1195  CD2 LEU B 148      10.916-153.002-106.725  1.00 21.81           C  
ATOM   1196  N   PHE B 149      11.803-154.398-102.919  1.00 25.16           N  
ATOM   1197  CA  PHE B 149      12.138-155.128-104.136  1.00 25.16           C  
ATOM   1198  C   PHE B 149      10.879-155.651-104.817  1.00 25.16           C  
ATOM   1199  O   PHE B 149       9.999-156.214-104.161  1.00 25.16           O  
ATOM   1200  CB  PHE B 149      13.087-156.289-103.823  1.00 25.16           C  
ATOM   1201  CG  PHE B 149      14.544-155.925-103.918  1.00 25.16           C  
ATOM   1202  CD1 PHE B 149      15.204-155.955-105.141  1.00 25.16           C  
ATOM   1203  CD2 PHE B 149      15.253-155.552-102.784  1.00 25.16           C  
ATOM   1204  CE1 PHE B 149      16.552-155.618-105.232  1.00 25.16           C  
ATOM   1205  CE2 PHE B 149      16.601-155.214-102.867  1.00 25.16           C  
ATOM   1206  CZ  PHE B 149      17.249-155.249-104.092  1.00 25.16           C  
ATOM   1207  N   ASP B 150      10.183-155.866-105.312  1.00 25.66           N  
ATOM   1208  CA  ASP B 150      11.520-156.170-104.809  1.00 25.66           C  
ATOM   1209  C   ASP B 150      11.523-156.267-103.285  1.00 25.66           C  
ATOM   1210  O   ASP B 150      11.228-155.290-102.595  1.00 25.66           O  
ATOM   1211  CB  ASP B 150      12.521-155.109-105.271  1.00 25.66           C  
ATOM   1212  CG  ASP B 150      13.231-155.484-106.560  1.00 25.66           C  
ATOM   1213  OD1 ASP B 150      13.155-156.660-106.978  1.00 25.66           O  
ATOM   1214  OD2 ASP B 150      13.874-154.597-107.162  1.00 25.66           O1-
ATOM   1215  N   GLY B 151      11.595-157.364-102.028  1.00 28.74           N  
ATOM   1216  CA  GLY B 151      11.314-158.616-101.342  1.00 28.74           C  
ATOM   1217  C   GLY B 151       9.855-158.771-100.958  1.00 28.74           C  
ATOM   1218  O   GLY B 151       9.061-157.843-101.126  1.00 28.74           O  
ATOM   1219  N   ILE B 152       8.493-159.992-101.016  1.00 33.22           N  
ATOM   1220  CA  ILE B 152       7.063-160.258-100.904  1.00 33.22           C  
ATOM   1221  C   ILE B 152       6.421-159.248 -99.956  1.00 33.22           C  
ATOM   1222  O   ILE B 152       6.818-159.140 -98.793  1.00 33.22           O  
ATOM   1223  CB  ILE B 152       6.793-161.699-100.415  1.00 33.22           C  
ATOM   1224  CG1 ILE B 152       7.514-162.711-101.312  1.00 33.22           C  
ATOM   1225  CG2 ILE B 152       5.288-161.981-100.370  1.00 33.22           C  
ATOM   1226  CD1 ILE B 152       7.395-164.153-100.838  1.00 33.22           C  
ATOM   1227  N   SER B 153       5.478-158.153-100.401  1.00 37.58           N  
ATOM   1228  CA  SER B 153       5.178-156.863 -99.788  1.00 37.58           C  
ATOM   1229  C   SER B 153       4.342-157.033 -98.524  1.00 37.58           C  
ATOM   1230  O   SER B 153       3.226-157.555 -98.577  1.00 37.58           O  
ATOM   1231  CB  SER B 153       4.444-155.957-100.777  1.00 37.58           C  
ATOM   1232  OG  SER B 153       4.001-154.772-100.139  1.00 37.58           O  
ATOM   1233  N   ASP B 154       4.681-156.538 -97.046  1.00 37.64           N  
ATOM   1234  CA  ASP B 154       4.293-157.239 -95.826  1.00 37.64           C  
ATOM   1235  C   ASP B 154       2.833-156.963 -95.474  1.00 37.64           C  
ATOM   1236  O   ASP B 154       2.308-157.515 -94.505  1.00 37.64           O  
ATOM   1237  CB  ASP B 154       5.200-156.833 -94.662  1.00 37.64           C  
ATOM   1238  CG  ASP B 154       5.220-155.334 -94.421  1.00 37.64           C  
ATOM   1239  OD1 ASP B 154       4.677-154.575 -95.253  1.00 37.64           O  
ATOM   1240  OD2 ASP B 154       5.787-154.908 -93.392  1.00 37.64           O1-
ATOM   1241  N   ASN B 155       2.132-156.065 -96.077  1.00 43.06           N  
ATOM   1242  CA  ASN B 155       0.788-155.527 -95.902  1.00 43.06           C  
ATOM   1243  C   ASN B 155      -0.265-156.431 -96.535  1.00 43.06           C  
ATOM   1244  O   ASN B 155      -1.464-156.235 -96.329  1.00 43.06           O  
ATOM   1245  CB  ASN B 155       0.695-154.115 -96.484  1.00 43.06           C  
ATOM   1246  CG  ASN B 155      -0.028-153.150 -95.565  1.00 43.06           C  
ATOM   1247  ND2 ASN B 155      -0.382-151.983 -96.090  1.00 43.06           N  
ATOM   1248  OD1 ASN B 155      -0.267-153.451 -94.392  1.00 43.06           O  
ATOM   1249  N   MET B 156       0.238-157.268 -97.295  1.00 43.49           N  
ATOM   1250  CA  MET B 156      -0.604-158.010 -98.228  1.00 43.49           C  
ATOM   1251  C   MET B 156      -0.609-159.497 -97.892  1.00 43.49           C  
ATOM   1252  O   MET B 156      -1.245-160.293 -98.586  1.00 43.49           O  
ATOM   1253  CB  MET B 156      -0.129-157.800 -99.666  1.00 43.49           C  
ATOM   1254  CG  MET B 156      -0.378-156.397-100.195  1.00 43.49           C  
ATOM   1255  SD  MET B 156      -0.374-156.326-102.029  1.00 43.49           S  
ATOM   1256  CE  MET B 156       0.821-157.640-102.398  1.00 43.49           C  
ATOM   1257  N   VAL B 157       0.766-160.352 -97.172  1.00 39.96           N  
ATOM   1258  CA  VAL B 157       0.894-161.704 -96.638  1.00 39.96           C  
ATOM   1259  C   VAL B 157       0.011-161.856 -95.401  1.00 39.96           C  
ATOM   1260  O   VAL B 157       0.233-161.189 -94.387  1.00 39.96           O  
ATOM   1261  CB  VAL B 157       2.361-162.041 -96.290  1.00 39.96           C  
ATOM   1262  CG1 VAL B 157       2.476-163.468 -95.759  1.00 39.96           C  
ATOM   1263  CG2 VAL B 157       3.256-161.848 -97.513  1.00 39.96           C  
ATOM   1264  N   ILE B 158      -0.860-162.695 -95.300  1.00 46.68           N  
ATOM   1265  CA  ILE B 158      -2.011-162.852 -94.417  1.00 46.68           C  
ATOM   1266  C   ILE B 158      -1.695-163.883 -93.336  1.00 46.68           C  
ATOM   1267  O   ILE B 158      -1.627-165.082 -93.614  1.00 46.68           O  
ATOM   1268  CB  ILE B 158      -3.274-163.270 -95.203  1.00 46.68           C  
ATOM   1269  CG1 ILE B 158      -3.546-162.280 -96.342  1.00 46.68           C  
ATOM   1270  CG2 ILE B 158      -4.482-163.375 -94.268  1.00 46.68           C  
ATOM   1271  CD1 ILE B 158      -3.893-160.875 -95.870  1.00 46.68           C  
ATOM   1272  N   THR B 159      -1.056-163.470 -91.612  1.00 44.71           N  
ATOM   1273  CA  THR B 159      -0.527-164.285 -90.524  1.00 44.71           C  
ATOM   1274  C   THR B 159      -1.632-165.123 -89.888  1.00 44.71           C  
ATOM   1275  O   THR B 159      -2.813-164.935 -90.191  1.00 44.71           O  
ATOM   1276  CB  THR B 159       0.144-163.412 -89.447  1.00 44.71           C  
ATOM   1277  CG2 THR B 159       1.219-162.518 -90.054  1.00 44.71           C  
ATOM   1278  OG1 THR B 159      -0.849-162.589 -88.822  1.00 44.71           O  
ATOM   1279  N   GLN B 160      -1.269-166.201 -89.071  1.00 42.41           N  
ATOM   1280  CA  GLN B 160      -2.230-167.195 -88.602  1.00 42.41           C  
ATOM   1281  C   GLN B 160      -3.455-166.527 -87.985  1.00 42.41           C  
ATOM   1282  O   GLN B 160      -4.549-167.094 -87.996  1.00 42.41           O  
ATOM   1283  CB  GLN B 160      -1.578-168.135 -87.587  1.00 42.41           C  
ATOM   1284  CG  GLN B 160      -2.440-169.335 -87.219  1.00 42.41           C  
ATOM   1285  CD  GLN B 160      -1.733-170.302 -86.287  1.00 42.41           C  
ATOM   1286  NE2 GLN B 160      -2.297-171.495 -86.133  1.00 42.41           N  
ATOM   1287  OE1 GLN B 160      -0.689-169.979 -85.712  1.00 42.41           O  
ATOM   1288  N   ASN B 161      -3.565-165.256 -87.194  1.00 43.57           N  
ATOM   1289  CA  ASN B 161      -4.589-164.543 -86.438  1.00 43.57           C  
ATOM   1290  C   ASN B 161      -5.369-163.576 -87.324  1.00 43.57           C  
ATOM   1291  O   ASN B 161      -6.120-162.737 -86.824  1.00 43.57           O  
ATOM   1292  CB  ASN B 161      -3.962-163.795 -85.259  1.00 43.57           C  
ATOM   1293  CG  ASN B 161      -3.317-164.728 -84.253  1.00 43.57           C  
ATOM   1294  ND2 ASN B 161      -2.441-164.184 -83.417  1.00 43.57           N  
ATOM   1295  OD1 ASN B 161      -3.603-165.928 -84.228  1.00 43.57           O  
ATOM   1296  N   GLY B 162      -5.183-163.965 -88.927  1.00 43.10           N  
ATOM   1297  CA  GLY B 162      -5.994-163.365 -89.975  1.00 43.10           C  
ATOM   1298  C   GLY B 162      -5.452-162.034 -90.460  1.00 43.10           C  
ATOM   1299  O   GLY B 162      -6.125-161.317 -91.204  1.00 43.10           O  
ATOM   1300  N   ASP B 163      -4.635-161.341 -89.590  1.00 47.75           N  
ATOM   1301  CA  ASP B 163      -4.063-160.023 -89.845  1.00 47.75           C  
ATOM   1302  C   ASP B 163      -3.218-160.027 -91.116  1.00 47.75           C  
ATOM   1303  O   ASP B 163      -2.808-161.088 -91.592  1.00 47.75           O  
ATOM   1304  CB  ASP B 163      -3.219-159.565 -88.653  1.00 47.75           C  
ATOM   1305  CG  ASP B 163      -4.047-159.287 -87.412  1.00 47.75           C  
ATOM   1306  OD1 ASP B 163      -5.230-158.905 -87.541  1.00 47.75           O  
ATOM   1307  OD2 ASP B 163      -3.511-159.448 -86.294  1.00 47.75           O1-
ATOM   1308  N   SER B 164      -3.054-159.252 -91.910  1.00 48.43           N  
ATOM   1309  CA  SER B 164      -2.210-159.289 -93.100  1.00 48.43           C  
ATOM   1310  C   SER B 164      -0.757-159.578 -92.739  1.00 48.43           C  
ATOM   1311  O   SER B 164      -0.308-159.250 -91.639  1.00 48.43           O  
ATOM   1312  CB  SER B 164      -2.301-157.967 -93.863  1.00 48.43           C  
ATOM   1313  OG  SER B 164      -1.536-156.962 -93.221  1.00 48.43           O  
ATOM   1314  N   GLN B 165       0.225-160.237 -93.084  1.00 40.86           N  
ATOM   1315  CA  GLN B 165       1.613-160.544 -92.758  1.00 40.86           C  
ATOM   1316  C   GLN B 165       2.406-159.270 -92.477  1.00 40.86           C  
ATOM   1317  O   GLN B 165       3.487-159.323 -91.887  1.00 40.86           O  
ATOM   1318  CB  GLN B 165       2.271-161.332 -93.892  1.00 40.86           C  
ATOM   1319  CG  GLN B 165       3.670-161.833 -93.562  1.00 40.86           C  
ATOM   1320  CD  GLN B 165       3.685-162.810 -92.401  1.00 40.86           C  
ATOM   1321  NE2 GLN B 165       4.740-162.758 -91.596  1.00 40.86           N  
ATOM   1322  OE1 GLN B 165       2.755-163.604 -92.229  1.00 40.86           O  
ATOM   1323  N   ARG B 166       1.840-158.310 -92.984  1.00 44.08           N  
ATOM   1324  CA  ARG B 166       2.089-156.876 -92.884  1.00 44.08           C  
ATOM   1325  C   ARG B 166       1.556-156.318 -91.569  1.00 44.08           C  
ATOM   1326  O   ARG B 166       2.227-155.520 -90.910  1.00 44.08           O  
ATOM   1327  CB  ARG B 166       1.453-156.136 -94.063  1.00 44.08           C  
ATOM   1328  CG  ARG B 166       1.659-154.630 -94.028  1.00 44.08           C  
ATOM   1329  CD  ARG B 166       1.103-153.956 -95.275  1.00 44.08           C  
ATOM   1330  NE  ARG B 166       1.806-154.386 -96.479  1.00 44.08           N  
ATOM   1331  CZ  ARG B 166       1.508-153.990 -97.714  1.00 44.08           C  
ATOM   1332  NH1 ARG B 166       0.509-153.143 -97.931  1.00 44.08           N1+
ATOM   1333  NH2 ARG B 166       2.214-154.445 -98.739  1.00 44.08           N  
ATOM   1334  N   VAL B 167       0.248-156.464 -91.208  1.00 47.21           N  
ATOM   1335  CA  VAL B 167      -0.446-156.374 -89.928  1.00 47.21           C  
ATOM   1336  C   VAL B 167       0.213-157.309 -88.916  1.00 47.21           C  
ATOM   1337  O   VAL B 167       0.357-156.960 -87.742  1.00 47.21           O  
ATOM   1338  CB  VAL B 167      -1.946-156.717 -90.070  1.00 47.21           C  
ATOM   1339  CG1 VAL B 167      -2.612-156.809 -88.698  1.00 47.21           C  
ATOM   1340  CG2 VAL B 167      -2.650-155.676 -90.939  1.00 47.21           C  
ATOM   1341  N   LEU B 168       0.611-158.427 -88.788  1.00 42.28           N  
ATOM   1342  CA  LEU B 168       1.312-159.469 -88.045  1.00 42.28           C  
ATOM   1343  C   LEU B 168       2.812-159.196 -88.011  1.00 42.28           C  
ATOM   1344  O   LEU B 168       3.485-159.520 -87.030  1.00 42.28           O  
ATOM   1345  CB  LEU B 168       1.046-160.842 -88.667  1.00 42.28           C  
ATOM   1346  CG  LEU B 168       1.403-162.056 -87.807  1.00 42.28           C  
ATOM   1347  CD1 LEU B 168       0.288-162.344 -86.807  1.00 42.28           C  
ATOM   1348  CD2 LEU B 168       1.669-163.274 -88.686  1.00 42.28           C  
ATOM   1349  N   ASN B 169       3.390-158.789 -88.876  1.00 41.25           N  
ATOM   1350  CA  ASN B 169       4.720-158.221 -89.063  1.00 41.25           C  
ATOM   1351  C   ASN B 169       4.873-156.895 -88.322  1.00 41.25           C  
ATOM   1352  O   ASN B 169       5.932-156.611 -87.761  1.00 41.25           O  
ATOM   1353  CB  ASN B 169       5.021-158.035 -90.552  1.00 41.25           C  
ATOM   1354  CG  ASN B 169       5.277-159.348 -91.264  1.00 41.25           C  
ATOM   1355  ND2 ASN B 169       5.073-159.361 -92.576  1.00 41.25           N  
ATOM   1356  OD1 ASN B 169       5.654-160.344 -90.640  1.00 41.25           O  
ATOM   1357  N   ASN B 170       3.745-155.984 -88.613  1.00 45.24           N  
ATOM   1358  CA  ASN B 170       3.326-154.786 -87.892  1.00 45.24           C  
ATOM   1359  C   ASN B 170       2.912-155.110 -86.460  1.00 45.24           C  
ATOM   1360  O   ASN B 170       3.147-154.317 -85.546  1.00 45.24           O  
ATOM   1361  CB  ASN B 170       2.182-154.087 -88.630  1.00 45.24           C  
ATOM   1362  CG  ASN B 170       2.638-153.415 -89.910  1.00 45.24           C  
ATOM   1363  ND2 ASN B 170       1.695-153.133 -90.801  1.00 45.24           N  
ATOM   1364  OD1 ASN B 170       3.829-153.151 -90.097  1.00 45.24           O  
ATOM   1365  N   ARG B 171       2.151-156.166 -85.734  1.00 44.97           N  
ATOM   1366  CA  ARG B 171       1.869-156.917 -84.515  1.00 44.97           C  
ATOM   1367  C   ARG B 171       3.112-157.652 -84.025  1.00 44.97           C  
ATOM   1368  O   ARG B 171       3.349-157.747 -82.819  1.00 44.97           O  
ATOM   1369  CB  ARG B 171       0.729-157.911 -84.747  1.00 44.97           C  
ATOM   1370  CG  ARG B 171      -0.329-157.901 -83.656  1.00 44.97           C  
ATOM   1371  CD  ARG B 171      -1.444-158.898 -83.942  1.00 44.97           C  
ATOM   1372  NE  ARG B 171      -2.763-158.298 -83.763  1.00 44.97           N  
ATOM   1373  CZ  ARG B 171      -3.915-158.909 -84.023  1.00 44.97           C  
ATOM   1374  NH1 ARG B 171      -3.933-160.156 -84.480  1.00 44.97           N1+
ATOM   1375  NH2 ARG B 171      -5.058-158.270 -83.824  1.00 44.97           N  
ATOM   1376  N   GLN B 172       3.986-158.230 -84.661  1.00 40.34           N  
ATOM   1377  CA  GLN B 172       5.180-159.036 -84.432  1.00 40.34           C  
ATOM   1378  C   GLN B 172       6.426-158.160 -84.344  1.00 40.34           C  
ATOM   1379  O   GLN B 172       7.415-158.539 -83.713  1.00 40.34           O  
ATOM   1380  CB  GLN B 172       5.347-160.076 -85.540  1.00 40.34           C  
ATOM   1381  CG  GLN B 172       4.401-161.263 -85.417  1.00 40.34           C  
ATOM   1382  CD  GLN B 172       4.581-162.276 -86.532  1.00 40.34           C  
ATOM   1383  NE2 GLN B 172       4.295-163.539 -86.238  1.00 40.34           N  
ATOM   1384  OE1 GLN B 172       4.974-161.925 -87.649  1.00 40.34           O  
ATOM   1385  N   ASN B 173       6.488-157.130 -84.986  1.00 42.99           N  
ATOM   1386  CA  ASN B 173       7.223-155.871 -84.925  1.00 42.99           C  
ATOM   1387  C   ASN B 173       6.814-155.042 -83.711  1.00 42.99           C  
ATOM   1388  O   ASN B 173       7.658-154.411 -83.072  1.00 42.99           O  
ATOM   1389  CB  ASN B 173       7.019-155.068 -86.210  1.00 42.99           C  
ATOM   1390  CG  ASN B 173       8.101-155.327 -87.240  1.00 42.99           C  
ATOM   1391  ND2 ASN B 173       7.844-154.937 -88.482  1.00 42.99           N  
ATOM   1392  OD1 ASN B 173       9.159-155.876 -86.921  1.00 42.99           O  
ATOM   1393  N   GLU B 174       5.227-154.691 -83.368  1.00 44.73           N  
ATOM   1394  CA  GLU B 174       4.486-154.348 -82.158  1.00 44.73           C  
ATOM   1395  C   GLU B 174       4.677-155.407 -81.076  1.00 44.73           C  
ATOM   1396  O   GLU B 174       4.749-155.082 -79.889  1.00 44.73           O  
ATOM   1397  CB  GLU B 174       2.997-154.178 -82.469  1.00 44.73           C  
ATOM   1398  CG  GLU B 174       2.572-152.730 -82.668  1.00 44.73           C  
ATOM   1399  CD  GLU B 174       1.095-152.578 -82.996  1.00 44.73           C  
ATOM   1400  OE1 GLU B 174       0.627-151.430 -83.169  1.00 44.73           O  
ATOM   1401  OE2 GLU B 174       0.400-153.615 -83.078  1.00 44.73           O1-
ATOM   1402  N   ARG B 175       4.787-156.583 -81.174  1.00 41.63           N  
ATOM   1403  CA  ARG B 175       5.089-157.706 -80.293  1.00 41.63           C  
ATOM   1404  C   ARG B 175       6.595-157.910 -80.161  1.00 41.63           C  
ATOM   1405  O   ARG B 175       7.084-158.296 -79.098  1.00 41.63           O  
ATOM   1406  CB  ARG B 175       4.431-158.987 -80.810  1.00 41.63           C  
ATOM   1407  CG  ARG B 175       2.920-159.015 -80.640  1.00 41.63           C  
ATOM   1408  CD  ARG B 175       2.308-160.272 -81.244  1.00 41.63           C  
ATOM   1409  NE  ARG B 175       2.611-161.456 -80.445  1.00 41.63           N  
ATOM   1410  CZ  ARG B 175       2.324-162.705 -80.802  1.00 41.63           C  
ATOM   1411  NH1 ARG B 175       1.717-162.958 -81.956  1.00 41.63           N1+
ATOM   1412  NH2 ARG B 175       2.644-163.709 -79.999  1.00 41.63           N  
ATOM   1413  N   ILE B 176       7.348-157.684 -81.115  1.00 40.24           N  
ATOM   1414  CA  ILE B 176       8.805-157.711 -81.186  1.00 40.24           C  
ATOM   1415  C   ILE B 176       9.367-156.353 -80.771  1.00 40.24           C  
ATOM   1416  O   ILE B 176      10.394-156.280 -80.092  1.00 40.24           O  
ATOM   1417  CB  ILE B 176       9.295-158.083 -82.603  1.00 40.24           C  
ATOM   1418  CG1 ILE B 176       8.976-159.551 -82.910  1.00 40.24           C  
ATOM   1419  CG2 ILE B 176      10.794-157.807 -82.747  1.00 40.24           C  
ATOM   1420  CD1 ILE B 176       9.219-159.948 -84.359  1.00 40.24           C  
ATOM   1421  N   ASN B 177       8.614-155.152 -81.328  1.00 42.25           N  
ATOM   1422  CA  ASN B 177       8.401-153.807 -80.803  1.00 42.25           C  
ATOM   1423  C   ASN B 177       7.734-153.841 -79.431  1.00 42.25           C  
ATOM   1424  O   ASN B 177       8.080-153.053 -78.548  1.00 42.25           O  
ATOM   1425  CB  ASN B 177       7.566-152.976 -81.779  1.00 42.25           C  
ATOM   1426  CG  ASN B 177       8.380-152.455 -82.947  1.00 42.25           C  
ATOM   1427  ND2 ASN B 177       7.696-151.966 -83.975  1.00 42.25           N  
ATOM   1428  OD1 ASN B 177       9.613-152.492 -82.925  1.00 42.25           O  
ATOM   1429  N   ALA B 178       6.513-154.567 -79.117  1.00 42.31           N  
ATOM   1430  CA  ALA B 178       5.979-155.103 -77.868  1.00 42.31           C  
ATOM   1431  C   ALA B 178       6.967-156.068 -77.219  1.00 42.31           C  
ATOM   1432  O   ALA B 178       7.101-156.098 -75.993  1.00 42.31           O  
ATOM   1433  CB  ALA B 178       4.644-155.800 -78.115  1.00 42.31           C  
ATOM   1434  N   LEU B 179       7.657-156.916 -77.572  1.00 34.53           N  
ATOM   1435  CA  LEU B 179       8.594-157.938 -77.118  1.00 34.53           C  
ATOM   1436  C   LEU B 179      10.028-157.421 -77.166  1.00 34.53           C  
ATOM   1437  O   LEU B 179      10.867-157.833 -76.362  1.00 34.53           O  
ATOM   1438  CB  LEU B 179       8.465-159.201 -77.975  1.00 34.53           C  
ATOM   1439  CG  LEU B 179       7.550-160.299 -77.431  1.00 34.53           C  
ATOM   1440  CD1 LEU B 179       6.940-161.097 -78.578  1.00 34.53           C  
ATOM   1441  CD2 LEU B 179       8.317-161.215 -76.483  1.00 34.53           C  
ATOM   1442  N   GLU B 180      10.265-156.698 -78.148  1.00 39.68           N  
ATOM   1443  CA  GLU B 180      11.378-155.766 -78.299  1.00 39.68           C  
ATOM   1444  C   GLU B 180      11.184-154.528 -77.427  1.00 39.68           C  
ATOM   1445  O   GLU B 180      12.158-153.894 -77.015  1.00 39.68           O  
ATOM   1446  CB  GLU B 180      11.542-155.356 -79.765  1.00 39.68           C  
ATOM   1447  CG  GLU B 180      12.205-156.417 -80.630  1.00 39.68           C  
ATOM   1448  CD  GLU B 180      12.255-156.045 -82.104  1.00 39.68           C  
ATOM   1449  OE1 GLU B 180      13.018-156.682 -82.865  1.00 39.68           O  
ATOM   1450  OE2 GLU B 180      11.527-155.108 -82.500  1.00 39.68           O1-
ATOM   1451  N   GLN B 181       9.719-153.845 -77.258  1.00 37.62           N  
ATOM   1452  CA  GLN B 181       8.753-153.277 -76.323  1.00 37.62           C  
ATOM   1453  C   GLN B 181       8.626-154.141 -75.072  1.00 37.62           C  
ATOM   1454  O   GLN B 181       8.585-153.622 -73.954  1.00 37.62           O  
ATOM   1455  CB  GLN B 181       7.387-153.118 -76.993  1.00 37.62           C  
ATOM   1456  CG  GLN B 181       6.726-151.772 -76.729  1.00 37.62           C  
ATOM   1457  CD  GLN B 181       5.385-151.631 -77.424  1.00 37.62           C  
ATOM   1458  NE2 GLN B 181       4.716-150.506 -77.198  1.00 37.62           N  
ATOM   1459  OE1 GLN B 181       4.954-152.526 -78.158  1.00 37.62           O  
ATOM   1460  N   LYS B 182       8.113-155.462 -74.973  1.00 28.76           N  
ATOM   1461  CA  LYS B 182       7.958-156.491 -73.949  1.00 28.76           C  
ATOM   1462  C   LYS B 182       9.210-157.358 -73.848  1.00 28.76           C  
ATOM   1463  O   LYS B 182       9.220-158.361 -73.131  1.00 28.76           O  
ATOM   1464  CB  LYS B 182       6.738-157.365 -74.246  1.00 28.76           C  
ATOM   1465  CG  LYS B 182       5.494-156.979 -73.459  1.00 28.76           C  
ATOM   1466  CD  LYS B 182       4.340-157.934 -73.735  1.00 28.76           C  
ATOM   1467  CE  LYS B 182       3.082-157.523 -72.982  1.00 28.76           C  
ATOM   1468  NZ  LYS B 182       1.964-158.489 -73.204  1.00 28.76           N1+
ATOM   1469  N   GLN B 183       9.815-157.765 -74.632  1.00 33.29           N  
ATOM   1470  CA  GLN B 183      11.204-158.210 -74.585  1.00 33.29           C  
ATOM   1471  C   GLN B 183      11.847-157.866 -73.244  1.00 33.29           C  
ATOM   1472  O   GLN B 183      12.955-158.317 -72.947  1.00 33.29           O  
ATOM   1473  CB  GLN B 183      12.007-157.585 -75.727  1.00 33.29           C  
ATOM   1474  CG  GLN B 183      12.566-158.602 -76.713  1.00 33.29           C  
ATOM   1475  CD  GLN B 183      13.377-157.959 -77.823  1.00 33.29           C  
ATOM   1476  NE2 GLN B 183      13.976-158.785 -78.674  1.00 33.29           N  
ATOM   1477  OE1 GLN B 183      13.462-156.731 -77.915  1.00 33.29           O  
ATOM   1478  N   GLY B 184      11.713-156.985 -72.842  1.00 27.07           N  
ATOM   1479  CA  GLY B 184      11.331-156.310 -71.613  1.00 27.07           C  
ATOM   1480  C   GLY B 184      10.202-157.006 -70.876  1.00 27.07           C  
ATOM   1481  O   GLY B 184       9.694-156.490 -69.878  1.00 27.07           O  
ATOM   1482  N   GLU B 185       9.608-157.978 -71.064  1.00 29.23           N  
ATOM   1483  CA  GLU B 185       8.521-158.913 -70.790  1.00 29.23           C  
ATOM   1484  C   GLU B 185       9.052-160.224 -70.217  1.00 29.23           C  
ATOM   1485  O   GLU B 185       8.274-161.098 -69.829  1.00 29.23           O  
ATOM   1486  CB  GLU B 185       7.711-159.183 -72.060  1.00 29.23           C  
ATOM   1487  CG  GLU B 185       6.624-158.152 -72.328  1.00 29.23           C  
ATOM   1488  CD  GLU B 185       5.840-158.424 -73.602  1.00 29.23           C  
ATOM   1489  OE1 GLU B 185       4.894-157.662 -73.907  1.00 29.23           O  
ATOM   1490  OE2 GLU B 185       6.173-159.407 -74.300  1.00 29.23           O1-
ATOM   1491  N   VAL B 186       9.998-161.012 -70.495  1.00 27.40           N  
ATOM   1492  CA  VAL B 186       9.800-162.118 -69.564  1.00 27.40           C  
ATOM   1493  C   VAL B 186       9.354-161.577 -68.207  1.00 27.40           C  
ATOM   1494  O   VAL B 186       8.730-162.294 -67.421  1.00 27.40           O  
ATOM   1495  CB  VAL B 186      11.083-162.964 -69.405  1.00 27.40           C  
ATOM   1496  CG1 VAL B 186      10.841-164.140 -68.461  1.00 27.40           C  
ATOM   1497  CG2 VAL B 186      11.567-163.458 -70.767  1.00 27.40           C  
ATOM   1498  N   VAL B 187      10.081-160.932 -67.412  1.00 29.71           N  
ATOM   1499  CA  VAL B 187      10.504-160.825 -66.019  1.00 29.71           C  
ATOM   1500  C   VAL B 187       9.404-160.160 -65.195  1.00 29.71           C  
ATOM   1501  O   VAL B 187       9.447-158.952 -64.952  1.00 29.71           O  
ATOM   1502  CB  VAL B 187      11.823-160.031 -65.887  1.00 29.71           C  
ATOM   1503  CG1 VAL B 187      12.670-160.579 -64.739  1.00 29.71           C  
ATOM   1504  CG2 VAL B 187      12.605-160.072 -67.199  1.00 29.71           C  
ATOM   1505  N   GLU B 188       8.528-160.425 -65.062  1.00 34.32           N  
ATOM   1506  CA  GLU B 188       7.115-160.578 -64.726  1.00 34.32           C  
ATOM   1507  C   GLU B 188       6.934-160.938 -63.254  1.00 34.32           C  
ATOM   1508  O   GLU B 188       5.987-160.481 -62.610  1.00 34.32           O  
ATOM   1509  CB  GLU B 188       6.465-161.644 -65.612  1.00 34.32           C  
ATOM   1510  CG  GLU B 188       5.255-161.143 -66.389  1.00 34.32           C  
ATOM   1511  CD  GLU B 188       4.612-162.215 -67.253  1.00 34.32           C  
ATOM   1512  OE1 GLU B 188       3.582-161.931 -67.907  1.00 34.32           O  
ATOM   1513  OE2 GLU B 188       5.140-163.349 -67.277  1.00 34.32           O1-
ATOM   1514  N   GLY B 189       7.313-161.805 -62.500  1.00 31.76           N  
ATOM   1515  CA  GLY B 189       7.301-162.175 -61.094  1.00 31.76           C  
ATOM   1516  C   GLY B 189       8.402-161.508 -60.291  1.00 31.76           C  
ATOM   1517  O   GLY B 189       8.444-161.629 -59.065  1.00 31.76           O  
ATOM   1518  N   LYS B 190       9.749-160.896 -59.998  1.00 40.17           N  
ATOM   1519  CA  LYS B 190      11.104-160.996 -59.465  1.00 40.17           C  
ATOM   1520  C   LYS B 190      11.835-159.661 -59.569  1.00 40.17           C  
ATOM   1521  O   LYS B 190      11.691-158.943 -60.561  1.00 40.17           O  
ATOM   1522  CB  LYS B 190      11.891-162.083 -60.198  1.00 40.17           C  
ATOM   1523  CG  LYS B 190      11.258-163.465 -60.120  1.00 40.17           C  
ATOM   1524  CD  LYS B 190      11.397-164.065 -58.727  1.00 40.17           C  
ATOM   1525  CE  LYS B 190      10.785-165.458 -58.654  1.00 40.17           C  
ATOM   1526  NZ  LYS B 190      10.792-165.993 -57.260  1.00 40.17           N1+
ATOM   1527  N   ALA B 191      12.572-158.854 -58.582  1.00 36.96           N  
ATOM   1528  CA  ALA B 191      12.704-157.415 -58.368  1.00 36.96           C  
ATOM   1529  C   ALA B 191      13.721-156.809 -59.330  1.00 36.96           C  
ATOM   1530  O   ALA B 191      14.868-157.258 -59.396  1.00 36.96           O  
ATOM   1531  CB  ALA B 191      13.106-157.128 -56.923  1.00 36.96           C  
ATOM   1532  N   ASP B 192      13.427-156.046 -59.962  1.00 46.48           N  
ATOM   1533  CA  ASP B 192      14.237-155.388 -60.982  1.00 46.48           C  
ATOM   1534  C   ASP B 192      15.416-154.649 -60.355  1.00 46.48           C  
ATOM   1535  O   ASP B 192      15.277-154.031 -59.297  1.00 46.48           O  
ATOM   1536  CB  ASP B 192      13.383-154.417 -61.801  1.00 46.48           C  
ATOM   1537  CG  ASP B 192      12.447-155.120 -62.767  1.00 46.48           C  
ATOM   1538  OD1 ASP B 192      12.870-156.093 -63.428  1.00 46.48           O  
ATOM   1539  OD2 ASP B 192      11.275-154.697 -62.871  1.00 46.48           O1-
ATOM   1540  N   LYS B 193      16.435-153.777 -60.162  1.00 38.28           N  
ATOM   1541  CA  LYS B 193      17.343-153.185 -59.185  1.00 38.28           C  
ATOM   1542  C   LYS B 193      16.988-151.725 -58.919  1.00 38.28           C  
ATOM   1543  O   LYS B 193      17.122-151.244 -57.792  1.00 38.28           O  
ATOM   1544  CB  LYS B 193      18.792-153.294 -59.663  1.00 38.28           C  
ATOM   1545  CG  LYS B 193      19.818-152.839 -58.636  1.00 38.28           C  
ATOM   1546  CD  LYS B 193      21.236-153.186 -59.071  1.00 38.28           C  
ATOM   1547  CE  LYS B 193      22.273-152.584 -58.132  1.00 38.28           C  
ATOM   1548  NZ  LYS B 193      22.049-153.005 -56.717  1.00 38.28           N1+
ATOM   1549  N   ASP B 194      16.515-150.817 -59.710  1.00 41.73           N  
ATOM   1550  CA  ASP B 194      16.078-149.446 -59.467  1.00 41.73           C  
ATOM   1551  C   ASP B 194      14.589-149.395 -59.132  1.00 41.73           C  
ATOM   1552  O   ASP B 194      14.143-148.511 -58.398  1.00 41.73           O  
ATOM   1553  CB  ASP B 194      16.374-148.565 -60.683  1.00 41.73           C  
ATOM   1554  CG  ASP B 194      17.858-148.312 -60.886  1.00 41.73           C  
ATOM   1555  OD1 ASP B 194      18.656-148.598 -59.968  1.00 41.73           O  
ATOM   1556  OD2 ASP B 194      18.231-147.820 -61.972  1.00 41.73           O1-
ATOM   1557  N   TYR B 195      13.771-149.869 -58.724  1.00 47.01           N  
ATOM   1558  CA  TYR B 195      12.506-150.304 -58.142  1.00 47.01           C  
ATOM   1559  C   TYR B 195      12.727-150.946 -56.778  1.00 47.01           C  
ATOM   1560  O   TYR B 195      12.006-150.651 -55.822  1.00 47.01           O  
ATOM   1561  CB  TYR B 195      11.795-151.289 -59.074  1.00 47.01           C  
ATOM   1562  CG  TYR B 195      10.532-151.873 -58.491  1.00 47.01           C  
ATOM   1563  CD1 TYR B 195      10.518-153.159 -57.954  1.00 47.01           C  
ATOM   1564  CD2 TYR B 195       9.349-151.142 -58.475  1.00 47.01           C  
ATOM   1565  CE1 TYR B 195       9.356-153.702 -57.417  1.00 47.01           C  
ATOM   1566  CE2 TYR B 195       8.181-151.675 -57.941  1.00 47.01           C  
ATOM   1567  CZ  TYR B 195       8.194-152.953 -57.414  1.00 47.01           C  
ATOM   1568  OH  TYR B 195       7.040-153.486 -56.884  1.00 47.01           O  
ATOM   1569  N   VAL B 196      13.441-151.887 -56.700  1.00 43.22           N  
ATOM   1570  CA  VAL B 196      13.879-152.340 -55.384  1.00 43.22           C  
ATOM   1571  C   VAL B 196      14.577-151.198 -54.649  1.00 43.22           C  
ATOM   1572  O   VAL B 196      14.344-150.984 -53.457  1.00 43.22           O  
ATOM   1573  CB  VAL B 196      14.820-153.561 -55.488  1.00 43.22           C  
ATOM   1574  CG1 VAL B 196      15.397-153.917 -54.119  1.00 43.22           C  
ATOM   1575  CG2 VAL B 196      14.080-154.755 -56.087  1.00 43.22           C  
ATOM   1576  N   ASP B 197      15.101-150.352 -55.452  1.00 40.87           N  
ATOM   1577  CA  ASP B 197      15.684-149.149 -54.865  1.00 40.87           C  
ATOM   1578  C   ASP B 197      14.614-148.091 -54.605  1.00 40.87           C  
ATOM   1579  O   ASP B 197      14.675-147.373 -53.604  1.00 40.87           O  
ATOM   1580  CB  ASP B 197      16.774-148.582 -55.777  1.00 40.87           C  
ATOM   1581  CG  ASP B 197      18.016-149.454 -55.830  1.00 40.87           C  
ATOM   1582  OD1 ASP B 197      18.200-150.308 -54.936  1.00 40.87           O  
ATOM   1583  OD2 ASP B 197      18.820-149.283 -56.772  1.00 40.87           O1-
ATOM   1584  N   ASN B 198      13.633-147.686 -55.007  1.00 54.58           N  
ATOM   1585  CA  ASN B 198      12.496-146.813 -54.734  1.00 54.58           C  
ATOM   1586  C   ASN B 198      11.491-147.478 -53.797  1.00 54.58           C  
ATOM   1587  O   ASN B 198      10.919-146.821 -52.926  1.00 54.58           O  
ATOM   1588  CB  ASN B 198      11.812-146.399 -56.038  1.00 54.58           C  
ATOM   1589  CG  ASN B 198      12.433-145.162 -56.656  1.00 54.58           C  
ATOM   1590  ND2 ASN B 198      12.186-144.954 -57.944  1.00 54.58           N  
ATOM   1591  OD1 ASN B 198      13.131-144.400 -55.982  1.00 54.58           O  
ATOM   1592  N   GLU B 199      11.333-148.316 -53.608  1.00 55.28           N  
ATOM   1593  CA  GLU B 199      10.541-148.942 -52.554  1.00 55.28           C  
ATOM   1594  C   GLU B 199      11.389-149.217 -51.315  1.00 55.28           C  
ATOM   1595  O   GLU B 199      10.887-149.172 -50.190  1.00 55.28           O  
ATOM   1596  CB  GLU B 199       9.907-150.241 -53.057  1.00 55.28           C  
ATOM   1597  CG  GLU B 199       8.854-150.035 -54.136  1.00 55.28           C  
ATOM   1598  CD  GLU B 199       7.684-149.179 -53.676  1.00 55.28           C  
ATOM   1599  OE1 GLU B 199       7.298-148.236 -54.403  1.00 55.28           O  
ATOM   1600  OE2 GLU B 199       7.148-149.454 -52.579  1.00 55.28           O1-
ATOM   1601  N   LEU B 200      12.463-149.547 -51.393  1.00 49.47           N  
ATOM   1602  CA  LEU B 200      13.448-149.626 -50.320  1.00 49.47           C  
ATOM   1603  C   LEU B 200      13.755-148.241 -49.761  1.00 49.47           C  
ATOM   1604  O   LEU B 200      14.116-148.106 -48.590  1.00 49.47           O  
ATOM   1605  CB  LEU B 200      14.736-150.284 -50.822  1.00 49.47           C  
ATOM   1606  CG  LEU B 200      14.989-151.720 -50.360  1.00 49.47           C  
ATOM   1607  CD1 LEU B 200      15.353-152.603 -51.549  1.00 49.47           C  
ATOM   1608  CD2 LEU B 200      16.089-151.756 -49.304  1.00 49.47           C  
ATOM   1609  N   ALA B 201      13.633-147.301 -50.559  1.00 46.30           N  
ATOM   1610  CA  ALA B 201      13.807-145.940 -50.060  1.00 46.30           C  
ATOM   1611  C   ALA B 201      12.535-145.437 -49.383  1.00 46.30           C  
ATOM   1612  O   ALA B 201      12.561-144.435 -48.665  1.00 46.30           O  
ATOM   1613  CB  ALA B 201      14.206-145.003 -51.198  1.00 46.30           C  
ATOM   1614  N   LYS B 202      11.442-145.834 -49.358  1.00 50.75           N  
ATOM   1615  CA  LYS B 202      10.245-145.630 -48.546  1.00 50.75           C  
ATOM   1616  C   LYS B 202      10.311-146.443 -47.256  1.00 50.75           C  
ATOM   1617  O   LYS B 202       9.418-146.351 -46.412  1.00 50.75           O  
ATOM   1618  CB  LYS B 202       8.990-146.002 -49.336  1.00 50.75           C  
ATOM   1619  CG  LYS B 202       8.792-145.185 -50.604  1.00 50.75           C  
ATOM   1620  CD  LYS B 202       7.541-145.616 -51.358  1.00 50.75           C  
ATOM   1621  CE  LYS B 202       7.458-144.959 -52.729  1.00 50.75           C  
ATOM   1622  NZ  LYS B 202       6.314-145.490 -53.529  1.00 50.75           N1+
ATOM   1623  N   LYS B 203      11.075-147.143 -47.258  1.00 55.75           N  
ATOM   1624  CA  LYS B 203      11.273-147.863 -46.003  1.00 55.75           C  
ATOM   1625  C   LYS B 203      12.447-147.286 -45.218  1.00 55.75           C  
ATOM   1626  O   LYS B 203      13.438-146.846 -45.806  1.00 55.75           O  
ATOM   1627  CB  LYS B 203      11.501-149.352 -46.269  1.00 55.75           C  
ATOM   1628  CG  LYS B 203      10.373-150.023 -47.039  1.00 55.75           C  
ATOM   1629  CD  LYS B 203       9.085-150.058 -46.227  1.00 55.75           C  
ATOM   1630  CE  LYS B 203       7.970-150.773 -46.976  1.00 55.75           C  
ATOM   1631  NZ  LYS B 203       6.693-150.773 -46.201  1.00 55.75           N1+
ATOM   1632  N   ALA B 204      12.358-147.162 -44.254  1.00 50.05           N  
ATOM   1633  CA  ALA B 204      13.218-146.309 -43.438  1.00 50.05           C  
ATOM   1634  C   ALA B 204      14.634-146.872 -43.361  1.00 50.05           C  
ATOM   1635  O   ALA B 204      14.821-148.075 -43.168  1.00 50.05           O  
ATOM   1636  CB  ALA B 204      12.635-146.150 -42.036  1.00 50.05           C  
ATOM   1637  N   ASP B 205      15.409-145.912 -43.675  1.00 53.06           N  
ATOM   1638  CA  ASP B 205      16.832-146.212 -43.551  1.00 53.06           C  
ATOM   1639  C   ASP B 205      17.190-146.595 -42.117  1.00 53.06           C  
ATOM   1640  O   ASP B 205      16.681-146.001 -41.165  1.00 53.06           O  
ATOM   1641  CB  ASP B 205      17.674-145.016 -44.002  1.00 53.06           C  
ATOM   1642  CG  ASP B 205      17.861-144.957 -45.508  1.00 53.06           C  
ATOM   1643  OD1 ASP B 205      17.777-146.010 -46.175  1.00 53.06           O  
ATOM   1644  OD2 ASP B 205      18.099-143.847 -46.031  1.00 53.06           O1-
ATOM   1645  N   LEU B 206      17.963-147.279 -41.837  1.00 52.67           N  
ATOM   1646  CA  LEU B 206      18.335-147.632 -40.472  1.00 52.67           C  
ATOM   1647  C   LEU B 206      18.935-146.434 -39.744  1.00 52.67           C  
ATOM   1648  O   LEU B 206      18.781-146.300 -38.528  1.00 52.67           O  
ATOM   1649  CB  LEU B 206      19.330-148.796 -40.470  1.00 52.67           C  
ATOM   1650  CG  LEU B 206      19.172-149.822 -39.348  1.00 52.67           C  
ATOM   1651  CD1 LEU B 206      18.405-151.041 -39.848  1.00 52.67           C  
ATOM   1652  CD2 LEU B 206      20.535-150.230 -38.799  1.00 52.67           C  
ATOM   1653  N   THR B 207      19.694-145.542 -40.291  1.00 49.33           N  
ATOM   1654  CA  THR B 207      20.254-144.371 -39.625  1.00 49.33           C  
ATOM   1655  C   THR B 207      19.159-143.358 -39.301  1.00 49.33           C  
ATOM   1656  O   THR B 207      19.288-142.578 -38.356  1.00 49.33           O  
ATOM   1657  CB  THR B 207      21.338-143.701 -40.489  1.00 49.33           C  
ATOM   1658  CG2 THR B 207      22.522-144.636 -40.708  1.00 49.33           C  
ATOM   1659  OG1 THR B 207      20.778-143.352 -41.761  1.00 49.33           O  
ATOM   1660  N   ILE B 208      18.189-143.183 -40.053  1.00 49.31           N  
ATOM   1661  CA  ILE B 208      17.134-142.243 -39.689  1.00 49.31           C  
ATOM   1662  C   ILE B 208      16.332-142.796 -38.514  1.00 49.31           C  
ATOM   1663  O   ILE B 208      15.974-142.056 -37.595  1.00 49.31           O  
ATOM   1664  CB  ILE B 208      16.200-141.951 -40.885  1.00 49.31           C  
ATOM   1665  CG1 ILE B 208      16.949-141.166 -41.969  1.00 49.31           C  
ATOM   1666  CG2 ILE B 208      14.952-141.193 -40.424  1.00 49.31           C  
ATOM   1667  CD1 ILE B 208      16.481-139.726 -42.125  1.00 49.31           C  
ATOM   1668  N   THR B 209      15.980-143.768 -38.587  1.00 52.65           N  
ATOM   1669  CA  THR B 209      15.333-144.236 -37.367  1.00 52.65           C  
ATOM   1670  C   THR B 209      16.260-144.072 -36.166  1.00 52.65           C  
ATOM   1671  O   THR B 209      15.799-143.839 -35.046  1.00 52.65           O  
ATOM   1672  CB  THR B 209      14.905-145.710 -37.491  1.00 52.65           C  
ATOM   1673  CG2 THR B 209      13.520-145.830 -38.119  1.00 52.65           C  
ATOM   1674  OG1 THR B 209      15.851-146.408 -38.310  1.00 52.65           O  
ATOM   1675  N   ASP B 210      17.584-144.193 -36.459  1.00 49.60           N  
ATOM   1676  CA  ASP B 210      18.521-143.808 -35.409  1.00 49.60           C  
ATOM   1677  C   ASP B 210      18.422-142.315 -35.104  1.00 49.60           C  
ATOM   1678  O   ASP B 210      18.495-141.907 -33.943  1.00 49.60           O  
ATOM   1679  CB  ASP B 210      19.953-144.169 -35.809  1.00 49.60           C  
ATOM   1680  CG  ASP B 210      20.221-145.663 -35.771  1.00 49.60           C  
ATOM   1681  OD1 ASP B 210      19.370-146.423 -35.259  1.00 49.60           O  
ATOM   1682  OD2 ASP B 210      21.293-146.085 -36.256  1.00 49.60           O1-
ATOM   1683  N   LEU B 211      18.323-141.501 -36.144  1.00 49.31           N  
ATOM   1684  CA  LEU B 211      18.198-140.069 -35.894  1.00 49.31           C  
ATOM   1685  C   LEU B 211      16.826-139.736 -35.317  1.00 49.31           C  
ATOM   1686  O   LEU B 211      16.710-138.886 -34.431  1.00 49.31           O  
ATOM   1687  CB  LEU B 211      18.429-139.277 -37.183  1.00 49.31           C  
ATOM   1688  CG  LEU B 211      19.849-138.761 -37.417  1.00 49.31           C  
ATOM   1689  CD1 LEU B 211      20.137-138.658 -38.911  1.00 49.31           C  
ATOM   1690  CD2 LEU B 211      20.047-137.411 -36.735  1.00 49.31           C  
ATOM   1691  N   LEU B 212      15.948-140.225 -35.833  1.00 56.87           N  
ATOM   1692  CA  LEU B 212      14.653-139.982 -35.209  1.00 56.87           C  
ATOM   1693  C   LEU B 212      14.674-140.383 -33.738  1.00 56.87           C  
ATOM   1694  O   LEU B 212      13.993-139.770 -32.912  1.00 56.87           O  
ATOM   1695  CB  LEU B 212      13.551-140.750 -35.944  1.00 56.87           C  
ATOM   1696  CG  LEU B 212      13.100-140.170 -37.285  1.00 56.87           C  
ATOM   1697  CD1 LEU B 212      12.295-141.204 -38.065  1.00 56.87           C  
ATOM   1698  CD2 LEU B 212      12.284-138.900 -37.072  1.00 56.87           C  
ATOM   1699  N   GLU B 213      15.343-141.409 -33.532  1.00 52.12           N  
ATOM   1700  CA  GLU B 213      15.493-141.767 -32.125  1.00 52.12           C  
ATOM   1701  C   GLU B 213      16.129-140.631 -31.330  1.00 52.12           C  
ATOM   1702  O   GLU B 213      15.765-140.393 -30.177  1.00 52.12           O  
ATOM   1703  CB  GLU B 213      16.327-143.042 -31.980  1.00 52.12           C  
ATOM   1704  CG  GLU B 213      16.205-143.706 -30.617  1.00 52.12           C  
ATOM   1705  CD  GLU B 213      16.942-145.033 -30.527  1.00 52.12           C  
ATOM   1706  OE1 GLU B 213      16.919-145.668 -29.448  1.00 52.12           O  
ATOM   1707  OE2 GLU B 213      17.549-145.440 -31.542  1.00 52.12           O1-
ATOM   1708  N   VAL B 214      17.095-139.770 -31.956  1.00 52.83           N  
ATOM   1709  CA  VAL B 214      17.774-138.687 -31.252  1.00 52.83           C  
ATOM   1710  C   VAL B 214      17.022-137.376 -31.472  1.00 52.83           C  
ATOM   1711  O   VAL B 214      16.829-136.599 -30.534  1.00 52.83           O  
ATOM   1712  CB  VAL B 214      19.242-138.544 -31.711  1.00 52.83           C  
ATOM   1713  CG1 VAL B 214      19.930-137.397 -30.972  1.00 52.83           C  
ATOM   1714  CG2 VAL B 214      19.999-139.853 -31.495  1.00 52.83           C  
ATOM   1715  N   ALA B 215      16.538-137.014 -32.700  1.00 48.33           N  
ATOM   1716  CA  ALA B 215      16.086-135.647 -32.945  1.00 48.33           C  
ATOM   1717  C   ALA B 215      14.618-135.477 -32.565  1.00 48.33           C  
ATOM   1718  O   ALA B 215      14.154-134.357 -32.341  1.00 48.33           O  
ATOM   1719  CB  ALA B 215      16.300-135.270 -34.409  1.00 48.33           C  
ATOM   1720  N   LYS B 216      13.716-136.369 -32.485  1.00 61.67           N  
ATOM   1721  CA  LYS B 216      12.309-136.198 -32.138  1.00 61.67           C  
ATOM   1722  C   LYS B 216      12.105-136.249 -30.626  1.00 61.67           C  
ATOM   1723  O   LYS B 216      12.739-137.050 -29.936  1.00 61.67           O  
ATOM   1724  CB  LYS B 216      11.454-137.268 -32.818  1.00 61.67           C  
ATOM   1725  CG  LYS B 216      11.581-137.291 -34.334  1.00 61.67           C  
ATOM   1726  CD  LYS B 216      11.021-136.020 -34.961  1.00 61.67           C  
ATOM   1727  CE  LYS B 216      11.087-136.070 -36.481  1.00 61.67           C  
ATOM   1728  NZ  LYS B 216      10.643-134.784 -37.098  1.00 61.67           N1+
ATOM   1729  N   ALA B 217      11.271-135.452 -30.365  1.00 56.66           N  
ATOM   1730  CA  ALA B 217      11.135-135.239 -28.927  1.00 56.66           C  
ATOM   1731  C   ALA B 217      10.406-136.405 -28.266  1.00 56.66           C  
ATOM   1732  O   ALA B 217       9.401-136.893 -28.789  1.00 56.66           O  
ATOM   1733  CB  ALA B 217      10.399-133.930 -28.650  1.00 56.66           C  
ATOM   1734  N   ASP B 218      10.971-136.979 -27.388  1.00 61.72           N  
ATOM   1735  CA  ASP B 218      10.277-137.908 -26.502  1.00 61.72           C  
ATOM   1736  C   ASP B 218       9.106-137.226 -25.799  1.00 61.72           C  
ATOM   1737  O   ASP B 218       9.094-136.003 -25.645  1.00 61.72           O  
ATOM   1738  CB  ASP B 218      11.245-138.489 -25.468  1.00 61.72           C  
ATOM   1739  CG  ASP B 218      12.365-139.299 -26.095  1.00 61.72           C  
ATOM   1740  OD1 ASP B 218      12.137-139.955 -27.134  1.00 61.72           O  
ATOM   1741  OD2 ASP B 218      13.487-139.284 -25.544  1.00 61.72           O1-
ATOM   1742  N   LYS B 219       7.925-137.722 -25.657  1.00 62.94           N  
ATOM   1743  CA  LYS B 219       6.791-137.124 -24.957  1.00 62.94           C  
ATOM   1744  C   LYS B 219       7.255-136.315 -23.749  1.00 62.94           C  
ATOM   1745  O   LYS B 219       6.680-135.270 -23.438  1.00 62.94           O  
ATOM   1746  CB  LYS B 219       5.803-138.204 -24.516  1.00 62.94           C  
ATOM   1747  CG  LYS B 219       5.016-138.828 -25.659  1.00 62.94           C  
ATOM   1748  CD  LYS B 219       4.026-139.869 -25.154  1.00 62.94           C  
ATOM   1749  CE  LYS B 219       3.273-140.530 -26.301  1.00 62.94           C  
ATOM   1750  NZ  LYS B 219       2.318-141.568 -25.812  1.00 62.94           N1+
ATOM   1751  N   ASP B 220       8.345-136.717 -23.018  1.00 59.99           N  
ATOM   1752  CA  ASP B 220       8.916-135.997 -21.884  1.00 59.99           C  
ATOM   1753  C   ASP B 220       9.564-134.689 -22.333  1.00 59.99           C  
ATOM   1754  O   ASP B 220       9.518-133.688 -21.615  1.00 59.99           O  
ATOM   1755  CB  ASP B 220       9.941-136.869 -21.155  1.00 59.99           C  
ATOM   1756  CG  ASP B 220       9.307-138.020 -20.395  1.00 59.99           C  
ATOM   1757  OD1 ASP B 220       8.067-138.035 -20.233  1.00 59.99           O  
ATOM   1758  OD2 ASP B 220      10.053-138.919 -19.951  1.00 59.99           O1-
ATOM   1759  N   TYR B 221      10.003-134.575 -23.656  1.00 60.28           N  
ATOM   1760  CA  TYR B 221      10.620-133.360 -24.179  1.00 60.28           C  
ATOM   1761  C   TYR B 221       9.562-132.321 -24.533  1.00 60.28           C  
ATOM   1762  O   TYR B 221       9.700-131.145 -24.192  1.00 60.28           O  
ATOM   1763  CB  TYR B 221      11.474-133.677 -25.410  1.00 60.28           C  
ATOM   1764  CG  TYR B 221      12.185-132.475 -25.981  1.00 60.28           C  
ATOM   1765  CD1 TYR B 221      11.675-131.799 -27.087  1.00 60.28           C  
ATOM   1766  CD2 TYR B 221      13.369-132.012 -25.416  1.00 60.28           C  
ATOM   1767  CE1 TYR B 221      12.329-130.692 -27.618  1.00 60.28           C  
ATOM   1768  CE2 TYR B 221      14.031-130.906 -25.938  1.00 60.28           C  
ATOM   1769  CZ  TYR B 221      13.504-130.253 -27.038  1.00 60.28           C  
ATOM   1770  OH  TYR B 221      14.155-129.158 -27.559  1.00 60.28           O  
ATOM   1771  N   VAL B 222       8.501-132.620 -25.179  1.00 60.15           N  
ATOM   1772  CA  VAL B 222       7.406-131.718 -25.519  1.00 60.15           C  
ATOM   1773  C   VAL B 222       6.756-131.189 -24.243  1.00 60.15           C  
ATOM   1774  O   VAL B 222       6.521-129.985 -24.112  1.00 60.15           O  
ATOM   1775  CB  VAL B 222       6.350-132.417 -26.404  1.00 60.15           C  
ATOM   1776  CG1 VAL B 222       5.145-131.506 -26.629  1.00 60.15           C  
ATOM   1777  CG2 VAL B 222       6.964-132.834 -27.739  1.00 60.15           C  
ATOM   1778  N   ASP B 223       6.312-132.117 -23.446  1.00 55.91           N  
ATOM   1779  CA  ASP B 223       5.693-131.674 -22.200  1.00 55.91           C  
ATOM   1780  C   ASP B 223       6.577-130.659 -21.479  1.00 55.91           C  
ATOM   1781  O   ASP B 223       6.077-129.683 -20.915  1.00 55.91           O  
ATOM   1782  CB  ASP B 223       5.411-132.869 -21.287  1.00 55.91           C  
ATOM   1783  CG  ASP B 223       4.315-133.775 -21.817  1.00 55.91           C  
ATOM   1784  OD1 ASP B 223       3.532-133.340 -22.690  1.00 55.91           O  
ATOM   1785  OD2 ASP B 223       4.230-134.935 -21.357  1.00 55.91           O1-
ATOM   1786  N   ASP B 224       7.931-130.714 -21.674  1.00 53.35           N  
ATOM   1787  CA  ASP B 224       8.864-129.762 -21.078  1.00 53.35           C  
ATOM   1788  C   ASP B 224       8.838-128.429 -21.822  1.00 53.35           C  
ATOM   1789  O   ASP B 224       8.876-127.365 -21.201  1.00 53.35           O  
ATOM   1790  CB  ASP B 224      10.283-130.334 -21.072  1.00 53.35           C  
ATOM   1791  CG  ASP B 224      10.512-131.342 -19.960  1.00 53.35           C  
ATOM   1792  OD1 ASP B 224       9.634-131.492 -19.083  1.00 53.35           O  
ATOM   1793  OD2 ASP B 224      11.581-131.990 -19.959  1.00 53.35           O1-
ATOM   1794  N   LYS B 225       8.629-128.412 -23.239  1.00 48.15           N  
ATOM   1795  CA  LYS B 225       8.718-127.149 -23.966  1.00 48.15           C  
ATOM   1796  C   LYS B 225       7.385-126.406 -23.943  1.00 48.15           C  
ATOM   1797  O   LYS B 225       7.356-125.174 -23.900  1.00 48.15           O  
ATOM   1798  CB  LYS B 225       9.158-127.391 -25.411  1.00 48.15           C  
ATOM   1799  CG  LYS B 225      10.632-127.742 -25.558  1.00 48.15           C  
ATOM   1800  CD  LYS B 225      11.521-126.524 -25.340  1.00 48.15           C  
ATOM   1801  CE  LYS B 225      12.947-126.781 -25.808  1.00 48.15           C  
ATOM   1802  NZ  LYS B 225      13.842-125.621 -25.519  1.00 48.15           N1+
ATOM   1803  N   ILE B 226       6.250-126.993 -24.309  1.00 48.26           N  
ATOM   1804  CA  ILE B 226       4.928-126.377 -24.261  1.00 48.26           C  
ATOM   1805  C   ILE B 226       4.749-125.641 -22.935  1.00 48.26           C  
ATOM   1806  O   ILE B 226       4.138-124.571 -22.889  1.00 48.26           O  
ATOM   1807  CB  ILE B 226       3.809-127.425 -24.448  1.00 48.26           C  
ATOM   1808  CG1 ILE B 226       3.769-127.911 -25.901  1.00 48.26           C  
ATOM   1809  CG2 ILE B 226       2.454-126.849 -24.025  1.00 48.26           C  
ATOM   1810  CD1 ILE B 226       2.628-128.874 -26.201  1.00 48.26           C  
ATOM   1811  N   ALA B 227       4.908-126.268 -21.795  1.00 39.80           N  
ATOM   1812  CA  ALA B 227       4.817-125.589 -20.505  1.00 39.80           C  
ATOM   1813  C   ALA B 227       5.458-124.206 -20.566  1.00 39.80           C  
ATOM   1814  O   ALA B 227       5.069-123.301 -19.825  1.00 39.80           O  
ATOM   1815  CB  ALA B 227       5.474-126.430 -19.413  1.00 39.80           C  
ATOM   1816  N   ALA B 228       6.321-123.947 -21.685  1.00 33.31           N  
ATOM   1817  CA  ALA B 228       6.966-122.637 -21.721  1.00 33.31           C  
ATOM   1818  C   ALA B 228       6.134-121.638 -22.521  1.00 33.31           C  
ATOM   1819  O   ALA B 228       6.468-120.453 -22.585  1.00 33.31           O  
ATOM   1820  CB  ALA B 228       8.369-122.750 -22.313  1.00 33.31           C  
ATOM   1821  N   ILE B 229       5.332-121.782 -23.677  1.00 35.86           N  
ATOM   1822  CA  ILE B 229       4.752-120.805 -24.592  1.00 35.86           C  
ATOM   1823  C   ILE B 229       3.472-120.230 -23.989  1.00 35.86           C  
ATOM   1824  O   ILE B 229       2.657-119.635 -24.699  1.00 35.86           O  
ATOM   1825  CB  ILE B 229       4.460-121.430 -25.974  1.00 35.86           C  
ATOM   1826  CG1 ILE B 229       5.740-122.024 -26.573  1.00 35.86           C  
ATOM   1827  CG2 ILE B 229       3.845-120.391 -26.917  1.00 35.86           C  
ATOM   1828  CD1 ILE B 229       5.518-122.793 -27.869  1.00 35.86           C  
ATOM   1829  N   ALA B 230       2.966-120.303 -23.058  1.00 29.09           N  
ATOM   1830  CA  ALA B 230       1.792-119.633 -22.504  1.00 29.09           C  
ATOM   1831  C   ALA B 230       1.726-118.178 -22.959  1.00 29.09           C  
ATOM   1832  O   ALA B 230       0.663-117.691 -23.350  1.00 29.09           O  
ATOM   1833  CB  ALA B 230       1.804-119.711 -20.980  1.00 29.09           C  
ATOM   1834  N   GLY B 231       2.518-117.009 -22.707  1.00 26.87           N  
ATOM   1835  CA  GLY B 231       2.067-115.643 -22.489  1.00 26.87           C  
ATOM   1836  C   GLY B 231       2.051-114.811 -23.757  1.00 26.87           C  
ATOM   1837  O   GLY B 231       2.708-115.156 -24.741  1.00 26.87           O  
ATOM   1838  N   GLY B 232       0.964-113.987 -24.371  1.00 34.44           N  
ATOM   1839  CA  GLY B 232       0.557-112.937 -25.291  1.00 34.44           C  
ATOM   1840  C   GLY B 232       1.663-111.942 -25.589  1.00 34.44           C  
ATOM   1841  O   GLY B 232       2.077-111.184 -24.709  1.00 34.44           O  
ATOM   1842  N   LEU B 233       2.854-111.934 -26.389  1.00 34.77           N  
ATOM   1843  CA  LEU B 233       4.084-111.242 -26.019  1.00 34.77           C  
ATOM   1844  C   LEU B 233       4.091-109.818 -26.565  1.00 34.77           C  
ATOM   1845  O   LEU B 233       4.036-109.613 -27.780  1.00 34.77           O  
ATOM   1846  CB  LEU B 233       5.306-112.005 -26.537  1.00 34.77           C  
ATOM   1847  CG  LEU B 233       5.815-113.148 -25.657  1.00 34.77           C  
ATOM   1848  CD1 LEU B 233       6.543-114.186 -26.504  1.00 34.77           C  
ATOM   1849  CD2 LEU B 233       6.727-112.611 -24.559  1.00 34.77           C  
ATOM   1850  N   ALA B 234       3.132-108.631 -26.426  1.00 44.54           N  
ATOM   1851  CA  ALA B 234       3.566-107.240 -26.333  1.00 44.54           C  
ATOM   1852  C   ALA B 234       4.809-107.110 -25.456  1.00 44.54           C  
ATOM   1853  O   ALA B 234       4.813-107.554 -24.306  1.00 44.54           O  
ATOM   1854  CB  ALA B 234       2.440-106.366 -25.787  1.00 44.54           C  
ATOM   1855  N   ALA B 235       6.027-107.016 -26.107  1.00 47.79           N  
ATOM   1856  CA  ALA B 235       7.198-106.960 -25.236  1.00 47.79           C  
ATOM   1857  C   ALA B 235       7.459-105.533 -24.760  1.00 47.79           C  
ATOM   1858  O   ALA B 235       7.245-104.575 -25.506  1.00 47.79           O  
ATOM   1859  CB  ALA B 235       8.426-107.510 -25.957  1.00 47.79           C  
ATOM   1860  N   SER B 236       7.304-105.150 -23.641  1.00 59.69           N  
ATOM   1861  CA  SER B 236       7.686-103.891 -23.010  1.00 59.69           C  
ATOM   1862  C   SER B 236       9.001-104.030 -22.251  1.00 59.69           C  
ATOM   1863  O   SER B 236       9.209-105.009 -21.532  1.00 59.69           O  
ATOM   1864  CB  SER B 236       6.587-103.413 -22.059  1.00 59.69           C  
ATOM   1865  OG  SER B 236       7.040-103.434 -20.716  1.00 59.69           O  
ATOM   1866  N   TYR B 237       9.851-103.315 -22.719  1.00 62.88           N  
ATOM   1867  CA  TYR B 237      11.136-103.261 -22.032  1.00 62.88           C  
ATOM   1868  C   TYR B 237      11.322-101.923 -21.326  1.00 62.88           C  
ATOM   1869  O   TYR B 237      10.759-100.909 -21.745  1.00 62.88           O  
ATOM   1870  CB  TYR B 237      12.284-103.494 -23.019  1.00 62.88           C  
ATOM   1871  CG  TYR B 237      12.237-104.841 -23.699  1.00 62.88           C  
ATOM   1872  CD1 TYR B 237      12.778-105.970 -23.088  1.00 62.88           C  
ATOM   1873  CD2 TYR B 237      11.652-104.987 -24.952  1.00 62.88           C  
ATOM   1874  CE1 TYR B 237      12.738-107.213 -23.711  1.00 62.88           C  
ATOM   1875  CE2 TYR B 237      11.607-106.225 -25.584  1.00 62.88           C  
ATOM   1876  CZ  TYR B 237      12.152-107.331 -24.957  1.00 62.88           C  
ATOM   1877  OH  TYR B 237      12.110-108.559 -25.578  1.00 62.88           O  
ATOM   1878  N   GLU B 238      12.010-101.912 -20.246  1.00 63.61           N  
ATOM   1879  CA  GLU B 238      12.267-100.686 -19.496  1.00 63.61           C  
ATOM   1880  C   GLU B 238      13.252 -99.784 -20.233  1.00 63.61           C  
ATOM   1881  O   GLU B 238      13.131 -98.558 -20.191  1.00 63.61           O  
ATOM   1882  CB  GLU B 238      12.798-101.012 -18.097  1.00 63.61           C  
ATOM   1883  CG  GLU B 238      11.758-101.630 -17.174  1.00 63.61           C  
ATOM   1884  CD  GLU B 238      12.280-101.887 -15.769  1.00 63.61           C  
ATOM   1885  OE1 GLU B 238      11.644-102.661 -15.018  1.00 63.61           O  
ATOM   1886  OE2 GLU B 238      13.333-101.309 -15.417  1.00 63.61           O1-
ATOM   1887  N   THR B 239      14.289-100.525 -20.940  1.00 71.11           N  
ATOM   1888  CA  THR B 239      15.280 -99.739 -21.665  1.00 71.11           C  
ATOM   1889  C   THR B 239      15.288-100.110 -23.145  1.00 71.11           C  
ATOM   1890  O   THR B 239      14.843-101.197 -23.520  1.00 71.11           O  
ATOM   1891  CB  THR B 239      16.689 -99.935 -21.076  1.00 71.11           C  
ATOM   1892  CG2 THR B 239      16.707 -99.635 -19.581  1.00 71.11           C  
ATOM   1893  OG1 THR B 239      17.103-101.291 -21.285  1.00 71.11           O  
ATOM   1894  N   LYS B 240      15.664 -99.214 -23.927  1.00 77.84           N  
ATOM   1895  CA  LYS B 240      15.829 -99.481 -25.353  1.00 77.84           C  
ATOM   1896  C   LYS B 240      16.875-100.567 -25.591  1.00 77.84           C  
ATOM   1897  O   LYS B 240      16.732-101.385 -26.501  1.00 77.84           O  
ATOM   1898  CB  LYS B 240      16.220 -98.204 -26.097  1.00 77.84           C  
ATOM   1899  CG  LYS B 240      16.359 -98.383 -27.602  1.00 77.84           C  
ATOM   1900  CD  LYS B 240      15.052 -98.843 -28.234  1.00 77.84           C  
ATOM   1901  CE  LYS B 240      15.131 -98.832 -29.754  1.00 77.84           C  
ATOM   1902  NZ  LYS B 240      16.406 -99.433 -30.247  1.00 77.84           N1+
ATOM   1903  N   ALA B 241      18.029-100.479 -24.840  1.00 76.72           N  
ATOM   1904  CA  ALA B 241      19.072-101.491 -24.986  1.00 76.72           C  
ATOM   1905  C   ALA B 241      18.501-102.896 -24.818  1.00 76.72           C  
ATOM   1906  O   ALA B 241      18.860-103.812 -25.561  1.00 76.72           O  
ATOM   1907  CB  ALA B 241      20.192-101.250 -23.976  1.00 76.72           C  
ATOM   1908  N   GLU B 242      17.673-103.012 -23.822  1.00 73.86           N  
ATOM   1909  CA  GLU B 242      17.038-104.315 -23.644  1.00 73.86           C  
ATOM   1910  C   GLU B 242      16.179-104.679 -24.852  1.00 73.86           C  
ATOM   1911  O   GLU B 242      16.157-105.836 -25.278  1.00 73.86           O  
ATOM   1912  CB  GLU B 242      16.188-104.329 -22.371  1.00 73.86           C  
ATOM   1913  CG  GLU B 242      17.005-104.386 -21.088  1.00 73.86           C  
ATOM   1914  CD  GLU B 242      16.163-104.211 -19.833  1.00 73.86           C  
ATOM   1915  OE1 GLU B 242      16.673-104.472 -18.720  1.00 73.86           O  
ATOM   1916  OE2 GLU B 242      14.985-103.812 -19.965  1.00 73.86           O1-
ATOM   1917  N   ALA B 243      15.447-103.615 -25.294  1.00 73.70           N  
ATOM   1918  CA  ALA B 243      14.625-103.875 -26.473  1.00 73.70           C  
ATOM   1919  C   ALA B 243      15.488-104.281 -27.664  1.00 73.70           C  
ATOM   1920  O   ALA B 243      15.149-105.215 -28.394  1.00 73.70           O  
ATOM   1921  CB  ALA B 243      13.789-102.646 -26.820  1.00 73.70           C  
ATOM   1922  N   ASP B 244      16.571-103.443 -27.964  1.00 76.40           N  
ATOM   1923  CA  ASP B 244      17.493-103.763 -29.050  1.00 76.40           C  
ATOM   1924  C   ASP B 244      18.065-105.169 -28.889  1.00 76.40           C  
ATOM   1925  O   ASP B 244      18.204-105.905 -29.868  1.00 76.40           O  
ATOM   1926  CB  ASP B 244      18.627-102.737 -29.110  1.00 76.40           C  
ATOM   1927  CG  ASP B 244      18.183-101.393 -29.661  1.00 76.40           C  
ATOM   1928  OD1 ASP B 244      17.218-101.348 -30.453  1.00 76.40           O  
ATOM   1929  OD2 ASP B 244      18.806-100.371 -29.300  1.00 76.40           O1-
ATOM   1930  N   GLY B 245      18.575-105.466 -27.633  1.00 73.49           N  
ATOM   1931  CA  GLY B 245      19.063-106.814 -27.388  1.00 73.49           C  
ATOM   1932  C   GLY B 245      18.041-107.887 -27.714  1.00 73.49           C  
ATOM   1933  O   GLY B 245      18.383-108.923 -28.288  1.00 73.49           O  
ATOM   1934  N   ALA B 246      16.770-107.558 -27.271  1.00 66.13           N  
ATOM   1935  CA  ALA B 246      15.726-108.548 -27.521  1.00 66.13           C  
ATOM   1936  C   ALA B 246      15.482-108.723 -29.018  1.00 66.13           C  
ATOM   1937  O   ALA B 246      15.275-109.842 -29.492  1.00 66.13           O  
ATOM   1938  CB  ALA B 246      14.432-108.145 -26.818  1.00 66.13           C  
ATOM   1939  N   VAL B 247      15.427-107.552 -29.701  1.00 69.46           N  
ATOM   1940  CA  VAL B 247      15.252-107.643 -31.147  1.00 69.46           C  
ATOM   1941  C   VAL B 247      16.447-108.364 -31.768  1.00 69.46           C  
ATOM   1942  O   VAL B 247      16.281-109.195 -32.664  1.00 69.46           O  
ATOM   1943  CB  VAL B 247      15.081-106.247 -31.787  1.00 69.46           C  
ATOM   1944  CG1 VAL B 247      14.868-106.367 -33.295  1.00 69.46           C  
ATOM   1945  CG2 VAL B 247      13.917-105.502 -31.137  1.00 69.46           C  
ATOM   1946  N   SER B 248      17.643-107.924 -31.357  1.00 69.34           N  
ATOM   1947  CA  SER B 248      18.856-108.536 -31.888  1.00 69.34           C  
ATOM   1948  C   SER B 248      18.915-110.024 -31.559  1.00 69.34           C  
ATOM   1949  O   SER B 248      19.498-110.809 -32.310  1.00 69.34           O  
ATOM   1950  CB  SER B 248      20.097-107.834 -31.334  1.00 69.34           C  
ATOM   1951  OG  SER B 248      20.072-106.451 -31.642  1.00 69.34           O  
ATOM   1952  N   SER B 249      18.364-110.368 -30.252  1.00 62.92           N  
ATOM   1953  CA  SER B 249      18.372-111.781 -29.887  1.00 62.92           C  
ATOM   1954  C   SER B 249      17.358-112.570 -30.709  1.00 62.92           C  
ATOM   1955  O   SER B 249      17.312-113.799 -30.633  1.00 62.92           O  
ATOM   1956  CB  SER B 249      18.075-111.952 -28.397  1.00 62.92           C  
ATOM   1957  OG  SER B 249      16.739-111.582 -28.104  1.00 62.92           O  
ATOM   1958  N   GLY B 250      16.481-111.857 -31.384  1.00 51.77           N  
ATOM   1959  CA  GLY B 250      15.588-112.450 -32.367  1.00 51.77           C  
ATOM   1960  C   GLY B 250      14.259-112.885 -31.779  1.00 51.77           C  
ATOM   1961  O   GLY B 250      13.538-113.683 -32.382  1.00 51.77           O  
ATOM   1962  N   THR B 251      14.095-112.617 -30.799  1.00 49.49           N  
ATOM   1963  CA  THR B 251      12.958-113.190 -30.088  1.00 49.49           C  
ATOM   1964  C   THR B 251      11.691-112.380 -30.350  1.00 49.49           C  
ATOM   1965  O   THR B 251      10.594-112.792 -29.967  1.00 49.49           O  
ATOM   1966  CB  THR B 251      13.223-113.257 -28.573  1.00 49.49           C  
ATOM   1967  CG2 THR B 251      14.247-114.337 -28.241  1.00 49.49           C  
ATOM   1968  OG1 THR B 251      13.719-111.990 -28.124  1.00 49.49           O  
ATOM   1969  N   ILE B 252      11.786-111.149 -30.832  1.00 57.63           N  
ATOM   1970  CA  ILE B 252      10.630-110.288 -31.058  1.00 57.63           C  
ATOM   1971  C   ILE B 252      10.229-110.341 -32.530  1.00 57.63           C  
ATOM   1972  O   ILE B 252      11.030-110.020 -33.411  1.00 57.63           O  
ATOM   1973  CB  ILE B 252      10.918-108.831 -30.633  1.00 57.63           C  
ATOM   1974  CG1 ILE B 252      11.373-108.782 -29.170  1.00 57.63           C  
ATOM   1975  CG2 ILE B 252       9.685-107.950 -30.853  1.00 57.63           C  
ATOM   1976  CD1 ILE B 252      11.338-107.388 -28.557  1.00 57.63           C  
ATOM   1977  N   PRO B 253       9.003-110.849 -33.082  1.00 57.89           N  
ATOM   1978  CA  PRO B 253       8.620-110.947 -34.492  1.00 57.89           C  
ATOM   1979  C   PRO B 253       8.481-109.582 -35.162  1.00 57.89           C  
ATOM   1980  O   PRO B 253       8.212-108.584 -34.487  1.00 57.89           O  
ATOM   1981  CB  PRO B 253       7.273-111.671 -34.442  1.00 57.89           C  
ATOM   1982  CG  PRO B 253       7.089-112.038 -33.005  1.00 57.89           C  
ATOM   1983  CD  PRO B 253       8.127-111.319 -32.193  1.00 57.89           C  
ATOM   1984  N   ALA B 254       8.794-109.506 -36.324  1.00 55.50           N  
ATOM   1985  CA  ALA B 254       8.620-108.284 -37.104  1.00 55.50           C  
ATOM   1986  C   ALA B 254       7.180-107.785 -37.028  1.00 55.50           C  
ATOM   1987  O   ALA B 254       6.250-108.576 -36.854  1.00 55.50           O  
ATOM   1988  CB  ALA B 254       9.022-108.519 -38.558  1.00 55.50           C  
ATOM   1989  N   HIS B 255       6.831-106.682 -37.197  1.00 56.58           N  
ATOM   1990  CA  HIS B 255       5.594-105.915 -37.102  1.00 56.58           C  
ATOM   1991  C   HIS B 255       5.055-105.915 -35.675  1.00 56.58           C  
ATOM   1992  O   HIS B 255       3.861-105.696 -35.459  1.00 56.58           O  
ATOM   1993  CB  HIS B 255       4.542-106.474 -38.061  1.00 56.58           C  
ATOM   1994  CG  HIS B 255       5.011-106.567 -39.478  1.00 56.58           C  
ATOM   1995  CD2 HIS B 255       5.189-107.638 -40.287  1.00 56.58           C  
ATOM   1996  ND1 HIS B 255       5.361-105.460 -40.220  1.00 56.58           N  
ATOM   1997  CE1 HIS B 255       5.735-105.847 -41.428  1.00 56.58           C  
ATOM   1998  NE2 HIS B 255       5.640-107.164 -41.495  1.00 56.58           N  
ATOM   1999  N   SER B 256       5.926-106.309 -34.768  1.00 59.23           N  
ATOM   2000  CA  SER B 256       5.577-106.222 -33.354  1.00 59.23           C  
ATOM   2001  C   SER B 256       5.734-104.798 -32.832  1.00 59.23           C  
ATOM   2002  O   SER B 256       6.593-104.050 -33.304  1.00 59.23           O  
ATOM   2003  CB  SER B 256       6.443-107.175 -32.529  1.00 59.23           C  
ATOM   2004  OG  SER B 256       6.302-108.508 -32.988  1.00 59.23           O  
ATOM   2005  N   THR B 257       4.764-104.386 -31.862  1.00 63.63           N  
ATOM   2006  CA  THR B 257       4.962-103.143 -31.125  1.00 63.63           C  
ATOM   2007  C   THR B 257       5.844-103.374 -29.901  1.00 63.63           C  
ATOM   2008  O   THR B 257       5.596-104.291 -29.115  1.00 63.63           O  
ATOM   2009  CB  THR B 257       3.618-102.534 -30.685  1.00 63.63           C  
ATOM   2010  CG2 THR B 257       3.813-101.147 -30.081  1.00 63.63           C  
ATOM   2011  OG1 THR B 257       2.752-102.430 -31.823  1.00 63.63           O  
ATOM   2012  N   VAL B 258       6.978-102.903 -29.845  1.00 65.99           N  
ATOM   2013  CA  VAL B 258       7.887-102.931 -28.704  1.00 65.99           C  
ATOM   2014  C   VAL B 258       7.795-101.614 -27.937  1.00 65.99           C  
ATOM   2015  O   VAL B 258       8.007-100.541 -28.507  1.00 65.99           O  
ATOM   2016  CB  VAL B 258       9.345-103.190 -29.146  1.00 65.99           C  
ATOM   2017  CG1 VAL B 258      10.272-103.260 -27.934  1.00 65.99           C  
ATOM   2018  CG2 VAL B 258       9.433-104.476 -29.966  1.00 65.99           C  
ATOM   2019  N   LYS B 259       7.254-101.621 -26.684  1.00 68.29           N  
ATOM   2020  CA  LYS B 259       7.165-100.418 -25.861  1.00 68.29           C  
ATOM   2021  C   LYS B 259       8.384-100.280 -24.955  1.00 68.29           C  
ATOM   2022  O   LYS B 259       8.782-101.239 -24.290  1.00 68.29           O  
ATOM   2023  CB  LYS B 259       5.887-100.436 -25.021  1.00 68.29           C  
ATOM   2024  CG  LYS B 259       5.234 -99.071 -24.857  1.00 68.29           C  
ATOM   2025  CD  LYS B 259       3.841 -99.187 -24.252  1.00 68.29           C  
ATOM   2026  CE  LYS B 259       3.023 -97.924 -24.486  1.00 68.29           C  
ATOM   2027  NZ  LYS B 259       1.858 -97.838 -23.555  1.00 68.29           N1+
ATOM   2028  N   VAL B 260       9.098 -99.351 -25.016  1.00 70.58           N  
ATOM   2029  CA  VAL B 260      10.143 -98.984 -24.066  1.00 70.58           C  
ATOM   2030  C   VAL B 260       9.571 -98.048 -23.004  1.00 70.58           C  
ATOM   2031  O   VAL B 260       9.065 -96.970 -23.325  1.00 70.58           O  
ATOM   2032  CB  VAL B 260      11.344 -98.317 -24.773  1.00 70.58           C  
ATOM   2033  CG1 VAL B 260      12.423 -97.937 -23.762  1.00 70.58           C  
ATOM   2034  CG2 VAL B 260      11.914 -99.245 -25.844  1.00 70.58           C  
ATOM   2035  N   THR B 261       9.508 -98.413 -21.823  1.00 65.00           N  
ATOM   2036  CA  THR B 261       8.691 -97.758 -20.808  1.00 65.00           C  
ATOM   2037  C   THR B 261       9.551 -96.875 -19.909  1.00 65.00           C  
ATOM   2038  O   THR B 261       9.104 -95.819 -19.457  1.00 65.00           O  
ATOM   2039  CB  THR B 261       7.935 -98.789 -19.949  1.00 65.00           C  
ATOM   2040  CG2 THR B 261       6.904 -99.547 -20.779  1.00 65.00           C  
ATOM   2041  OG1 THR B 261       8.872 -99.725 -19.401  1.00 65.00           O  
ATOM   2042  N   ASN B 262      10.999 -97.060 -19.509  1.00 67.68           N  
ATOM   2043  CA  ASN B 262      11.778 -96.376 -18.482  1.00 67.68           C  
ATOM   2044  C   ASN B 262      13.243 -96.240 -18.888  1.00 67.68           C  
ATOM   2045  O   ASN B 262      14.141 -96.466 -18.075  1.00 67.68           O  
ATOM   2046  CB  ASN B 262      11.664 -97.110 -17.144  1.00 67.68           C  
ATOM   2047  CG  ASN B 262      10.246 -97.129 -16.608  1.00 67.68           C  
ATOM   2048  ND2 ASN B 262      10.009 -96.386 -15.534  1.00 67.68           N  
ATOM   2049  OD1 ASN B 262       9.372 -97.807 -17.154  1.00 67.68           O  
ATOM   2050  N   ASP B 263      13.442 -96.016 -20.062  1.00 68.13           N  
ATOM   2051  CA  ASP B 263      14.823 -95.791 -20.476  1.00 68.13           C  
ATOM   2052  C   ASP B 263      15.369 -94.493 -19.886  1.00 68.13           C  
ATOM   2053  O   ASP B 263      14.670 -93.478 -19.853  1.00 68.13           O  
ATOM   2054  CB  ASP B 263      14.927 -95.760 -22.002  1.00 68.13           C  
ATOM   2055  CG  ASP B 263      16.340 -95.999 -22.506  1.00 68.13           C  
ATOM   2056  OD1 ASP B 263      17.199 -95.103 -22.359  1.00 68.13           O  
ATOM   2057  OD2 ASP B 263      16.595 -97.092 -23.056  1.00 68.13           O1-
ATOM   2058  N   PRO B 264      16.607 -94.462 -19.397  1.00 69.43           N  
ATOM   2059  CA  PRO B 264      17.195 -93.235 -18.853  1.00 69.43           C  
ATOM   2060  C   PRO B 264      17.246 -92.102 -19.875  1.00 69.43           C  
ATOM   2061  O   PRO B 264      17.238 -90.927 -19.500  1.00 69.43           O  
ATOM   2062  CB  PRO B 264      18.606 -93.670 -18.449  1.00 69.43           C  
ATOM   2063  CG  PRO B 264      18.619 -95.152 -18.641  1.00 69.43           C  
ATOM   2064  CD  PRO B 264      17.385 -95.545 -19.402  1.00 69.43           C  
ATOM   2065  N   LEU B 265      17.530 -92.506 -21.117  1.00 67.01           N  
ATOM   2066  CA  LEU B 265      17.374 -91.516 -22.177  1.00 67.01           C  
ATOM   2067  C   LEU B 265      15.906 -91.351 -22.555  1.00 67.01           C  
ATOM   2068  O   LEU B 265      15.359 -92.162 -23.306  1.00 67.01           O  
ATOM   2069  CB  LEU B 265      18.189 -91.916 -23.410  1.00 67.01           C  
ATOM   2070  CG  LEU B 265      19.214 -90.896 -23.905  1.00 67.01           C  
ATOM   2071  CD1 LEU B 265      20.631 -91.414 -23.678  1.00 67.01           C  
ATOM   2072  CD2 LEU B 265      18.985 -90.580 -25.380  1.00 67.01           C  
ATOM   2073  N   SER B 266      15.102 -90.417 -22.099  1.00 69.81           N  
ATOM   2074  CA  SER B 266      13.657 -90.232 -22.182  1.00 69.81           C  
ATOM   2075  C   SER B 266      13.171 -90.301 -23.626  1.00 69.81           C  
ATOM   2076  O   SER B 266      12.031 -90.690 -23.885  1.00 69.81           O  
ATOM   2077  CB  SER B 266      13.252 -88.893 -21.563  1.00 69.81           C  
ATOM   2078  OG  SER B 266      13.992 -87.829 -22.137  1.00 69.81           O  
ATOM   2079  N   SER B 267      13.957 -89.869 -24.568  1.00 70.89           N  
ATOM   2080  CA  SER B 267      13.557 -89.874 -25.971  1.00 70.89           C  
ATOM   2081  C   SER B 267      13.311 -91.293 -26.472  1.00 70.89           C  
ATOM   2082  O   SER B 267      12.660 -91.490 -27.500  1.00 70.89           O  
ATOM   2083  CB  SER B 267      14.622 -89.197 -26.835  1.00 70.89           C  
ATOM   2084  OG  SER B 267      15.883 -89.820 -26.658  1.00 70.89           O  
ATOM   2085  N   ASN B 268      13.732 -92.412 -25.677  1.00 67.27           N  
ATOM   2086  CA  ASN B 268      13.559 -93.808 -26.063  1.00 67.27           C  
ATOM   2087  C   ASN B 268      12.202 -94.348 -25.622  1.00 67.27           C  
ATOM   2088  O   ASN B 268      11.753 -95.387 -26.111  1.00 67.27           O  
ATOM   2089  CB  ASN B 268      14.686 -94.668 -25.487  1.00 67.27           C  
ATOM   2090  CG  ASN B 268      16.013 -94.434 -26.181  1.00 67.27           C  
ATOM   2091  ND2 ASN B 268      17.103 -94.792 -25.513  1.00 67.27           N  
ATOM   2092  OD1 ASN B 268      16.058 -93.935 -27.309  1.00 67.27           O  
ATOM   2093  N   ASN B 269      11.722 -93.732 -24.739  1.00 64.59           N  
ATOM   2094  CA  ASN B 269      10.476 -94.270 -24.201  1.00 64.59           C  
ATOM   2095  C   ASN B 269       9.300 -94.002 -25.136  1.00 64.59           C  
ATOM   2096  O   ASN B 269       9.202 -92.923 -25.723  1.00 64.59           O  
ATOM   2097  CB  ASN B 269      10.196 -93.690 -22.814  1.00 64.59           C  
ATOM   2098  CG  ASN B 269      11.251 -94.073 -21.795  1.00 64.59           C  
ATOM   2099  ND2 ASN B 269      11.583 -93.145 -20.907  1.00 64.59           N  
ATOM   2100  OD1 ASN B 269      11.765 -95.195 -21.808  1.00 64.59           O  
ATOM   2101  N   GLY B 270       8.555 -94.931 -25.487  1.00 69.47           N  
ATOM   2102  CA  GLY B 270       7.409 -94.946 -26.382  1.00 69.47           C  
ATOM   2103  C   GLY B 270       7.225 -96.273 -27.094  1.00 69.47           C  
ATOM   2104  O   GLY B 270       7.828 -97.277 -26.712  1.00 69.47           O  
ATOM   2105  N   ASP B 271       6.315 -96.240 -28.076  1.00 68.35           N  
ATOM   2106  CA  ASP B 271       6.041 -97.435 -28.869  1.00 68.35           C  
ATOM   2107  C   ASP B 271       7.032 -97.567 -30.023  1.00 68.35           C  
ATOM   2108  O   ASP B 271       7.322 -96.588 -30.715  1.00 68.35           O  
ATOM   2109  CB  ASP B 271       4.609 -97.405 -29.407  1.00 68.35           C  
ATOM   2110  CG  ASP B 271       3.562 -97.519 -28.312  1.00 68.35           C  
ATOM   2111  OD1 ASP B 271       3.830 -98.167 -27.278  1.00 68.35           O  
ATOM   2112  OD2 ASP B 271       2.459 -96.958 -28.487  1.00 68.35           O1-
ATOM   2113  N   TRP B 272       7.717 -98.538 -30.145  1.00 65.01           N  
ATOM   2114  CA  TRP B 272       8.561 -98.928 -31.270  1.00 65.01           C  
ATOM   2115  C   TRP B 272       7.924-100.065 -32.061  1.00 65.01           C  
ATOM   2116  O   TRP B 272       7.154-100.856 -31.512  1.00 65.01           O  
ATOM   2117  CB  TRP B 272       9.950 -99.346 -30.780  1.00 65.01           C  
ATOM   2118  CG  TRP B 272      10.701 -98.256 -30.074  1.00 65.01           C  
ATOM   2119  CD1 TRP B 272      10.467 -97.776 -28.816  1.00 65.01           C  
ATOM   2120  CD2 TRP B 272      11.804 -97.506 -30.591  1.00 65.01           C  
ATOM   2121  CE2 TRP B 272      12.192 -96.588 -29.590  1.00 65.01           C  
ATOM   2122  CE3 TRP B 272      12.505 -97.523 -31.805  1.00 65.01           C  
ATOM   2123  NE1 TRP B 272      11.361 -96.773 -28.518  1.00 65.01           N  
ATOM   2124  CZ2 TRP B 272      13.250 -95.694 -29.766  1.00 65.01           C  
ATOM   2125  CZ3 TRP B 272      13.558 -96.632 -31.978  1.00 65.01           C  
ATOM   2126  CH2 TRP B 272      13.919 -95.731 -30.962  1.00 65.01           C  
ATOM   2127  N   THR B 273       7.983 -99.950 -33.342  1.00 61.50           N  
ATOM   2128  CA  THR B 273       7.630-101.086 -34.187  1.00 61.50           C  
ATOM   2129  C   THR B 273       8.881-101.838 -34.632  1.00 61.50           C  
ATOM   2130  O   THR B 273       9.806-101.242 -35.187  1.00 61.50           O  
ATOM   2131  CB  THR B 273       6.832-100.634 -35.424  1.00 61.50           C  
ATOM   2132  CG2 THR B 273       6.447-101.826 -36.295  1.00 61.50           C  
ATOM   2133  OG1 THR B 273       5.641 -99.962 -34.998  1.00 61.50           O  
ATOM   2134  N   TRP B 274       9.014-103.023 -34.277  1.00 61.08           N  
ATOM   2135  CA  TRP B 274      10.030-103.889 -34.866  1.00 61.08           C  
ATOM   2136  C   TRP B 274       9.605-104.362 -36.252  1.00 61.08           C  
ATOM   2137  O   TRP B 274       8.714-105.205 -36.382  1.00 61.08           O  
ATOM   2138  CB  TRP B 274      10.299-105.096 -33.962  1.00 61.08           C  
ATOM   2139  CG  TRP B 274      11.327-106.044 -34.502  1.00 61.08           C  
ATOM   2140  CD1 TRP B 274      11.163-107.377 -34.761  1.00 61.08           C  
ATOM   2141  CD2 TRP B 274      12.680-105.732 -34.846  1.00 61.08           C  
ATOM   2142  CE2 TRP B 274      13.280-106.925 -35.307  1.00 61.08           C  
ATOM   2143  CE3 TRP B 274      13.444-104.558 -34.809  1.00 61.08           C  
ATOM   2144  NE1 TRP B 274      12.334-107.912 -35.245  1.00 61.08           N  
ATOM   2145  CZ2 TRP B 274      14.611-106.976 -35.729  1.00 61.08           C  
ATOM   2146  CZ3 TRP B 274      14.768-104.612 -35.230  1.00 61.08           C  
ATOM   2147  CH2 TRP B 274      15.336-105.814 -35.683  1.00 61.08           C  
ATOM   2148  N   ASN B 275       9.867-103.477 -37.265  1.00 51.69           N  
ATOM   2149  CA  ASN B 275       9.394-103.752 -38.617  1.00 51.69           C  
ATOM   2150  C   ASN B 275      10.102-104.961 -39.223  1.00 51.69           C  
ATOM   2151  O   ASN B 275       9.916-105.268 -40.402  1.00 51.69           O  
ATOM   2152  CB  ASN B 275       9.580-102.525 -39.511  1.00 51.69           C  
ATOM   2153  CG  ASN B 275      11.028-102.085 -39.605  1.00 51.69           C  
ATOM   2154  ND2 ASN B 275      11.249-100.871 -40.096  1.00 51.69           N  
ATOM   2155  OD1 ASN B 275      11.941-102.831 -39.241  1.00 51.69           O  
ATOM   2156  N   GLY B 276      11.459-105.543 -38.486  1.00 58.38           N  
ATOM   2157  CA  GLY B 276      12.258-106.685 -38.903  1.00 58.38           C  
ATOM   2158  C   GLY B 276      13.712-106.336 -39.157  1.00 58.38           C  
ATOM   2159  O   GLY B 276      14.580-107.210 -39.127  1.00 58.38           O  
ATOM   2160  N   THR B 277      13.904-105.344 -39.717  1.00 68.16           N  
ATOM   2161  CA  THR B 277      15.262-104.876 -39.970  1.00 68.16           C  
ATOM   2162  C   THR B 277      15.691-103.864 -38.911  1.00 68.16           C  
ATOM   2163  O   THR B 277      16.851-103.849 -38.493  1.00 68.16           O  
ATOM   2164  CB  THR B 277      15.383-104.243 -41.368  1.00 68.16           C  
ATOM   2165  CG2 THR B 277      15.422-105.312 -42.455  1.00 68.16           C  
ATOM   2166  OG1 THR B 277      14.257-103.386 -41.597  1.00 68.16           O  
ATOM   2167  N   ALA B 278      14.743-103.234 -38.649  1.00 72.56           N  
ATOM   2168  CA  ALA B 278      15.107-102.168 -37.719  1.00 72.56           C  
ATOM   2169  C   ALA B 278      13.963-101.867 -36.755  1.00 72.56           C  
ATOM   2170  O   ALA B 278      12.794-102.083 -37.082  1.00 72.56           O  
ATOM   2171  CB  ALA B 278      15.500-100.907 -38.484  1.00 72.56           C  
ATOM   2172  N   LEU B 279      14.234-101.616 -35.606  1.00 72.95           N  
ATOM   2173  CA  LEU B 279      13.269-101.059 -34.665  1.00 72.95           C  
ATOM   2174  C   LEU B 279      13.008 -99.586 -34.962  1.00 72.95           C  
ATOM   2175  O   LEU B 279      13.903 -98.751 -34.817  1.00 72.95           O  
ATOM   2176  CB  LEU B 279      13.769-101.221 -33.227  1.00 72.95           C  
ATOM   2177  CG  LEU B 279      12.755-101.753 -32.213  1.00 72.95           C  
ATOM   2178  CD1 LEU B 279      13.020-103.227 -31.922  1.00 72.95           C  
ATOM   2179  CD2 LEU B 279      12.802-100.933 -30.928  1.00 72.95           C  
ATOM   2180  N   VAL B 280      11.780 -99.387 -35.456  1.00 72.08           N  
ATOM   2181  CA  VAL B 280      11.443 -98.035 -35.890  1.00 72.08           C  
ATOM   2182  C   VAL B 280      10.530 -97.373 -34.859  1.00 72.08           C  
ATOM   2183  O   VAL B 280       9.490 -97.927 -34.496  1.00 72.08           O  
ATOM   2184  CB  VAL B 280      10.765 -98.037 -37.278  1.00 72.08           C  
ATOM   2185  CG1 VAL B 280      10.557 -96.609 -37.780  1.00 72.08           C  
ATOM   2186  CG2 VAL B 280      11.596 -98.841 -38.276  1.00 72.08           C  
ATOM   2187  N   LYS B 281      10.780 -96.405 -34.369  1.00 72.91           N  
ATOM   2188  CA  LYS B 281       9.980 -95.667 -33.395  1.00 72.91           C  
ATOM   2189  C   LYS B 281       8.737 -95.067 -34.046  1.00 72.91           C  
ATOM   2190  O   LYS B 281       8.799 -94.565 -35.170  1.00 72.91           O  
ATOM   2191  CB  LYS B 281      10.813 -94.564 -32.741  1.00 72.91           C  
ATOM   2192  CG  LYS B 281      10.212 -94.012 -31.457  1.00 72.91           C  
ATOM   2193  CD  LYS B 281      11.157 -93.032 -30.774  1.00 72.91           C  
ATOM   2194  CE  LYS B 281      10.654 -92.643 -29.390  1.00 72.91           C  
ATOM   2195  NZ  LYS B 281       9.912 -91.347 -29.413  1.00 72.91           N1+
ATOM   2196  N   SER B 282       7.530 -95.260 -33.450  1.00 65.05           N  
ATOM   2197  CA  SER B 282       6.274 -94.706 -33.945  1.00 65.05           C  
ATOM   2198  C   SER B 282       6.350 -93.188 -34.070  1.00 65.05           C  
ATOM   2199  O   SER B 282       6.877 -92.513 -33.183  1.00 65.05           O  
ATOM   2200  CB  SER B 282       5.116 -95.092 -33.023  1.00 65.05           C  
ATOM   2201  OG  SER B 282       3.926 -94.425 -33.404  1.00 65.05           O  
ATOM   2202  N   ASP B 283       5.845 -92.536 -35.134  1.00 64.30           N  
ATOM   2203  CA  ASP B 283       5.723 -91.089 -35.281  1.00 64.30           C  
ATOM   2204  C   ASP B 283       4.670 -90.527 -34.328  1.00 64.30           C  
ATOM   2205  O   ASP B 283       4.694 -89.340 -33.998  1.00 64.30           O  
ATOM   2206  CB  ASP B 283       5.373 -90.723 -36.725  1.00 64.30           C  
ATOM   2207  CG  ASP B 283       6.533 -90.922 -37.685  1.00 64.30           C  
ATOM   2208  OD1 ASP B 283       7.683 -91.090 -37.225  1.00 64.30           O  
ATOM   2209  OD2 ASP B 283       6.296 -90.908 -38.912  1.00 64.30           O1-
ATOM   2210  N   TYR B 284       3.709 -91.489 -33.964  1.00 60.51           N  
ATOM   2211  CA  TYR B 284       2.718 -91.061 -32.982  1.00 60.51           C  
ATOM   2212  C   TYR B 284       3.325 -91.002 -31.585  1.00 60.51           C  
ATOM   2213  O   TYR B 284       3.487 -92.032 -30.927  1.00 60.51           O  
ATOM   2214  CB  TYR B 284       1.513 -92.006 -32.987  1.00 60.51           C  
ATOM   2215  CG  TYR B 284       0.381 -91.551 -32.099  1.00 60.51           C  
ATOM   2216  CD1 TYR B 284       0.045 -92.259 -30.948  1.00 60.51           C  
ATOM   2217  CD2 TYR B 284      -0.356 -90.413 -32.410  1.00 60.51           C  
ATOM   2218  CE1 TYR B 284      -1.000 -91.845 -30.127  1.00 60.51           C  
ATOM   2219  CE2 TYR B 284      -1.402 -89.989 -31.597  1.00 60.51           C  
ATOM   2220  CZ  TYR B 284      -1.716 -90.710 -30.460  1.00 60.51           C  
ATOM   2221  OH  TYR B 284      -2.750 -90.295 -29.651  1.00 60.51           O  
ATOM   2222  N   ASP B 285       3.911 -90.098 -31.214  1.00 64.00           N  
ATOM   2223  CA  ASP B 285       4.513 -89.808 -29.916  1.00 64.00           C  
ATOM   2224  C   ASP B 285       3.743 -88.711 -29.185  1.00 64.00           C  
ATOM   2225  O   ASP B 285       4.052 -87.526 -29.331  1.00 64.00           O  
ATOM   2226  CB  ASP B 285       5.979 -89.401 -30.083  1.00 64.00           C  
ATOM   2227  CG  ASP B 285       6.734 -89.351 -28.767  1.00 64.00           C  
ATOM   2228  OD1 ASP B 285       6.095 -89.406 -27.694  1.00 64.00           O  
ATOM   2229  OD2 ASP B 285       7.980 -89.255 -28.803  1.00 64.00           O1-
ATOM   2230  N   PRO B 286       2.683 -89.232 -28.581  1.00 69.45           N  
ATOM   2231  CA  PRO B 286       1.772 -88.234 -28.015  1.00 69.45           C  
ATOM   2232  C   PRO B 286       2.478 -87.252 -27.083  1.00 69.45           C  
ATOM   2233  O   PRO B 286       2.115 -86.074 -27.033  1.00 69.45           O  
ATOM   2234  CB  PRO B 286       0.755 -89.081 -27.247  1.00 69.45           C  
ATOM   2235  CG  PRO B 286       1.309 -90.469 -27.282  1.00 69.45           C  
ATOM   2236  CD  PRO B 286       2.426 -90.511 -28.285  1.00 69.45           C  
ATOM   2237  N   LEU B 287       3.481 -87.732 -26.347  1.00 66.86           N  
ATOM   2238  CA  LEU B 287       4.149 -86.823 -25.422  1.00 66.86           C  
ATOM   2239  C   LEU B 287       4.859 -85.704 -26.176  1.00 66.86           C  
ATOM   2240  O   LEU B 287       4.690 -84.526 -25.852  1.00 66.86           O  
ATOM   2241  CB  LEU B 287       5.152 -87.585 -24.553  1.00 66.86           C  
ATOM   2242  CG  LEU B 287       5.938 -86.753 -23.537  1.00 66.86           C  
ATOM   2243  CD1 LEU B 287       4.988 -86.097 -22.541  1.00 66.86           C  
ATOM   2244  CD2 LEU B 287       6.963 -87.621 -22.814  1.00 66.86           C  
ATOM   2245  N   THR B 288       5.729 -85.893 -27.117  1.00 68.69           N  
ATOM   2246  CA  THR B 288       6.459 -84.880 -27.871  1.00 68.69           C  
ATOM   2247  C   THR B 288       5.495 -83.953 -28.606  1.00 68.69           C  
ATOM   2248  O   THR B 288       5.685 -82.735 -28.621  1.00 68.69           O  
ATOM   2249  CB  THR B 288       7.426 -85.525 -28.882  1.00 68.69           C  
ATOM   2250  CG2 THR B 288       8.217 -84.464 -29.639  1.00 68.69           C  
ATOM   2251  OG1 THR B 288       8.340 -86.378 -28.182  1.00 68.69           O  
ATOM   2252  N   GLN B 289       4.479 -84.583 -29.232  1.00 69.93           N  
ATOM   2253  CA  GLN B 289       3.533 -83.776 -29.995  1.00 69.93           C  
ATOM   2254  C   GLN B 289       2.730 -82.857 -29.079  1.00 69.93           C  
ATOM   2255  O   GLN B 289       2.474 -81.700 -29.420  1.00 69.93           O  
ATOM   2256  CB  GLN B 289       2.588 -84.670 -30.800  1.00 69.93           C  
ATOM   2257  CG  GLN B 289       3.271 -85.422 -31.934  1.00 69.93           C  
ATOM   2258  CD  GLN B 289       2.391 -86.500 -32.538  1.00 69.93           C  
ATOM   2259  NE2 GLN B 289       2.189 -86.435 -33.850  1.00 69.93           N  
ATOM   2260  OE1 GLN B 289       1.896 -87.384 -31.832  1.00 69.93           O  
ATOM   2261  N   ALA B 290       2.375 -83.484 -27.952  1.00 73.63           N  
ATOM   2262  CA  ALA B 290       1.637 -82.658 -27.000  1.00 73.63           C  
ATOM   2263  C   ALA B 290       2.512 -81.532 -26.457  1.00 73.63           C  
ATOM   2264  O   ALA B 290       2.047 -80.402 -26.288  1.00 73.63           O  
ATOM   2265  CB  ALA B 290       1.104 -83.514 -25.853  1.00 73.63           C  
ATOM   2266  N   ASN B 291       3.725 -81.914 -26.118  1.00 71.13           N  
ATOM   2267  CA  ASN B 291       4.635 -80.876 -25.646  1.00 71.13           C  
ATOM   2268  C   ASN B 291       4.822 -79.777 -26.688  1.00 71.13           C  
ATOM   2269  O   ASN B 291       4.859 -78.594 -26.348  1.00 71.13           O  
ATOM   2270  CB  ASN B 291       5.988 -81.482 -25.264  1.00 71.13           C  
ATOM   2271  CG  ASN B 291       5.923 -82.297 -23.988  1.00 71.13           C  
ATOM   2272  ND2 ASN B 291       7.006 -83.001 -23.679  1.00 71.13           N  
ATOM   2273  OD1 ASN B 291       4.908 -82.296 -23.286  1.00 71.13           O  
ATOM   2274  N   GLN B 292       4.992 -80.178 -27.876  1.00 73.20           N  
ATOM   2275  CA  GLN B 292       5.123 -79.179 -28.931  1.00 73.20           C  
ATOM   2276  C   GLN B 292       3.873 -78.309 -29.023  1.00 73.20           C  
ATOM   2277  O   GLN B 292       3.968 -77.095 -29.214  1.00 73.20           O  
ATOM   2278  CB  GLN B 292       5.394 -79.853 -30.278  1.00 73.20           C  
ATOM   2279  CG  GLN B 292       6.073 -78.944 -31.294  1.00 73.20           C  
ATOM   2280  CD  GLN B 292       6.902 -79.713 -32.306  1.00 73.20           C  
ATOM   2281  NE2 GLN B 292       7.752 -79.001 -33.039  1.00 73.20           N  
ATOM   2282  OE1 GLN B 292       6.780 -80.936 -32.428  1.00 73.20           O  
ATOM   2283  N   TYR B 293       2.733 -78.980 -28.928  1.00 75.04           N  
ATOM   2284  CA  TYR B 293       1.487 -78.221 -28.926  1.00 75.04           C  
ATOM   2285  C   TYR B 293       1.456 -77.227 -27.772  1.00 75.04           C  
ATOM   2286  O   TYR B 293       1.089 -76.064 -27.956  1.00 75.04           O  
ATOM   2287  CB  TYR B 293       0.283 -79.164 -28.834  1.00 75.04           C  
ATOM   2288  CG  TYR B 293      -1.046 -78.472 -29.015  1.00 75.04           C  
ATOM   2289  CD1 TYR B 293      -1.808 -78.087 -27.914  1.00 75.04           C  
ATOM   2290  CD2 TYR B 293      -1.542 -78.202 -30.286  1.00 75.04           C  
ATOM   2291  CE1 TYR B 293      -3.034 -77.450 -28.076  1.00 75.04           C  
ATOM   2292  CE2 TYR B 293      -2.767 -77.566 -30.459  1.00 75.04           C  
ATOM   2293  CZ  TYR B 293      -3.504 -77.194 -29.350  1.00 75.04           C  
ATOM   2294  OH  TYR B 293      -4.717 -76.564 -29.516  1.00 75.04           O  
ATOM   2295  N   THR B 294       1.838 -77.781 -26.658  1.00 75.45           N  
ATOM   2296  CA  THR B 294       1.890 -76.906 -25.491  1.00 75.45           C  
ATOM   2297  C   THR B 294       2.852 -75.745 -25.728  1.00 75.45           C  
ATOM   2298  O   THR B 294       2.539 -74.597 -25.406  1.00 75.45           O  
ATOM   2299  CB  THR B 294       2.316 -77.680 -24.230  1.00 75.45           C  
ATOM   2300  CG2 THR B 294       2.403 -76.756 -23.021  1.00 75.45           C  
ATOM   2301  OG1 THR B 294       1.356 -78.710 -23.963  1.00 75.45           O  
ATOM   2302  N   ASP B 295       4.011 -76.016 -26.252  1.00 69.55           N  
ATOM   2303  CA  ASP B 295       4.981 -74.961 -26.525  1.00 69.55           C  
ATOM   2304  C   ASP B 295       4.408 -73.922 -27.486  1.00 69.55           C  
ATOM   2305  O   ASP B 295       4.570 -72.718 -27.277  1.00 69.55           O  
ATOM   2306  CB  ASP B 295       6.271 -75.552 -27.098  1.00 69.55           C  
ATOM   2307  CG  ASP B 295       7.083 -76.315 -26.066  1.00 69.55           C  
ATOM   2308  OD1 ASP B 295       6.863 -76.120 -24.851  1.00 69.55           O  
ATOM   2309  OD2 ASP B 295       7.953 -77.116 -26.471  1.00 69.55           O1-
ATOM   2310  N   ASN B 296       3.787 -74.455 -28.482  1.00 73.79           N  
ATOM   2311  CA  ASN B 296       3.217 -73.526 -29.453  1.00 73.79           C  
ATOM   2312  C   ASN B 296       2.109 -72.678 -28.835  1.00 73.79           C  
ATOM   2313  O   ASN B 296       2.054 -71.467 -29.053  1.00 73.79           O  
ATOM   2314  CB  ASN B 296       2.688 -74.283 -30.673  1.00 73.79           C  
ATOM   2315  CG  ASN B 296       3.797 -74.891 -31.509  1.00 73.79           C  
ATOM   2316  ND2 ASN B 296       3.430 -75.778 -32.427  1.00 73.79           N  
ATOM   2317  OD1 ASN B 296       4.974 -74.567 -31.331  1.00 73.79           O  
ATOM   2318  N   LYS B 297       1.277 -73.459 -28.107  1.00 72.10           N  
ATOM   2319  CA  LYS B 297       0.147 -72.740 -27.526  1.00 72.10           C  
ATOM   2320  C   LYS B 297       0.615 -71.742 -26.470  1.00 72.10           C  
ATOM   2321  O   LYS B 297       0.091 -70.629 -26.385  1.00 72.10           O  
ATOM   2322  CB  LYS B 297      -0.855 -73.719 -26.914  1.00 72.10           C  
ATOM   2323  CG  LYS B 297      -2.024 -74.060 -27.826  1.00 72.10           C  
ATOM   2324  CD  LYS B 297      -2.883 -72.835 -28.115  1.00 72.10           C  
ATOM   2325  CE  LYS B 297      -4.174 -73.212 -28.829  1.00 72.10           C  
ATOM   2326  NZ  LYS B 297      -5.017 -72.013 -29.119  1.00 72.10           N1+
ATOM   2327  N   THR B 298       1.532 -72.260 -25.741  1.00 68.50           N  
ATOM   2328  CA  THR B 298       2.028 -71.353 -24.711  1.00 68.50           C  
ATOM   2329  C   THR B 298       2.783 -70.185 -25.339  1.00 68.50           C  
ATOM   2330  O   THR B 298       2.740 -69.064 -24.826  1.00 68.50           O  
ATOM   2331  CB  THR B 298       2.947 -72.087 -23.717  1.00 68.50           C  
ATOM   2332  CG2 THR B 298       2.142 -72.986 -22.785  1.00 68.50           C  
ATOM   2333  OG1 THR B 298       3.886 -72.889 -24.444  1.00 68.50           O  
ATOM   2334  N   ALA B 299       3.443 -70.372 -26.352  1.00 67.66           N  
ATOM   2335  CA  ALA B 299       4.085 -69.279 -27.077  1.00 67.66           C  
ATOM   2336  C   ALA B 299       3.049 -68.296 -27.617  1.00 67.66           C  
ATOM   2337  O   ALA B 299       3.252 -67.081 -27.566  1.00 67.66           O  
ATOM   2338  CB  ALA B 299       4.940 -69.826 -28.217  1.00 67.66           C  
ATOM   2339  N   GLU B 300       1.996 -68.872 -28.132  1.00 66.63           N  
ATOM   2340  CA  GLU B 300       0.905 -68.033 -28.619  1.00 66.63           C  
ATOM   2341  C   GLU B 300       0.317 -67.184 -27.495  1.00 66.63           C  
ATOM   2342  O   GLU B 300       0.063 -65.992 -27.679  1.00 66.63           O  
ATOM   2343  CB  GLU B 300      -0.190 -68.892 -29.256  1.00 66.63           C  
ATOM   2344  CG  GLU B 300      -0.414 -68.606 -30.734  1.00 66.63           C  
ATOM   2345  CD  GLU B 300      -1.503 -69.467 -31.354  1.00 66.63           C  
ATOM   2346  OE1 GLU B 300      -1.784 -69.312 -32.564  1.00 66.63           O  
ATOM   2347  OE2 GLU B 300      -2.081 -70.302 -30.623  1.00 66.63           O1-
ATOM   2348  N   VAL B 301       0.125 -67.952 -26.361  1.00 63.48           N  
ATOM   2349  CA  VAL B 301      -0.452 -67.245 -25.223  1.00 63.48           C  
ATOM   2350  C   VAL B 301       0.506 -66.152 -24.754  1.00 63.48           C  
ATOM   2351  O   VAL B 301       0.082 -65.038 -24.440  1.00 63.48           O  
ATOM   2352  CB  VAL B 301      -0.772 -68.209 -24.058  1.00 63.48           C  
ATOM   2353  CG1 VAL B 301      -1.100 -67.429 -22.786  1.00 63.48           C  
ATOM   2354  CG2 VAL B 301      -1.928 -69.134 -24.435  1.00 63.48           C  
ATOM   2355  N   LYS B 302       1.726 -66.504 -24.689  1.00 60.34           N  
ATOM   2356  CA  LYS B 302       2.712 -65.500 -24.300  1.00 60.34           C  
ATOM   2357  C   LYS B 302       2.684 -64.306 -25.250  1.00 60.34           C  
ATOM   2358  O   LYS B 302       2.695 -63.155 -24.808  1.00 60.34           O  
ATOM   2359  CB  LYS B 302       4.114 -66.110 -24.266  1.00 60.34           C  
ATOM   2360  CG  LYS B 302       5.089 -65.370 -23.361  1.00 60.34           C  
ATOM   2361  CD  LYS B 302       6.426 -66.094 -23.270  1.00 60.34           C  
ATOM   2362  CE  LYS B 302       7.408 -65.346 -22.378  1.00 60.34           C  
ATOM   2363  NZ  LYS B 302       8.700 -66.082 -22.237  1.00 60.34           N1+
ATOM   2364  N   SER B 303       2.750 -64.683 -26.543  1.00 61.21           N  
ATOM   2365  CA  SER B 303       2.732 -63.611 -27.533  1.00 61.21           C  
ATOM   2366  C   SER B 303       1.449 -62.793 -27.438  1.00 61.21           C  
ATOM   2367  O   SER B 303       1.487 -61.561 -27.480  1.00 61.21           O  
ATOM   2368  CB  SER B 303       2.881 -64.181 -28.944  1.00 61.21           C  
ATOM   2369  OG  SER B 303       2.701 -63.167 -29.917  1.00 61.21           O  
ATOM   2370  N   ASP B 304       0.303 -63.521 -27.291  1.00 54.96           N  
ATOM   2371  CA  ASP B 304      -0.987 -62.838 -27.251  1.00 54.96           C  
ATOM   2372  C   ASP B 304      -1.112 -61.976 -25.997  1.00 54.96           C  
ATOM   2373  O   ASP B 304      -1.578 -60.836 -26.065  1.00 54.96           O  
ATOM   2374  CB  ASP B 304      -2.132 -63.851 -27.310  1.00 54.96           C  
ATOM   2375  CG  ASP B 304      -2.409 -64.352 -28.716  1.00 54.96           C  
ATOM   2376  OD1 ASP B 304      -1.784 -63.851 -29.676  1.00 54.96           O  
ATOM   2377  OD2 ASP B 304      -3.261 -65.254 -28.866  1.00 54.96           O1-
ATOM   2378  N   VAL B 305      -0.703 -62.691 -24.891  1.00 52.51           N  
ATOM   2379  CA  VAL B 305      -0.807 -61.958 -23.634  1.00 52.51           C  
ATOM   2380  C   VAL B 305       0.140 -60.760 -23.653  1.00 52.51           C  
ATOM   2381  O   VAL B 305      -0.227 -59.664 -23.223  1.00 52.51           O  
ATOM   2382  CB  VAL B 305      -0.494 -62.864 -22.422  1.00 52.51           C  
ATOM   2383  CG1 VAL B 305      -0.403 -62.038 -21.140  1.00 52.51           C  
ATOM   2384  CG2 VAL B 305      -1.555 -63.955 -22.284  1.00 52.51           C  
ATOM   2385  N   MET B 306       1.353 -61.027 -24.221  1.00 50.03           N  
ATOM   2386  CA  MET B 306       2.298 -59.916 -24.290  1.00 50.03           C  
ATOM   2387  C   MET B 306       1.790 -58.827 -25.229  1.00 50.03           C  
ATOM   2388  O   MET B 306       1.989 -57.638 -24.973  1.00 50.03           O  
ATOM   2389  CB  MET B 306       3.672 -60.405 -24.752  1.00 50.03           C  
ATOM   2390  CG  MET B 306       4.481 -61.082 -23.657  1.00 50.03           C  
ATOM   2391  SD  MET B 306       4.894 -59.941 -22.280  1.00 50.03           S  
ATOM   2392  CE  MET B 306       6.399 -59.173 -22.941  1.00 50.03           C  
ATOM   2393  N   LEU B 307       1.265 -59.296 -26.384  1.00 48.09           N  
ATOM   2394  CA  LEU B 307       0.709 -58.303 -27.296  1.00 48.09           C  
ATOM   2395  C   LEU B 307      -0.443 -57.548 -26.640  1.00 48.09           C  
ATOM   2396  O   LEU B 307      -0.538 -56.325 -26.762  1.00 48.09           O  
ATOM   2397  CB  LEU B 307       0.228 -58.970 -28.587  1.00 48.09           C  
ATOM   2398  CG  LEU B 307       0.428 -58.174 -29.877  1.00 48.09           C  
ATOM   2399  CD1 LEU B 307       1.694 -58.634 -30.593  1.00 48.09           C  
ATOM   2400  CD2 LEU B 307      -0.787 -58.314 -30.787  1.00 48.09           C  
ATOM   2401  N   ASP B 308      -1.335 -58.383 -25.990  1.00 46.22           N  
ATOM   2402  CA  ASP B 308      -2.465 -57.734 -25.333  1.00 46.22           C  
ATOM   2403  C   ASP B 308      -1.997 -56.855 -24.175  1.00 46.22           C  
ATOM   2404  O   ASP B 308      -2.493 -55.741 -23.995  1.00 46.22           O  
ATOM   2405  CB  ASP B 308      -3.465 -58.778 -24.830  1.00 46.22           C  
ATOM   2406  CG  ASP B 308      -4.437 -59.234 -25.903  1.00 46.22           C  
ATOM   2407  OD1 ASP B 308      -4.433 -58.660 -27.014  1.00 46.22           O  
ATOM   2408  OD2 ASP B 308      -5.216 -60.175 -25.636  1.00 46.22           O1-
ATOM   2409  N   VAL B 309      -1.044 -57.413 -23.397  1.00 45.44           N  
ATOM   2410  CA  VAL B 309      -0.479 -56.640 -22.296  1.00 45.44           C  
ATOM   2411  C   VAL B 309       0.275 -55.431 -22.846  1.00 45.44           C  
ATOM   2412  O   VAL B 309       0.165 -54.327 -22.309  1.00 45.44           O  
ATOM   2413  CB  VAL B 309       0.460 -57.501 -21.421  1.00 45.44           C  
ATOM   2414  CG1 VAL B 309       1.245 -56.624 -20.447  1.00 45.44           C  
ATOM   2415  CG2 VAL B 309      -0.339 -58.561 -20.665  1.00 45.44           C  
ATOM   2416  N   SER B 310       1.138 -55.655 -23.913  1.00 44.15           N  
ATOM   2417  CA  SER B 310       1.859 -54.534 -24.507  1.00 44.15           C  
ATOM   2418  C   SER B 310       0.899 -53.449 -24.985  1.00 44.15           C  
ATOM   2419  O   SER B 310       1.162 -52.258 -24.807  1.00 44.15           O  
ATOM   2420  CB  SER B 310       2.724 -55.010 -25.674  1.00 44.15           C  
ATOM   2421  OG  SER B 310       3.742 -54.067 -25.964  1.00 44.15           O  
ATOM   2422  N   THR B 311      -0.144 -53.894 -25.723  1.00 43.85           N  
ATOM   2423  CA  THR B 311      -1.121 -52.913 -26.182  1.00 43.85           C  
ATOM   2424  C   THR B 311      -1.748 -52.181 -24.998  1.00 43.85           C  
ATOM   2425  O   THR B 311      -1.891 -50.957 -25.024  1.00 43.85           O  
ATOM   2426  CB  THR B 311      -2.227 -53.577 -27.022  1.00 43.85           C  
ATOM   2427  CG2 THR B 311      -3.141 -52.532 -27.653  1.00 43.85           C  
ATOM   2428  OG1 THR B 311      -1.625 -54.358 -28.062  1.00 43.85           O  
ATOM   2429  N   VAL B 312      -2.169 -52.967 -23.929  1.00 40.58           N  
ATOM   2430  CA  VAL B 312      -2.801 -52.361 -22.762  1.00 40.58           C  
ATOM   2431  C   VAL B 312      -1.775 -51.537 -21.987  1.00 40.58           C  
ATOM   2432  O   VAL B 312      -2.071 -50.426 -21.541  1.00 40.58           O  
ATOM   2433  CB  VAL B 312      -3.432 -53.429 -21.840  1.00 40.58           C  
ATOM   2434  CG1 VAL B 312      -3.935 -52.795 -20.544  1.00 40.58           C  
ATOM   2435  CG2 VAL B 312      -4.569 -54.151 -22.561  1.00 40.58           C  
ATOM   2436  N   LEU B 313      -0.609 -52.196 -21.780  1.00 38.68           N  
ATOM   2437  CA  LEU B 313       0.453 -51.464 -21.098  1.00 38.68           C  
ATOM   2438  C   LEU B 313       0.856 -50.226 -21.891  1.00 38.68           C  
ATOM   2439  O   LEU B 313       1.111 -49.168 -21.312  1.00 38.68           O  
ATOM   2440  CB  LEU B 313       1.671 -52.365 -20.880  1.00 38.68           C  
ATOM   2441  CG  LEU B 313       1.726 -53.122 -19.552  1.00 38.68           C  
ATOM   2442  CD1 LEU B 313       2.407 -54.473 -19.740  1.00 38.68           C  
ATOM   2443  CD2 LEU B 313       2.450 -52.295 -18.495  1.00 38.68           C  
ATOM   2444  N   ASN B 314       1.112 -50.468 -23.212  1.00 38.19           N  
ATOM   2445  CA  ASN B 314       1.412 -49.283 -24.008  1.00 38.19           C  
ATOM   2446  C   ASN B 314       0.342 -48.208 -23.838  1.00 38.19           C  
ATOM   2447  O   ASN B 314       0.654 -47.016 -23.806  1.00 38.19           O  
ATOM   2448  CB  ASN B 314       1.564 -49.652 -25.485  1.00 38.19           C  
ATOM   2449  CG  ASN B 314       3.007 -49.888 -25.883  1.00 38.19           C  
ATOM   2450  ND2 ASN B 314       3.209 -50.550 -27.016  1.00 38.19           N  
ATOM   2451  OD1 ASN B 314       3.933 -49.480 -25.177  1.00 38.19           O  
ATOM   2452  N   ASN B 315      -0.921 -48.636 -23.951  1.00 37.62           N  
ATOM   2453  CA  ASN B 315      -1.958 -47.658 -23.641  1.00 37.62           C  
ATOM   2454  C   ASN B 315      -1.826 -47.133 -22.215  1.00 37.62           C  
ATOM   2455  O   ASN B 315      -2.116 -45.965 -21.949  1.00 37.62           O  
ATOM   2456  CB  ASN B 315      -3.347 -48.262 -23.858  1.00 37.62           C  
ATOM   2457  CG  ASN B 315      -3.739 -48.315 -25.322  1.00 37.62           C  
ATOM   2458  ND2 ASN B 315      -4.804 -49.047 -25.624  1.00 37.62           N  
ATOM   2459  OD1 ASN B 315      -3.089 -47.704 -26.174  1.00 37.62           O  
ATOM   2460  N   ALA B 316      -1.567 -48.112 -21.263  1.00 35.66           N  
ATOM   2461  CA  ALA B 316      -1.394 -47.678 -19.880  1.00 35.66           C  
ATOM   2462  C   ALA B 316      -0.095 -46.895 -19.710  1.00 35.66           C  
ATOM   2463  O   ALA B 316      -0.041 -45.929 -18.945  1.00 35.66           O  
ATOM   2464  CB  ALA B 316      -1.414 -48.880 -18.938  1.00 35.66           C  
ATOM   2465  N   LEU B 317       1.022 -47.533 -20.244  1.00 34.39           N  
ATOM   2466  CA  LEU B 317       2.340 -46.950 -20.025  1.00 34.39           C  
ATOM   2467  C   LEU B 317       2.514 -45.675 -20.843  1.00 34.39           C  
ATOM   2468  O   LEU B 317       3.629 -45.336 -21.244  1.00 34.39           O  
ATOM   2469  CB  LEU B 317       3.438 -47.955 -20.386  1.00 34.39           C  
ATOM   2470  CG  LEU B 317       4.637 -48.018 -19.438  1.00 34.39           C  
ATOM   2471  CD1 LEU B 317       4.292 -48.841 -18.201  1.00 34.39           C  
ATOM   2472  CD2 LEU B 317       5.853 -48.600 -20.152  1.00 34.39           C  
ATOM   2473  N   THR B 318       1.630 -45.248 -21.691  1.00 33.06           N  
ATOM   2474  CA  THR B 318       1.986 -43.919 -22.177  1.00 33.06           C  
ATOM   2475  C   THR B 318       2.597 -43.080 -21.059  1.00 33.06           C  
ATOM   2476  O   THR B 318       2.869 -41.892 -21.244  1.00 33.06           O  
ATOM   2477  CB  THR B 318       0.760 -43.190 -22.758  1.00 33.06           C  
ATOM   2478  CG2 THR B 318       1.163 -42.262 -23.899  1.00 33.06           C  
ATOM   2479  OG1 THR B 318      -0.174 -44.158 -23.251  1.00 33.06           O  
ATOM   2480  N   LEU B 319       2.529 -43.612 -19.763  1.00 34.17           N  
ATOM   2481  CA  LEU B 319       3.081 -42.788 -18.693  1.00 34.17           C  
ATOM   2482  C   LEU B 319       4.597 -42.678 -18.819  1.00 34.17           C  
ATOM   2483  O   LEU B 319       5.159 -41.590 -18.670  1.00 34.17           O  
ATOM   2484  CB  LEU B 319       2.711 -43.367 -17.325  1.00 34.17           C  
ATOM   2485  CG  LEU B 319       1.349 -42.958 -16.761  1.00 34.17           C  
ATOM   2486  CD1 LEU B 319       0.812 -44.043 -15.834  1.00 34.17           C  
ATOM   2487  CD2 LEU B 319       1.451 -41.624 -16.029  1.00 34.17           C  
ATOM   2488  N   LYS B 320       5.361 -43.712 -18.634  1.00 33.06           N  
ATOM   2489  CA  LYS B 320       6.738 -43.609 -18.161  1.00 33.06           C  
ATOM   2490  C   LYS B 320       7.687 -43.259 -19.303  1.00 33.06           C  
ATOM   2491  O   LYS B 320       8.183 -44.148 -19.999  1.00 33.06           O  
ATOM   2492  CB  LYS B 320       7.176 -44.915 -17.496  1.00 33.06           C  
ATOM   2493  CG  LYS B 320       7.823 -44.729 -16.132  1.00 33.06           C  
ATOM   2494  CD  LYS B 320       8.261 -46.060 -15.534  1.00 33.06           C  
ATOM   2495  CE  LYS B 320       8.956 -45.870 -14.193  1.00 33.06           C  
ATOM   2496  NZ  LYS B 320       9.384 -47.173 -13.601  1.00 33.06           N1+
ATOM   2497  N   ALA B 321       7.328 -42.416 -20.330  1.00 32.72           N  
ATOM   2498  CA  ALA B 321       8.441 -42.198 -21.250  1.00 32.72           C  
ATOM   2499  C   ALA B 321       9.659 -41.646 -20.515  1.00 32.72           C  
ATOM   2500  O   ALA B 321       9.527 -41.042 -19.448  1.00 32.72           O  
ATOM   2501  CB  ALA B 321       8.026 -41.250 -22.373  1.00 32.72           C  
ATOM   2502  N   THR B 322      10.873 -42.090 -20.775  1.00 31.82           N  
ATOM   2503  CA  THR B 322      12.234 -41.731 -20.390  1.00 31.82           C  
ATOM   2504  C   THR B 322      12.407 -40.215 -20.365  1.00 31.82           C  
ATOM   2505  O   THR B 322      12.341 -39.561 -21.408  1.00 31.82           O  
ATOM   2506  CB  THR B 322      13.268 -42.353 -21.348  1.00 31.82           C  
ATOM   2507  CG2 THR B 322      13.587 -43.791 -20.954  1.00 31.82           C  
ATOM   2508  OG1 THR B 322      12.744 -42.340 -22.681  1.00 31.82           O  
ATOM   2509  N   GLY B 323      11.683 -39.368 -19.567  1.00 34.03           N  
ATOM   2510  CA  GLY B 323      12.084 -37.970 -19.549  1.00 34.03           C  
ATOM   2511  C   GLY B 323      13.570 -37.779 -19.307  1.00 34.03           C  
ATOM   2512  O   GLY B 323      14.312 -38.753 -19.168  1.00 34.03           O  
ATOM   2513  N   ASP B 324      13.966 -36.561 -19.367  1.00 38.72           N  
ATOM   2514  CA  ASP B 324      15.332 -36.172 -19.027  1.00 38.72           C  
ATOM   2515  C   ASP B 324      15.795 -36.858 -17.743  1.00 38.72           C  
ATOM   2516  O   ASP B 324      14.973 -37.275 -16.925  1.00 38.72           O  
ATOM   2517  CB  ASP B 324      15.436 -34.652 -18.878  1.00 38.72           C  
ATOM   2518  CG  ASP B 324      16.254 -34.003 -19.980  1.00 38.72           C  
ATOM   2519  OD1 ASP B 324      16.977 -34.719 -20.705  1.00 38.72           O  
ATOM   2520  OD2 ASP B 324      16.178 -32.763 -20.122  1.00 38.72           O1-
ATOM   2521  N   ASP B 325      16.993 -37.389 -17.632  1.00 42.63           N  
ATOM   2522  CA  ASP B 325      17.747 -38.175 -16.660  1.00 42.63           C  
ATOM   2523  C   ASP B 325      17.336 -37.823 -15.232  1.00 42.63           C  
ATOM   2524  O   ASP B 325      17.494 -38.634 -14.317  1.00 42.63           O  
ATOM   2525  CB  ASP B 325      19.250 -37.957 -16.844  1.00 42.63           C  
ATOM   2526  CG  ASP B 325      19.834 -38.780 -17.978  1.00 42.63           C  
ATOM   2527  OD1 ASP B 325      19.141 -39.682 -18.497  1.00 42.63           O  
ATOM   2528  OD2 ASP B 325      20.999 -38.527 -18.355  1.00 42.63           O1-
ATOM   2529  N   HIS B 326      16.650 -36.581 -15.055  1.00 51.69           N  
ATOM   2530  CA  HIS B 326      16.509 -36.190 -13.657  1.00 51.69           C  
ATOM   2531  C   HIS B 326      15.045 -36.183 -13.231  1.00 51.69           C  
ATOM   2532  O   HIS B 326      14.737 -36.003 -12.051  1.00 51.69           O  
ATOM   2533  CB  HIS B 326      17.131 -34.813 -13.420  1.00 51.69           C  
ATOM   2534  CG  HIS B 326      18.619 -34.793 -13.571  1.00 51.69           C  
ATOM   2535  CD2 HIS B 326      19.412 -34.185 -14.485  1.00 51.69           C  
ATOM   2536  ND1 HIS B 326      19.463 -35.462 -12.712  1.00 51.69           N  
ATOM   2537  CE1 HIS B 326      20.715 -35.265 -13.092  1.00 51.69           C  
ATOM   2538  NE2 HIS B 326      20.711 -34.494 -14.166  1.00 51.69           N  
ATOM   2539  N   VAL B 327      13.988 -36.294 -14.173  1.00 51.86           N  
ATOM   2540  CA  VAL B 327      12.590 -36.184 -13.769  1.00 51.86           C  
ATOM   2541  C   VAL B 327      11.893 -37.531 -13.946  1.00 51.86           C  
ATOM   2542  O   VAL B 327      12.006 -38.161 -15.000  1.00 51.86           O  
ATOM   2543  CB  VAL B 327      11.851 -35.091 -14.574  1.00 51.86           C  
ATOM   2544  CG1 VAL B 327      10.391 -34.994 -14.138  1.00 51.86           C  
ATOM   2545  CG2 VAL B 327      12.552 -33.743 -14.411  1.00 51.86           C  
ATOM   2546  N   PHE B 328      11.218 -38.154 -12.979  1.00 59.58           N  
ATOM   2547  CA  PHE B 328      10.357 -39.328 -13.060  1.00 59.58           C  
ATOM   2548  C   PHE B 328       9.053 -38.995 -13.773  1.00 59.58           C  
ATOM   2549  O   PHE B 328       8.223 -38.251 -13.246  1.00 59.58           O  
ATOM   2550  CB  PHE B 328      10.065 -39.879 -11.660  1.00 59.58           C  
ATOM   2551  CG  PHE B 328      11.282 -40.402 -10.947  1.00 59.58           C  
ATOM   2552  CD1 PHE B 328      12.168 -41.257 -11.591  1.00 59.58           C  
ATOM   2553  CD2 PHE B 328      11.541 -40.039  -9.632  1.00 59.58           C  
ATOM   2554  CE1 PHE B 328      13.296 -41.743 -10.933  1.00 59.58           C  
ATOM   2555  CE2 PHE B 328      12.665 -40.521  -8.968  1.00 59.58           C  
ATOM   2556  CZ  PHE B 328      13.541 -41.373  -9.620  1.00 59.58           C  
ATOM   2557  N   PRO B 329       8.839 -39.343 -14.993  1.00 55.93           N  
ATOM   2558  CA  PRO B 329       7.649 -38.953 -15.752  1.00 55.93           C  
ATOM   2559  C   PRO B 329       6.390 -39.685 -15.293  1.00 55.93           C  
ATOM   2560  O   PRO B 329       6.455 -40.862 -14.928  1.00 55.93           O  
ATOM   2561  CB  PRO B 329       8.008 -39.332 -17.191  1.00 55.93           C  
ATOM   2562  CG  PRO B 329       9.075 -40.371 -17.057  1.00 55.93           C  
ATOM   2563  CD  PRO B 329       9.728 -40.213 -15.714  1.00 55.93           C  
ATOM   2564  N   VAL B 330       5.286 -39.039 -14.982  1.00 62.03           N  
ATOM   2565  CA  VAL B 330       3.964 -39.608 -14.742  1.00 62.03           C  
ATOM   2566  C   VAL B 330       3.164 -39.625 -16.043  1.00 62.03           C  
ATOM   2567  O   VAL B 330       2.542 -40.634 -16.383  1.00 62.03           O  
ATOM   2568  CB  VAL B 330       3.197 -38.822 -13.655  1.00 62.03           C  
ATOM   2569  CG1 VAL B 330       1.753 -39.312 -13.552  1.00 62.03           C  
ATOM   2570  CG2 VAL B 330       3.904 -38.948 -12.307  1.00 62.03           C  
ATOM   2571  N   LEU B 331       3.130 -38.591 -16.867  1.00 59.42           N  
ATOM   2572  CA  LEU B 331       2.489 -38.420 -18.166  1.00 59.42           C  
ATOM   2573  C   LEU B 331       3.434 -37.741 -19.152  1.00 59.42           C  
ATOM   2574  O   LEU B 331       4.034 -36.712 -18.835  1.00 59.42           O  
ATOM   2575  CB  LEU B 331       1.204 -37.600 -18.026  1.00 59.42           C  
ATOM   2576  CG  LEU B 331       0.364 -37.434 -19.294  1.00 59.42           C  
ATOM   2577  CD1 LEU B 331      -0.294 -38.757 -19.670  1.00 59.42           C  
ATOM   2578  CD2 LEU B 331      -0.685 -36.345 -19.102  1.00 59.42           C  
ATOM   2579  N   VAL B 332       3.752 -38.269 -20.316  1.00 57.19           N  
ATOM   2580  CA  VAL B 332       4.605 -37.696 -21.352  1.00 57.19           C  
ATOM   2581  C   VAL B 332       3.799 -37.499 -22.634  1.00 57.19           C  
ATOM   2582  O   VAL B 332       2.743 -38.112 -22.812  1.00 57.19           O  
ATOM   2583  CB  VAL B 332       5.838 -38.584 -21.629  1.00 57.19           C  
ATOM   2584  CG1 VAL B 332       6.754 -38.632 -20.408  1.00 57.19           C  
ATOM   2585  CG2 VAL B 332       5.401 -39.992 -22.029  1.00 57.19           C  
ATOM   2586  N   ASP B 333       4.165 -36.512 -23.448  1.00 54.73           N  
ATOM   2587  CA  ASP B 333       3.545 -36.350 -24.760  1.00 54.73           C  
ATOM   2588  C   ASP B 333       4.142 -37.324 -25.773  1.00 54.73           C  
ATOM   2589  O   ASP B 333       4.915 -38.212 -25.408  1.00 54.73           O  
ATOM   2590  CB  ASP B 333       3.705 -34.912 -25.256  1.00 54.73           C  
ATOM   2591  CG  ASP B 333       5.151 -34.534 -25.522  1.00 54.73           C  
ATOM   2592  OD1 ASP B 333       6.020 -35.432 -25.561  1.00 54.73           O  
ATOM   2593  OD2 ASP B 333       5.426 -33.326 -25.691  1.00 54.73           O1-
ATOM   2594  N   GLU B 334       3.723 -37.201 -27.062  1.00 55.03           N  
ATOM   2595  CA  GLU B 334       4.175 -38.085 -28.132  1.00 55.03           C  
ATOM   2596  C   GLU B 334       5.684 -37.976 -28.337  1.00 55.03           C  
ATOM   2597  O   GLU B 334       6.326 -38.932 -28.777  1.00 55.03           O  
ATOM   2598  CB  GLU B 334       3.443 -37.767 -29.439  1.00 55.03           C  
ATOM   2599  CG  GLU B 334       1.997 -38.240 -29.464  1.00 55.03           C  
ATOM   2600  CD  GLU B 334       1.286 -37.927 -30.771  1.00 55.03           C  
ATOM   2601  OE1 GLU B 334       0.109 -38.323 -30.931  1.00 55.03           O  
ATOM   2602  OE2 GLU B 334       1.911 -37.281 -31.641  1.00 55.03           O1-
ATOM   2603  N   SER B 335       6.098 -36.739 -28.040  1.00 56.21           N  
ATOM   2604  CA  SER B 335       7.532 -36.522 -28.198  1.00 56.21           C  
ATOM   2605  C   SER B 335       8.289 -36.880 -26.923  1.00 56.21           C  
ATOM   2606  O   SER B 335       9.477 -36.580 -26.795  1.00 56.21           O  
ATOM   2607  CB  SER B 335       7.816 -35.069 -28.578  1.00 56.21           C  
ATOM   2608  OG  SER B 335       7.112 -34.710 -29.755  1.00 56.21           O  
ATOM   2609  N   LYS B 336       7.590 -37.452 -25.894  1.00 55.53           N  
ATOM   2610  CA  LYS B 336       8.152 -37.951 -24.642  1.00 55.53           C  
ATOM   2611  C   LYS B 336       8.503 -36.802 -23.701  1.00 55.53           C  
ATOM   2612  O   LYS B 336       9.374 -36.942 -22.840  1.00 55.53           O  
ATOM   2613  CB  LYS B 336       9.392 -38.804 -24.913  1.00 55.53           C  
ATOM   2614  CG  LYS B 336       9.121 -40.040 -25.757  1.00 55.53           C  
ATOM   2615  CD  LYS B 336      10.343 -40.946 -25.831  1.00 55.53           C  
ATOM   2616  CE  LYS B 336      10.065 -42.196 -26.655  1.00 55.53           C  
ATOM   2617  NZ  LYS B 336      11.259 -43.091 -26.725  1.00 55.53           N1+
ATOM   2618  N   ASN B 337       7.961 -35.696 -24.060  1.00 60.68           N  
ATOM   2619  CA  ASN B 337       8.095 -34.593 -23.114  1.00 60.68           C  
ATOM   2620  C   ASN B 337       7.236 -34.812 -21.872  1.00 60.68           C  
ATOM   2621  O   ASN B 337       6.083 -35.233 -21.976  1.00 60.68           O  
ATOM   2622  CB  ASN B 337       7.734 -33.265 -23.783  1.00 60.68           C  
ATOM   2623  CG  ASN B 337       8.620 -32.950 -24.971  1.00 60.68           C  
ATOM   2624  ND2 ASN B 337       8.024 -32.418 -26.032  1.00 60.68           N  
ATOM   2625  OD1 ASN B 337       9.832 -33.182 -24.937  1.00 60.68           O  
ATOM   2626  N   VAL B 338       7.829 -34.680 -20.667  1.00 59.63           N  
ATOM   2627  CA  VAL B 338       7.126 -34.879 -19.404  1.00 59.63           C  
ATOM   2628  C   VAL B 338       6.035 -33.822 -19.248  1.00 59.63           C  
ATOM   2629  O   VAL B 338       6.323 -32.623 -19.224  1.00 59.63           O  
ATOM   2630  CB  VAL B 338       8.095 -34.828 -18.202  1.00 59.63           C  
ATOM   2631  CG1 VAL B 338       7.326 -34.922 -16.885  1.00 59.63           C  
ATOM   2632  CG2 VAL B 338       9.129 -35.947 -18.301  1.00 59.63           C  
ATOM   2633  N   LEU B 339       4.816 -34.195 -19.275  1.00 61.49           N  
ATOM   2634  CA  LEU B 339       3.679 -33.316 -19.022  1.00 61.49           C  
ATOM   2635  C   LEU B 339       3.394 -33.213 -17.528  1.00 61.49           C  
ATOM   2636  O   LEU B 339       3.149 -32.120 -17.012  1.00 61.49           O  
ATOM   2637  CB  LEU B 339       2.436 -33.823 -19.757  1.00 61.49           C  
ATOM   2638  CG  LEU B 339       2.547 -33.937 -21.279  1.00 61.49           C  
ATOM   2639  CD1 LEU B 339       1.292 -34.584 -21.854  1.00 61.49           C  
ATOM   2640  CD2 LEU B 339       2.782 -32.566 -21.902  1.00 61.49           C  
ATOM   2641  N   ILE B 340       3.383 -34.384 -16.854  1.00 64.59           N  
ATOM   2642  CA  ILE B 340       3.300 -34.505 -15.403  1.00 64.59           C  
ATOM   2643  C   ILE B 340       4.390 -35.449 -14.901  1.00 64.59           C  
ATOM   2644  O   ILE B 340       4.560 -36.550 -15.431  1.00 64.59           O  
ATOM   2645  CB  ILE B 340       1.909 -35.006 -14.956  1.00 64.59           C  
ATOM   2646  CG1 ILE B 340       0.811 -34.073 -15.481  1.00 64.59           C  
ATOM   2647  CG2 ILE B 340       1.842 -35.127 -13.431  1.00 64.59           C  
ATOM   2648  CD1 ILE B 340      -0.603 -34.562 -15.202  1.00 64.59           C  
ATOM   2649  N   GLY B 341       5.324 -34.933 -14.110  1.00 64.93           N  
ATOM   2650  CA  GLY B 341       6.374 -35.764 -13.543  1.00 64.93           C  
ATOM   2651  C   GLY B 341       6.881 -35.254 -12.207  1.00 64.93           C  
ATOM   2652  O   GLY B 341       6.250 -34.399 -11.582  1.00 64.93           O  
ATOM   2653  N   TYR B 342       7.873 -35.940 -11.613  1.00 61.91           N  
ATOM   2654  CA  TYR B 342       8.499 -35.585 -10.344  1.00 61.91           C  
ATOM   2655  C   TYR B 342      10.007 -35.438 -10.502  1.00 61.91           C  
ATOM   2656  O   TYR B 342      10.667 -36.315 -11.064  1.00 61.91           O  
ATOM   2657  CB  TYR B 342       8.185 -36.638  -9.276  1.00 61.91           C  
ATOM   2658  CG  TYR B 342       8.591 -36.227  -7.882  1.00 61.91           C  
ATOM   2659  CD1 TYR B 342       9.820 -36.611  -7.351  1.00 61.91           C  
ATOM   2660  CD2 TYR B 342       7.746 -35.456  -7.091  1.00 61.91           C  
ATOM   2661  CE1 TYR B 342      10.197 -36.237  -6.066  1.00 61.91           C  
ATOM   2662  CE2 TYR B 342       8.112 -35.076  -5.804  1.00 61.91           C  
ATOM   2663  CZ  TYR B 342       9.338 -35.470  -5.301  1.00 61.91           C  
ATOM   2664  OH  TYR B 342       9.707 -35.097  -4.028  1.00 61.91           O  
ATOM   2665  N   ASP B 343      10.565 -34.318 -10.297  1.00 62.54           N  
ATOM   2666  CA  ASP B 343      12.005 -34.085 -10.271  1.00 62.54           C  
ATOM   2667  C   ASP B 343      12.602 -34.483  -8.923  1.00 62.54           C  
ATOM   2668  O   ASP B 343      12.440 -33.770  -7.931  1.00 62.54           O  
ATOM   2669  CB  ASP B 343      12.318 -32.617 -10.571  1.00 62.54           C  
ATOM   2670  CG  ASP B 343      13.799 -32.357 -10.782  1.00 62.54           C  
ATOM   2671  OD1 ASP B 343      14.632 -33.161 -10.311  1.00 62.54           O  
ATOM   2672  OD2 ASP B 343      14.135 -31.338 -11.423  1.00 62.54           O1-
ATOM   2673  N   PRO B 344      13.149 -35.580  -8.767  1.00 58.34           N  
ATOM   2674  CA  PRO B 344      13.681 -36.044  -7.483  1.00 58.34           C  
ATOM   2675  C   PRO B 344      14.813 -35.162  -6.960  1.00 58.34           C  
ATOM   2676  O   PRO B 344      15.068 -35.130  -5.754  1.00 58.34           O  
ATOM   2677  CB  PRO B 344      14.188 -37.453  -7.799  1.00 58.34           C  
ATOM   2678  CG  PRO B 344      14.313 -37.489  -9.288  1.00 58.34           C  
ATOM   2679  CD  PRO B 344      13.425 -36.425  -9.867  1.00 58.34           C  
ATOM   2680  N   ASN B 345      15.545 -34.531  -7.900  1.00 60.59           N  
ATOM   2681  CA  ASN B 345      16.625 -33.658  -7.452  1.00 60.59           C  
ATOM   2682  C   ASN B 345      16.089 -32.427  -6.728  1.00 60.59           C  
ATOM   2683  O   ASN B 345      16.648 -32.004  -5.715  1.00 60.59           O  
ATOM   2684  CB  ASN B 345      17.502 -33.239  -8.634  1.00 60.59           C  
ATOM   2685  CG  ASN B 345      18.365 -34.373  -9.152  1.00 60.59           C  
ATOM   2686  ND2 ASN B 345      18.803 -34.262 -10.400  1.00 60.59           N  
ATOM   2687  OD1 ASN B 345      18.634 -35.341  -8.437  1.00 60.59           O  
ATOM   2688  N   ARG B 346      14.932 -31.961  -7.237  1.00 54.28           N  
ATOM   2689  CA  ARG B 346      14.320 -30.784  -6.629  1.00 54.28           C  
ATOM   2690  C   ARG B 346      13.226 -31.184  -5.644  1.00 54.28           C  
ATOM   2691  O   ARG B 346      12.675 -30.333  -4.942  1.00 54.28           O  
ATOM   2692  CB  ARG B 346      13.744 -29.861  -7.705  1.00 54.28           C  
ATOM   2693  CG  ARG B 346      14.795 -29.241  -8.612  1.00 54.28           C  
ATOM   2694  CD  ARG B 346      14.182 -28.246  -9.588  1.00 54.28           C  
ATOM   2695  NE  ARG B 346      15.195 -27.373 -10.174  1.00 54.28           N  
ATOM   2696  CZ  ARG B 346      14.971 -26.508 -11.160  1.00 54.28           C  
ATOM   2697  NH1 ARG B 346      13.760 -26.384 -11.691  1.00 54.28           N1+
ATOM   2698  NH2 ARG B 346      15.965 -25.762 -11.619  1.00 54.28           N  
ATOM   2699  N   ASP B 347      12.913 -32.553  -5.636  1.00 56.09           N  
ATOM   2700  CA  ASP B 347      11.816 -33.077  -4.828  1.00 56.09           C  
ATOM   2701  C   ASP B 347      10.520 -32.317  -5.102  1.00 56.09           C  
ATOM   2702  O   ASP B 347       9.856 -31.856  -4.171  1.00 56.09           O  
ATOM   2703  CB  ASP B 347      12.163 -33.005  -3.339  1.00 56.09           C  
ATOM   2704  CG  ASP B 347      11.465 -34.073  -2.515  1.00 56.09           C  
ATOM   2705  OD1 ASP B 347      10.890 -35.016  -3.100  1.00 56.09           O  
ATOM   2706  OD2 ASP B 347      11.489 -33.969  -1.270  1.00 56.09           O1-
ATOM   2707  N   GLN B 348      10.232 -31.972  -6.419  1.00 61.86           N  
ATOM   2708  CA  GLN B 348       9.066 -31.203  -6.842  1.00 61.86           C  
ATOM   2709  C   GLN B 348       8.347 -31.887  -8.001  1.00 61.86           C  
ATOM   2710  O   GLN B 348       8.976 -32.565  -8.816  1.00 61.86           O  
ATOM   2711  CB  GLN B 348       9.475 -29.784  -7.242  1.00 61.86           C  
ATOM   2712  CG  GLN B 348      10.017 -28.952  -6.088  1.00 61.86           C  
ATOM   2713  CD  GLN B 348      10.445 -27.561  -6.517  1.00 61.86           C  
ATOM   2714  NE2 GLN B 348      10.676 -26.685  -5.545  1.00 61.86           N  
ATOM   2715  OE1 GLN B 348      10.567 -27.276  -7.713  1.00 61.86           O  
ATOM   2716  N   ILE B 349       7.005 -31.788  -7.933  1.00 64.72           N  
ATOM   2717  CA  ILE B 349       6.229 -32.185  -9.103  1.00 64.72           C  
ATOM   2718  C   ILE B 349       6.646 -31.345 -10.308  1.00 64.72           C  
ATOM   2719  O   ILE B 349       6.934 -30.153 -10.172  1.00 64.72           O  
ATOM   2720  CB  ILE B 349       4.712 -32.043  -8.850  1.00 64.72           C  
ATOM   2721  CG1 ILE B 349       3.918 -32.565 -10.053  1.00 64.72           C  
ATOM   2722  CG2 ILE B 349       4.349 -30.587  -8.544  1.00 64.72           C  
ATOM   2723  CD1 ILE B 349       2.417 -32.654  -9.814  1.00 64.72           C  
ATOM   2724  N   VAL B 350       6.883 -31.883 -11.457  1.00 61.45           N  
ATOM   2725  CA  VAL B 350       7.066 -31.223 -12.746  1.00 61.45           C  
ATOM   2726  C   VAL B 350       5.828 -31.434 -13.614  1.00 61.45           C  
ATOM   2727  O   VAL B 350       5.494 -32.568 -13.965  1.00 61.45           O  
ATOM   2728  CB  VAL B 350       8.325 -31.743 -13.476  1.00 61.45           C  
ATOM   2729  CG1 VAL B 350       8.610 -30.908 -14.723  1.00 61.45           C  
ATOM   2730  CG2 VAL B 350       9.529 -31.734 -12.536  1.00 61.45           C  
ATOM   2731  N   ALA B 351       4.928 -30.489 -13.595  1.00 63.40           N  
ATOM   2732  CA  ALA B 351       3.738 -30.627 -14.431  1.00 63.40           C  
ATOM   2733  C   ALA B 351       3.590 -29.439 -15.376  1.00 63.40           C  
ATOM   2734  O   ALA B 351       3.695 -28.285 -14.953  1.00 63.40           O  
ATOM   2735  CB  ALA B 351       2.491 -30.771 -13.561  1.00 63.40           C  
ATOM   2736  N   GLY B 352       3.597 -29.668 -16.699  1.00 55.36           N  
ATOM   2737  CA  GLY B 352       3.397 -28.618 -17.685  1.00 55.36           C  
ATOM   2738  C   GLY B 352       2.220 -27.716 -17.365  1.00 55.36           C  
ATOM   2739  O   GLY B 352       1.143 -28.196 -17.007  1.00 55.36           O  
ATOM   2740  N   GLY B 353       2.340 -26.470 -17.411  1.00 55.43           N  
ATOM   2741  CA  GLY B 353       1.342 -25.429 -17.226  1.00 55.43           C  
ATOM   2742  C   GLY B 353       0.911 -25.264 -15.781  1.00 55.43           C  
ATOM   2743  O   GLY B 353      -0.126 -24.659 -15.501  1.00 55.43           O  
ATOM   2744  N   LEU B 354       1.466 -26.245 -14.894  1.00 59.04           N  
ATOM   2745  CA  LEU B 354       1.115 -26.162 -13.481  1.00 59.04           C  
ATOM   2746  C   LEU B 354       1.229 -24.728 -12.975  1.00 59.04           C  
ATOM   2747  O   LEU B 354       0.296 -24.207 -12.359  1.00 59.04           O  
ATOM   2748  CB  LEU B 354       2.014 -27.081 -12.650  1.00 59.04           C  
ATOM   2749  CG  LEU B 354       1.776 -27.078 -11.139  1.00 59.04           C  
ATOM   2750  CD1 LEU B 354       0.421 -27.699 -10.814  1.00 59.04           C  
ATOM   2751  CD2 LEU B 354       2.897 -27.821 -10.419  1.00 59.04           C  
ATOM   2752  N   GLN B 355       2.392 -24.192 -13.249  1.00 50.49           N  
ATOM   2753  CA  GLN B 355       2.598 -22.802 -12.854  1.00 50.49           C  
ATOM   2754  C   GLN B 355       1.615 -21.877 -13.566  1.00 50.49           C  
ATOM   2755  O   GLN B 355       1.035 -20.984 -12.946  1.00 50.49           O  
ATOM   2756  CB  GLN B 355       4.035 -22.367 -13.148  1.00 50.49           C  
ATOM   2757  CG  GLN B 355       5.045 -22.844 -12.114  1.00 50.49           C  
ATOM   2758  CD  GLN B 355       6.443 -22.311 -12.369  1.00 50.49           C  
ATOM   2759  NE2 GLN B 355       7.383 -22.675 -11.504  1.00 50.49           N  
ATOM   2760  OE1 GLN B 355       6.675 -21.579 -13.337  1.00 50.49           O  
ATOM   2761  N   GLU B 356       1.498 -22.182 -14.867  1.00 51.62           N  
ATOM   2762  CA  GLU B 356       0.568 -21.368 -15.643  1.00 51.62           C  
ATOM   2763  C   GLU B 356      -0.859 -21.511 -15.122  1.00 51.62           C  
ATOM   2764  O   GLU B 356      -1.587 -20.522 -15.012  1.00 51.62           O  
ATOM   2765  CB  GLU B 356       0.628 -21.748 -17.125  1.00 51.62           C  
ATOM   2766  CG  GLU B 356       1.844 -21.196 -17.853  1.00 51.62           C  
ATOM   2767  CD  GLU B 356       2.818 -22.275 -18.299  1.00 51.62           C  
ATOM   2768  OE1 GLU B 356       3.834 -21.944 -18.951  1.00 51.62           O  
ATOM   2769  OE2 GLU B 356       2.562 -23.461 -17.994  1.00 51.62           O1-
ATOM   2770  N   GLN B 357      -1.269 -22.696 -14.825  1.00 49.17           N  
ATOM   2771  CA  GLN B 357      -2.615 -22.932 -14.314  1.00 49.17           C  
ATOM   2772  C   GLN B 357      -2.816 -22.255 -12.961  1.00 49.17           C  
ATOM   2773  O   GLN B 357      -3.871 -21.672 -12.703  1.00 49.17           O  
ATOM   2774  CB  GLN B 357      -2.890 -24.432 -14.196  1.00 49.17           C  
ATOM   2775  CG  GLN B 357      -4.370 -24.788 -14.200  1.00 49.17           C  
ATOM   2776  CD  GLN B 357      -4.616 -26.279 -14.060  1.00 49.17           C  
ATOM   2777  NE2 GLN B 357      -5.858 -26.698 -14.276  1.00 49.17           N  
ATOM   2778  OE1 GLN B 357      -3.697 -27.047 -13.760  1.00 49.17           O  
ATOM   2779  N   VAL B 358      -1.797 -22.600 -12.080  1.00 50.27           N  
ATOM   2780  CA  VAL B 358      -1.882 -21.997 -10.754  1.00 50.27           C  
ATOM   2781  C   VAL B 358      -1.836 -20.475 -10.874  1.00 50.27           C  
ATOM   2782  O   VAL B 358      -2.644 -19.773 -10.262  1.00 50.27           O  
ATOM   2783  CB  VAL B 358      -0.747 -22.493  -9.831  1.00 50.27           C  
ATOM   2784  CG1 VAL B 358      -0.745 -21.720  -8.513  1.00 50.27           C  
ATOM   2785  CG2 VAL B 358      -0.886 -23.992  -9.573  1.00 50.27           C  
ATOM   2786  N   PHE B 359      -0.921 -20.033 -11.725  1.00 45.48           N  
ATOM   2787  CA  PHE B 359      -0.683 -18.596 -11.801  1.00 45.48           C  
ATOM   2788  C   PHE B 359      -1.619 -17.945 -12.812  1.00 45.48           C  
ATOM   2789  O   PHE B 359      -1.750 -16.720 -12.845  1.00 45.48           O  
ATOM   2790  CB  PHE B 359       0.775 -18.310 -12.174  1.00 45.48           C  
ATOM   2791  CG  PHE B 359       1.757 -18.637 -11.082  1.00 45.48           C  
ATOM   2792  CD1 PHE B 359       1.827 -17.857  -9.935  1.00 45.48           C  
ATOM   2793  CD2 PHE B 359       2.611 -19.726 -11.203  1.00 45.48           C  
ATOM   2794  CE1 PHE B 359       2.735 -18.157  -8.922  1.00 45.48           C  
ATOM   2795  CE2 PHE B 359       3.521 -20.032 -10.195  1.00 45.48           C  
ATOM   2796  CZ  PHE B 359       3.582 -19.246  -9.056  1.00 45.48           C  
ATOM   2797  N   ASP B 360      -2.089 -18.706 -13.762  1.00 44.39           N  
ATOM   2798  CA  ASP B 360      -3.072 -18.118 -14.666  1.00 44.39           C  
ATOM   2799  C   ASP B 360      -4.224 -17.486 -13.889  1.00 44.39           C  
ATOM   2800  O   ASP B 360      -4.826 -16.511 -14.344  1.00 44.39           O  
ATOM   2801  CB  ASP B 360      -3.608 -19.173 -15.636  1.00 44.39           C  
ATOM   2802  CG  ASP B 360      -2.895 -19.163 -16.977  1.00 44.39           C  
ATOM   2803  OD1 ASP B 360      -2.039 -18.282 -17.206  1.00 44.39           O  
ATOM   2804  OD2 ASP B 360      -3.194 -20.043 -17.813  1.00 44.39           O1-
ATOM   2805  N   LYS B 361      -4.570 -18.291 -12.871  1.00 40.91           N  
ATOM   2806  CA  LYS B 361      -5.656 -17.727 -12.075  1.00 40.91           C  
ATOM   2807  C   LYS B 361      -5.140 -16.650 -11.125  1.00 40.91           C  
ATOM   2808  O   LYS B 361      -5.927 -15.919 -10.520  1.00 40.91           O  
ATOM   2809  CB  LYS B 361      -6.369 -18.825 -11.284  1.00 40.91           C  
ATOM   2810  CG  LYS B 361      -7.232 -19.742 -12.139  1.00 40.91           C  
ATOM   2811  CD  LYS B 361      -8.457 -20.229 -11.375  1.00 40.91           C  
ATOM   2812  CE  LYS B 361      -9.348 -21.105 -12.246  1.00 40.91           C  
ATOM   2813  NZ  LYS B 361     -10.551 -21.584 -11.502  1.00 40.91           N1+
ATOM   2814  N   ILE B 362      -3.835 -16.877 -10.676  1.00 39.13           N  
ATOM   2815  CA  ILE B 362      -3.231 -15.754  -9.967  1.00 39.13           C  
ATOM   2816  C   ILE B 362      -2.816 -14.676 -10.965  1.00 39.13           C  
ATOM   2817  O   ILE B 362      -1.879 -14.870 -11.743  1.00 39.13           O  
ATOM   2818  CB  ILE B 362      -2.015 -16.204  -9.127  1.00 39.13           C  
ATOM   2819  CG1 ILE B 362      -2.419 -17.322  -8.158  1.00 39.13           C  
ATOM   2820  CG2 ILE B 362      -1.410 -15.017  -8.373  1.00 39.13           C  
ATOM   2821  CD1 ILE B 362      -1.252 -17.924  -7.387  1.00 39.13           C  
ATOM   2822  N   THR B 363      -3.763 -14.321 -11.860  1.00 35.86           N  
ATOM   2823  CA  THR B 363      -3.437 -13.401 -12.944  1.00 35.86           C  
ATOM   2824  C   THR B 363      -2.091 -12.727 -12.695  1.00 35.86           C  
ATOM   2825  O   THR B 363      -1.231 -12.702 -13.577  1.00 35.86           O  
ATOM   2826  CB  THR B 363      -4.529 -12.327 -13.113  1.00 35.86           C  
ATOM   2827  CG2 THR B 363      -5.311 -12.537 -14.405  1.00 35.86           C  
ATOM   2828  OG1 THR B 363      -5.433 -12.395 -12.004  1.00 35.86           O  
ATOM   2829  N   ASP B 364      -2.035 -11.674 -11.737  1.00 39.86           N  
ATOM   2830  CA  ASP B 364      -1.048 -10.603 -11.639  1.00 39.86           C  
ATOM   2831  C   ASP B 364       0.106 -11.002 -10.722  1.00 39.86           C  
ATOM   2832  O   ASP B 364       0.896 -10.153 -10.304  1.00 39.86           O  
ATOM   2833  CB  ASP B 364      -1.702  -9.315 -11.133  1.00 39.86           C  
ATOM   2834  CG  ASP B 364      -2.612  -8.668 -12.161  1.00 39.86           C  
ATOM   2835  OD1 ASP B 364      -2.389  -8.855 -13.377  1.00 39.86           O  
ATOM   2836  OD2 ASP B 364      -3.559  -7.962 -11.753  1.00 39.86           O1-
ATOM   2837  N   LEU B 365       0.115 -12.171 -10.099  1.00 40.03           N  
ATOM   2838  CA  LEU B 365       1.256 -12.445  -9.233  1.00 40.03           C  
ATOM   2839  C   LEU B 365       2.483 -12.825 -10.054  1.00 40.03           C  
ATOM   2840  O   LEU B 365       2.469 -13.826 -10.774  1.00 40.03           O  
ATOM   2841  CB  LEU B 365       0.921 -13.567  -8.245  1.00 40.03           C  
ATOM   2842  CG  LEU B 365       1.528 -13.442  -6.847  1.00 40.03           C  
ATOM   2843  CD1 LEU B 365       0.668 -12.533  -5.975  1.00 40.03           C  
ATOM   2844  CD2 LEU B 365       1.682 -14.817  -6.206  1.00 40.03           C  
ATOM   2845  N   LYS B 366       3.139 -11.942 -10.775  1.00 39.74           N  
ATOM   2846  CA  LYS B 366       4.352 -12.264 -11.522  1.00 39.74           C  
ATOM   2847  C   LYS B 366       5.399 -12.910 -10.618  1.00 39.74           C  
ATOM   2848  O   LYS B 366       5.583 -12.490  -9.474  1.00 39.74           O  
ATOM   2849  CB  LYS B 366       4.929 -11.008 -12.177  1.00 39.74           C  
ATOM   2850  CG  LYS B 366       5.054 -11.101 -13.690  1.00 39.74           C  
ATOM   2851  CD  LYS B 366       5.710  -9.857 -14.275  1.00 39.74           C  
ATOM   2852  CE  LYS B 366       5.900  -9.979 -15.781  1.00 39.74           C  
ATOM   2853  NZ  LYS B 366       6.575  -8.776 -16.353  1.00 39.74           N1+
ATOM   2854  N   LEU B 367       5.853 -14.085 -10.820  1.00 38.01           N  
ATOM   2855  CA  LEU B 367       6.994 -14.829 -10.299  1.00 38.01           C  
ATOM   2856  C   LEU B 367       8.233 -13.943 -10.222  1.00 38.01           C  
ATOM   2857  O   LEU B 367       8.402 -13.034 -11.038  1.00 38.01           O  
ATOM   2858  CB  LEU B 367       7.281 -16.053 -11.173  1.00 38.01           C  
ATOM   2859  CG  LEU B 367       6.260 -17.190 -11.104  1.00 38.01           C  
ATOM   2860  CD1 LEU B 367       6.331 -18.043 -12.366  1.00 38.01           C  
ATOM   2861  CD2 LEU B 367       6.493 -18.043  -9.861  1.00 38.01           C  
ATOM   2862  N   GLY B 368       8.748 -13.501  -8.950  1.00 36.58           N  
ATOM   2863  CA  GLY B 368       9.955 -12.756  -8.626  1.00 36.58           C  
ATOM   2864  C   GLY B 368      11.093 -13.016  -9.594  1.00 36.58           C  
ATOM   2865  O   GLY B 368      11.598 -14.137  -9.682  1.00 36.58           O  
ATOM   2866  N   THR B 369      10.938 -12.650 -10.847  1.00 35.72           N  
ATOM   2867  CA  THR B 369      12.231 -12.617 -11.521  1.00 35.72           C  
ATOM   2868  C   THR B 369      13.256 -11.853 -10.689  1.00 35.72           C  
ATOM   2869  O   THR B 369      12.895 -11.149  -9.743  1.00 35.72           O  
ATOM   2870  CB  THR B 369      12.117 -11.976 -12.916  1.00 35.72           C  
ATOM   2871  CG2 THR B 369      11.197 -12.789 -13.822  1.00 35.72           C  
ATOM   2872  OG1 THR B 369      11.589 -10.650 -12.785  1.00 35.72           O  
ATOM   2873  N   SER B 370      14.645 -12.033 -10.719  1.00 36.49           N  
ATOM   2874  CA  SER B 370      15.865 -11.410 -10.216  1.00 36.49           C  
ATOM   2875  C   SER B 370      15.711  -9.896 -10.111  1.00 36.49           C  
ATOM   2876  O   SER B 370      16.696  -9.159 -10.185  1.00 36.49           O  
ATOM   2877  CB  SER B 370      17.051 -11.747 -11.121  1.00 36.49           C  
ATOM   2878  OG  SER B 370      17.893 -10.619 -11.289  1.00 36.49           O  
ATOM   2879  N   SER B 371      14.496  -9.229 -10.272  1.00 46.36           N  
ATOM   2880  CA  SER B 371      14.476  -7.770 -10.293  1.00 46.36           C  
ATOM   2881  C   SER B 371      14.443  -7.196  -8.881  1.00 46.36           C  
ATOM   2882  O   SER B 371      14.132  -7.908  -7.923  1.00 46.36           O  
ATOM   2883  CB  SER B 371      13.272  -7.261 -11.087  1.00 46.36           C  
ATOM   2884  OG  SER B 371      12.498  -6.365 -10.308  1.00 46.36           O  
ATOM   2885  N   THR B 372      15.149  -6.101  -8.659  1.00 54.25           N  
ATOM   2886  CA  THR B 372      15.186  -5.284  -7.451  1.00 54.25           C  
ATOM   2887  C   THR B 372      13.775  -5.034  -6.925  1.00 54.25           C  
ATOM   2888  O   THR B 372      13.602  -4.544  -5.807  1.00 54.25           O  
ATOM   2889  CB  THR B 372      15.887  -3.938  -7.707  1.00 54.25           C  
ATOM   2890  CG2 THR B 372      17.353  -4.142  -8.077  1.00 54.25           C  
ATOM   2891  OG1 THR B 372      15.226  -3.258  -8.782  1.00 54.25           O  
ATOM   2892  N   VAL B 373      12.807  -5.502  -7.816  1.00 54.51           N  
ATOM   2893  CA  VAL B 373      11.407  -5.370  -7.425  1.00 54.51           C  
ATOM   2894  C   VAL B 373      10.737  -6.742  -7.432  1.00 54.51           C  
ATOM   2895  O   VAL B 373      10.834  -7.482  -8.414  1.00 54.51           O  
ATOM   2896  CB  VAL B 373      10.646  -4.400  -8.356  1.00 54.51           C  
ATOM   2897  CG1 VAL B 373       9.182  -4.285  -7.936  1.00 54.51           C  
ATOM   2898  CG2 VAL B 373      11.315  -3.027  -8.358  1.00 54.51           C  
ATOM   2899  N   ILE B 374      10.176  -7.202  -6.359  1.00 63.01           N  
ATOM   2900  CA  ILE B 374       9.409  -8.437  -6.239  1.00 63.01           C  
ATOM   2901  C   ILE B 374       7.933  -8.157  -6.512  1.00 63.01           C  
ATOM   2902  O   ILE B 374       7.258  -7.512  -5.707  1.00 63.01           O  
ATOM   2903  CB  ILE B 374       9.583  -9.077  -4.843  1.00 63.01           C  
ATOM   2904  CG1 ILE B 374      11.071  -9.237  -4.511  1.00 63.01           C  
ATOM   2905  CG2 ILE B 374       8.859 -10.424  -4.773  1.00 63.01           C  
ATOM   2906  CD1 ILE B 374      11.342  -9.670  -3.077  1.00 63.01           C  
ATOM   2907  N   PRO B 375       7.450  -8.480  -7.697  1.00 61.07           N  
ATOM   2908  CA  PRO B 375       6.041  -8.206  -7.990  1.00 61.07           C  
ATOM   2909  C   PRO B 375       5.091  -9.153  -7.261  1.00 61.07           C  
ATOM   2910  O   PRO B 375       5.400 -10.337  -7.097  1.00 61.07           O  
ATOM   2911  CB  PRO B 375       5.952  -8.402  -9.505  1.00 61.07           C  
ATOM   2912  CG  PRO B 375       7.044  -9.369  -9.830  1.00 61.07           C  
ATOM   2913  CD  PRO B 375       8.128  -9.228  -8.801  1.00 61.07           C  
ATOM   2914  N   VAL B 376       4.055  -8.667  -6.504  1.00 63.99           N  
ATOM   2915  CA  VAL B 376       2.929  -9.441  -5.994  1.00 63.99           C  
ATOM   2916  C   VAL B 376       1.800  -9.450  -7.022  1.00 63.99           C  
ATOM   2917  O   VAL B 376       1.222 -10.501  -7.310  1.00 63.99           O  
ATOM   2918  CB  VAL B 376       2.418  -8.881  -4.647  1.00 63.99           C  
ATOM   2919  CG1 VAL B 376       1.128  -9.582  -4.226  1.00 63.99           C  
ATOM   2920  CG2 VAL B 376       3.489  -9.031  -3.568  1.00 63.99           C  
ATOM   2921  N   LEU B 377       1.488  -8.267  -7.667  1.00 62.34           N  
ATOM   2922  CA  LEU B 377       0.485  -8.068  -8.707  1.00 62.34           C  
ATOM   2923  C   LEU B 377       1.007  -7.134  -9.794  1.00 62.34           C  
ATOM   2924  O   LEU B 377       1.565  -6.077  -9.494  1.00 62.34           O  
ATOM   2925  CB  LEU B 377      -0.805  -7.501  -8.107  1.00 62.34           C  
ATOM   2926  CG  LEU B 377      -1.977  -7.315  -9.071  1.00 62.34           C  
ATOM   2927  CD1 LEU B 377      -2.549  -8.669  -9.478  1.00 62.34           C  
ATOM   2928  CD2 LEU B 377      -3.055  -6.441  -8.441  1.00 62.34           C  
ATOM   2929  N   THR B 378       1.058  -7.413 -11.128  1.00 59.76           N  
ATOM   2930  CA  THR B 378       1.469  -6.577 -12.251  1.00 59.76           C  
ATOM   2931  C   THR B 378       0.305  -6.352 -13.212  1.00 59.76           C  
ATOM   2932  O   THR B 378      -0.707  -7.053 -13.145  1.00 59.76           O  
ATOM   2933  CB  THR B 378       2.653  -7.204 -13.011  1.00 59.76           C  
ATOM   2934  CG2 THR B 378       3.845  -7.425 -12.086  1.00 59.76           C  
ATOM   2935  OG1 THR B 378       2.247  -8.464 -13.559  1.00 59.76           O  
ATOM   2936  N   ASP B 379       0.254  -5.265 -13.955  1.00 57.34           N  
ATOM   2937  CA  ASP B 379      -0.698  -5.121 -15.052  1.00 57.34           C  
ATOM   2938  C   ASP B 379      -0.263  -5.936 -16.268  1.00 57.34           C  
ATOM   2939  O   ASP B 379       0.712  -6.687 -16.202  1.00 57.34           O  
ATOM   2940  CB  ASP B 379      -0.857  -3.649 -15.436  1.00 57.34           C  
ATOM   2941  CG  ASP B 379       0.402  -3.055 -16.044  1.00 57.34           C  
ATOM   2942  OD1 ASP B 379       1.360  -3.809 -16.320  1.00 57.34           O  
ATOM   2943  OD2 ASP B 379       0.437  -1.822 -16.246  1.00 57.34           O1-
ATOM   2944  N   SER B 380      -1.104  -5.772 -17.337  1.00 55.91           N  
ATOM   2945  CA  SER B 380      -0.884  -6.567 -18.541  1.00 55.91           C  
ATOM   2946  C   SER B 380       0.445  -6.216 -19.201  1.00 55.91           C  
ATOM   2947  O   SER B 380       0.985  -7.005 -19.979  1.00 55.91           O  
ATOM   2948  CB  SER B 380      -2.027  -6.361 -19.536  1.00 55.91           C  
ATOM   2949  OG  SER B 380      -2.153  -4.992 -19.880  1.00 55.91           O  
ATOM   2950  N   GLN B 381       0.975  -5.039 -18.782  1.00 54.29           N  
ATOM   2951  CA  GLN B 381       2.232  -4.608 -19.384  1.00 54.29           C  
ATOM   2952  C   GLN B 381       3.414  -4.909 -18.467  1.00 54.29           C  
ATOM   2953  O   GLN B 381       4.546  -4.513 -18.753  1.00 54.29           O  
ATOM   2954  CB  GLN B 381       2.187  -3.114 -19.710  1.00 54.29           C  
ATOM   2955  CG  GLN B 381       1.077  -2.729 -20.678  1.00 54.29           C  
ATOM   2956  CD  GLN B 381       1.315  -3.251 -22.083  1.00 54.29           C  
ATOM   2957  NE2 GLN B 381       0.239  -3.624 -22.767  1.00 54.29           N  
ATOM   2958  OE1 GLN B 381       2.457  -3.317 -22.549  1.00 54.29           O  
ATOM   2959  N   GLY B 382       3.137  -5.600 -17.261  1.00 56.11           N  
ATOM   2960  CA  GLY B 382       4.204  -5.981 -16.349  1.00 56.11           C  
ATOM   2961  C   GLY B 382       4.491  -4.929 -15.295  1.00 56.11           C  
ATOM   2962  O   GLY B 382       5.468  -5.039 -14.550  1.00 56.11           O  
ATOM   2963  N   LYS B 383       3.784  -3.870 -15.411  1.00 62.01           N  
ATOM   2964  CA  LYS B 383       3.947  -2.856 -14.373  1.00 62.01           C  
ATOM   2965  C   LYS B 383       3.515  -3.389 -13.010  1.00 62.01           C  
ATOM   2966  O   LYS B 383       2.417  -3.931 -12.869  1.00 62.01           O  
ATOM   2967  CB  LYS B 383       3.149  -1.599 -14.721  1.00 62.01           C  
ATOM   2968  CG  LYS B 383       3.324  -0.460 -13.728  1.00 62.01           C  
ATOM   2969  CD  LYS B 383       2.448   0.734 -14.086  1.00 62.01           C  
ATOM   2970  CE  LYS B 383       2.526   1.824 -13.025  1.00 62.01           C  
ATOM   2971  NZ  LYS B 383       1.605   2.960 -13.330  1.00 62.01           N1+
ATOM   2972  N   VAL B 384       4.442  -3.355 -11.998  1.00 62.38           N  
ATOM   2973  CA  VAL B 384       4.155  -3.849 -10.656  1.00 62.38           C  
ATOM   2974  C   VAL B 384       3.093  -2.970  -9.998  1.00 62.38           C  
ATOM   2975  O   VAL B 384       3.299  -1.768  -9.815  1.00 62.38           O  
ATOM   2976  CB  VAL B 384       5.428  -3.890  -9.782  1.00 62.38           C  
ATOM   2977  CG1 VAL B 384       5.094  -4.340  -8.361  1.00 62.38           C  
ATOM   2978  CG2 VAL B 384       6.473  -4.814 -10.406  1.00 62.38           C  
ATOM   2979  N   LEU B 385       1.916  -3.454  -9.716  1.00 64.09           N  
ATOM   2980  CA  LEU B 385       0.829  -2.761  -9.034  1.00 64.09           C  
ATOM   2981  C   LEU B 385       0.948  -2.919  -7.522  1.00 64.09           C  
ATOM   2982  O   LEU B 385       0.737  -1.960  -6.775  1.00 64.09           O  
ATOM   2983  CB  LEU B 385      -0.527  -3.290  -9.509  1.00 64.09           C  
ATOM   2984  CG  LEU B 385      -0.810  -3.181 -11.008  1.00 64.09           C  
ATOM   2985  CD1 LEU B 385      -2.104  -3.908 -11.357  1.00 64.09           C  
ATOM   2986  CD2 LEU B 385      -0.881  -1.718 -11.434  1.00 64.09           C  
ATOM   2987  N   ILE B 386       1.273  -4.033  -7.094  1.00 67.16           N  
ATOM   2988  CA  ILE B 386       1.587  -4.372  -5.710  1.00 67.16           C  
ATOM   2989  C   ILE B 386       2.853  -5.225  -5.663  1.00 67.16           C  
ATOM   2990  O   ILE B 386       3.000  -6.172  -6.438  1.00 67.16           O  
ATOM   2991  CB  ILE B 386       0.415  -5.114  -5.030  1.00 67.16           C  
ATOM   2992  CG1 ILE B 386      -0.851  -4.250  -5.057  1.00 67.16           C  
ATOM   2993  CG2 ILE B 386       0.783  -5.503  -3.595  1.00 67.16           C  
ATOM   2994  CD1 ILE B 386      -2.083  -4.941  -4.488  1.00 67.16           C  
ATOM   2995  N   GLY B 387       3.864  -4.791  -5.041  1.00 69.24           N  
ATOM   2996  CA  GLY B 387       5.125  -5.506  -4.918  1.00 69.24           C  
ATOM   2997  C   GLY B 387       6.049  -4.911  -3.873  1.00 69.24           C  
ATOM   2998  O   GLY B 387       5.594  -4.237  -2.946  1.00 69.24           O  
ATOM   2999  N   TYR B 388       7.239  -5.255  -3.873  1.00 63.33           N  
ATOM   3000  CA  TYR B 388       8.223  -4.762  -2.916  1.00 63.33           C  
ATOM   3001  C   TYR B 388       9.506  -4.339  -3.621  1.00 63.33           C  
ATOM   3002  O   TYR B 388      10.059  -5.095  -4.423  1.00 63.33           O  
ATOM   3003  CB  TYR B 388       8.534  -5.833  -1.865  1.00 63.33           C  
ATOM   3004  CG  TYR B 388       9.205  -5.290  -0.626  1.00 63.33           C  
ATOM   3005  CD1 TYR B 388      10.583  -5.396  -0.454  1.00 63.33           C  
ATOM   3006  CD2 TYR B 388       8.462  -4.673   0.374  1.00 63.33           C  
ATOM   3007  CE1 TYR B 388      11.205  -4.899   0.687  1.00 63.33           C  
ATOM   3008  CE2 TYR B 388       9.074  -4.173   1.519  1.00 63.33           C  
ATOM   3009  CZ  TYR B 388      10.444  -4.290   1.666  1.00 63.33           C  
ATOM   3010  OH  TYR B 388      11.054  -3.797   2.798  1.00 63.33           O  
ATOM   3011  N   ASP B 389       9.876  -3.122  -3.585  1.00 58.40           N  
ATOM   3012  CA  ASP B 389      11.141  -2.566  -4.055  1.00 58.40           C  
ATOM   3013  C   ASP B 389      12.275  -2.884  -3.083  1.00 58.40           C  
ATOM   3014  O   ASP B 389      12.377  -2.272  -2.017  1.00 58.40           O  
ATOM   3015  CB  ASP B 389      11.023  -1.052  -4.248  1.00 58.40           C  
ATOM   3016  CG  ASP B 389      12.259  -0.437  -4.879  1.00 58.40           C  
ATOM   3017  OD1 ASP B 389      13.309  -1.111  -4.948  1.00 58.40           O  
ATOM   3018  OD2 ASP B 389      12.184   0.735  -5.309  1.00 58.40           O1-
ATOM   3019  N   THR B 390      13.140  -3.831  -3.343  1.00 58.70           N  
ATOM   3020  CA  THR B 390      14.158  -4.334  -2.428  1.00 58.70           C  
ATOM   3021  C   THR B 390      15.295  -3.328  -2.276  1.00 58.70           C  
ATOM   3022  O   THR B 390      15.995  -3.323  -1.261  1.00 58.70           O  
ATOM   3023  CB  THR B 390      14.724  -5.683  -2.910  1.00 58.70           C  
ATOM   3024  CG2 THR B 390      13.628  -6.740  -2.998  1.00 58.70           C  
ATOM   3025  OG1 THR B 390      15.313  -5.512  -4.205  1.00 58.70           O  
ATOM   3026  N   ILE B 391      15.465  -2.468  -3.312  1.00 55.50           N  
ATOM   3027  CA  ILE B 391      16.539  -1.482  -3.265  1.00 55.50           C  
ATOM   3028  C   ILE B 391      16.170  -0.362  -2.295  1.00 55.50           C  
ATOM   3029  O   ILE B 391      16.959  -0.009  -1.415  1.00 55.50           O  
ATOM   3030  CB  ILE B 391      16.835  -0.901  -4.666  1.00 55.50           C  
ATOM   3031  CG1 ILE B 391      17.427  -1.981  -5.578  1.00 55.50           C  
ATOM   3032  CG2 ILE B 391      17.774   0.305  -4.564  1.00 55.50           C  
ATOM   3033  CD1 ILE B 391      17.695  -1.512  -7.001  1.00 55.50           C  
ATOM   3034  N   ASN B 392      14.868   0.052  -2.445  1.00 51.58           N  
ATOM   3035  CA  ASN B 392      14.438   1.129  -1.560  1.00 51.58           C  
ATOM   3036  C   ASN B 392      13.768   0.587  -0.301  1.00 51.58           C  
ATOM   3037  O   ASN B 392      13.225   1.353   0.498  1.00 51.58           O  
ATOM   3038  CB  ASN B 392      13.493   2.082  -2.296  1.00 51.58           C  
ATOM   3039  CG  ASN B 392      14.177   2.825  -3.427  1.00 51.58           C  
ATOM   3040  ND2 ASN B 392      13.547   2.834  -4.596  1.00 51.58           N  
ATOM   3041  OD1 ASN B 392      15.262   3.384  -3.252  1.00 51.58           O  
ATOM   3042  N   ASP B 393      13.736  -0.800  -0.189  1.00 53.60           N  
ATOM   3043  CA  ASP B 393      13.145  -1.486   0.956  1.00 53.60           C  
ATOM   3044  C   ASP B 393      11.753  -0.939   1.265  1.00 53.60           C  
ATOM   3045  O   ASP B 393      11.479  -0.525   2.393  1.00 53.60           O  
ATOM   3046  CB  ASP B 393      14.046  -1.353   2.185  1.00 53.60           C  
ATOM   3047  CG  ASP B 393      13.741  -2.384   3.258  1.00 53.60           C  
ATOM   3048  OD1 ASP B 393      13.078  -3.400   2.957  1.00 53.60           O  
ATOM   3049  OD2 ASP B 393      14.167  -2.178   4.415  1.00 53.60           O1-
ATOM   3050  N   ARG B 394      10.802  -0.876   0.191  1.00 62.23           N  
ATOM   3051  CA  ARG B 394       9.453  -0.336   0.330  1.00 62.23           C  
ATOM   3052  C   ARG B 394       8.455  -1.135  -0.501  1.00 62.23           C  
ATOM   3053  O   ARG B 394       8.775  -1.582  -1.604  1.00 62.23           O  
ATOM   3054  CB  ARG B 394       9.418   1.137  -0.082  1.00 62.23           C  
ATOM   3055  CG  ARG B 394       8.063   1.799   0.112  1.00 62.23           C  
ATOM   3056  CD  ARG B 394       8.081   3.258  -0.322  1.00 62.23           C  
ATOM   3057  NE  ARG B 394       7.142   4.063   0.456  1.00 62.23           N  
ATOM   3058  CZ  ARG B 394       6.881   5.348   0.233  1.00 62.23           C  
ATOM   3059  NH1 ARG B 394       7.484   6.002  -0.753  1.00 62.23           N1+
ATOM   3060  NH2 ARG B 394       6.009   5.984   1.002  1.00 62.23           N  
ATOM   3061  N   ALA B 395       7.275  -1.301   0.112  1.00 62.68           N  
ATOM   3062  CA  ALA B 395       6.182  -1.922  -0.633  1.00 62.68           C  
ATOM   3063  C   ALA B 395       5.732  -1.034  -1.789  1.00 62.68           C  
ATOM   3064  O   ALA B 395       5.821   0.194  -1.707  1.00 62.68           O  
ATOM   3065  CB  ALA B 395       5.007  -2.220   0.295  1.00 62.68           C  
ATOM   3066  N   ILE B 396       5.483  -1.605  -2.823  1.00 61.67           N  
ATOM   3067  CA  ILE B 396       4.905  -0.927  -3.978  1.00 61.67           C  
ATOM   3068  C   ILE B 396       3.390  -1.113  -3.982  1.00 61.67           C  
ATOM   3069  O   ILE B 396       2.897  -2.244  -3.966  1.00 61.67           O  
ATOM   3070  CB  ILE B 396       5.513  -1.447  -5.301  1.00 61.67           C  
ATOM   3071  CG1 ILE B 396       7.034  -1.262  -5.299  1.00 61.67           C  
ATOM   3072  CG2 ILE B 396       4.877  -0.740  -6.501  1.00 61.67           C  
ATOM   3073  CD1 ILE B 396       7.755  -2.044  -6.388  1.00 61.67           C  
ATOM   3074  N   ALA B 397       2.676  -0.167  -3.653  1.00 62.20           N  
ATOM   3075  CA  ALA B 397       1.229  -0.123  -3.843  1.00 62.20           C  
ATOM   3076  C   ALA B 397       0.827   1.052  -4.730  1.00 62.20           C  
ATOM   3077  O   ALA B 397       0.721   2.186  -4.257  1.00 62.20           O  
ATOM   3078  CB  ALA B 397       0.517  -0.037  -2.496  1.00 62.20           C  
ATOM   3079  N   ALA B 398       0.768   0.757  -5.973  1.00 57.22           N  
ATOM   3080  CA  ALA B 398       0.563   1.792  -6.984  1.00 57.22           C  
ATOM   3081  C   ALA B 398      -0.670   2.633  -6.665  1.00 57.22           C  
ATOM   3082  O   ALA B 398      -1.745   2.092  -6.396  1.00 57.22           O  
ATOM   3083  CB  ALA B 398       0.432   1.164  -8.369  1.00 57.22           C  
ATOM   3084  N   GLY B 399      -0.618   3.859  -6.628  1.00 57.02           N  
ATOM   3085  CA  GLY B 399      -1.725   4.774  -6.398  1.00 57.02           C  
ATOM   3086  C   GLY B 399      -1.880   5.168  -4.941  1.00 57.02           C  
ATOM   3087  O   GLY B 399      -2.543   6.160  -4.628  1.00 57.02           O  
ATOM   3088  N   ILE B 400      -1.476   4.297  -3.966  1.00 56.01           N  
ATOM   3089  CA  ILE B 400      -1.576   4.633  -2.550  1.00 56.01           C  
ATOM   3090  C   ILE B 400      -0.503   5.656  -2.185  1.00 56.01           C  
ATOM   3091  O   ILE B 400      -0.782   6.640  -1.496  1.00 56.01           O  
ATOM   3092  CB  ILE B 400      -1.444   3.377  -1.660  1.00 56.01           C  
ATOM   3093  CG1 ILE B 400      -2.669   2.472  -1.828  1.00 56.01           C  
ATOM   3094  CG2 ILE B 400      -1.252   3.772  -0.193  1.00 56.01           C  
ATOM   3095  CD1 ILE B 400      -2.628   1.210  -0.978  1.00 56.01           C  
ATOM   3096  N   ASP B 401       0.756   5.416  -2.550  1.00 48.78           N  
ATOM   3097  CA  ASP B 401       1.869   6.294  -2.202  1.00 48.78           C  
ATOM   3098  C   ASP B 401       1.745   7.643  -2.906  1.00 48.78           C  
ATOM   3099  O   ASP B 401       2.625   8.497  -2.780  1.00 48.78           O  
ATOM   3100  CB  ASP B 401       3.203   5.635  -2.557  1.00 48.78           C  
ATOM   3101  CG  ASP B 401       3.820   4.880  -1.393  1.00 48.78           C  
ATOM   3102  OD1 ASP B 401       3.363   5.053  -0.242  1.00 48.78           O  
ATOM   3103  OD2 ASP B 401       4.774   4.107  -1.628  1.00 48.78           O1-
ATOM   3104  N   GLY B 402       0.951   7.865  -3.851  1.00 47.11           N  
ATOM   3105  CA  GLY B 402       0.939   9.044  -4.702  1.00 47.11           C  
ATOM   3106  C   GLY B 402       0.653  10.326  -3.941  1.00 47.11           C  
ATOM   3107  O   GLY B 402       1.295  11.351  -4.179  1.00 47.11           O  
ATOM   3108  N   ASN B 403      -0.439  10.431  -3.150  1.00 48.09           N  
ATOM   3109  CA  ASN B 403      -0.795  11.749  -2.637  1.00 48.09           C  
ATOM   3110  C   ASN B 403      -0.316  11.940  -1.200  1.00 48.09           C  
ATOM   3111  O   ASN B 403      -0.952  11.461  -0.260  1.00 48.09           O  
ATOM   3112  CB  ASN B 403      -2.307  11.970  -2.725  1.00 48.09           C  
ATOM   3113  CG  ASN B 403      -2.758  12.374  -4.115  1.00 48.09           C  
ATOM   3114  ND2 ASN B 403      -4.021  12.112  -4.428  1.00 48.09           N  
ATOM   3115  OD1 ASN B 403      -1.977  12.916  -4.901  1.00 48.09           O  
ATOM   3116  N   VAL B 404       0.982  12.218  -1.075  1.00 52.56           N  
ATOM   3117  CA  VAL B 404       1.515  12.523   0.249  1.00 52.56           C  
ATOM   3118  C   VAL B 404       1.603  14.036   0.435  1.00 52.56           C  
ATOM   3119  O   VAL B 404       1.448  14.796  -0.525  1.00 52.56           O  
ATOM   3120  CB  VAL B 404       2.902  11.878   0.465  1.00 52.56           C  
ATOM   3121  CG1 VAL B 404       2.854  10.865   1.608  1.00 52.56           C  
ATOM   3122  CG2 VAL B 404       3.387  11.213  -0.822  1.00 52.56           C  
ATOM   3123  N   THR B 405       1.452  14.438   1.590  1.00 50.02           N  
ATOM   3124  CA  THR B 405       1.642  15.848   1.912  1.00 50.02           C  
ATOM   3125  C   THR B 405       3.077  16.112   2.358  1.00 50.02           C  
ATOM   3126  O   THR B 405       3.673  15.296   3.065  1.00 50.02           O  
ATOM   3127  CB  THR B 405       0.667  16.305   3.013  1.00 50.02           C  
ATOM   3128  CG2 THR B 405      -0.503  17.085   2.423  1.00 50.02           C  
ATOM   3129  OG1 THR B 405       0.161  15.155   3.703  1.00 50.02           O  
ATOM   3130  N   GLU B 406       3.826  16.891   1.675  1.00 49.13           N  
ATOM   3131  CA  GLU B 406       5.141  17.383   2.075  1.00 49.13           C  
ATOM   3132  C   GLU B 406       5.030  18.709   2.822  1.00 49.13           C  
ATOM   3133  O   GLU B 406       4.080  19.467   2.614  1.00 49.13           O  
ATOM   3134  CB  GLU B 406       6.051  17.542   0.854  1.00 49.13           C  
ATOM   3135  CG  GLU B 406       6.668  16.237   0.374  1.00 49.13           C  
ATOM   3136  CD  GLU B 406       7.697  16.430  -0.729  1.00 49.13           C  
ATOM   3137  OE1 GLU B 406       8.299  15.429  -1.180  1.00 49.13           O  
ATOM   3138  OE2 GLU B 406       7.905  17.592  -1.144  1.00 49.13           O1-
ATOM   3139  N   VAL B 407       5.746  18.794   3.888  1.00 44.51           N  
ATOM   3140  CA  VAL B 407       5.766  20.020   4.679  1.00 44.51           C  
ATOM   3141  C   VAL B 407       6.998  20.847   4.318  1.00 44.51           C  
ATOM   3142  O   VAL B 407       8.112  20.321   4.262  1.00 44.51           O  
ATOM   3143  CB  VAL B 407       5.752  19.719   6.194  1.00 44.51           C  
ATOM   3144  CG1 VAL B 407       5.661  21.013   7.001  1.00 44.51           C  
ATOM   3145  CG2 VAL B 407       4.592  18.786   6.541  1.00 44.51           C  
ATOM   3146  N   SER B 408       6.950  21.971   3.622  1.00 45.24           N  
ATOM   3147  CA  SER B 408       8.033  22.931   3.433  1.00 45.24           C  
ATOM   3148  C   SER B 408       7.667  24.296   4.007  1.00 45.24           C  
ATOM   3149  O   SER B 408       6.624  24.859   3.667  1.00 45.24           O  
ATOM   3150  CB  SER B 408       8.376  23.068   1.950  1.00 45.24           C  
ATOM   3151  OG  SER B 408       9.541  23.857   1.774  1.00 45.24           O  
ATOM   3152  N   GLY B 409       8.499  24.943   4.813  1.00 48.49           N  
ATOM   3153  CA  GLY B 409       8.285  26.252   5.409  1.00 48.49           C  
ATOM   3154  C   GLY B 409       7.020  26.329   6.243  1.00 48.49           C  
ATOM   3155  O   GLY B 409       6.332  27.352   6.245  1.00 48.49           O  
ATOM   3156  N   GLY B 410       6.539  25.140   6.885  1.00 51.04           N  
ATOM   3157  CA  GLY B 410       5.362  25.124   7.739  1.00 51.04           C  
ATOM   3158  C   GLY B 410       4.076  24.860   6.978  1.00 51.04           C  
ATOM   3159  O   GLY B 410       3.005  24.751   7.579  1.00 51.04           O  
ATOM   3160  N   THR B 411       4.172  24.992   5.664  1.00 56.60           N  
ATOM   3161  CA  THR B 411       2.973  24.753   4.869  1.00 56.60           C  
ATOM   3162  C   THR B 411       3.000  23.356   4.255  1.00 56.60           C  
ATOM   3163  O   THR B 411       4.064  22.855   3.886  1.00 56.60           O  
ATOM   3164  CB  THR B 411       2.824  25.804   3.753  1.00 56.60           C  
ATOM   3165  CG2 THR B 411       2.365  27.145   4.317  1.00 56.60           C  
ATOM   3166  OG1 THR B 411       4.088  25.981   3.100  1.00 56.60           O  
ATOM   3167  N   THR B 412       1.947  22.732   4.393  1.00 58.90           N  
ATOM   3168  CA  THR B 412       1.819  21.392   3.833  1.00 58.90           C  
ATOM   3169  C   THR B 412       1.277  21.451   2.408  1.00 58.90           C  
ATOM   3170  O   THR B 412       0.442  22.300   2.090  1.00 58.90           O  
ATOM   3171  CB  THR B 412       0.900  20.510   4.698  1.00 58.90           C  
ATOM   3172  CG2 THR B 412       1.617  20.040   5.959  1.00 58.90           C  
ATOM   3173  OG1 THR B 412      -0.259  21.263   5.075  1.00 58.90           O  
ATOM   3174  N   PHE B 413       2.009  20.873   1.459  1.00 63.15           N  
ATOM   3175  CA  PHE B 413       1.485  20.817   0.099  1.00 63.15           C  
ATOM   3176  C   PHE B 413       1.441  19.379  -0.405  1.00 63.15           C  
ATOM   3177  O   PHE B 413       2.271  18.554  -0.018  1.00 63.15           O  
ATOM   3178  CB  PHE B 413       2.336  21.677  -0.841  1.00 63.15           C  
ATOM   3179  CG  PHE B 413       3.809  21.378  -0.772  1.00 63.15           C  
ATOM   3180  CD1 PHE B 413       4.598  21.931   0.229  1.00 63.15           C  
ATOM   3181  CD2 PHE B 413       4.405  20.543  -1.708  1.00 63.15           C  
ATOM   3182  CE1 PHE B 413       5.962  21.656   0.295  1.00 63.15           C  
ATOM   3183  CE2 PHE B 413       5.767  20.263  -1.648  1.00 63.15           C  
ATOM   3184  CZ  PHE B 413       6.544  20.822  -0.646  1.00 63.15           C  
ATOM   3185  N   PRO B 414       0.433  19.105  -1.178  1.00 63.34           N  
ATOM   3186  CA  PRO B 414       0.277  17.744  -1.697  1.00 63.34           C  
ATOM   3187  C   PRO B 414       1.321  17.392  -2.754  1.00 63.34           C  
ATOM   3188  O   PRO B 414       1.692  18.242  -3.568  1.00 63.34           O  
ATOM   3189  CB  PRO B 414      -1.130  17.757  -2.302  1.00 63.34           C  
ATOM   3190  CG  PRO B 414      -1.390  19.192  -2.632  1.00 63.34           C  
ATOM   3191  CD  PRO B 414      -0.556  20.049  -1.724  1.00 63.34           C  
ATOM   3192  N   VAL B 415       2.001  16.307  -2.616  1.00 69.88           N  
ATOM   3193  CA  VAL B 415       2.921  15.783  -3.621  1.00 69.88           C  
ATOM   3194  C   VAL B 415       2.476  14.387  -4.051  1.00 69.88           C  
ATOM   3195  O   VAL B 415       1.937  13.625  -3.245  1.00 69.88           O  
ATOM   3196  CB  VAL B 415       4.373  15.741  -3.094  1.00 69.88           C  
ATOM   3197  CG1 VAL B 415       5.099  17.049  -3.407  1.00 69.88           C  
ATOM   3198  CG2 VAL B 415       4.388  15.464  -1.592  1.00 69.88           C  
ATOM   3199  N   LYS B 416       2.484  14.183  -5.374  1.00 72.91           N  
ATOM   3200  CA  LYS B 416       2.214  12.852  -5.910  1.00 72.91           C  
ATOM   3201  C   LYS B 416       3.498  12.036  -6.027  1.00 72.91           C  
ATOM   3202  O   LYS B 416       4.383  12.370  -6.817  1.00 72.91           O  
ATOM   3203  CB  LYS B 416       1.531  12.952  -7.275  1.00 72.91           C  
ATOM   3204  CG  LYS B 416       1.053  11.617  -7.827  1.00 72.91           C  
ATOM   3205  CD  LYS B 416       0.342  11.786  -9.163  1.00 72.91           C  
ATOM   3206  CE  LYS B 416      -0.085  10.445  -9.744  1.00 72.91           C  
ATOM   3207  NZ  LYS B 416      -0.742  10.603 -11.077  1.00 72.91           N1+
ATOM   3208  N   LYS B 417       3.691  11.030  -5.203  1.00 72.57           N  
ATOM   3209  CA  LYS B 417       4.875  10.176  -5.225  1.00 72.57           C  
ATOM   3210  C   LYS B 417       4.698   9.016  -6.201  1.00 72.57           C  
ATOM   3211  O   LYS B 417       3.612   8.441  -6.299  1.00 72.57           O  
ATOM   3212  CB  LYS B 417       5.178   9.641  -3.825  1.00 72.57           C  
ATOM   3213  CG  LYS B 417       6.644   9.300  -3.597  1.00 72.57           C  
ATOM   3214  CD  LYS B 417       6.919   8.965  -2.137  1.00 72.57           C  
ATOM   3215  CE  LYS B 417       8.379   8.598  -1.912  1.00 72.57           C  
ATOM   3216  NZ  LYS B 417       8.670   8.341  -0.470  1.00 72.57           N1+
ATOM   3217  N   PHE B 418       5.765   8.675  -6.961  1.00 72.98           N  
ATOM   3218  CA  PHE B 418       5.781   7.469  -7.781  1.00 72.98           C  
ATOM   3219  C   PHE B 418       5.912   6.225  -6.911  1.00 72.98           C  
ATOM   3220  O   PHE B 418       6.587   6.250  -5.880  1.00 72.98           O  
ATOM   3221  CB  PHE B 418       6.927   7.523  -8.797  1.00 72.98           C  
ATOM   3222  CG  PHE B 418       6.719   8.533  -9.893  1.00 72.98           C  
ATOM   3223  CD1 PHE B 418       5.873   8.258 -10.960  1.00 72.98           C  
ATOM   3224  CD2 PHE B 418       7.372   9.759  -9.856  1.00 72.98           C  
ATOM   3225  CE1 PHE B 418       5.679   9.191 -11.975  1.00 72.98           C  
ATOM   3226  CE2 PHE B 418       7.183  10.696 -10.867  1.00 72.98           C  
ATOM   3227  CZ  PHE B 418       6.337  10.410 -11.927  1.00 72.98           C  
ATOM   3228  N   ALA B 419       5.254   5.198  -7.267  1.00 63.77           N  
ATOM   3229  CA  ALA B 419       5.313   3.939  -6.529  1.00 63.77           C  
ATOM   3230  C   ALA B 419       6.746   3.423  -6.437  1.00 63.77           C  
ATOM   3231  O   ALA B 419       7.148   2.866  -5.413  1.00 63.77           O  
ATOM   3232  CB  ALA B 419       4.416   2.894  -7.188  1.00 63.77           C  
ATOM   3233  N   ILE B 420       7.586   3.607  -7.515  1.00 66.43           N  
ATOM   3234  CA  ILE B 420       8.985   3.194  -7.554  1.00 66.43           C  
ATOM   3235  C   ILE B 420       9.870   4.401  -7.856  1.00 66.43           C  
ATOM   3236  O   ILE B 420       9.708   5.055  -8.889  1.00 66.43           O  
ATOM   3237  CB  ILE B 420       9.217   2.083  -8.601  1.00 66.43           C  
ATOM   3238  CG1 ILE B 420       8.259   0.911  -8.359  1.00 66.43           C  
ATOM   3239  CG2 ILE B 420      10.675   1.612  -8.575  1.00 66.43           C  
ATOM   3240  CD1 ILE B 420       8.278  -0.142  -9.458  1.00 66.43           C  
ATOM   3241  N   LYS B 421      10.691   4.733  -6.898  1.00 74.05           N  
ATOM   3242  CA  LYS B 421      11.694   5.764  -7.145  1.00 74.05           C  
ATOM   3243  C   LYS B 421      12.714   5.302  -8.182  1.00 74.05           C  
ATOM   3244  O   LYS B 421      13.161   4.154  -8.151  1.00 74.05           O  
ATOM   3245  CB  LYS B 421      12.404   6.146  -5.845  1.00 74.05           C  
ATOM   3246  CG  LYS B 421      13.374   7.309  -5.988  1.00 74.05           C  
ATOM   3247  CD  LYS B 421      14.011   7.673  -4.653  1.00 74.05           C  
ATOM   3248  CE  LYS B 421      15.064   8.761  -4.813  1.00 74.05           C  
ATOM   3249  NZ  LYS B 421      15.712   9.101  -3.511  1.00 74.05           N1+
ATOM   3250  N   PRO B 422      13.107   6.195  -9.149  1.00 80.12           N  
ATOM   3251  CA  PRO B 422      14.111   5.801 -10.140  1.00 80.12           C  
ATOM   3252  C   PRO B 422      15.434   5.379  -9.505  1.00 80.12           C  
ATOM   3253  O   PRO B 422      15.872   5.984  -8.523  1.00 80.12           O  
ATOM   3254  CB  PRO B 422      14.290   7.066 -10.984  1.00 80.12           C  
ATOM   3255  CG  PRO B 422      13.030   7.843 -10.778  1.00 80.12           C  
ATOM   3256  CD  PRO B 422      12.517   7.563  -9.395  1.00 80.12           C  
ATOM   3257  N   LEU B 423      16.111   4.328 -10.058  1.00 79.56           N  
ATOM   3258  CA  LEU B 423      17.433   3.892  -9.623  1.00 79.56           C  
ATOM   3259  C   LEU B 423      18.512   4.850 -10.117  1.00 79.56           C  
ATOM   3260  O   LEU B 423      18.493   5.267 -11.278  1.00 79.56           O  
ATOM   3261  CB  LEU B 423      17.723   2.476 -10.126  1.00 79.56           C  
ATOM   3262  CG  LEU B 423      18.188   1.465  -9.076  1.00 79.56           C  
ATOM   3263  CD1 LEU B 423      17.095   0.436  -8.811  1.00 79.56           C  
ATOM   3264  CD2 LEU B 423      19.476   0.782  -9.524  1.00 79.56           C  
ATOM   3265  N   VAL B 424      19.288   5.221  -9.225  1.00 85.31           N  
ATOM   3266  CA  VAL B 424      20.414   6.080  -9.574  1.00 85.31           C  
ATOM   3267  C   VAL B 424      21.616   5.223  -9.964  1.00 85.31           C  
ATOM   3268  O   VAL B 424      21.893   4.204  -9.327  1.00 85.31           O  
ATOM   3269  CB  VAL B 424      20.789   7.026  -8.411  1.00 85.31           C  
ATOM   3270  CG1 VAL B 424      22.027   7.849  -8.762  1.00 85.31           C  
ATOM   3271  CG2 VAL B 424      19.615   7.940  -8.068  1.00 85.31           C  
ATOM   3272  N   THR B 425      22.301   5.538 -11.046  1.00 87.93           N  
ATOM   3273  CA  THR B 425      23.512   4.882 -11.525  1.00 87.93           C  
ATOM   3274  C   THR B 425      24.712   5.819 -11.423  1.00 87.93           C  
ATOM   3275  O   THR B 425      24.570   6.976 -11.022  1.00 87.93           O  
ATOM   3276  CB  THR B 425      23.352   4.405 -12.981  1.00 87.93           C  
ATOM   3277  CG2 THR B 425      22.266   3.340 -13.094  1.00 87.93           C  
ATOM   3278  OG1 THR B 425      22.998   5.522 -13.806  1.00 87.93           O  
ATOM   3279  N   ALA B 426      25.822   5.286 -11.732  1.00 90.74           N  
ATOM   3280  CA  ALA B 426      27.030   6.107 -11.687  1.00 90.74           C  
ATOM   3281  C   ALA B 426      26.931   7.282 -12.655  1.00 90.74           C  
ATOM   3282  O   ALA B 426      27.246   8.419 -12.296  1.00 90.74           O  
ATOM   3283  CB  ALA B 426      28.260   5.260 -12.006  1.00 90.74           C  
ATOM   3284  N   VAL B 427      26.499   6.957 -13.890  1.00 94.98           N  
ATOM   3285  CA  VAL B 427      26.293   7.989 -14.902  1.00 94.98           C  
ATOM   3286  C   VAL B 427      24.814   8.058 -15.276  1.00 94.98           C  
ATOM   3287  O   VAL B 427      24.235   7.068 -15.729  1.00 94.98           O  
ATOM   3288  CB  VAL B 427      27.150   7.728 -16.161  1.00 94.98           C  
ATOM   3289  CG1 VAL B 427      26.891   8.797 -17.221  1.00 94.98           C  
ATOM   3290  CG2 VAL B 427      28.632   7.680 -15.796  1.00 94.98           C  
ATOM   3291  N   ASN B 428      24.229   9.197 -15.074  1.00 96.79           N  
ATOM   3292  CA  ASN B 428      22.809   9.451 -15.292  1.00 96.79           C  
ATOM   3293  C   ASN B 428      22.584  10.410 -16.458  1.00 96.79           C  
ATOM   3294  O   ASN B 428      22.896  11.598 -16.360  1.00 96.79           O  
ATOM   3295  CB  ASN B 428      22.160  10.000 -14.020  1.00 96.79           C  
ATOM   3296  CG  ASN B 428      22.396   9.113 -12.814  1.00 96.79           C  
ATOM   3297  ND2 ASN B 428      23.453   9.400 -12.064  1.00 96.79           N  
ATOM   3298  OD1 ASN B 428      21.636   8.175 -12.560  1.00 96.79           O  
ATOM   3299  N   HIS B 429      21.933   9.927 -17.578  1.00 98.29           N  
ATOM   3300  CA  HIS B 429      21.824  10.692 -18.816  1.00 98.29           C  
ATOM   3301  C   HIS B 429      20.552  11.532 -18.835  1.00 98.29           C  
ATOM   3302  O   HIS B 429      19.447  10.995 -18.737  1.00 98.29           O  
ATOM   3303  CB  HIS B 429      21.855   9.758 -20.027  1.00 98.29           C  
ATOM   3304  CG  HIS B 429      22.117  10.461 -21.321  1.00 98.29           C  
ATOM   3305  CD2 HIS B 429      22.247  11.778 -21.606  1.00 98.29           C  
ATOM   3306  ND1 HIS B 429      22.273   9.790 -22.514  1.00 98.29           N  
ATOM   3307  CE1 HIS B 429      22.490  10.667 -23.480  1.00 98.29           C  
ATOM   3308  NE2 HIS B 429      22.479  11.880 -22.956  1.00 98.29           N  
ATOM   3309  N   MET B 430      20.723  12.867 -18.869  1.00 98.52           N  
ATOM   3310  CA  MET B 430      19.682  13.850 -19.157  1.00 98.52           C  
ATOM   3311  C   MET B 430      19.718  14.268 -20.623  1.00 98.52           C  
ATOM   3312  O   MET B 430      20.547  15.090 -21.018  1.00 98.52           O  
ATOM   3313  CB  MET B 430      19.838  15.078 -18.258  1.00 98.52           C  
ATOM   3314  CG  MET B 430      18.693  16.072 -18.375  1.00 98.52           C  
ATOM   3315  SD  MET B 430      18.951  17.564 -17.339  1.00 98.52           S  
ATOM   3316  CE  MET B 430      18.798  16.836 -15.684  1.00 98.52           C  
ATOM   3317  N   LEU B 431      18.770  13.694 -21.439  1.00 98.67           N  
ATOM   3318  CA  LEU B 431      18.837  13.835 -22.890  1.00 98.67           C  
ATOM   3319  C   LEU B 431      17.741  14.767 -23.397  1.00 98.67           C  
ATOM   3320  O   LEU B 431      16.557  14.426 -23.344  1.00 98.67           O  
ATOM   3321  CB  LEU B 431      18.714  12.468 -23.568  1.00 98.67           C  
ATOM   3322  CG  LEU B 431      18.654  12.472 -25.096  1.00 98.67           C  
ATOM   3323  CD1 LEU B 431      19.878  13.175 -25.673  1.00 98.67           C  
ATOM   3324  CD2 LEU B 431      18.548  11.048 -25.631  1.00 98.67           C  
ATOM   3325  N   PHE B 432      18.133  15.986 -23.925  1.00 98.71           N  
ATOM   3326  CA  PHE B 432      17.185  16.903 -24.546  1.00 98.71           C  
ATOM   3327  C   PHE B 432      16.900  16.494 -25.986  1.00 98.71           C  
ATOM   3328  O   PHE B 432      17.783  15.986 -26.679  1.00 98.71           O  
ATOM   3329  CB  PHE B 432      17.718  18.339 -24.504  1.00 98.71           C  
ATOM   3330  CG  PHE B 432      17.498  19.030 -23.185  1.00 98.71           C  
ATOM   3331  CD1 PHE B 432      16.472  19.953 -23.031  1.00 98.71           C  
ATOM   3332  CD2 PHE B 432      18.319  18.755 -22.099  1.00 98.71           C  
ATOM   3333  CE1 PHE B 432      16.266  20.594 -21.811  1.00 98.71           C  
ATOM   3334  CE2 PHE B 432      18.120  19.391 -20.877  1.00 98.71           C  
ATOM   3335  CZ  PHE B 432      17.093  20.311 -20.735  1.00 98.71           C  
ATOM   3336  N   TYR B 433      15.677  16.643 -26.460  1.00 98.48           N  
ATOM   3337  CA  TYR B 433      15.212  16.374 -27.817  1.00 98.48           C  
ATOM   3338  C   TYR B 433      14.150  17.382 -28.238  1.00 98.48           C  
ATOM   3339  O   TYR B 433      13.539  18.040 -27.393  1.00 98.48           O  
ATOM   3340  CB  TYR B 433      14.653  14.952 -27.922  1.00 98.48           C  
ATOM   3341  CG  TYR B 433      14.524  14.454 -29.341  1.00 98.48           C  
ATOM   3342  CD1 TYR B 433      13.396  13.746 -29.751  1.00 98.48           C  
ATOM   3343  CD2 TYR B 433      15.528  14.689 -30.273  1.00 98.48           C  
ATOM   3344  CE1 TYR B 433      13.274  13.284 -31.058  1.00 98.48           C  
ATOM   3345  CE2 TYR B 433      15.416  14.232 -31.582  1.00 98.48           C  
ATOM   3346  CZ  TYR B 433      14.287  13.531 -31.964  1.00 98.48           C  
ATOM   3347  OH  TYR B 433      14.171  13.076 -33.259  1.00 98.48           O  
ATOM   3348  N   GLY B 434      14.096  17.689 -29.497  1.00 98.07           N  
ATOM   3349  CA  GLY B 434      13.112  18.647 -29.974  1.00 98.07           C  
ATOM   3350  C   GLY B 434      13.586  19.439 -31.178  1.00 98.07           C  
ATOM   3351  O   GLY B 434      14.180  18.879 -32.101  1.00 98.07           O  
ATOM   3352  N   GLN B 435      13.186  20.676 -31.199  1.00 97.10           N  
ATOM   3353  CA  GLN B 435      13.541  21.555 -32.309  1.00 97.10           C  
ATOM   3354  C   GLN B 435      14.496  22.656 -31.855  1.00 97.10           C  
ATOM   3355  O   GLN B 435      15.360  22.424 -31.006  1.00 97.10           O  
ATOM   3356  CB  GLN B 435      12.287  22.172 -32.929  1.00 97.10           C  
ATOM   3357  CG  GLN B 435      11.588  23.181 -32.029  1.00 97.10           C  
ATOM   3358  CD  GLN B 435      10.344  23.773 -32.665  1.00 97.10           C  
ATOM   3359  NE2 GLN B 435      10.529  24.814 -33.470  1.00 97.10           N  
ATOM   3360  OE1 GLN B 435       9.227  23.299 -32.436  1.00 97.10           O  
ATOM   3361  N   SER B 436      14.388  23.896 -32.519  1.00 96.31           N  
ATOM   3362  CA  SER B 436      15.412  24.931 -32.424  1.00 96.31           C  
ATOM   3363  C   SER B 436      15.664  25.329 -30.974  1.00 96.31           C  
ATOM   3364  O   SER B 436      16.811  25.525 -30.568  1.00 96.31           O  
ATOM   3365  CB  SER B 436      15.007  26.163 -33.236  1.00 96.31           C  
ATOM   3366  OG  SER B 436      13.685  26.561 -32.919  1.00 96.31           O  
ATOM   3367  N   LEU B 437      14.683  25.408 -30.098  1.00 96.81           N  
ATOM   3368  CA  LEU B 437      14.889  25.805 -28.709  1.00 96.81           C  
ATOM   3369  C   LEU B 437      15.692  24.750 -27.956  1.00 96.81           C  
ATOM   3370  O   LEU B 437      16.430  25.075 -27.023  1.00 96.81           O  
ATOM   3371  CB  LEU B 437      13.545  26.033 -28.013  1.00 96.81           C  
ATOM   3372  CG  LEU B 437      12.760  27.273 -28.443  1.00 96.81           C  
ATOM   3373  CD1 LEU B 437      11.404  27.310 -27.747  1.00 96.81           C  
ATOM   3374  CD2 LEU B 437      13.555  28.540 -28.143  1.00 96.81           C  
ATOM   3375  N   SER B 438      15.572  23.506 -28.327  1.00 97.81           N  
ATOM   3376  CA  SER B 438      16.288  22.438 -27.636  1.00 97.81           C  
ATOM   3377  C   SER B 438      17.781  22.483 -27.945  1.00 97.81           C  
ATOM   3378  O   SER B 438      18.586  21.885 -27.229  1.00 97.81           O  
ATOM   3379  CB  SER B 438      15.720  21.073 -28.025  1.00 97.81           C  
ATOM   3380  OG  SER B 438      16.157  20.696 -29.320  1.00 97.81           O  
ATOM   3381  N   VAL B 439      18.227  23.179 -29.019  1.00 98.00           N  
ATOM   3382  CA  VAL B 439      19.624  23.144 -29.441  1.00 98.00           C  
ATOM   3383  C   VAL B 439      20.248  24.528 -29.276  1.00 98.00           C  
ATOM   3384  O   VAL B 439      21.295  24.817 -29.861  1.00 98.00           O  
ATOM   3385  CB  VAL B 439      19.762  22.667 -30.904  1.00 98.00           C  
ATOM   3386  CG1 VAL B 439      19.412  21.185 -31.025  1.00 98.00           C  
ATOM   3387  CG2 VAL B 439      18.877  23.506 -31.824  1.00 98.00           C  
ATOM   3388  N   GLY B 440      19.672  25.468 -28.590  1.00 97.66           N  
ATOM   3389  CA  GLY B 440      20.234  26.759 -28.226  1.00 97.66           C  
ATOM   3390  C   GLY B 440      20.293  27.734 -29.387  1.00 97.66           C  
ATOM   3391  O   GLY B 440      21.251  28.499 -29.515  1.00 97.66           O  
ATOM   3392  N   ALA B 441      19.300  27.675 -30.241  1.00 97.38           N  
ATOM   3393  CA  ALA B 441      19.257  28.591 -31.378  1.00 97.38           C  
ATOM   3394  C   ALA B 441      19.249  30.044 -30.912  1.00 97.38           C  
ATOM   3395  O   ALA B 441      18.471  30.415 -30.030  1.00 97.38           O  
ATOM   3396  CB  ALA B 441      18.033  28.306 -32.245  1.00 97.38           C  
ATOM   3397  N   GLN B 442      20.197  30.868 -31.359  1.00 96.01           N  
ATOM   3398  CA  GLN B 442      20.364  32.291 -31.083  1.00 96.01           C  
ATOM   3399  C   GLN B 442      20.941  32.516 -29.688  1.00 96.01           C  
ATOM   3400  O   GLN B 442      21.026  33.654 -29.222  1.00 96.01           O  
ATOM   3401  CB  GLN B 442      19.030  33.026 -31.224  1.00 96.01           C  
ATOM   3402  CG  GLN B 442      18.468  33.013 -32.639  1.00 96.01           C  
ATOM   3403  CD  GLN B 442      19.200  33.961 -33.571  1.00 96.01           C  
ATOM   3404  NE2 GLN B 442      19.239  33.619 -34.854  1.00 96.01           N  
ATOM   3405  OE1 GLN B 442      19.724  34.993 -33.141  1.00 96.01           O  
ATOM   3406  N   GLY B 443      21.348  31.450 -29.004  1.00 96.35           N  
ATOM   3407  CA  GLY B 443      21.785  31.545 -27.620  1.00 96.35           C  
ATOM   3408  C   GLY B 443      23.240  31.951 -27.481  1.00 96.35           C  
ATOM   3409  O   GLY B 443      23.993  31.331 -26.727  1.00 96.35           O  
ATOM   3410  N   THR B 444      23.658  32.916 -28.280  1.00 95.32           N  
ATOM   3411  CA  THR B 444      25.049  33.355 -28.254  1.00 95.32           C  
ATOM   3412  C   THR B 444      25.178  34.703 -27.549  1.00 95.32           C  
ATOM   3413  O   THR B 444      24.266  35.530 -27.607  1.00 95.32           O  
ATOM   3414  CB  THR B 444      25.628  33.461 -29.677  1.00 95.32           C  
ATOM   3415  CG2 THR B 444      25.564  32.118 -30.398  1.00 95.32           C  
ATOM   3416  OG1 THR B 444      24.876  34.426 -30.422  1.00 95.32           O  
ATOM   3417  N   PRO B 445      26.362  35.000 -26.774  1.00 94.35           N  
ATOM   3418  CA  PRO B 445      27.442  34.074 -26.425  1.00 94.35           C  
ATOM   3419  C   PRO B 445      27.029  33.059 -25.362  1.00 94.35           C  
ATOM   3420  O   PRO B 445      26.002  33.236 -24.701  1.00 94.35           O  
ATOM   3421  CB  PRO B 445      28.543  34.998 -25.900  1.00 94.35           C  
ATOM   3422  CG  PRO B 445      27.814  36.143 -25.273  1.00 94.35           C  
ATOM   3423  CD  PRO B 445      26.555  36.391 -26.053  1.00 94.35           C  
ATOM   3424  N   VAL B 446      27.840  31.986 -25.262  1.00 96.14           N  
ATOM   3425  CA  VAL B 446      27.553  30.969 -24.256  1.00 96.14           C  
ATOM   3426  C   VAL B 446      27.879  31.510 -22.866  1.00 96.14           C  
ATOM   3427  O   VAL B 446      28.836  32.270 -22.698  1.00 96.14           O  
ATOM   3428  CB  VAL B 446      28.345  29.669 -24.521  1.00 96.14           C  
ATOM   3429  CG1 VAL B 446      27.892  29.017 -25.826  1.00 96.14           C  
ATOM   3430  CG2 VAL B 446      29.845  29.956 -24.556  1.00 96.14           C  
ATOM   3431  N   LEU B 447      27.101  31.157 -21.901  1.00 96.04           N  
ATOM   3432  CA  LEU B 447      27.281  31.602 -20.523  1.00 96.04           C  
ATOM   3433  C   LEU B 447      27.958  30.522 -19.687  1.00 96.04           C  
ATOM   3434  O   LEU B 447      28.731  30.829 -18.776  1.00 96.04           O  
ATOM   3435  CB  LEU B 447      25.933  31.976 -19.901  1.00 96.04           C  
ATOM   3436  CG  LEU B 447      25.167  33.114 -20.576  1.00 96.04           C  
ATOM   3437  CD1 LEU B 447      23.829  33.340 -19.879  1.00 96.04           C  
ATOM   3438  CD2 LEU B 447      25.998  34.393 -20.577  1.00 96.04           C  
ATOM   3439  N   SER B 448      27.733  29.290 -19.941  1.00 96.11           N  
ATOM   3440  CA  SER B 448      28.266  28.169 -19.174  1.00 96.11           C  
ATOM   3441  C   SER B 448      29.605  27.702 -19.735  1.00 96.11           C  
ATOM   3442  O   SER B 448      29.671  26.694 -20.441  1.00 96.11           O  
ATOM   3443  CB  SER B 448      27.274  27.005 -19.165  1.00 96.11           C  
ATOM   3444  OG  SER B 448      26.003  27.431 -18.707  1.00 96.11           O  
ATOM   3445  N   THR B 449      30.685  28.362 -19.321  1.00 95.50           N  
ATOM   3446  CA  THR B 449      32.005  28.126 -19.896  1.00 95.50           C  
ATOM   3447  C   THR B 449      32.873  27.310 -18.943  1.00 95.50           C  
ATOM   3448  O   THR B 449      34.004  26.951 -19.277  1.00 95.50           O  
ATOM   3449  CB  THR B 449      32.713  29.452 -20.231  1.00 95.50           C  
ATOM   3450  CG2 THR B 449      31.956  30.224 -21.307  1.00 95.50           C  
ATOM   3451  OG1 THR B 449      32.793  30.257 -19.048  1.00 95.50           O  
ATOM   3452  N   SER B 450      32.444  26.992 -17.764  1.00 94.34           N  
ATOM   3453  CA  SER B 450      33.142  26.166 -16.784  1.00 94.34           C  
ATOM   3454  C   SER B 450      32.203  25.142 -16.155  1.00 94.34           C  
ATOM   3455  O   SER B 450      30.983  25.311 -16.184  1.00 94.34           O  
ATOM   3456  CB  SER B 450      33.764  27.038 -15.693  1.00 94.34           C  
ATOM   3457  OG  SER B 450      32.760  27.721 -14.962  1.00 94.34           O  
ATOM   3458  N   GLN B 451      32.772  24.000 -15.635  1.00 95.43           N  
ATOM   3459  CA  GLN B 451      31.992  22.950 -14.989  1.00 95.43           C  
ATOM   3460  C   GLN B 451      32.274  22.899 -13.490  1.00 95.43           C  
ATOM   3461  O   GLN B 451      33.346  22.459 -13.070  1.00 95.43           O  
ATOM   3462  CB  GLN B 451      32.289  21.592 -15.626  1.00 95.43           C  
ATOM   3463  CG  GLN B 451      31.447  20.453 -15.066  1.00 95.43           C  
ATOM   3464  CD  GLN B 451      29.980  20.817 -14.936  1.00 95.43           C  
ATOM   3465  NE2 GLN B 451      29.228  20.644 -16.018  1.00 95.43           N  
ATOM   3466  OE1 GLN B 451      29.526  21.249 -13.872  1.00 95.43           O  
ATOM   3467  N   PRO B 452      31.341  23.280 -12.635  1.00 92.10           N  
ATOM   3468  CA  PRO B 452      31.593  23.375 -11.195  1.00 92.10           C  
ATOM   3469  C   PRO B 452      31.501  22.024 -10.489  1.00 92.10           C  
ATOM   3470  O   PRO B 452      31.955  21.886  -9.350  1.00 92.10           O  
ATOM   3471  CB  PRO B 452      30.493  24.322 -10.707  1.00 92.10           C  
ATOM   3472  CG  PRO B 452      29.409  24.207 -11.730  1.00 92.10           C  
ATOM   3473  CD  PRO B 452      30.040  23.936 -13.066  1.00 92.10           C  
ATOM   3474  N   TYR B 453      30.985  21.032 -11.095  1.00 92.49           N  
ATOM   3475  CA  TYR B 453      30.786  19.707 -10.519  1.00 92.49           C  
ATOM   3476  C   TYR B 453      31.389  18.628 -11.410  1.00 92.49           C  
ATOM   3477  O   TYR B 453      32.419  18.849 -12.052  1.00 92.49           O  
ATOM   3478  CB  TYR B 453      29.294  19.433 -10.304  1.00 92.49           C  
ATOM   3479  CG  TYR B 453      28.568  20.548  -9.592  1.00 92.49           C  
ATOM   3480  CD1 TYR B 453      28.760  20.773  -8.231  1.00 92.49           C  
ATOM   3481  CD2 TYR B 453      27.689  21.378 -10.278  1.00 92.49           C  
ATOM   3482  CE1 TYR B 453      28.092  21.798  -7.570  1.00 92.49           C  
ATOM   3483  CE2 TYR B 453      27.015  22.407  -9.628  1.00 92.49           C  
ATOM   3484  CZ  TYR B 453      27.223  22.609  -8.276  1.00 92.49           C  
ATOM   3485  OH  TYR B 453      26.559  23.626  -7.627  1.00 92.49           O  
ATOM   3486  N   LEU B 454      30.869  17.397 -11.446  1.00 94.32           N  
ATOM   3487  CA  LEU B 454      31.455  16.322 -12.240  1.00 94.32           C  
ATOM   3488  C   LEU B 454      30.509  15.894 -13.357  1.00 94.32           C  
ATOM   3489  O   LEU B 454      30.545  14.743 -13.799  1.00 94.32           O  
ATOM   3490  CB  LEU B 454      31.791  15.122 -11.351  1.00 94.32           C  
ATOM   3491  CG  LEU B 454      32.908  15.327 -10.327  1.00 94.32           C  
ATOM   3492  CD1 LEU B 454      33.168  14.035  -9.560  1.00 94.32           C  
ATOM   3493  CD2 LEU B 454      34.180  15.814 -11.013  1.00 94.32           C  
ATOM   3494  N   ASN B 455      29.644  16.904 -13.715  1.00 96.79           N  
ATOM   3495  CA  ASN B 455      28.766  16.615 -14.844  1.00 96.79           C  
ATOM   3496  C   ASN B 455      29.537  16.589 -16.161  1.00 96.79           C  
ATOM   3497  O   ASN B 455      30.494  17.344 -16.340  1.00 96.79           O  
ATOM   3498  CB  ASN B 455      27.629  17.636 -14.915  1.00 96.79           C  
ATOM   3499  CG  ASN B 455      26.742  17.608 -13.686  1.00 96.79           C  
ATOM   3500  ND2 ASN B 455      26.381  18.785 -13.188  1.00 96.79           N  
ATOM   3501  OD1 ASN B 455      26.384  16.537 -13.188  1.00 96.79           O  
ATOM   3502  N   THR B 456      29.116  15.710 -17.108  1.00 97.82           N  
ATOM   3503  CA  THR B 456      29.894  15.494 -18.323  1.00 97.82           C  
ATOM   3504  C   THR B 456      28.998  15.550 -19.557  1.00 97.82           C  
ATOM   3505  O   THR B 456      27.779  15.685 -19.439  1.00 97.82           O  
ATOM   3506  CB  THR B 456      30.631  14.143 -18.281  1.00 97.82           C  
ATOM   3507  CG2 THR B 456      31.634  14.098 -17.132  1.00 97.82           C  
ATOM   3508  OG1 THR B 456      29.675  13.089 -18.107  1.00 97.82           O  
ATOM   3509  N   THR B 457      29.675  15.616 -20.791  1.00 98.34           N  
ATOM   3510  CA  THR B 457      29.013  15.596 -22.090  1.00 98.34           C  
ATOM   3511  C   THR B 457      29.949  15.054 -23.166  1.00 98.34           C  
ATOM   3512  O   THR B 457      30.997  14.484 -22.855  1.00 98.34           O  
ATOM   3513  CB  THR B 457      28.525  17.001 -22.490  1.00 98.34           C  
ATOM   3514  CG2 THR B 457      29.693  17.894 -22.894  1.00 98.34           C  
ATOM   3515  OG1 THR B 457      27.619  16.888 -23.595  1.00 98.34           O  
ATOM   3516  N   PHE B 458      29.533  15.125 -24.431  1.00 97.52           N  
ATOM   3517  CA  PHE B 458      30.334  14.668 -25.560  1.00 97.52           C  
ATOM   3518  C   PHE B 458      31.555  15.559 -25.755  1.00 97.52           C  
ATOM   3519  O   PHE B 458      31.554  16.721 -25.342  1.00 97.52           O  
ATOM   3520  CB  PHE B 458      29.494  14.641 -26.841  1.00 97.52           C  
ATOM   3521  CG  PHE B 458      28.405  13.603 -26.831  1.00 97.52           C  
ATOM   3522  CD1 PHE B 458      28.715  12.249 -26.858  1.00 97.52           C  
ATOM   3523  CD2 PHE B 458      27.069  13.981 -26.794  1.00 97.52           C  
ATOM   3524  CE1 PHE B 458      27.709  11.286 -26.849  1.00 97.52           C  
ATOM   3525  CE2 PHE B 458      26.058  13.025 -26.784  1.00 97.52           C  
ATOM   3526  CZ  PHE B 458      26.380  11.678 -26.813  1.00 97.52           C  
ATOM   3527  N   GLU B 459      32.543  15.057 -26.387  1.00 96.36           N  
ATOM   3528  CA  GLU B 459      33.831  15.707 -26.609  1.00 96.36           C  
ATOM   3529  C   GLU B 459      33.654  17.069 -27.274  1.00 96.36           C  
ATOM   3530  O   GLU B 459      34.348  18.028 -26.930  1.00 96.36           O  
ATOM   3531  CB  GLU B 459      34.741  14.820 -27.463  1.00 96.36           C  
ATOM   3532  CG  GLU B 459      36.147  15.372 -27.641  1.00 96.36           C  
ATOM   3533  CD  GLU B 459      37.070  14.431 -28.399  1.00 96.36           C  
ATOM   3534  OE1 GLU B 459      38.274  14.746 -28.541  1.00 96.36           O  
ATOM   3535  OE2 GLU B 459      36.586  13.372 -28.855  1.00 96.36           O1-
ATOM   3536  N   TYR B 460      32.745  17.199 -28.176  1.00 95.67           N  
ATOM   3537  CA  TYR B 460      32.570  18.435 -28.930  1.00 95.67           C  
ATOM   3538  C   TYR B 460      31.285  19.146 -28.522  1.00 95.67           C  
ATOM   3539  O   TYR B 460      30.616  19.761 -29.356  1.00 95.67           O  
ATOM   3540  CB  TYR B 460      32.554  18.150 -30.435  1.00 95.67           C  
ATOM   3541  CG  TYR B 460      33.849  17.578 -30.958  1.00 95.67           C  
ATOM   3542  CD1 TYR B 460      34.920  18.408 -31.282  1.00 95.67           C  
ATOM   3543  CD2 TYR B 460      34.004  16.207 -31.131  1.00 95.67           C  
ATOM   3544  CE1 TYR B 460      36.114  17.886 -31.766  1.00 95.67           C  
ATOM   3545  CE2 TYR B 460      35.194  15.673 -31.614  1.00 95.67           C  
ATOM   3546  CZ  TYR B 460      36.242  16.519 -31.928  1.00 95.67           C  
ATOM   3547  OH  TYR B 460      37.422  15.996 -32.408  1.00 95.67           O  
ATOM   3548  N   GLY B 461      30.848  18.944 -27.277  1.00 95.91           N  
ATOM   3549  CA  GLY B 461      29.753  19.691 -26.679  1.00 95.91           C  
ATOM   3550  C   GLY B 461      28.472  18.887 -26.569  1.00 95.91           C  
ATOM   3551  O   GLY B 461      28.394  17.762 -27.068  1.00 95.91           O  
ATOM   3552  N   PRO B 462      27.499  19.493 -25.898  1.00 97.47           N  
ATOM   3553  CA  PRO B 462      26.260  18.763 -25.620  1.00 97.47           C  
ATOM   3554  C   PRO B 462      25.491  18.400 -26.888  1.00 97.47           C  
ATOM   3555  O   PRO B 462      24.676  17.474 -26.878  1.00 97.47           O  
ATOM   3556  CB  PRO B 462      25.460  19.741 -24.757  1.00 97.47           C  
ATOM   3557  CG  PRO B 462      26.445  20.792 -24.357  1.00 97.47           C  
ATOM   3558  CD  PRO B 462      27.665  20.655 -25.222  1.00 97.47           C  
ATOM   3559  N   ARG B 463      25.752  18.984 -28.052  1.00 97.69           N  
ATOM   3560  CA  ARG B 463      25.051  18.707 -29.301  1.00 97.69           C  
ATOM   3561  C   ARG B 463      25.746  17.600 -30.086  1.00 97.69           C  
ATOM   3562  O   ARG B 463      25.260  17.178 -31.138  1.00 97.69           O  
ATOM   3563  CB  ARG B 463      24.954  19.973 -30.156  1.00 97.69           C  
ATOM   3564  CG  ARG B 463      23.983  21.010 -29.613  1.00 97.69           C  
ATOM   3565  CD  ARG B 463      23.858  22.207 -30.544  1.00 97.69           C  
ATOM   3566  NE  ARG B 463      25.045  23.056 -30.493  1.00 97.69           N  
ATOM   3567  CZ  ARG B 463      25.270  23.990 -29.573  1.00 97.69           C  
ATOM   3568  NH1 ARG B 463      24.389  24.214 -28.605  1.00 97.69           N1+
ATOM   3569  NH2 ARG B 463      26.385  24.705 -29.620  1.00 97.69           N  
ATOM   3570  N   MET B 464      26.820  17.072 -29.610  1.00 96.94           N  
ATOM   3571  CA  MET B 464      27.639  16.136 -30.376  1.00 96.94           C  
ATOM   3572  C   MET B 464      27.868  16.649 -31.794  1.00 96.94           C  
ATOM   3573  O   MET B 464      27.543  15.965 -32.766  1.00 96.94           O  
ATOM   3574  CB  MET B 464      26.982  14.756 -30.419  1.00 96.94           C  
ATOM   3575  CG  MET B 464      27.893  13.659 -30.945  1.00 96.94           C  
ATOM   3576  SD  MET B 464      27.037  12.043 -31.090  1.00 96.94           S  
ATOM   3577  CE  MET B 464      26.824  11.635 -29.335  1.00 96.94           C  
ATOM   3578  N   ASP B 465      28.439  17.713 -31.905  1.00 95.54           N  
ATOM   3579  CA  ASP B 465      28.629  18.386 -33.186  1.00 95.54           C  
ATOM   3580  C   ASP B 465      29.563  17.588 -34.093  1.00 95.54           C  
ATOM   3581  O   ASP B 465      29.474  17.679 -35.319  1.00 95.54           O  
ATOM   3582  CB  ASP B 465      29.181  19.797 -32.974  1.00 95.54           C  
ATOM   3583  CG  ASP B 465      28.150  20.759 -32.412  1.00 95.54           C  
ATOM   3584  OD1 ASP B 465      26.938  20.559 -32.644  1.00 95.54           O  
ATOM   3585  OD2 ASP B 465      28.552  21.729 -31.733  1.00 95.54           O1-
ATOM   3586  N   GLN B 466      30.457  16.947 -33.434  1.00 94.20           N  
ATOM   3587  CA  GLN B 466      31.313  15.980 -34.113  1.00 94.20           C  
ATOM   3588  C   GLN B 466      31.349  14.653 -33.361  1.00 94.20           C  
ATOM   3589  O   GLN B 466      30.942  14.581 -32.199  1.00 94.20           O  
ATOM   3590  CB  GLN B 466      32.730  16.534 -34.269  1.00 94.20           C  
ATOM   3591  CG  GLN B 466      32.794  17.857 -35.020  1.00 94.20           C  
ATOM   3592  CD  GLN B 466      34.209  18.389 -35.151  1.00 94.20           C  
ATOM   3593  NE2 GLN B 466      34.352  19.709 -35.116  1.00 94.20           N  
ATOM   3594  OE1 GLN B 466      35.166  17.619 -35.282  1.00 94.20           O  
ATOM   3595  N   ASP B 467      31.784  13.615 -34.091  1.00 93.23           N  
ATOM   3596  CA  ASP B 467      31.946  12.326 -33.425  1.00 93.23           C  
ATOM   3597  C   ASP B 467      32.913  12.434 -32.249  1.00 93.23           C  
ATOM   3598  O   ASP B 467      33.934  13.119 -32.338  1.00 93.23           O  
ATOM   3599  CB  ASP B 467      32.438  11.268 -34.415  1.00 93.23           C  
ATOM   3600  CG  ASP B 467      31.370  10.843 -35.408  1.00 93.23           C  
ATOM   3601  OD1 ASP B 467      30.173  11.108 -35.167  1.00 93.23           O  
ATOM   3602  OD2 ASP B 467      31.729  10.235 -36.439  1.00 93.23           O1-
ATOM   3603  N   SER B 468      32.485  11.798 -31.121  1.00 93.50           N  
ATOM   3604  CA  SER B 468      33.254  11.926 -29.888  1.00 93.50           C  
ATOM   3605  C   SER B 468      34.035  10.650 -29.589  1.00 93.50           C  
ATOM   3606  O   SER B 468      33.550   9.545 -29.841  1.00 93.50           O  
ATOM   3607  CB  SER B 468      32.333  12.256 -28.712  1.00 93.50           C  
ATOM   3608  OG  SER B 468      31.767  13.547 -28.864  1.00 93.50           O  
ATOM   3609  N   THR B 469      35.274  10.750 -29.055  1.00 94.94           N  
ATOM   3610  CA  THR B 469      36.101   9.622 -28.642  1.00 94.94           C  
ATOM   3611  C   THR B 469      36.183   9.541 -27.120  1.00 94.94           C  
ATOM   3612  O   THR B 469      36.608   8.523 -26.569  1.00 94.94           O  
ATOM   3613  CB  THR B 469      37.521   9.725 -29.230  1.00 94.94           C  
ATOM   3614  CG2 THR B 469      37.482   9.768 -30.754  1.00 94.94           C  
ATOM   3615  OG1 THR B 469      38.147  10.919 -28.745  1.00 94.94           O  
ATOM   3616  N   LYS B 470      35.722  10.559 -26.489  1.00 95.51           N  
ATOM   3617  CA  LYS B 470      35.753  10.605 -25.030  1.00 95.51           C  
ATOM   3618  C   LYS B 470      34.663  11.524 -24.486  1.00 95.51           C  
ATOM   3619  O   LYS B 470      34.033  12.265 -25.244  1.00 95.51           O  
ATOM   3620  CB  LYS B 470      37.124  11.070 -24.537  1.00 95.51           C  
ATOM   3621  CG  LYS B 470      37.506  12.469 -24.996  1.00 95.51           C  
ATOM   3622  CD  LYS B 470      38.897  12.857 -24.512  1.00 95.51           C  
ATOM   3623  CE  LYS B 470      39.297  14.241 -25.004  1.00 95.51           C  
ATOM   3624  NZ  LYS B 470      40.694  14.589 -24.608  1.00 95.51           N1+
ATOM   3625  N   VAL B 471      34.404  11.464 -23.182  1.00 96.05           N  
ATOM   3626  CA  VAL B 471      33.519  12.374 -22.463  1.00 96.05           C  
ATOM   3627  C   VAL B 471      34.331  13.519 -21.862  1.00 96.05           C  
ATOM   3628  O   VAL B 471      35.503  13.344 -21.520  1.00 96.05           O  
ATOM   3629  CB  VAL B 471      32.731  11.640 -21.354  1.00 96.05           C  
ATOM   3630  CG1 VAL B 471      31.816  10.575 -21.956  1.00 96.05           C  
ATOM   3631  CG2 VAL B 471      33.690  11.016 -20.343  1.00 96.05           C  
ATOM   3632  N   VAL B 472      33.824  14.689 -21.806  1.00 96.99           N  
ATOM   3633  CA  VAL B 472      34.482  15.866 -21.249  1.00 96.99           C  
ATOM   3634  C   VAL B 472      33.548  16.562 -20.261  1.00 96.99           C  
ATOM   3635  O   VAL B 472      32.356  16.251 -20.200  1.00 96.99           O  
ATOM   3636  CB  VAL B 472      34.917  16.852 -22.356  1.00 96.99           C  
ATOM   3637  CG1 VAL B 472      35.981  16.221 -23.253  1.00 96.99           C  
ATOM   3638  CG2 VAL B 472      33.710  17.292 -23.182  1.00 96.99           C  
ATOM   3639  N   PRO B 473      34.148  17.465 -19.381  1.00 96.65           N  
ATOM   3640  CA  PRO B 473      33.261  18.242 -18.512  1.00 96.65           C  
ATOM   3641  C   PRO B 473      32.187  18.998 -19.290  1.00 96.65           C  
ATOM   3642  O   PRO B 473      32.456  19.519 -20.375  1.00 96.65           O  
ATOM   3643  CB  PRO B 473      34.216  19.215 -17.814  1.00 96.65           C  
ATOM   3644  CG  PRO B 473      35.537  18.516 -17.810  1.00 96.65           C  
ATOM   3645  CD  PRO B 473      35.673  17.744 -19.091  1.00 96.65           C  
ATOM   3646  N   LEU B 474      31.002  18.953 -18.805  1.00 97.82           N  
ATOM   3647  CA  LEU B 474      29.851  19.584 -19.440  1.00 97.82           C  
ATOM   3648  C   LEU B 474      30.007  21.100 -19.465  1.00 97.82           C  
ATOM   3649  O   LEU B 474      29.879  21.760 -18.431  1.00 97.82           O  
ATOM   3650  CB  LEU B 474      28.560  19.205 -18.708  1.00 97.82           C  
ATOM   3651  CG  LEU B 474      27.292  19.940 -19.145  1.00 97.82           C  
ATOM   3652  CD1 LEU B 474      26.958  19.605 -20.595  1.00 97.82           C  
ATOM   3653  CD2 LEU B 474      26.127  19.587 -18.227  1.00 97.82           C  
ATOM   3654  N   VAL B 475      30.337  21.709 -20.570  1.00 97.11           N  
ATOM   3655  CA  VAL B 475      30.366  23.141 -20.854  1.00 97.11           C  
ATOM   3656  C   VAL B 475      29.697  23.414 -22.199  1.00 97.11           C  
ATOM   3657  O   VAL B 475      29.659  22.542 -23.069  1.00 97.11           O  
ATOM   3658  CB  VAL B 475      31.810  23.690 -20.855  1.00 97.11           C  
ATOM   3659  CG1 VAL B 475      32.459  23.507 -19.484  1.00 97.11           C  
ATOM   3660  CG2 VAL B 475      32.641  23.004 -21.938  1.00 97.11           C  
ATOM   3661  N   GLU B 476      29.059  24.553 -22.264  1.00 97.45           N  
ATOM   3662  CA  GLU B 476      28.400  24.930 -23.511  1.00 97.45           C  
ATOM   3663  C   GLU B 476      29.406  25.462 -24.528  1.00 97.45           C  
ATOM   3664  O   GLU B 476      30.446  26.008 -24.154  1.00 97.45           O  
ATOM   3665  CB  GLU B 476      27.313  25.976 -23.250  1.00 97.45           C  
ATOM   3666  CG  GLU B 476      26.207  25.495 -22.322  1.00 97.45           C  
ATOM   3667  CD  GLU B 476      25.263  24.501 -22.980  1.00 97.45           C  
ATOM   3668  OE1 GLU B 476      24.532  23.787 -22.256  1.00 97.45           O  
ATOM   3669  OE2 GLU B 476      25.254  24.435 -24.229  1.00 97.45           O1-
ATOM   3670  N   ARG B 477      29.124  25.222 -25.824  1.00 94.92           N  
ATOM   3671  CA  ARG B 477      29.962  25.675 -26.929  1.00 94.92           C  
ATOM   3672  C   ARG B 477      29.114  26.234 -28.067  1.00 94.92           C  
ATOM   3673  O   ARG B 477      27.956  25.846 -28.233  1.00 94.92           O  
ATOM   3674  CB  ARG B 477      30.839  24.531 -27.443  1.00 94.92           C  
ATOM   3675  CG  ARG B 477      31.817  23.994 -26.411  1.00 94.92           C  
ATOM   3676  CD  ARG B 477      32.697  22.893 -26.987  1.00 94.92           C  
ATOM   3677  NE  ARG B 477      33.528  22.273 -25.958  1.00 94.92           N  
ATOM   3678  CZ  ARG B 477      34.631  21.569 -26.197  1.00 94.92           C  
ATOM   3679  NH1 ARG B 477      35.059  21.381 -27.440  1.00 94.92           N1+
ATOM   3680  NH2 ARG B 477      35.311  21.049 -25.186  1.00 94.92           N  
ATOM   3681  N   VAL B 478      29.788  27.139 -28.780  1.00 95.53           N  
ATOM   3682  CA  VAL B 478      29.130  27.641 -29.982  1.00 95.53           C  
ATOM   3683  C   VAL B 478      29.291  26.633 -31.118  1.00 95.53           C  
ATOM   3684  O   VAL B 478      30.383  26.102 -31.335  1.00 95.53           O  
ATOM   3685  CB  VAL B 478      29.693  29.016 -30.406  1.00 95.53           C  
ATOM   3686  CG1 VAL B 478      29.034  29.494 -31.699  1.00 95.53           C  
ATOM   3687  CG2 VAL B 478      29.494  30.040 -29.290  1.00 95.53           C  
ATOM   3688  N   GLY B 479      28.169  26.208 -31.588  1.00 87.25           N  
ATOM   3689  CA  GLY B 479      28.179  25.324 -32.742  1.00 87.25           C  
ATOM   3690  C   GLY B 479      28.056  26.063 -34.061  1.00 87.25           C  
ATOM   3691  O   GLY B 479      27.027  26.683 -34.337  1.00 87.25           O  
ATOM   3692  N   SER B 480      29.174  25.986 -34.897  1.00 87.77           N  
ATOM   3693  CA  SER B 480      29.163  26.603 -36.219  1.00 87.77           C  
ATOM   3694  C   SER B 480      29.990  25.795 -37.213  1.00 87.77           C  
ATOM   3695  O   SER B 480      31.197  26.010 -37.344  1.00 87.77           O  
ATOM   3696  CB  SER B 480      29.694  28.035 -36.147  1.00 87.77           C  
ATOM   3697  OG  SER B 480      29.528  28.696 -37.390  1.00 87.77           O  
ATOM   3698  N   PRO B 481      29.371  24.859 -37.988  1.00 87.78           N  
ATOM   3699  CA  PRO B 481      27.980  24.422 -37.847  1.00 87.78           C  
ATOM   3700  C   PRO B 481      27.781  23.456 -36.681  1.00 87.78           C  
ATOM   3701  O   PRO B 481      28.731  22.797 -36.252  1.00 87.78           O  
ATOM   3702  CB  PRO B 481      27.690  23.734 -39.183  1.00 87.78           C  
ATOM   3703  CG  PRO B 481      29.008  23.182 -39.623  1.00 87.78           C  
ATOM   3704  CD  PRO B 481      30.095  24.095 -39.131  1.00 87.78           C  
ATOM   3705  N   ALA B 482      26.612  23.449 -36.107  1.00 94.93           N  
ATOM   3706  CA  ALA B 482      26.187  22.463 -35.117  1.00 94.93           C  
ATOM   3707  C   ALA B 482      25.784  21.152 -35.787  1.00 94.93           C  
ATOM   3708  O   ALA B 482      25.895  21.011 -37.007  1.00 94.93           O  
ATOM   3709  CB  ALA B 482      25.029  23.009 -34.285  1.00 94.93           C  
ATOM   3710  N   SER B 483      25.418  20.151 -35.066  1.00 94.06           N  
ATOM   3711  CA  SER B 483      25.062  18.831 -35.576  1.00 94.06           C  
ATOM   3712  C   SER B 483      23.840  18.900 -36.485  1.00 94.06           C  
ATOM   3713  O   SER B 483      23.692  18.087 -37.399  1.00 94.06           O  
ATOM   3714  CB  SER B 483      24.796  17.865 -34.421  1.00 94.06           C  
ATOM   3715  OG  SER B 483      23.898  18.436 -33.484  1.00 94.06           O  
ATOM   3716  N   ASP B 484      22.933  19.879 -36.307  1.00 94.37           N  
ATOM   3717  CA  ASP B 484      21.723  19.987 -37.116  1.00 94.37           C  
ATOM   3718  C   ASP B 484      21.950  20.887 -38.328  1.00 94.37           C  
ATOM   3719  O   ASP B 484      21.013  21.183 -39.073  1.00 94.37           O  
ATOM   3720  CB  ASP B 484      20.562  20.521 -36.275  1.00 94.37           C  
ATOM   3721  CG  ASP B 484      20.752  21.968 -35.852  1.00 94.37           C  
ATOM   3722  OD1 ASP B 484      21.900  22.460 -35.862  1.00 94.37           O  
ATOM   3723  OD2 ASP B 484      19.744  22.620 -35.504  1.00 94.37           O1-
ATOM   3724  N   GLY B 485      23.120  21.441 -38.459  1.00 94.62           N  
ATOM   3725  CA  GLY B 485      23.452  22.281 -39.598  1.00 94.62           C  
ATOM   3726  C   GLY B 485      23.301  23.763 -39.311  1.00 94.62           C  
ATOM   3727  O   GLY B 485      23.651  24.601 -40.145  1.00 94.62           O  
ATOM   3728  N   GLY B 486      22.830  24.096 -38.121  1.00 94.15           N  
ATOM   3729  CA  GLY B 486      22.648  25.493 -37.758  1.00 94.15           C  
ATOM   3730  C   GLY B 486      23.953  26.206 -37.459  1.00 94.15           C  
ATOM   3731  O   GLY B 486      24.919  25.584 -37.012  1.00 94.15           O  
ATOM   3732  N   ALA B 487      24.032  27.532 -37.653  1.00 92.67           N  
ATOM   3733  CA  ALA B 487      25.270  28.291 -37.498  1.00 92.67           C  
ATOM   3734  C   ALA B 487      25.214  29.183 -36.260  1.00 92.67           C  
ATOM   3735  O   ALA B 487      26.228  29.759 -35.857  1.00 92.67           O  
ATOM   3736  CB  ALA B 487      25.539  29.132 -38.744  1.00 92.67           C  
ATOM   3737  N   ASN B 488      24.198  29.345 -35.664  1.00 93.65           N  
ATOM   3738  CA  ASN B 488      24.043  30.274 -34.550  1.00 93.65           C  
ATOM   3739  C   ASN B 488      23.605  29.556 -33.277  1.00 93.65           C  
ATOM   3740  O   ASN B 488      22.765  30.063 -32.531  1.00 93.65           O  
ATOM   3741  CB  ASN B 488      23.046  31.379 -34.907  1.00 93.65           C  
ATOM   3742  CG  ASN B 488      21.693  30.833 -35.321  1.00 93.65           C  
ATOM   3743  ND2 ASN B 488      20.780  31.725 -35.686  1.00 93.65           N  
ATOM   3744  OD1 ASN B 488      21.471  29.619 -35.311  1.00 93.65           O  
ATOM   3745  N   ARG B 489      24.111  28.321 -33.110  1.00 96.00           N  
ATOM   3746  CA  ARG B 489      23.765  27.547 -31.923  1.00 96.00           C  
ATOM   3747  C   ARG B 489      24.696  27.880 -30.762  1.00 96.00           C  
ATOM   3748  O   ARG B 489      25.918  27.782 -30.891  1.00 96.00           O  
ATOM   3749  CB  ARG B 489      23.818  26.047 -32.223  1.00 96.00           C  
ATOM   3750  CG  ARG B 489      22.724  25.569 -33.164  1.00 96.00           C  
ATOM   3751  CD  ARG B 489      22.211  26.694 -34.051  1.00 96.00           C  
ATOM   3752  NE  ARG B 489      21.102  26.254 -34.894  1.00 96.00           N  
ATOM   3753  CZ  ARG B 489      20.900  26.648 -36.148  1.00 96.00           C  
ATOM   3754  NH1 ARG B 489      21.731  27.504 -36.732  1.00 96.00           N1+
ATOM   3755  NH2 ARG B 489      19.859  26.185 -36.823  1.00 96.00           N  
ATOM   3756  N   GLY B 490      24.154  28.367 -29.611  1.00 96.95           N  
ATOM   3757  CA  GLY B 490      24.922  28.744 -28.436  1.00 96.95           C  
ATOM   3758  C   GLY B 490      24.514  27.986 -27.187  1.00 96.95           C  
ATOM   3759  O   GLY B 490      24.464  26.754 -27.192  1.00 96.95           O  
ATOM   3760  N   GLU B 491      24.098  28.747 -26.197  1.00 97.01           N  
ATOM   3761  CA  GLU B 491      23.725  28.191 -24.900  1.00 97.01           C  
ATOM   3762  C   GLU B 491      22.519  27.264 -25.024  1.00 97.01           C  
ATOM   3763  O   GLU B 491      21.452  27.682 -25.481  1.00 97.01           O  
ATOM   3764  CB  GLU B 491      23.427  29.311 -23.900  1.00 97.01           C  
ATOM   3765  CG  GLU B 491      23.177  28.818 -22.482  1.00 97.01           C  
ATOM   3766  CD  GLU B 491      24.454  28.478 -21.731  1.00 97.01           C  
ATOM   3767  OE1 GLU B 491      24.373  27.874 -20.637  1.00 97.01           O  
ATOM   3768  OE2 GLU B 491      25.545  28.821 -22.239  1.00 97.01           O1-
ATOM   3769  N   THR B 492      22.740  25.946 -24.752  1.00 97.63           N  
ATOM   3770  CA  THR B 492      21.619  25.020 -24.627  1.00 97.63           C  
ATOM   3771  C   THR B 492      21.113  24.975 -23.188  1.00 97.63           C  
ATOM   3772  O   THR B 492      21.588  25.726 -22.334  1.00 97.63           O  
ATOM   3773  CB  THR B 492      22.013  23.602 -25.080  1.00 97.63           C  
ATOM   3774  CG2 THR B 492      22.790  23.639 -26.392  1.00 97.63           C  
ATOM   3775  OG1 THR B 492      22.829  22.994 -24.072  1.00 97.63           O  
ATOM   3776  N   MET B 493      20.161  24.181 -22.913  1.00 97.71           N  
ATOM   3777  CA  MET B 493      19.633  24.059 -21.557  1.00 97.71           C  
ATOM   3778  C   MET B 493      20.352  22.954 -20.791  1.00 97.71           C  
ATOM   3779  O   MET B 493      20.078  22.731 -19.610  1.00 97.71           O  
ATOM   3780  CB  MET B 493      18.129  23.781 -21.588  1.00 97.71           C  
ATOM   3781  CG  MET B 493      17.296  24.969 -22.040  1.00 97.71           C  
ATOM   3782  SD  MET B 493      15.576  24.497 -22.473  1.00 97.71           S  
ATOM   3783  CE  MET B 493      15.452  25.224 -24.131  1.00 97.71           C  
ATOM   3784  N   CYS B 494      21.378  22.256 -21.392  1.00 98.19           N  
ATOM   3785  CA  CYS B 494      22.022  21.082 -20.813  1.00 98.19           C  
ATOM   3786  C   CYS B 494      22.812  21.454 -19.564  1.00 98.19           C  
ATOM   3787  O   CYS B 494      22.557  20.923 -18.482  1.00 98.19           O  
ATOM   3788  CB  CYS B 494      22.946  20.419 -21.834  1.00 98.19           C  
ATOM   3789  SG  CYS B 494      22.072  19.635 -23.206  1.00 98.19           S  
ATOM   3790  N   SER B 495      23.706  22.462 -19.666  1.00 97.52           N  
ATOM   3791  CA  SER B 495      24.573  22.818 -18.548  1.00 97.52           C  
ATOM   3792  C   SER B 495      23.768  23.370 -17.377  1.00 97.52           C  
ATOM   3793  O   SER B 495      23.961  22.955 -16.233  1.00 97.52           O  
ATOM   3794  CB  SER B 495      25.620  23.843 -18.987  1.00 97.52           C  
ATOM   3795  OG  SER B 495      26.521  23.274 -19.921  1.00 97.52           O  
ATOM   3796  N   GLY B 496      22.863  24.304 -17.637  1.00 97.33           N  
ATOM   3797  CA  GLY B 496      22.058  24.876 -16.569  1.00 97.33           C  
ATOM   3798  C   GLY B 496      21.208  23.848 -15.847  1.00 97.33           C  
ATOM   3799  O   GLY B 496      21.128  23.854 -14.617  1.00 97.33           O  
ATOM   3800  N   ALA B 497      20.595  22.958 -16.559  1.00 97.77           N  
ATOM   3801  CA  ALA B 497      19.717  21.952 -15.968  1.00 97.77           C  
ATOM   3802  C   ALA B 497      20.506  20.975 -15.101  1.00 97.77           C  
ATOM   3803  O   ALA B 497      20.142  20.723 -13.950  1.00 97.77           O  
ATOM   3804  CB  ALA B 497      18.961  21.198 -17.059  1.00 97.77           C  
ATOM   3805  N   ALA B 498      21.586  20.417 -15.606  1.00 97.58           N  
ATOM   3806  CA  ALA B 498      22.400  19.444 -14.882  1.00 97.58           C  
ATOM   3807  C   ALA B 498      23.016  20.066 -13.632  1.00 97.58           C  
ATOM   3808  O   ALA B 498      22.935  19.495 -12.543  1.00 97.58           O  
ATOM   3809  CB  ALA B 498      23.494  18.886 -15.789  1.00 97.58           C  
ATOM   3810  N   ASN B 499      23.619  21.240 -13.798  1.00 96.58           N  
ATOM   3811  CA  ASN B 499      24.296  21.886 -12.679  1.00 96.58           C  
ATOM   3812  C   ASN B 499      23.307  22.312 -11.597  1.00 96.58           C  
ATOM   3813  O   ASN B 499      23.592  22.184 -10.405  1.00 96.58           O  
ATOM   3814  CB  ASN B 499      25.104  23.092 -13.163  1.00 96.58           C  
ATOM   3815  CG  ASN B 499      26.268  22.697 -14.050  1.00 96.58           C  
ATOM   3816  ND2 ASN B 499      26.727  23.629 -14.877  1.00 96.58           N  
ATOM   3817  OD1 ASN B 499      26.750  21.562 -13.993  1.00 96.58           O  
ATOM   3818  N   TYR B 500      22.168  22.826 -11.958  1.00 96.38           N  
ATOM   3819  CA  TYR B 500      21.183  23.208 -10.952  1.00 96.38           C  
ATOM   3820  C   TYR B 500      20.645  21.983 -10.222  1.00 96.38           C  
ATOM   3821  O   TYR B 500      20.422  22.023  -9.010  1.00 96.38           O  
ATOM   3822  CB  TYR B 500      20.028  23.980 -11.597  1.00 96.38           C  
ATOM   3823  CG  TYR B 500      19.124  24.663 -10.600  1.00 96.38           C  
ATOM   3824  CD1 TYR B 500      17.765  24.359 -10.540  1.00 96.38           C  
ATOM   3825  CD2 TYR B 500      19.624  25.614  -9.717  1.00 96.38           C  
ATOM   3826  CE1 TYR B 500      16.927  24.987  -9.625  1.00 96.38           C  
ATOM   3827  CE2 TYR B 500      18.796  26.248  -8.797  1.00 96.38           C  
ATOM   3828  CZ  TYR B 500      17.451  25.928  -8.758  1.00 96.38           C  
ATOM   3829  OH  TYR B 500      16.626  26.553  -7.850  1.00 96.38           O  
ATOM   3830  N   ALA B 501      20.376  20.926 -10.959  1.00 95.31           N  
ATOM   3831  CA  ALA B 501      19.998  19.678 -10.302  1.00 95.31           C  
ATOM   3832  C   ALA B 501      21.040  19.266  -9.266  1.00 95.31           C  
ATOM   3833  O   ALA B 501      20.693  18.865  -8.153  1.00 95.31           O  
ATOM   3834  CB  ALA B 501      19.811  18.568 -11.334  1.00 95.31           C  
ATOM   3835  N   SER B 502      22.341  19.353  -9.604  1.00 94.24           N  
ATOM   3836  CA  SER B 502      23.428  19.036  -8.685  1.00 94.24           C  
ATOM   3837  C   SER B 502      23.374  19.917  -7.440  1.00 94.24           C  
ATOM   3838  O   SER B 502      23.581  19.436  -6.324  1.00 94.24           O  
ATOM   3839  CB  SER B 502      24.782  19.201  -9.377  1.00 94.24           C  
ATOM   3840  OG  SER B 502      24.946  18.232 -10.398  1.00 94.24           O  
ATOM   3841  N   VAL B 503      23.125  21.165  -7.626  1.00 92.43           N  
ATOM   3842  CA  VAL B 503      23.014  22.102  -6.513  1.00 92.43           C  
ATOM   3843  C   VAL B 503      21.883  21.669  -5.582  1.00 92.43           C  
ATOM   3844  O   VAL B 503      22.071  21.579  -4.367  1.00 92.43           O  
ATOM   3845  CB  VAL B 503      22.773  23.545  -7.008  1.00 92.43           C  
ATOM   3846  CG1 VAL B 503      22.319  24.442  -5.858  1.00 92.43           C  
ATOM   3847  CG2 VAL B 503      24.038  24.104  -7.657  1.00 92.43           C  
ATOM   3848  N   LEU B 504      20.756  21.422  -6.173  1.00 91.54           N  
ATOM   3849  CA  LEU B 504      19.602  21.040  -5.366  1.00 91.54           C  
ATOM   3850  C   LEU B 504      19.872  19.742  -4.613  1.00 91.54           C  
ATOM   3851  O   LEU B 504      19.525  19.618  -3.436  1.00 91.54           O  
ATOM   3852  CB  LEU B 504      18.359  20.884  -6.245  1.00 91.54           C  
ATOM   3853  CG  LEU B 504      17.807  22.166  -6.871  1.00 91.54           C  
ATOM   3854  CD1 LEU B 504      16.622  21.846  -7.776  1.00 91.54           C  
ATOM   3855  CD2 LEU B 504      17.406  23.161  -5.788  1.00 91.54           C  
ATOM   3856  N   MET B 505      20.472  18.796  -5.262  1.00 89.57           N  
ATOM   3857  CA  MET B 505      20.812  17.522  -4.634  1.00 89.57           C  
ATOM   3858  C   MET B 505      21.823  17.723  -3.510  1.00 89.57           C  
ATOM   3859  O   MET B 505      21.673  17.156  -2.426  1.00 89.57           O  
ATOM   3860  CB  MET B 505      21.368  16.543  -5.669  1.00 89.57           C  
ATOM   3861  CG  MET B 505      20.335  16.063  -6.676  1.00 89.57           C  
ATOM   3862  SD  MET B 505      21.066  15.000  -7.980  1.00 89.57           S  
ATOM   3863  CE  MET B 505      19.580  14.612  -8.947  1.00 89.57           C  
ATOM   3864  N   GLY B 506      22.850  18.499  -3.761  1.00 87.14           N  
ATOM   3865  CA  GLY B 506      23.827  18.819  -2.732  1.00 87.14           C  
ATOM   3866  C   GLY B 506      23.215  19.483  -1.514  1.00 87.14           C  
ATOM   3867  O   GLY B 506      23.560  19.148  -0.379  1.00 87.14           O  
ATOM   3868  N   ASN B 507      22.265  20.353  -1.784  1.00 83.99           N  
ATOM   3869  CA  ASN B 507      21.573  21.039  -0.697  1.00 83.99           C  
ATOM   3870  C   ASN B 507      20.772  20.064   0.160  1.00 83.99           C  
ATOM   3871  O   ASN B 507      20.572  20.299   1.353  1.00 83.99           O  
ATOM   3872  CB  ASN B 507      20.660  22.135  -1.250  1.00 83.99           C  
ATOM   3873  CG  ASN B 507      21.433  23.323  -1.788  1.00 83.99           C  
ATOM   3874  ND2 ASN B 507      20.770  24.148  -2.590  1.00 83.99           N  
ATOM   3875  OD1 ASN B 507      22.617  23.497  -1.486  1.00 83.99           O  
ATOM   3876  N   ASP B 508      20.376  19.026  -0.418  1.00 81.69           N  
ATOM   3877  CA  ASP B 508      19.557  18.051   0.296  1.00 81.69           C  
ATOM   3878  C   ASP B 508      20.417  16.934   0.881  1.00 81.69           C  
ATOM   3879  O   ASP B 508      19.893  15.926   1.360  1.00 81.69           O  
ATOM   3880  CB  ASP B 508      18.491  17.463  -0.632  1.00 81.69           C  
ATOM   3881  CG  ASP B 508      17.307  18.391  -0.838  1.00 81.69           C  
ATOM   3882  OD1 ASP B 508      17.304  19.510  -0.280  1.00 81.69           O  
ATOM   3883  OD2 ASP B 508      16.366  17.999  -1.561  1.00 81.69           O1-
ATOM   3884  N   GLY B 509      21.762  17.013   0.715  1.00 79.78           N  
ATOM   3885  CA  GLY B 509      22.648  16.087   1.402  1.00 79.78           C  
ATOM   3886  C   GLY B 509      23.249  15.042   0.480  1.00 79.78           C  
ATOM   3887  O   GLY B 509      24.071  14.228   0.907  1.00 79.78           O  
ATOM   3888  N   THR B 510      22.818  15.018  -0.782  1.00 80.70           N  
ATOM   3889  CA  THR B 510      23.432  14.114  -1.748  1.00 80.70           C  
ATOM   3890  C   THR B 510      24.629  14.777  -2.424  1.00 80.70           C  
ATOM   3891  O   THR B 510      24.480  15.795  -3.102  1.00 80.70           O  
ATOM   3892  CB  THR B 510      22.418  13.666  -2.817  1.00 80.70           C  
ATOM   3893  CG2 THR B 510      23.033  12.641  -3.764  1.00 80.70           C  
ATOM   3894  OG1 THR B 510      21.279  13.082  -2.172  1.00 80.70           O  
ATOM   3895  N   ILE B 511      25.725  14.182  -2.189  1.00 80.52           N  
ATOM   3896  CA  ILE B 511      26.946  14.706  -2.794  1.00 80.52           C  
ATOM   3897  C   ILE B 511      26.898  14.506  -4.307  1.00 80.52           C  
ATOM   3898  O   ILE B 511      26.745  13.381  -4.787  1.00 80.52           O  
ATOM   3899  CB  ILE B 511      28.204  14.030  -2.204  1.00 80.52           C  
ATOM   3900  CG1 ILE B 511      28.260  14.241  -0.686  1.00 80.52           C  
ATOM   3901  CG2 ILE B 511      29.470  14.565  -2.878  1.00 80.52           C  
ATOM   3902  CD1 ILE B 511      29.338  13.423   0.012  1.00 80.52           C  
ATOM   3903  N   PRO B 512      26.985  15.571  -5.077  1.00 83.27           N  
ATOM   3904  CA  PRO B 512      26.838  15.490  -6.532  1.00 83.27           C  
ATOM   3905  C   PRO B 512      27.845  14.537  -7.174  1.00 83.27           C  
ATOM   3906  O   PRO B 512      27.566  13.956  -8.226  1.00 83.27           O  
ATOM   3907  CB  PRO B 512      27.079  16.930  -6.992  1.00 83.27           C  
ATOM   3908  CG  PRO B 512      26.754  17.771  -5.800  1.00 83.27           C  
ATOM   3909  CD  PRO B 512      27.024  16.967  -4.561  1.00 83.27           C  
ATOM   3910  N   ASP B 513      29.010  14.283  -6.496  1.00 84.66           N  
ATOM   3911  CA  ASP B 513      30.028  13.391  -7.042  1.00 84.66           C  
ATOM   3912  C   ASP B 513      29.510  11.958  -7.134  1.00 84.66           C  
ATOM   3913  O   ASP B 513      30.027  11.154  -7.913  1.00 84.66           O  
ATOM   3914  CB  ASP B 513      31.297  13.438  -6.188  1.00 84.66           C  
ATOM   3915  CG  ASP B 513      32.013  14.775  -6.263  1.00 84.66           C  
ATOM   3916  OD1 ASP B 513      31.507  15.702  -6.932  1.00 84.66           O  
ATOM   3917  OD2 ASP B 513      33.095  14.902  -5.650  1.00 84.66           O1-
ATOM   3918  N   ASN B 514      28.553  11.675  -6.355  1.00 85.87           N  
ATOM   3919  CA  ASN B 514      27.972  10.336  -6.357  1.00 85.87           C  
ATOM   3920  C   ASN B 514      26.809  10.232  -7.340  1.00 85.87           C  
ATOM   3921  O   ASN B 514      26.197   9.171  -7.474  1.00 85.87           O  
ATOM   3922  CB  ASN B 514      27.514   9.947  -4.950  1.00 85.87           C  
ATOM   3923  CG  ASN B 514      28.670   9.793  -3.982  1.00 85.87           C  
ATOM   3924  ND2 ASN B 514      28.376   9.878  -2.689  1.00 85.87           N  
ATOM   3925  OD1 ASN B 514      29.818   9.600  -4.391  1.00 85.87           O  
ATOM   3926  N   HIS B 515      26.508  11.321  -8.046  1.00 91.95           N  
ATOM   3927  CA  HIS B 515      25.448  11.395  -9.045  1.00 91.95           C  
ATOM   3928  C   HIS B 515      25.886  12.214 -10.254  1.00 91.95           C  
ATOM   3929  O   HIS B 515      25.406  13.331 -10.459  1.00 91.95           O  
ATOM   3930  CB  HIS B 515      24.179  11.995  -8.436  1.00 91.95           C  
ATOM   3931  CG  HIS B 515      22.972  11.859  -9.309  1.00 91.95           C  
ATOM   3932  CD2 HIS B 515      22.529  12.619 -10.337  1.00 91.95           C  
ATOM   3933  ND1 HIS B 515      22.059  10.838  -9.161  1.00 91.95           N  
ATOM   3934  CE1 HIS B 515      21.104  10.975 -10.065  1.00 91.95           C  
ATOM   3935  NE2 HIS B 515      21.365  12.049 -10.791  1.00 91.95           N  
ATOM   3936  N   ILE B 516      26.695  11.595 -11.110  1.00 95.50           N  
ATOM   3937  CA  ILE B 516      27.197  12.292 -12.289  1.00 95.50           C  
ATOM   3938  C   ILE B 516      26.098  12.375 -13.346  1.00 95.50           C  
ATOM   3939  O   ILE B 516      25.507  11.358 -13.717  1.00 95.50           O  
ATOM   3940  CB  ILE B 516      28.447  11.593 -12.869  1.00 95.50           C  
ATOM   3941  CG1 ILE B 516      29.582  11.587 -11.839  1.00 95.50           C  
ATOM   3942  CG2 ILE B 516      28.890  12.271 -14.169  1.00 95.50           C  
ATOM   3943  CD1 ILE B 516      30.783  10.744 -12.245  1.00 95.50           C  
ATOM   3944  N   ILE B 517      25.844  13.602 -13.782  1.00 97.66           N  
ATOM   3945  CA  ILE B 517      24.866  13.807 -14.845  1.00 97.66           C  
ATOM   3946  C   ILE B 517      25.585  13.996 -16.179  1.00 97.66           C  
ATOM   3947  O   ILE B 517      26.405  14.905 -16.326  1.00 97.66           O  
ATOM   3948  CB  ILE B 517      23.956  15.020 -14.550  1.00 97.66           C  
ATOM   3949  CG1 ILE B 517      23.164  14.792 -13.258  1.00 97.66           C  
ATOM   3950  CG2 ILE B 517      23.015  15.290 -15.729  1.00 97.66           C  
ATOM   3951  CD1 ILE B 517      22.423  16.026 -12.760  1.00 97.66           C  
ATOM   3952  N   PHE B 518      25.371  13.057 -17.127  1.00 98.26           N  
ATOM   3953  CA  PHE B 518      25.727  13.241 -18.528  1.00 98.26           C  
ATOM   3954  C   PHE B 518      24.591  13.910 -19.292  1.00 98.26           C  
ATOM   3955  O   PHE B 518      23.501  13.346 -19.413  1.00 98.26           O  
ATOM   3956  CB  PHE B 518      26.077  11.898 -19.177  1.00 98.26           C  
ATOM   3957  CG  PHE B 518      26.558  12.017 -20.598  1.00 98.26           C  
ATOM   3958  CD1 PHE B 518      25.656  12.002 -21.655  1.00 98.26           C  
ATOM   3959  CD2 PHE B 518      27.913  12.143 -20.876  1.00 98.26           C  
ATOM   3960  CE1 PHE B 518      26.099  12.111 -22.971  1.00 98.26           C  
ATOM   3961  CE2 PHE B 518      28.362  12.253 -22.189  1.00 98.26           C  
ATOM   3962  CZ  PHE B 518      27.454  12.236 -23.235  1.00 98.26           C  
ATOM   3963  N   ALA B 519      24.801  15.164 -19.766  1.00 98.66           N  
ATOM   3964  CA  ALA B 519      23.718  15.881 -20.435  1.00 98.66           C  
ATOM   3965  C   ALA B 519      24.062  16.152 -21.897  1.00 98.66           C  
ATOM   3966  O   ALA B 519      25.203  16.490 -22.221  1.00 98.66           O  
ATOM   3967  CB  ALA B 519      23.420  17.191 -19.710  1.00 98.66           C  
ATOM   3968  N   SER B 520      23.154  15.897 -22.800  1.00 98.57           N  
ATOM   3969  CA  SER B 520      23.291  16.175 -24.226  1.00 98.57           C  
ATOM   3970  C   SER B 520      21.953  16.568 -24.844  1.00 98.57           C  
ATOM   3971  O   SER B 520      20.916  16.510 -24.179  1.00 98.57           O  
ATOM   3972  CB  SER B 520      23.862  14.960 -24.958  1.00 98.57           C  
ATOM   3973  OG  SER B 520      22.903  13.920 -25.031  1.00 98.57           O  
ATOM   3974  N   THR B 521      21.948  17.163 -26.071  1.00 98.63           N  
ATOM   3975  CA  THR B 521      20.731  17.540 -26.783  1.00 98.63           C  
ATOM   3976  C   THR B 521      20.799  17.098 -28.242  1.00 98.63           C  
ATOM   3977  O   THR B 521      21.763  17.408 -28.946  1.00 98.63           O  
ATOM   3978  CB  THR B 521      20.492  19.060 -26.715  1.00 98.63           C  
ATOM   3979  CG2 THR B 521      21.657  19.828 -27.331  1.00 98.63           C  
ATOM   3980  OG1 THR B 521      19.292  19.381 -27.428  1.00 98.63           O  
ATOM   3981  N   ALA B 522      19.828  16.331 -28.674  1.00 98.01           N  
ATOM   3982  CA  ALA B 522      19.757  15.762 -30.017  1.00 98.01           C  
ATOM   3983  C   ALA B 522      18.626  16.396 -30.823  1.00 98.01           C  
ATOM   3984  O   ALA B 522      17.916  15.705 -31.557  1.00 98.01           O  
ATOM   3985  CB  ALA B 522      19.570  14.248 -29.944  1.00 98.01           C  
ATOM   3986  N   GLY B 523      18.381  17.717 -30.669  1.00 97.67           N  
ATOM   3987  CA  GLY B 523      17.317  18.405 -31.384  1.00 97.67           C  
ATOM   3988  C   GLY B 523      17.724  18.847 -32.777  1.00 97.67           C  
ATOM   3989  O   GLY B 523      18.892  18.736 -33.153  1.00 97.67           O  
ATOM   3990  N   HIS B 524      16.725  19.213 -33.601  1.00 97.59           N  
ATOM   3991  CA  HIS B 524      16.938  19.793 -34.922  1.00 97.59           C  
ATOM   3992  C   HIS B 524      16.094  21.049 -35.114  1.00 97.59           C  
ATOM   3993  O   HIS B 524      14.866  20.996 -35.023  1.00 97.59           O  
ATOM   3994  CB  HIS B 524      16.615  18.772 -36.014  1.00 97.59           C  
ATOM   3995  CG  HIS B 524      17.145  19.147 -37.362  1.00 97.59           C  
ATOM   3996  CD2 HIS B 524      18.100  18.576 -38.132  1.00 97.59           C  
ATOM   3997  ND1 HIS B 524      16.682  20.239 -38.064  1.00 97.59           N  
ATOM   3998  CE1 HIS B 524      17.332  20.322 -39.214  1.00 97.59           C  
ATOM   3999  NE2 HIS B 524      18.197  19.325 -39.279  1.00 97.59           N  
ATOM   4000  N   GLY B 525      16.785  22.121 -35.438  1.00 96.44           N  
ATOM   4001  CA  GLY B 525      16.077  23.371 -35.664  1.00 96.44           C  
ATOM   4002  C   GLY B 525      15.128  23.315 -36.847  1.00 96.44           C  
ATOM   4003  O   GLY B 525      15.464  22.755 -37.892  1.00 96.44           O  
ATOM   4004  N   GLY B 526      13.910  23.791 -36.681  1.00 96.03           N  
ATOM   4005  CA  GLY B 526      12.961  23.942 -37.773  1.00 96.03           C  
ATOM   4006  C   GLY B 526      12.148  22.688 -38.034  1.00 96.03           C  
ATOM   4007  O   GLY B 526      11.392  22.624 -39.005  1.00 96.03           O  
ATOM   4008  N   TYR B 527      12.262  21.705 -37.226  1.00 97.13           N  
ATOM   4009  CA  TYR B 527      11.587  20.440 -37.492  1.00 97.13           C  
ATOM   4010  C   TYR B 527      10.263  20.360 -36.742  1.00 97.13           C  
ATOM   4011  O   TYR B 527      10.159  20.820 -35.603  1.00 97.13           O  
ATOM   4012  CB  TYR B 527      12.481  19.260 -37.100  1.00 97.13           C  
ATOM   4013  CG  TYR B 527      13.456  18.853 -38.178  1.00 97.13           C  
ATOM   4014  CD1 TYR B 527      13.961  17.556 -38.234  1.00 97.13           C  
ATOM   4015  CD2 TYR B 527      13.874  19.763 -39.143  1.00 97.13           C  
ATOM   4016  CE1 TYR B 527      14.861  17.176 -39.224  1.00 97.13           C  
ATOM   4017  CE2 TYR B 527      14.773  19.394 -40.138  1.00 97.13           C  
ATOM   4018  CZ  TYR B 527      15.260  18.101 -40.171  1.00 97.13           C  
ATOM   4019  OH  TYR B 527      16.150  17.730 -41.154  1.00 97.13           O  
ATOM   4020  N   SER B 528       9.239  19.826 -37.446  1.00 97.29           N  
ATOM   4021  CA  SER B 528       7.980  19.454 -36.810  1.00 97.29           C  
ATOM   4022  C   SER B 528       8.055  18.054 -36.210  1.00 97.29           C  
ATOM   4023  O   SER B 528       9.045  17.344 -36.401  1.00 97.29           O  
ATOM   4024  CB  SER B 528       6.829  19.527 -37.814  1.00 97.29           C  
ATOM   4025  OG  SER B 528       6.961  18.521 -38.803  1.00 97.29           O  
ATOM   4026  N   ILE B 529       7.051  17.713 -35.448  1.00 97.71           N  
ATOM   4027  CA  ILE B 529       7.048  16.429 -34.755  1.00 97.71           C  
ATOM   4028  C   ILE B 529       7.067  15.293 -35.774  1.00 97.71           C  
ATOM   4029  O   ILE B 529       7.635  14.229 -35.517  1.00 97.71           O  
ATOM   4030  CB  ILE B 529       5.824  16.293 -33.822  1.00 97.71           C  
ATOM   4031  CG1 ILE B 529       6.002  15.097 -32.880  1.00 97.71           C  
ATOM   4032  CG2 ILE B 529       4.535  16.161 -34.638  1.00 97.71           C  
ATOM   4033  CD1 ILE B 529       5.039  15.090 -31.700  1.00 97.71           C  
ATOM   4034  N   ASP B 530       6.611  15.469 -37.031  1.00 96.65           N  
ATOM   4035  CA  ASP B 530       6.621  14.475 -38.100  1.00 96.65           C  
ATOM   4036  C   ASP B 530       8.049  14.150 -38.534  1.00 96.65           C  
ATOM   4037  O   ASP B 530       8.324  13.043 -39.002  1.00 96.65           O  
ATOM   4038  CB  ASP B 530       5.807  14.968 -39.299  1.00 96.65           C  
ATOM   4039  CG  ASP B 530       4.310  14.951 -39.045  1.00 96.65           C  
ATOM   4040  OD1 ASP B 530       3.857  14.255 -38.112  1.00 96.65           O  
ATOM   4041  OD2 ASP B 530       3.576  15.639 -39.788  1.00 96.65           O1-
ATOM   4042  N   GLN B 531       8.885  15.066 -38.331  1.00 97.39           N  
ATOM   4043  CA  GLN B 531      10.263  14.902 -38.782  1.00 97.39           C  
ATOM   4044  C   GLN B 531      11.151  14.380 -37.657  1.00 97.39           C  
ATOM   4045  O   GLN B 531      12.339  14.125 -37.864  1.00 97.39           O  
ATOM   4046  CB  GLN B 531      10.814  16.225 -39.316  1.00 97.39           C  
ATOM   4047  CG  GLN B 531      10.081  16.746 -40.545  1.00 97.39           C  
ATOM   4048  CD  GLN B 531      10.477  18.165 -40.907  1.00 97.39           C  
ATOM   4049  NE2 GLN B 531      11.161  18.320 -42.036  1.00 97.39           N  
ATOM   4050  OE1 GLN B 531      10.170  19.114 -40.179  1.00 97.39           O  
ATOM   4051  N   LEU B 532      10.532  14.202 -36.486  1.00 98.03           N  
ATOM   4052  CA  LEU B 532      11.295  13.794 -35.312  1.00 98.03           C  
ATOM   4053  C   LEU B 532      10.834  12.429 -34.812  1.00 98.03           C  
ATOM   4054  O   LEU B 532      11.450  11.852 -33.913  1.00 98.03           O  
ATOM   4055  CB  LEU B 532      11.158  14.832 -34.195  1.00 98.03           C  
ATOM   4056  CG  LEU B 532      11.721  16.223 -34.490  1.00 98.03           C  
ATOM   4057  CD1 LEU B 532      11.254  17.219 -33.433  1.00 98.03           C  
ATOM   4058  CD2 LEU B 532      13.244  16.181 -34.556  1.00 98.03           C  
ATOM   4059  N   GLU B 533       9.801  11.826 -35.329  1.00 96.28           N  
ATOM   4060  CA  GLU B 533       9.209  10.569 -34.881  1.00 96.28           C  
ATOM   4061  C   GLU B 533      10.004   9.372 -35.392  1.00 96.28           C  
ATOM   4062  O   GLU B 533      10.874   9.519 -36.254  1.00 96.28           O  
ATOM   4063  CB  GLU B 533       7.752  10.468 -35.339  1.00 96.28           C  
ATOM   4064  CG  GLU B 533       7.584  10.427 -36.851  1.00 96.28           C  
ATOM   4065  CD  GLU B 533       6.130  10.435 -37.293  1.00 96.28           C  
ATOM   4066  OE1 GLU B 533       5.868  10.424 -38.518  1.00 96.28           O  
ATOM   4067  OE2 GLU B 533       5.245  10.455 -36.409  1.00 96.28           O1-
ATOM   4068  N   LYS B 534       9.811   8.205 -34.740  1.00 95.05           N  
ATOM   4069  CA  LYS B 534      10.507   6.981 -35.126  1.00 95.05           C  
ATOM   4070  C   LYS B 534      10.371   6.722 -36.624  1.00 95.05           C  
ATOM   4071  O   LYS B 534       9.292   6.893 -37.194  1.00 95.05           O  
ATOM   4072  CB  LYS B 534       9.971   5.786 -34.337  1.00 95.05           C  
ATOM   4073  CG  LYS B 534      10.706   4.483 -34.611  1.00 95.05           C  
ATOM   4074  CD  LYS B 534      10.312   3.398 -33.617  1.00 95.05           C  
ATOM   4075  CE  LYS B 534      11.122   2.126 -33.826  1.00 95.05           C  
ATOM   4076  NZ  LYS B 534      10.967   1.176 -32.683  1.00 95.05           N1+
ATOM   4077  N   GLY B 535      11.428   6.363 -37.225  1.00 94.01           N  
ATOM   4078  CA  GLY B 535      11.455   6.099 -38.655  1.00 94.01           C  
ATOM   4079  C   GLY B 535      12.116   7.206 -39.454  1.00 94.01           C  
ATOM   4080  O   GLY B 535      12.526   6.994 -40.597  1.00 94.01           O  
ATOM   4081  N   THR B 536      12.237   8.377 -38.926  1.00 95.75           N  
ATOM   4082  CA  THR B 536      12.890   9.491 -39.605  1.00 95.75           C  
ATOM   4083  C   THR B 536      14.405   9.411 -39.439  1.00 95.75           C  
ATOM   4084  O   THR B 536      14.903   8.709 -38.557  1.00 95.75           O  
ATOM   4085  CB  THR B 536      12.383  10.844 -39.073  1.00 95.75           C  
ATOM   4086  CG2 THR B 536      10.861  10.920 -39.126  1.00 95.75           C  
ATOM   4087  OG1 THR B 536      12.811  11.008 -37.715  1.00 95.75           O  
ATOM   4088  N   ALA B 537      15.097  10.088 -40.318  1.00 95.29           N  
ATOM   4089  CA  ALA B 537      16.556  10.134 -40.260  1.00 95.29           C  
ATOM   4090  C   ALA B 537      17.033  10.785 -38.965  1.00 95.29           C  
ATOM   4091  O   ALA B 537      18.004  10.331 -38.355  1.00 95.29           O  
ATOM   4092  CB  ALA B 537      17.114  10.885 -41.466  1.00 95.29           C  
ATOM   4093  N   TRP B 538      16.286  11.699 -38.562  1.00 97.51           N  
ATOM   4094  CA  TRP B 538      16.779  12.429 -37.398  1.00 97.51           C  
ATOM   4095  C   TRP B 538      16.500  11.658 -36.113  1.00 97.51           C  
ATOM   4096  O   TRP B 538      17.222  11.805 -35.124  1.00 97.51           O  
ATOM   4097  CB  TRP B 538      16.140  13.819 -37.324  1.00 97.51           C  
ATOM   4098  CG  TRP B 538      16.965  14.830 -36.587  1.00 97.51           C  
ATOM   4099  CD1 TRP B 538      16.715  15.353 -35.349  1.00 97.51           C  
ATOM   4100  CD2 TRP B 538      18.174  15.444 -37.045  1.00 97.51           C  
ATOM   4101  CE2 TRP B 538      18.602  16.330 -36.032  1.00 97.51           C  
ATOM   4102  CE3 TRP B 538      18.937  15.330 -38.215  1.00 97.51           C  
ATOM   4103  NE1 TRP B 538      17.696  16.256 -35.009  1.00 97.51           N  
ATOM   4104  CZ2 TRP B 538      19.762  17.099 -36.155  1.00 97.51           C  
ATOM   4105  CZ3 TRP B 538      20.091  16.096 -38.335  1.00 97.51           C  
ATOM   4106  CH2 TRP B 538      20.490  16.969 -37.309  1.00 97.51           C  
ATOM   4107  N   TYR B 539      15.393  10.916 -36.090  1.00 97.04           N  
ATOM   4108  CA  TYR B 539      15.184  10.033 -34.947  1.00 97.04           C  
ATOM   4109  C   TYR B 539      16.374   9.102 -34.752  1.00 97.04           C  
ATOM   4110  O   TYR B 539      16.751   8.795 -33.618  1.00 97.04           O  
ATOM   4111  CB  TYR B 539      13.903   9.213 -35.129  1.00 97.04           C  
ATOM   4112  CG  TYR B 539      13.575   8.331 -33.949  1.00 97.04           C  
ATOM   4113  CD1 TYR B 539      13.946   6.988 -33.934  1.00 97.04           C  
ATOM   4114  CD2 TYR B 539      12.893   8.837 -32.848  1.00 97.04           C  
ATOM   4115  CE1 TYR B 539      13.643   6.171 -32.850  1.00 97.04           C  
ATOM   4116  CE2 TYR B 539      12.585   8.029 -31.759  1.00 97.04           C  
ATOM   4117  CZ  TYR B 539      12.965   6.700 -31.768  1.00 97.04           C  
ATOM   4118  OH  TYR B 539      12.663   5.895 -30.692  1.00 97.04           O  
ATOM   4119  N   ASN B 540      17.062   8.655 -35.799  1.00 96.08           N  
ATOM   4120  CA  ASN B 540      18.265   7.835 -35.700  1.00 96.08           C  
ATOM   4121  C   ASN B 540      19.407   8.593 -35.029  1.00 96.08           C  
ATOM   4122  O   ASN B 540      20.219   7.998 -34.318  1.00 96.08           O  
ATOM   4123  CB  ASN B 540      18.695   7.344 -37.085  1.00 96.08           C  
ATOM   4124  CG  ASN B 540      17.690   6.394 -37.705  1.00 96.08           C  
ATOM   4125  ND2 ASN B 540      17.593   6.415 -39.029  1.00 96.08           N  
ATOM   4126  OD1 ASN B 540      17.007   5.647 -37.000  1.00 96.08           O  
ATOM   4127  N   PHE B 541      19.511   9.906 -35.227  1.00 97.50           N  
ATOM   4128  CA  PHE B 541      20.510  10.728 -34.554  1.00 97.50           C  
ATOM   4129  C   PHE B 541      20.221  10.815 -33.060  1.00 97.50           C  
ATOM   4130  O   PHE B 541      21.141  10.776 -32.241  1.00 97.50           O  
ATOM   4131  CB  PHE B 541      20.552  12.133 -35.163  1.00 97.50           C  
ATOM   4132  CG  PHE B 541      21.668  12.991 -34.632  1.00 97.50           C  
ATOM   4133  CD1 PHE B 541      21.400  14.061 -33.788  1.00 97.50           C  
ATOM   4134  CD2 PHE B 541      22.987  12.727 -34.978  1.00 97.50           C  
ATOM   4135  CE1 PHE B 541      22.431  14.857 -33.295  1.00 97.50           C  
ATOM   4136  CE2 PHE B 541      24.023  13.518 -34.490  1.00 97.50           C  
ATOM   4137  CZ  PHE B 541      23.743  14.583 -33.649  1.00 97.50           C  
ATOM   4138  N   PHE B 542      18.957  10.914 -32.714  1.00 97.64           N  
ATOM   4139  CA  PHE B 542      18.531  10.857 -31.321  1.00 97.64           C  
ATOM   4140  C   PHE B 542      19.001   9.565 -30.664  1.00 97.64           C  
ATOM   4141  O   PHE B 542      19.603   9.592 -29.588  1.00 97.64           O  
ATOM   4142  CB  PHE B 542      17.007  10.974 -31.218  1.00 97.64           C  
ATOM   4143  CG  PHE B 542      16.457  10.582 -29.873  1.00 97.64           C  
ATOM   4144  CD1 PHE B 542      15.720   9.414 -29.722  1.00 97.64           C  
ATOM   4145  CD2 PHE B 542      16.678  11.383 -28.760  1.00 97.64           C  
ATOM   4146  CE1 PHE B 542      15.210   9.049 -28.478  1.00 97.64           C  
ATOM   4147  CE2 PHE B 542      16.171  11.024 -27.514  1.00 97.64           C  
ATOM   4148  CZ  PHE B 542      15.437   9.858 -27.375  1.00 97.64           C  
ATOM   4149  N   ILE B 543      18.809   8.435 -31.353  1.00 97.04           N  
ATOM   4150  CA  ILE B 543      19.209   7.129 -30.840  1.00 97.04           C  
ATOM   4151  C   ILE B 543      20.732   7.045 -30.775  1.00 97.04           C  
ATOM   4152  O   ILE B 543      21.287   6.428 -29.862  1.00 97.04           O  
ATOM   4153  CB  ILE B 543      18.645   5.983 -31.710  1.00 97.04           C  
ATOM   4154  CG1 ILE B 543      17.119   5.915 -31.580  1.00 97.04           C  
ATOM   4155  CG2 ILE B 543      19.289   4.648 -31.326  1.00 97.04           C  
ATOM   4156  CD1 ILE B 543      16.628   5.721 -30.151  1.00 97.04           C  
ATOM   4157  N   LYS B 544      21.404   7.725 -31.669  1.00 97.25           N  
ATOM   4158  CA  LYS B 544      22.864   7.759 -31.677  1.00 97.25           C  
ATOM   4159  C   LYS B 544      23.405   8.407 -30.405  1.00 97.25           C  
ATOM   4160  O   LYS B 544      24.437   7.985 -29.879  1.00 97.25           O  
ATOM   4161  CB  LYS B 544      23.377   8.510 -32.906  1.00 97.25           C  
ATOM   4162  CG  LYS B 544      24.889   8.471 -33.069  1.00 97.25           C  
ATOM   4163  CD  LYS B 544      25.339   9.238 -34.306  1.00 97.25           C  
ATOM   4164  CE  LYS B 544      26.857   9.273 -34.422  1.00 97.25           C  
ATOM   4165  NZ  LYS B 544      27.307  10.187 -35.514  1.00 97.25           N1+
ATOM   4166  N   HIS B 545      22.769   9.363 -29.876  1.00 98.39           N  
ATOM   4167  CA  HIS B 545      23.193   9.973 -28.621  1.00 98.39           C  
ATOM   4168  C   HIS B 545      23.212   8.949 -27.490  1.00 98.39           C  
ATOM   4169  O   HIS B 545      24.127   8.948 -26.663  1.00 98.39           O  
ATOM   4170  CB  HIS B 545      22.277  11.142 -28.256  1.00 98.39           C  
ATOM   4171  CG  HIS B 545      22.659  12.431 -28.910  1.00 98.39           C  
ATOM   4172  CD2 HIS B 545      22.861  12.741 -30.212  1.00 98.39           C  
ATOM   4173  ND1 HIS B 545      22.882  13.589 -28.198  1.00 98.39           N  
ATOM   4174  CE1 HIS B 545      23.204  14.560 -29.036  1.00 98.39           C  
ATOM   4175  NE2 HIS B 545      23.199  14.071 -30.265  1.00 98.39           N  
ATOM   4176  N   VAL B 546      22.237   8.086 -27.458  1.00 97.22           N  
ATOM   4177  CA  VAL B 546      22.143   7.057 -26.428  1.00 97.22           C  
ATOM   4178  C   VAL B 546      23.239   6.014 -26.637  1.00 97.22           C  
ATOM   4179  O   VAL B 546      23.978   5.687 -25.705  1.00 97.22           O  
ATOM   4180  CB  VAL B 546      20.754   6.379 -26.429  1.00 97.22           C  
ATOM   4181  CG1 VAL B 546      20.663   5.335 -25.317  1.00 97.22           C  
ATOM   4182  CG2 VAL B 546      19.651   7.424 -26.277  1.00 97.22           C  
ATOM   4183  N   THR B 547      23.432   5.528 -27.880  1.00 96.64           N  
ATOM   4184  CA  THR B 547      24.414   4.494 -28.186  1.00 96.64           C  
ATOM   4185  C   THR B 547      25.830   4.996 -27.919  1.00 96.64           C  
ATOM   4186  O   THR B 547      26.639   4.292 -27.311  1.00 96.64           O  
ATOM   4187  CB  THR B 547      24.298   4.030 -29.650  1.00 96.64           C  
ATOM   4188  CG2 THR B 547      23.070   3.148 -29.852  1.00 96.64           C  
ATOM   4189  OG1 THR B 547      24.194   5.177 -30.502  1.00 96.64           O  
ATOM   4190  N   GLU B 548      26.109   6.221 -28.316  1.00 97.10           N  
ATOM   4191  CA  GLU B 548      27.450   6.772 -28.145  1.00 97.10           C  
ATOM   4192  C   GLU B 548      27.727   7.108 -26.683  1.00 97.10           C  
ATOM   4193  O   GLU B 548      28.839   6.901 -26.193  1.00 97.10           O  
ATOM   4194  CB  GLU B 548      27.635   8.018 -29.015  1.00 97.10           C  
ATOM   4195  CG  GLU B 548      27.745   7.718 -30.503  1.00 97.10           C  
ATOM   4196  CD  GLU B 548      28.926   6.825 -30.850  1.00 97.10           C  
ATOM   4197  OE1 GLU B 548      28.713   5.732 -31.422  1.00 97.10           O  
ATOM   4198  OE2 GLU B 548      30.073   7.222 -30.546  1.00 97.10           O1-
ATOM   4199  N   ALA B 549      26.743   7.625 -26.005  1.00 97.37           N  
ATOM   4200  CA  ALA B 549      26.930   7.888 -24.580  1.00 97.37           C  
ATOM   4201  C   ALA B 549      27.234   6.600 -23.820  1.00 97.37           C  
ATOM   4202  O   ALA B 549      28.137   6.566 -22.981  1.00 97.37           O  
ATOM   4203  CB  ALA B 549      25.692   8.566 -23.998  1.00 97.37           C  
ATOM   4204  N   LYS B 550      26.498   5.562 -24.076  1.00 95.52           N  
ATOM   4205  CA  LYS B 550      26.751   4.269 -23.447  1.00 95.52           C  
ATOM   4206  C   LYS B 550      28.158   3.770 -23.762  1.00 95.52           C  
ATOM   4207  O   LYS B 550      28.875   3.315 -22.869  1.00 95.52           O  
ATOM   4208  CB  LYS B 550      25.716   3.239 -23.902  1.00 95.52           C  
ATOM   4209  CG  LYS B 550      25.861   1.879 -23.236  1.00 95.52           C  
ATOM   4210  CD  LYS B 550      24.791   0.905 -23.712  1.00 95.52           C  
ATOM   4211  CE  LYS B 550      24.921  -0.449 -23.027  1.00 95.52           C  
ATOM   4212  NZ  LYS B 550      23.836  -1.387 -23.445  1.00 95.52           N1+
ATOM   4213  N   ARG B 551      28.549   3.904 -25.058  1.00 95.70           N  
ATOM   4214  CA  ARG B 551      29.867   3.454 -25.495  1.00 95.70           C  
ATOM   4215  C   ARG B 551      30.973   4.222 -24.781  1.00 95.70           C  
ATOM   4216  O   ARG B 551      31.928   3.624 -24.281  1.00 95.70           O  
ATOM   4217  CB  ARG B 551      30.014   3.611 -27.010  1.00 95.70           C  
ATOM   4218  CG  ARG B 551      31.325   3.074 -27.561  1.00 95.70           C  
ATOM   4219  CD  ARG B 551      31.444   3.306 -29.061  1.00 95.70           C  
ATOM   4220  NE  ARG B 551      31.535   4.728 -29.381  1.00 95.70           N  
ATOM   4221  CZ  ARG B 551      32.672   5.411 -29.481  1.00 95.70           C  
ATOM   4222  NH1 ARG B 551      33.842   4.813 -29.286  1.00 95.70           N1+
ATOM   4223  NH2 ARG B 551      32.640   6.702 -29.777  1.00 95.70           N  
ATOM   4224  N   LEU B 552      30.871   5.535 -24.682  1.00 95.99           N  
ATOM   4225  CA  LEU B 552      31.911   6.399 -24.133  1.00 95.99           C  
ATOM   4226  C   LEU B 552      31.986   6.262 -22.616  1.00 95.99           C  
ATOM   4227  O   LEU B 552      32.997   6.620 -22.006  1.00 95.99           O  
ATOM   4228  CB  LEU B 552      31.650   7.859 -24.514  1.00 95.99           C  
ATOM   4229  CG  LEU B 552      31.769   8.204 -25.999  1.00 95.99           C  
ATOM   4230  CD1 LEU B 552      31.191   9.589 -26.269  1.00 95.99           C  
ATOM   4231  CD2 LEU B 552      33.224   8.129 -26.450  1.00 95.99           C  
ATOM   4232  N   ASN B 553      30.894   5.858 -21.987  1.00 93.29           N  
ATOM   4233  CA  ASN B 553      30.878   5.627 -20.546  1.00 93.29           C  
ATOM   4234  C   ASN B 553      30.961   4.140 -20.216  1.00 93.29           C  
ATOM   4235  O   ASN B 553      30.396   3.689 -19.218  1.00 93.29           O  
ATOM   4236  CB  ASN B 553      29.626   6.242 -19.917  1.00 93.29           C  
ATOM   4237  CG  ASN B 553      29.673   7.757 -19.884  1.00 93.29           C  
ATOM   4238  ND2 ASN B 553      28.936   8.393 -20.787  1.00 93.29           N  
ATOM   4239  OD1 ASN B 553      30.367   8.351 -19.055  1.00 93.29           O  
ATOM   4240  N   ALA B 554      31.626   3.432 -21.108  1.00 86.83           N  
ATOM   4241  CA  ALA B 554      31.803   1.995 -20.921  1.00 86.83           C  
ATOM   4242  C   ALA B 554      32.510   1.696 -19.601  1.00 86.83           C  
ATOM   4243  O   ALA B 554      33.436   2.411 -19.210  1.00 86.83           O  
ATOM   4244  CB  ALA B 554      32.588   1.398 -22.087  1.00 86.83           C  
ATOM   4245  N   GLY B 555      32.087   0.765 -18.735  1.00 84.68           N  
ATOM   4246  CA  GLY B 555      32.665   0.386 -17.456  1.00 84.68           C  
ATOM   4247  C   GLY B 555      31.915   0.961 -16.269  1.00 84.68           C  
ATOM   4248  O   GLY B 555      32.146   0.557 -15.127  1.00 84.68           O  
ATOM   4249  N   GLN B 556      31.205   1.995 -16.545  1.00 87.52           N  
ATOM   4250  CA  GLN B 556      30.350   2.577 -15.516  1.00 87.52           C  
ATOM   4251  C   GLN B 556      28.897   2.148 -15.701  1.00 87.52           C  
ATOM   4252  O   GLN B 556      28.482   1.803 -16.809  1.00 87.52           O  
ATOM   4253  CB  GLN B 556      30.453   4.103 -15.532  1.00 87.52           C  
ATOM   4254  CG  GLN B 556      31.864   4.626 -15.294  1.00 87.52           C  
ATOM   4255  CD  GLN B 556      31.884   5.916 -14.496  1.00 87.52           C  
ATOM   4256  NE2 GLN B 556      32.971   6.145 -13.767  1.00 87.52           N  
ATOM   4257  OE1 GLN B 556      30.931   6.701 -14.535  1.00 87.52           O  
ATOM   4258  N   ASP B 557      28.141   2.106 -14.649  1.00 90.49           N  
ATOM   4259  CA  ASP B 557      26.700   1.913 -14.772  1.00 90.49           C  
ATOM   4260  C   ASP B 557      26.031   3.139 -15.389  1.00 90.49           C  
ATOM   4261  O   ASP B 557      26.109   4.239 -14.837  1.00 90.49           O  
ATOM   4262  CB  ASP B 557      26.081   1.607 -13.406  1.00 90.49           C  
ATOM   4263  CG  ASP B 557      26.373   0.197 -12.925  1.00 90.49           C  
ATOM   4264  OD1 ASP B 557      26.755  -0.662 -13.749  1.00 90.49           O  
ATOM   4265  OD2 ASP B 557      26.217  -0.058 -11.711  1.00 90.49           O1-
ATOM   4266  N   TYR B 558      25.537   2.971 -16.566  1.00 92.80           N  
ATOM   4267  CA  TYR B 558      24.941   4.047 -17.350  1.00 92.80           C  
ATOM   4268  C   TYR B 558      23.465   3.774 -17.616  1.00 92.80           C  
ATOM   4269  O   TYR B 558      23.080   2.640 -17.911  1.00 92.80           O  
ATOM   4270  CB  TYR B 558      25.687   4.223 -18.676  1.00 92.80           C  
ATOM   4271  CG  TYR B 558      24.939   5.057 -19.687  1.00 92.80           C  
ATOM   4272  CD1 TYR B 558      24.143   4.459 -20.662  1.00 92.80           C  
ATOM   4273  CD2 TYR B 558      25.026   6.445 -19.671  1.00 92.80           C  
ATOM   4274  CE1 TYR B 558      23.454   5.223 -21.597  1.00 92.80           C  
ATOM   4275  CE2 TYR B 558      24.340   7.220 -20.601  1.00 92.80           C  
ATOM   4276  CZ  TYR B 558      23.558   6.601 -21.558  1.00 92.80           C  
ATOM   4277  OH  TYR B 558      22.877   7.363 -22.481  1.00 92.80           O  
ATOM   4278  N   LYS B 559      22.639   4.793 -17.480  1.00 93.71           N  
ATOM   4279  CA  LYS B 559      21.243   4.705 -17.898  1.00 93.71           C  
ATOM   4280  C   LYS B 559      20.693   6.079 -18.271  1.00 93.71           C  
ATOM   4281  O   LYS B 559      21.249   7.105 -17.875  1.00 93.71           O  
ATOM   4282  CB  LYS B 559      20.389   4.081 -16.793  1.00 93.71           C  
ATOM   4283  CG  LYS B 559      20.015   5.048 -15.680  1.00 93.71           C  
ATOM   4284  CD  LYS B 559      19.040   4.416 -14.694  1.00 93.71           C  
ATOM   4285  CE  LYS B 559      18.533   5.431 -13.679  1.00 93.71           C  
ATOM   4286  NZ  LYS B 559      17.416   4.879 -12.855  1.00 93.71           N1+
ATOM   4287  N   VAL B 560      19.671   6.128 -19.138  1.00 96.75           N  
ATOM   4288  CA  VAL B 560      18.935   7.349 -19.445  1.00 96.75           C  
ATOM   4289  C   VAL B 560      17.832   7.563 -18.410  1.00 96.75           C  
ATOM   4290  O   VAL B 560      16.938   6.726 -18.266  1.00 96.75           O  
ATOM   4291  CB  VAL B 560      18.331   7.306 -20.866  1.00 96.75           C  
ATOM   4292  CG1 VAL B 560      17.548   8.585 -21.160  1.00 96.75           C  
ATOM   4293  CG2 VAL B 560      19.430   7.097 -21.907  1.00 96.75           C  
ATOM   4294  N   GLN B 561      17.969   8.700 -17.684  1.00 96.72           N  
ATOM   4295  CA  GLN B 561      16.984   8.970 -16.643  1.00 96.72           C  
ATOM   4296  C   GLN B 561      15.731   9.619 -17.225  1.00 96.72           C  
ATOM   4297  O   GLN B 561      14.611   9.251 -16.865  1.00 96.72           O  
ATOM   4298  CB  GLN B 561      17.582   9.865 -15.556  1.00 96.72           C  
ATOM   4299  CG  GLN B 561      18.694   9.200 -14.755  1.00 96.72           C  
ATOM   4300  CD  GLN B 561      18.173   8.171 -13.770  1.00 96.72           C  
ATOM   4301  NE2 GLN B 561      19.036   7.730 -12.861  1.00 96.72           N  
ATOM   4302  OE1 GLN B 561      17.004   7.775 -13.825  1.00 96.72           O  
ATOM   4303  N   VAL B 562      15.990  10.648 -18.107  1.00 98.31           N  
ATOM   4304  CA  VAL B 562      14.868  11.407 -18.651  1.00 98.31           C  
ATOM   4305  C   VAL B 562      15.202  11.881 -20.063  1.00 98.31           C  
ATOM   4306  O   VAL B 562      16.375  11.979 -20.431  1.00 98.31           O  
ATOM   4307  CB  VAL B 562      14.511  12.613 -17.754  1.00 98.31           C  
ATOM   4308  CG1 VAL B 562      14.020  12.142 -16.386  1.00 98.31           C  
ATOM   4309  CG2 VAL B 562      15.716  13.540 -17.602  1.00 98.31           C  
ATOM   4310  N   VAL B 563      14.129  12.083 -20.869  1.00 98.59           N  
ATOM   4311  CA  VAL B 563      14.200  12.841 -22.114  1.00 98.59           C  
ATOM   4312  C   VAL B 563      13.484  14.179 -21.945  1.00 98.59           C  
ATOM   4313  O   VAL B 563      12.304  14.219 -21.589  1.00 98.59           O  
ATOM   4314  CB  VAL B 563      13.587  12.054 -23.294  1.00 98.59           C  
ATOM   4315  CG1 VAL B 563      13.539  12.918 -24.552  1.00 98.59           C  
ATOM   4316  CG2 VAL B 563      14.381  10.774 -23.550  1.00 98.59           C  
ATOM   4317  N   CYS B 564      14.245  15.267 -22.100  1.00 98.65           N  
ATOM   4318  CA  CYS B 564      13.672  16.606 -22.035  1.00 98.65           C  
ATOM   4319  C   CYS B 564      13.182  17.057 -23.406  1.00 98.65           C  
ATOM   4320  O   CYS B 564      13.986  17.308 -24.306  1.00 98.65           O  
ATOM   4321  CB  CYS B 564      14.697  17.603 -21.497  1.00 98.65           C  
ATOM   4322  SG  CYS B 564      15.269  17.227 -19.825  1.00 98.65           S  
ATOM   4323  N   TRP B 565      11.823  17.170 -23.562  1.00 98.73           N  
ATOM   4324  CA  TRP B 565      11.187  17.460 -24.843  1.00 98.73           C  
ATOM   4325  C   TRP B 565      10.912  18.953 -24.989  1.00 98.73           C  
ATOM   4326  O   TRP B 565      10.235  19.551 -24.149  1.00 98.73           O  
ATOM   4327  CB  TRP B 565       9.882  16.671 -24.986  1.00 98.73           C  
ATOM   4328  CG  TRP B 565       9.101  17.005 -26.221  1.00 98.73           C  
ATOM   4329  CD1 TRP B 565       7.917  17.686 -26.288  1.00 98.73           C  
ATOM   4330  CD2 TRP B 565       9.448  16.670 -27.568  1.00 98.73           C  
ATOM   4331  CE2 TRP B 565       8.428  17.179 -28.402  1.00 98.73           C  
ATOM   4332  CE3 TRP B 565      10.524  15.987 -28.152  1.00 98.73           C  
ATOM   4333  NE1 TRP B 565       7.507  17.793 -27.597  1.00 98.73           N  
ATOM   4334  CZ2 TRP B 565       8.452  17.027 -29.790  1.00 98.73           C  
ATOM   4335  CZ3 TRP B 565      10.546  15.837 -29.534  1.00 98.73           C  
ATOM   4336  CH2 TRP B 565       9.516  16.355 -30.336  1.00 98.73           C  
ATOM   4337  N   VAL B 566      11.457  19.591 -26.085  1.00 98.54           N  
ATOM   4338  CA  VAL B 566      11.264  21.009 -26.371  1.00 98.54           C  
ATOM   4339  C   VAL B 566      10.965  21.201 -27.856  1.00 98.54           C  
ATOM   4340  O   VAL B 566      11.874  21.456 -28.650  1.00 98.54           O  
ATOM   4341  CB  VAL B 566      12.498  21.843 -25.963  1.00 98.54           C  
ATOM   4342  CG1 VAL B 566      12.208  23.337 -26.095  1.00 98.54           C  
ATOM   4343  CG2 VAL B 566      12.924  21.502 -24.536  1.00 98.54           C  
ATOM   4344  N   GLN B 567       9.662  21.039 -28.262  1.00 98.28           N  
ATOM   4345  CA  GLN B 567       9.235  21.133 -29.654  1.00 98.28           C  
ATOM   4346  C   GLN B 567       7.738  21.412 -29.753  1.00 98.28           C  
ATOM   4347  O   GLN B 567       6.943  20.835 -29.007  1.00 98.28           O  
ATOM   4348  CB  GLN B 567       9.582  19.850 -30.411  1.00 98.28           C  
ATOM   4349  CG  GLN B 567       9.312  19.927 -31.908  1.00 98.28           C  
ATOM   4350  CD  GLN B 567       7.866  19.628 -32.259  1.00 98.28           C  
ATOM   4351  NE2 GLN B 567       7.399  20.186 -33.371  1.00 98.28           N  
ATOM   4352  OE1 GLN B 567       7.176  18.900 -31.539  1.00 98.28           O  
ATOM   4353  N   GLY B 568       7.268  22.301 -30.569  1.00 97.76           N  
ATOM   4354  CA  GLY B 568       5.872  22.578 -30.863  1.00 97.76           C  
ATOM   4355  C   GLY B 568       5.683  23.741 -31.820  1.00 97.76           C  
ATOM   4356  O   GLY B 568       4.686  23.802 -32.542  1.00 97.76           O  
ATOM   4357  N   GLU B 569       6.742  24.630 -31.902  1.00 96.56           N  
ATOM   4358  CA  GLU B 569       6.639  25.866 -32.672  1.00 96.56           C  
ATOM   4359  C   GLU B 569       6.396  25.576 -34.151  1.00 96.56           C  
ATOM   4360  O   GLU B 569       5.507  26.167 -34.767  1.00 96.56           O  
ATOM   4361  CB  GLU B 569       7.904  26.711 -32.504  1.00 96.56           C  
ATOM   4362  CG  GLU B 569       8.051  27.329 -31.120  1.00 96.56           C  
ATOM   4363  CD  GLU B 569       8.638  26.372 -30.095  1.00 96.56           C  
ATOM   4364  OE1 GLU B 569       8.857  26.785 -28.934  1.00 96.56           O  
ATOM   4365  OE2 GLU B 569       8.881  25.198 -30.456  1.00 96.56           O1-
ATOM   4366  N   ASN B 570       7.076  24.569 -34.684  1.00 97.37           N  
ATOM   4367  CA  ASN B 570       6.928  24.292 -36.109  1.00 97.37           C  
ATOM   4368  C   ASN B 570       5.672  23.473 -36.393  1.00 97.37           C  
ATOM   4369  O   ASN B 570       5.317  23.254 -37.553  1.00 97.37           O  
ATOM   4370  CB  ASN B 570       8.165  23.570 -36.647  1.00 97.37           C  
ATOM   4371  CG  ASN B 570       8.835  24.324 -37.779  1.00 97.37           C  
ATOM   4372  ND2 ASN B 570       8.964  23.674 -38.930  1.00 97.37           N  
ATOM   4373  OD1 ASN B 570       9.233  25.481 -37.620  1.00 97.37           O  
ATOM   4374  N   ASP B 571       5.010  23.039 -35.475  1.00 97.68           N  
ATOM   4375  CA  ASP B 571       3.690  22.434 -35.627  1.00 97.68           C  
ATOM   4376  C   ASP B 571       2.587  23.480 -35.490  1.00 97.68           C  
ATOM   4377  O   ASP B 571       1.447  23.245 -35.898  1.00 97.68           O  
ATOM   4378  CB  ASP B 571       3.489  21.319 -34.598  1.00 97.68           C  
ATOM   4379  CG  ASP B 571       4.266  20.057 -34.931  1.00 97.68           C  
ATOM   4380  OD1 ASP B 571       3.733  19.185 -35.650  1.00 97.68           O  
ATOM   4381  OD2 ASP B 571       5.420  19.933 -34.468  1.00 97.68           O1-
ATOM   4382  N   ALA B 572       2.944  24.622 -34.895  1.00 97.31           N  
ATOM   4383  CA  ALA B 572       1.956  25.669 -34.648  1.00 97.31           C  
ATOM   4384  C   ALA B 572       2.040  26.764 -35.708  1.00 97.31           C  
ATOM   4385  O   ALA B 572       1.126  27.582 -35.838  1.00 97.31           O  
ATOM   4386  CB  ALA B 572       2.149  26.265 -33.256  1.00 97.31           C  
ATOM   4387  N   VAL B 573       3.183  26.811 -36.427  1.00 95.25           N  
ATOM   4388  CA  VAL B 573       3.394  27.872 -37.407  1.00 95.25           C  
ATOM   4389  C   VAL B 573       2.214  27.924 -38.374  1.00 95.25           C  
ATOM   4390  O   VAL B 573       1.595  26.897 -38.665  1.00 95.25           O  
ATOM   4391  CB  VAL B 573       4.713  27.672 -38.186  1.00 95.25           C  
ATOM   4392  CG1 VAL B 573       4.616  26.458 -39.109  1.00 95.25           C  
ATOM   4393  CG2 VAL B 573       5.057  28.928 -38.984  1.00 95.25           C  
ATOM   4394  N   SER B 574       1.926  29.082 -38.867  1.00 92.37           N  
ATOM   4395  CA  SER B 574       0.725  29.343 -39.653  1.00 92.37           C  
ATOM   4396  C   SER B 574       0.667  28.450 -40.888  1.00 92.37           C  
ATOM   4397  O   SER B 574      -0.417  28.083 -41.346  1.00 92.37           O  
ATOM   4398  CB  SER B 574       0.667  30.813 -40.074  1.00 92.37           C  
ATOM   4399  OG  SER B 574       1.825  31.171 -40.808  1.00 92.37           O  
ATOM   4400  N   SER B 575       1.823  28.052 -41.343  1.00 93.94           N  
ATOM   4401  CA  SER B 575       1.872  27.273 -42.576  1.00 93.94           C  
ATOM   4402  C   SER B 575       1.572  25.801 -42.312  1.00 93.94           C  
ATOM   4403  O   SER B 575       1.260  25.051 -43.238  1.00 93.94           O  
ATOM   4404  CB  SER B 575       3.240  27.412 -43.244  1.00 93.94           C  
ATOM   4405  OG  SER B 575       4.275  27.028 -42.355  1.00 93.94           O  
ATOM   4406  N   LYS B 576       1.555  25.275 -41.109  1.00 94.95           N  
ATOM   4407  CA  LYS B 576       1.345  23.865 -40.792  1.00 94.95           C  
ATOM   4408  C   LYS B 576       0.133  23.681 -39.882  1.00 94.95           C  
ATOM   4409  O   LYS B 576      -0.875  23.102 -40.292  1.00 94.95           O  
ATOM   4410  CB  LYS B 576       2.590  23.271 -40.132  1.00 94.95           C  
ATOM   4411  CG  LYS B 576       2.507  21.771 -39.891  1.00 94.95           C  
ATOM   4412  CD  LYS B 576       3.864  21.190 -39.513  1.00 94.95           C  
ATOM   4413  CE  LYS B 576       3.801  19.677 -39.356  1.00 94.95           C  
ATOM   4414  NZ  LYS B 576       5.161  19.077 -39.217  1.00 94.95           N1+
ATOM   4415  N   GLN B 577       0.098  24.168 -38.741  1.00 95.63           N  
ATOM   4416  CA  GLN B 577      -0.981  24.142 -37.758  1.00 95.63           C  
ATOM   4417  C   GLN B 577      -1.519  22.727 -37.569  1.00 95.63           C  
ATOM   4418  O   GLN B 577      -2.676  22.449 -37.892  1.00 95.63           O  
ATOM   4419  CB  GLN B 577      -2.112  25.082 -38.177  1.00 95.63           C  
ATOM   4420  CG  GLN B 577      -1.752  26.559 -38.081  1.00 95.63           C  
ATOM   4421  CD  GLN B 577      -2.936  27.470 -38.343  1.00 95.63           C  
ATOM   4422  NE2 GLN B 577      -2.981  28.600 -37.645  1.00 95.63           N  
ATOM   4423  OE1 GLN B 577      -3.803  27.162 -39.167  1.00 95.63           O  
ATOM   4424  N   THR B 578      -0.712  21.917 -36.932  1.00 96.56           N  
ATOM   4425  CA  THR B 578      -1.098  20.563 -36.550  1.00 96.56           C  
ATOM   4426  C   THR B 578      -2.241  20.592 -35.539  1.00 96.56           C  
ATOM   4427  O   THR B 578      -2.252  21.425 -34.630  1.00 96.56           O  
ATOM   4428  CB  THR B 578       0.094  19.788 -35.959  1.00 96.56           C  
ATOM   4429  CG2 THR B 578      -0.289  18.346 -35.645  1.00 96.56           C  
ATOM   4430  OG1 THR B 578       1.173  19.790 -36.902  1.00 96.56           O  
ATOM   4431  N   THR B 579      -3.231  19.721 -35.733  1.00 96.36           N  
ATOM   4432  CA  THR B 579      -4.399  19.724 -34.859  1.00 96.36           C  
ATOM   4433  C   THR B 579      -4.055  19.132 -33.495  1.00 96.36           C  
ATOM   4434  O   THR B 579      -3.039  18.449 -33.348  1.00 96.36           O  
ATOM   4435  CB  THR B 579      -5.566  18.938 -35.484  1.00 96.36           C  
ATOM   4436  CG2 THR B 579      -5.898  19.460 -36.878  1.00 96.36           C  
ATOM   4437  OG1 THR B 579      -5.207  17.554 -35.577  1.00 96.36           O  
ATOM   4438  N   TYR B 580      -4.873  19.477 -32.508  1.00 95.78           N  
ATOM   4439  CA  TYR B 580      -4.706  19.020 -31.133  1.00 95.78           C  
ATOM   4440  C   TYR B 580      -4.610  17.500 -31.071  1.00 95.78           C  
ATOM   4441  O   TYR B 580      -3.640  16.955 -30.539  1.00 95.78           O  
ATOM   4442  CB  TYR B 580      -5.868  19.505 -30.261  1.00 95.78           C  
ATOM   4443  CG  TYR B 580      -5.978  18.783 -28.940  1.00 95.78           C  
ATOM   4444  CD1 TYR B 580      -6.998  17.862 -28.710  1.00 95.78           C  
ATOM   4445  CD2 TYR B 580      -5.064  19.020 -27.919  1.00 95.78           C  
ATOM   4446  CE1 TYR B 580      -7.104  17.195 -27.493  1.00 95.78           C  
ATOM   4447  CE2 TYR B 580      -5.161  18.359 -26.699  1.00 95.78           C  
ATOM   4448  CZ  TYR B 580      -6.182  17.450 -26.496  1.00 95.78           C  
ATOM   4449  OH  TYR B 580      -6.283  16.793 -25.290  1.00 95.78           O  
ATOM   4450  N   ASP B 581      -5.534  16.730 -31.652  1.00 95.42           N  
ATOM   4451  CA  ASP B 581      -5.613  15.276 -31.554  1.00 95.42           C  
ATOM   4452  C   ASP B 581      -4.392  14.615 -32.188  1.00 95.42           C  
ATOM   4453  O   ASP B 581      -3.836  13.664 -31.634  1.00 95.42           O  
ATOM   4454  CB  ASP B 581      -6.893  14.762 -32.218  1.00 95.42           C  
ATOM   4455  CG  ASP B 581      -8.150  15.147 -31.458  1.00 95.42           C  
ATOM   4456  OD1 ASP B 581      -8.135  15.138 -30.209  1.00 95.42           O  
ATOM   4457  OD2 ASP B 581      -9.167  15.458 -32.116  1.00 95.42           O1-
ATOM   4458  N   VAL B 582      -3.936  15.202 -33.288  1.00 94.97           N  
ATOM   4459  CA  VAL B 582      -2.807  14.622 -34.008  1.00 94.97           C  
ATOM   4460  C   VAL B 582      -1.522  14.833 -33.210  1.00 94.97           C  
ATOM   4461  O   VAL B 582      -0.766  13.887 -32.978  1.00 94.97           O  
ATOM   4462  CB  VAL B 582      -2.663  15.230 -35.421  1.00 94.97           C  
ATOM   4463  CG1 VAL B 582      -1.320  14.846 -36.039  1.00 94.97           C  
ATOM   4464  CG2 VAL B 582      -3.815  14.776 -36.316  1.00 94.97           C  
ATOM   4465  N   TYR B 583      -1.263  16.035 -32.766  1.00 97.63           N  
ATOM   4466  CA  TYR B 583      -0.041  16.330 -32.027  1.00 97.63           C  
ATOM   4467  C   TYR B 583       0.030  15.513 -30.742  1.00 97.63           C  
ATOM   4468  O   TYR B 583       1.064  14.913 -30.437  1.00 97.63           O  
ATOM   4469  CB  TYR B 583       0.043  17.824 -31.700  1.00 97.63           C  
ATOM   4470  CG  TYR B 583       1.359  18.238 -31.086  1.00 97.63           C  
ATOM   4471  CD1 TYR B 583       1.505  18.335 -29.704  1.00 97.63           C  
ATOM   4472  CD2 TYR B 583       2.457  18.534 -31.886  1.00 97.63           C  
ATOM   4473  CE1 TYR B 583       2.715  18.719 -29.134  1.00 97.63           C  
ATOM   4474  CE2 TYR B 583       3.672  18.918 -31.327  1.00 97.63           C  
ATOM   4475  CZ  TYR B 583       3.791  19.007 -29.953  1.00 97.63           C  
ATOM   4476  OH  TYR B 583       4.990  19.387 -29.394  1.00 97.63           O  
ATOM   4477  N   LYS B 584      -1.079  15.523 -29.984  1.00 96.12           N  
ATOM   4478  CA  LYS B 584      -1.113  14.778 -28.729  1.00 96.12           C  
ATOM   4479  C   LYS B 584      -0.825  13.297 -28.960  1.00 96.12           C  
ATOM   4480  O   LYS B 584      -0.028  12.694 -28.239  1.00 96.12           O  
ATOM   4481  CB  LYS B 584      -2.468  14.948 -28.040  1.00 96.12           C  
ATOM   4482  CG  LYS B 584      -2.514  14.400 -26.622  1.00 96.12           C  
ATOM   4483  CD  LYS B 584      -3.875  14.631 -25.977  1.00 96.12           C  
ATOM   4484  CE  LYS B 584      -3.927  14.067 -24.563  1.00 96.12           C  
ATOM   4485  NZ  LYS B 584      -5.281  14.230 -23.953  1.00 96.12           N1+
ATOM   4486  N   ALA B 585      -1.443  12.651 -29.919  1.00 94.65           N  
ATOM   4487  CA  ALA B 585      -1.240  11.240 -30.238  1.00 94.65           C  
ATOM   4488  C   ALA B 585       0.205  10.974 -30.651  1.00 94.65           C  
ATOM   4489  O   ALA B 585       0.810   9.991 -30.216  1.00 94.65           O  
ATOM   4490  CB  ALA B 585      -2.196  10.802 -31.344  1.00 94.65           C  
ATOM   4491  N   LYS B 586       0.779  11.885 -31.472  1.00 95.38           N  
ATOM   4492  CA  LYS B 586       2.145  11.700 -31.952  1.00 95.38           C  
ATOM   4493  C   LYS B 586       3.152  11.836 -30.813  1.00 95.38           C  
ATOM   4494  O   LYS B 586       4.103  11.058 -30.722  1.00 95.38           O  
ATOM   4495  CB  LYS B 586       2.467  12.707 -33.058  1.00 95.38           C  
ATOM   4496  CG  LYS B 586       1.899  12.333 -34.419  1.00 95.38           C  
ATOM   4497  CD  LYS B 586       2.359  13.301 -35.502  1.00 95.38           C  
ATOM   4498  CE  LYS B 586       1.889  12.863 -36.882  1.00 95.38           C  
ATOM   4499  NZ  LYS B 586       2.658  11.684 -37.381  1.00 95.38           N1+
ATOM   4500  N   LEU B 587       2.959  12.819 -29.972  1.00 97.72           N  
ATOM   4501  CA  LEU B 587       3.869  13.008 -28.848  1.00 97.72           C  
ATOM   4502  C   LEU B 587       3.815  11.815 -27.899  1.00 97.72           C  
ATOM   4503  O   LEU B 587       4.853  11.342 -27.430  1.00 97.72           O  
ATOM   4504  CB  LEU B 587       3.526  14.293 -28.090  1.00 97.72           C  
ATOM   4505  CG  LEU B 587       4.420  14.637 -26.898  1.00 97.72           C  
ATOM   4506  CD1 LEU B 587       5.885  14.653 -27.321  1.00 97.72           C  
ATOM   4507  CD2 LEU B 587       4.017  15.979 -26.296  1.00 97.72           C  
ATOM   4508  N   ARG B 588       2.618  11.322 -27.580  1.00 95.51           N  
ATOM   4509  CA  ARG B 588       2.482  10.114 -26.772  1.00 95.51           C  
ATOM   4510  C   ARG B 588       3.216   8.941 -27.414  1.00 95.51           C  
ATOM   4511  O   ARG B 588       3.950   8.217 -26.738  1.00 95.51           O  
ATOM   4512  CB  ARG B 588       1.006   9.763 -26.573  1.00 95.51           C  
ATOM   4513  CG  ARG B 588       0.771   8.614 -25.606  1.00 95.51           C  
ATOM   4514  CD  ARG B 588      -0.713   8.372 -25.368  1.00 95.51           C  
ATOM   4515  NE  ARG B 588      -1.269   9.329 -24.415  1.00 95.51           N  
ATOM   4516  CZ  ARG B 588      -2.489   9.852 -24.491  1.00 95.51           C  
ATOM   4517  NH1 ARG B 588      -3.309   9.519 -25.482  1.00 95.51           N1+
ATOM   4518  NH2 ARG B 588      -2.894  10.714 -23.570  1.00 95.51           N  
ATOM   4519  N   GLN B 589       3.072   8.754 -28.713  1.00 95.03           N  
ATOM   4520  CA  GLN B 589       3.728   7.668 -29.434  1.00 95.03           C  
ATOM   4521  C   GLN B 589       5.244   7.835 -29.421  1.00 95.03           C  
ATOM   4522  O   GLN B 589       5.982   6.853 -29.321  1.00 95.03           O  
ATOM   4523  CB  GLN B 589       3.219   7.596 -30.875  1.00 95.03           C  
ATOM   4524  CG  GLN B 589       3.663   6.345 -31.621  1.00 95.03           C  
ATOM   4525  CD  GLN B 589       3.134   5.068 -30.995  1.00 95.03           C  
ATOM   4526  NE2 GLN B 589       4.029   4.121 -30.734  1.00 95.03           N  
ATOM   4527  OE1 GLN B 589       1.932   4.935 -30.747  1.00 95.03           O  
ATOM   4528  N   LEU B 590       5.674   9.059 -29.576  1.00 97.45           N  
ATOM   4529  CA  LEU B 590       7.107   9.326 -29.523  1.00 97.45           C  
ATOM   4530  C   LEU B 590       7.695   8.874 -28.190  1.00 97.45           C  
ATOM   4531  O   LEU B 590       8.752   8.240 -28.156  1.00 97.45           O  
ATOM   4532  CB  LEU B 590       7.383  10.817 -29.736  1.00 97.45           C  
ATOM   4533  CG  LEU B 590       8.846  11.255 -29.647  1.00 97.45           C  
ATOM   4534  CD1 LEU B 590       9.675  10.556 -30.719  1.00 97.45           C  
ATOM   4535  CD2 LEU B 590       8.960  12.770 -29.779  1.00 97.45           C  
ATOM   4536  N   GLN B 591       7.075   9.183 -27.079  1.00 96.44           N  
ATOM   4537  CA  GLN B 591       7.531   8.744 -25.764  1.00 96.44           C  
ATOM   4538  C   GLN B 591       7.592   7.221 -25.684  1.00 96.44           C  
ATOM   4539  O   GLN B 591       8.575   6.659 -25.196  1.00 96.44           O  
ATOM   4540  CB  GLN B 591       6.615   9.291 -24.668  1.00 96.44           C  
ATOM   4541  CG  GLN B 591       7.091   8.976 -23.256  1.00 96.44           C  
ATOM   4542  CD  GLN B 591       6.652   7.604 -22.780  1.00 96.44           C  
ATOM   4543  NE2 GLN B 591       7.501   6.949 -21.996  1.00 96.44           N  
ATOM   4544  OE1 GLN B 591       5.558   7.138 -23.113  1.00 96.44           O  
ATOM   4545  N   ILE B 592       6.623   6.515 -26.189  1.00 93.24           N  
ATOM   4546  CA  ILE B 592       6.555   5.058 -26.189  1.00 93.24           C  
ATOM   4547  C   ILE B 592       7.713   4.487 -27.005  1.00 93.24           C  
ATOM   4548  O   ILE B 592       8.411   3.577 -26.552  1.00 93.24           O  
ATOM   4549  CB  ILE B 592       5.206   4.555 -26.748  1.00 93.24           C  
ATOM   4550  CG1 ILE B 592       4.065   4.905 -25.785  1.00 93.24           C  
ATOM   4551  CG2 ILE B 592       5.258   3.047 -27.009  1.00 93.24           C  
ATOM   4552  CD1 ILE B 592       2.675   4.709 -26.375  1.00 93.24           C  
ATOM   4553  N   ASP B 593       7.941   5.095 -28.170  1.00 94.27           N  
ATOM   4554  CA  ASP B 593       8.996   4.629 -29.065  1.00 94.27           C  
ATOM   4555  C   ASP B 593      10.377   4.874 -28.461  1.00 94.27           C  
ATOM   4556  O   ASP B 593      11.223   3.977 -28.448  1.00 94.27           O  
ATOM   4557  CB  ASP B 593       8.887   5.318 -30.427  1.00 94.27           C  
ATOM   4558  CG  ASP B 593       7.665   4.883 -31.216  1.00 94.27           C  
ATOM   4559  OD1 ASP B 593       7.154   3.767 -30.983  1.00 94.27           O  
ATOM   4560  OD2 ASP B 593       7.209   5.664 -32.080  1.00 94.27           O1-
ATOM   4561  N   ALA B 594      10.586   6.072 -27.994  1.00 96.81           N  
ATOM   4562  CA  ALA B 594      11.866   6.419 -27.381  1.00 96.81           C  
ATOM   4563  C   ALA B 594      12.182   5.493 -26.210  1.00 96.81           C  
ATOM   4564  O   ALA B 594      13.295   4.974 -26.104  1.00 96.81           O  
ATOM   4565  CB  ALA B 594      11.858   7.873 -26.918  1.00 96.81           C  
ATOM   4566  N   GLU B 595      11.239   5.301 -25.318  1.00 92.82           N  
ATOM   4567  CA  GLU B 595      11.428   4.413 -24.176  1.00 92.82           C  
ATOM   4568  C   GLU B 595      11.818   3.008 -24.628  1.00 92.82           C  
ATOM   4569  O   GLU B 595      12.776   2.428 -24.113  1.00 92.82           O  
ATOM   4570  CB  GLU B 595      10.160   4.357 -23.321  1.00 92.82           C  
ATOM   4571  CG  GLU B 595      10.250   3.390 -22.149  1.00 92.82           C  
ATOM   4572  CD  GLU B 595       9.030   3.432 -21.242  1.00 92.82           C  
ATOM   4573  OE1 GLU B 595       8.538   2.354 -20.837  1.00 92.82           O  
ATOM   4574  OE2 GLU B 595       8.561   4.551 -20.936  1.00 92.82           O1-
ATOM   4575  N   ALA B 596      11.137   2.465 -25.595  1.00 91.79           N  
ATOM   4576  CA  ALA B 596      11.402   1.117 -26.091  1.00 91.79           C  
ATOM   4577  C   ALA B 596      12.813   1.009 -26.661  1.00 91.79           C  
ATOM   4578  O   ALA B 596      13.545   0.066 -26.350  1.00 91.79           O  
ATOM   4579  CB  ALA B 596      10.373   0.728 -27.150  1.00 91.79           C  
ATOM   4580  N   ASP B 597      13.168   1.985 -27.435  1.00 94.51           N  
ATOM   4581  CA  ASP B 597      14.470   1.924 -28.093  1.00 94.51           C  
ATOM   4582  C   ASP B 597      15.600   2.175 -27.097  1.00 94.51           C  
ATOM   4583  O   ASP B 597      16.638   1.512 -27.148  1.00 94.51           O  
ATOM   4584  CB  ASP B 597      14.542   2.938 -29.236  1.00 94.51           C  
ATOM   4585  CG  ASP B 597      13.670   2.558 -30.420  1.00 94.51           C  
ATOM   4586  OD1 ASP B 597      13.359   1.360 -30.590  1.00 94.51           O  
ATOM   4587  OD2 ASP B 597      13.293   3.466 -31.193  1.00 94.51           O1-
ATOM   4588  N   ILE B 598      15.455   3.070 -26.176  1.00 95.66           N  
ATOM   4589  CA  ILE B 598      16.450   3.347 -25.146  1.00 95.66           C  
ATOM   4590  C   ILE B 598      16.647   2.110 -24.272  1.00 95.66           C  
ATOM   4591  O   ILE B 598      17.780   1.714 -23.992  1.00 95.66           O  
ATOM   4592  CB  ILE B 598      16.042   4.558 -24.277  1.00 95.66           C  
ATOM   4593  CG1 ILE B 598      16.205   5.861 -25.067  1.00 95.66           C  
ATOM   4594  CG2 ILE B 598      16.861   4.595 -22.983  1.00 95.66           C  
ATOM   4595  CD1 ILE B 598      15.506   7.058 -24.438  1.00 95.66           C  
ATOM   4596  N   LYS B 599      15.549   1.466 -23.801  1.00 90.63           N  
ATOM   4597  CA  LYS B 599      15.629   0.252 -22.994  1.00 90.63           C  
ATOM   4598  C   LYS B 599      16.362  -0.858 -23.743  1.00 90.63           C  
ATOM   4599  O   LYS B 599      17.141  -1.605 -23.147  1.00 90.63           O  
ATOM   4600  CB  LYS B 599      14.231  -0.220 -22.595  1.00 90.63           C  
ATOM   4601  CG  LYS B 599      13.594   0.601 -21.484  1.00 90.63           C  
ATOM   4602  CD  LYS B 599      12.208   0.079 -21.126  1.00 90.63           C  
ATOM   4603  CE  LYS B 599      11.625   0.812 -19.926  1.00 90.63           C  
ATOM   4604  NZ  LYS B 599      10.325   0.219 -19.492  1.00 90.63           N1+
ATOM   4605  N   ALA B 600      16.139  -0.938 -25.076  1.00 92.34           N  
ATOM   4606  CA  ALA B 600      16.799  -1.952 -25.894  1.00 92.34           C  
ATOM   4607  C   ALA B 600      18.309  -1.730 -25.930  1.00 92.34           C  
ATOM   4608  O   ALA B 600      19.084  -2.689 -25.939  1.00 92.34           O  
ATOM   4609  CB  ALA B 600      16.230  -1.946 -27.311  1.00 92.34           C  
ATOM   4610  N   ILE B 601      18.743  -0.528 -25.873  1.00 92.85           N  
ATOM   4611  CA  ILE B 601      20.159  -0.195 -25.974  1.00 92.85           C  
ATOM   4612  C   ILE B 601      20.813  -0.295 -24.598  1.00 92.85           C  
ATOM   4613  O   ILE B 601      21.863  -0.924 -24.446  1.00 92.85           O  
ATOM   4614  CB  ILE B 601      20.368   1.217 -26.565  1.00 92.85           C  
ATOM   4615  CG1 ILE B 601      19.845   1.276 -28.005  1.00 92.85           C  
ATOM   4616  CG2 ILE B 601      21.845   1.616 -26.502  1.00 92.85           C  
ATOM   4617  CD1 ILE B 601      19.652   2.690 -28.536  1.00 92.85           C  
ATOM   4618  N   THR B 602      20.264   0.239 -23.565  1.00 91.92           N  
ATOM   4619  CA  THR B 602      20.885   0.395 -22.254  1.00 91.92           C  
ATOM   4620  C   THR B 602      20.642  -0.840 -21.391  1.00 91.92           C  
ATOM   4621  O   THR B 602      21.379  -1.090 -20.435  1.00 91.92           O  
ATOM   4622  CB  THR B 602      20.353   1.644 -21.529  1.00 91.92           C  
ATOM   4623  CG2 THR B 602      20.583   2.902 -22.360  1.00 91.92           C  
ATOM   4624  OG1 THR B 602      18.948   1.491 -21.293  1.00 91.92           O  
ATOM   4625  N   GLY B 603      19.557  -1.620 -21.580  1.00 86.84           N  
ATOM   4626  CA  GLY B 603      19.180  -2.747 -20.742  1.00 86.84           C  
ATOM   4627  C   GLY B 603      18.425  -2.336 -19.492  1.00 86.84           C  
ATOM   4628  O   GLY B 603      18.091  -3.178 -18.657  1.00 86.84           O  
ATOM   4629  N   GLN B 604      18.142  -0.981 -19.476  1.00 81.15           N  
ATOM   4630  CA  GLN B 604      17.409  -0.550 -18.290  1.00 81.15           C  
ATOM   4631  C   GLN B 604      15.960  -1.025 -18.337  1.00 81.15           C  
ATOM   4632  O   GLN B 604      15.419  -1.280 -19.415  1.00 81.15           O  
ATOM   4633  CB  GLN B 604      17.459   0.972 -18.151  1.00 81.15           C  
ATOM   4634  CG  GLN B 604      16.746   1.715 -19.273  1.00 81.15           C  
ATOM   4635  CD  GLN B 604      17.020   3.207 -19.256  1.00 81.15           C  
ATOM   4636  NE2 GLN B 604      16.038   3.986 -18.817  1.00 81.15           N  
ATOM   4637  OE1 GLN B 604      18.107   3.656 -19.633  1.00 81.15           O  
ATOM   4638  N   THR B 605      15.304  -1.205 -17.182  1.00 77.85           N  
ATOM   4639  CA  THR B 605      13.933  -1.700 -17.121  1.00 77.85           C  
ATOM   4640  C   THR B 605      12.977  -0.592 -16.688  1.00 77.85           C  
ATOM   4641  O   THR B 605      11.769  -0.684 -16.913  1.00 77.85           O  
ATOM   4642  CB  THR B 605      13.812  -2.893 -16.154  1.00 77.85           C  
ATOM   4643  CG2 THR B 605      14.624  -4.085 -16.648  1.00 77.85           C  
ATOM   4644  OG1 THR B 605      14.294  -2.503 -14.862  1.00 77.85           O  
ATOM   4645  N   GLU B 606      13.498   0.457 -16.144  1.00 79.08           N  
ATOM   4646  CA  GLU B 606      12.663   1.544 -15.642  1.00 79.08           C  
ATOM   4647  C   GLU B 606      12.115   2.393 -16.786  1.00 79.08           C  
ATOM   4648  O   GLU B 606      12.721   2.466 -17.857  1.00 79.08           O  
ATOM   4649  CB  GLU B 606      13.451   2.422 -14.667  1.00 79.08           C  
ATOM   4650  CG  GLU B 606      13.842   1.712 -13.379  1.00 79.08           C  
ATOM   4651  CD  GLU B 606      14.713   2.561 -12.466  1.00 79.08           C  
ATOM   4652  OE1 GLU B 606      14.170   3.218 -11.549  1.00 79.08           O  
ATOM   4653  OE2 GLU B 606      15.947   2.569 -12.670  1.00 79.08           O1-
ATOM   4654  N   PRO B 607      10.914   3.080 -16.584  1.00 84.84           N  
ATOM   4655  CA  PRO B 607      10.383   3.965 -17.624  1.00 84.84           C  
ATOM   4656  C   PRO B 607      11.313   5.136 -17.933  1.00 84.84           C  
ATOM   4657  O   PRO B 607      12.109   5.538 -17.081  1.00 84.84           O  
ATOM   4658  CB  PRO B 607       9.063   4.458 -17.027  1.00 84.84           C  
ATOM   4659  CG  PRO B 607       8.774   3.514 -15.905  1.00 84.84           C  
ATOM   4660  CD  PRO B 607      10.070   2.915 -15.440  1.00 84.84           C  
ATOM   4661  N   VAL B 608      11.322   5.579 -19.163  1.00 93.46           N  
ATOM   4662  CA  VAL B 608      11.983   6.814 -19.573  1.00 93.46           C  
ATOM   4663  C   VAL B 608      10.946   7.922 -19.745  1.00 93.46           C  
ATOM   4664  O   VAL B 608      10.247   7.974 -20.760  1.00 93.46           O  
ATOM   4665  CB  VAL B 608      12.781   6.623 -20.882  1.00 93.46           C  
ATOM   4666  CG1 VAL B 608      13.476   7.922 -21.286  1.00 93.46           C  
ATOM   4667  CG2 VAL B 608      13.799   5.494 -20.726  1.00 93.46           C  
ATOM   4668  N   ARG B 609      10.854   8.803 -18.794  1.00 96.18           N  
ATOM   4669  CA  ARG B 609       9.825   9.838 -18.788  1.00 96.18           C  
ATOM   4670  C   ARG B 609      10.304  11.091 -19.512  1.00 96.18           C  
ATOM   4671  O   ARG B 609      11.508  11.340 -19.604  1.00 96.18           O  
ATOM   4672  CB  ARG B 609       9.419  10.184 -17.354  1.00 96.18           C  
ATOM   4673  CG  ARG B 609       8.877   9.003 -16.564  1.00 96.18           C  
ATOM   4674  CD  ARG B 609       8.497   9.400 -15.145  1.00 96.18           C  
ATOM   4675  NE  ARG B 609       8.091   8.243 -14.352  1.00 96.18           N  
ATOM   4676  CZ  ARG B 609       6.884   7.686 -14.388  1.00 96.18           C  
ATOM   4677  NH1 ARG B 609       5.936   8.171 -15.183  1.00 96.18           N1+
ATOM   4678  NH2 ARG B 609       6.621   6.636 -13.625  1.00 96.18           N  
ATOM   4679  N   PHE B 610       9.294  11.845 -20.068  1.00 98.26           N  
ATOM   4680  CA  PHE B 610       9.578  13.116 -20.724  1.00 98.26           C  
ATOM   4681  C   PHE B 610       9.357  14.281 -19.767  1.00 98.26           C  
ATOM   4682  O   PHE B 610       8.336  14.341 -19.079  1.00 98.26           O  
ATOM   4683  CB  PHE B 610       8.702  13.287 -21.970  1.00 98.26           C  
ATOM   4684  CG  PHE B 610       9.242  12.593 -23.191  1.00 98.26           C  
ATOM   4685  CD1 PHE B 610       8.969  13.082 -24.463  1.00 98.26           C  
ATOM   4686  CD2 PHE B 610      10.024  11.452 -23.067  1.00 98.26           C  
ATOM   4687  CE1 PHE B 610       9.467  12.442 -25.595  1.00 98.26           C  
ATOM   4688  CE2 PHE B 610      10.525  10.807 -24.194  1.00 98.26           C  
ATOM   4689  CZ  PHE B 610      10.245  11.303 -25.457  1.00 98.26           C  
ATOM   4690  N   ILE B 611      10.319  15.126 -19.591  1.00 98.46           N  
ATOM   4691  CA  ILE B 611      10.089  16.450 -19.023  1.00 98.46           C  
ATOM   4692  C   ILE B 611       9.902  17.468 -20.145  1.00 98.46           C  
ATOM   4693  O   ILE B 611      10.791  17.652 -20.980  1.00 98.46           O  
ATOM   4694  CB  ILE B 611      11.252  16.878 -18.099  1.00 98.46           C  
ATOM   4695  CG1 ILE B 611      11.504  15.811 -17.028  1.00 98.46           C  
ATOM   4696  CG2 ILE B 611      10.960  18.239 -17.459  1.00 98.46           C  
ATOM   4697  CD1 ILE B 611      12.732  16.076 -16.167  1.00 98.46           C  
ATOM   4698  N   THR B 612       8.748  18.061 -20.218  1.00 98.37           N  
ATOM   4699  CA  THR B 612       8.470  18.953 -21.338  1.00 98.37           C  
ATOM   4700  C   THR B 612       8.209  20.374 -20.846  1.00 98.37           C  
ATOM   4701  O   THR B 612       7.856  20.578 -19.683  1.00 98.37           O  
ATOM   4702  CB  THR B 612       7.262  18.461 -22.158  1.00 98.37           C  
ATOM   4703  CG2 THR B 612       5.975  18.543 -21.344  1.00 98.37           C  
ATOM   4704  OG1 THR B 612       7.126  19.273 -23.330  1.00 98.37           O  
ATOM   4705  N   TYR B 613       8.493  21.386 -21.683  1.00 97.83           N  
ATOM   4706  CA  TYR B 613       8.014  22.752 -21.503  1.00 97.83           C  
ATOM   4707  C   TYR B 613       6.596  22.907 -22.040  1.00 97.83           C  
ATOM   4708  O   TYR B 613       6.015  21.953 -22.563  1.00 97.83           O  
ATOM   4709  CB  TYR B 613       8.947  23.746 -22.200  1.00 97.83           C  
ATOM   4710  CG  TYR B 613       8.715  23.858 -23.687  1.00 97.83           C  
ATOM   4711  CD1 TYR B 613       8.423  22.731 -24.452  1.00 97.83           C  
ATOM   4712  CD2 TYR B 613       8.787  25.089 -24.330  1.00 97.83           C  
ATOM   4713  CE1 TYR B 613       8.210  22.828 -25.824  1.00 97.83           C  
ATOM   4714  CE2 TYR B 613       8.575  25.198 -25.700  1.00 97.83           C  
ATOM   4715  CZ  TYR B 613       8.288  24.064 -26.437  1.00 97.83           C  
ATOM   4716  OH  TYR B 613       8.077  24.166 -27.795  1.00 97.83           O  
ATOM   4717  N   GLN B 614       5.979  24.014 -21.836  1.00 98.12           N  
ATOM   4718  CA  GLN B 614       4.741  24.399 -22.506  1.00 98.12           C  
ATOM   4719  C   GLN B 614       4.980  25.543 -23.488  1.00 98.12           C  
ATOM   4720  O   GLN B 614       5.444  26.616 -23.098  1.00 98.12           O  
ATOM   4721  CB  GLN B 614       3.678  24.800 -21.483  1.00 98.12           C  
ATOM   4722  CG  GLN B 614       2.280  24.940 -22.071  1.00 98.12           C  
ATOM   4723  CD  GLN B 614       1.285  25.525 -21.086  1.00 98.12           C  
ATOM   4724  NE2 GLN B 614       0.042  25.061 -21.153  1.00 98.12           N  
ATOM   4725  OE1 GLN B 614       1.630  26.386 -20.271  1.00 98.12           O  
ATOM   4726  N   MET B 615       4.659  25.317 -24.690  1.00 97.65           N  
ATOM   4727  CA  MET B 615       4.908  26.274 -25.764  1.00 97.65           C  
ATOM   4728  C   MET B 615       4.091  27.546 -25.558  1.00 97.65           C  
ATOM   4729  O   MET B 615       2.898  27.481 -25.257  1.00 97.65           O  
ATOM   4730  CB  MET B 615       4.579  25.655 -27.123  1.00 97.65           C  
ATOM   4731  CG  MET B 615       4.815  26.592 -28.297  1.00 97.65           C  
ATOM   4732  SD  MET B 615       4.182  25.911 -29.879  1.00 97.65           S  
ATOM   4733  CE  MET B 615       2.396  26.091 -29.613  1.00 97.65           C  
ATOM   4734  N   THR B 616       4.800  28.672 -25.742  1.00 97.40           N  
ATOM   4735  CA  THR B 616       4.120  29.962 -25.688  1.00 97.40           C  
ATOM   4736  C   THR B 616       3.930  30.532 -27.090  1.00 97.40           C  
ATOM   4737  O   THR B 616       2.949  31.231 -27.354  1.00 97.40           O  
ATOM   4738  CB  THR B 616       4.900  30.969 -24.822  1.00 97.40           C  
ATOM   4739  CG2 THR B 616       4.347  32.380 -24.989  1.00 97.40           C  
ATOM   4740  OG1 THR B 616       4.796  30.587 -23.445  1.00 97.40           O  
ATOM   4741  N   TYR B 617       4.801  30.184 -27.980  1.00 95.07           N  
ATOM   4742  CA  TYR B 617       4.679  30.609 -29.370  1.00 95.07           C  
ATOM   4743  C   TYR B 617       3.293  30.292 -29.918  1.00 95.07           C  
ATOM   4744  O   TYR B 617       2.782  29.185 -29.729  1.00 95.07           O  
ATOM   4745  CB  TYR B 617       5.749  29.936 -30.234  1.00 95.07           C  
ATOM   4746  CG  TYR B 617       5.611  30.227 -31.708  1.00 95.07           C  
ATOM   4747  CD1 TYR B 617       4.863  29.393 -32.536  1.00 95.07           C  
ATOM   4748  CD2 TYR B 617       6.227  31.337 -32.277  1.00 95.07           C  
ATOM   4749  CE1 TYR B 617       4.734  29.656 -33.896  1.00 95.07           C  
ATOM   4750  CE2 TYR B 617       6.105  31.610 -33.636  1.00 95.07           C  
ATOM   4751  CZ  TYR B 617       5.357  30.765 -34.435  1.00 95.07           C  
ATOM   4752  OH  TYR B 617       5.233  31.031 -35.781  1.00 95.07           O  
ATOM   4753  N   ALA B 618       2.611  31.250 -30.559  1.00 96.00           N  
ATOM   4754  CA  ALA B 618       1.335  31.113 -31.257  1.00 96.00           C  
ATOM   4755  C   ALA B 618       0.220  30.724 -30.291  1.00 96.00           C  
ATOM   4756  O   ALA B 618      -0.819  30.208 -30.708  1.00 96.00           O  
ATOM   4757  CB  ALA B 618       1.449  30.081 -32.376  1.00 96.00           C  
ATOM   4758  N   SER B 619       0.416  30.966 -28.964  1.00 96.05           N  
ATOM   4759  CA  SER B 619      -0.570  30.575 -27.961  1.00 96.05           C  
ATOM   4760  C   SER B 619      -1.874  31.346 -28.137  1.00 96.05           C  
ATOM   4761  O   SER B 619      -2.939  30.874 -27.735  1.00 96.05           O  
ATOM   4762  CB  SER B 619      -0.020  30.802 -26.552  1.00 96.05           C  
ATOM   4763  OG  SER B 619       0.363  32.155 -26.374  1.00 96.05           O  
ATOM   4764  N   LYS B 620      -1.838  32.492 -28.852  1.00 95.79           N  
ATOM   4765  CA  LYS B 620      -3.032  33.303 -29.073  1.00 95.79           C  
ATOM   4766  C   LYS B 620      -3.886  32.727 -30.199  1.00 95.79           C  
ATOM   4767  O   LYS B 620      -5.117  32.767 -30.135  1.00 95.79           O  
ATOM   4768  CB  LYS B 620      -2.648  34.748 -29.394  1.00 95.79           C  
ATOM   4769  CG  LYS B 620      -3.826  35.712 -29.413  1.00 95.79           C  
ATOM   4770  CD  LYS B 620      -3.367  37.151 -29.613  1.00 95.79           C  
ATOM   4771  CE  LYS B 620      -4.542  38.120 -29.598  1.00 95.79           C  
ATOM   4772  NZ  LYS B 620      -4.092  39.537 -29.737  1.00 95.79           N1+
ATOM   4773  N   THR B 621      -3.225  32.101 -31.191  1.00 95.19           N  
ATOM   4774  CA  THR B 621      -3.958  31.734 -32.398  1.00 95.19           C  
ATOM   4775  C   THR B 621      -4.046  30.217 -32.536  1.00 95.19           C  
ATOM   4776  O   THR B 621      -5.035  29.691 -33.050  1.00 95.19           O  
ATOM   4777  CB  THR B 621      -3.298  32.330 -33.655  1.00 95.19           C  
ATOM   4778  CG2 THR B 621      -3.458  33.846 -33.694  1.00 95.19           C  
ATOM   4779  OG1 THR B 621      -1.902  32.008 -33.653  1.00 95.19           O  
ATOM   4780  N   TRP B 622      -3.053  29.510 -32.149  1.00 96.58           N  
ATOM   4781  CA  TRP B 622      -3.017  28.059 -32.295  1.00 96.58           C  
ATOM   4782  C   TRP B 622      -2.310  27.410 -31.109  1.00 96.58           C  
ATOM   4783  O   TRP B 622      -1.241  26.816 -31.265  1.00 96.58           O  
ATOM   4784  CB  TRP B 622      -2.317  27.667 -33.599  1.00 96.58           C  
ATOM   4785  CG  TRP B 622      -2.711  26.317 -34.120  1.00 96.58           C  
ATOM   4786  CD1 TRP B 622      -1.980  25.164 -34.055  1.00 96.58           C  
ATOM   4787  CD2 TRP B 622      -3.930  25.982 -34.789  1.00 96.58           C  
ATOM   4788  CE2 TRP B 622      -3.871  24.606 -35.102  1.00 96.58           C  
ATOM   4789  CE3 TRP B 622      -5.069  26.713 -35.154  1.00 96.58           C  
ATOM   4790  NE1 TRP B 622      -2.672  24.131 -34.644  1.00 96.58           N  
ATOM   4791  CZ2 TRP B 622      -4.909  23.946 -35.764  1.00 96.58           C  
ATOM   4792  CZ3 TRP B 622      -6.101  26.054 -35.813  1.00 96.58           C  
ATOM   4793  CH2 TRP B 622      -6.011  24.684 -36.110  1.00 96.58           C  
ATOM   4794  N   TRP B 623      -2.972  27.395 -30.010  1.00 96.65           N  
ATOM   4795  CA  TRP B 623      -2.348  26.984 -28.757  1.00 96.65           C  
ATOM   4796  C   TRP B 623      -2.440  25.473 -28.572  1.00 96.65           C  
ATOM   4797  O   TRP B 623      -2.141  24.953 -27.495  1.00 96.65           O  
ATOM   4798  CB  TRP B 623      -3.002  27.696 -27.570  1.00 96.65           C  
ATOM   4799  CG  TRP B 623      -4.386  27.213 -27.257  1.00 96.65           C  
ATOM   4800  CD1 TRP B 623      -5.503  27.355 -28.033  1.00 96.65           C  
ATOM   4801  CD2 TRP B 623      -4.801  26.513 -26.080  1.00 96.65           C  
ATOM   4802  CE2 TRP B 623      -6.185  26.261 -26.210  1.00 96.65           C  
ATOM   4803  CE3 TRP B 623      -4.136  26.074 -24.928  1.00 96.65           C  
ATOM   4804  NE1 TRP B 623      -6.588  26.784 -27.408  1.00 96.65           N  
ATOM   4805  CZ2 TRP B 623      -6.916  25.588 -25.228  1.00 96.65           C  
ATOM   4806  CZ3 TRP B 623      -4.865  25.404 -23.952  1.00 96.65           C  
ATOM   4807  CH2 TRP B 623      -6.241  25.169 -24.110  1.00 96.65           C  
ATOM   4808  N   TYR B 624      -2.760  24.649 -29.587  1.00 96.81           N  
ATOM   4809  CA  TYR B 624      -3.143  23.248 -29.450  1.00 96.81           C  
ATOM   4810  C   TYR B 624      -1.941  22.387 -29.081  1.00 96.81           C  
ATOM   4811  O   TYR B 624      -2.093  21.324 -28.475  1.00 96.81           O  
ATOM   4812  CB  TYR B 624      -3.774  22.734 -30.748  1.00 96.81           C  
ATOM   4813  CG  TYR B 624      -5.121  23.345 -31.050  1.00 96.81           C  
ATOM   4814  CD1 TYR B 624      -6.167  23.264 -30.133  1.00 96.81           C  
ATOM   4815  CD2 TYR B 624      -5.352  24.002 -32.254  1.00 96.81           C  
ATOM   4816  CE1 TYR B 624      -7.410  23.823 -30.409  1.00 96.81           C  
ATOM   4817  CE2 TYR B 624      -6.591  24.565 -32.540  1.00 96.81           C  
ATOM   4818  CZ  TYR B 624      -7.612  24.471 -31.612  1.00 96.81           C  
ATOM   4819  OH  TYR B 624      -8.841  25.027 -31.890  1.00 96.81           O  
ATOM   4820  N   MET B 625      -0.668  22.787 -29.392  1.00 97.26           N  
ATOM   4821  CA  MET B 625       0.506  22.087 -28.877  1.00 97.26           C  
ATOM   4822  C   MET B 625       0.649  22.296 -27.374  1.00 97.26           C  
ATOM   4823  O   MET B 625       0.891  21.344 -26.630  1.00 97.26           O  
ATOM   4824  CB  MET B 625       1.772  22.561 -29.594  1.00 97.26           C  
ATOM   4825  CG  MET B 625       1.909  22.029 -31.011  1.00 97.26           C  
ATOM   4826  SD  MET B 625       0.515  22.536 -32.091  1.00 97.26           S  
ATOM   4827  CE  MET B 625       0.929  24.283 -32.349  1.00 97.26           C  
ATOM   4828  N   ALA B 626       0.430  23.540 -26.953  1.00 98.01           N  
ATOM   4829  CA  ALA B 626       0.488  23.856 -25.528  1.00 98.01           C  
ATOM   4830  C   ALA B 626      -0.572  23.081 -24.750  1.00 98.01           C  
ATOM   4831  O   ALA B 626      -0.303  22.573 -23.659  1.00 98.01           O  
ATOM   4832  CB  ALA B 626       0.314  25.357 -25.308  1.00 98.01           C  
ATOM   4833  N   LYS B 627      -1.765  22.992 -25.357  1.00 97.78           N  
ATOM   4834  CA  LYS B 627      -2.846  22.241 -24.724  1.00 97.78           C  
ATOM   4835  C   LYS B 627      -2.478  20.768 -24.574  1.00 97.78           C  
ATOM   4836  O   LYS B 627      -2.679  20.177 -23.511  1.00 97.78           O  
ATOM   4837  CB  LYS B 627      -4.139  22.379 -25.529  1.00 97.78           C  
ATOM   4838  CG  LYS B 627      -5.341  21.698 -24.892  1.00 97.78           C  
ATOM   4839  CD  LYS B 627      -6.604  21.904 -25.719  1.00 97.78           C  
ATOM   4840  CE  LYS B 627      -7.811  21.238 -25.073  1.00 97.78           C  
ATOM   4841  NZ  LYS B 627      -7.568  19.788 -24.808  1.00 97.78           N1+
ATOM   4842  N   ALA B 628      -1.927  20.178 -25.649  1.00 96.89           N  
ATOM   4843  CA  ALA B 628      -1.537  18.770 -25.625  1.00 96.89           C  
ATOM   4844  C   ALA B 628      -0.471  18.515 -24.563  1.00 96.89           C  
ATOM   4845  O   ALA B 628      -0.542  17.526 -23.829  1.00 96.89           O  
ATOM   4846  CB  ALA B 628      -1.030  18.336 -26.998  1.00 96.89           C  
ATOM   4847  N   GLN B 629       0.491  19.400 -24.438  1.00 97.61           N  
ATOM   4848  CA  GLN B 629       1.568  19.275 -23.462  1.00 97.61           C  
ATOM   4849  C   GLN B 629       1.027  19.331 -22.036  1.00 97.61           C  
ATOM   4850  O   GLN B 629       1.377  18.495 -21.200  1.00 97.61           O  
ATOM   4851  CB  GLN B 629       2.613  20.373 -23.670  1.00 97.61           C  
ATOM   4852  CG  GLN B 629       3.386  20.246 -24.976  1.00 97.61           C  
ATOM   4853  CD  GLN B 629       4.079  21.536 -25.375  1.00 97.61           C  
ATOM   4854  NE2 GLN B 629       5.063  21.430 -26.261  1.00 97.61           N  
ATOM   4855  OE1 GLN B 629       3.732  22.618 -24.891  1.00 97.61           O  
ATOM   4856  N   LEU B 630       0.185  20.228 -21.787  1.00 97.47           N  
ATOM   4857  CA  LEU B 630      -0.432  20.353 -20.471  1.00 97.47           C  
ATOM   4858  C   LEU B 630      -1.274  19.124 -20.146  1.00 97.47           C  
ATOM   4859  O   LEU B 630      -1.156  18.556 -19.058  1.00 97.47           O  
ATOM   4860  CB  LEU B 630      -1.300  21.613 -20.403  1.00 97.47           C  
ATOM   4861  CG  LEU B 630      -2.083  21.828 -19.108  1.00 97.47           C  
ATOM   4862  CD1 LEU B 630      -1.127  21.994 -17.931  1.00 97.47           C  
ATOM   4863  CD2 LEU B 630      -3.001  23.039 -19.232  1.00 97.47           C  
ATOM   4864  N   ASP B 631      -2.123  18.713 -21.088  1.00 95.30           N  
ATOM   4865  CA  ASP B 631      -3.038  17.599 -20.862  1.00 95.30           C  
ATOM   4866  C   ASP B 631      -2.273  16.297 -20.636  1.00 95.30           C  
ATOM   4867  O   ASP B 631      -2.652  15.487 -19.787  1.00 95.30           O  
ATOM   4868  CB  ASP B 631      -3.999  17.446 -22.043  1.00 95.30           C  
ATOM   4869  CG  ASP B 631      -5.077  18.515 -22.072  1.00 95.30           C  
ATOM   4870  OD1 ASP B 631      -5.208  19.276 -21.090  1.00 95.30           O  
ATOM   4871  OD2 ASP B 631      -5.804  18.596 -23.086  1.00 95.30           O1-
ATOM   4872  N   LEU B 632      -1.221  16.082 -21.399  1.00 94.79           N  
ATOM   4873  CA  LEU B 632      -0.426  14.872 -21.219  1.00 94.79           C  
ATOM   4874  C   LEU B 632       0.200  14.835 -19.829  1.00 94.79           C  
ATOM   4875  O   LEU B 632       0.215  13.788 -19.178  1.00 94.79           O  
ATOM   4876  CB  LEU B 632       0.667  14.785 -22.287  1.00 94.79           C  
ATOM   4877  CG  LEU B 632       0.227  14.297 -23.669  1.00 94.79           C  
ATOM   4878  CD1 LEU B 632       1.325  14.556 -24.696  1.00 94.79           C  
ATOM   4879  CD2 LEU B 632      -0.132  12.816 -23.624  1.00 94.79           C  
ATOM   4880  N   CYS B 633       0.671  15.976 -19.335  1.00 93.58           N  
ATOM   4881  CA  CYS B 633       1.245  16.037 -17.995  1.00 93.58           C  
ATOM   4882  C   CYS B 633       0.186  15.759 -16.935  1.00 93.58           C  
ATOM   4883  O   CYS B 633       0.481  15.160 -15.900  1.00 93.58           O  
ATOM   4884  CB  CYS B 633       1.882  17.404 -17.747  1.00 93.58           C  
ATOM   4885  SG  CYS B 633       3.402  17.681 -18.682  1.00 93.58           S  
ATOM   4886  N   ALA B 634      -0.956  16.117 -17.217  1.00 89.74           N  
ATOM   4887  CA  ALA B 634      -2.041  15.929 -16.258  1.00 89.74           C  
ATOM   4888  C   ALA B 634      -2.564  14.496 -16.296  1.00 89.74           C  
ATOM   4889  O   ALA B 634      -2.960  13.946 -15.266  1.00 89.74           O  
ATOM   4890  CB  ALA B 634      -3.175  16.913 -16.538  1.00 89.74           C  
ATOM   4891  N   GLU B 635      -2.526  13.814 -17.470  1.00 86.36           N  
ATOM   4892  CA  GLU B 635      -3.227  12.552 -17.684  1.00 86.36           C  
ATOM   4893  C   GLU B 635      -2.271  11.366 -17.587  1.00 86.36           C  
ATOM   4894  O   GLU B 635      -2.695  10.240 -17.319  1.00 86.36           O  
ATOM   4895  CB  GLU B 635      -3.930  12.551 -19.044  1.00 86.36           C  
ATOM   4896  CG  GLU B 635      -5.057  13.567 -19.155  1.00 86.36           C  
ATOM   4897  CD  GLU B 635      -5.496  13.823 -20.588  1.00 86.36           C  
ATOM   4898  OE1 GLU B 635      -6.230  14.807 -20.831  1.00 86.36           O  
ATOM   4899  OE2 GLU B 635      -5.104  13.031 -21.474  1.00 86.36           O1-
ATOM   4900  N   ASP B 636      -1.044  11.567 -17.951  1.00 85.46           N  
ATOM   4901  CA  ASP B 636      -0.070  10.492 -18.115  1.00 85.46           C  
ATOM   4902  C   ASP B 636       1.200  10.775 -17.316  1.00 85.46           C  
ATOM   4903  O   ASP B 636       1.873  11.782 -17.547  1.00 85.46           O  
ATOM   4904  CB  ASP B 636       0.271  10.298 -19.594  1.00 85.46           C  
ATOM   4905  CG  ASP B 636       1.018   9.004 -19.866  1.00 85.46           C  
ATOM   4906  OD1 ASP B 636       1.580   8.414 -18.918  1.00 85.46           O  
ATOM   4907  OD2 ASP B 636       1.047   8.572 -21.039  1.00 85.46           O1-
ATOM   4908  N   ASP B 637       1.569   9.914 -16.465  1.00 83.79           N  
ATOM   4909  CA  ASP B 637       2.722  10.120 -15.594  1.00 83.79           C  
ATOM   4910  C   ASP B 637       4.029   9.912 -16.354  1.00 83.79           C  
ATOM   4911  O   ASP B 637       5.114  10.040 -15.782  1.00 83.79           O  
ATOM   4912  CB  ASP B 637       2.659   9.179 -14.389  1.00 83.79           C  
ATOM   4913  CG  ASP B 637       2.786   7.716 -14.772  1.00 83.79           C  
ATOM   4914  OD1 ASP B 637       2.956   7.412 -15.972  1.00 83.79           O  
ATOM   4915  OD2 ASP B 637       2.712   6.858 -13.866  1.00 83.79           O1-
ATOM   4916  N   LYS B 638       3.962   9.572 -17.630  1.00 91.64           N  
ATOM   4917  CA  LYS B 638       5.151   9.499 -18.475  1.00 91.64           C  
ATOM   4918  C   LYS B 638       5.597  10.890 -18.917  1.00 91.64           C  
ATOM   4919  O   LYS B 638       6.695  11.054 -19.453  1.00 91.64           O  
ATOM   4920  CB  LYS B 638       4.888   8.619 -19.697  1.00 91.64           C  
ATOM   4921  CG  LYS B 638       4.570   7.170 -19.360  1.00 91.64           C  
ATOM   4922  CD  LYS B 638       5.783   6.452 -18.782  1.00 91.64           C  
ATOM   4923  CE  LYS B 638       5.514   4.966 -18.588  1.00 91.64           C  
ATOM   4924  NZ  LYS B 638       6.771   4.207 -18.315  1.00 91.64           N1+
ATOM   4925  N   PHE B 639       4.718  11.868 -18.675  1.00 95.37           N  
ATOM   4926  CA  PHE B 639       5.027  13.251 -19.020  1.00 95.37           C  
ATOM   4927  C   PHE B 639       5.063  14.124 -17.771  1.00 95.37           C  
ATOM   4928  O   PHE B 639       4.145  14.079 -16.949  1.00 95.37           O  
ATOM   4929  CB  PHE B 639       4.002  13.800 -20.016  1.00 95.37           C  
ATOM   4930  CG  PHE B 639       4.020  13.105 -21.351  1.00 95.37           C  
ATOM   4931  CD1 PHE B 639       4.810  13.582 -22.389  1.00 95.37           C  
ATOM   4932  CD2 PHE B 639       3.244  11.973 -21.567  1.00 95.37           C  
ATOM   4933  CE1 PHE B 639       4.828  12.940 -23.625  1.00 95.37           C  
ATOM   4934  CE2 PHE B 639       3.257  11.326 -22.799  1.00 95.37           C  
ATOM   4935  CZ  PHE B 639       4.049  11.812 -23.827  1.00 95.37           C  
ATOM   4936  N   LEU B 640       6.157  14.893 -17.628  1.00 96.34           N  
ATOM   4937  CA  LEU B 640       6.383  15.798 -16.506  1.00 96.34           C  
ATOM   4938  C   LEU B 640       6.534  17.236 -16.990  1.00 96.34           C
[truncated: 1,137,023 more chars]
