# Supplementary material for: Functional domains of Acinetobacter bacteriophage tail fibers
Source: Front Microbiol. 2024 Apr 16;15:1230997. doi: 10.3389/fmicb.2024.1230997 (PMC11058221; doi:10.3389/fmicb.2024.1230997)
Supplement: Supplementary Table 1 — Abbreviations used throughout the article. [file Data_Sheet_1.ZIP › Supplementary Data/Supplementary Tables.xlsx]

## Sheet: Supp. Table 1 Abbreviations
Abbreviation
CALG	Concanavalin A-like lectins/glucanases
PLD	pectin lyase-like domain
CDD	Conserved Conserved Protein Domain database
CDS	Coding domain sequence
HAMAP	High-quality Automated and Manual Annotation of Proteins
PANTHER	Protein Analysis Through Evolutionary Relationships
SMART	Simple Modular Architecture Research Tool
CATH	class, architecture, topology, homology
HMMs	hidden Markov models
CTD	C-terminal domain
NTD	N-terminal domain
PDB	Protein Data Bank
NCBI	National Center for Biotechnology Information
AMR	Antimicrobial resistance
CDC	Centers for Disease Control and Prevention

## Sheet: Supp. Table 2 PLD Heatmap
	YMC13/03/R2096; gp34	Petty; gp39	Abp1; gp47	IME-AB2; gp71	Acibel007; gp46	phiAC-1; gp69	YMC-13-01-C62; gp45	YMC11/12/R2315; gp83	YMC11/12/R1215; gp21	Aci08; gp46	APK89; gp46	APK87; gp48	AB3; gp4	P2; gp48	AB1; gp76	APK44; gp44	APK37; gp44	B1; gp45	Fri1; gp49	AS11; gp45	SH-Ab 15519; gp45	Ab124; gp46	IME200; gp48	APK2; gp43	APK93; gp43	SH-Ab 15599; gp196	D2; gp2	phiAB6; gp40	B3; gp42	PMK34; gp45
YMC13/03/R2096; gp34		6.3	10	8.8	4.7	6.6	8.1	8.1	8.1	8.7	7.5	8.3	10.7	9.8	11.1	6.4	7.9	7.6	8.5	8.4	5.7	5.7	5.7	5.7	5.7	5.9	7.2	7.2	7.3	7.2
Petty; gp39	6.3		29.6	21.9	9.9	6.1	6	6	6	12.2	12.8	13.4	12.4	12.8	7.5	12.6	13.4	12.4	13.4	13.8	12	12	11.9	11.9	11.9	7.5	14	14.1	14	13.9
Abp1; gp47	10	29.6		80	13.1	8.7	9.3	9.3	9.3	21.4	22.5	18.8	25.7	19.5	10.4	20.6	22.5	22.8	24.5	24.9	22.1	22.1	22.1	22.6	22.6	11.9	28.6	28.5	28.7	28.1
IME-AB2; gp71	8.8	21.9	80		6.3	15.3	17.5	17.5	17.6	7.8	8.8	6.3	11.6	8	18.9	7.4	9.4	8.6	10	10.1	7.3	7.3	7.4	7.4	7.4	10.5	11.6	11.5	11.7	11.4
Acibel007; gp46	4.7	9.9	13.1	6.3		6.4	5.8	5.8	5.8	12.6	13.7	11.6	12.1	10.9	5.1	18.1	15.7	13.6	12.5	12.3	14.2	14.2	13.9	14.2	14.2	5.9	13.5	13.3	13.7	13.5
phiAC-1; gp69	6.6	6.1	8.7	15.3	6.4		16.9	16.9	16.9	5.7	6	6.3	8.1	6.5	15.3	7	5	7.1	7.9	8.2	6.2	6.2	6.3	6.3	6.3	7.4	8.8	9.1	8.6	8.6
YMC-13-01-C62; gp45	8.1	6	9.3	17.5	5.8	16.9		100	100	9.1	8.2	5.6	11.9	9.2	20.6	5.4	6.1	7.1	8.6	8.7	5.1	5.1	5.2	5.2	5.2	7	8.1	8.1	8	7.9
YMC11/12/R2315; gp83	8.1	6	9.3	17.5	5.8	16.9	100		100	9.1	8.2	5.6	11.9	9.2	20.6	5.4	6.1	7.1	8.6	8.7	5.1	5.1	5.2	5.2	5.2	7	8.1	8.1	8	7.9
YMC11/12/R1215; gp21	8.1	6	9.3	17.6	5.8	16.9	100	100		9.2	8.2	5.6	11.9	9.2	20.6	5.4	6.1	7.2	8.6	8.7	5.1	5.1	5.2	5.2	5.2	7	8.1	8.1	8	7.9
Aci08; gp46	8.7	12.2	21.4	7.8	12.6	5.7	9.1	9.1	9.2		30.9	24.7	23.9	23.2	12.2	20.1	20.4	21.3	21.1	21.2	20	20	20.2	20.2	20.2	5.3	17.9	18.1	18.3	18
APK89; gp46	7.5	12.8	22.5	8.8	13.7	6	8.2	8.2	8.2	30.9		22.8	22.9	20.9	9.3	20.1	21.6	20.3	22.4	21.9	20.2	20.2	20.2	20.1	20.1	6.3	19.2	19.5	19.6	18.9
APK87; gp48	8.3	13.4	18.8	6.3	11.6	6.3	5.6	5.6	5.6	24.7	22.8		25.9	28.6	13.8	19.3	22.7	19.4	19.8	19.2	18.7	18.7	18.7	18.6	18.6	6.1	18.4	18.5	18.3	18.4
AB3; gp4	10.7	12.4	25.7	11.6	12.1	8.1	11.9	11.9	11.9	23.9	22.9	25.9		34.1	26	18	21.1	18.5	22.3	22.4	20.1	20.1	20.1	20.2	20.2	9.8	24.5	24.4	24.6	24.2
P2; gp48	9.8	12.8	19.5	8	10.9	6.5	9.2	9.2	9.2	23.2	20.9	28.6	34.1		73.7	18.3	19.4	17.7	18.5	18.2	18	18.2	18.1	17.9	17.9	7.2	18.1	18.2	18.3	18.4
AB1; gp76	11.1	7.5	10.4	18.9	5.1	15.3	20.6	20.6	20.6	12.2	9.3	13.8	26	73.7		7	8.7	6.8	8.8	8.7	6.2	6.4	6.5	6.5	6.5	7.8	8.9	8.9	9.3	9.3
APK44; gp44	6.4	12.6	20.6	7.4	18.1	7	5.4	5.4	5.4	20.1	20.1	19.3	18	18.3	7		24.2	23	20.8	21	23	23	22.9	23.1	23.1	6.9	19.9	20.2	20.4	20.2
APK37; gp44	7.9	13.4	22.5	9.4	15.7	5	6.1	6.1	6.1	20.4	21.6	22.7	21.1	19.4	8.7	24.2		23.9	21.1	20.8	22.7	22.7	23.2	23.3	23.3	9.1	21.5	21.5	21.7	21.4
B1; gp45	7.6	12.4	22.8	8.6	13.6	7.1	7.1	7.1	7.2	21.3	20.3	19.4	18.5	17.7	6.8	23	23.9		23.4	23.1	24.9	24.9	25	25.1	25.1	8.5	21.7	21.9	22.2	21.7
Fri1; gp49	8.5	13.4	24.5	10	12.5	7.9	8.6	8.6	8.6	21.1	22.4	19.8	22.3	18.5	8.8	20.8	21.1	23.4		95.8	23	23	23.1	23	23	11.1	26.6	26.8	27.3	26.9
AS11; gp45	8.4	13.8	24.9	10.1	12.3	8.2	8.7	8.7	8.7	21.2	21.9	19.2	22.4	18.2	8.7	21	20.8	23.1	95.8		23.3	23.3	23.5	23.6	23.6	11	26.5	26.9	27.1	26.7
SH-Ab 15519; gp45	5.7	12	22.1	7.3	14.2	6.2	5.1	5.1	5.1	20	20.2	18.7	20.1	18	6.2	23	22.7	24.9	23	23.3		99.6	97.3	97.4	97.4	27.9	45.8	45.7	45.7	46.1
Ab124; gp46	5.7	12	22.1	7.3	14.2	6.2	5.1	5.1	5.1	20	20.2	18.7	20.1	18.2	6.4	23	22.7	24.9	23	23.3	99.6		97.1	97.3	97.3	27.9	45.8	45.7	45.7	46.1
IME200; gp48	5.7	11.9	22.1	7.4	13.9	6.3	5.2	5.2	5.2	20.2	20.2	18.7	20.1	18.1	6.5	22.9	23.2	25	23.1	23.5	97.3	97.1		99.3	99.3	27.9	45.4	45.7	46.1	45.6
APK2; gp43	5.7	11.9	22.6	7.4	14.2	6.3	5.2	5.2	5.2	20.2	20.1	18.6	20.2	17.9	6.5	23.1	23.3	25.1	23	23.6	97.4	97.3	99.3		100	27.9	45.4	45.5	46.1	45.6
APK93; gp43	5.7	11.9	22.6	7.4	14.2	6.3	5.2	5.2	5.2	20.2	20.1	18.6	20.2	17.9	6.5	23.1	23.3	25.1	23	23.6	97.4	97.3	99.3	100		27.9	45.4	45.5	46.1	45.6
SH-Ab 15599; gp196	5.9	7.5	11.9	10.5	5.9	7.4	7	7	7	5.3	6.3	6.1	9.8	7.2	7.8	6.9	9.1	8.5	11.1	11	27.9	27.9	27.9	27.9	27.9		68.4	68.4	67.2	67.7
D2; gp2	7.2	14	28.6	11.6	13.5	8.8	8.1	8.1	8.1	17.9	19.2	18.4	24.5	18.1	8.9	19.9	21.5	21.7	26.6	26.5	45.8	45.8	45.4	45.4	45.4	68.4		98.1	95.9	96.4
phiAB6; gp40	7.2	14.1	28.5	11.5	13.3	9.1	8.1	8.1	8.1	18.1	19.5	18.5	24.4	18.2	8.9	20.2	21.5	21.9	26.8	26.9	45.7	45.7	45.7	45.5	45.5	68.4	98.1		96.1	95.4
B3; gp42	7.3	14	28.7	11.7	13.7	8.6	8	8	8	18.3	19.6	18.3	24.6	18.3	9.3	20.4	21.7	22.2	27.3	27.1	45.7	45.7	46.1	46.1	46.1	67.2	95.9	96.1		97.1
PMK34; gp45	7.2	13.9	28.1	11.4	13.5	8.6	7.9	7.9	7.9	18	18.9	18.4	24.2	18.4	9.3	20.2	21.4	21.7	26.9	26.7	46.1	46.1	45.6	45.6	45.6	67.7	96.4	95.4	97.1

## Sheet: Supp. Table 3 TSB Heatmap
	B1; gp45	B5; gp47	BS46; gp47	AM24; gp50	WCHABP12; gp16	IME285; gp35
B1; gp45		40.7	22.9	22.5	23.6	23.3
B5; gp47	40.7		69.1	67.2	73.2	73
BS46; gp47	22.9	69.1		72.4	77.3	77.3
AM24; gp50	22.5	67.2	72.4		84.9	85
WCHABP12; gp16	23.6	73.2	77.3	84.9		97.4
IME285; gp35	23.3	73	77.3	85	97.4

## Sheet: Supp, Table 4 G3DSA Heatmap
	AP22; gp53	AB1; gp77	Abp9; gp49	WCHABP1; gp6	WCHABP12; gp15	AbP2; gp18	YMC11/12/R2315; gp84	YMC-13-01-C62; gp46	YMC11/12/R1215; gp20
AP22; gp53		64.2	63.1	65.8	68.3	67.6	67.6	67.6	68
AB1; gp77	64.2		65	68.5	71.3	70.1	70.1	70.1	70.1
Abp9; gp49	63.1	65		97.3	93.4	92.6	90.7	91.1	90.7
WCHABP1; gp6	65.8	68.5	97.3		94.7	92.4	90.9	90.6	90.9
WCHABP12; gp15	68.3	71.3	93.4	94.7		95.3	94.6	94.2	94.6
AbP2; gp18	67.6	70.1	92.6	92.4	95.3		95.7	94.9	95.3
YMC11/12/R2315; gp84	67.6	70.1	90.7	90.9	94.6	95.7		99.3	99.6
YMC-13-01-C62; gp46	67.6	70.1	91.1	90.6	94.2	94.9	99.3		99.6
YMC11/12/R1215; gp20	68	70.1	90.7	90.9	94.6	95.3	99.6	99.6

## Sheet: Supp. Table 5 SGNH Heatmap
	KARL-1; gp114	fHyAci03; gp175	AbTZA1; gp180	PhT2; gp163	PD-6A3; gp13	fLi-Aba03; gp21	fLi-Aba02; gp21	fEg-Aba01; gp19	DMU1; gp20	SH-Ab 15497; gp21
KARL-1; gp114		97.6	55.3	55.7	10.3	12.3	12.3	12.3	11.3	11.4
fHyAci03; gp175	97.6		55	55.8	10.5	12.2	12.2	12.2	11.2	11.3
AbTZA1; gp180	55.3	55		87.5	11	11.7	11.7	11.7	10.4	10.4
PhT2; gp163	55.7	55.8	87.5		10.5	11.9	11.9	11.9	11	11
PD-6A3; gp13	10.3	10.5	11	10.5		41.1	41.1	41	41.5	41.6
fLi-Aba03; gp21	12.3	12.2	11.7	11.9	41.1		100	100	45.5	46.1
fLi-Aba02; gp21	12.3	12.2	11.7	11.9	41.1	100		100	45.5	46.1
fEg-Aba01; gp19	12.3	12.2	11.7	11.9	41	100	100		45.5	46
DMU1; gp20	11.3	11.2	10.4	11	41.5	45.5	45.5	45.5		96.4
SH-Ab 15497; gp21	11.4	11.3	10.4	11	41.6	46.1	46.1	46	96.4

## Sheet: Supp. Table 6 Gal Heatmap
	ME3; gp124	TAC1; gp42	Aci05; gp30	Ab 121; gp12	Aci01-1; gp31	Aci02-2; gp32
ME3; gp124		13	12.4	12.9	12.9	13.2
TAC1; gp42	13		41.5	41.8	42.5	42.5
Aci05; gp30	12.4	41.5		90.7	89.6	90.6
Ab 121; gp12	12.9	41.8	90.7		97.8	96.8
Aci01-1; gp31	12.9	42.5	89.6	97.8		98.8
Aci02-2; gp32	13.2	42.5	90.6	96.8	98.8

## Sheet: Supp. Table 7 Lysozyme Heatmap
	Presley; gp80	ZZ1; gp162	fHyAci03; gp165	KARL-1; gp124
Presley; gp80		12.5	12.2	12.3
ZZ1; gp162	12.5		83.4	83.4
fHyAci03; gp165	12.2	83.4		99.7
KARL-1; gp124	12.3	83.4	99.7

## Sheet: Supp. Table 8 DALI results
TF model	Hit rank	Chain	Z	Rmsd	lali	Nres	% id	Description
AP22; gp54	1	4y9v-A	60	0.3	603	603	100	Particle-associated lyase;
	2	4ru4-A	46.2	2	540	589	24	Tail spike protein gp49;
	3	4ru4-E	46.2	2	540	590	24	Tail spike protein gp49;
	4	4ru4-D	46.2	2	540	590	24	Tail spike protein gp49;
	5	4ru5-C	46.1	1.9	554	602	25	Tailspike gp27;
WCHABP1; gp5	1	6tgf-E	32.7	3	482	673	19	Exopolysaccharide biosynthesis protein;
	2	6tgf-D	32.7	4.9	489	687	19	Exopolysaccharide biosynthesis protein;
	3	6tgf-F	32.6	4.7	486	682	19	Exopolysaccharide biosynthesis protein;
	4	5jse-B	26	7	373	548	21	Phiab6 tailspike;
	5	5jsd-B	26	7.3	371	548	21	Phiab6 tailspike;
PhiAB1; gp41	1	6eu4-A	58	3.6	556	587	41	Tail spike protein;
	2	6w4q-C	30.7	6.9	421	758	15	Tail fiber;
	3	7chu-A	30.6	6	377	517	12	Putative pectin lyase;
	4	5lw3-A	30.2	2.5	301	381	13	Poly(beta-d-mannuronate) c5 epimerase
	5	2pyh-B	30	2.5	301	377	12	Poly(beta-d-mannuronate) c5 epimerase
P1; gp43	1	6e1r-A	51.6	0.3	544	544	98	Tailspike protein;
	2	7chu-A	27.1	7.8	367	517	12	Putative pectin lyase;
	3	6eu4-A	26.7	5.5	402	587	16	Tail spike protein;
	4	4mr0-A	26.6	2.9	307	456	12	Plasmin and fibronectin-binding protein a;
	5	5zru-A	26.2	2.7	299	576	14	Alpha-1,3-glucanase;
B9; gp69	1	5lw3-A	24.1	2.2	321	381	15	Poly(beta-d-mannuronate) c5 epimerase
	2	2pyh-B	23.9	2.1	315	377	14	Poly(beta-d-mannuronate) c5 epimerase
	3	7chu-A	22.7	5.5	348	517	9	Putative pectin lyase;
	4	2x3h-A	21.6	4	363	498	11	K5 lyase;
	5	7o17-A	21.6	3.8	300	403	9	Probable abc transporter
APK32; gp46	1	6eu4-A	30.4	4	401	587	12	Tail spike protein;
	2	3suc-A	29.4	2.6	323	767	11	Preneck appendage protein;
	3	4mr0-A	29.2	3.5	315	456	10	Plasmin and fibronectin-binding protein a;
	4	5lw3-A	29.1	2.5	293	381	10	Poly(beta-d-mannuronate) c5 epimerase 6;
	5	2pyh-B	29.1	2.5	295	377	10	Poly(beta-d-mannuronate) c5 epimerase 4;
AbTj; QAU04146	1	5jsd-A	41.1	4.3	376	548	26	Phiab6 tailspike;
	2	6eu4-A	25.2	5.5	407	587	11	Tail spike protein;
	3	5w5p-A	25	6	343	610	12	Tail fiber protein;
	4	8oq0-A	24.3	10.8	362	606	14	Tailspike protein;
	5	6c72-A	24.2	6.8	364	579	14	Particle-associated glycoside hydrolase;
APK48; gp43	1	5lw3-A	25.6	3.1	336	381	13	Poly(beta-d-mannuronate) c5 epimerase 6;
	2	2pyh-B	25.4	3.1	334	377	11	Poly(beta-d-mannuronate) c5 epimerase 4;
	3	3suc-A	24.5	3.5	382	767	14	Preneck appendage protein;
	4	5zru-A	24.1	3.1	338	576	11	Alpha-1,3-glucanase;
	5	4c2l-A	23.5	2.8	316	372	15	Endo-xylogalacturonan hydrolase a;
SH Ab 15497; AUG85465	1	7kmm-A	27.3	2.8	301	435	16	Acid-specific 9-o-acetylesterase;
	2	1zmb-A	23.2	2.6	226	284	19	Esterase related enzyme;
	3	2apj-A	23	2.3	220	244	19	Esterase;
	4	3pt5-A	20	3	236	320	11	(Yjhs), a 9-o-acetyl n-acetylneuraminic acid
	5	4xvh-A	14.1	2.8	179	329	15	Carbohydrate esterase family 2 (ce2)
APK116; gp43	1	6eu4-A	44.7	3.3	454	587	22	Tail spike protein;
	2	5lw3-A	31	2.3	305	381	17	Poly(beta-d-mannuronate) c5 epimerase 6;
	3	2pyh-B	30.6	2.4	306	377	16	Poly(beta-d-mannuronate) c5 epimerase 4;
	4	6w4q-C	30.4	4.7	414	758	15	Tail fiber;
	5	3suc-A	30.1	9.5	406	767	11	Preneck appendage protein;
DMU1;gp20	1	7kmm-A	27.5	2.6	298	435	16	Sialic acid-specific 9-o-acetylesterase;
	2	2apj-A	22.4	2.2	220	244	20	Putative esterase;
	3	1zmb-A	22.3	2.6	226	284	19	Acetylxylan esterase related enzyme;
	4	3pt5-A	19.5	3	237	320	12	Nans (yjhs), a 9-o-acetyl n-acetylneuraminic acid
	5	2wab-A	13.6	2.7	176	327	9	Endoglucanase e;
TaPaz; gp79	1	4xla-A	41.1	4.2	461	600	19	Tail spike protein;
	2	5lw3-A	33	2.7	336	381	13	Poly(beta-d-mannuronate) c5 epimerase 6;
	3	7b7a-A	32.8	2.8	325	391	17	Pectin lyase-like superfamily protein;
	4	5olp-A	32.5	2.8	321	432	13	Pectate lyase;
	5	7b8b-A	32.4	2.6	322	369	18	Polygalacturonase adpg2;
PD-6A3; gp13	1	7kmm-A	27.1	2.8	301	435	16	Sialic acid-specific 9-o-acetylesterase;
	2	2apj-A	23.5	2.3	221	244	19	Putative esterase;
	3	1zmb-A	23	2.5	228	284	18	Acetylxylan esterase related enzyme;
	4	3pt5-A	19.9	2.8	228	320	14	Nans (yjhs), a 9-o-acetyl n-acetylneuraminic acid
	5	1yzf-A	14.6	2.6	170	195	15	Lipase/acylhydrolase;
